# Supplementary material for: Evolution of Immunotherapy for Ovarian Cancer from a Bird’s-Eye Perspective: A Text-Mining Analysis of Publication Trends and Topics
Source: Front Oncol. 2022 Feb 24;12:795129. doi: 10.3389/fonc.2022.795129 (PMC8907843; doi:10.3389/fonc.2022.795129)
Supplement: Supplementary file 1 [file DataSheet_1.zip]

Archive with 45 entries (44 files):
-  raw data/
-  raw data/download2015u102pt1.txt
- __MACOSX/ raw data/._download2015u102pt1.txt
-  raw data/download2003u50pt1.txt
- __MACOSX/ raw data/._download2003u50pt1.txt
-  raw data/download2008u52pt1.txt
- __MACOSX/ raw data/._download2008u52pt1.txt
-  raw data/.DS_Store
- __MACOSX/ raw data/._.DS_Store
-  raw data/download2020u209pt1.txt
- __MACOSX/ raw data/._download2020u209pt1.txt
-  raw data/download2013u94pt1.txt
- __MACOSX/ raw data/._download2013u94pt1.txt
-  raw data/download2011u70pt1.txt
- __MACOSX/ raw data/._download2011u70pt1.txt
-  raw data/download2016u111pt1.txt
- __MACOSX/ raw data/._download2016u111pt1.txt
-  raw data/download2012u79pt1.txt
- __MACOSX/ raw data/._download2012u79pt1.txt
-  raw data/download2009u66pt1.txt
- __MACOSX/ raw data/._download2009u66pt1.txt
-  raw data/download2017u142pt1.txt
- __MACOSX/ raw data/._download2017u142pt1.txt
-  raw data/download2002u45pt1.txt
- __MACOSX/ raw data/._download2002u45pt1.txt
-  raw data/download2019u155pt1.txt
- __MACOSX/ raw data/._download2019u155pt1.txt
-  raw data/download2001u33pt1.txt
- __MACOSX/ raw data/._download2001u33pt1.txt
-  raw data/download2018u146pt1.txt
- __MACOSX/ raw data/._download2018u146pt1.txt
-  raw data/download2006u56pt1.txt
- __MACOSX/ raw data/._download2006u56pt1.txt
-  raw data/download2007u66pt1.txt
- __MACOSX/ raw data/._download2007u66pt1.txt
-  raw data/download2014u74pt1.txt
- __MACOSX/ raw data/._download2014u74pt1.txt
-  raw data/download2010u51pt1.txt
- __MACOSX/ raw data/._download2010u51pt1.txt
-  raw data/download2004u43pt1.txt
- __MACOSX/ raw data/._download2004u43pt1.txt
-  raw data/download2000u40pt1.txt
- __MACOSX/ raw data/._download2000u40pt1.txt
-  raw data/download2005u45pt1.txt
- __MACOSX/ raw data/._download2005u45pt1.txt
