# Supplementary material for: Evolution of Immunotherapy for Ovarian Cancer from a Bird’s-Eye Perspective: A Text-Mining Analysis of Publication Trends and Topics
Source: Front Oncol. 2022 Feb 24;12:795129. doi: 10.3389/fonc.2022.795129 (PMC8907843; doi:10.3389/fonc.2022.795129)
Supplement: Supplementary file 1 [file DataSheet_1.zip › raw data/download2015u102pt1.txt]

PT J
AU Chang, LY
   Lin, YC
   Chiang, JM
   Mahalingam, J
   Su, SH
   Huang, CT
   Chen, WT
   Huang, CH
   Jeng, WJ
   Chen, YC
   Lin, SM
   Sheen, IS
   Lin, CY
AF Chang, Li-Yuan
   Lin, Yung-Chang
   Chiang, Jy-Ming
   Mahalingam, Jayashri
   Su, Shih-Huan
   Huang, Ching-Tai
   Chen, Wei-Ting
   Huang, Chien-Hao
   Jeng, Wen-Juei
   Chen, Yi-Cheng
   Lin, Shi-Ming
   Sheen, I-Shyan
   Lin, Chun-Yen
TI Blockade of TNF-alpha signaling benefits cancer therapy by suppressing
   effector regulatory T cell expansion
SO ONCOIMMUNOLOGY
LA English
DT Article
DE colorectal cancer; cyclophosphamide; effector regulatory T cells;
   hepatocellular carcinoma; TNF-alpha; TNFR2
ID TUMOR-NECROSIS-FACTOR; AUTOIMMUNE-DISEASE; OVARIAN-CANCER;
   IMMUNE-SYSTEM; BREAST-CANCER; PHASE-II; TGF-BETA; ETANERCEPT; CARCINOMA;
   IMMUNOTHERAPY
AB Effector but not naive regulatory T cells (Treg cells) can accumulate in the peripheral blood as well as the tumor microenvironment, expand during tumor progression and be one of the main suppressors for antitumor immunity. However, the underlying mechanisms for effector Treg cell expansion in tumor are still unknown. We demonstrate that effector Treg cell-mediated suppression of antitumor CD8(+) T cells is tumor-nonspecific. Furthermore, TNFR2 expression is increased in these Treg cells by Affymetrix chip analysis which was confirmed by monoclonal antibody staining in both hepatocellular carcinoma (HCC) and colorectal cancer (CRC) patients and murine models. Correspondingly, increased levels of TNF-alpha in both tissue and serum were also demonstrated. Interestingly, TNF-alpha could not only expand effector Treg cells through TNFR2 signaling, but also enhanced their suppressive activity against antitumor immunity of CD8(+) T cells. Furthermore, targeting TNFR2 signaling with a TNF-alpha inhibitor could selectively reduce rapid resurgence of effector Treg cells after cyclophosphamide-induced lymphodepletion and markedly inhibit the growth of established tumors. Herein, we propose a novel mechanism in which TNF-alpha could promote tumor-associated effector Treg cell expansion and suggest a new cancer immunotherapy strategy using TNF-alpha inhibitors to reduce effector Treg cells expansion after cyclophosphamide-induced lymphodepletion.
C1 [Chang, Li-Yuan; Mahalingam, Jayashri; Chen, Wei-Ting; Huang, Chien-Hao; Jeng, Wen-Juei; Chen, Yi-Cheng; Lin, Shi-Ming; Sheen, I-Shyan; Lin, Chun-Yen] Chang Gung Mem Hosp, Div Hepatol, Dept Gastroenterol & Hepatol, Linkou Med Ctr, Taoyuan, Taiwan.
   [Lin, Yung-Chang; Chiang, Jy-Ming; Su, Shih-Huan; Huang, Ching-Tai; Chen, Wei-Ting; Chen, Yi-Cheng; Lin, Shi-Ming; Sheen, I-Shyan; Lin, Chun-Yen] Chang Gung Univ, Coll Med, Taoyuan, Taiwan.
   [Lin, Yung-Chang] Chang Gung Mem Hosp, Dept Hematol Oncol, Linkou Med Ctr, Taoyuan, Taiwan.
   [Chiang, Jy-Ming] Chang Gung Mem Hosp, Colorectal Surg Sect, Linkou Med Ctr, Dept Surg, Taoyuan, Taiwan.
   [Huang, Ching-Tai] Chang Gung Mem Hosp, Dept Infect Dis, Linkou Med Ctr, Taoyuan, Taiwan.
RP Lin, CY (corresponding author), Chang Gung Mem Hosp, Div Hepatol, Dept Gastroenterol & Hepatol, Linkou Med Ctr, Taoyuan, Taiwan.
EM chunyenlin@gmail.com
OI Lin, Chun-Yen/0000-0003-3007-3190
FU Chang Gung Memorial HospitalChang Gung Memorial Hospital [CMRPG 380363,
   CMRPG 390363, CMRPG 3D0041, CMRPG3C0653]; National Health Research
   Institutes, TaiwanNational Health Research Institutes - Taiwan [NHRI EX
   102-1010BI]; Ministry of Science and Technology, TaiwanMinistry of
   Science and Technology, Taiwan [NMRPG3C6332]
FX This work was supported by CMRPG 380363; CMRPG 390363; CMRPG 3D0041;
   CMRPG3C0653 from Chang Gung Memorial Hospital and NHRI EX 102-1010BI
   from The National Health Research Institutes, Taiwan and NMRPG3C6332
   from Ministry of Science and Technology, Taiwan.
CR Anderson GM, 2004, CURR OPIN PHARMACOL, V4, P314, DOI 10.1016/j.coph.2004.04.004
   Anz D, 2011, INT J CANCER, V129, P2417, DOI 10.1002/ijc.25902
   Baba J, 2012, BLOOD, V120, P2417, DOI 10.1182/blood-2012-02-411124
   Balkwill F, 2009, NAT REV CANCER, V9, P361, DOI 10.1038/nrc2628
   BEISSERT S, 1989, P NATL ACAD SCI USA, V86, P5064, DOI 10.1073/pnas.86.13.5064
   Chang LY, 2012, J IMMUNOL, V189, P567, DOI 10.4049/jimmunol.1200266
   Charles KA, 2009, J CLIN INVEST, V119, P3011, DOI 10.1172/JCI39065
   Chen WJ, 2003, J EXP MED, V198, P1875, DOI 10.1084/jem.20030152
   Chen X, 2007, J IMMUNOL, V179, P154, DOI 10.4049/jimmunol.179.1.154
   Chen X, 2013, J IMMUNOL, V190, P1076, DOI 10.4049/jimmunol.1202659
   Chopra M, 2013, CARCINOGENESIS, V34, P1296, DOI 10.1093/carcin/bgt038
   Curiel TJ, 2004, NAT MED, V10, P942, DOI 10.1038/nm1093
   Grinberg-Bleyer Y, 2010, J CLIN INVEST, V120, P4558, DOI 10.1172/JCI42945
   Harrison ML, 2007, J CLIN ONCOL, V25, P4542, DOI 10.1200/JCO.2007.11.2136
   Homann D, 1999, IMMUNITY, V11, P463, DOI 10.1016/S1074-7613(00)80121-1
   Housley WJ, 2011, J IMMUNOL, V186, P6779, DOI 10.4049/jimmunol.1003868
   Kryczek I, 2009, CANCER RES, V69, P3995, DOI 10.1158/0008-5472.CAN-08-3804
   Lin YC, 2013, INT J CANCER, V132, P1341, DOI 10.1002/ijc.27784
   Lin YC, 2009, J IMMUNOL, V182, P6095, DOI 10.4049/jimmunol.0803829
   Liston A, 2014, NAT REV IMMUNOL, V14, P154, DOI 10.1038/nri3605
   Liu VC, 2007, J IMMUNOL, V178, P2883, DOI 10.4049/jimmunol.178.5.2883
   Madhusudan S, 2004, CLIN CANCER RES, V10, P6528, DOI 10.1158/1078-0432.CCR-04-0730
   Madhusudan S, 2005, J CLIN ONCOL, V23, P5950, DOI 10.1200/JCO.2005.04.127
   Miyara M, 2009, IMMUNITY, V30, P899, DOI 10.1016/j.immuni.2009.03.019
   NAYLOR MS, 1990, EUR J CANCER, V26, P1027
   Nishikawa H, 2014, CURR OPIN IMMUNOL, V27, P1, DOI 10.1016/j.coi.2013.12.005
   Okubo Y, 2013, SCI REP-UK, V3, DOI 10.1038/srep03153
   Sakaguchi S, 2010, NAT REV IMMUNOL, V10, P490, DOI 10.1038/nri2785
   Soria G, 2011, BMC CANCER, V11, DOI 10.1186/1471-2407-11-130
   Sugiyama D, 2013, P NATL ACAD SCI USA, V110, P17945, DOI 10.1073/pnas.1316796110
   Takahashi T, 1998, INT IMMUNOL, V10, P1969, DOI 10.1093/intimm/10.12.1969
   Tan MCB, 2009, J IMMUNOL, V182, P1746, DOI 10.4049/jimmunol.182.3.1746
   Tanchot C, 2004, J IMMUNOL, V172, P4285, DOI 10.4049/jimmunol.172.7.4285
   Tang QZ, 2006, NAT IMMUNOL, V7, P83, DOI 10.1038/ni1289
   Tarbell KV, 2004, J EXP MED, V199, P1467, DOI 10.1084/jem.20040180
   Thornton AM, 1998, J EXP MED, V188, P287, DOI 10.1084/jem.188.2.287
   Waters JP, 2013, J PATHOL, V230, P241, DOI 10.1002/path.4188
   Woyach JA, 2009, LEUKEMIA, V23, P912, DOI 10.1038/leu.2008.385
   Yoshida N, 2002, BRIT J CANCER, V86, P1396, DOI 10.1038/sj.bjc.6600257
   Yu P, 2005, J IMMUNOL, V174, P6772, DOI 10.4049/jimmunol.174.11.6772
   Zhang Q, 2013, J MOL CELL BIOL, V5, P85, DOI 10.1093/jmcb/mjs063
   Zou WP, 2006, NAT REV IMMUNOL, V6, P295, DOI 10.1038/nri1806
NR 42
TC 26
Z9 30
U1 0
U2 11
PU TAYLOR & FRANCIS INC
PI PHILADELPHIA
PA 530 WALNUT STREET, STE 850, PHILADELPHIA, PA 19106 USA
SN 2162-402X
J9 ONCOIMMUNOLOGY
JI OncoImmunology
PY 2015
VL 4
IS 10
AR e1040215
DI 10.1080/2162402X.2015.1040215
PG 12
WC Oncology; Immunology
SC Oncology; Immunology
GA CP9UT
UT WOS:000360241200014
PM 26451304
OA Green Published, Bronze
DA 2021-05-03
ER

PT J
AU Abelin, JG
   Trantham, PD
   Penny, SA
   Patterson, AM
   Ward, ST
   Hildebrand, WH
   Cobbold, M
   Bai, DL
   Shabanowitz, J
   Hunt, DF
AF Abelin, Jennifer G.
   Trantham, Paisley D.
   Penny, Sarah A.
   Patterson, Andrea M.
   Ward, Stephen T.
   Hildebrand, William H.
   Cobbold, Mark
   Bai, Dina L.
   Shabanowitz, Jeffrey
   Hunt, Donald F.
TI Complementary IMAC enrichment methods for HLA-associated phosphopeptide
   identification by mass spectrometry
SO NATURE PROTOCOLS
LA English
DT Article
ID ELECTRON-TRANSFER DISSOCIATION; MHC CLASS-I; AFFINITY-CHROMATOGRAPHY;
   SEQUENCE-ANALYSIS; PHOSPHOPROTEOME ANALYSIS; PHOSPHORYLATED PEPTIDES;
   BOUND PEPTIDES; CANCER
AB Phosphorylation events within cancer cells often become dysregulated, leading to oncogenic signaling and abnormal cell growth. Phosphopeptides derived from aberrantly phosphorylated proteins that are presented on tumors and not on normal tissues by human leukocyte antigen (HLA) class I molecules are promising candidates for future cancer immunotherapies, because they are tumor specific and have been shown to elicit cytotoxic T cell responses. Robust phosphopeptide enrichments that are suitable for low input amounts must be developed to characterize HLA-associated phosphopeptides from clinical samples that are limited by material availability. We present two complementary mass spectrometry-compatible, iron(III)-immobilized metal affinity chromatography (IMAC) methods that use either nitrilotriacetic acid (NTA) or iminodiacetic acid (IDA) in-house-fabricated columns. We developed these protocols to enrich for subfemtomole-level phosphopeptides from cell line and human tissue samples containing picograms of starting material, which is an order of magnitude less material than what is commonly used. In addition, we added a peptide esterification step to increase phosphopeptide specificity from these low-input samples. To date, hundreds of phosphopeptides displayed on melanoma, ovarian cancer, leukemia and colorectal cancer have been identified using these highly selective phosphopeptide enrichment protocols in combination with a program called 'CACAD Neutral Loss Finder' that identifies all spectra containing the characteristic neutral loss of phosphoric acid from phosphorylated serine and threonine residues. This methodology enables the identification of HLALA-associated phosphopeptides presented by human tissue samples containing as little as nanograms of peptide material in 2 d.
C1 [Abelin, Jennifer G.; Trantham, Paisley D.; Bai, Dina L.; Shabanowitz, Jeffrey; Hunt, Donald F.] Univ Virginia, Dept Chem, Charlottesville, VA 22903 USA.
   [Penny, Sarah A.; Ward, Stephen T.; Cobbold, Mark] Univ Birmingham, Dept Clin Immunol, Birmingham, W Midlands, England.
   [Patterson, Andrea M.; Hildebrand, William H.] Univ Oklahoma, Dept Microbiol & Immunol, Oklahoma City, OK USA.
   [Hunt, Donald F.] Univ Virginia, Dept Pathol, Charlottesville, VA 22903 USA.
RP Abelin, JG (corresponding author), Univ Virginia, Dept Chem, Charlottesville, VA 22903 USA.
EM jabelin@broadinstitute.org
RI Ward, Stephen/AAH-4041-2021
OI Patterson, Andrea/0000-0002-3000-1157; Ward,
   Stephen/0000-0002-2672-2373; Abelin, Jennifer/0000-0001-5262-7241
FU US National Institutes of HealthUnited States Department of Health &
   Human ServicesNational Institutes of Health (NIH) - USA [AI 033993, GM
   037537]; NATIONAL INSTITUTE OF ALLERGY AND INFECTIOUS DISEASESUnited
   States Department of Health & Human ServicesNational Institutes of
   Health (NIH) - USANIH National Institute of Allergy & Infectious
   Diseases (NIAID) [R01AI033993, T32AI007633, R37AI033993] Funding Source:
   NIH RePORTER; NATIONAL INSTITUTE OF GENERAL MEDICAL SCIENCESUnited
   States Department of Health & Human ServicesNational Institutes of
   Health (NIH) - USANIH National Institute of General Medical Sciences
   (NIGMS) [R01GM037537] Funding Source: NIH RePORTER
FX This work was supported by the US National Institutes of Health with
   grants AI 033993 and GM 037537 (to D.F.H.).
CR Cobbold M, 2013, SCI TRANSL MED, V5, DOI 10.1126/scitranslmed.3006061
   Dunn JD, 2010, MASS SPECTROM REV, V29, P29, DOI 10.1002/mas.20219
   Earley L, 2013, ANAL CHEM, V85, P8385, DOI 10.1021/ac401783f
   Engelhard VH, 2002, MOL IMMUNOL, V39, P127, DOI 10.1016/S0161-5890(02)00096-2
   Ficarro S, 2003, J BIOL CHEM, V278, P11579, DOI 10.1074/jbc.M202325200
   Ficarro SB, 2002, NAT BIOTECHNOL, V20, P301, DOI 10.1038/nbt0302-301
   Ficarro SB, 2011, MOL CELL PROTEOMICS, V10, DOI 10.1074/mcp.O111.011064
   Geer LY, 2004, J PROTEOME RES, V3, P958, DOI 10.1021/pr0499491
   Hanahan D, 2011, CELL, V144, P646, DOI 10.1016/j.cell.2011.02.013
   Hansen TH, 2009, NAT REV IMMUNOL, V9, P503, DOI 10.1038/nri2575
   Hawkins OE, 2008, J PROTEOME RES, V7, P1445, DOI 10.1021/pr700761w
   Jedrychowski MP, 2011, MOL CELL PROTEOMICS, V10, DOI 10.1074/mcp.M111.009910
   Jensen O.N., 2007, COLD SPRING HARB PRO, V2007
   Martin SE, 2000, ANAL CHEM, V72, P4266, DOI 10.1021/ac000497v
   Matheron L, 2014, ANAL CHEM, V86, P8312, DOI 10.1021/ac501803z
   Mazanek M, 2007, NAT PROTOC, V2, P1059, DOI 10.1038/nprot.2006.280
   Mertins P, 2014, MOL CELL PROTEOMICS, V13, P1690, DOI 10.1074/mcp.M113.036392
   Mertins P, 2013, NAT METHODS, V10, P634, DOI 10.1038/nmeth.2518
   Mohammed F, 2008, NAT IMMUNOL, V9, P1236, DOI 10.1038/ni.1660
   Mommen GPM, 2014, P NATL ACAD SCI USA, V111, P4507, DOI 10.1073/pnas.1321458111
   Neefjes J, 2011, NAT REV IMMUNOL, V11, P823, DOI 10.1038/nri3084
   Olsen JV, 2006, CELL, V127, P635, DOI 10.1016/j.cell.2006.09.026
   Pardoll DM, 2012, NAT REV CANCER, V12, P252, DOI 10.1038/nrc3239
   Prilliman K, 1997, IMMUNOGENETICS, V45, P379, DOI 10.1007/s002510050219
   Purcell Anthony W, 2004, Methods Mol Biol, V251, P291
   Ruprecht B, 2015, MOL CELL PROTEOMICS, V14, P205, DOI 10.1074/mcp.M114.043109
   Schroeder MJ, 2004, ANAL CHEM, V76, P3590, DOI 10.1021/ac0497104
   Syka JEP, 2004, P NATL ACAD SCI USA, V101, P9528, DOI 10.1073/pnas.0402700101
   Thingholm TE, 2006, NAT PROTOC, V1, P1929, DOI 10.1038/nprot.2006.185
   Thingholm Tine E., 2009, V527, P47, DOI 10.1007/978-1-60327-834-8_4
   Udeshi ND, 2008, NAT PROTOC, V3, P1709, DOI 10.1038/nprot.2008.159
   Vanneman M, 2012, NAT REV CANCER, V12, P237, DOI 10.1038/nrc3237
   Villen J, 2008, NAT PROTOC, V3, P1630, DOI 10.1038/nprot.2008.150
   Vivier E, 2012, NAT REV IMMUNOL, V12, P239, DOI 10.1038/nri3174
   Wiesner J, 2008, PROTEOMICS, V8, P4466, DOI 10.1002/pmic.200800329
   Ye JY, 2010, J PROTEOME RES, V9, P3561, DOI 10.1021/pr100075x
   Zarling AL, 2000, J EXP MED, V192, P1755, DOI 10.1084/jem.192.12.1755
   Zarling AL, 2006, P NATL ACAD SCI USA, V103, P14889, DOI 10.1073/pnas.0604045103
   Zhang Y, 2009, J AM SOC MASS SPECTR, V20, P1425, DOI 10.1016/j.jasms.2009.03.019
   Zhou HJ, 2008, J PROTEOME RES, V7, P3957, DOI 10.1021/pr800223m
   Zhou HJ, 2013, NAT PROTOC, V8, P461, DOI 10.1038/nprot.2013.010
NR 41
TC 54
Z9 55
U1 2
U2 79
PU NATURE PUBLISHING GROUP
PI LONDON
PA MACMILLAN BUILDING, 4 CRINAN ST, LONDON N1 9XW, ENGLAND
SN 1754-2189
EI 1750-2799
J9 NAT PROTOC
JI Nat. Protoc.
PD SEP
PY 2015
VL 10
IS 9
BP 1308
EP 1318
DI 10.1038/nprot.2015.086
PG 11
WC Biochemical Research Methods
SC Biochemistry & Molecular Biology
GA CQ3HQ
UT WOS:000360493200004
PM 26247297
OA Green Accepted
DA 2021-05-03
ER

PT J
AU Tahtinen, S
   Gronberg-Vaha-Koskela, S
   Lumen, D
   Merisalo-Soikkeli, M
   Siurala, M
   Airaksinen, AJ
   Vaha-Koskela, M
   Hemminki, A
AF Tahtinen, Siri
   Gronberg-Vaha-Koskela, Susanna
   Lumen, Dave
   Merisalo-Soikkeli, Maiju
   Siurala, Mikko
   Airaksinen, Anu J.
   Vaha-Koskela, Markus
   Hemminki, Akseli
TI Adenovirus Improves the Efficacy of Adoptive T-cell Therapy by
   Recruiting Immune Cells to and Promoting Their Activity at the Tumor
SO CANCER IMMUNOLOGY RESEARCH
LA English
DT Article
ID DENDRITIC CELLS; MELANOMA PATIENT; OVARIAN-CANCER; ANTIGEN; ANTITUMOR;
   IMMUNOTHERAPY; INDUCTION; MICROENVIRONMENT; REPLICATION; FREQUENCIES
AB Despite the rapid progress in the development of novel adoptive T-cell therapies, the clinical benefits in treatment of established tumors have remained modest. Several immune evasion mechanisms hinder T-cell entry into tumors and their activity within the tumor. Of note, oncolytic adenoviruses are intrinsically immunogenic due to inherent pathogen-associated molecular patterns. Here, we studied the capacity of adenovirus to overcome resistance of chicken ovalbumin-expressing B16. OVA murine melanoma tumors to adoptive ovalbumin-specific CD8(+) T-cell (OT-I) therapy. Following intraperitoneal transfer of polyclonally activated OT-I lymphocytes, control of tumor growth was superior in mice given intratumoral adenovirus compared with control mice, even in the absence of oncolytic virus replication. Preexisting antiviral immunity against serotype 5 did not hinder the therapeutic efficacy of the combination treatment. Intratumoral adenovirus injection was associated with an increase in proinflammatory cytokines, CD45(+) leukocytes, CD8(+) lymphocytes, and F4/80(+) macrophages, suggesting enhanced tumor immunogenicity. The proinflammatory effects of adenovirus on the tumor microenvironment led to expression of costimulatory signals on CD11c(+) antigen-presenting cells and subsequent activation of T cells, thus breaking the tumor-induced peripheral tolerance. An increased number of CD8(+) T cells specific for endogenous tumor antigens TRP-2 and gp100 was detected in combination-treated mice, indicating epitope spreading. Moreover, the majority of virus/T-cell-treated mice rejected the challenge of parental B16. F10 tumors, suggesting that systemic antitumor immunity was induced. In summary, we provide proof-of-mechanism data on combining adoptive T-cell therapy and adenovirotherapy for the treatment of cancer.
C1 [Tahtinen, Siri; Gronberg-Vaha-Koskela, Susanna; Merisalo-Soikkeli, Maiju; Siurala, Mikko; Vaha-Koskela, Markus; Hemminki, Akseli] Univ Helsinki, Haartman Inst, Dept Pathol & Transplantat Lab, Canc Gene Therapy Grp, FIN-00014 Helsinki, Finland.
   [Lumen, Dave; Airaksinen, Anu J.] Univ Helsinki, Dept Chem, Lab Radiochem, FIN-00014 Helsinki, Finland.
   [Siurala, Mikko; Hemminki, Akseli] TILT Biotherapeut Ltd, Helsinki, Finland.
   [Airaksinen, Anu J.] Univ Helsinki, Fac Pharm, Ctr Drug Res, Div Pharmaceut Biosci, FIN-00014 Helsinki, Finland.
   [Hemminki, Akseli] Univ Helsinki, Cent Hosp, Dept Oncol, FIN-00014 Helsinki, Finland.
RP Hemminki, A (corresponding author), Univ Helsinki, POB 21, FIN-00014 Helsinki, Finland.
EM akseli.hemminki@helsinki.fi
RI Airaksinen, Anu/AAA-5864-2020; Airaksinen, Anu J/N-9070-2014
OI Airaksinen, Anu/0000-0002-5943-3105; Airaksinen, Anu
   J/0000-0002-5943-3105; Vaha-Koskela, Markus/0000-0001-7764-7820
FU TILT Biotherapy Ltd; Biocentrum Helsinki; Biocenter Finland; European
   Research CouncilEuropean Research Council (ERC)European Commission; ASCO
   Foundation; HUCH Research Funds (EVO); Sigrid Juselius FoundationSigrid
   Juselius Foundation; Academy of FinlandAcademy of FinlandEuropean
   Commission; Emil Aaltonen Foundation; Finnish Konkordia Fund; University
   of Helsinki Funds; Finnish Cultural FoundationFinnish Cultural
   Foundation; Finnish Cancer Organizations
FX This study has been supported by TILT Biotherapy Ltd, Biocentrum
   Helsinki, Biocenter Finland, the European Research Council, the ASCO
   Foundation, HUCH Research Funds (EVO), the Sigrid Juselius Foundation,
   the Academy of Finland, the Emil Aaltonen Foundation, the Finnish
   Konkordia Fund, the University of Helsinki Funds, the Finnish Cultural
   Foundation, and the Finnish Cancer Organizations. A. Hemminki is the
   Jane and Aatos Erkko Professor of Oncology at the University of
   Helsinki.
CR Binder DC, 2013, CANCER IMMUNOL RES, V1, P123, DOI 10.1158/2326-6066.CIR-13-0058
   BLAIR GE, 1989, VIRUS RES, V14, P339, DOI 10.1016/0168-1702(89)90026-9
   Butterfield LH, 2003, CLIN CANCER RES, V9, P998
   Carrasco J, 2008, J IMMUNOL, V180, P3585, DOI 10.4049/jimmunol.180.5.3585
   Cerullo V, 2012, ADV CANCER RES, V115, P265, DOI 10.1016/B978-0-12-398342-8.00008-2
   Dannenmann SR, 2013, ONCOIMMUNOLOGY, V2, DOI 10.4161/onci.23562
   Diaz RM, 2007, CANCER RES, V67, P2840, DOI 10.1158/0008-5472.CAN-06-3974
   Garrido F, 1997, IMMUNOL TODAY, V18, P89, DOI 10.1016/S0167-5699(96)10075-X
   Gilham DE, 2012, TRENDS MOL MED, V18, P377, DOI 10.1016/j.molmed.2012.04.009
   Grupp SA, 2013, NEW ENGL J MED, V368, P1509, DOI 10.1056/NEJMoa1215134
   Hao NB, 2012, CLIN DEV IMMUNOL, DOI 10.1155/2012/948098
   Hirosue S, 2014, J IMMUNOL, V192, P5002, DOI 10.4049/jimmunol.1302492
   HOGQUIST KA, 1994, CELL, V76, P17, DOI 10.1016/0092-8674(94)90169-4
   Kaluza KM, 2012, HUM GENE THER, V23, P1054, DOI 10.1089/hum.2012.030
   Kaluza KM, 2012, INT J CANCER, V131, P844, DOI 10.1002/ijc.26447
   Kanerva A, 2002, CLIN CANCER RES, V8, P275
   Kanerva A, 2003, MOL THER, V8, P449, DOI 10.1016/S1525-0016(03)00200-4
   Kanerva A, 2013, CLIN CANCER RES, V19, P2734, DOI 10.1158/1078-0432.CCR-12-2546
   Katakai T, 2004, INT IMMUNOL, V16, P1133, DOI 10.1093/intimm/dxh113
   Kleijn A, 2014, PLOS ONE, V9, DOI 10.1371/journal.pone.0097495
   Koski A, 2010, MOL THER, V18, P1874, DOI 10.1038/mt.2010.161
   Kunert A, 2013, FRONT IMMUNOL, V4, DOI 10.3389/fimmu.2013.00363
   Lammermann T, 2008, IMMUNOL REV, V221, P26, DOI 10.1111/j.1600-065X.2008.00592.x
   Lally KM, 2001, INT J CANCER, V93, P841, DOI 10.1002/ijc.1420
   Lenschow DJ, 1996, ANNU REV IMMUNOL, V14, P233, DOI 10.1146/annurev.immunol.14.1.233
   Liu YP, 2013, SCI REP-UK, V3, DOI 10.1038/srep02375
   Lund AW, 2012, CELL REP, V1, P191, DOI 10.1016/j.celrep.2012.01.005
   Lurquin C, 2005, J EXP MED, V201, P249, DOI 10.1084/jem.20041378
   Mapara MY, 2004, J CLIN ONCOL, V22, P1136, DOI 10.1200/JCO.2004.10.041
   Martin-Orozco N, 2009, IMMUNITY, V31, P787, DOI 10.1016/j.immuni.2009.09.014
   McGray AJR, 2014, MOL THER, V22, P206, DOI 10.1038/mt.2013.255
   Moon EK, 2014, CLIN CANCER RES, V20, P4262, DOI 10.1158/1078-0432.CCR-13-2627
   Nemunaitis J, 2001, J CLIN ONCOL, V19, P289, DOI 10.1200/JCO.2001.19.2.289
   Nishio N, 2014, CANCER RES, V74, P5195, DOI 10.1158/0008-5472.CAN-14-0697
   Overwijk W W, 2001, Curr Protoc Immunol, VChapter 20, DOI 10.1002/0471142735.im2001s39
   Overwijk WW, 1998, J EXP MED, V188, P277, DOI 10.1084/jem.188.2.277
   Petersen CC, 2006, J IMMUNOTHER, V29, P241, DOI 10.1097/01.cji.0000203078.97493.c3
   Pozzi LAM, 2005, J IMMUNOL, V175, P2071, DOI 10.4049/jimmunol.175.4.2071
   Rosenberg SA, 2011, CLIN CANCER RES, V17, P4550, DOI 10.1158/1078-0432.CCR-11-0116
   Ruzek MC, 2002, MOL THER, V5, P115, DOI 10.1006/mthe.2002.0529
   SHANAFELT AB, 1991, J BIOL CHEM, V266, P13804
   Sheridan C, 2014, NAT BIOTECHNOL, V32, P297, DOI 10.1038/nbt0414-297
   Spear P, 2012, J IMMUNOL, V188, P6389, DOI 10.4049/jimmunol.1103019
   Srivastava MK, 2010, CANCER RES, V70, P68, DOI 10.1158/0008-5472.CAN-09-2587
   Tuve S, 2009, VACCINE, V27, P4225, DOI 10.1016/j.vaccine.2009.03.074
   Vignard V, 2005, J IMMUNOL, V175, P4797, DOI 10.4049/jimmunol.175.7.4797
   Wang HY, 2002, J CLIN INVEST, V109, P1463, DOI 10.1172/JCI200215399
   Wongthida P, 2011, HUM GENE THER, V22, P1343, DOI 10.1089/hum.2010.216
   Xu DP, 2004, INT J CANCER, V109, P499, DOI 10.1002/ijc.11696
NR 49
TC 40
Z9 41
U1 0
U2 16
PU AMER ASSOC CANCER RESEARCH
PI PHILADELPHIA
PA 615 CHESTNUT ST, 17TH FLOOR, PHILADELPHIA, PA 19106-4404 USA
SN 2326-6066
EI 2326-6074
J9 CANCER IMMUNOL RES
JI Cancer Immunol. Res.
PD AUG
PY 2015
VL 3
IS 8
BP 915
EP 925
DI 10.1158/2326-6066.CIR-14-0220-T
PG 11
WC Oncology; Immunology
SC Oncology; Immunology
GA CO7DH
UT WOS:000359318100012
PM 25977260
OA Bronze
DA 2021-05-03
ER

PT J
AU Yao, XF
   Dong, ZL
   Zhang, QW
   Wang, Q
   Lai, DM
AF Yao, Xiaofen
   Dong, Zhangli
   Zhang, Qiuwan
   Wang, Qian
   Lai, Dongmei
TI Epithelial ovarian cancer stem-like cells expressing alpha-gal epitopes
   increase the immunogenicity of tumor associated antigens
SO BMC CANCER
LA English
DT Article
DE Ovarian cancer; alpha-gal epitopes; Immunotherapy; Ovarian cancer
   stem-like cells; Protein c-erbB-2
ID IMMUNE-RESPONSES; PROGNOSTIC VALUE; RENAL CAPSULE; T-CELLS;
   IMMUNOTHERAPY; XENOGRAFTS; GENE; C-ERBB-2; ERBB2; XENOTRANSPLANTATION
AB Background: As ovarian cancer stem cells (CSCs) are responsible for tumor initiation, invasion, metastasis, and chemo-resistance, new stratagems that selectively target ovarian CSCs are critically significant. Our previous work have demonstrated that ovarian cancer spheroid cells are tumorigenic and chemo-resistant, and have the properties of ovarian CSCs. Herein, we hypothesized that expressing a-gal epitopes on ovarian spheroid cells may help eliminate CSCs and improve the outcome of therapeutic intervention for ovarian cancer patients.
   Methods: Lentivirus-mediated transfer of a pig alpha(1,3) galactosyltransferase [alpha 1,3GT] enzyme gene into human ovarian cell line SKOV3 cells formed alpha-gal epitope-expressing cells (SKOV3-gal cells), and then these cells were maintained in a serum-free culture system to form SKOV3-gal spheroid cells. Efficacy of this cell vaccine was demonstrated in alpha 1,3GT knockout mice (alpha 1,3GT KO mice).
   Results: The antibody titers to alpha-gal epitopes measured by ELISA were significantly increased in alpha 1,3GT KO mice after immunization with SKOV3-gal spheroid cells. Furthermore, compared with the non-immunized KO mice, the SKOV3 tumors grafted under renal capsules of KO mice immunized with SKOV3-gal spheroid cells grew slower and began to shrink on day 12. Western blot analysis also showed that immunized KO mice can produce effective antibody against certain tumor associated antigens (TAAs) derived from both SKOV3 cells and SKOV3 spheroid cells. The TAAs were further investigated by mass spectrometry and RNA interference (RNAi) technology. The results suggested that antibodies responding to protein c-erbB-2 may be raised in the sera of the mice after immunization with SKOV3-gal spheroid cells. Ultimately, vaccination with SKOV3-gal spheroid cells induced more CD3 + CD4 + T cells in the spleen of immunized mice than non-immunized KO mice.
   Conclusions: The results suggest that vaccination using ovarian cancer stem-like cells engineered to express a-gal epitopes may be a novel strategy for treatment of ovarian cancer.
C1 [Lai, Dongmei] Shanghai Jiao Tong Univ, Sch Med, Ctr Res Lab, Int Peace Matern & Child Hlth Hosp, Shanghai 200030, Peoples R China.
   Shanghai Jiao Tong Univ, Dept Gynecol, Int Peace Matern & Child Hlth Hosp, Shanghai 200030, Peoples R China.
RP Lai, DM (corresponding author), Shanghai Jiao Tong Univ, Sch Med, Ctr Res Lab, Int Peace Matern & Child Hlth Hosp, Shanghai 200030, Peoples R China.
EM laidongmei@hotmail.com
FU Shanghai Municipal Health Bureau, Shanghai, China [2010011, XBR2011069];
   National Natural Science Foundation of ChinaNational Natural Science
   Foundation of China (NSFC) [81370678]; Shanghai Municipal Council for
   Science and Technology [12431902201, 14411961500]
FX This work was supported by grants from Shanghai Municipal Health Bureau,
   Shanghai, China (No. 2010011; No. XBR2011069), the National Natural
   Science Foundation of China (No. 81370678), and Shanghai Municipal
   Council for Science and Technology (No. 12431902201; No14411961500). We
   thank Dr Jung-Ah, Cho (Center for animal resource development, College
   of medicine, Seoul National University, Seoul, Korea) for generously
   providing the alpha 1,3GT KO mice.
CR AAMDAL S, 1985, BRIT J CANCER, V51, P347, DOI 10.1038/bjc.1985.46
   Abdel-Motal UM, 2007, J VIROL, V81, P9131, DOI 10.1128/JVI.00647-07
   Armstrong Deborah, 2010, Clin Adv Hematol Oncol, V8, P675
   Bapat SA, 2005, CANCER RES, V65, P3025, DOI 10.1158/0008-5472.CAN-04-3931
   BOGDEN AE, 1979, EXP CELL BIOL, V47, P281
   Butterfield LH, 2015, BMJ-BRIT MED J, V350, DOI 10.1136/bmj.h988
   Cannistra SA, 2004, NEW ENGL J MED, V351, P2519, DOI 10.1056/NEJMra041842
   Corthay A, 2005, IMMUNITY, V22, P371, DOI 10.1016/j.immuni.2005.02.003
   Deguchi T, 2010, CANCER RES, V70, P5259, DOI 10.1158/0008-5472.CAN-09-4313
   Deriy L, 2005, CANCER GENE THER, V12, P528, DOI 10.1038/sj.cgt.7700812
   Dougan M, 2009, ANNU REV IMMUNOL, V27, P83, DOI 10.1146/annurev.immunol.021908.132544
   Duewell P, 2014, CELL DEATH DIFFER, V21, P1825, DOI 10.1038/cdd.2014.96
   FELIP E, 1995, CANCER, V75, P2147, DOI 10.1002/1097-0142(19950415)75:8<2147::AID-CNCR2820750818>3.0.CO;2-8
   Galili U, 2005, IMMUNOL CELL BIOL, V83, P674, DOI 10.1111/j.1440-1711.2005.01366.x
   Galili U, 2004, CANCER IMMUNOL IMMUN, V53, P935, DOI 10.1007/s00262-004-0524-x
   Galili U, 2003, GYNECOL ONCOL, V90, P100, DOI 10.1016/S0090-8258(03)00148-3
   GALILI U, 1984, J EXP MED, V160, P1519, DOI 10.1084/jem.160.5.1519
   GALILI U, 1988, INFECT IMMUN, V56, P1730, DOI 10.1128/IAI.56.7.1730-1737.1988
   Hanson HL, 2000, IMMUNITY, V13, P265, DOI 10.1016/S1074-7613(00)00026-1
   Hogdall EVS, 2003, CANCER-AM CANCER SOC, V98, P66, DOI 10.1002/cncr.11476
   Jin LQ, 2006, NAT MED, V12, P1167, DOI 10.1038/nm1483
   Kim JE, 2014, INT J ONCOL, V44, P1716, DOI 10.3892/ijo.2014.2308
   Kirkwood JM, 2012, CA-CANCER J CLIN, V62, P309, DOI 10.3322/caac.20132
   Knutson KL, 2005, CANCER IMMUNOL IMMUN, V54, P721, DOI 10.1007/s00262-004-0653-2
   Lai DM, 2012, CANCER IMMUNOL IMMUN, V61, P979, DOI 10.1007/s00262-011-1166-4
   Lee CH, 2005, GYNECOL ONCOL, V96, P48, DOI 10.1016/j.ygyno.2004.09.025
   Li F, 2007, CELL RES, V17, P3, DOI 10.1038/sj.cr.7310118
   Link CJ, 1998, ANTICANCER RES, V18, P2301
   Liu T, 2010, ONCOL REP, V23, P1277, DOI 10.3892/or_00000761
   Ma L, 2010, ACTA BIOCH BIOPH SIN, V42, P593, DOI 10.1093/abbs/gmq067
   MAASS G, 1995, P NATL ACAD SCI USA, V92, P5540, DOI 10.1073/pnas.92.12.5540
   Macher BA, 2008, BBA-GEN SUBJECTS, V1780, P75, DOI 10.1016/j.bbagen.2007.11.003
   Mangold A, 2011, TRANSPL P, V43, P3964, DOI 10.1016/j.transproceed.2011.09.074
   Mollnes TE, 1999, MOL IMMUNOL, V36, P269, DOI 10.1016/S0161-5890(99)00050-4
   Ozols RF, 2005, INT J GYNECOL CANCER, V15, P3, DOI 10.1111/j.1525-1438.2005.15351.x
   Pawelec G, 1999, CANCER IMMUNOL IMMUN, V48, P343, DOI 10.1007/s002620050584
   Reya T, 2001, NATURE, V414, P105, DOI 10.1038/35102167
   Sakoda T, 1999, J MOL CELL CARDIOL, V31, P2037, DOI 10.1006/jmcc.1999.1035
   SEMBA K, 1985, P NATL ACAD SCI USA, V82, P6497, DOI 10.1073/pnas.82.19.6497
   Soltanian S, 2011, TUMOR BIOL, V32, P425, DOI 10.1007/s13277-011-0155-8
   Sorensen DB, 2008, LAB ANIM-UK, V42, P34, DOI 10.1258/la.2007.006057
   Stephens P, 2004, NATURE, V431, P525, DOI 10.1038/431525b
   Tanemura M, 2000, J CLIN INVEST, V105, P301, DOI 10.1172/JCI7358
   Tomic S, 2003, CROAT MED J, V44, P429
   Unfer RC, 2003, CANCER RES, V63, P987
   Whalen GF, 2012, ANTICANCER RES, V32, P3861
   WU TC, 1995, P NATL ACAD SCI USA, V92, P11671, DOI 10.1073/pnas.92.25.11671
   Xia WL, 2004, ONCOGENE, V23, P646, DOI 10.1038/sj.onc.1207166
   Xiang B, 2008, P NATL ACAD SCI USA, V105, P12463, DOI 10.1073/pnas.0805009105
   Xing L, 2001, CELL RES, V11, P116, DOI 10.1038/sj.cr.7290076
   Yu LY, 2005, DNA CELL BIOL, V24, P235, DOI 10.1089/dna.2005.24.235
   Zhang S, 2008, CANC RES, V68, p431l
   Zinkernagel RM, 1997, IMMUNOL REV, V156, P199, DOI 10.1111/j.1600-065X.1997.tb00969.x
NR 53
TC 5
Z9 6
U1 0
U2 9
PU BMC
PI LONDON
PA CAMPUS, 4 CRINAN ST, LONDON N1 9XW, ENGLAND
EI 1471-2407
J9 BMC CANCER
JI BMC Cancer
PD DEC 16
PY 2015
VL 15
AR 956
DI 10.1186/s12885-015-1973-7
PG 15
WC Oncology
SC Oncology
GA CY6VC
UT WOS:000366545900012
PM 26673159
OA DOAJ Gold, Green Published
DA 2021-05-03
ER

PT J
AU Kapka-Skrzypczak, L
   Wolinska, E
   Szparecki, G
   Czajka, M
   Skrzypczak, M
AF Kapka-Skrzypczak, Lucyna
   Wolinska, Ewa
   Szparecki, Grzegorz
   Czajka, Magdalena
   Skrzypczak, Maciej
TI The immunohistochemical analysis of membrane-bound CD559 CD59 and
   fluid-phase FEE and FH-like complement inhibitors in cancers of ovary
   and corpus uteri origin
SO CENTRAL EUROPEAN JOURNAL OF IMMUNOLOGY
LA English
DT Article
DE factor H; CD55; CD59; gynecological cancer
ID REGULATORY PROTEINS; FACTOR-H; TUMOR MICROENVIRONMENT; ALTERNATIVE
   PATHWAY; EXPRESSION; CELLS; CD46; TRASTUZUMAB; RESISTANCE
AB One of the potential therapeutic methods of cancer treatment is the immunotherapy with monoclonal antibodies. This kind of therapy, although devoid of serious side effects, has often insufficient efficacy. The presence of complement inhibitors on the cancer cells, which are able to inactivate complement-mediated immune response represents one of the main reasons for the inefficiency of such therapy. In our studies we investigated the expression of main membrane bound and fluid-phase complement regulators: CD55, CD59 and factor H/factor H-like in tumour samples of ovarian and corpus uteri cancer. Tissue samples were collected from 50 patients and stained immunohistochemically, with the use of peroxidase-based immunodetection system. Immunohistochemical analysis revealed that complement inhibitors are present in examined tumors although their presence is heterogenous. The most prevalent is the presence of factor H/H-like, localized mostly in tumor stroma and within vascular structures. Membrane bound complement inhibitors are less prominently expressed by cancer cells. CD55 was detected in low percentage of cells, predominantly within cancer tubules. CD59 immunoreactivity was more prevalent in cancer cells, and was localized particularly at the margin of cancer cell tubules. Our results demonstrate that the most prominent complement inhibitor in cancer of ovary and corpus uteri origin is factor H/factor H-like. Blocking or downregulation of this inhibitor should be taken into consideration with regards to improving the efficiency of immunotherapy with monoclonal antibodies.
C1 [Kapka-Skrzypczak, Lucyna] Univ Informat Technol & Management, Dept Med Biol & Translat Res, Fac Med, Rzeszow, Poland.
   [Kapka-Skrzypczak, Lucyna; Czajka, Magdalena] Inst Rural Hlth, Dept Mol Biol & Translat Res, Lublin, Poland.
   [Wolinska, Ewa; Szparecki, Grzegorz] Med Univ Warsaw, Dept Pathol, PL-02106 Warsaw, Poland.
   [Skrzypczak, Maciej] Med Univ Lublin, Dept Gynecol 2, Lublin, Poland.
RP Wolinska, E (corresponding author), Med Univ Warsaw, Dept Pathol, Zwirki & Wigury 61, PL-02106 Warsaw, Poland.
EM ewa.wilczek@wum.edu.pl
RI Wolinska, Ewa/AAE-4628-2021; Kapka-Skrzypczak, Lucyna/S-5610-2018;
   Czajka, Magdalena/S-5104-2018
OI Kapka-Skrzypczak, Lucyna/0000-0002-4920-3082; Wolinska,
   Ewa/0000-0001-9592-1301; Szparecki, Grzegorz/0000-0003-3294-8229;
   Czajka, Magdalena/0000-0003-3804-5055; Skrzypczak,
   Maciej/0000-0002-1289-5900
FU National Science CentreNational Science Centre, Poland
   [DEC-2011/01/D/NZ7/04688]
FX This project was financed from the funds of the National Science Centre
   granted by decision No. DEC-2011/01/D/NZ7/04688.
CR Bellone S, 2012, BRIT J CANCER, V106, P1543, DOI 10.1038/bjc.2012.132
   Bjorge L, 1997, INT J CANCER, V70, P14, DOI 10.1002/(SICI)1097-0215(19970106)70:1<14::AID-IJC3>3.0.CO;2-9
   Brodbeck WG, 1996, J IMMUNOL, V156, P2528
   Donin N, 2003, CLIN EXP IMMUNOL, V131, P254, DOI 10.1046/j.1365-2249.2003.02066.x
   Durrant LG, 2003, CANCER IMMUNOL IMMUN, V52, P638, DOI 10.1007/s00262-003-0402-y
   Fang H, 2013, CANCER RES, V73, P4965, DOI 10.1158/0008-5472.CAN-13-0661
   Jemal A, 2011, CA-CANCER J CLIN, V61, P69, DOI [10.3322/caac.20107, 10.3322/caac.20115]
   Junnikkala S, 2000, J IMMUNOL, V164, P6075, DOI 10.4049/jimmunol.164.11.6075
   Junnikkalla S, 2002, BRIT J CANCER, V87, P1119, DOI 10.1038/sj.bjc.6600614
   Kesselring R, 2014, EUR J CANCER, V50, P2152, DOI 10.1016/j.ejca.2014.05.005
   KRISTENSEN T, 1986, P NATL ACAD SCI USA, V83, P3963, DOI 10.1073/pnas.83.11.3963
   Li L, 2001, BRIT J CANCER, V84, P80, DOI 10.1054/bjoc.2000.1570
   Lunardi S, 2014, CANCER LETT, V343, P147, DOI 10.1016/j.canlet.2013.09.039
   Madjd Z, 2003, J PATHOL, V200, P633, DOI 10.1002/path.1357
   Mamidi S, 2013, MOL ONCOL, V7, P580, DOI 10.1016/j.molonc.2013.02.011
   MEDOF ME, 1987, J EXP MED, V165, P848, DOI 10.1084/jem.165.3.848
   MERI S, 1990, IMMUNOLOGY, V71, P1
   Mostafa AA, 2014, FRONT ONCOL, V4, DOI 10.3389/fonc.2014.00288
   Murray KP, 2000, GYNECOL ONCOL, V76, P176, DOI 10.1006/gyno.1999.5614
   Nelson D, 2014, J IMMUNOL RES, V2014, DOI 10.1155/2014/789069
   NICHOLSONWELLER A, 1982, J IMMUNOL, V129, P184
   PANGBURN MK, 1977, J EXP MED, V146, P257, DOI 10.1084/jem.146.1.257
   Pangburn MK, 2000, IMMUNOPHARMACOLOGY, V49, P149, DOI 10.1016/S0162-3109(00)80300-8
   Robak T, 2014, EXPERT REV HEMATOL, P1
   ROLLINS SA, 1990, J IMMUNOL, V144, P3478
   Shang YL, 2014, ARCH PATHOL LAB MED, V138, P910, DOI 10.5858/arpa.2013-0064-OA
   STEFANOVA I, 1989, MOL IMMUNOL, V26, P153, DOI 10.1016/0161-5890(89)90097-7
   Tse BWC, 2014, BIOMED RES INT, V2014, DOI 10.1155/2014/981434
   Zipfel PF, 1999, IMMUNOL TODAY, V20, P135, DOI 10.1016/S0167-5699(98)01432-7
NR 29
TC 3
Z9 4
U1 1
U2 4
PU TERMEDIA PUBLISHING HOUSE LTD
PI POZNAN
PA KLEEBERGA ST 2, POZNAN, 61-615, POLAND
SN 1426-3912
EI 1644-4124
J9 CENT EUR J IMMUNOL
JI Central Eur. J. Immunol.
PY 2015
VL 40
IS 3
BP 349
EP 353
DI 10.5114/ceji.2015.54598
PG 5
WC Immunology
SC Immunology
GA CT6IO
UT WOS:000362916900013
PM 26648780
OA DOAJ Gold, Green Published
DA 2021-05-03
ER

PT J
AU Chodon, T
   Koya, RC
   Odunsi, K
AF Chodon, Thinle
   Koya, Richard C.
   Odunsi, Kunle
TI Active Immunotherapy of Cancer
SO IMMUNOLOGICAL INVESTIGATIONS
LA English
DT Article
DE Cancer vaccine; cell therapy; immunotherapy
ID CYTOLYTIC T-LYMPHOCYTES; TUMOR-INFILTRATING LYMPHOCYTES; ADOPTIVE CELL
   TRANSFER; PROGNOSTIC-SIGNIFICANCE; METASTATIC MELANOMA; OVARIAN-CANCER;
   ONCOLYTIC VIROTHERAPY; MALIGNANT-MELANOMA; TRANSFER THERAPY; PD-1
   BLOCKADE
AB Clinical progress in the field of cancer immunotherapy has been slow for many years but within the last 5 years, breakthrough successes have brought immunotherapy to the forefront in cancer therapy. Promising results have been observed in a variety of cancers including solid tumors and hematological malignancies with adoptive cell therapy using natural host tumor infiltrating lymphocytes, host cells that have been genetically engineered with antitumor T-cell receptors or chimeric antigen receptors, immune checkpoint inhibitors like anti-CTLA-4, anti-PD-1 or PD-L1 monoclonal antibodies and oncolytic virus-based immunotherapy. However, most treatment modalities have shown limited efficacy with single therapy. The complex nature of cancer with intra- and inter-tumor antigen and genomic heterogeneity coupled with the immune suppressive microenvironment emphasizes the prospect of personalized targeted immunotherapy to manipulate the patient's own immune system against cancer. For successful, robust and long-lasting cure of cancer, a multi-modal approach is essential, combining anti-tumor cell therapy with manipulation of multiple pathways in the tumor microenvironment to ameliorate tumor-induced immunosuppression.
C1 [Chodon, Thinle; Koya, Richard C.; Odunsi, Kunle] Roswell Pk Canc Inst, Ctr Immunotherapy, Buffalo, NY 14263 USA.
   [Odunsi, Kunle] Roswell Pk Canc Inst, Dept Gynecol Oncol, Buffalo, NY 14263 USA.
RP Odunsi, K (corresponding author), Roswell Pk Canc Inst, Elm & Carlton St, Buffalo, NY 14263 USA.
EM kunle.odunsi@roswellpark.org
FU National Institutes of HealthUnited States Department of Health & Human
   ServicesNational Institutes of Health (NIH) - USA [R01CA158318-01A1];
   Roswell Park Cancer Institute-University of Pittsburgh Cancer Institute
   Ovarian Cancer Specialized Program of Research Excellence National
   Institutes of Health [P50CA159981-01A1]; Roswell Park Alliance
   Foundation; NATIONAL CANCER INSTITUTEUnited States Department of Health
   & Human ServicesNational Institutes of Health (NIH) - USANIH National
   Cancer Institute (NCI) [R01CA158318, P50CA159981] Funding Source: NIH
   RePORTER
FX The authors report no conflicts of interest. This work was supported in
   part by grants from the lNational Institutes of Health R01CA158318-01A1
   and Roswell Park Cancer Institute-University of Pittsburgh Cancer
   Institute Ovarian Cancer Specialized Program of Research Excellence
   National Institutes of Health P50CA159981-01A1; the Roswell Park
   Alliance Foundation. The funders had no role in study design, data
   collection and analysis, decision to publish, or preparation of the
   manuscript.
CR Alpen B, 2002, GENE, V297, P141, DOI 10.1016/S0378-1119(02)00879-X
   Andtbacka RHI, 2015, J CLIN ONCOL, V33, P2780, DOI 10.1200/JCO.2014.58.3377
   Aubert RD, 2011, P NATL ACAD SCI USA, V108, P21182, DOI 10.1073/pnas.1118450109
   Blank C, 2004, CANCER RES, V64, P1140, DOI 10.1158/0008-5472.CAN-03-3259
   Boon T, 1996, J EXP MED, V183, P725, DOI 10.1084/jem.183.3.725
   Brahmer JR, 2010, J CLIN ONCOL, V28, P3167, DOI 10.1200/JCO.2009.26.7609
   BRICHARD V, 1993, J EXP MED, V178, P489, DOI 10.1084/jem.178.2.489
   CAREY TE, 1976, P NATL ACAD SCI USA, V73, P3278, DOI 10.1073/pnas.73.9.3278
   Castle JC, 2012, CANCER RES, V72, P1081, DOI 10.1158/0008-5472.CAN-11-3722
   CHEEVER MA, 1995, IMMUNOL REV, V145, P33, DOI 10.1111/j.1600-065X.1995.tb00076.x
   Chen YT, 1997, P NATL ACAD SCI USA, V94, P1914, DOI 10.1073/pnas.94.5.1914
   Chodon T, 2014, CLIN CANCER RES, V20, P2457, DOI 10.1158/1078-0432.CCR-13-3017
   Clemente CG, 1996, CANCER, V77, P1303, DOI 10.1002/(SICI)1097-0142(19960401)77:7<1303::AID-CNCR12>3.0.CO;2-5
   COLEY WB, 1991, CLIN ORTHOP RELAT R, P3
   COULIE PG, 1994, J EXP MED, V180, P35, DOI 10.1084/jem.180.1.35
   Davila ML, 2014, SCI TRANSL MED, V6, DOI 10.1126/scitranslmed.3008226
   Davis ID, 2004, P NATL ACAD SCI USA, V101, P10697, DOI 10.1073/pnas.0403572101
   Dillman RO, 2015, CANCER BIOTHER RADIO, V30, P187, DOI 10.1089/cbr.2015.1843
   DOLL R, 1970, BRIT MED J, V4, P420, DOI 10.1136/bmj.4.5732.420
   Dong HD, 2002, NAT MED, V8, P793, DOI 10.1038/nm730
   Duan F, 2014, J EXP MED, V211, P2231, DOI 10.1084/jem.20141308
   Dudley ME, 2008, J CLIN ONCOL, V26, P5233, DOI 10.1200/JCO.2008.16.5449
   Dudley ME, 2013, J CLIN ONCOL, V31, P2152, DOI 10.1200/JCO.2012.46.6441
   Dudley ME, 2005, J CLIN ONCOL, V23, P2346, DOI 10.1200/JCO.2005.00.240
   Dudley ME, 2002, SCIENCE, V298, P850, DOI 10.1126/science.1076514
   Dudley ME, 2003, J IMMUNOTHER, V26, P332, DOI 10.1097/00002371-200307000-00005
   Dunn GP, 2004, IMMUNITY, V21, P137, DOI 10.1016/j.immuni.2004.07.017
   Dunn GP, 2002, NAT IMMUNOL, V3, P991, DOI 10.1038/ni1102-991
   Dunn GP, 2004, ANNU REV IMMUNOL, V22, P329, DOI 10.1146/annurev.immunol.22.012703.104803
   Funada Y, 2003, ONCOL REP, V10, P309
   Galluzzi L, 2012, ONCOIMMUNOLOGY, V1, P1111, DOI 10.4161/onci.21494
   Galon J, 2013, IMMUNITY, V39, P11, DOI 10.1016/j.immuni.2013.07.008
   Gattinoni L, 2011, NAT MED, V17, P1290, DOI 10.1038/nm.2446
   Gerlinger M, 2012, NEW ENGL J MED, V366, P883, DOI 10.1056/NEJMoa1113205
   Gil M, 2014, J IMMUNOL, V193, P5327, DOI 10.4049/jimmunol.1400201
   Gnjatic S, 1998, J IMMUNOL, V160, P328
   Gubin MM, 2014, NATURE, V515, P577, DOI 10.1038/nature13988
   Guidoboni M, 2001, AM J PATHOL, V159, P297, DOI 10.1016/S0002-9440(10)61695-1
   Hartveit F, 1998, ONCOL REP, V5, P423
   Huang RY, 2015, ONCOTARGET
   Hunder NN, 2008, NEW ENGL J MED, V358, P2698, DOI 10.1056/NEJMoa0800251
   Hwang WT, 2012, GYNECOL ONCOL, V124, P192, DOI 10.1016/j.ygyno.2011.09.039
   Iwai Y, 2002, P NATL ACAD SCI USA, V99, P12293, DOI 10.1073/pnas.192461099
   Jager E, 1999, CANCER METAST REV, V18, P143, DOI 10.1023/A:1006220707618
   Kalos M, 2011, SCI TRANSL MED, V3, DOI 10.1126/scitranslmed.3002842
   Kantoff PW, 2010, NEW ENGL J MED, V363, P411, DOI 10.1056/NEJMoa1001294
   Karlsson M, 2010, ANN SURG ONCOL, V17, P1747, DOI 10.1245/s10434-010-0920-8
   KAWAKAMI Y, 1995, J IMMUNOL, V154, P3961
   Kelleher RJ, 2015, CANCER IMMUNOL RES, V3, P1269, DOI 10.1158/2326-6066.CIR-15-0086
   KNUTH A, 1984, P NATL ACAD SCI-BIOL, V81, P3511, DOI 10.1073/pnas.81.11.3511
   Koya RC, 2010, P NATL ACAD SCI USA, V107, P14286, DOI 10.1073/pnas.1008300107
   Larkin J, 2015, JAMA ONCOL, V1, P433, DOI 10.1001/jamaoncol.2015.1184
   Lee DW, 2015, LANCET, V385, P517, DOI 10.1016/S0140-6736(14)61403-3
   LENNETTE ET, 1995, EUR J CANCER, V31A, P1875, DOI 10.1016/0959-8049(95)00354-L
   Lethe B, 1998, INT J CANCER, V76, P903, DOI 10.1002/(SICI)1097-0215(19980610)76:6<903::AID-IJC22>3.0.CO;2-1
   Linnemann C, 2015, NAT MED, V21, P81, DOI 10.1038/nm.3773
   Lu YC, 2014, CLIN CANCER RES, V20, P3401, DOI 10.1158/1078-0432.CCR-14-0433
   MacKie RM, 2003, NEW ENGL J MED, V348, P567, DOI 10.1056/NEJM200302063480620
   Mandruzzato S, 1997, J EXP MED, V186, P785, DOI 10.1084/jem.186.5.785
   Marincola F M, 2000, Adv Immunol, V74, P181, DOI 10.1016/S0065-2776(08)60911-6
   MATLOUBIAN M, 1994, J VIROL, V68, P8056, DOI 10.1128/JVI.68.12.8056-8063.1994
   Matsuzaki J, 2014, CANCER IMMUNOL RES, V2, P341, DOI 10.1158/2326-6066.CIR-13-0138
   Matsuzaki J, 2010, P NATL ACAD SCI USA, V107, P7875, DOI 10.1073/pnas.1003345107
   Maude SL, 2014, NEW ENGL J MED, V371, P1507, DOI 10.1056/NEJMoa1407222
   Melief CJM, 2008, NAT REV CANCER, V8, P351, DOI 10.1038/nrc2373
   Mikucki ME, 2015, NAT COMMUN, V6, DOI 10.1038/ncomms8458
   Morgan RA, 2006, SCIENCE, V314, P126, DOI 10.1126/science.1129003
   Naito Y, 1998, CANCER RES, V58, P3491
   Nauts H C, 1990, Adv Exp Med Biol, V267, P483
   Odunsi K, 2007, P NATL ACAD SCI USA, V104, P12837, DOI 10.1073/pnas.0703342104
   Odunsi K, 2012, P NATL ACAD SCI USA, V109, P5797, DOI 10.1073/pnas.1117208109
   Old L J, 2001, Cancer Immun, V1, P1
   Old Lloyd J, 2008, Cancer Immun, V8 Suppl 1, P1
   Qiao J, 2008, GENE THER, V15, P604, DOI 10.1038/sj.gt.3303098
   Qiao J, 2008, NAT MED, V14, P37, DOI 10.1038/nm1681
   Rizvi NA, 2015, SCIENCE, V348, P124, DOI 10.1126/science.aaa1348
   Robbins PF, 2011, J CLIN ONCOL, V29, P917, DOI 10.1200/JCO.2010.32.2537
   Robbins PF, 1996, J EXP MED, V183, P1185, DOI 10.1084/jem.183.3.1185
   Rosenberg SA, 2008, NAT REV CANCER, V8, P299, DOI 10.1038/nrc2355
   SAHIN U, 1995, P NATL ACAD SCI USA, V92, P11810, DOI 10.1073/pnas.92.25.11810
   Sato E, 2005, P NATL ACAD SCI USA, V102, P18538, DOI 10.1073/pnas.0509182102
   Savina A, 2006, CELL, V126, P205, DOI 10.1016/j.cell.2006.05.035
   Scanlan MJ, 2000, CANCER LETT, V150, P155, DOI 10.1016/S0304-3835(99)00385-7
   Scanlan MJ, 1998, INT J CANCER, V76, P652, DOI 10.1002/(SICI)1097-0215(19980529)76:5<652::AID-IJC7>3.3.CO;2-9
   Schoenberger SP, 1998, NATURE, V393, P480, DOI 10.1038/31002
   Schumacher K, 2001, CANCER RES, V61, P3932
   Senovilla L, 2013, ONCOIMMUNOLOGY, V2, DOI 10.4161/onci.23803
   Shankaran V, 2001, NATURE, V410, P1107, DOI 10.1038/35074122
   Simpson AJG, 2005, NAT REV CANCER, V5, P615, DOI 10.1038/nrc1669
   Slaney CY, 2013, CANCER RES, V73, P5852, DOI 10.1158/0008-5472.CAN-13-1642
   Snyder A, 2014, NEW ENGL J MED, V371, P2189, DOI 10.1056/NEJMoa1406498
   Street SEA, 2004, J EXP MED, V199, P879, DOI 10.1084/jem.20031981
   Tindle RW, 1996, CURR OPIN IMMUNOL, V8, P643, DOI 10.1016/S0952-7915(96)80080-X
   Tsuji T, 2012, J IMMUNOL, V188, P3851, DOI 10.4049/jimmunol.1103269
   Tsuji T, 2011, J IMMUNOL, V186, P1218, DOI 10.4049/jimmunol.1000808
   Tumeh PC, 2014, NATURE, V515, P568, DOI 10.1038/nature13954
   Tureci O, 1998, P NATL ACAD SCI USA, V95, P5211, DOI 10.1073/pnas.95.9.5211
   Vacchelli E, 2014, ONCOIMMUNOLOGY, V3, DOI [10.4161/onci.27878, 10.4161/onci.27048]
   Vacchelli E, 2012, ONCOIMMUNOLOGY, V1, P1557, DOI 10.4161/onci.22428
   Valsecchi ME, 2015, NEW ENGL J MED, V373, P1270, DOI [10.1056/NEJMc1509660, 10.1056/NEJMoa1504030]
   VandenEynde BJ, 1997, INT J CLIN LAB RES, V27, P81, DOI 10.1007/BF02912440
   VANDERBRUGGEN P, 1991, SCIENCE, V254, P1643, DOI 10.1126/science.1840703
   Walter S, 2012, NAT MED, V18, P1254, DOI 10.1038/nm.2883
   Wang LX, 2007, BLOOD, V109, P4865, DOI 10.1182/blood-2006-09-045245
   Wick DA, 2014, CLIN CANCER RES, V20, P1125, DOI 10.1158/1078-0432.CCR-13-2147
   WOLFEL T, 1995, SCIENCE, V269, P1281, DOI 10.1126/science.7652577
   Woo SR, 2012, CANCER RES, V72, P917, DOI 10.1158/0008-5472.CAN-11-1620
   Zhang L, 2003, NEW ENGL J MED, V348, P203, DOI 10.1056/NEJMoa020177
   Zsiros E, 2015, J CLIN ONCOL, V33, P1521, DOI 10.1200/JCO.2014.60.6566
NR 109
TC 27
Z9 28
U1 0
U2 35
PU TAYLOR & FRANCIS INC
PI PHILADELPHIA
PA 530 WALNUT STREET, STE 850, PHILADELPHIA, PA 19106 USA
SN 0882-0139
EI 1532-4311
J9 IMMUNOL INVEST
JI Immunol. Invest.
PD NOV 17
PY 2015
VL 44
IS 8
SI SI
BP 817
EP 836
DI 10.3109/08820139.2015.1096684
PG 20
WC Immunology
SC Immunology
GA CW2AD
UT WOS:000364792500007
PM 26575466
DA 2021-05-03
ER

PT J
AU Li, Q
   Ye, LJ
   Ren, HL
   Ting, HY
   Li, J
   Shi, JL
   Huang, QS
AF Li, Qi
   Ye, Lin-Jie
   Ren, Hai-Long
   Ting Huyan
   Li, Jing
   Shi, Jun-Ling
   Huang, Qing-Sheng
TI Multiple effects of IL-21 on human NK cells in ex vivo expansion
SO IMMUNOBIOLOGY
LA English
DT Article
DE Natural killer (NK) cells; Ex vivo expansion; IL-21; Apoptosis; Cell
   cycle
ID NATURAL-KILLER-CELLS; ADOPTIVE TRANSFER; CANCER; RECEPTOR; CYTOTOXICITY;
   ACTIVATION; EXPRESSION; RESPONSES; SUBSETS; OVARIAN
AB Natural killer (NK) cells (CD56(+)CD3(-)) are large, granular immunocytes that play a very pivotal role in the anti-inflammatory response and tumor surveillance. As an ideal cytotoxic lymphocyte (CTL), NK cells have attracted much attention in clinical trials. However, an insufficient number and their limited life span are bottlenecks that limit the application of NK cells in adoptive immunotherapy. Interleukins such as IL-2, IL-15 and IL-18 are recognized as factors that stimulate NK cells and have been used in NK cells ex vivo expansion. Similar to IL-2 and IL-15, IL-21 is a common gamma-chain cytokine that is important in NK cell activation, maturation and proliferation. The present study aims to assess the effects of membrane-bound and soluble IL-21 on primary human NK cells during ex vivo expansion. IL-21 was found to have multiple effects on NK cells, increasing their cytotoxicity in a concentration-dependent manner by up-regulating IFN-gamma and Granzyme-B expression. Nevertheless, at a high concentration (50 ng/mL), IL-21 curtailed the life span of NK cells by significantly inducing apoptosis. Moreover, when treated with IL-21, the number of NKT (CD56(+)CD3(+)) cells increased among peripheral blood mononuclear cells (PBMCs) during ex vivo expansion in a concentration-dependent manner. IL-21 also promoted expanded cells to enter into S phase of the cell cycle during the first to second weeks of culture. All these results suggest that IL-21 has multiple effects on NK cell development and functions. More attention should be given to the dosage and multiple effects of IL-21 when it was applied to NK cells in ex vivo expansion. (C) 2015 Elsevier GmbH. All rights reserved.
C1 [Li, Qi; Ye, Lin-Jie; Ren, Hai-Long; Ting Huyan; Li, Jing; Shi, Jun-Ling; Huang, Qing-Sheng] Northwestern Polytech Univ, Sch Life Sci, Key Lab Space Biosci & Space Biotechnol, Xian 710072, Shaanxi, Peoples R China.
RP Huang, QS (corresponding author), Northwestern Polytech Univ, Sch Life Sci, 127 YouyiXilu, Xian 710072, Shaanxi, Peoples R China.
EM huangqingsheng@nwpu.edu.cn
OI LI, QI/0000-0003-4031-8120
FU National Basic Research Program of ChinaNational Basic Research Program
   of China [2011CB710903]; Natural Science Foundation of Shaanxi
   ProvinceNatural Science Foundation of Shaanxi Province [2014JM4171];
   China Postdoctoral Science FoundationChina Postdoctoral Science
   Foundation [2014M560804]; Fundamental Research Funds for the Central
   UniversitiesFundamental Research Funds for the Central Universities
   [3102014JKY15008]
FX We gratefully acknowledge financial support from the National Basic
   Research Program of China (Grant No. 2011CB710903), the Natural Science
   Foundation of Shaanxi Province (Grant No. 2014JM4171), the China
   Postdoctoral Science Foundation (Grant No. 2014M560804), and Fundamental
   Research Funds for the Central Universities (Grant No. 3102014JKY15008).
CR Asao H, 2001, J IMMUNOL, V167, P1, DOI 10.4049/jimmunol.167.1.1
   Barkholt L, 2009, IMMUNOTHERAPY, V1, P753, DOI [10.2217/imt.09.47, 10.2217/IMT.09.47]
   Buddingh EP, 2011, CANCER IMMUNOL IMMUN, V60, P575, DOI 10.1007/s00262-010-0965-3
   Chen YZ, 2012, PLOS ONE, V7, DOI 10.1371/journal.pone.0036413
   Cho D, 2010, CLIN CANCER RES, V16, P3901, DOI 10.1158/1078-0432.CCR-10-0735
   Cooper MA, 2001, TRENDS IMMUNOL, V22, P633, DOI 10.1016/S1471-4906(01)02060-9
   Denman CJ, 2012, PLOS ONE, V7, DOI 10.1371/journal.pone.0030264
   Dong H, 2012, J INT MED RES, V40, P1822, DOI 10.1177/030006051204000520
   Geller MA, 2011, CYTOTHERAPY, V13, P98, DOI 10.3109/14653249.2010.515582
   Habib T, 2003, J ALLERGY CLIN IMMUN, V112, P1033, DOI 10.1016/j.jaci.2003.08.039
   Huang Qing-Sheng, 2008, Xi Bao Yu Fen Zi Mian Yi Xue Za Zhi, V24, P1167
   Iliopoulou EG, 2010, CANCER IMMUNOL IMMUN, V59, P1781, DOI 10.1007/s00262-010-0904-3
   Imai C, 2005, BLOOD, V106, P376, DOI 10.1182/blood-2004-12-4797
   Jiang B, 2014, CELL IMMUNOL, V290, P10, DOI 10.1016/j.cellimm.2014.04.011
   Kasaian MT, 2002, IMMUNITY, V16, P559, DOI 10.1016/S1074-7613(02)00295-9
   Li Q, 2013, ASTROBIOLOGY, V13, P703, DOI 10.1089/ast.2013.0981
   Lim DP, 2014, CYTOTHERAPY, V2014
   Livak KJ, 2001, METHODS, V25, P402, DOI 10.1006/meth.2001.1262
   Miller JS, 2005, BLOOD, V105, P3051, DOI 10.1182/blood-2004-07-2974
   Parrish-Novak J, 2000, NATURE, V408, P57, DOI 10.1038/35040504
   Roda JM, 2006, J IMMUNOL, V177, P120, DOI 10.4049/jimmunol.177.1.120
   Rubnitz JE, 2010, J CLIN ONCOL, V28, P955, DOI 10.1200/JCO.2009.24.4590
   Santegoets SJAM, 2013, ONCOIMMUNOLOGY, V2, DOI 10.4161/onci.24522
   Skak K, 2008, IMMUNOLOGY, V123, P575, DOI 10.1111/j.1365-2567.2007.02730.x
   TRINCHIERI G, 1989, ADV IMMUNOL, V47, P187, DOI 10.1016/S0065-2776(08)60664-1
   Vosshenrich CAJ, 2001, CURR BIOL, V11, pR175, DOI 10.1016/S0960-9822(01)00087-2
   Wang G, 2003, CANCER RES, V63, P9016
   Wendt K, 2007, IMMUNOLOGY, V122, P486, DOI 10.1111/j.1365-2567.2007.02675.x
   Zamai L, 2012, CYTOM PART A, V81A, P294, DOI 10.1002/cyto.a.22025
NR 29
TC 21
Z9 23
U1 1
U2 10
PU ELSEVIER GMBH, URBAN & FISCHER VERLAG
PI JENA
PA OFFICE JENA, P O BOX 100537, 07705 JENA, GERMANY
SN 0171-2985
J9 IMMUNOBIOLOGY
JI Immunobiology
PD JUL
PY 2015
VL 220
IS 7
BP 876
EP 888
DI 10.1016/j.imbio.2015.01.009
PG 13
WC Immunology
SC Immunology
GA CK6CV
UT WOS:000356317000005
PM 25758713
DA 2021-05-03
ER

PT J
AU Huang, CT
   Chang, MC
   Chen, YL
   Chen, TC
   Chen, CA
   Cheng, WF
AF Huang, Ching-Ting
   Chang, Ming-Cheng
   Chen, Yu-Li
   Chen, Tsung-Ching
   Chen, Chi-An
   Cheng, Wen-Fang
TI Insulin-like growth factors inhibit dendritic cell-mediated anti-tumor
   immunity through regulating ERK1/2 phosphorylation and p38
   dephosphorylation
SO CANCER LETTERS
LA English
DT Article
DE Insulin-like growth factor; Dendritic cells; Antigen presenting; IGF1R;
   NVP-AEW541
ID FACTOR-I; OVARIAN-CANCER; BREAST-CANCER; EXPRESSION; RECEPTOR; TUMOR;
   RESPONSES; PATHWAY; POTENT; ATHEROSCLEROSIS
AB Insulin-like growth factors (IGFs) can promote tumorigenesis via inhibiting the apoptosis of cancer cells. The relationship between IGFs and dendritic cell (DC)-mediated immunity were investigated. Advanced-stage ovarian carcinoma patients were first evaluated to show higher IGF-1 and IGF-2 concentrations in their ascites than early-stage patients. IGFs could suppress DCs' maturation, antigen presenting abilities, and the ability to activate antigen-specific CD8(+) T cell. IGF-treated DCs also secreted higher concentrations of IL-10 and TNF-alpha. IGF-treated DCs showed decreased ERK1/2 phosphorylation and reduced p38 dephosphorylation. The percentages of matured DCs in the ascites were significantly lower in the IGF-1 or IGF-2 highly-expressing WF-3 tumor-bearing mice. The IGF1R inhibitor - NVP-AEW541, could block the effects of IGFs to rescue DCs' maturation and to restore DC-mediated antigen-specific immunity through enhancing ERK1/2 phosphorylation and p38 dephosphorylation. IGFs can inhibit DC-mediated anti-tumor immunity through suppressing maturation and function and the IGF1R inhibitor could restore the DC-mediated anti-tumor immunity. Blockade of IGFs could be a potential strategy for cancer immunotherapy. (C) 2015 Elsevier Ireland Ltd. All rights reserved.
C1 [Huang, Ching-Ting; Cheng, Wen-Fang] Natl Taiwan Univ, Coll Med, Grad Inst Oncol, Taipei 10764, Taiwan.
   [Chang, Ming-Cheng; Chen, Tsung-Ching; Chen, Chi-An; Cheng, Wen-Fang] Natl Taiwan Univ, Coll Med, Dept Obstet & Gynecol, Taipei 10764, Taiwan.
   [Chen, Yu-Li] Cathay Gen Hosp, Dept Obstet & Gynecol, Taipei, Taiwan.
   [Cheng, Wen-Fang] Natl Taiwan Univ, Coll Med, Grad Inst Clin Med, Taipei 10764, Taiwan.
RP Cheng, WF (corresponding author), Natl Taiwan Univ, Coll Med, Grad Inst Oncol, Taipei 10764, Taiwan.
EM wenfangcheng@yahoo.com
OI CHEN, CHI-AN/0000-0001-6670-7939; CHENG, WEN-FANG/0000-0002-3282-6304
CR ABBOUD SL, 1991, J CLIN INVEST, V88, P470, DOI 10.1172/JCI115327
   BADOLATO R, 1994, J CLIN ENDOCR METAB, V79, P984, DOI 10.1210/jc.79.4.984
   Banchereau J, 2000, ANNU REV IMMUNOL, V18, P767, DOI 10.1146/annurev.immunol.18.1.767
   BUCKBINDER L, 1995, NATURE, V377, P646, DOI 10.1038/377646a0
   Chang MC, 2012, CLIN SCI, V123, P347, DOI 10.1042/CS20110272
   Cheng WF, 2007, CANCER-AM CANCER SOC, V110, P420, DOI 10.1002/cncr.22781
   Clemmons DR, 2007, NAT REV DRUG DISCOV, V6, P821, DOI 10.1038/nrd2359
   Cortot AB, 2013, CANCER RES, V73, P834, DOI 10.1158/0008-5472.CAN-12-2066
   Dziadziuszko R, 2008, J THORAC ONCOL, V3, P815, DOI 10.1097/JTO.0b013e31818180f5
   Fenton JI, 2005, CANCER EPIDEM BIOMAR, V14, P1646, DOI 10.1158/1055-9965.EPI-04-0916
   Fujii S, 2009, ARCH IMMUNOL THER EX, V57, P189, DOI 10.1007/s00005-009-0025-x
   Garcia-Echeverria C, 2004, CANCER CELL, V5, P231, DOI 10.1016/S1535-6108(04)00051-0
   GARFINKEL L, 1985, ANN INTERN MED, V103, P1034, DOI 10.7326/0003-4819-103-6-1034
   GEENEN V, 1993, THYMUS, V21, P115
   Giuntoli RL, 2009, ANTICANCER RES, V29, P2875
   GOSLAND MP, 1989, CANCER RES, V49, P6901
   Huang X, 2007, EXPERT OPIN BIOL TH, V7, P929, DOI 10.1517/14712598.7.7.929
   Hursting SD, 2008, BEST PRACT RES CL EN, V22, P659, DOI 10.1016/j.beem.2008.08.009
   Hursting SD, 2007, CURR CANCER DRUG TAR, V7, P484
   Iizuka N, 2004, ANTICANCER RES, V24, P4085
   Ioannou N, 2013, BMC CANCER, V13, DOI 10.1186/1471-2407-13-41
   KOOIJMAN R, 1992, ENDOCRINOLOGY, V131, P2244, DOI 10.1210/en.131.5.2244
   Kryczek I, 2006, J EXP MED, V203, P871, DOI 10.1084/jem.20050930
   Lin KY, 1996, CANCER RES, V56, P21
   Liu EM, 2003, PEDIATR RES, V54, P919, DOI 10.1203/01.PDR.0000088067.04673.1B
   Matte I, 2012, AM J CANCER RES, V2, P566
   Park SE, 2011, J NEUROINFLAMM, V8, DOI 10.1186/1742-2094-8-12
   Pavlicek A, 2013, MOL CANCER THER, V12, P2929, DOI 10.1158/1535-7163.MCT-13-0442-T
   Rodon J, 2008, MOL CANCER THER, V7, P2575, DOI 10.1158/1535-7163.MCT-08-0265
   Rowlands MA, 2012, CANCER CAUSE CONTROL, V23, P347, DOI 10.1007/s10552-011-9883-8
   Samani AA, 2007, ENDOCR REV, V28, P20, DOI 10.1210/er.2006-0001
   Scotlandi K, 1996, CANCER RES, V56, P4570
   Singh P, 1996, ENDOCRINOLOGY, V137, P1764, DOI 10.1210/en.137.5.1764
   STUART CA, 1991, J CLIN ENDOCR METAB, V72, P1117, DOI 10.1210/jcem-72-5-1117
   Sukhanov S, 2007, ARTERIOSCL THROM VAS, V27, P2684, DOI 10.1161/ATVBAHA.107.156257
   Surmacz E, 2007, BREAST CANCER RES, V9, DOI 10.1186/bcr1638
   Tania M, 2010, CURR ONCOL, V17, P6
   Thompson HJ, 2004, J NUTR, V134, p3407S, DOI 10.1093/jn/134.12.3407S
   Tolcher AW, 2009, J CLIN ONCOL, V27, P5800, DOI 10.1200/JCO.2009.23.6745
   Ullrich E, 2008, CYTOKINE GROWTH F R, V19, P79, DOI 10.1016/j.cytogfr.2007.10.009
   Vabulas RM, 2000, J IMMUNOL, V164, P2372, DOI 10.4049/jimmunol.164.5.2372
   Wang TL, 2000, GENE THER, V7, P726, DOI 10.1038/sj.gt.3301160
   Wang Y, 2010, J GASTROENTEROL, V45, P159, DOI 10.1007/s00535-009-0151-6
   Wilker E, 2005, MOL CARCINOGEN, V44, P137, DOI 10.1002/mc.20132
   Zhan M, 2004, HISTOL HISTOPATHOL, V19, P915, DOI 10.14670/HH-19.915
NR 45
TC 26
Z9 27
U1 0
U2 21
PU ELSEVIER IRELAND LTD
PI CLARE
PA ELSEVIER HOUSE, BROOKVALE PLAZA, EAST PARK SHANNON, CO, CLARE, 00000,
   IRELAND
SN 0304-3835
EI 1872-7980
J9 CANCER LETT
JI Cancer Lett.
PD APR 1
PY 2015
VL 359
IS 1
BP 117
EP 126
DI 10.1016/j.canlet.2015.01.007
PG 10
WC Oncology
SC Oncology
GA CC2NK
UT WOS:000350181700012
PM 25592043
DA 2021-05-03
ER

PT J
AU Cuello-Carrion, FD
   Fanelli, MA
   Castro, GN
   Cayado-Gutierrez, N
   Ciocca, DR
AF Dario Cuello-Carrion, F.
   Fanelli, Mariel A.
   Castro, Gisela N.
   Cayado-Gutierrez, Niubys
   Ciocca, Daniel R.
TI The Involvement of Heat Shock Proteins and Related Molecules in the
   Resistance to Therapies in Breast and Gynecologic Cancer
SO CURRENT CANCER THERAPY REVIEWS
LA English
DT Article
DE Breast cancer; cervical cancer; chemotherapy; drug resistance;
   endometrial cancer; heat shock proteins; molecular markers; ovarian
   cancer
ID SMALL STRESS-PROTEINS; HUMAN OVARIAN-CANCER; PHASE-II TRIAL;
   MULTIDRUG-RESISTANCE; EPITHELIAL OVARIAN; P-GLYCOPROTEIN; PTEN
   EXPRESSION; DRUG-RESISTANCE; UP-REGULATION; HSP90 INHIBITORS
AB The HSP response is implicated in conferring to breast and gynecologic malignancies different sensitivities to anticancer therapies including chemotherapy, endocrine therapy and immunotherapy (we are in the need of more studies about radiotherapy). The heat shock proteins are mainly implicated in cell death mechanisms, in cell differentiation including epithelial-mesenchymal transition, in tumor dormancy, in angiogenesis, metastasis formation, and in the escape of immunosurveillance. Considering the ample functions where the HSPs are implicated and that the HSP response is quite complex it is not surprising that the HSP response affects the anticancer therapies. Several of the HSPs have different predominant roles according to the molecular partners with which they interact, thus it is difficult to dissect the molecular mechanisms to find the sensitivity to the therapies. In this review we present the implications of some the major HSPs (HSP27, HSP70 and HSP90) with drug resistance and present some of the main partners that are also implicated in drug resistance like p53, PTEN and MDR. We have given priority to the incorporation of clinical data where the HSPs have been studied using standard chemotherapies and new therapeutic strategies. It is clear that in order to have a significant understanding of the degree of drug resistance/sensitivity presented by a particular patient we need to examine the molecular status of several key molecular markers involved in the drug resistance pathways and that in this context the study of the HSP response should be incorporated. One of the other major problems in this field is that an inhibitor of one particular HSP will not be enough to achieve a significant anticancer response. Now that we know the complexity of this field we need to design strategies aiming to inhibit several molecular HSP pathways simultaneously without significantly affecting the normal cells, this is the principal challenge for the near future.
C1 [Dario Cuello-Carrion, F.; Fanelli, Mariel A.; Castro, Gisela N.; Cayado-Gutierrez, Niubys; Ciocca, Daniel R.] CNR, CONICET, IMBECU CCT, Lab Oncol,Inst Expt Med & Biol Cuyo, Mendoza, Argentina.
RP Ciocca, DR (corresponding author), Consejo Nacl Invest Cient & Tecn, IMBECU CCT, Lab Oncol, Dr A Ruiz Leal S-N,Parque Gen San Martin, RA-5500 Mendoza, Argentina.
EM dciocca@mendoza-conicet.gob.ar
FU (PIP) from the National Research Council (CONICET) of Argentina
FX Supported by a grant (PIP) from the National Research Council (CONICET)
   of Argentina.
CR Akiyama-Abe A, 2013, BRIT J CANCER, V109, P1703, DOI 10.1038/bjc.2013.455
   Amin ML, 2013, DRUG TARGET INSIGHT, V7, P27, DOI 10.4137/DTI.S12519
   Amiri-Kordestani L, 2012, DRUG RESIST UPDATE, V15, P50, DOI 10.1016/j.drup.2012.02.002
   Annunziata CM, 2007, CLIN CANCER RES, V13, P6585, DOI 10.1158/1078-0432.CCR-07-0327
   Bae-Jump VL, 2010, GYNECOL ONCOL, V119, P579, DOI 10.1016/j.ygyno.2010.08.025
   Baekelandt MM, 2000, ANTICANCER RES, V20, P1061
   Baker EK, 2005, ONCOGENE, V24, P8061, DOI 10.1038/sj.onc.1208955
   Banerjee S, 2011, CANCER RES, V71, P318, DOI 10.1158/0008-5472.CAN-10-1778
   Banerji U, 2005, J CLIN ONCOL, V23, P4152, DOI 10.1200/JCO.2005.00.612
   Bast RC, 2012, CANCER DISCOV, V2, P16, DOI 10.1158/2159-8290.CD-11-0323
   Bates SE, 2010, BRIT J HAEMATOL, V148, P256, DOI 10.1111/j.1365-2141.2009.07954.x
   Bates SE, 2006, CANC DRUG DISC DEV, P261, DOI 10.1007/978-1-59745-035-5_15
   Beelen K, 2014, BREAST CANCER RES, V16, DOI 10.1186/bcr3606
   Berns K, 2007, CANCER CELL, V12, P395, DOI 10.1016/j.ccr.2007.08.030
   Biamonte MA, 2010, J MED CHEM, V53, P3, DOI 10.1021/jm9004708
   BURCHENAL JH, 1950, SCIENCE, V111, P116, DOI 10.1126/science.111.2875.116
   Calderwood SK, 2008, INT J HYPERTHER, V24, P31, DOI 10.1080/02656730701858305
   Carden CP, 2012, MOL CANCER THER, V11, P1609, DOI 10.1158/1535-7163.MCT-11-0996
   Carlson RW, 2006, CANCER INVEST, V24, P677, DOI 10.1080/07357900600981349
   Cayado-Gutierrez N, 2013, CELL STRESS CHAPERON, V18, P243, DOI 10.1007/s12192-012-0367-x
   Ciocca DR, 2012, CURR MOL MED, V12, P1183, DOI 10.2174/156652412803306684
   Ciocca DR, 2013, ARCH TOXICOL, V87, P19, DOI 10.1007/s00204-012-0918-z
   Ciocca DR, 2010, PROTEIN SCI ENG, P327
   Ciocca Daniel R., 2007, V2, P31
   CIOCCA DR, 1992, INT J GYNECOL PATHOL, V11, P113, DOI 10.1097/00004347-199204000-00005
   Ciocca DR, 2005, CELL STRESS CHAPERON, V10, P86, DOI 10.1379/CSC-99r.1
   Ciocca DR, 2005, TRENDS CANC RES, V1, P77
   Cizkova M, 2012, BREAST CANCER RES, V14, DOI 10.1186/bcr3113
   Clarke R, 2005, SEMIN ONCOL, V32, pS9, DOI 10.1053/j.seminoncol.2005.09.009
   Colone M, 2008, J INVEST DERMATOL, V128, P957, DOI 10.1038/sj.jid.5701082
   Cordonnier T, 2015, INT J CANCER, V136, pE496, DOI 10.1002/ijc.29122
   Cristea Mihaela, 2010, Ther Adv Med Oncol, V2, P175, DOI 10.1177/1758834010361333
   Csermely P, 1998, PHARMACOL THERAPEUT, V79, P129, DOI 10.1016/S0163-7258(98)00013-8
   Dai CL, 2008, CANCER RES, V68, P7905, DOI 10.1158/0008-5472.CAN-08-0499
   Daniilidou K, 2013, J BUON, V18, P195
   DANO K, 1973, BIOCHIM BIOPHYS ACTA, V323, P466, DOI 10.1016/0005-2736(73)90191-0
   Dave B, 2011, J CLIN ONCOL, V29, P166, DOI 10.1200/JCO.2009.27.7814
   Davis NM, 2014, ONCOTARGET, V5, P4603, DOI 10.18632/oncotarget.2209
   Dedes KJ, 2010, SCI TRANSL MED, V2, DOI 10.1126/scitranslmed.3001538
   Diaz-Chavez J, 2013, PLOS ONE, V8, DOI 10.1371/journal.pone.0064378
   Eichhorn PJA, 2008, CANCER RES, V68, P9221, DOI 10.1158/0008-5472.CAN-08-1740
   El-Ghobashy AA, 2005, INT J GYNECOL CANCER, V15, P503, DOI 10.1111/j.1525-1438.2005.15316.x
   Elpek GO, 2003, APMIS, V111, P523, DOI 10.1034/j.1600-0463.2003.1110411.x
   Elstrand MB, 2009, INT J GYNECOL PATHOL, V28, P211, DOI 10.1097/PGP.0b013e31818b0f5e
   Fanelli MA, 2008, CELL STRESS CHAPERON, V13, P207, DOI 10.1007/s12192-007-0007-z
   Felts SJ, 2000, J BIOL CHEM, V275, P3305, DOI 10.1074/jbc.275.5.3305
   Forster MD, 2011, NAT REV CLIN ONCOL, V8, P302, DOI 10.1038/nrclinonc.2011.42
   Garcia-Carbonero R, 2013, LANCET ONCOL, V14, pE358, DOI 10.1016/S1470-2045(13)70169-4
   Garcia-Dios DA, 2013, GYNECOL ONCOL, V128, P327, DOI 10.1016/j.ygyno.2012.11.037
   Geisler JP, 2004, EUR J GYNAECOL ONCOL, V25, P165
   Geisler JP, 1999, GYNECOL ONCOL, V72, P347, DOI 10.1006/gyno.1998.5283
   Gillet JP, 2012, CLIN CANCER RES, V18, P3197, DOI 10.1158/1078-0432.CCR-12-0056
   Gillet JP, 2011, CURR PHARM BIOTECHNO, V12, P686, DOI 10.2174/138920111795163931
   Glaysher S, 2013, BRIT J CANCER, V109, P1786, DOI 10.1038/bjc.2013.529
   Grammatikakis N, 2002, J BIOL CHEM, V277, P8312, DOI 10.1074/jbc.M109200200
   Grimm C, 2013, GYNECOL ONCOL, V131, P8
   Hahn JS, 2006, MOL MICROBIOL, V60, P240, DOI 10.1111/j.1365-2958.2006.05097.x
   Haslbeck Martin, 2002, Prog Mol Subcell Biol, V28, P37
   Hendrickson AEW, 2012, GYNECOL ONCOL, V124, P210, DOI 10.1016/j.ygyno.2011.10.002
   Ho CM, 2009, GYNECOL ONCOL, V112, P307, DOI 10.1016/j.ygyno.2008.09.040
   Huo HR, 2010, CANCER RES, V70, P8726, DOI 10.1158/0008-5472.CAN-10-0755
   Inaba F, 2005, ONCOL REP, V13, P17
   Isakoff SJ, 2005, CANCER RES, V65, P10992, DOI 10.1158/0008-5472.CAN-05-2612
   Johnatty SE, 2013, GYNECOL ONCOL, V131, P8, DOI 10.1016/j.ygyno.2013.07.107
   Johnson N, 2013, P NATL ACAD SCI USA, V110, P17041, DOI 10.1073/pnas.1305170110
   Juhasz K, 2014, CANCERS, V6, P42, DOI 10.3390/cancers6010042
   JULIANO RL, 1976, BIOCHIM BIOPHYS ACTA, V455, P152, DOI 10.1016/0005-2736(76)90160-7
   Kampinga HH, 2009, CELL STRESS CHAPERON, V14, P105, DOI 10.1007/s12192-008-0068-7
   Kanagasabai R, 2011, J BIOL CHEM, V286, P33289, DOI 10.1074/jbc.M111.249102
   Kang SH, 2008, BMC CANCER, V8, DOI 10.1186/1471-2407-8-286
   Karaszi E, 2001, BRIT J HAEMATOL, V112, P308, DOI 10.1046/j.1365-2141.2001.02554.x
   Kim YS, 2009, CURR TOP MED CHEM, V9, P1479, DOI 10.2174/156802609789895728
   Korkaya H, 2009, PLOS BIOL, V7, DOI 10.1371/journal.pbio.1000121
   Krasznai ZT, 2005, ANTICANCER RES, V25, P1187
   Krishna R, 2000, EUR J PHARM SCI, V11, P265, DOI 10.1016/S0928-0987(00)00114-7
   Kurose K, 2001, AM J PATHOL, V158, P2097, DOI 10.1016/S0002-9440(10)64681-0
   Kuwano M, 2003, CANCER SCI, V94, P9, DOI 10.1111/j.1349-7006.2003.tb01344.x
   Lage H, 2003, CANC THER, V1, P81
   LANDRY J, 1989, J CELL BIOL, V109, P7, DOI 10.1083/jcb.109.1.7
   Lee CH, 2012, BIOCHIMIE, V94, P1382, DOI 10.1016/j.biochi.2012.02.034
   Lee JC, 2013, ONCOL REP, V30, P1762, DOI 10.3892/or.2013.2634
   Lee YK, 2009, GYNECOL ONCOL, V112, P475, DOI 10.1016/j.ygyno.2008.11.031
   Liu HQ, 2013, CLIN CANCER RES, V19, P5053, DOI 10.1158/1078-0432.CCR-13-1115
   Liu HL, 2011, INT J GYNECOL CANCER, V21, P1452, DOI 10.1097/IGC.0b013e31822491d0
   Lomnytska MI, 2011, BRIT J CANCER, V104, P110, DOI 10.1038/sj.bjc.6605992
   Lu Qing-jie, 2005, Zhonghua Bing Li Xue Za Zhi, V34, P266
   Ma WB, 2013, FEBS J, V280, P4612, DOI 10.1111/febs.12432
   Mackay HJ, 2010, EUR J CANCER, V46, P1365, DOI 10.1016/j.ejca.2010.02.031
   Mahalingam D, 2009, BRIT J CANCER, V100, P1523, DOI 10.1038/sj.bjc.6605066
   Maloney A, 2007, CANCER RES, V67, P3239, DOI 10.1158/0008-5472.CAN-06-2968
   McCollum AK, 2006, CANCER RES, V66, P10967, DOI 10.1158/0008-5472.CAN-06-1629
   Mehlen P, 1996, J BIOL CHEM, V271, P16510, DOI 10.1074/jbc.271.28.16510
   Meyer DS, 2011, CANCER RES, V71, P4344, DOI 10.1158/0008-5472.CAN-10-3827
   Minaguchi T, 2007, CANCER LETT, V248, P112, DOI 10.1016/j.canlet.2006.06.013
   Morimoto RI, 1998, GENE DEV, V12, P3788, DOI 10.1101/gad.12.24.3788
   Muggerud AA, 2010, BREAST CANCER RES, V12, DOI 10.1186/bcr2466
   Murray S, 2012, CANCER TREAT REV, V38, P890, DOI 10.1016/j.ctrv.2012.02.011
   Nadin S, 2010, DNA PROP MODIF FUNCT, P165
   Nadin SB, 2014, CELL STRESS CHAPERON, V19, P493, DOI 10.1007/s12192-013-0475-2
   Nagata Y, 2004, CANCER CELL, V6, P117, DOI 10.1016/j.ccr.2004.06.022
   Nagy E, 2014, BRIT J CANCER, V110, P2874, DOI 10.1038/bjc.2014.263
   Obata K, 1998, CANCER RES, V58, P2095
   Park YH, 2014, BRIT J CANCER, V110, P384, DOI 10.1038/bjc.2013.757
   Pavan S, 2014, INT J CANCER, V134, P1289, DOI 10.1002/ijc.28464
   Perez EA, 2013, J CLIN ONCOL, V31, P2115, DOI 10.1200/JCO.2012.42.2642
   Powers MV, 2006, ENDOCR-RELAT CANCER, V13, pS125, DOI 10.1677/erc.1.01324
   Pusztai L, 2005, CANCER-AM CANCER SOC, V104, P682, DOI 10.1002/cncr.21227
   Rexer BN, 2013, J CLIN ONCOL, V31, P2073, DOI 10.1200/JCO.2012.48.5243
   Sahin O, 2014, CELL RES, V24, P542, DOI 10.1038/cr.2014.37
   Salvesen HB, 2013, AM SOC CLIN ONCOL ED
   Santarpia L, 2012, BREAST CANCER RES TR, V134, P333, DOI 10.1007/s10549-012-2035-3
   Schmitz G, 1996, PLANT MOL BIOL, V30, P479, DOI 10.1007/BF00049326
   SHIU RPC, 1977, P NATL ACAD SCI USA, V74, P3840, DOI 10.1073/pnas.74.9.3840
   Sims JT, 2013, PLOS ONE, V8, DOI 10.1371/journal.pone.0055509
   Simsek T, 2001, EUR J GYNAECOL ONCOL, V22, P436
   Skirnisdottir I, 2011, INT J GYNECOL CANCER, V21, P1024, DOI 10.1097/IGC.0b013e31821dc906
   Steelman LS, 2008, ONCOGENE, V27, P4086, DOI 10.1038/onc.2008.49
   Stemke-Hale K, 2008, CANCER RES, V68, P6084, DOI 10.1158/0008-5472.CAN-07-6854
   Straume O, 2012, P NATL ACAD SCI USA, V109, P8699, DOI 10.1073/pnas.1017909109
   Szakacs G, 2006, NAT REV DRUG DISCOV, V5, P219, DOI 10.1038/nrd1984
   Taipale M, 2010, NAT REV MOL CELL BIO, V11, P515, DOI 10.1038/nrm2918
   Tanaka Y, 2004, INT J GYNECOL CANCER, V14, P616, DOI 10.1111/j.1048-891X.2004.14409.x
   Tchenio T, 2006, MOL CELL BIOL, V26, P580, DOI 10.1128/MCB.26.2.580-591.2006
   Thanner F, 2003, ANTICANCER RES, V23, P1057
   Toi M, 2007, J CLIN ONCOL, V25, DOI 10.1200/JCO.2006.08.1646
   Toi M, 2009, BRIT J CANCER, V101, P1676, DOI 10.1038/sj.bjc.6605343
   Toppmeyer D, 2002, CLIN CANCER RES, V8, P670
   Tozawa-Ono A, 2012, HUM CELL, V25, P24, DOI 10.1007/s13577-011-0040-1
   Troyano A., 2010, J BIOL CHEM, V275, P24970
   Tsikouras P, 2013, EUR J OBSTET GYN R B, V169, P1, DOI 10.1016/j.ejogrb.2013.01.018
   TSURUO T, 1981, CANCER RES, V41, P1967
   Tsutsumi S, 2007, CANCER SCI, V98, P1536, DOI 10.1111/j.1349-7006.2007.00561.x
   ULLRICH SJ, 1986, P NATL ACAD SCI USA, V83, P3121, DOI 10.1073/pnas.83.10.3121
   Vargas-Roig LM, 1998, INT J CANCER, V79, P468, DOI 10.1002/(SICI)1097-0215(19981023)79:5<468::AID-IJC4>3.0.CO;2-Z
   Vergara D, 2012, NANOMED-NANOTECHNOL, V8, P891, DOI 10.1016/j.nano.2011.10.014
   Wang LP, 2011, BMC CANCER, V11, DOI 10.1186/1471-2407-11-248
   Wei L, 2011, BREAST CANCER RES, V13, DOI 10.1186/bcr3042
   Whitesell L, 2005, NAT REV CANCER, V5, P761, DOI 10.1038/nrc1716
   Wind NS, 2011, INT J BREAST CANCER, V2011, DOI 10.4061/2011/967419
   Xu BH, 2014, BREAST CANCER RES, V16, DOI 10.1186/s13058-014-0405-y
   Xu FF, 2014, J PROTEOMICS, V108, P188, DOI 10.1016/j.jprot.2014.05.016
   Xu WP, 2007, CLIN CANCER RES, V13, P1625, DOI 10.1158/1078-0432.CCR-06-2966
   Xu YM, 2013, CELL SIGNAL, V25, P1176, DOI 10.1016/j.cellsig.2013.01.017
   Yang H, 2008, CANCER RES, V68, P425, DOI 10.1158/0008-5472.CAN-07-2488
   Yiu CCP, 2010, ANTICANCER RES, V30, P3465
   Zagouri F, 2013, BREAST, V22, P569, DOI 10.1016/j.breast.2013.06.003
   Zhang SY, 2010, CLIN CANCER RES, V16, P4325, DOI 10.1158/1078-0432.CCR-09-2990
   Zhao M, 2014, TUMOR BIOL, V35, P1051, DOI 10.1007/s13277-013-1139-7
   Zhao M, 2012, REPROD SCI, V19, P748, DOI 10.1177/1933719111432875
   Zhao RM, 2005, CELL, V120, P715, DOI 10.1016/j.cell.2004.12.024
   Zhao SJ, 2007, GYNECOL ONCOL, V105, P45, DOI 10.1016/j.ygyno.2006.12.014
   Zhou G, 2012, MULTIDRUG RESISTENCE, P131
NR 152
TC 0
Z9 0
U1 0
U2 0
PU BENTHAM SCIENCE PUBL LTD
PI SHARJAH
PA EXECUTIVE STE Y-2, PO BOX 7917, SAIF ZONE, 1200 BR SHARJAH, U ARAB
   EMIRATES
SN 1573-3947
EI 1875-6301
J9 CURR CANCER THER REV
JI Curr. Cancer Ther. Rev.
PY 2015
VL 11
IS 4
BP 201
EP 221
DI 10.2174/1573394712666151215213709
PG 21
WC Oncology
SC Oncology
GA VH5MH
UT WOS:000453456700002
DA 2021-05-03
ER

PT J
AU Drerup, JM
   Liu, Y
   Padron, AS
   Murthy, K
   Hurez, V
   Zhang, B
   Curiel, TJ
AF Drerup, Justin M.
   Liu, Yang
   Padron, Alvaro S.
   Murthy, Kruthi
   Hurez, Vincent
   Zhang, Bin
   Curiel, Tyler J.
TI Immunotherapy for Ovarian Cancer
SO CURRENT TREATMENT OPTIONS IN ONCOLOGY
LA English
DT Article
DE Ovarian cancer; Immune therapy; Cancer vaccine; Monoclonal antibody;
   Early phase clinical trials; Oncolytic virus; Radioimmunotherapy; CAR T
   cell; Adoptive immunotherapy
ID FOLATE RECEPTOR-ALPHA; TUMOR-INFILTRATING LYMPHOCYTES; RECOMBINANT
   INTERFERON-GAMMA; REGULATORY T-CELLS; I CLINICAL-TRIAL; PHASE-III TRIAL;
   EPITHELIAL OVARIAN; MONOCLONAL-ANTIBODY; ANTITUMOR IMMUNITY; MALIGNANT
   ASCITES
AB All work referenced herein relates to treatment of epithelial ovarian carcinomas, as their treatment differs from ovarian germ cell cancers and other rare ovarian cancers, the treatments of which are addressed elsewhere. Fallopian tube cancers and primary peritoneal adenocarcinomatosis are also generally treated as epithelial ovarian cancers. The standard of care initial treatment of advanced stage epithelial ovarian cancer is optimal debulking surgery as feasible plus chemotherapy with a platinum plus a taxane agent. If this front-line approach fails, as it too often the case, several FDA-approved agents are available for salvage therapy. However, because no second-line therapy for advanced-stage epithelial ovarian cancer is typically curative, we prefer referral to clinical trials as logistically feasible, even if it means referring patients outside our system. Immune therapy has a sound theoretical basis for treating carcinomas generally, and for treating ovarian cancer in particular. Advances in understanding the immunopathogenic basis of ovarian cancer, and the immunopathologic basis for prior failures of immunotherapy for it and other carcinomas promises to afford novel treatment approaches with potential for significant efficacy, and reduced toxicities compared with cytotoxic agents. Thus, referral to early phase immunotherapy trials for ovarian cancer patients that fail conventional treatment merits consideration.
C1 [Drerup, Justin M.; Curiel, Tyler J.] Univ Texas Hlth Sci Ctr San Antonio, Sch Med, Dept Cellular & Struct Biol, San Antonio, TX 78229 USA.
   [Drerup, Justin M.; Liu, Yang; Padron, Alvaro S.; Murthy, Kruthi; Hurez, Vincent; Curiel, Tyler J.] Univ Texas Hlth Sci Ctr San Antonio, Sch Med, Dept Med, San Antonio, TX 78229 USA.
   [Liu, Yang] Cent S Univ, Xiangya Sch Med, Dept Clin Med, Changsha 410013, Hunan, Peoples R China.
   [Zhang, Bin] Northwestern Univ, Robert H Lurie Comprehens Canc Ctr, Div Hematol Oncol, Dept Med,Feinberg Sch Med, Chicago, IL 60611 USA.
   [Curiel, Tyler J.] Univ Texas Hlth Sci Ctr San Antonio, Adult Canc Program, Canc Therapy & Res Ctr, San Antonio, TX 78229 USA.
RP Curiel, TJ (corresponding author), Univ Texas Hlth Sci Ctr San Antonio, Sch Med, Dept Cellular & Struct Biol, San Antonio, TX 78229 USA.
RI Hurez, Vincent/AAF-6765-2019
OI Hurez, Vincent/0000-0003-0271-4157
FU NATIONAL CANCER INSTITUTEUnited States Department of Health & Human
   ServicesNational Institutes of Health (NIH) - USANIH National Cancer
   Institute (NCI) [R01CA105207, R21CA170491, P30CA054174, R01CA164122,
   R01CA100425] Funding Source: NIH RePORTER; NATIONAL CENTER FOR ADVANCING
   TRANSLATIONAL SCIENCESUnited States Department of Health & Human
   ServicesNational Institutes of Health (NIH) - USANIH National Center for
   Advancing Translational Sciences (NCATS) [UL1TR001120, TL1TR001119]
   Funding Source: NIH RePORTER; NATIONAL CENTER FOR RESEARCH
   RESOURCESUnited States Department of Health & Human ServicesNational
   Institutes of Health (NIH) - USANIH National Center for Research
   Resources (NCRR) [M01RR005096] Funding Source: NIH RePORTER; NCATS NIH
   HHSUnited States Department of Health & Human ServicesNational
   Institutes of Health (NIH) - USANIH National Center for Advancing
   Translational Sciences (NCATS) [TL1 TR001119, UL1 TR001120] Funding
   Source: Medline; NCI NIH HHSUnited States Department of Health & Human
   ServicesNational Institutes of Health (NIH) - USANIH National Cancer
   Institute (NCI) [R01 CA100425, R01 CA164122, R01 CA105207, R21 CA170491,
   P30 CA054174] Funding Source: Medline; NCRR NIH HHSUnited States
   Department of Health & Human ServicesNational Institutes of Health (NIH)
   - USANIH National Center for Research Resources (NCRR) [M01 RR005096]
   Funding Source: Medline
CR Almokadem S, 2012, EXPERT OPIN BIOL TH, V12, P251, DOI 10.1517/14712598.2012.646985
   Antony GK, 2010, CURR MED CHEM, V17, P3297
   Apetoh L, 2008, TRENDS MOL MED, V14, P141, DOI 10.1016/j.molmed.2008.02.002
   Apte SM, 2006, J TRANSL MED, V4, DOI 10.1186/1479-5876-4-16
   Armstrong DK, 2013, GYNECOL ONCOL, V129, P452, DOI 10.1016/j.ygyno.2013.03.002
   Baek S, 2015, CELL MOL IMMUNOL, V12, DOI 10.1038/cmi.2014.40
   Bell-McGuinn KM, 2011, GYNECOL ONCOL, V121, P273, DOI 10.1016/j.ygyno.2010.12.362
   Berek J, 2009, J CLIN ONCOL, V27, P418, DOI 10.1200/JCO.2008.17.8400
   Berek JS, 2004, EXPERT OPIN BIOL TH, V4, P1159, DOI 10.1517/14712598.4.7.1159
   BEREK JS, 1985, CANCER RES, V45, P4447
   Berti A, 2013, J CLIN ONCOL, V31, P2970, DOI 10.1200/JCO.2012.48.4147
   Beyer M, 2005, BLOOD, V106, P2018, DOI 10.1182/blood-2005-02-0642
   BEZWODA WR, 1989, CANCER, V64, P1029, DOI 10.1002/1097-0142(19890901)64:5<1029::AID-CNCR2820640511>3.0.CO;2-#
   Bookman MA, 2012, CLIN OBSTET GYNECOL, V55, P96, DOI 10.1097/GRF.0b013e31824b45da
   Brahmer JR, 2012, NEW ENGL J MED, V366, P2455, DOI 10.1056/NEJMoa1200694
   Burke F, 1997, EUR J CANCER, V33, P1114, DOI 10.1016/S0959-8049(97)88065-3
   CAMPBELL IG, 1992, CANCER RES, V52, P5416
   Chan WNM, 2013, VACCINE, V31, P4252, DOI 10.1016/j.vaccine.2013.05.056
   Chang K, 1996, P NATL ACAD SCI USA, V93, P136, DOI 10.1073/pnas.93.1.136
   CHEN JT, 1992, BIOTHERAPY, V5, P275, DOI 10.1007/BF02179044
   Cheng WF, 2009, BRIT J CANCER, V100, P1144, DOI 10.1038/sj.bjc.6604964
   Chu CS, 2012, CANCER IMMUNOL IMMUN, V61, P629, DOI 10.1007/s00262-011-1081-8
   Coliva A, 2005, CANCER IMMUNOL IMMUN, V54, P1200, DOI 10.1007/s00262-005-0693-2
   Correa RJM, 2012, GYNECOL ONCOL, V125, P441, DOI 10.1016/j.ygyno.2012.01.048
   Coward J, 2011, CLIN CANCER RES, V17, P6083, DOI 10.1158/1078-0432.CCR-11-0945
   Curiel TJ, 2004, NAT MED, V10, P942, DOI 10.1038/nm1093
   Curiel TJ, 2003, NAT MED, V9, P562, DOI 10.1038/nm863
   Diefenbach CSM, 2008, CLIN CANCER RES, V14, P2740, DOI 10.1158/1078-0432.CCR-07-4619
   Disis ML, 2002, J CLIN ONCOL, V20, P2624, DOI 10.1200/JCO.2002.06.171
   Ehlen TG, 2005, INT J GYNECOL CANCER, V15, P1023, DOI 10.1111/j.1525-1438.2005.00483.x
   Epenetos AA, 2000, INT J GYNECOL CANCER, V10, P44, DOI 10.1046/j.1525-1438.2000.99510.x
   EPENETOS AA, 1987, J CLIN ONCOL, V5, P1890, DOI 10.1200/JCO.1987.5.12.1890
   Erickson BK, 2013, AM J OBSTET GYNECOL, V209, P409, DOI 10.1016/j.ajog.2013.04.019
   Freedman RS, 2000, CLIN CANCER RES, V6, P2268
   Gong JL, 2000, J IMMUNOL, V165, P1705, DOI 10.4049/jimmunol.165.3.1705
   Gulley JL, 2008, CLIN CANCER RES, V14, P3060, DOI 10.1158/1078-0432.CCR-08-0126
   Guo ZQ, 2013, J TRANSL MED, V11, DOI 10.1186/1479-5876-11-215
   Hassan R, 2004, CLIN CANCER RES, V10, P3937, DOI 10.1158/1078-0432.CCR-03-0801
   Hassan R, 2010, CLIN CANCER RES, V16, P6132, DOI 10.1158/1078-0432.CCR-10-2275
   Hirasawa K, 2002, CANCER RES, V62, P1696
   HIRD V, 1993, BRIT J CANCER, V68, P403, DOI 10.1038/bjc.1993.349
   Hurez V, 2012, CANCER RES, V72, P2089, DOI 10.1158/0008-5472.CAN-11-3019
   INOUE M, 1990, OBSTET GYNECOL, V75, P1032
   IOANNIDES CG, 1993, SCAND J IMMUNOL, V37, P413, DOI 10.1111/j.1365-3083.1993.tb03312.x
   Jennings VA, 2014, INT J CANCER, V134, P1091, DOI 10.1002/ijc.28450
   Jin DC, 2010, CANCER RES, V70, P2245, DOI 10.1158/0008-5472.CAN-09-3109
   Kalbasi A, 2013, J CLIN INVEST, V123, P2756, DOI 10.1172/JCI69219
   Kalos M, 2013, IMMUNITY, V39, P49, DOI 10.1016/j.immuni.2013.07.002
   Kandalaft LE, 2013, ONCOIMMUNOLOGY, V2, DOI 10.4161/onci.22664
   Kandalaft LE, 2012, J TRANSL MED, V10, DOI 10.1186/1479-5876-10-157
   Karkada M, 2014, BIOL-TARGETS THER, V8, P27, DOI 10.2147/BTT.S55196
   Kirkwood J, 2002, SEMIN ONCOL, V29, P18, DOI 10.1053/sonc.2002.33078
   Knutson KL, 2002, CLIN CANCER RES, V8, P1014
   Koido S, 2005, GYNECOL ONCOL, V99, P462, DOI 10.1016/j.ygyno.2005.07.019
   Konner JA, 2010, CLIN CANCER RES, V16, P5288, DOI 10.1158/1078-0432.CCR-10-0700
   Kryczek I, 2006, J EXP MED, V203, P871, DOI 10.1084/jem.20050930
   Leffers N, 2012, INT J CANCER, V130, P105, DOI 10.1002/ijc.25980
   Lin PY, 2010, J IMMUNOL, V185, P2747, DOI 10.4049/jimmunol.1000496
   Lorusso D, 2012, BRIT J CANCER, V107, P37, DOI 10.1038/bjc.2012.233
   Madiyalakan R, 1997, HYBRIDOMA, V16, P41, DOI 10.1089/hyb.1997.16.41
   MANTOVANI LT, 1994, EUR J CANCER, V30A, P363, DOI 10.1016/0959-8049(94)90257-7
   MARTH C, 1990, CANCER RES, V50, P7037
   Maude SL, 2014, CANCER J, V20, P119, DOI 10.1097/PPO.0000000000000035
   Metcalf KS, 1998, EUR J GYNAECOL ONCOL, V19, P113
   Middleton K, 2014, CRIT REV ONCOL HEMAT, V89, P129, DOI 10.1016/j.critrevonc.2013.08.004
   Mirshahidi S, 2009, VACCINE, V27, P1825, DOI 10.1016/j.vaccine.2009.01.089
   Mohebtash M, 2011, CLIN CANCER RES, V17, P7164, DOI 10.1158/1078-0432.CCR-11-0649
   Moserle L, 2008, CANCER RES, V68, P5658, DOI 10.1158/0008-5472.CAN-07-6341
   Motoyoshi Y, 2006, ONCOL REP, V16, P141
   Murthy K, 2014, AM ASS IMM 2014 M
   NARDI M, 1990, J CLIN ONCOL, V8, P1036, DOI 10.1200/JCO.1990.8.6.1036
   Odunsi K, 2014, CANCER IMMUNOL RES, V2, P37, DOI 10.1158/2326-6066.CIR-13-0126
   Odunsi K, 2012, P NATL ACAD SCI USA, V109, P5797, DOI 10.1073/pnas.1117208109
   Oei AL, 2007, INT J CANCER, V120, P2710, DOI 10.1002/ijc.22663
   Palucka K, 2013, IMMUNITY, V39, P38, DOI 10.1016/j.immuni.2013.07.004
   Pardoll DM, 2012, NAT REV CANCER, V12, P252, DOI 10.1038/nrc3239
   PEOPLES GE, 1995, P NATL ACAD SCI USA, V92, P432, DOI 10.1073/pnas.92.2.432
   Perillo A, 2002, BONE MARROW TRANSPL, V30, P571, DOI 10.1038/sj.bmt.1703687
   Pestka S, 2004, IMMUNOL REV, V202, P8, DOI 10.1111/j.0105-2896.2004.00204.x
   Pfisterer J, 2011, EXPERT OPIN BIOL TH, V11, P395, DOI 10.1517/14712598.2011.553598
   PujadeLauraine E, 1996, J CLIN ONCOL, V14, P343, DOI 10.1200/JCO.1996.14.2.343
   Qian HN, 2002, INT J GYNECOL CANCER, V12, P80, DOI 10.1046/j.1525-1438.2002.01060.x
   Rahma OE, 2012, CANCER IMMUNOL IMMUN, V61, P373, DOI 10.1007/s00262-011-1100-9
   Recchia F, 2010, GYNECOL ONCOL, V116, P202, DOI 10.1016/j.ygyno.2009.09.042
   RIVA P, 1989, NUCL MED BIOL, V16, P659, DOI 10.1016/0883-2897(89)90092-5
   Sabbatini P, 2006, CLIN CANCER RES, V12, P5503, DOI 10.1158/1078-0432.CCR-05-2670
   Sabbatini P, 2013, J CLIN ONCOL, V31, P1554, DOI 10.1200/JCO.2012.46.4057
   Sandmaier BM, 1999, J IMMUNOTHER, V22, P54, DOI 10.1097/00002371-199901000-00008
   Scott AM, 2012, NAT REV CANCER, V12, P278, DOI 10.1038/nrc3236
   Sehouli J, 2014, MED ONCOL, V31, DOI 10.1007/s12032-014-0076-7
   Simpkins F, 2013, CANCER IMMUNOL RES, V1, P168, DOI 10.1158/2326-6066.CIR-13-0098
   Spear P, 2013, IMMUNOL CELL BIOL, V91, P435, DOI 10.1038/icb.2013.17
   Sterman DH, 2010, MOL THER, V18, P852, DOI 10.1038/mt.2009.309
   STEWART JSW, 1990, J CLIN ONCOL, V8, P1941, DOI 10.1200/JCO.1990.8.12.1941
   STUART GCE, 1993, CANCER, V71, P2027, DOI 10.1002/1097-0142(19930315)71:6<2027::AID-CNCR2820710617>3.0.CO;2-C
   Suzuki S, 2014, HUM VACC IMMUNOTHER, V10, P338, DOI 10.4161/hv.27217
   Taniguchi K, 2014, SEMIN IMMUNOL, V26, P54, DOI 10.1016/j.smim.2014.01.001
   Tedjarati S, 2002, CLIN CANCER RES, V8, P2413
   Thibodeaux SR, 2014, AM ASS IMM ANN M PIT
   Thibodeaux SR, 2014, AM ASS IMM 2014 M
   THOR A, 1986, J NATL CANCER I, V76, P995
   Vinay DS, 2012, MOL CANCER THER, V11, P1062, DOI 10.1158/1535-7163.MCT-11-0677
   Vincent J, 2010, CANCER RES, V70, P3052, DOI 10.1158/0008-5472.CAN-09-3690
   Vlad AM, 2004, ADV IMMUNOL, V82, P249, DOI 10.1016/S0065-2776(04)82006-6
   Vlad AM, 2010, CANCER IMMUNOL IMMUN, V59, P293, DOI 10.1007/s00262-009-0750-3
   Wagner U, 1997, HYBRIDOMA, V16, P33, DOI 10.1089/hyb.1997.16.33
   Wei HF, 2013, PLOS ONE, V8, DOI 10.1371/journal.pone.0084927
   Wei S, 2007, CANCER RES, V67, P7487, DOI 10.1158/0008-5472.CAN-07-0565
   Windbichler GH, 2000, BRIT J CANCER, V82, P1138
   Wright SE, 2012, J IMMUNOTHER, V35, P196, DOI 10.1097/CJI.0b013e318243f213
   Zhang L, 2003, NEW ENGL J MED, V348, P203, DOI 10.1056/NEJMoa020177
NR 111
TC 17
Z9 17
U1 1
U2 21
PU SPRINGER
PI NEW YORK
PA 233 SPRING ST, NEW YORK, NY 10013 USA
SN 1527-2729
EI 1534-6277
J9 CURR TREAT OPTION ON
JI Curr. Treat. Options Oncol.
PD JAN
PY 2015
VL 16
IS 1
AR 1
DI 10.1007/s11864-014-0317-1
PG 20
WC Oncology
SC Oncology
GA CD6XL
UT WOS:000351233700001
PM 25648541
OA Green Accepted
DA 2021-05-03
ER

PT J
AU Tan, MZ
   Zhu, LC
   Zhuang, HY
   Hao, YY
   Gao, S
   Liu, SI
   Liu, Q
   Liu, DW
   Liu, JJ
   Lin, B
AF Tan, Mingzi
   Zhu, Liancheng
   Zhuang, Huiyu
   Hao, Yingying
   Gao, Song
   Liu, Shuice
   Liu, Qing
   Liu, Dawo
   Liu, Juanjuan
   Lin, Bei
TI Lewis Y antigen modified CD47 is an independent risk factor for poor
   prognosis and promotes early ovarian cancer metastasis
SO AMERICAN JOURNAL OF CANCER RESEARCH
LA English
DT Article
DE CD47; Lewis y; ovarian cancer; tumor immune escape; prognosis
ID TUMOR-MARKER; STEM-CELLS; T-CELLS; PROTEIN; EXPRESSION; ALPHA;
   ACTIVATION; MIGRATION; SUPPRESSION; MECHANISM
AB CD47 is a membrane receptor that belongs to the immunoglobulin superfamily and plays an important role in the mechanisms of tumor immune escape. CD47 participates in tumor immune escape by combining with SIRP alpha to reduce the phagocytic activity of macrophages. There are six potential N-glycosylation sites on CD47, and glycosylation is known to be necessary for its membrane localization. However, it is still unknown to what extent glycosylation influences CD47 ligand binding properties and subsequent signaling. By using immunoprecipitation and confocal laser scanning microscopy, we showed that CD47 contains Lewis y antigen. Immunohistochemical analysis demonstrated that both the positive expression and the overexpression of CD47 and Lewis y antigen in cancer tissues and borderline tumors were significantly higher than those in benign ovarian tumors and normal ovarian tissues (P < 0.05). A linear correlation between the expression patterns of CD47 and Lewis y antigen was evident (r = 0.47, P < 0.01). The high expression of CD47 and Lewis y antigen showed significant correlations with the clinical pathological parameters of ovarian cancer [International Federation of Gynecology and Obstetrics (FIGO) standards, lymph node metastasis, and degree of differentiation] (P < 0.05). The Cox model and Kaplan-Meier tests showed that high expression of CD47 was an independent adverse risk factor for the prognosis of ovarian cancer. Cases with both high CD47 and Lewis y antigen expression had poor prognoses. Our study demonstrates that Lewis y antigens of CD47 may play a crucial role in the development of ovarian cancer, and could be new targets for immunotherapy for ovarian cancer.
C1 [Tan, Mingzi; Zhu, Liancheng; Zhuang, Huiyu; Hao, Yingying; Gao, Song; Liu, Shuice; Liu, Qing; Liu, Dawo; Liu, Juanjuan; Lin, Bei] China Med Univ, Dept Gynecol & Obstet, Shengjing Hosp, Shenyang 110004, Liaoning, Peoples R China.
   [Zhuang, Huiyu] Capital Med Univ, Dept Gynecol & Obstet, Beijing Chaoyang Hosp, Beijing, Peoples R China.
RP Lin, B (corresponding author), China Med Univ, Dept Gynecol & Obstet, Shengjing Hosp, 36 Sanhao St, Shenyang 110004, Liaoning, Peoples R China.
EM linbei88@hotmail.com
OI Lin, Bei/0000-0002-8881-9859
FU National Natural Science FundNational Natural Science Foundation of
   China (NSFC) [81172491, 81101527, 81472437, 81402129]; PhD Programs
   Foundation of Ministry of Education of ChinaMinistry of Education, China
   [20112104110016, 20112104120019]; Shengjing Free Researchers Scheme
   [201303]
FX Project supported by the National Natural Science Fund (project numbers
   81172491, 81101527, 81472437, and 81402129), PhD Programs Foundation of
   Ministry of Education of China (Numbers 20112104110016 and
   20112104120019), and the Shengjing Free Researchers Scheme (project
   number 201303).
CR Arai Y, 2003, INT J GYNECOL CANCER, V13, P42, DOI 10.1136/ijgc-00009577-200301000-00008
   Baccelli I, 2013, NAT BIOTECHNOL, V31, P539, DOI 10.1038/nbt.2576
   Bai XF, 2003, J CLIN INVEST, V111, P1487, DOI 10.1172/JCI200317656
   Barclay AN, 2006, NAT REV IMMUNOL, V6, P457, DOI 10.1038/nri1859
   CAMPBELL IG, 1992, CANCER RES, V52, P5416
   Chao MP, 2010, SCI TRANSL MED, V2, DOI 10.1126/scitranslmed.3001375
   Dettke M, 2000, J LEUKOCYTE BIOL, V68, P511
   Dorahy DJ, 1997, J BIOL CHEM, V272, P1323, DOI 10.1074/jbc.272.2.1323
   Gao J, 2013, J EXP CLIN CANC RES, V32, DOI 10.1186/1756-9966-32-36
   Gao LL, 2011, J EXP CLIN CANC RES, V30, DOI 10.1186/1756-9966-30-15
   Han X, 2000, J BIOL CHEM, V275, P37984, DOI 10.1074/jbc.M002334200
   Hu ZH, 2013, PLOS ONE, V8, DOI 10.1371/journal.pone.0057250
   Jaiswal S, 2010, TRENDS IMMUNOL, V31, P212, DOI 10.1016/j.it.2010.04.001
   Jaiswal S, 2009, CELL, V138, P271, DOI 10.1016/j.cell.2009.05.046
   Kaur S, 2011, J BIOL CHEM, V286, P14991, DOI 10.1074/jbc.M110.179663
   Kipps E, 2013, NAT REV CANCER, V13, P273, DOI 10.1038/nrc3432
   Koebel CM, 2007, NATURE, V450, P903, DOI 10.1038/nature06309
   Liao KL, 2013, J THEOR BIOL, V328, P65, DOI 10.1016/j.jtbi.2013.03.017
   Liu F, 2001, BRIT J CANCER, V84, P1556, DOI 10.1054/bjoc.2001.1815
   Liu JJ, 2010, ONCOL REP, V23, P833, DOI 10.3892/or_00000705
   Liu Qing, 2009, Zhongguo Yi Xue Ke Xue Yuan Xue Bao, V31, P481
   Madjd Z, 2005, BREAST CANCER RES, V7, pR780, DOI 10.1186/bcr1305
   Manna PP, 2004, CANCER RES, V64, P1026, DOI 10.1158/0008-5472.CAN-03-1708
   MAWBY WJ, 1994, BIOCHEM J, V304, P525, DOI 10.1042/bj3040525
   Pang PC, 2007, J BIOL CHEM, V282, P36593, DOI 10.1074/jbc.M705134200
   Parthasarathy R, 2006, BIOTECHNOL BIOENG, V93, P159, DOI 10.1002/bit.20684
   Patankar MS, 2005, GYNECOL ONCOL, V99, P704, DOI 10.1016/j.ygyno.2005.07.030
   Piccio L, 2005, BLOOD, V105, P2421, DOI 10.1182/blood-2004-07-2823
   Seiffert M, 2001, BLOOD, V97, P2741, DOI 10.1182/blood.V97.9.2741
   Shahan TA, 2000, J BIOL CHEM, V275, P4796, DOI 10.1074/jbc.275.7.4796
   Shankaran V, 2001, NATURE, V410, P1107, DOI 10.1038/35074122
   Shinohara M, 2006, CANCER SCI, V97, P889, DOI 10.1111/j.1349-7006.2006.00245.x
   Siegel R, 2014, CA-CANCER J CLIN, V64, P9, DOI [10.3322/caac.21254, 10.1001/jamaoto.2014.2530, 10.3322/caac.21208]
   Soto-Pantoja DR, 2013, SCI REP-UK, V3, DOI 10.1038/srep01038
   Stefanidakis M, 2008, BLOOD, V112, P1280, DOI 10.1182/blood-2008-01-134429
   Ugolini S, 2009, NATURE, V457, P544, DOI 10.1038/457544a
   Vermeulen L, 2008, CELL DEATH DIFFER, V15, P947, DOI 10.1038/cdd.2008.20
   Vermeulen L, 2012, LANCET ONCOL, V13, pE83, DOI 10.1016/S1470-2045(11)70257-1
   Westwood JA, 2009, J IMMUNOTHER, V32, P292, DOI 10.1097/CJI.0b013e31819b7c8e
   Willingham SB, 2012, P NATL ACAD SCI USA, V109, P6662, DOI 10.1073/pnas.1121623109
   Wong NK, 2003, J BIOL CHEM, V278, P28619, DOI 10.1074/jbc.M302741200
   Xing CH, 2009, J NEUROSCI RES, V87, P2571, DOI 10.1002/jnr.22076
   Yao K, 2007, MOL VIS, V13, P1769
   Zhuang HY, 2014, MOL CANCER, V13, DOI 10.1186/1476-4598-13-243
   Zhuang HY, 2013, PLOS ONE, V8, DOI 10.1371/journal.pone.0068994
NR 45
TC 16
Z9 16
U1 0
U2 12
PU E-CENTURY PUBLISHING CORP
PI MADISON
PA 40 WHITE OAKS LN, MADISON, WI 53711 USA
SN 2156-6976
J9 AM J CANCER RES
JI Am. J. Cancer Res.
PY 2015
VL 5
IS 9
BP 2777
EP 2787
PG 11
WC Oncology
SC Oncology
GA CW1SZ
UT WOS:000364773000017
PM 26609483
DA 2021-05-03
ER

PT J
AU Berinstein, NL
   Karkada, M
   Oza, AM
   Odunsi, K
   Villella, JA
   Nemunaitis, JJ
   Morse, MA
   Pejovic, T
   Bentley, J
   Buyse, M
   Nigam, R
   Weir, GM
   MacDonald, LD
   Quinton, T
   Rajagopalan, R
   Sharp, K
   Penwell, A
   Sammatur, L
   Burzykowski, T
   Stanford, MM
   Mansour, M
AF Berinstein, Neil L.
   Karkada, Mohan
   Oza, Amit M.
   Odunsi, Kunle
   Villella, Jeannine A.
   Nemunaitis, John J.
   Morse, Michael A.
   Pejovic, Tanja
   Bentley, James
   Buyse, Marc
   Nigam, Rita
   Weir, Genevieve M.
   MacDonald, Lisa D.
   Quinton, Tara
   Rajagopalan, Rajkannan
   Sharp, Kendall
   Penwell, Andrea
   Sammatur, Leeladhar
   Burzykowski, Tomasz
   Stanford, Marianne M.
   Mansour, Marc
TI Survivin-targeted immunotherapy drives robust polyfunctional T cell
   generation and differentiation in advanced ovarian cancer patients
SO ONCOIMMUNOLOGY
LA English
DT Article
DE cancer; DepoVax; immunotherapy; survivin; T cells
ID METASTATIC MELANOMA; TOLERIZED MICE; VACCINE; EFFECTOR; MEMORY;
   CYCLOPHOSPHAMIDE; PEPTIDE; RESPONSES; TRIAL; DYSFUNCTION
AB DepoVax (TM) is an innovative and strongly immunogenic vaccine platform. Survivin is highly expressed in many tumor types and has reported prognostic value. To generate tumor-specific immune response, a novel cancer vaccine was formulated in DepoVax platform (DPX-Survivac) using survivin HLA class I peptides. Safety and immune potency of DPX-Survivac was tested in combination with immune-modulator metronomic cyclophosphamide in ovarian cancer patients. All the patients receiving the therapy produced antigen-specific immune responses; higher dose vaccine and cyclophosphamide treatment generating significantly higher magnitude responses. Strong T cell responses were associated with differentiation of naive T cells into central/effector memory (CM/EM) and late differentiated (LD) polyfunctional antigen-specific CD4(+) and CD8(+) T cells. This approach enabled rapid de novo activation/expansion of vaccine antigen-specific CD8(+) T cells and provided a strong rationale for further testing to determine clinical benefits associated with this immune activation. These data represent vaccine-induced T cell activation in a clinical setting to a self-tumor antigen previously described only in animal models.
C1 [Berinstein, Neil L.] Sunnybrook Hlth Sci Ctr, Toronto, ON M4N 3M5, Canada.
   [Karkada, Mohan; Nigam, Rita; Weir, Genevieve M.; MacDonald, Lisa D.; Quinton, Tara; Rajagopalan, Rajkannan; Sharp, Kendall; Penwell, Andrea; Sammatur, Leeladhar; Stanford, Marianne M.; Mansour, Marc] Immunovaccine Inc, Halifax, NS, Canada.
   [Oza, Amit M.] Univ Hlth Network, Princess Margaret Canc Ctr, Toronto, ON, Canada.
   [Odunsi, Kunle] Roswell Pk Canc Inst, Buffalo, NY 14263 USA.
   [Villella, Jeannine A.] Winthrop Univ Hosp, Mineola, NY 11501 USA.
   [Nemunaitis, John J.] Mary Crowley Canc Res Ctr, Dallas, TX USA.
   [Morse, Michael A.] Duke Univ, Med Ctr, Durham, NC USA.
   [Pejovic, Tanja] Oregon Hlth & Sci Univ, Portland, OR 97201 USA.
   [Bentley, James] QEII Hlth Sci Ctr, Halifax, NS, Canada.
   [Buyse, Marc; Burzykowski, Tomasz] IDDI, Louvain La Neuve, Belgium.
RP Mansour, M (corresponding author), Immunovaccine Inc, Halifax, NS, Canada.
EM mmansour@imvaccine.com
RI Buyse, Marc/J-4658-2013; Burzykowski, Tomasz/T-2222-2018
OI Burzykowski, Tomasz/0000-0003-3378-975X; Buyse,
   Marc/0000-0002-4559-0994; Oza, Amit/0000-0002-9510-8641
CR Becker JC, 2012, CANCER IMMUNOL IMMUN, V61, P2091, DOI 10.1007/s00262-012-1266-9
   Berinstein NL, 2012, J TRANSL MED, V10, DOI 10.1186/1479-5876-10-156
   Black CM, 2014, CANCER IMMUNOL RES, V2, P307, DOI 10.1158/2326-6066.CIR-13-0145
   Brewer KD, 2014, VACCINE, V32, P6956, DOI 10.1016/j.vaccine.2014.10.058
   Cheever MA, 2009, CLIN CANCER RES, V15, P5323, DOI 10.1158/1078-0432.CCR-09-0737
   Church SE, 2014, EUR J IMMUNOL, V44, P69, DOI 10.1002/eji.201343718
   Dmitrienko A, 2010, CH CRC BIOSTAT SER, V33, P1
   Gomez CE, 2011, J VIROL, V85, P11468, DOI 10.1128/JVI.05165-11
   Ellebaek E, 2012, CANCER IMMUNOL IMMUN, V61, P1791, DOI 10.1007/s00262-012-1242-4
   Farag MMS, 2012, VACCINE, V30, P6034, DOI 10.1016/j.vaccine.2012.07.057
   Finke LH, 2007, VACCINE, V25, pB97, DOI 10.1016/j.vaccine.2007.06.067
   Galecki A, 2013, LINEAR MIXED EFFECT, V10
   GALECKI AT, 1994, COMMUN STAT THEORY, V23, P3105, DOI 10.1080/03610929408831436
   Gattinoni L, 2005, J CLIN INVEST, V115, P1616, DOI 10.1172/JCI24480
   Ghiringhelli F, 2007, CANCER IMMUNOL IMMUN, V56, P641, DOI 10.1007/s00262-006-0225-8
   Hailemichael Y, 2013, NAT MED, V19, P465, DOI 10.1038/nm.3105
   Hwang WT, 2012, GYNECOL ONCOL, V124, P192, DOI 10.1016/j.ygyno.2011.09.039
   Karkada M, 2013, ISRN ONCOL, V2013
   Karkada M, 2010, J IMMUNOTHER, V33, P250, DOI 10.1097/CJI.0b013e3181c1f1e9
   Kenward MG, 1997, BIOMETRICS, V53, P983, DOI 10.2307/2533558
   Klebanoff CA, 2005, P NATL ACAD SCI USA, V102, P9571, DOI 10.1073/pnas.0503726102
   Kyi C, 2014, FEBS LETT, V588, P368, DOI 10.1016/j.febslet.2013.10.015
   Le DT, 2012, CANCER RES, V72, P3439, DOI 10.1158/0008-5472.CAN-11-3912
   Lennerz V, 2014, CANCER IMMUNOL IMMUN, V63, P381, DOI 10.1007/s00262-013-1516-5
   Lesterhuis WJ, 2011, NAT REV DRUG DISCOV, V10, P591, DOI 10.1038/nrd3500
   Lladser A, 2011, ADV CANCER RES, V111, P1, DOI 10.1016/B978-0-12-385524-4.00001-5
   Machiels JPH, 2001, CANCER RES, V61, P3689
   Obermajer N, 2011, CANCER RES, V71, P7463, DOI 10.1158/0008-5472.CAN-11-2449
   Restifo NP, 2013, CURR OPIN IMMUNOL, V25, P556, DOI 10.1016/j.coi.2013.09.003
   Salerno EP, 2013, CANCER IMMUNOL IMMUN, V62, P1149, DOI 10.1007/s00262-013-1435-5
   Sallusto F, 2010, IMMUNITY, V33, P451, DOI 10.1016/j.immuni.2010.10.008
   Sato E, 2005, P NATL ACAD SCI USA, V102, P18538, DOI 10.1073/pnas.0509182102
   Sharma RK, 2013, PLOS ONE, V8, DOI 10.1371/journal.pone.0073145
   Slingluff CL, 2001, CLIN CANCER RES, V7, P3012
   Vermeij R, 2010, CLIN DEV IMMUNOL, DOI 10.1155/2010/891505
   Waldron TJ, 2013, ONCOIMMUNOLOGY, V2, DOI 10.4161/onci.24117
   Weir GM, 2014, ONCOIMMUNOLOGY, V3, DOI 10.4161/21624011.2014.953407
   Weir Genevieve M, 2011, Cancers (Basel), V3, P3114, DOI 10.3390/cancers3033114
NR 38
TC 53
Z9 53
U1 0
U2 4
PU TAYLOR & FRANCIS INC
PI PHILADELPHIA
PA 530 WALNUT STREET, STE 850, PHILADELPHIA, PA 19106 USA
SN 2162-402X
J9 ONCOIMMUNOLOGY
JI OncoImmunology
PY 2015
VL 4
IS 8
AR e1026529
DI 10.1080/2162402X.2015.1026529
PG 10
WC Oncology; Immunology
SC Oncology; Immunology
GA CP9UD
UT WOS:000360239300022
PM 26405584
OA Green Published, Bronze
DA 2021-05-03
ER

PT J
AU Wen, YF
   Graybill, WS
   Previs, RA
   Hu, W
   Ivan, C
   Mangala, LS
   Zand, B
   Nick, AM
   Jennings, NB
   Dalton, HJ
   Sehgal, V
   Ram, P
   Lee, JS
   Vivas-Mejia, PE
   Coleman, RL
   Sood, AK
AF Wen, Yunfei
   Graybill, Whitney S.
   Previs, Rebecca A.
   Hu, Wei
   Ivan, Cristina
   Mangala, Lingegowda S.
   Zand, Behrouz
   Nick, Alpa M.
   Jennings, Nicholas B.
   Dalton, Heather J.
   Sehgal, Vasudha
   Ram, Prahlad
   Lee, Ju-Seog
   Vivas-Mejia, Pablo E.
   Coleman, Robert L.
   Sood, Anil K.
TI Immunotherapy Targeting Folate Receptor Induces Cell Death Associated
   with Autophagy in Ovarian Cancer
SO CLINICAL CANCER RESEARCH
LA English
DT Article
ID HUMANIZED MONOCLONAL-ANTIBODY; BINDING-PROTEIN; BREAST-CANCER;
   EXPRESSION; KINASE; ALPHA; OVEREXPRESSION; IDENTIFICATION; FARLETUZUMAB;
   STRATEGIES
AB Purpose: Cancer cells are highly dependent on folate metabolism, making them susceptible to drugs that inhibit folate receptor activities. Targeting overexpressed folate receptor alpha (FR alpha) in cancer cells offers a therapeutic opportunity. We investigated the functional mechanisms of MORAB-003 (farletuzumab), a humanized mAb against FR alpha, in ovarian cancer models.
   Experimental Design: We first examined FR alpha expression in an array of human ovarian cancer cell lines and then assessed the in vivo effect of MORAB-003 on tumor growth and progression in several orthotopic mouse models of ovarian cancer derived from these cell lines. Molecular mechanisms of tum or cell death induced by MORAB-003 were investigated by cDNA and protein expression profiling analysis. Mechanistic studies were performed to determine the role of autophagy in MORAB-003-induced cell death.
   Results: MORAB-003 significantly decreased tumor growth in the high-FR alpha IGROV1 and SKOV3ip1 models but not in the low-FR alpha A2780 model. MORAB-003 reduced proliferation, but had no significant effect on apoptosis. Protein expression and cDNA microarray analyses showed that MORAB-003 regulated an array of autophagy-related genes. It also significantly increased expression of LC3 isoform II and enriched autophagic vacuolization. Blocking autophagy with hydroxychloroquine or bafilomycin A1 reversed the growth inhibition induced by MORAB-003. In addition, alteration of FOLR1 gene copy number significantly correlated with shorter disease-free survival in patients with ovarian serous cancer.
   Conclusions: MORAB-003 displays prominent antitumor activity in ovarian cancer models expressing FR alpha at high levels. Blockade of folate receptor by MORAB-003 induced sustained autophagy and suppressed cell proliferation. (C) 2014 AACR.
C1 [Wen, Yunfei; Previs, Rebecca A.; Hu, Wei; Mangala, Lingegowda S.; Zand, Behrouz; Nick, Alpa M.; Jennings, Nicholas B.; Dalton, Heather J.; Coleman, Robert L.; Sood, Anil K.] Univ Texas MD Anderson Canc Ctr, Dept Gynecol Oncol & Reprod Med, Houston, TX 77030 USA.
   [Graybill, Whitney S.] Med Univ S Carolina, Dept Gynecol Oncol, Charleston, SC 29425 USA.
   [Ivan, Cristina; Sehgal, Vasudha; Ram, Prahlad; Sood, Anil K.] Univ Texas MD Anderson Canc Ctr, Dept Syst Biol, Houston, TX 77030 USA.
   [Lee, Ju-Seog] Univ Texas MD Anderson Canc Ctr, Ctr RNA Interference & Noncoding RNA, Houston, TX 77030 USA.
   [Vivas-Mejia, Pablo E.] Univ Texas MD Anderson Canc Ctr, Dept Expt Therapeut, Houston, TX 77030 USA.
   [Sood, Anil K.] Univ Texas MD Anderson Canc Ctr, Dept Canc Biol, Houston, TX 77030 USA.
RP Sood, AK (corresponding author), Univ Texas MD Anderson Canc Ctr, 1155 Herman Pressler Dr, Houston, TX 77230 USA.
EM asood@mdanderson.org
RI Coleman, Robert/E-4346-2019; Lee, Ju-Seog/X-1786-2018
OI Lee, Ju-Seog/0000-0002-5666-9753; Ivan, Cristina/0000-0002-4848-0168;
   Ram, Prahlad/0000-0003-4739-3166
FU U.S. National Institutes of HealthUnited States Department of Health &
   Human ServicesNational Institutes of Health (NIH) - USA [P50CA083639,
   P50CA098258, P50 CA083639, CA109298, U54 CA151668, CA140933, CA177909,
   UH2TR000943, T32CA101642, CA16672]; Department of DefenseUnited States
   Department of Defense [OC120547, OC093416]; Program Project Development
   grant from the Ovarian Cancer Research Fund [CPRIT RP110595]; Bettyann
   Asche Murray Distinguished Professorship; Chapman Foundation; Meyer and
   Ida Gordon Foundation; Gilder Foundation; Judi A. Rees Ovarian Cancer
   Research Fund; RGK Foundation; Blanton-Davis Ovarian Cancer Research
   Program; NIHUnited States Department of Health & Human ServicesNational
   Institutes of Health (NIH) - USA [5 P50]; SPORE CDP [CA116199];
   Developmental Project Award; Marsha Rivkin Center; Foundation for
   Women's Cancer; National Cancer Institute T32 Training Grant [T32
   CA101642]; NATIONAL CANCER INSTITUTEUnited States Department of Health &
   Human ServicesNational Institutes of Health (NIH) - USANIH National
   Cancer Institute (NCI) [T32CA101642, R01CA140933, P50CA098258,
   P30CA016672, P50CA116199, R01CA177909, U54CA151668, P50CA083639,
   R01CA109298] Funding Source: NIH RePORTER; NATIONAL CENTER FOR ADVANCING
   TRANSLATIONAL SCIENCESUnited States Department of Health & Human
   ServicesNational Institutes of Health (NIH) - USANIH National Center for
   Advancing Translational Sciences (NCATS) [UH2TR000943] Funding Source:
   NIH RePORTER; National Institute on Minority Health and Health
   DisparitiesUnited States Department of Health & Human ServicesNational
   Institutes of Health (NIH) - USANIH National Institute on Minority
   Health & Health Disparities (NIMHD) [U54MD008149] Funding Source: NIH
   RePORTER
FX This work was supported in part by grants from the U.S. National
   Institutes of Health (P50CA083639, P50CA098258, P50 CA083639, CA109298,
   U54 CA151668, CA140933, CA177909, UH2TR000943, T32CA101642, and CA16672)
   and the Department of Defense (OC120547 and OC093416), by a Program
   Project Development grant from the Ovarian Cancer Research Fund (CPRIT
   RP110595), and by the Bettyann Asche Murray Distinguished Professorship,
   the Chapman Foundation, the Meyer and Ida Gordon Foundation, the Gilder
   Foundation, the Judi A. Rees Ovarian Cancer Research Fund, and the RGK
   Foundation. This work was also supported by an award from the
   Blanton-Davis Ovarian Cancer Research Program (to Y. Wen and A.K. Sood).
   Y. Wen is supported in part by the NIH 5 P50 SPORE CDP Award CA116199,
   Developmental Project Award, the Marsha Rivkin Center, and the
   Foundation for Women's Cancer. W.S.G., R.A.P., B.Z., and A.M.N. were
   supported by a National Cancer Institute T32 Training Grant (T32
   CA101642).
CR Aguilar-Gallardo C, 2012, STEM CELL REV REP, V8, P994, DOI 10.1007/s12015-011-9344-5
   Amaravadi RK, 2011, CLIN CANCER RES, V17, P654, DOI 10.1158/1078-0432.CCR-10-2634
   Audia S, 2011, BLOOD, V118, P4394, DOI 10.1182/blood-2011-03-344051
   Bagnoli M, 2003, GYNECOL ONCOL, V88, pS140, DOI 10.1006/gyno.2002.6705
   Bartholomeusz C, 2010, CLIN CANCER RES, V16, P1802, DOI 10.1158/1078-0432.CCR-09-1456
   Bell D, 2011, NATURE, V474, P609, DOI 10.1038/nature10166
   BOTTERO F, 1993, CANCER RES, V53, P5791
   Dalby KN, 2010, AUTOPHAGY, V6, P322, DOI 10.4161/auto.6.3.11625
   Debnath J, 2005, NAT REV CANCER, V5, P675, DOI 10.1038/nrc1695
   Dikic I, 2010, CANCER RES, V70, P3431, DOI 10.1158/0008-5472.CAN-09-4027
   Ebel Wolfgang, 2007, Cancer Immun, V7, P6
   Figini M, 2003, GENE THER, V10, P1018, DOI 10.1038/sj.gt.3301962
   GARINCHESA P, 1993, AM J PATHOL, V142, P557
   Getz G, 2013, NATURE, V497, P67, DOI 10.1038/nature12113
   Halder J, 2006, CLIN CANCER RES, V12, P4916, DOI 10.1158/1078-0432.CCR-06-0021
   Kabeya Y, 2000, EMBO J, V19, P5720, DOI 10.1093/emboj/19.21.5720
   Kalli KR, 2008, GYNECOL ONCOL, V108, P619, DOI 10.1016/j.ygyno.2007.11.020
   Kalli KR, 2007, CURR OPIN INVEST DR, V8, P1067
   Kamat AA, 2009, CANCER-AM CANCER SOC, V115, P2684, DOI 10.1002/cncr.24335
   Kang R, 2011, CELL DEATH DIFFER, V18, P571, DOI 10.1038/cdd.2010.191
   Kimura S, 2007, AUTOPHAGY, V3, P452, DOI 10.4161/auto.4451
   Kimura T, 2013, CANCER RES, V73, P3, DOI 10.1158/0008-5472.CAN-12-2464
   Kirkin V, 2009, MOL CELL, V34, P259, DOI 10.1016/j.molcel.2009.04.026
   Klionsky DJ, 2012, AUTOPHAGY, V8, P445, DOI 10.4161/auto.19496
   Komurov K, 2010, PLOS COMPUT BIOL, V6, DOI 10.1371/journal.pcbi.1000889
   Konner JA, 2010, CLIN CANCER RES, V16, P5288, DOI 10.1158/1078-0432.CCR-10-0700
   Kubes M, 1998, J NEUROCHEM, V71, P1307
   Landen CN, 2006, J NATL CANCER I, V98, P1558, DOI 10.1093/jnci/djj414
   Landen CN, 2005, CANCER RES, V65, P6910, DOI 10.1158/0008-5472.CAN-05-0530
   Leamon ALJCP, 2011, TARGETED DRUG STRATE, P162
   Li LY, 2011, J CANCER, V2, P458, DOI 10.7150/jca.2.458
   Lin JM, 2013, CANCER BIOL THER, V14, P1032, DOI 10.4161/cbt.26106
   Lu C, 2007, CLIN CANCER RES, V13, P4209, DOI 10.1158/1078-0432.ccr-07-0197
   MANTOVANI LT, 1994, EUR J CANCER, V30A, P363, DOI 10.1016/0959-8049(94)90257-7
   Mathew R, 2007, NAT REV CANCER, V7, P961, DOI 10.1038/nrc2254
   Miotti S, 1997, J CELL BIOCHEM, V65, P479
   Nishikawa T, 2010, ANGIOGENESIS, V13, P227, DOI 10.1007/s10456-010-9180-2
   Paglin S, 2001, CANCER RES, V61, P439
   Pankiv S, 2007, J BIOL CHEM, V282, P24131, DOI 10.1074/jbc.M702824200
   Rijnboutt S, 1996, J CELL BIOL, V132, P35, DOI 10.1083/jcb.132.1.35
   Sarbassov DD, 2004, CURR BIOL, V14, P1296, DOI 10.1016/j.cub.2004.06.054
   Shield K, 2009, GYNECOL ONCOL, V113, P143, DOI 10.1016/j.ygyno.2008.11.032
   Steffensen KD, 2011, J ONCOL, V2011, DOI 10.1155/2011/620523
   Tibes R, 2006, MOL CANCER THER, V5, P2512, DOI 10.1158/1535-7163.MCT-06-0334
   Toffoli G, 1997, INT J CANCER, V74, P193, DOI 10.1002/(SICI)1097-0215(19970422)74:2<193::AID-IJC10>3.0.CO;2-F
   Welberg L, 2013, NAT REV NEUROSCI, V14, P225, DOI 10.1038/nrn3478
   Wen YF, 2014, CELL REP, V7, P488, DOI 10.1016/j.celrep.2014.03.009
   White E, 2010, CURR OPIN CELL BIOL, V22, P212, DOI 10.1016/j.ceb.2009.12.008
   Yakes FM, 2002, CANCER RES, V62, P4132
   Yang ZNJ, 2011, MOL CANCER THER, V10, P1533, DOI 10.1158/1535-7163.MCT-11-0047
   Yuan HX, 2013, AUTOPHAGY, V9, P1983, DOI 10.4161/auto.26058
NR 51
TC 40
Z9 43
U1 0
U2 26
PU AMER ASSOC CANCER RESEARCH
PI PHILADELPHIA
PA 615 CHESTNUT ST, 17TH FLOOR, PHILADELPHIA, PA 19106-4404 USA
SN 1078-0432
EI 1557-3265
J9 CLIN CANCER RES
JI Clin. Cancer Res.
PD JAN 15
PY 2015
VL 21
IS 2
BP 448
EP 459
DI 10.1158/1078-0432.CCR-14-1578
PG 12
WC Oncology
SC Oncology
GA AZ0MA
UT WOS:000347938200026
PM 25416196
OA Bronze, Green Accepted
DA 2021-05-03
ER

PT J
AU Pedroza-Gonzalez, A
   Zhou, GY
   Vargas-Mendez, E
   Boor, PPC
   Mancham, S
   Verhoef, C
   Polak, WG
   Grunhagen, D
   Pan, QW
   Janssen, HLA
   Garcia-Romo, GS
   Biermann, K
   Tjwa, ETTL
   IJzermans, JNM
   Kwekkeboom, J
   Sprengers, D
AF Pedroza-Gonzalez, Alexander
   Zhou, Guoying
   Vargas-Mendez, Ernesto
   Boor, Patrick P. C.
   Mancham, Shanta
   Verhoef, Cornelis
   Polak, Wojciech G.
   Gruenhagen, Dirk
   Pan, Qiuwei
   Janssen, Harry L. A.
   Garcia-Romo, Gina S.
   Biermann, Katharina
   Tjwa, Eric T. T. L.
   IJzermans, Jan N. M.
   Kwekkeboom, Jaap
   Sprengers, Dave
TI Tumor-infiltrating plasmacytoid dendritic cells promote
   immunosuppression by Tr1 cells in human liver tumors
SO ONCOIMMUNOLOGY
LA English
DT Article
DE colorectal cancer liver metastasis; hepatocellular carcinoma; ICOS-L;
   IL-10; Immunotherapy; Tr1 cells
ID REGULATORY T-CELLS; BREAST-CANCER PROGRESSION; HEPATOCELLULAR-CARCINOMA;
   TYPE-1 CELLS; OVARIAN-CANCER; LIGAND; ICOS; IMMUNOTHERAPY; EXPANSION;
   CONTRIBUTE
AB CD4(+) type 1 T regulatory (Tr1) cells have a crucial role in inducing tolerance. Immune regulation by these cells is mainly mediated through the secretion of high amounts of IL-10. Several studies have suggested that this regulatory population may be involved in tumor-mediated immune-suppression. However, direct evidence of a role for Tr1 cells in human solid tumors is lacking. Using ex vivo isolated cells from individuals with hepatocellular carcinoma (HCC; n = 39) or liver metastases from colorectal cancer (LM-CRC; n = 60) we identify a CD4(+)FoxP3(-)IL-13(-)IL-10(+) T cell population in tumors of individuals with primary or secondary liver cancer that is characterized as Tr1 cells by the expression of CD49b and the lymphocyte activation gene 3 (LAG-3) and strong suppression activity of T cell responses in an IL-10 dependent manner. Importantly, the presence of tumor-infiltrating Tr1 cells is correlated with tumor infiltration of plasmacytoid dendritic cells (pDCs). pDCs exposed to tumor-derived factors enhance IL-10 production by Tr1 cells through up-regulation of the inducible co-stimulatory ligand (ICOS-L). These findings suggest a role for pDCs and ICOS-L in promoting intra-tumoral immunosuppression by Tr1 cells in human liver cancer, which may foster tumor progression and which might interfere with attempts of immunotherapeutic intervention.
C1 [Pedroza-Gonzalez, Alexander; Zhou, Guoying; Vargas-Mendez, Ernesto; Boor, Patrick P. C.; Mancham, Shanta; Pan, Qiuwei; Janssen, Harry L. A.; Tjwa, Eric T. T. L.; Kwekkeboom, Jaap; Sprengers, Dave] Erasmus MC Univ, Med Ctr, Dept Gastroenterol & Hepatol, Rotterdam, Netherlands.
   [Pedroza-Gonzalez, Alexander] Univ Nacl Autonoma Mexico, FES Iztacala, Higher Studies Iztacala, Lab Immunol Res & Med, Ciudad Mexico, DF, Mexico.
   [Verhoef, Cornelis; Polak, Wojciech G.; Gruenhagen, Dirk; IJzermans, Jan N. M.] Erasmus MC Univ, Med Ctr, Dept Surg, Rotterdam, Netherlands.
   [Garcia-Romo, Gina S.] Leiden Univ, Med Ctr, Dept Nephrol, Leiden, Netherlands.
   [Biermann, Katharina] Erasmus MC Univ, Med Ctr, Dept Pathol, Rotterdam, Netherlands.
   [Sprengers, Dave] Univ Amsterdam, Acad Med Ctr, Dept Gastroenterol & Hepatol, NL-1012 WX Amsterdam, Netherlands.
RP Sprengers, D (corresponding author), Erasmus MC Univ, Med Ctr, Dept Gastroenterol & Hepatol, Rotterdam, Netherlands.
EM d.sprengers@erasmusmc.nl
RI Tjwa, E.T./L-4694-2015; Pedroza-Gonzalez, Alexander/ABG-3519-2020;
   Grunhagen, Dirk/ABE-5102-2020; Verhoef, Cornelis/ABD-3648-2020;
   Vargas-Mendez, Ernesto/Q-7422-2017
OI Grunhagen, Dirk/0000-0001-8293-6002; Verhoef,
   Cornelis/0000-0001-9980-8613; Vargas-Mendez,
   Ernesto/0000-0002-2555-024X; Pan, Qiuwei/0000-0001-9982-6184
FU Erasmus MC
FX This work was supported by grants to D.S. (Erasmus MC Fellowship) and
   A.P.-G. (Erasmus MC Grant 2011) from Erasmus MC.
CR Akbari O, 2002, NAT REV IMMUNOL, V2, P629, DOI 10.1038/nm745
   Bergmann C, 2008, CLIN CANCER RES, V14, P3706, DOI 10.1158/1078-0432.CCR-07-5126
   Bergmann C, 2007, CANCER RES, V67, P8865, DOI 10.1158/0008-5472.CAN-07-0767
   Chen KJ, 2011, PLOS ONE, V6, DOI 10.1371/journal.pone.0024671
   Conrad C, 2012, CANCER RES, V72, P5240, DOI 10.1158/0008-5472.CAN-12-2271
   Faget J, 2012, CANCER RES, V72, P6130, DOI 10.1158/0008-5472.CAN-12-2409
   Gagliani N, 2013, NAT MED, V19, P739, DOI 10.1038/nm.3179
   Gregori S, 2012, FRONT IMMUNOL, V3, DOI 10.3389/fimmu.2012.00030
   Hutloff A, 1999, NATURE, V397, P263
   Ito T, 2007, J EXP MED, V204, P105, DOI 10.1084/jem.20061660
   Kakita N, 2012, INT J CANCER, V131, P2573, DOI 10.1002/ijc.27535
   Kemeny N, 2010, CURR OPIN ONCOL, V22, P364, DOI 10.1097/CCO.0b013e32833a6c8a
   Kemper C, 2003, NATURE, V421, P388, DOI 10.1038/nature01315
   Labidi-Galy SI, 2011, CANCER RES, V71, P5423, DOI 10.1158/0008-5472.CAN-11-0367
   Le Mercier I, 2013, CANCER RES, V73, P4629, DOI 10.1158/0008-5472.CAN-12-3058
   Lundqvist A, 2005, J IMMUNOTHER, V28, P229, DOI 10.1097/01.cji.0000158854.15664.c2
   Marshall NA, 2004, BLOOD, V103, P1755, DOI 10.1182/blood-2003-07-2594
   Mazzanti R, 2008, MOL ASPECTS MED, V29, P130, DOI 10.1016/j.mam.2007.09.008
   Mazzolini G, 2012, IMMUNOTHERAPY-UK, V4, P1081, DOI [10.2217/IMT.12.99, 10.2217/imt.12.99]
   Nishikawa H, 2010, INT J CANCER, V127, P759, DOI 10.1002/ijc.25429
   Palucka K, 2012, NAT REV CANCER, V12, P265, DOI 10.1038/nrc3258
   Pardee AD, 2012, ONCOIMMUNOLOGY, V1, P48, DOI 10.4161/onci.1.1.18344
   Pedroza-Gonzalez A, 2011, J EXP MED, V208, P479, DOI 10.1084/jem.20102131
   Pedroza-Gonzalez A, 2013, ONCOIMMUNOLOGY, V2, DOI 10.4161/onci.22450
   Pedroza-Gonzalez A, 2013, HEPATOLOGY, V57, P183, DOI 10.1002/hep.26013
   Roncarolo MG, 2011, IMMUNOL REV, V241, P145, DOI 10.1111/j.1600-065X.2011.01010.x
   Salama P, 2009, J CLIN ONCOL, V27, P186, DOI 10.1200/JCO.2008.18.7229
   Sisirak V, 2012, CANCER RES, V72, P5188, DOI 10.1158/0008-5472.CAN-11-3468
   Yang XH, 2006, J HEPATOL, V45, P254, DOI 10.1016/j.jhep.2006.01.036
NR 29
TC 39
Z9 39
U1 0
U2 18
PU TAYLOR & FRANCIS INC
PI PHILADELPHIA
PA 530 WALNUT STREET, STE 850, PHILADELPHIA, PA 19106 USA
SN 2162-402X
J9 ONCOIMMUNOLOGY
JI OncoImmunology
PD JUN
PY 2015
VL 4
IS 6
DI 10.1080/2162402X.2015.1008355
PG 9
WC Oncology; Immunology
SC Oncology; Immunology
GA CJ0XK
UT WOS:000355203300009
OA Green Published, Bronze
DA 2021-05-03
ER

PT J
AU Rycaj, K
   Plummer, JB
   Yin, BN
   Li, M
   Garza, J
   Radvanyi, L
   Ramondetta, LM
   Lin, K
   Johanning, GL
   Tang, DG
   Wang-Johanning, F
AF Rycaj, Kiera
   Plummer, Joshua B.
   Yin, Bingnan
   Li, Ming
   Garza, Jeremy
   Radvanyi, Laszlo
   Ramondetta, Lois M.
   Lin, Kevin
   Johanning, Gary L.
   Tang, Dean G.
   Wang-Johanning, Feng
TI Cytotoxicity of Human Endogenous Retrovirus K-Specific T Cells toward
   Autologous Ovarian Cancer Cells
SO CLINICAL CANCER RESEARCH
LA English
DT Article
ID ZINC-FINGER PROTEIN; HUMAN BREAST-CANCER; PROGNOSTIC-FACTORS; INITIATING
   CELLS; EXPRESSION; TUMORS; STEM; IDENTIFICATION; IMMUNOTHERAPY;
   TRANSCRIPTS
AB Purpose: To determine whether HERV-K envelope (ENV) protein could function as a tumor-associated antigen and elicit specific T-cell responses against autologous ovarian cancer cells.
   Experimental Design: The expression of HERV-K transcripts and ENV protein, the presence of serum antibodies against HERV-K, reverse transcriptase (RT) activities, and cellular immune responses in primary ovarian cancer tissues and patient blood samples were analyzed and compared with samples from patients with benign ovarian diseases and normal female donors.
   Results: Ovarian cancer cells in primary tumors and ascites expressed markers of cancer stem cells and markers of both mesenchymal and epithelial cells. Expression of HERV transcripts and HERV-K ENV protein and reverse transcriptase activities were higher in ovarian cancer compared with adjacent normal and benign tissues. The ovarian cancer patient plasma also had high reverse transcriptase activities and the ovarian cancer patient sera contained HERV-K immunoreactive antibodies. HERV-K-specific T cells generated from autologous dendritic cells pulsed with HERV-K ENV antigens exhibited phenotypes and functions consistent with a cellular immune response including T-cell proliferation, IFN gamma production, and HERV-K-specific cytotoxic T lymphocyte (CTL) activity. Significantly higher CTL lysis of autologous tumor cells than of uninvolved normal cells was demonstrated in patients with ovarian cancer than patients with benign diseases and further enhanced lysis was observed if T regulatory cells were depleted.
   Conclusion: Endogenous retroviral gene products in ovarian cancer may represent a potentially valuable new pool of tumor-associated antigens for targeting of therapeutic vaccines to ovarian cancer. (C) 2014 AACR.
C1 [Rycaj, Kiera; Plummer, Joshua B.; Yin, Bingnan; Li, Ming; Garza, Jeremy; Lin, Kevin; Johanning, Gary L.; Wang-Johanning, Feng] Univ Texas MD Anderson Canc Ctr, Michale E Keeling Ctr Comparat Med & Res, Dept Vet Sci, Houston, TX 77030 USA.
   [Rycaj, Kiera; Tang, Dean G.] Univ Texas MD Anderson Canc Ctr, Dept Mol Carcinogenesis, Houston, TX 77030 USA.
   [Rycaj, Kiera; Plummer, Joshua B.; Yin, Bingnan; Li, Ming; Radvanyi, Laszlo; Johanning, Gary L.; Tang, Dean G.; Wang-Johanning, Feng] Univ Texas Hlth Sci Ctr Houston, Grad Sch Biomed Sci, Houston, TX 77030 USA.
   [Li, Ming; Wang-Johanning, Feng] SRI Int, Viral Oncol Program, Menlo Pk, CA 94025 USA.
   [Radvanyi, Laszlo] Univ Texas MD Anderson Canc Ctr, Dept Melanoma Med Oncol, Houston, TX 77030 USA.
   [Radvanyi, Laszlo; Wang-Johanning, Feng] Univ Texas MD Anderson Canc Ctr, Dept Immunol, Houston, TX 77030 USA.
   [Ramondetta, Lois M.] Univ Texas MD Anderson Canc Ctr, Div Gynecol Oncol, Houston, TX 77030 USA.
   [Ramondetta, Lois M.] Univ Texas MD Anderson Canc Ctr, Lyndon Baines Johnson Hosp, Houston, TX 77030 USA.
RP Wang-Johanning, F (corresponding author), SRI Int, 333 Ravenswood Ave, Menlo Pk, CA 94025 USA.
EM feng.wang-johanning@SRI.com
RI Tang, Dean/AAI-3457-2020
OI Tang, Dean/0000-0001-5029-1174
FU Department of Defense Ovarian Idea Development Award [OC060086]; U.S.
   Department of DefenseUnited States Department of Defense [BC113114];
   NATIONAL CANCER INSTITUTEUnited States Department of Health & Human
   ServicesNational Institutes of Health (NIH) - USANIH National Cancer
   Institute (NCI) [P30CA013148] Funding Source: NIH RePORTER
FX This work was supported by a Department of Defense Ovarian Idea
   Development Award (OC060086) and, in part, by Impact grant BC113114 from
   the U.S. Department of Defense.
CR ANGUS B, 1987, J PATHOL, V153, P377, DOI 10.1002/path.1711530411
   Bapat SA, 2005, CANCER RES, V65, P3025, DOI 10.1158/0008-5472.CAN-04-3931
   Burgos-Ojeda D, 2012, CANCER LETT, V322, P1, DOI 10.1016/j.canlet.2012.02.002
   Chiriva-Internati M, 2011, INT REV IMMUNOL, V30, P71, DOI 10.3109/08830185.2011.561507
   Curiel TJ, 2004, NAT MED, V10, P942, DOI 10.1038/nm1093
   Denne M, 2007, J VIROL, V81, P5607, DOI 10.1128/JVI.02771-06
   Duraiswamy J, 2013, CANCER RES, V73, P6900, DOI 10.1158/0008-5472.CAN-13-1550
   Feng WJN, 2007, INT J CANCER, V120, P81, DOI 10.1002/ijc.22256
   Ferrandina G, 2008, INT J GYNECOL CANCER, V18, P506, DOI 10.1111/j.1525-1438.2007.01056.x
   Francisco LM, 2009, J EXP MED, V206, P3015, DOI 10.1084/jem.20090847
   Hamanishi J, 2007, P NATL ACAD SCI USA, V104, P3360, DOI 10.1073/pnas.0611533104
   Hwu P, 2002, J IMMUNOTHER, V25, P189, DOI 10.1097/00002371-200205000-00001
   Kammerer U, 2003, ANTICANCER RES, V23, P1051
   Kandalaft LE, 2011, J CLIN ONCOL, V29, P925, DOI 10.1200/JCO.2009.27.2369
   Kaufmann S, 2010, J GEN VIROL, V91, P1494, DOI 10.1099/vir.0.014241-0
   Keir ME, 2008, ANNU REV IMMUNOL, V26, P677, DOI 10.1146/annurev.immunol.26.021607.090331
   Lang JY, 2011, CANCER CELL, V20, P341, DOI 10.1016/j.ccr.2011.07.017
   Liao JQ, 2014, PLOS ONE, V9, DOI 10.1371/journal.pone.0084941
   Lower R, 1996, P NATL ACAD SCI USA, V93, P5177, DOI 10.1073/pnas.93.11.5177
   LOWER R, 1995, J VIROL, V69, P141
   Mangeney M, 1998, P NATL ACAD SCI USA, V95, P14920, DOI 10.1073/pnas.95.25.14920
   Milne K, 2009, PLOS ONE, V4, DOI 10.1371/journal.pone.0006412
   Pecot CV, 2011, CANCER DISCOV, V1, P580, DOI 10.1158/2159-8290.CD-11-0215
   Preston CC, 2013, PLOS ONE, V8, DOI 10.1371/journal.pone.0080063
   Preston CC, 2011, IMMUNOTHERAPY-UK, V3, P539, DOI [10.2217/IMT.11.20, 10.2217/imt.11.20]
   Rhim AD, 2012, CELL, V148, P349, DOI 10.1016/j.cell.2011.11.025
   Rosenthal A, 1998, SEMIN ONCOL, V25, P315
   Ruprecht K, 2008, CELL MOL LIFE SCI, V65, P3366, DOI 10.1007/s00018-008-8496-1
   Sato E, 2005, P NATL ACAD SCI USA, V102, P18538, DOI 10.1073/pnas.0509182102
   Siegel R, 2011, CA-CANCER J CLIN, V61, P212, DOI 10.3322/caac.20121
   Tang DG, 2012, CELL RES, V22, P457, DOI 10.1038/cr.2012.13
   Wang-Johanning F, 2003, ONCOGENE, V22, P1528, DOI 10.1038/sj.onc.1206241
   Wang-Johanning F, 1998, CANCER RES, V58, P1893
   Wang-Johanning F, 2001, CLIN CANCER RES, V7, P1553
   Wang-Johanning F, 2008, CANCER RES, V68, P5869, DOI 10.1158/0008-5472.CAN-07-6838
   Wang-Johanning F, 2014, INT J CANCER, V134, P587, DOI 10.1002/ijc.28389
   Wang-Johanning F, 2012, JNCI-J NATL CANCER I, V104, P189, DOI 10.1093/jnci/djr540
   Wolf D, 2005, CLIN CANCER RES, V11, P8326, DOI 10.1158/1078-0432.CCR-05-1244
   Yu M, 2013, SCIENCE, V339, P580, DOI 10.1126/science.1228522
   Zhang L, 2003, NEW ENGL J MED, V348, P203, DOI 10.1056/NEJMoa020177
   Zhang S, 2008, CANCER RES, V68, P4311, DOI 10.1158/0008-5472.CAN-08-0364
   Zou WP, 2005, NAT REV CANCER, V5, P263, DOI 10.1038/nrc1586
NR 42
TC 31
Z9 31
U1 1
U2 5
PU AMER ASSOC CANCER RESEARCH
PI PHILADELPHIA
PA 615 CHESTNUT ST, 17TH FLOOR, PHILADELPHIA, PA 19106-4404 USA
SN 1078-0432
EI 1557-3265
J9 CLIN CANCER RES
JI Clin. Cancer Res.
PD JAN 15
PY 2015
VL 21
IS 2
BP 471
EP 483
DI 10.1158/1078-0432.CCR-14-0388
PG 13
WC Oncology
SC Oncology
GA AZ0MA
UT WOS:000347938200028
PM 25370465
OA Bronze
DA 2021-05-03
ER

PT J
AU Peethambaram, PP
   Hartmann, LC
   Jonker, DJ
   de Jonge, M
   Plummer, ER
   Martin, L
   Konner, J
   Marshall, J
   Goss, GD
   Teslenko, V
   Clemens, PL
   Cohen, LJ
   Ahlers, CM
   Alland, L
AF Peethambaram, P. P.
   Hartmann, L. C.
   Jonker, D. J.
   de Jonge, M.
   Plummer, E. R.
   Martin, L.
   Konner, J.
   Marshall, J.
   Goss, G. D.
   Teslenko, V.
   Clemens, P. L.
   Cohen, L. J.
   Ahlers, C. M.
   Alland, L.
TI A phase I pharmacokinetic and safety analysis of epothilone folate
   (BMS-753493), a folate receptor targeted chemotherapeutic agent in
   humans with advanced solid tumors
SO INVESTIGATIONAL NEW DRUGS
LA English
DT Article
DE Folate conjugate; Epothilone; Phase I trial; Advanced cancer
ID MICROTUBULE-STABILIZING AGENTS; REGIOSELECTIVE SYNTHESIS;
   OVARIAN-CANCER; IMMUNOTHERAPY; ALPHA; EC145
AB Background The folate receptor alpha is selectively over-expressed in a number of human cancers. BMS-753493 is a folate conjugate of the epothilone analog BMS-748285 that was designed to selectively target folate receptor expressing cancer cells. Methods BMS-753493 was investigated in two parallel multi-institutional first-in-human phase I/IIa studies in patients with advanced solid tumors. In Study 1, patients were treated on a schedule of once daily dosing of BMS-753493 administered on Days 1, 4, 8 and 11 every 21 days with a starting dose of 5 mg daily and in Study 2, patients were treated once daily on Days 1-4 every 21 days, with a starting dose of 2.5 mg daily. Results A total of 65 patients were treated across the two studies. The maximum tolerated dose (MTD) was 26 mg in Study 1 and 15 mg in Study 2. Fatigue, transaminitis, gastrointestinal toxicity, and mucositis were dose-limiting toxicities. One patient in Study 2 developed Stevens-Johnson syndrome attributed to BMS-753493. Plasma exposures of both the conjugated and free epothilone increased in a dose related fashion in both studies and the half-life of the conjugated epothilone was 0.2-0.6 h across dose levels. No objective tumor responses were seen in either study. Conclusions BMS-753493 was generally tolerable and toxicities known to be associated with epothilone class of anticancer agents were common, although peripheral neuropathy and neutropenia appear to have been less frequent and less severe as compared to epothilones. Antitumor activity was not demonstrated and further development of BMS-753493 has been discontinued.
C1 [Peethambaram, P. P.; Hartmann, L. C.] Mayo Clin Canc Ctr, Rochester, MN USA.
   [Martin, L.] Fox Chase Canc Ctr, Philadelphia, PA 19111 USA.
   [Jonker, D. J.; Goss, G. D.] Ottawa Hosp Canc Ctr, Ottawa, ON, Canada.
   [Plummer, E. R.] Northern Ctr Canc Care, Newcastle Upon Tyne, Tyne & Wear, England.
   [Konner, J.] Mem Sloan Kettering Canc Ctr, New York, NY 10021 USA.
   [de Jonge, M.] Erasmus MC Daniel den Hoek Klin, Rotterdam, Netherlands.
   [Marshall, J.] Georgetown Univ, Washington, DC USA.
   [Teslenko, V.; Clemens, P. L.; Cohen, L. J.; Ahlers, C. M.; Alland, L.] Bristol Myers Squibb Res & Dev, Princeton, NJ USA.
RP Alland, L (corresponding author), AstraZeneca, 35 Gatehouse Dr, Waltham, MA 02451 USA.
EM leila.alland@astrazeneca.com
OI Konner, Jason/0000-0002-0720-2719
FU Bristol-Myers SquibbBristol-Myers Squibb
FX Ms. Raquel Ostby for invaluable help in preparation of manuscript. Ms.
   Gretchen Batzel, Clinical Research Coordinator at Mayo Clinic, Catherine
   Fortin at the Ottawa Hospital Cancer Centre, and Angela Robinson at NCCC
   for outstanding work throughout the study. Bristol-Myers Squibb for
   support.
CR Amato RJ, 2005, ASCO M S, V23, P2590
   BOLLAG DM, 1995, CANCER RES, V55, P2325
   Covello K, 2008, AACR ANN M LOS ANG
   GARINCHESA P, 1993, AM J PATHOL, V142, P557
   Jones MB, 2008, INT J CANCER, V123, P1699, DOI 10.1002/ijc.23686
   Kalli KR, 2008, GYNECOL ONCOL, V108, P619, DOI 10.1016/j.ygyno.2007.11.020
   Kowalski RJ, 1997, J BIOL CHEM, V272, P2534
   Leamon CP, 2006, BIOCONJUGATE CHEM, V17, P1226, DOI 10.1021/bc060145g
   Li J, 2009, J CLIN PHARMACOL, V49, P1467, DOI 10.1177/0091270009339740
   Lu YJ, 2005, INT J CANCER, V116, P710, DOI 10.1002/ijc.21126
   Lu YJ, 2002, CANCER IMMUNOL IMMUN, V51, P153, DOI 10.1007/s00262-002-0266-6
   Messmann R, 2007, J CLIN ONCOL, V25
   Naumann R, 2010, J CLIN ONCOL, V31, P4400
   Parker N, 2005, ANAL BIOCHEM, V338, P284, DOI 10.1016/j.ab.2004.12.026
   Reddy JA, 2007, CANCER RES, V67, P4434, DOI 10.1158/0008-5472.CAN-07-0033
   ROSS JF, 1994, CANCER-AM CANCER SOC, V73, P2432, DOI 10.1002/1097-0142(19940501)73:9<2432::AID-CNCR2820730929>3.0.CO;2-S
   Sausville E., 2007, ASCO M S, V25, P2577
   Sawada Y, 2009, J EUR ACAD DERMATOL, V23, P1333, DOI 10.1111/j.1468-3083.2009.03183.x
   Siegel BA, 2003, J NUCL MED, V44, P700
   Sparano JA, 2010, J CLIN ONCOL, V28, P3256, DOI 10.1200/JCO.2009.24.4244
   Vlahov IR, 2006, BIOORG MED CHEM LETT, V16, P5093, DOI 10.1016/j.bmcl.2006.07.030
   Vlahov IR, 2010, BIOORG MED CHEM LETT, V20, P4578, DOI 10.1016/j.bmcl.2010.06.016
   WEITMAN SD, 1992, CANCER RES, V52, P3396
NR 23
TC 12
Z9 12
U1 0
U2 9
PU SPRINGER
PI DORDRECHT
PA VAN GODEWIJCKSTRAAT 30, 3311 GZ DORDRECHT, NETHERLANDS
SN 0167-6997
EI 1573-0646
J9 INVEST NEW DRUG
JI Invest. New Drugs
PD APR
PY 2015
VL 33
IS 2
BP 321
EP 331
DI 10.1007/s10637-014-0171-9
PG 11
WC Oncology; Pharmacology & Pharmacy
SC Oncology; Pharmacology & Pharmacy
GA CF3JK
UT WOS:000352444600006
PM 25380635
DA 2021-05-03
ER

PT J
AU Stephan, SB
   Taber, AM
   Jileaeva, I
   Pegues, EP
   Sentman, CL
   Stephan, MT
AF Stephan, Sirkka B.
   Taber, Alexandria M.
   Jileaeva, Ilona
   Pegues, Ericka P.
   Sentman, Charles L.
   Stephan, Matthias T.
TI Biopolymer implants enhance the efficacy of adoptive T-cell therapy
SO NATURE BIOTECHNOLOGY
LA English
DT Article
ID PHASE-I; IMMUNOTHERAPY; VIVO; SUPERAGONIST; RECEPTOR; PATIENT; IL-15
AB Although adoptive T-cell therapy holds promise for the treatment of many cancers, its clinical utility has been limited by problems in delivering targeted lymphocytes to tumor sites, and the cells' inefficient expansion in the immunosuppressive tumor microenvironment. Here we describe a bioactive polymer implant capable of delivering, expanding and dispersing tumor-reactive T cells. The approach can be used to treat inoperable or incompletely removed tumors by situating implants near them or at resection sites. Using a mouse breast cancer resection model, we show that the implants effectively support tumor-targeting T cells throughout resection beds and associated lymph nodes, and reduce tumor relapse compared to conventional delivery modalities. In a multifocal ovarian cancer model, we demonstrate that polymer-delivered T cells trigger regression, whereas injected tumor-reactive lymphocytes have little curative effect. Scaffold-based T-cell delivery may provide a viable treatment option for inoperable tumors and reduce the rate of metastatic relapse after surgery. npg (C) 2015 Nature America, Inc. All rights reserved.
C1 [Stephan, Sirkka B.; Taber, Alexandria M.; Stephan, Matthias T.] Fred Hutchinson Canc Res Ctr, Div Clin Res, Seattle, WA 98104 USA.
   [Jileaeva, Ilona; Pegues, Ericka P.; Stephan, Matthias T.] Fred Hutchinson Canc Res Ctr, Technol Access Fdn TAF Acad, Seattle, WA 98104 USA.
   [Sentman, Charles L.] Geisel Sch Med Dartmouth, Dept Microbiol & Immunol, Lebanon, NH USA.
   [Stephan, Matthias T.] Univ Washington, Dept Bioengn & Mol Engn, Seattle, WA 98195 USA.
   [Stephan, Matthias T.] Univ Washington, Inst Sci, Seattle, WA 98195 USA.
   [Stephan, Matthias T.] Univ Washington, Dept Med, Div Med Oncol, Seattle, WA 98195 USA.
RP Stephan, MT (corresponding author), Fred Hutchinson Canc Res Ctr, Div Clin Res, 1124 Columbia St, Seattle, WA 98104 USA.
EM mstephan@fhcrc.org
OI Stephan, Matthias/0000-0001-8310-0100; Taber,
   Alexandria/0000-0002-9510-3517
FU Bezos Family Foundation; NATIONAL CANCER INSTITUTEUnited States
   Department of Health & Human ServicesNational Institutes of Health (NIH)
   - USANIH National Cancer Institute (NCI) [P50CA138293, P50CA083636,
   R01CA181413] Funding Source: NIH RePORTER
FX We thank D. Ehlert (cognitionstudio. com) for the design of the
   illustration in Figure 1. This work was supported in part by the Fred
   Hutchinson Cancer Research Center's Immunotherapy Initiative with funds
   provided by the Bezos Family Foundation, the National Cancer Institute
   (NCI; RO1 CA181413), the George and Margaret McLane Foundation, the
   Breast Cancer Development Research Program funded by the Safeway
   Foundation and the Seattle Cancer Consortium Breast SPORE (NCI P50
   CA138293, PI: Peggy Porter) and the Pacific Ovarian Cancer Research
   Consortium (NCI P50 CA83636, PI: Nicole Urban). We thank K. Roby
   (University of Kansas Medical Center, Kansas City, KS, USA) for giving
   us the murine ovarian cancer cell line ID8. SFG-CBR-luc (expressing
   click beetle red luciferase), SFG-F-luc (expressing firefly luciferase),
   and SFG-B7.1 and SFG-4-1BBL (encoding the costimulatory ligands B7.1 and
   4-1BBL) vectors were kindly provided by M. Sadelain (Memorial
   Sloan-Kettering Cancer Center, New York).
CR Ali OA, 2009, SCI TRANSL MED, V1, DOI 10.1126/scitranslmed.3000359
   Baldwin AD, 2010, BIOPOLYMERS, V94, P128, DOI 10.1002/bip.21334
   Boontheekul T, 2005, BIOMATERIALS, V26, P2455, DOI 10.1016/j.biomaterials.2004.06.044
   Charles KA, 2009, J CLIN INVEST, V119, P3011, DOI 10.1172/JCI39065
   Conejo-Garcia JR, 2004, NAT MED, V10, P950, DOI 10.1038/nm1097
   Erskine CL, 2012, JOVE-J VIS EXP, DOI 10.3791/3683
   Hinrichs CS, 2014, AM J CLIN ONCOL-CANC, V32, P3008, DOI DOI 10.1200/JCO.2014.32.18_SUPPL.LBA3008
   Hori Y, 2008, BIOMATERIALS, V29, P3671, DOI 10.1016/j.biomaterials.2008.05.033
   Janat-Amsbury MM, 2006, ANTICANCER RES, V26, P2785
   Kandalaft LE, 2012, J TRANSL MED, V10, DOI 10.1186/1479-5876-10-157
   Kauer TM, 2012, NAT NEUROSCI, V15, P197, DOI 10.1038/nn.3019
   Kershaw MH, 2006, CLIN CANCER RES, V12, P6106, DOI 10.1158/1078-0432.CCR-06-1183
   Krebs S, 2013, FRONT ONCOL, V3, DOI 10.3389/fonc.2013.00322
   Lamers CHJ, 2013, MOL THER, V21, P904, DOI 10.1038/mt.2013.17
   Mamaeva V, 2013, ADV DRUG DELIVER REV, V65, P689, DOI 10.1016/j.addr.2012.07.018
   Maus MV, 2002, NAT BIOTECHNOL, V20, P143, DOI 10.1038/nbt0202-143
   Miller MJ, 2003, P NATL ACAD SCI USA, V100, P2604, DOI 10.1073/pnas.2628040100
   Peres E, 2008, NEUROPEDIATRICS, V39, P151, DOI 10.1055/s-0028-1093333
   Pule MA, 2008, NAT MED, V14, P1264, DOI 10.1038/nm.1882
   Robbins PF, 2011, J CLIN ONCOL, V29, P917, DOI 10.1200/JCO.2010.32.2537
   Rosenberg SA, 2011, NAT REV CLIN ONCOL, V8, P577, DOI 10.1038/nrclinonc.2011.116
   Rosenberg SA, 2011, CLIN CANCER RES, V17, P4550, DOI 10.1158/1078-0432.CCR-11-0116
   Rubinstein MP, 2006, P NATL ACAD SCI USA, V103, P9166, DOI 10.1073/pnas.0600240103
   Scarlett UK, 2012, J EXP MED, V209, P495, DOI 10.1084/jem.20111413
   Sentman CL, 2014, CANCER J, V20, P156, DOI 10.1097/PPO.0000000000000029
   Stone JD, 2012, BIOTECHNOL PROGR, V28, P1588, DOI 10.1002/btpr.1631
   Tran E, 2014, SCIENCE, V344, P641, DOI 10.1126/science.1251102
   Tumeh PC, 2010, J IMMUNOTHER, V33, P759, DOI 10.1097/CJI.0b013e3181f1d644
   Wojtowicz AM, 2010, BIOMATERIALS, V31, P2574, DOI 10.1016/j.biomaterials.2009.12.008
   Yaghoubi SS, 2009, NAT CLIN PRACT ONCOL, V6, P53, DOI 10.1038/ncponc1278
NR 30
TC 179
Z9 184
U1 12
U2 120
PU NATURE PUBLISHING GROUP
PI NEW YORK
PA 75 VARICK ST, 9TH FLR, NEW YORK, NY 10013-1917 USA
SN 1087-0156
EI 1546-1696
J9 NAT BIOTECHNOL
JI Nat. Biotechnol.
PD JAN
PY 2015
VL 33
IS 1
BP 97
EP U277
DI 10.1038/nbt.3104
PG 7
WC Biotechnology & Applied Microbiology
SC Biotechnology & Applied Microbiology
GA AY7AR
UT WOS:000347714200033
PM 25503382
OA Green Accepted
DA 2021-05-03
ER

PT J
AU Wang, L
   Amoozgar, Z
   Huang, J
   Saleh, MH
   Xing, DY
   Orsulic, S
   Goldberg, MS
AF Wang, Lei
   Amoozgar, Zohreh
   Huang, Jing
   Saleh, Mohammad H.
   Xing, Deyin
   Orsulic, Sandra
   Goldberg, Michael S.
TI Decitabine Enhances Lymphocyte Migration and Function and Synergizes
   with CTLA-4 Blockade in a Murine Ovarian Cancer Model
SO CANCER IMMUNOLOGY RESEARCH
LA English
DT Article
ID NK CELL REACTIVITY; REGULATORY T-CELLS; INTERFERON-GAMMA; EXPRESSION;
   LINES; THERAPY; VACCINATION; INDUCTION; PROTEIN; AGENT
AB The lack of second-line treatment for relapsed ovarian cancer necessitates the development of improved combination therapies. Targeted therapy and immunotherapy each confer clinical benefit, albeit limited as monotherapies. Ovarian cancer is not particularly responsive to immune checkpoint blockade, so combination with a complementary therapy may be beneficial. Recent studies have revealed that a DNA methyl transferase inhibitor, azacytidine, alters expression of immunoregulatory genes in ovarian cancer. In this study, the antitumor effects of a related DNA methyl transferase inhibitor, decitabine (DAC), were demonstrated in a syngeneic murine ovarian cancer model. Low-dose DAC treatment increases the expression of chemokines that recruit NK cells and CD8(+) T cells, promotes their production of IFN gamma and TNF alpha, and extends the survival of mice bearing subcutaneous or orthotopic tumors. While neither DAC nor immune checkpoint blockade confers durable responses as a monotherapy in this model, the efficacy of anti-CTLA-4 was potentiated by combination with DAC. This combination promotes differentiation of naive T cells into effector T cells and prolongs cytotoxic lymphocyte responses as well as mouse survival. These results suggest that this combination therapy may be worthy of further consideration for improved treatment of drug-resistant ovarian cancer. (C) 2015 AACR.
C1 [Wang, Lei; Amoozgar, Zohreh; Huang, Jing; Saleh, Mohammad H.; Goldberg, Michael S.] Dana Farber Canc Inst, Dept Canc Immunol & AIDS, Boston, MA 02215 USA.
   [Xing, Deyin] Johns Hopkins Univ, Dept Pathol, Baltimore, MD USA.
   [Orsulic, Sandra] Cedars Sinai Med Ctr, Samuel Oschin Comprehens Canc Inst, Womens Canc Program, Los Angeles, CA 90048 USA.
RP Goldberg, MS (corresponding author), Dana Farber Canc Inst, 450 Brookline Ave, Boston, MA 02215 USA.
EM Michael_Goldberg1@dfci.harvard.edu
OI Saleh, Mohammad H./0000-0001-8828-4367
FU Ovarian Cancer Research Fund (Liz Tilberis Scholar); Aid for Cancer
   Research; Kaleidoscope of Hope; Susan F. Smith Center for Women's
   Cancer; Grants-in-Aid for Scientific ResearchMinistry of Education,
   Culture, Sports, Science and Technology, Japan (MEXT)Japan Society for
   the Promotion of ScienceGrants-in-Aid for Scientific Research (KAKENHI)
   [26462078] Funding Source: KAKEN
FX This work was supported by the Ovarian Cancer Research Fund (Liz
   Tilberis Scholar), Aid for Cancer Research, Kaleidoscope of Hope, and
   the Susan F. Smith Center for Women's Cancer.
CR Adair SJ, 2009, CANCER IMMUNOL IMMUN, V58, P589, DOI 10.1007/s00262-008-0582-6
   Brahmer JR, 2012, NEW ENGL J MED, V366, P2455, DOI 10.1056/NEJMoa1200694
   Burckhart T, 2010, J IMMUNOTHER, V33, P925, DOI 10.1097/CJI.0b013e3181f3cc87
   Cruz CR, 2011, CLIN CANCER RES, V17, P7058, DOI 10.1158/1078-0432.CCR-11-1873
   Dubovsky JA, 2009, CLIN CANCER RES, V15, P3406, DOI 10.1158/1078-0432.CCR-08-2099
   Eagar TN, 2004, J IMMUNOL, V172, P7442, DOI 10.4049/jimmunol.172.12.7442
   Goyne HE, 2012, IMMUNOTHERAPY-UK, V4, P781, DOI [10.2217/IMT.12.71, 10.2217/imt.12.71]
   Hanahan D, 2011, CELL, V144, P646, DOI 10.1016/j.cell.2011.02.013
   Harlin H, 2009, CANCER RES, V69, P3077, DOI 10.1158/0008-5472.CAN-08-2281
   Jones PA, 2007, CELL, V128, P683, DOI 10.1016/j.cell.2007.01.029
   Koizumi K, 2007, CANCER SCI, V98, P1652, DOI 10.1111/j.1349-7006.2007.00606.x
   Kost ER, 1999, GYNECOL ONCOL, V72, P392, DOI 10.1006/gyno.1998.5257
   Kunz M, 1999, J PATHOL, V189, P552, DOI 10.1002/(SICI)1096-9896(199912)189:4<552::AID-PATH469>3.0.CO;2-I
   Li HL, 2014, ONCOTARGET, V5, P587, DOI 10.18632/oncotarget.1782
   Li J, 1996, CANCER IMMUNOL IMMUN, V43, P213, DOI 10.1007/s002620050324
   Li X, 2015, EXPERT REV CLIN IMMU, V11, P363, DOI 10.1586/1744666X.2015.1002397
   Liu Y, 2009, CANCER IMMUNOL IMMUN, V58, P687, DOI 10.1007/s00262-008-0591-5
   Mellman I, 2011, NATURE, V480, P480, DOI 10.1038/nature10673
   Muenchmeier N, 2013, PLOS ONE, V8, DOI 10.1371/journal.pone.0072749
   Nishikawa H, 2014, CURR OPIN IMMUNOL, V27, P1, DOI 10.1016/j.coi.2013.12.005
   Obermajer N, 2011, CANCER RES, V71, P7463, DOI 10.1158/0008-5472.CAN-11-2449
   Odunsi K, 2014, CANCER IMMUNOL RES, V2, P37, DOI 10.1158/2326-6066.CIR-13-0126
   Ottaviani C, 2006, EUR J IMMUNOL, V36, P118, DOI 10.1002/eji.200535243
   Pal T, 2005, CANCER-AM CANCER SOC, V104, P2807, DOI 10.1002/cncr.21536
   Paz MF, 2003, CANC RES, V63, P1114
   Pechhold K, 1997, J IMMUNOL, V158, P4921
   Pedicord VA, 2011, P NATL ACAD SCI USA, V108, P266, DOI 10.1073/pnas.1016791108
   Pedroza-Gonzalez A, 2013, ONCOIMMUNOLOGY, V2, DOI 10.4161/onci.22450
   Pentcheva-Hoang T, 2014, CANCER IMMUNOL RES, V2, P970, DOI 10.1158/2326-6066.CIR-14-0104
   Placke T, 2010, CLIN DEV IMMUNOL, DOI 10.1155/2010/239083
   Postow MA, 2015, J CLIN ONCOL, V33, P1974, DOI 10.1200/JCO.2014.59.4358
   Rodriguez-Paredes M, 2011, NAT MED, V17, P330, DOI 10.1038/nm.2305
   Sabado RL, 2015, CANCER IMMUNOL RES, V3, P278, DOI 10.1158/2326-6066.CIR-14-0202
   Sato E, 2005, P NATL ACAD SCI USA, V102, P18538, DOI 10.1073/pnas.0509182102
   Schmiedel BJ, 2011, INT J CANCER, V128, P2911, DOI 10.1002/ijc.25635
   Schmiedel BJ, 2013, MOL THER, V21, P877, DOI 10.1038/mt.2013.11
   Schuijer M, 2003, HUM MUTAT, V21, P285, DOI 10.1002/humu.10181
   Sconocchia G, 2014, ONCOIMMUNOLOGY, V3, DOI 10.4161/21624011.2014.952197
   Sharma SV, 2010, CELL, V141, P69, DOI 10.1016/j.cell.2010.02.027
   Simpson TR, 2013, J EXP MED, V210, P1695, DOI 10.1084/jem.20130579
   Stojanovic A, 2014, J IMMUNOL, V192, P4184, DOI 10.4049/jimmunol.1302091
   Triozzi PL, 2012, CANCER IMMUNOL IMMUN, V61, P1441, DOI 10.1007/s00262-012-1204-x
   Tsai HC, 2012, CANCER CELL, V21, P430, DOI 10.1016/j.ccr.2011.12.029
   Vasaturo A, 2013, FRONT IMMUNOL, V4, DOI 10.3389/fimmu.2013.00417
   Wang LX, 2013, PLOS ONE, V8, DOI 10.1371/journal.pone.0062924
   Weiner LM, 2010, NAT REV IMMUNOL, V10, P317, DOI 10.1038/nri2744
   WILTROUT RH, 1982, INT J CANCER, V30, P335, DOI 10.1002/ijc.2910300313
   Woloszynska-Read A, 2008, CLIN CANCER RES, V14, P3283, DOI 10.1158/1078-0432.CCR-07-5279
   Wrangle J, 2013, ONCOTARGET, V4, P2067, DOI 10.18632/oncotarget.1542
   Xing DY, 2006, CANCER RES, V66, P8949, DOI 10.1158/0008-5472.CAN-06-1495
NR 50
TC 74
Z9 76
U1 0
U2 8
PU AMER ASSOC CANCER RESEARCH
PI PHILADELPHIA
PA 615 CHESTNUT ST, 17TH FLOOR, PHILADELPHIA, PA 19106-4404 USA
SN 2326-6066
EI 2326-6074
J9 CANCER IMMUNOL RES
JI Cancer Immunol. Res.
PD SEP
PY 2015
VL 3
IS 9
BP 1030
EP 1041
DI 10.1158/2326-6066.CIR-15-0073
PG 12
WC Oncology; Immunology
SC Oncology; Immunology
GA CU3EL
UT WOS:000363406800008
PM 26056145
OA Bronze
DA 2021-05-03
ER

PT J
AU Heery, CR
   Ibrahim, NK
   Arlen, PM
   Mohebtash, M
   Murray, JL
   Koenig, K
   Madan, RA
   McMahon, S
   Marte, JL
   Steinberg, SM
   Donahue, RN
   Grenga, I
   Jochems, C
   Farsaci, B
   Folio, LR
   Schlom, J
   Gulley, JL
AF Heery, Christopher R.
   Ibrahim, Nuhad K.
   Arlen, Philip M.
   Mohebtash, Mahsa
   Murray, James L.
   Koenig, Kimberly
   Madan, Ravi A.
   McMahon, Sheri
   Marte, Jennifer L.
   Steinberg, Seth M.
   Donahue, Renee N.
   Grenga, Italia
   Jochems, Caroline
   Farsaci, Benedetto
   Folio, Les R.
   Schlom, Jeffrey
   Gulley, James L.
TI Docetaxel Alone or in Combination With a Therapeutic Cancer Vaccine
   (PANVAC) in Patients With Metastatic Breast Cancer A Randomized Clinical
   Trial
SO JAMA ONCOLOGY
LA English
DT Article
ID COLONY-STIMULATING FACTOR; POXVIRAL-BASED VACCINE; T-CELL RESPONSES;
   PHASE-II; SIPULEUCEL-T; IMMUNOTHERAPY; CEA; CHEMOTHERAPY; CRITERIA; MUC1
AB IMPORTANCE Previous phase 1 and 2 trials of PANVAC, a poxviral-based cancer vaccine, have suggested clinical efficacy in some patients with breast, ovarian, and colorectal cancer and have shown evidence of immunologic activity. Preclinical data have shown that docetaxel can modify tumor phenotype, making tumor cells more amenable to T cell-mediated killing.
   OBJECTIVE The goal of this study was to determine if the treatment combination of docetaxel and PANVAC improves clinical outcomes in patients with metastatic breast cancer compared with docetaxel treatment alone.
   DESIGN, SETTING, AND PARTICIPANTS Between May 2006 and February 2012, this open-label, phase 2 randomized clinical trial enrolled 48 patients with metastatic breast cancer of all subtypes, without limitation on other lines of previous therapy, to receive treatment with either docetaxel with PANVAC (arm A) or docetaxel alone (arm B). Final clinical data were collected on September 16, 2013. All patients were treated at either the National Cancer Institute or the Department of Breast Medical Oncology, MD Anderson Cancer Center.
   MAIN OUTCOMES AND MEASURES The primary end point was progression-free survival (PFS), using a phase 2.5 statistical design, with the intent of identifying a trend toward benefit (defined as 1-sided P <= .10) to guide a larger trial design. Secondary end points included safety and immunologic correlative studies.
   RESULTS Forty-eight participants were enrolled: 25 were randomized to the combination treatment arm A, and 23 to arm B. No patient remained in the study at the time of the final analysis. Patient and tumor characteristics were well matched. Analysis of adverse events in both treatment arms demonstrated very little difference between the 2 groups. In the combination treatment arm (arm A), statistically significant increases were noted in the frequency of grades 1 and 2 edema (P = .02, likely related to greater median number of docetaxel cycles) and injection-site reactions (P < .001). In the final data analysis, median PFS was 7.9 months in arm A vs 3.9 months in arm B (hazard ratio, 0.65 [95% CI, 0.34-1.14]; P = .09).
   CONCLUSIONS AND RELEVANCE The results suggest that the combination of PANVAC with docetaxel in metastatic breast cancer may provide a clinical benefit. This study was hypothesis generating and provides both rationale and statistical assumptions for a larger definitive randomized study.
C1 [Madan, Ravi A.; McMahon, Sheri; Marte, Jennifer L.; Gulley, James L.] NCI, Genitourinary Malignancies Branch, Ctr Canc Res, NIH, 10 Ctr Dr,Room 12N226, Bethesda, MD 20892 USA.
   [Heery, Christopher R.; Arlen, Philip M.; Mohebtash, Mahsa; Donahue, Renee N.; Grenga, Italia; Jochems, Caroline; Farsaci, Benedetto; Schlom, Jeffrey] NCI, Lab Tumor Immunol & Biol, Ctr Canc Res, NIH, Bethesda, MD 20892 USA.
   [Ibrahim, Nuhad K.; Murray, James L.; Koenig, Kimberly] Univ Texas MD Anderson Canc Ctr, Dept Breast Med Oncol, Div Canc Med, Houston, TX 77030 USA.
   [Steinberg, Seth M.] NCI, Biostat & Data Management Sect, Off Clin Director, Ctr Canc Res, Bethesda, MD 20892 USA.
   [Folio, Les R.] NCI, Radiol & Imaging Serv, Ctr Canc Res, NIH, Bethesda, MD 20892 USA.
RP Gulley, JL (corresponding author), NCI, Genitourinary Malignancies Branch, Ctr Canc Res, NIH, 10 Ctr Dr,Room 12N226, Bethesda, MD 20892 USA.
EM gulleyj@mail.nih.gov
RI Gulley, James L/Y-7576-2019; Farsaci, Benedetto/L-9837-2014
OI Gulley, James L/0000-0002-6569-2912; Farsaci,
   Benedetto/0000-0001-8275-2561
FU Intramural Research Program of the Center for Cancer Research, National
   Cancer Institute, National Institutes of HealthUnited States Department
   of Health & Human ServicesNational Institutes of Health (NIH) - USANIH
   National Cancer Institute (NCI); NATIONAL CANCER INSTITUTEUnited States
   Department of Health & Human ServicesNational Institutes of Health (NIH)
   - USANIH National Cancer Institute (NCI) [ZIABC010425, ZIABC011547,
   ZIABC010598] Funding Source: NIH RePORTER
FX This research was supported by the Intramural Research Program of the
   Center for Cancer Research, National Cancer Institute, National
   Institutes of Health.
CR Arlen PM, 2006, CLIN CANCER RES, V12, P1260, DOI 10.1158/1078-0432.CCR-05-2059
   Butterfield LH, 2015, J IMMUNOTHER CANCER, V3, DOI 10.1186/s40425-015-0052-6
   Eisenhauer EA, 2009, EUR J CANCER, V45, P228, DOI 10.1016/j.ejca.2008.10.026
   Garnett CT, 2008, CLIN CANCER RES, V14, P3536, DOI 10.1158/1078-0432.CCR-07-4025
   Gulley JL, 2008, CLIN CANCER RES, V14, P3060, DOI 10.1158/1078-0432.CCR-08-0126
   Gulley JL, 2010, CANCER IMMUNOL IMMUN, V59, P663, DOI 10.1007/s00262-009-0782-8
   Higano CS, 2010, NAT REV DRUG DISCOV, V9, P513, DOI 10.1038/nrd3220
   Higano CS, 2009, CANCER-AM CANCER SOC, V115, P3670, DOI 10.1002/cncr.24429
   Hodge JW, 2013, INT J CANCER, V133, P624, DOI 10.1002/ijc.28070
   Hodi FS, 2010, NEW ENGL J MED, V363, P711, DOI 10.1056/NEJMoa1003466
   Huang JP, 2013, J IMMUNOL, V190, P6250, DOI 10.4049/jimmunol.1300022
   Jochems C, 2014, CANCER IMMUNOL IMMUN, V63, P161, DOI 10.1007/s00262-013-1494-7
   Kantoff PW, 2010, NEW ENGL J MED, V363, P411, DOI 10.1056/NEJMoa1001294
   Kantoff PW, 2010, J CLIN ONCOL, V28, P1099, DOI 10.1200/JCO.2009.25.0597
   Kass E, 2001, CANCER RES, V61, P206
   Madan RA, 2007, EXPERT OPIN BIOL TH, V7, P543, DOI 10.1517/14712598.7.4.543
   Madan RA, 2012, SEMIN ONCOL, V39, P296, DOI 10.1053/j.seminoncol.2012.02.010
   Mohebtash M, 2011, CLIN CANCER RES, V17, P7164, DOI 10.1158/1078-0432.CCR-11-0649
   Morse MA, 2013, ANN SURG, V258, P879, DOI 10.1097/SLA.0b013e318292919e
   OKEN MM, 1982, AM J CLIN ONCOL-CANC, V5, P649, DOI 10.1097/00000421-198212000-00014
   Siegel R, 2014, CA-CANCER J CLIN, V64, P9, DOI [10.3322/caac.21254, 10.1001/jamaoto.2014.2530, 10.3322/caac.21208]
   Simon RM, 2001, J CLIN ONCOL, V19, P1848, DOI 10.1200/JCO.2001.19.6.1848
   Slingluff CL, 2009, CLIN CANCER RES, V15, P7036, DOI 10.1158/1078-0432.CCR-09-1544
   Stein WD, 2011, CLIN CANCER RES, V17, P907, DOI 10.1158/1078-0432.CCR-10-1762
   Talmadge JE, 2007, CLIN CANCER RES, V13, P5243, DOI 10.1158/1078-0432.CCR-07-0182
   TSANG KY, 1995, J NATL CANCER I, V87, P982, DOI 10.1093/jnci/87.13.982
   Tucker JA, 2014, CANCER IMMUNOL IMMUN, V63, P1307, DOI 10.1007/s00262-014-1603-2
   von Mehren M, 2001, CLIN CANCER RES, V7, P1181
NR 28
TC 46
Z9 47
U1 0
U2 9
PU AMER MEDICAL ASSOC
PI CHICAGO
PA 330 N WABASH AVE, STE 39300, CHICAGO, IL 60611-5885 USA
SN 2374-2437
EI 2374-2445
J9 JAMA ONCOL
JI JAMA Oncol.
PD NOV
PY 2015
VL 1
IS 8
BP 1087
EP 1095
DI 10.1001/jamaoncol.2015.2736
PG 9
WC Oncology
SC Oncology
GA DW5IO
UT WOS:000383677700014
PM 26291768
OA Green Accepted, Bronze
DA 2021-05-03
ER

PT J
AU Wu, MR
   Zhang, T
   DeMars, LR
   Sentman, CL
AF Wu, M-R
   Zhang, T.
   DeMars, L. R.
   Sentman, C. L.
TI B7H6-specific chimeric antigen receptors lead to tumor elimination and
   host antitumor immunity
SO GENE THERAPY
LA English
DT Article
ID BEARING T-CELLS; MOLECULAR CHARACTERIZATION; GENE-EXPRESSION; DENDRITIC
   CELLS; OVARIAN-CANCER; NK CELLS; NKP30; IMMUNOTHERAPY; INDUCTION;
   LYMPHOMA
AB Chimeric antigen receptor (CAR) T-cell therapies have demonstrated durable and potentially curative therapeutic efficacy against B-cell leukemia in clinical trials. A CAR strategy can target any tumor surface antigens as long as an antigen-binding receptor can be generated. New CARs that target solid tumors and have the potential to target multiple tumor types are needed. In this study, B7H6, a ligand for the NK cell activating receptor NKp30, was targeted to create a CAR that targets multiple tumor types. B7H6 is expressed on various primary human tumors, including leukemia, lymphoma and gastrointestinal stromal tumors, but it is not constitutively expressed on normal tissues. B7H6-specific CAR T cells have robust cellular cytotoxicity and interferon-. secretion when co-cultured with B7H6+ tumor cells, and they exhibit little self-reactivity to immature dendritic cells or pro-inflammatory monocytes. In vivo, B7H6-specific CAR T cells greatly enhanced the survival of RMA/B7H6 lymphoma-bearing mice. The long-term survivor mice were protected against a B7H6-deficient tumor re-challenge. This CAR therapy also decreased tumor burden in a murine ovarian cancer model. In conclusion, B7H6-specific CARs have the potential to treat B7H6+ hematologic and solid tumors.
C1 [Wu, M-R; Zhang, T.; Sentman, C. L.] Geisel Sch Med Dartmouth, Ctr Synthet Immun, Lebanon, NH 03753 USA.
   [Wu, M-R; Zhang, T.; Sentman, C. L.] Geisel Sch Med Dartmouth, Dept Microbiol & Immunol, Lebanon, NH 03753 USA.
   [DeMars, L. R.] Dartmouth Hitchcock Med Ctr, Dept Obstet & Gynecol, Lebanon, NH 03766 USA.
RP Sentman, CL (corresponding author), Geisel Sch Med Dartmouth, Dept Microbiol & Immunol, One Med Ctr Dr,Borwell Res Bldg, Lebanon, NH 03753 USA.
EM Charles.L.Sentman@dartmouth.edu
OI Zhang, Tong/0000-0002-9657-5129
FU NIHUnited States Department of Health & Human ServicesNational
   Institutes of Health (NIH) - USA [CA130911]; Center for Synthetic
   Immunity; NATIONAL CANCER INSTITUTEUnited States Department of Health &
   Human ServicesNational Institutes of Health (NIH) - USANIH National
   Cancer Institute (NCI) [R01CA130911, P30CA023108] Funding Source: NIH
   RePORTER
FX We thank the National Cancer Institute Biological Resource Branch for
   providing recombinant human IL-2 and the staff of the Center for
   Comparative Medicine and Research in Dartmouth College for providing
   animal care. This work was supported by a grant from the NIH CA130911
   and funds from the Center for Synthetic Immunity.
CR Barber A, 2008, J IMMUNOL, V180, P72, DOI 10.4049/jimmunol.180.1.72
   Barber A, 2007, CANCER RES, V67, P5003, DOI 10.1158/0008-5472.CAN-06-4047
   BARTH RJ, 1991, J EXP MED, V173, P647, DOI 10.1084/jem.173.3.647
   Brandt CS, 2009, J EXP MED, V206, P1495, DOI 10.1084/jem.20090681
   Brentjens RJ, 2013, SCI TRANSL MED, V5, DOI 10.1126/scitranslmed.3005930
   Connolly EM, 2003, BRIT J SURG, V90, P1178, DOI 10.1002/bjs.4352
   Delahaye NF, 2011, NAT MED, V17, P700, DOI 10.1038/nm.2366
   Fauriat C, 2007, BLOOD, V109, P323, DOI 10.1182/blood-2005-08-027979
   Ferlazzo G, 2002, J EXP MED, V195, P343, DOI 10.1084/jem.20011149
   Grupp SA, 2013, NEW ENGL J MED, V368, P1509, DOI 10.1056/NEJMoa1215134
   Kalos M, 2011, SCI TRANSL MED, V3, DOI 10.1126/scitranslmed.3002842
   Lanier LL, 2005, ANNU REV IMMUNOL, V23, P225, DOI 10.1146/annurev.immunol.23.021704.115526
   Matta J, 2013, BLOOD, V122, P394, DOI 10.1182/blood-2013-01-481705
   Morgan RA, 2010, MOL THER, V18, P843, DOI 10.1038/mt.2010.24
   Morton LM, 2006, BLOOD, V107, P265, DOI 10.1182/blood-2005-06-2508
   Nielsen TO, 2002, LANCET, V359, P1301, DOI 10.1016/S0140-6736(02)08270-3
   Pende D, 1999, J EXP MED, V190, P1505, DOI 10.1084/jem.190.10.1505
   Perou CM, 2000, NATURE, V406, P747, DOI 10.1038/35021093
   Porter DL, 2011, NEW ENGL J MED, V365, P725, DOI 10.1056/NEJMoa1103849
   Qin ZH, 2000, IMMUNITY, V12, P677, DOI 10.1016/S1074-7613(00)80218-6
   Rhodes DR, 2004, NEOPLASIA, V6, P1, DOI 10.1016/S1476-5586(04)80047-2
   Sadelain M, 2013, CANCER DISCOV, V3, P388, DOI 10.1158/2159-8290.CD-12-0548
   Schaner ME, 2003, MOL BIOL CELL, V14, P4376, DOI 10.1091/mbc.E03-05-0279
   Simhadri VR, 2008, PLOS ONE, V3, DOI 10.1371/journal.pone.0003377
   Zhang J, 2013, P NATL ACAD SCI USA, V110, P1398, DOI 10.1073/pnas.1205299110
   Zhang T, 2005, BLOOD, V106, P1544, DOI 10.1182/blood-2004-11-4365
   Zhang T, 2007, CANCER RES, V67, P11029, DOI 10.1158/0008-5472.CAN-07-2251
   Zhang T, 2012, J IMMUNOL, V189, P2290, DOI 10.4049/jimmunol.1103495
NR 28
TC 31
Z9 39
U1 0
U2 24
PU NATURE PUBLISHING GROUP
PI LONDON
PA MACMILLAN BUILDING, 4 CRINAN ST, LONDON N1 9XW, ENGLAND
SN 0969-7128
EI 1476-5462
J9 GENE THER
JI Gene Ther.
PD AUG
PY 2015
VL 22
IS 8
BP 675
EP 684
DI 10.1038/gt.2015.29
PG 10
WC Biochemistry & Molecular Biology; Biotechnology & Applied Microbiology;
   Genetics & Heredity; Medicine, Research & Experimental
SC Biochemistry & Molecular Biology; Biotechnology & Applied Microbiology;
   Genetics & Heredity; Research & Experimental Medicine
GA CO6KG
UT WOS:000359265000009
PM 25830550
OA Green Accepted, Bronze
DA 2021-05-03
ER

PT J
AU Wang, Y
   Zhang, J
   Wu, Y
   Ding, ZY
   Luo, XM
   Liu, J
   Zhong, WN
   Deng, GH
   Xia, XY
   Deng, YT
   Wei, YQ
   Jiang, Y
AF Wang, Ying
   Zhang, Jie
   Wu, Yang
   Ding, Zhen-Yu
   Luo, Xin-Mei
   Liu, Jie
   Zhong, Wu-Ning
   Deng, Guo-Hua
   Xia, Xiang-Yu
   Deng, Yao-Tiao
   Wei, Yu-Quan
   Jiang, Yu
TI Mannan-modified adenovirus targeting TERT and VEGFR-2: A universal
   tumour vaccine
SO SCIENTIFIC REPORTS
LA English
DT Article
ID INDUCE ANTITUMOR IMMUNITY; CD4(+) T-CELLS; DNA VACCINE; ANTIANGIOGENIC
   THERAPY; COLON ADENOCARCINOMA; CANCER-IMMUNOTHERAPY; COLORECTAL-CANCER;
   GAMMA-INTERFERON; MANNOSE RECEPTOR; OVARIAN-CANCER
AB Antigen-presenting cells including dendritic cells (DCs) express mannan receptors (MR) on their surface, which can be exploited in cancer therapy by designing immune-stimulatory viruses coated with mannan-modified capsids that then bind to DCs and initiate a potent immune response. Although the combination of anti-angiogenesis and cancer immunotherapy agents has a synergistic antitumor effect, more effective strategies for delivering such combinations are still required. Here we report the design and application of mannan-modified adenovirus that expresses both telomerase reverse transcriptase (TERT) and vascular endothelial growth factor receptor-2 (VEGFR-2). Cytotoxic T lymphocytes that are reactive to TERT and VEGFR-2 are capable of mounting an anti-tumour response in murine breast and colon tumour models and in a lung metastatic model. Compared with mannan-modified TERT adenovirus vaccine or mannan-modified VEGFR-2 adenovirus vaccine alone, the combined vaccine showed remarkably synergistic anti-tumour immunity in these models. Both TERT-and VEGFR-2-specific cytotoxic T lymphocytes (CTL) were identified in an in vitro cytotoxicity assay, and the CTL activity against tumour cells was significantly elevated in the combined vaccine group. Furthermore, CTL-mediated toxicity was blocked by anti-CD8 monoclonal antibodies. Thus, the combined mannan-modified TERT and VEGFR-2 adenovirus confers potent anti-tumour immunity by targeting both tumour cells and intratumoural angiogenesis.
C1 [Wang, Ying; Zhang, Jie; Wu, Yang; Ding, Zhen-Yu; Luo, Xin-Mei; Liu, Jie; Zhong, Wu-Ning; Deng, Guo-Hua; Xia, Xiang-Yu; Deng, Yao-Tiao; Wei, Yu-Quan; Jiang, Yu] Sichuan Univ, West China Hosp, Dept Med Oncol, Canc Ctr,State Key Lab Biotherapy, Chengdu 610041, Peoples R China.
   [Wang, Ying] Sichuan Acad Med Sci, Dept East Ward Oncol, Chengdu 610072, Peoples R China.
   [Wang, Ying] Sichuan Prov Peoples Hosp, Chengdu 610072, Peoples R China.
RP Jiang, Y (corresponding author), Sichuan Univ, West China Hosp, Dept Med Oncol, Canc Ctr,State Key Lab Biotherapy, Chengdu 610041, Peoples R China.
EM wuyang@scu.edu.cn; jiangyu1973@hotmail.com
CR APOSTOLOPOULOS V, 1995, P NATL ACAD SCI USA, V92, P10128, DOI 10.1073/pnas.92.22.10128
   Beatty GL, 2001, J IMMUNOL, V166, P2276, DOI 10.4049/jimmunol.166.4.2276
   Bequet-Romero Monica, 2007, Angiogenesis, V10, P23, DOI 10.1007/s10456-006-9062-9
   Blagosklonny MV, 2004, CANCER CELL, V5, P13, DOI 10.1016/S1535-6108(03)00336-2
   Blezinger P, 1999, NAT BIOTECHNOL, V17, P343, DOI 10.1038/7895
   Cespedes M V, 2006, Clin Transl Oncol, V8, P318
   Cheroutre H, 2013, SEMIN IMMUNOL, V25, P273, DOI 10.1016/j.smim.2013.10.022
   Chou TC, 2006, PHARMACOL REV, V58, P621, DOI 10.1124/pr.58.3.10
   Condaminet B, 1998, EUR J IMMUNOL, V28, P3541, DOI 10.1002/(SICI)1521-4141(199811)28:11<3541::AID-IMMU3541>3.0.CO;2-4
   Ding ZY, 2007, GENE THER, V14, P657, DOI 10.1038/sj.gt.3302893
   Dong J, 2008, CANCER BIOL THER, V7, P502, DOI 10.4161/cbt.7.4.5477
   East L, 2002, BBA-GEN SUBJECTS, V1572, P364, DOI 10.1016/S0304-4165(02)00319-7
   Ebrahimi M, 2013, CELL J, V15, P65
   Escudier B, 2007, LANCET, V370, P2103, DOI 10.1016/S0140-6736(07)61904-7
   Gajewski TF, 2013, CURR OPIN IMMUNOL, V25, P268, DOI 10.1016/j.coi.2013.02.009
   Galon J, 2006, SCIENCE, V313, P1960, DOI 10.1126/science.1129139
   Gasparini G, 1999, DRUGS, V58, P17, DOI 10.2165/00003495-199958010-00003
   Gattinoni L, 2006, BLOOD, V108, P3818, DOI 10.1182/blood-2006-07-034066
   Gille H, 2001, J BIOL CHEM, V276, P3222, DOI 10.1074/jbc.M002016200
   Hall S. S., 1997, LIFE DEATH IMMUNE SY
   Hurwitz H, 2004, NEW ENGL J MED, V350, P2335, DOI 10.1056/NEJMoa032691
   Irjala H, 2001, J EXP MED, V194, P1033, DOI 10.1084/jem.194.8.1033
   Jung J, 2014, TOX RESEARCH, V30, P1, DOI 10.5487/TR.2014.30.1.001
   Kamphorst AO, 2010, J IMMUNOL, V185, P3426, DOI 10.4049/jimmunol.1001205
   KIM NW, 1994, SCIENCE, V266, P2011, DOI 10.1126/science.7605428
   Kochenderfer JN, 2007, EXP BIOL MED, V232, P1128, DOI 10.3181/0702-MR-42
   LAU B H S, 1991, Molecular Biotherapy, V3, P103
   Lozonschi L, 1999, CANCER RES, V59, P1252
   Luo YP, 2007, VACCINE, V25, P1409, DOI 10.1016/j.vaccine.2006.10.043
   Ma J, 2009, CLIN CANCER RES, V15, P578, DOI 10.1158/1078-0432.CCR-08-1174
   McMahon G, 2000, Oncologist, V5 Suppl 1, P3
   Meyerson M, 1997, CELL, V90, P785, DOI 10.1016/S0092-8674(00)80538-3
   Morera Y, 2008, ANGIOGENESIS, V11, P381, DOI 10.1007/s10456-008-9121-5
   Murali-Krishna K, 1998, IMMUNITY, V8, P177, DOI 10.1016/S1074-7613(00)80470-7
   Nair S, 2003, BLOOD, V102, P964, DOI 10.1182/blood-2002-12-3738
   Niethammer AG, 2002, NAT MED, V8, P1369, DOI 10.1038/nm794
   Ostrand-Rosenberg S, 2005, CANCER INVEST, V23, P413, DOI 10.1081/CNV-200067428
   PACE JL, 1983, J IMMUNOL, V130, P2011
   Prado-Garcia H, 2012, CLIN DEV IMMUNOL, DOI 10.1155/2012/741741
   Qin ZH, 2003, CANCER RES, V63, P4095
   Richmond A, 2008, DIS MODEL MECH, V1, P78, DOI 10.1242/dmm.000976
   Risau W, 1997, NATURE, V386, P671, DOI 10.1038/386671a0
   Ruggeri BA, 2014, BIOCHEM PHARMACOL, V87, P150, DOI 10.1016/j.bcp.2013.06.020
   Sandler A, 2006, NEW ENGL J MED, V355, P2542, DOI 10.1056/NEJMoa061884
   Sauter BV, 2000, P NATL ACAD SCI USA, V97, P4802, DOI 10.1073/pnas.090065597
   SCHULTZ RM, 1983, NATURE, V305, P239, DOI 10.1038/305239a0
   Seo AN, 2013, BRIT J CANCER, V109, P2705, DOI 10.1038/bjc.2013.634
   Shedlock DJ, 2003, SCIENCE, V300, P337, DOI 10.1126/science.1082305
   Stambas J, 2002, VACCINE, V20, P1068, DOI 10.1016/S0264-410X(01)00456-X
   Sylvester RJ, 2011, INT J UROL, V18, P113, DOI 10.1111/j.1442-2042.2010.02678.x
   Tartour E, 2011, CANCER METAST REV, V30, P83, DOI 10.1007/s10555-011-9281-4
   Terme M, 2013, CANCER RES, V73, P539, DOI 10.1158/0008-5472.CAN-12-2325
   Vajkoczy P, 2002, J CLIN INVEST, V109, P777, DOI 10.1172/JCI200214105
   Vonderheide RH, 2002, ONCOGENE, V21, P674, DOI 10.1038/sj.onc.1205074
   Wang B, 2010, GYNECOL ONCOL, V119, P564, DOI 10.1016/j.ygyno.2010.07.037
   Wang RF, 2001, TRENDS IMMUNOL, V22, P269, DOI 10.1016/S1471-4906(01)01896-8
   Wei YY, 2012, J GENE MED, V14, P353, DOI 10.1002/jgm.2624
   Zhang H, 2009, BIOCHEM BIOPH RES CO, V381, P471, DOI 10.1016/j.bbrc.2009.01.178
   Zhang J, 2014, J CANCER RES CLIN, V140, P701, DOI 10.1007/s00432-014-1606-6
   Zhang L, 2003, NEW ENGL J MED, V348, P203, DOI 10.1056/NEJMoa020177
   Zhao ZW, 2011, VACCINE, V29, P4218, DOI 10.1016/j.vaccine.2011.03.109
NR 61
TC 12
Z9 12
U1 0
U2 12
PU NATURE PUBLISHING GROUP
PI LONDON
PA MACMILLAN BUILDING, 4 CRINAN ST, LONDON N1 9XW, ENGLAND
SN 2045-2322
J9 SCI REP-UK
JI Sci Rep
PD JUN 18
PY 2015
VL 5
AR 11275
DI 10.1038/srep11275
PG 13
WC Multidisciplinary Sciences
SC Science & Technology - Other Topics
GA CK8ZC
UT WOS:000356528000001
PM 26085010
OA DOAJ Gold, Green Published
DA 2021-05-03
ER

PT J
AU Zhang, Z
   Wang, LP
   Luo, ZZ
   Zhao, X
   Huang, JM
   Li, H
   Yang, SN
   Zhao, XL
   Zhang, L
   Li, LX
   Wang, F
   Huang, L
   Zhang, Y
AF Zhang, Zhen
   Wang, Liping
   Luo, Zhenzhen
   Zhao, Xuan
   Huang, Jianmin
   Li, Hong
   Yang, Shuangning
   Zhao, Xianlan
   Zhang, Lei
   Li, Liuxia
   Wang, Feng
   Huang, Lan
   Zhang, Yi
TI Efficacy and safety of cord blood-derived cytokine-induced killer cells
   in treatment of patients with malignancies
SO CYTOTHERAPY
LA English
DT Article
DE cord blood; cytokine-induced killer cells; efficacy; malignancies;
   safety
ID LYMPHOKINE-ACTIVATED KILLER; ADOPTIVE IMMUNOTHERAPY; SOLID TUMORS;
   MAINTENANCE THERAPY; DENDRITIC CELLS; CIK CELLS; COMBINATION; CANCER;
   CHEMOTHERAPY; EXPRESSION
AB Background aims. Adoptive immunotherapy with the use of cytokine-induced killer (CIK) cells represents an effective therapeutic option for treating malignancies. The characteristics and function of cord blood-derived CIK (CB-CIK) cells have been evaluated both in vitro and in vivo. In this study, we assessed the efficacy and safety of administering CB-CIK cells to patients with cancer. Methods. In this retrospective clinical trial, 15 patients with cancer received CB-CIK. therapy with different cycles from April 2012 to August 2014. CB-CIK cells demonstrated a high percentage of main functional fraction CD3(+)CD56(+) and efficient anti-tumor activity in vitro. Results. After the infusion of CB-CIK cells, the subsets of CD3(+)CD4(+) T lymphocytes and CD3(-)CD56(+) T cells in the peripheral blood were significantly increased compared with those before the therapy. Of 15 patients, one patient with hepatocellular cancer and one patient with esophageal cancer achieved complete responses, two patients with ovarian cancer obtained partial remissions, 10 patients had stable disease and one patient with hepatocellular cancer had progressive disease. Acute toxicities including fever, slight fever, dizziness and other neurologic toxicities were few and occurred in patients after infusion of CB-CIK cells. Conclusions. These results demonstrated the feasibility and safety of treating malignancies with CB-CIK cells. The study provides a potential therapeutic approach for the patients with poor health or older patients who cannot tolerate repeated collection of blood.
C1 [Zhang, Zhen; Luo, Zhenzhen; Zhao, Xuan; Huang, Jianmin; Li, Hong; Yang, Shuangning; Huang, Lan; Zhang, Yi] Zhengzhou Univ, Affiliated Hosp 1, Biotherapy Ctr, Zhengzhou 450052, Henan, Peoples R China.
   [Wang, Liping; Zhang, Lei; Wang, Feng; Zhang, Yi] Zhengzhou Univ, Affiliated Hosp 1, Dept Oncol, Zhengzhou 450052, Henan, Peoples R China.
   [Zhao, Xianlan; Li, Liuxia] Zhengzhou Univ, Affiliated Hosp 1, Dept Obstet, Zhengzhou 450052, Henan, Peoples R China.
   [Zhang, Yi] Zhengzhou Univ, Sch Life Sci, Zhengzhou 450052, Henan, Peoples R China.
   [Zhang, Yi] Engn Key Lab Cell Therapy Henan Prov, Zhengzhou, Henan, Peoples R China.
RP Zhang, Y (corresponding author), 1 Jianshe Rd, Zhengzhou 450052, Henan, Peoples R China.
EM yizhang@zzu.edu.cn
RI Zhao, Xianlan/O-1586-2016
OI Zhang, Yi/0000-0001-9861-4681
FU National Natural Science Foundation of ChinaNational Natural Science
   Foundation of China (NSFC) [81171986, 81271815, 812111102]; Chinese
   Ministry of Health [2011010001]; Natural Science Fund of Henan Province
   [124200510006]; Basic and Advanced Technology Research Foundation from
   Science and Technology Department of Henan Province [112300410153,
   122300410155]
FX This project was supported by grants from the National Natural Science
   Foundation of China (Grants No. 81171986, No. 81271815 and No.
   812111102), Research Grant from the Chinese Ministry of Health (Grant
   No. 2011010001), Natural Science Fund of Henan Province (Grant No.
   124200510006) and the Basic and Advanced Technology Research Foundation
   from Science and Technology Department of Henan Province (Grant No.
   112300410153 and Grant No. 122300410155).
CR Alter G, 2004, J IMMUNOL METHODS, V294, P15, DOI 10.1016/j.jim.2004.08.008
   Bemelmans RHH, 2006, EUR J HAEMATOL, V76, P339, DOI 10.1111/j.1600-0609.2005.00600.x
   Cui JW, 2014, INT J CANCER, V134, P342, DOI 10.1002/ijc.28372
   Dudley ME, 2013, J CLIN ONCOL, V31, P2152, DOI 10.1200/JCO.2012.46.6441
   Durrieu L, 2014, CYTOTHERAPY, V16, P845, DOI 10.1016/j.jcyt.2013.12.010
   Durrieu L, 2013, BIOL BLOOD MARROW TR, V19, P1407, DOI 10.1016/j.bbmt.2013.07.007
   Durrieu L, 2012, CYTOTHERAPY, V14, P1245, DOI 10.3109/14653249.2012.714864
   Eisenhauer EA, 2009, EUR J CANCER, V45, P228, DOI 10.1016/j.ejca.2008.10.026
   Gao DQ, 2014, PLOS ONE, V9, DOI 10.1371/journal.pone.0093886
   Grupp SA, 2012, CLIN CANCER RES, V18, P6732, DOI 10.1158/1078-0432.CCR-12-1432
   Helms MW, 2010, CANCER IMMUNOL IMMUN, V59, P1325, DOI 10.1007/s00262-010-0860-y
   Klebanoff CA, 2012, J IMMUNOTHER, V35, P651, DOI 10.1097/CJI.0b013e31827806e6
   Li XD, 2014, J TRANSL MED, V12, DOI 10.1186/s12967-014-0215-0
   Li Y, 2010, ANTICANCER RES, V30, P3493
   Liu J, 2014, J IMMUNOTHER, V37, P115, DOI 10.1097/CJI.0000000000000021
   Liu L, 2012, CLIN CANCER RES, V18, P1751, DOI 10.1158/1078-0432.CCR-11-2442
   Ma Y, 2012, EXP HEMATOL ONCOL, V1, DOI 10.1186/2162-3619-1-11
   Ma Y, 2012, CYTOTHERAPY, V14, P483, DOI 10.3109/14653249.2011.649185
   Mesiano G, 2012, EXPERT OPIN BIOL TH, V12, P673, DOI 10.1517/14712598.2012.675323
   Niu Q, 2011, INT IMMUNOPHARMACOL, V11, P449, DOI 10.1016/j.intimp.2010.12.014
   Pan K, 2014, CLIN CANCER RES, V20, P3003, DOI 10.1158/1078-0432.CCR-14-0082
   Restifo NP, 2012, NAT REV IMMUNOL, V12, P269, DOI 10.1038/nri3191
   Robbins PF, 2011, J CLIN ONCOL, V29, P917, DOI 10.1200/JCO.2010.32.2537
   Rossjohn J, 2012, NAT REV IMMUNOL, V12, P845, DOI 10.1038/nri3328
   Saga K, 2013, CLIN CANCER RES, V19, P668, DOI 10.1158/1078-0432.CCR-12-1947
   SEMENZATO G, 1990, LEUKEMIA, V4, P71
   Shi SB, 2014, J IMMUNOTHER, V37, P250, DOI 10.1097/CJI.0000000000000015
   Sun Z, 2011, CLIN IMMUNOL, V138, P23, DOI 10.1016/j.clim.2010.08.012
   Tang Y, 2013, CLIN DEV IMMUNOL, DOI 10.1155/2013/721782
   Tarokhian B, 2014, INT J FERTIL STERIL, V7, P323
   Thanendrarajan S, 2012, EXPERT OPIN BIOL TH, V12, P565, DOI 10.1517/14712598.2012.668879
   Wang D, 2014, BIOMED PHARMACOTHER, V68, P551, DOI 10.1016/j.biopha.2014.04.004
   Wei CY, 2014, TUMOR BIOL, V35, P1997, DOI 10.1007/s13277-013-1265-2
   West EJ, 2011, BRIT J CANCER, V105, P787, DOI 10.1038/bjc.2011.290
   Wongkajornsilp A, 2013, PLOS ONE, V8, DOI 10.1371/journal.pone.0078980
   Wu CP, 2008, ANTICANCER RES, V28, P3997
   Yee C, 2013, CLIN CANCER RES, V19, P4550, DOI 10.1158/1078-0432.CCR-13-1367
   Zhang JY, 2012, J CANCER RES CLIN, V138, P1057, DOI 10.1007/s00432-012-1179-1
   Zhang Q, 2014, ONCOL REP, V32, P2244, DOI 10.3892/or.2014.3457
   Zhang Z, 2015, CYTOTHERAPY, V17, P86, DOI 10.1016/j.jcyt.2014.09.006
   Zhang Z, 2014, BIOMED PHARMACOTHER, V68, P1057, DOI 10.1016/j.biopha.2014.10.024
   Zhao HP, 2014, FEBS J, V281, P4411, DOI 10.1111/febs.12948
   Zhong RB, 2014, TUMOR BIOL, V35, P987, DOI 10.1007/s13277-013-1132-1
   Zhu YJ, 2013, CANCER IMMUNOL IMMUN, V62, P1629, DOI 10.1007/s00262-013-1465-z
NR 44
TC 15
Z9 17
U1 1
U2 18
PU ELSEVIER SCI LTD
PI OXFORD
PA THE BOULEVARD, LANGFORD LANE, KIDLINGTON, OXFORD OX5 1GB, OXON, ENGLAND
SN 1465-3249
EI 1477-2566
J9 CYTOTHERAPY
JI Cytotherapy
PD AUG
PY 2015
VL 17
IS 8
BP 1130
EP 1138
DI 10.1016/j.jcyt.2015.04.002
PG 9
WC Cell & Tissue Engineering; Biotechnology & Applied Microbiology; Cell
   Biology; Hematology; Medicine, Research & Experimental
SC Cell Biology; Biotechnology & Applied Microbiology; Hematology; Research
   & Experimental Medicine
GA CM7AN
UT WOS:000357842900011
PM 25963952
DA 2021-05-03
ER

PT J
AU Urbanska, K
   Stashwick, C
   Poussin, M
   Powell, DJ
AF Urbanska, Katarzyna
   Stashwick, Caitlin
   Poussin, Mathilde
   Powell, Daniel J., Jr.
TI Follicle-Stimulating Hormone Receptor as a Target in the Redirected
   T-cell Therapy for Cancer
SO CANCER IMMUNOLOGY RESEARCH
LA English
DT Article
ID OVARIAN SURFACE EPITHELIUM; IN-VIVO; LUTEINIZING-HORMONE;
   ANTITUMOR-ACTIVITY; EXPRESSION
AB Adoptive transfer of T cells engineered to express chimeric immunoreceptors is an effective strategy to treat hematologic cancers; however, the use of this type of therapy for solid cancers, such as ovarian cancer, remains challenging because a safe and effective immunotherapeutic target has not yet been identified. Here, we constructed and evaluated a novel redirected T-cell-based immunotherapy targeting human follicle-stimulating hormone receptor (FSHR), a highly conserved molecule in vertebrate animals with expression limited to gonadal tissues, ovarian cancer, and cancer-associated vasculature. Receptor ligand-based anti-FSHR immunoreceptors were constructed that contained small binding fragments from the ligand for FSHR, FSH, fused to T-cell transmem-brane and T-cell signaling domains. Human T cells transduced to express anti-FSHR immunoreceptors were specifically immunoreactive against FSHR-expressing human and mouse ovarian cancer cell lines in an MHC-nonrestricted manner and mediated effective lysis of FHSR-expressing tumor cells, but not FSHR-deficient targets, in vitro. Similarly, the outgrowth of human ovarian cancer xenografts in immunodeficient mice was significantly inhibited by the adoptive transfer of FSHR-redirected T cells. Our experimental observations show that FSHR is a promising immunotherapeutic target for ovarian cancer and support further exploration of FSHR-targeted immune therapy approaches for patients with cancer. (C) 2015 AACR.
C1 [Urbanska, Katarzyna; Stashwick, Caitlin; Poussin, Mathilde; Powell, Daniel J., Jr.] Univ Penn, Dept Obstet & Gynecol, Ovarian Canc Res Ctr, Sch Med, Philadelphia, PA 19104 USA.
   [Powell, Daniel J., Jr.] Univ Penn, Dept Pathol & Lab Med, Abramson Canc Ctr, Perelman Sch Med, Philadelphia, PA 19104 USA.
RP Powell, DJ (corresponding author), Univ Penn, Smilow CTR, 3400 Civ Ctr Blvd,Bldg 421,Room 08-103, Philadelphia, PA 19104 USA.
EM poda@mail.med.upenn.edu
FU NIHUnited States Department of Health & Human ServicesNational
   Institutes of Health (NIH) - USA [RO1-CA168900]; NATIONAL CANCER
   INSTITUTEUnited States Department of Health & Human ServicesNational
   Institutes of Health (NIH) - USANIH National Cancer Institute (NCI)
   [R01CA168900] Funding Source: NIH RePORTER
FX This work was supported by grants from the NIH (RO1-CA168900; D.J.
   Powell Jr) and a kind gift from the Bethesda Foundation.
CR Abel MH, 2008, ENDOCRINOLOGY, V149, P3279, DOI 10.1210/en.2008-0086
   Carpenito C, 2009, P NATL ACAD SCI USA, V106, P3360, DOI 10.1073/pnas.0813101106
   Choi JH, 2004, J CLIN ENDOCR METAB, V89, P5508, DOI 10.1210/jc.2004-0044
   COLOMA TAS, 1990, BIOCHEMISTRY-US, V29, P1194, DOI 10.1021/bi00457a015
   Dierich A, 1998, P NATL ACAD SCI USA, V95, P13612, DOI 10.1073/pnas.95.23.13612
   Gartrell BA, 2013, UROL ONCOL-SEMIN ORI, V31, P1403, DOI 10.1016/j.urolonc.2012.03.005
   Hudecek M, 2015, CANCER IMMUNOL RES, V3, P125, DOI 10.1158/2326-6066.CIR-14-0127
   Jiang XL, 2012, P NATL ACAD SCI USA, V109, P12491, DOI 10.1073/pnas.1206643109
   Lanitis E, 2012, MOL THER, V20, P633, DOI 10.1038/mt.2011.256
   Lum Lawrence G, 2003, Clin Breast Cancer, V4, P212, DOI 10.3816/CBC.2003.n.028
   Maude SL, 2014, NEW ENGL J MED, V371, P1507, DOI 10.1056/NEJMoa1407222
   MORBECK DE, 1993, MOL CELL ENDOCRINOL, V97, P173, DOI 10.1016/0303-7207(93)90225-9
   Morgan RA, 2010, MOL THER, V18, P843, DOI 10.1038/mt.2010.24
   Parrott JA, 2001, MOL CELL ENDOCRINOL, V172, P213, DOI 10.1016/S0303-7207(00)00340-3
   Radu A, 2010, NEW ENGL J MED, V363, P1621, DOI 10.1056/NEJMoa1001283
   Riman T, 1998, CLIN ENDOCRINOL, V49, P695, DOI 10.1046/j.1365-2265.1998.00577.x
   Robbins PF, 2011, J CLIN ONCOL, V29, P917, DOI 10.1200/JCO.2010.32.2537
   Robbins PF, 2004, J IMMUNOL, V173, P7125, DOI 10.4049/jimmunol.173.12.7125
   Robinson LJ, 2010, BIOCHEM BIOPH RES CO, V394, P12, DOI 10.1016/j.bbrc.2010.02.112
   Simoni M, 1997, ENDOCR REV, V18, P739, DOI 10.1210/er.18.6.739
   Song D, 2011, CANCER RES, V71, pLB
   Song DG, 2012, BLOOD, V119, P696, DOI 10.1182/blood-2011-03-344275
   Syed V, 2001, CANCER RES, V61, P6768
   Tena-Sempere M, 1999, BIOL REPROD, V60, P1515, DOI 10.1095/biolreprod60.6.1515
   Wang J, 2003, INT J CANCER, V103, P328, DOI 10.1002/ijc.10848
   Zhang XY, 2009, CANCER RES, V69, P6506, DOI 10.1158/0008-5472.CAN-08-4721
   Zheng WX, 1996, AM J PATHOL, V148, P47
   Zheng WX, 2000, GYNECOL ONCOL, V76, P80, DOI 10.1006/gyno.1999.5628
NR 28
TC 21
Z9 25
U1 0
U2 4
PU AMER ASSOC CANCER RESEARCH
PI PHILADELPHIA
PA 615 CHESTNUT ST, 17TH FLOOR, PHILADELPHIA, PA 19106-4404 USA
SN 2326-6066
EI 2326-6074
J9 CANCER IMMUNOL RES
JI Cancer Immunol. Res.
PD OCT
PY 2015
VL 3
IS 10
BP 1130
EP 1137
DI 10.1158/2326-6066.CIR-15-0047
PG 8
WC Oncology; Immunology
SC Oncology; Immunology
GA CU3FA
UT WOS:000363408400004
PM 26112923
OA Green Accepted, Bronze
DA 2021-05-03
ER

PT J
AU Zhou, Y
   Gou, LT
   Guo, ZH
   Liu, HR
   Wang, JM
   Zhou, SX
   Yang, JL
   Li, XA
AF Zhou, Yan
   Gou, Lan-Tu
   Guo, Zhi-Hui
   Liu, Hai-Rong
   Wang, Jiang-Man
   Zhou, Shu-Xian
   Yang, Jin-Liang
   Li, Xiao-An
TI Fully human HER2/cluster of differentiation 3 bispecific antibody
   triggers potent and specific cytotoxicity of T lymphocytes against
   breast cancer
SO MOLECULAR MEDICINE REPORTS
LA English
DT Article
DE bispecific antibody; HER2; cluster of differentiation 3; breast cancer;
   immunotherapy
ID GROWTH-FACTOR RECEPTOR; SINGLE-CHAIN ANTIBODY; IN-VITRO; TRASTUZUMAB;
   HER2; EXPRESSION; ANTI-HER2; LYSIS
AB The use of a bispecific antibody (BsAb) is a promising and highly specific approach to cancer therapy. In the present study, a fully human recombinant single chain variable fragment BsAb against human epidermal growth factor receptor (HER)2 and cluster of differentiation (CD)3 was constructed with the aim of developing an effective treatment for breast cancer. HER2/CD3 BsAb was expressed in Chinese hamster ovary cells and purified via nickel column chromatography. Flow cytometry revealed that the HER2/CD3 BsAb was able to specifically bind to HER2 and CD3-positive cells. HER2/CD3 BsAb was able to stimulate T-cell activation and induce the lysis of cultured SKBR-3 and BT474 cells in the presence of unstimulated T lymphocytes. HER2/CD3 BsAb efficiently inhibited the growth of breast cancer tissue by activating and inducing the proliferation of tumor tissue infiltrating lymphocytes. Therefore, HER2/CD3 BsAb is a potent tool which may be a suitable candidate for the treatment of breast cancer.
C1 [Zhou, Yan; Guo, Zhi-Hui; Liu, Hai-Rong; Zhou, Shu-Xian; Li, Xiao-An] Chengdu Med Coll, Gastroenterol Tumor & Microenvironm Lab, Dept Gastroenterol, Affiliated Hosp 1, Chengdu 610041, Sichuan, Peoples R China.
   [Gou, Lan-Tu; Wang, Jiang-Man; Yang, Jin-Liang] Sichuan Univ, West China Hosp, State Key Lab Biotherapy, Chengdu 610041, Sichuan, Peoples R China.
RP Li, XA (corresponding author), Chengdu Med Coll, Gastroenterol Tumor & Microenvironm Lab, Dept Gastroenterol, Affiliated Hosp 1, 4 Baoguang Rd, Chengdu 610041, Sichuan, Peoples R China.
EM jlyang01@163.com; lixa@sari.ac.cn
FU National Clinical Medicine Research Foundation of China [L2012055];
   Natural Science Foundation of Chengdu Medical College [CYZ12-005];
   National Natural Science Foundation of ChinaNational Natural Science
   Foundation of China (NSFC) [81302170]; National Science and Technology
   Major Projects of New Drugs [2012ZX09103301-037]
FX The present study was supported by National Clinical Medicine Research
   Foundation of China (grant no. L2012055), the Natural Science Foundation
   of Chengdu Medical College (grant no. CYZ12-005), the National Natural
   Science Foundation of China (grant no. 81302170) and the National
   Science and Technology Major Projects of New Drugs (grant no.
   2012ZX09103301-037).
CR Arapantoni-Dadioti P, 2012, J BUON, V17, P277
   Bargou R, 2008, SCIENCE, V321, P974, DOI 10.1126/science.1158545
   Baselga J, 2012, LANCET, V379, P633, DOI 10.1016/S0140-6736(11)61847-3
   Bayoudh Lamia, 2012, Tunis Med, V90, P6
   Blok EJ, 2013, CLIN MED INSIGHTS-ON, V7, P41, DOI 10.4137/CMO.S10811
   Boulaamane Lamiaa, 2012, BMC Res Notes, V5, P162, DOI 10.1186/1756-0500-5-162
   Burstein HJ, 2005, NEW ENGL J MED, V353, P1652, DOI 10.1056/NEJMp058197
   Conti M, 2006, MOL ENDOCRINOL, V20, P715, DOI 10.1210/me.2005-0185
   de Hoon JPJ, 2012, BBA-REV CANCER, V1825, P197, DOI 10.1016/j.bbcan.2012.01.001
   El Saghir NS, 2012, BREAST, V21, P423, DOI 10.1016/j.breast.2012.06.007
   Finn Richard S, 2003, Cancer Chemother Biol Response Modif, V21, P223
   Jager M, 2012, CANCER RES, V72, P24, DOI 10.1158/0008-5472.CAN-11-2235
   Kasuya K, 2010, INT J MOL MED, V25, P209, DOI 10.3892/ijmm_00000332
   Larbouret C, 2007, CLIN CANCER RES, V13, P3356, DOI 10.1158/1078-0432.CCR-06-2302
   McLaughlin P, 1998, J CLIN ONCOL, V16, P2825, DOI 10.1200/JCO.1998.16.8.2825
   Oliva S, 2012, ONCOLOGIST, V17, P917, DOI 10.1634/theoncologist.2011-0445
   Petsch S, 2011, MABS-AUSTIN, V3, P31, DOI 10.4161/mabs.3.1.14193
   Reusch U, 2006, CLIN CANCER RES, V12, P183, DOI 10.1158/1078-0432.CCR-05-1855
   Rugo H, 2010, CLIN BREAST CANCER, V10, P288, DOI 10.3816/CBC.2010.n.037
   Seimetz D, 2010, CANCER TREAT REV, V36, P458, DOI 10.1016/j.ctrv.2010.03.001
   Shepard H. M., 2008, V181, P183
   SLAMON DJ, 1989, SCIENCE, V244, P707, DOI 10.1126/science.2470152
   Stebbings R, 2007, J IMMUNOL, V179, P3325, DOI 10.4049/jimmunol.179.5.3325
   Wang CX, 2005, BREAST CANCER RES TR, V92, P251, DOI 10.1007/s10549-005-3375-z
   Wolf E, 2005, DRUG DISCOV TODAY, V10, P1237, DOI 10.1016/S1359-6446(05)03554-3
   Wolff AC, 2007, ARCH PATHOL LAB MED, V131, P18, DOI 10.1043/1543-2165(2007)131[18:ASOCCO]2.0.CO;2
   Wu GQ, 2010, BIOTECHNOL APPL BIOC, V56, P95, DOI 10.1042/BA20100031
   Yamamoto K, 2012, BIOCHEM J, V445, P135, DOI 10.1042/BJ20120433
   Yu ZG, 2012, PLOS ONE, V7, DOI 10.1371/journal.pone.0037784
NR 29
TC 7
Z9 7
U1 0
U2 13
PU SPANDIDOS PUBL LTD
PI ATHENS
PA POB 18179, ATHENS, 116 10, GREECE
SN 1791-2997
EI 1791-3004
J9 MOL MED REP
JI Mol. Med. Rep.
PD JUL
PY 2015
VL 12
IS 1
BP 147
EP 154
DI 10.3892/mmr.2015.3441
PG 8
WC Oncology; Medicine, Research & Experimental
SC Oncology; Research & Experimental Medicine
GA CN0WJ
UT WOS:000358134400020
PM 25760691
OA Green Published, Other Gold
DA 2021-05-03
ER

PT J
AU Recchia, F
   Candeloro, G
   Rosselli, M
   Bratta, M
   Pasta, V
   D'Orazi, V
   Fumagalli, LA
   Rea, S
AF Recchia, Francesco
   Candeloro, Giampiero
   Rosselli, Michele
   Bratta, Massimo
   Pasta, Vittorio
   D'Orazi, Valerio
   Fumagalli, Luca A.
   Rea, Silvio
TI Adjuvant Ovarian Suppression, High-dose Chemotherapy and Immunotherapy
   for Premenopausal Patients with High-risk Breast Cancer
SO ANTICANCER RESEARCH
LA English
DT Article
DE Adjuvant ovarian suppresion; immunotherapy; premenopausal; breast cancer
ID ENDOTHELIAL GROWTH-FACTOR; STEM-CELL SUPPORT; RANDOMIZED-TRIAL;
   TAMOXIFEN; THERAPY; PHASE; WOMEN; CYCLOPHOSPHAMIDE; NODES; FLUOROURACIL
AB Background: Premenopausal patients with breast cancer and more than 10 positive axillary nodes (BC>10) have a poor prognosis: In these patients the best adjuvant therapy (CT) has not yet been established. Patients and Methods: Forty-two BC>10 received, in sequence, the following adjuvant treatments: luteinizing hormone releasing hormone (LH-RH) analog for 5 years; anthracycline-based induction chemotherapy; radiation therapy; platinum-based high-dose CT, with autologous bone marrow transplantation; immunotherapy with interleukin 2 (IL2) and 13-cis retinoic acid (RA); anastrazole given 5 years to estrogen receptor-positive patients. Primary endpoints of the study were disease-free survival (DFS) and overall (OS) survival. A secondary endpoint was toxicity. Results. The median age of patients was 41 years, and the mean number of positive axillary nodes was 14. Estrogen and progesterone receptors were positive in 57% and 29% of patients respectively, while 14% of patients had triple-negative disease. With a median follow-up of 120 months for patients remaining alive at the end of study, median DFS and OS, had not yet been reached. The 20-year DFS and OS rates were 63.8%, and 81.6%, respectively. One to two years after the end of the therapy, three patients had had four fullterm pregnancies. Conclusion. Treatment with LH-RH analog, high-dose CT, peripheral blood progenitor cells and IL2 with RA for patients with BC>10 is feasible, has moderate toxicity, while preserving ovarian function, seems to improve the expected DFS and OS for these high-risk patients.
C1 [Recchia, Francesco; Candeloro, Giampiero] Civilian Hosp, Dept Oncol, Avezzano, Italy.
   [Rosselli, Michele] Civilian Hosp, Dept Oncol, Frascati, Italy.
   [Recchia, Francesco; Rosselli, Michele; Bratta, Massimo; Rea, Silvio] Carlo Ferri Fdn, Rome, Italy.
   [Bratta, Massimo; Rea, Silvio] Univ Aquila, Dept Biotechnol & Appl Clin Sci, Laquila, Italy.
   [Pasta, Vittorio; D'Orazi, Valerio] Univ Roma La Sapienza, Dept Surg Sci, I-00185 Rome, Italy.
   [Fumagalli, Luca A.] Lecco Hosp, Dept Surg Sci, Lecce, Italy.
RP Recchia, F (corresponding author), Via Castagneto 15, I-67056 Luco Dei Marsi, AQ, Italy.
EM frecchia1946@libero.it
RI D'Orazi, Valerio/I-3369-2019; REA, Silvio/A-8001-2016
OI D'Orazi, Valerio/0000-0002-3535-180X; REA, Silvio/0000-0002-1439-2768
CR Arruvito L, 2007, J IMMUNOL, V178, P2572, DOI 10.4049/jimmunol.178.4.2572
   Atkins MB, 1999, J CLIN ONCOL, V17, P2105, DOI 10.1200/JCO.1999.17.7.2105
   Basset RL, 2006, J CLIN ONCOL, V24, P370, DOI 10.1200/JCO.2005.03.5196
   BEZWODA WR, 1995, J CLIN ONCOL, V13, P2483, DOI 10.1200/JCO.1995.13.10.2483
   BONADONNA G, 1995, JAMA-J AM MED ASSOC, V273, P542
   Buteau-Lozano H, 2002, CANCER RES, V62, P4977
   BUZZONI R, 1991, J CLIN ONCOL, V9, P2134, DOI 10.1200/JCO.1991.9.12.2134
   COLDMAN AJ, 1986, B MATH BIOL, V48, P279, DOI 10.1016/S0092-8240(86)90028-5
   Colleoni M, 2006, J CLIN ONCOL, V24, P1332, DOI 10.1200/JCO.2005.03.0783
   de Bock GH, 2006, EUR J CANCER, V42, P351, DOI 10.1016/j.ejca.2005.10.006
   Ejlertsen B, 2010, CANCER-AM CANCER SOC, V116, P2081, DOI 10.1002/cncr.24969
   Farquhar CM, 2007, CANCER TREAT REV, V33, P325, DOI 10.1016/j.ctrv.2007.01.007
   FERRARA N, 1995, BREAST CANCER RES TR, V36, P127, DOI 10.1007/BF00666035
   Francis PA, 2015, NEW ENGL J MED, V372, P436, DOI 10.1056/NEJMoa1412379
   Gianni AM, 1997, J CLIN ONCOL, V15, P2312, DOI 10.1200/JCO.1997.15.6.2312
   Goel S, 2009, COCHRANE DB SYST REV, V4, DOI DOI 10.1002/14651858.CD004562.PUB4
   Howell A, 2005, LANCET, V365, P60, DOI 10.1016/s0140-6736(04)17666-6
   KAPLAN EL, 1958, J AM STAT ASSOC, V53, P457, DOI 10.2307/2281868
   Lissoni P, 2000, INT J BIOL MARKER, V15, P308
   Moore HCF, 2015, NEW ENGL J MED, V372, P923, DOI 10.1056/NEJMoa1413204
   National Cancer Institute Common, 1999, NATL CANC I COMMON T
   Nitz UA, 2005, LANCET, V366, P1935, DOI 10.1016/S0140-6736(05)67784-7
   NIXON AJ, 1994, J CLIN ONCOL, V12, P888, DOI 10.1200/JCO.1994.12.5.888
   Peters WP, 2005, J CLIN ONCOL, V23, P2191, DOI 10.1200/JCO.2005.10.202
   Recchia F, 2002, INT J ONCOL, V20, P1275
   Recchia F, 2001, CLIN CANCER RES, V7, P1251
   Recchia F, 1997, AM J CLIN ONCOL-CANC, V20, P209, DOI 10.1097/00000421-199704000-00022
   Rossi E, 2008, J CLIN ONCOL, V26, P264, DOI 10.1200/JCO.2007.13.5319
   Stassen M, 2004, J IMMUNOL, V173, P267, DOI 10.4049/jimmunol.173.1.267
   Swain SM, 2015, NEW ENGL J MED, V372, P724, DOI 10.1056/NEJMoa1413513
   Thurlimann B, 2005, NEW ENGL J MED, V353, P2747
   Weiner LM, 2008, NEW ENGL J MED, V358, P2664, DOI 10.1056/NEJMp0803663
   Yager JD, 2006, NEW ENGL J MED, V354, P270, DOI 10.1056/NEJMra050776
   Yamamoto Y, 1996, CLIN CANCER RES, V2, P821
   Zander AR, 2008, ANN ONCOL, V19, P1082, DOI 10.1093/annonc/mdn023
NR 35
TC 4
Z9 5
U1 0
U2 4
PU INT INST ANTICANCER RESEARCH
PI ATHENS
PA EDITORIAL OFFICE 1ST KM KAPANDRITIOU-KALAMOU RD KAPANDRITI, PO BOX 22,
   ATHENS 19014, GREECE
SN 0250-7005
EI 1791-7530
J9 ANTICANCER RES
JI Anticancer Res.
PD DEC
PY 2015
VL 35
IS 12
BP 6847
EP 6853
PG 7
WC Oncology
SC Oncology
GA CZ9WH
UT WOS:000367447400083
PM 26637906
DA 2021-05-03
ER

PT J
AU Kapka-Skrzypczak, L
   Wolinska, E
   Szparecki, G
   Wilczynski, GM
   Czajka, M
   Skrzypczak, M
AF Kapka-Skrzypczak, L.
   Wolinska, E.
   Szparecki, G.
   Wilczynski, G. M.
   Czajka, M.
   Skrzypczak, M.
TI CD55, CD59, factor H and factor H-like 1 gene expression analysis in
   tumors of the ovary and corpus uteri origin
SO IMMUNOLOGY LETTERS
LA English
DT Article
DE CD55; CD59; Factor H; Factor H-like 1; Gynecological cancer
ID DECAY-ACCELERATING FACTOR; COMPLEMENT-REGULATORY PROTEINS; MEMBRANE
   ATTACK COMPLEX; ALTERNATIVE PATHWAY; FACTOR DAF; CANCER; CELLS; TARGET;
   IMMUNOTHERAPY; RESISTANCE
AB The expression level of complement regulators in ovarian and corpus uteri tumors was not fully established so far. In current manuscript we performed gene expression analysis by the real-time PCR approach to investigate both membrane bound - CD55 and CD59 and fluid phase - factor H and factor H-like 1 complement regulators. We found increased CD55 expression in corpus uteri tumors when compared to control tissues, whereas in ovarian cancer CD55 expression was lower than in control sections. Additionally we found CD59 expression to be more prominent in ovarian cancer than in corpus uteri tumor samples. We observed also the strong positive correlation between the level of expression of the whole group of regulators, which was particularly significant between the expression of factor H and factor H-like 1. In conclusion we present novel results which implicates different role of particular complement inhibitors in the regulation of the complement system in two cancer types examined. Strong positive correlation between examined proteins implicates similar pattern of the regulation which should be taken into consideration with regards to the possible immunotherapy applied as adjuvant therapeutic approach in these two indications. The inhibition of complement regulation may serve as a strategy to potentiate the efficacy of such treatment. (C) 2015 European Federation of Immunological Societies. Published by Elsevier B.V. All rights reserved.
C1 [Kapka-Skrzypczak, L.] Univ Informat Technol & Management, Dept Med Biol & Translat Res, Fac Med, PL-35225 Rzeszow, Poland.
   [Kapka-Skrzypczak, L.; Czajka, M.] Inst Rural Hlth, Dept Mol Biol & Translat Res, PL-20090 Lublin, Poland.
   [Wolinska, E.; Szparecki, G.] Med Univ Warsaw, Dept Pathol, PL-02091 Warsaw, Poland.
   [Wilczynski, G. M.] Polish Acad Sci, Lab Mol & Syst Neuromotphol, Nencki Inst Expt Biol, PL-02091 Warsaw, Poland.
   [Skrzypczak, M.] Med Univ Lublin, Dept Gynecol 2, PL-20954 Lublin, Poland.
RP Wolinska, E (corresponding author), Med Univ Warsaw 61, Dept Pathol, PL-02091 Warsaw, Poland.
EM ewa.wilczek@wum.edu.pl
RI Kapka-Skrzypczak, Lucyna/S-5610-2018; Wolinska, Ewa/AAE-4628-2021;
   Czajka, Magdalena/S-5104-2018
OI Kapka-Skrzypczak, Lucyna/0000-0002-4920-3082; Szparecki,
   Grzegorz/0000-0003-3294-8229; Czajka, Magdalena/0000-0003-3804-5055;
   Wilczynski, Grzegorz/0000-0001-6667-0291; Skrzypczak,
   Maciej/0000-0002-1289-5900; Wolinska, Ewa/0000-0001-9592-1301
FU National Science CenterNational Science Centre, Poland [DEC-
   2011/01/D/NZ7/04688]
FX This project was financed from the funds of National Science Center
   granted by decision No. DEC- 2011/01/D/NZ7/04688.
CR ASCH AS, 1986, J EXP MED, V163, P221, DOI 10.1084/jem.163.1.221
   Bjorge L, 2006, SCAND J IMMUNOL, V63, P355, DOI 10.1111/j.1365-3083.2006.01751.x
   Bjorge L, 1997, INT J CANCER, V70, P14, DOI 10.1002/(SICI)1097-0215(19970106)70:1<14::AID-IJC3>3.0.CO;2-9
   BJORGE L, 1993, IMMUNOL LETT, V36, P233, DOI 10.1016/0165-2478(93)90058-A
   Brodbeck WG, 1996, J IMMUNOL, V156, P2528
   DAVIES A, 1989, J EXP MED, V170, P637, DOI 10.1084/jem.170.3.637
   Donin N, 2003, CLIN EXP IMMUNOL, V131, P254, DOI 10.1046/j.1365-2249.2003.02066.x
   English DP, 2013, MOL DIAGN THER, V17, P85, DOI 10.1007/s40291-013-0024-9
   Ferlay J, 2013, EUR J CANCER, V49, P1374, DOI 10.1016/j.ejca.2012.12.027
   Fishelson Z, 2003, MOL IMMUNOL, V40, P109, DOI 10.1016/S0161-5890(03)00112-3
   Gorter A, 1999, IMMUNOL TODAY, V20, P576, DOI 10.1016/S0167-5699(99)01537-6
   Gotab J.M., 2002, IMMUNOLOGIA
   Horl S, 2013, LEUKEMIA, V27, P2200, DOI 10.1038/leu.2013.169
   Horl S, 2013, HAEMATOLOGICA, V98, P1939, DOI 10.3324/haematol.2013.089615
   Jemal A, 2011, CA-CANCER J CLIN, V61, P69, DOI [10.3322/caac.20107, 10.3322/caac.20115]
   Jozsi M, 2008, TRENDS IMMUNOL, V29, P380, DOI 10.1016/j.it.2008.04.008
   Juhl H, 1997, J SURG ONCOL, V64, P222, DOI 10.1002/(SICI)1096-9098(199703)64:3<222::AID-JSO9>3.0.CO;2-C
   KINOSHITA T, 1985, J EXP MED, V162, P75, DOI 10.1084/jem.162.1.75
   LUBLIN DM, 1987, J EXP MED, V165, P1731, DOI 10.1084/jem.165.6.1731
   Mamidi S, 2013, MOL ONCOL, V7, P580, DOI 10.1016/j.molonc.2013.02.011
   McLaughlin P, 2001, CRIT REV ONCOL HEMAT, V40, P3, DOI 10.1016/S1040-8428(01)00130-5
   MEDOF ME, 1987, J EXP MED, V165, P848, DOI 10.1084/jem.165.3.848
   MERI S, 1990, IMMUNOLOGY, V71, P1
   Muccioli M, 2014, FRONT IMMUNOL, V5, DOI 10.3389/fimmu.2014.00341
   NICHOLSONWELLER A, 1985, BLOOD, V65, P1237
   NICHOLSONWELLER A, 1982, J IMMUNOL, V129, P184
   Nicodemus CF, 2005, EXPERT REV ANTICANC, V5, P87, DOI 10.1586/14737140.5.1.87
   PANGBURN MK, 1977, J EXP MED, V146, P257, DOI 10.1084/jem.146.1.257
   Pangburn MK, 2000, IMMUNOPHARMACOLOGY, V49, P149, DOI 10.1016/S0162-3109(00)80300-8
   ROLLINS SA, 1990, J IMMUNOL, V144, P3478
   ROONEY IA, 1992, IMMUNOLOGY, V76, P541
   Smith JB, 2014, GYNECOL ONCOL, V134, P181, DOI 10.1016/j.ygyno.2014.03.553
   STEFANOVA I, 1989, MOL IMMUNOL, V26, P153, DOI 10.1016/0161-5890(89)90097-7
   Weiner LM, 2010, NAT REV IMMUNOL, V10, P317, DOI 10.1038/nri2744
NR 34
TC 11
Z9 14
U1 0
U2 6
PU ELSEVIER
PI AMSTERDAM
PA RADARWEG 29, 1043 NX AMSTERDAM, NETHERLANDS
SN 0165-2478
EI 1879-0542
J9 IMMUNOL LETT
JI Immunol. Lett.
PD OCT
PY 2015
VL 167
IS 2
BP 67
EP 71
DI 10.1016/j.imlet.2015.06.017
PG 5
WC Immunology
SC Immunology
GA CT2JQ
UT WOS:000362628200003
PM 26261870
DA 2021-05-03
ER

PT J
AU Hwang, MH
   Li, XJ
   Kim, JE
   Jeong, SY
   Lee, SW
   Lee, J
   Ahn, BC
AF Hwang, Mi-Hye
   Li, Xiu Juan
   Kim, Jung Eun
   Jeong, Shin Young
   Lee, Sang-Woo
   Lee, Jaetae
   Ahn, Byeong-Cheol
TI Potential Therapeutic Effect of Natural Killer Cells on
   Doxorubicin-Resistant Breast Cancer Cells In Vitro
SO PLOS ONE
LA English
DT Article
ID NK CELLS; CELLULAR IMMUNOTHERAPY; LINE; LEUKOCYTES; THERAPIES; OVARIAN
AB Objective
   The aim of this study was to explore the therapeutic effect of natural killer (NK) cells on human doxorubicin-sensitive and resistant breast adenocarcinoma.
   Methods
   Human doxorubicin-sensitive and resistant breast cancer cell lines (MCF-7 and MCF-7/ADR) were tagged with renilla luciferase (Rluc) (MCF-7/RC and MCF-7/ADR/RC). NK cells were tagged with enhanced firefly luciferase (effluc) using a recombinant retrovirus transfection (NKF). Expression of Rluc, effluc, and NK cell surface markers CD16, CD56 as well as death receptors, DR4 and DR5, were assessed by using flow cytometry. In vitro cytotoxic effect of NK to MCF-7 and MCF-7/ADR was measured and in vivo bioluminescence imaging was also performed to visualize MCF-7/RC, MCF-7/ADR, and NKF in an animal model.
   Results
   NK92-MI, MCF-7, and MCF-7/ADR cells were successfully labeled with Rluc or effluc. Both the target breast cancer cells (with Rluc) and therapeutic NK cells (with effluc) were noninvasively visualized in nude mice. Doxorubicin-resistant breast cancer cells (MCF-7/ADR) presented a higher expression of DR5 and were more sensitive to NK cells compared with doxorubicin-sensitive breast cancer cells (MCF-7).
   Conclusion
   The results of present study suggest that NK cell therapy has a therapeutic effect on doxorubicin-sensitive and resistant breast cancer cells.
C1 [Hwang, Mi-Hye; Li, Xiu Juan; Kim, Jung Eun; Jeong, Shin Young; Lee, Sang-Woo; Lee, Jaetae; Ahn, Byeong-Cheol] Kyungpook Natl Univ, Sch Med, Dept Nucl Med, Daegu, South Korea.
RP Ahn, BC (corresponding author), Kyungpook Natl Univ, Sch Med, Dept Nucl Med, Daegu, South Korea.
EM abc2000@knu.ac.kr
RI Lee, Jaetae/ABF-3980-2020
FU Medical Cluster R & D Support Project through the Daegu-Gyengbuk Medical
   Innovation Foundation (DGMIF) - Ministry of Health & Welfare, Republic
   of Korea [HT13C0002]; National Nuclear R&D Program through the National
   Research Foundation of Korea (NRF) - Ministry of Education, Science and
   Technology [2012M2A2A7014020, NRF-2009-0078234]; Korea Healthcare
   Technology R & D Project, Ministry for Health, Welfare & Family Affairs,
   Republic of Korea [A111345]
FX This research was supported by a grant from the Medical Cluster R & D
   Support Project through the Daegu-Gyengbuk Medical Innovation Foundation
   (DGMIF: http://www.dgmif.re.kr/main.htm), funded by the Ministry of
   Health & Welfare, Republic of Korea (grant number: HT13C0002), BCA
   received the funding. Grants from the National Nuclear R&D Program
   through the National Research Foundation of Korea (NRF: www.nrf.re.kr)
   funded by the Ministry of Education, Science and Technology (No.
   2012M2A2A7014020, NRF-2009-0078234), JL received the funding. Grants
   from the Korea Healthcare Technology R & D Project, Ministry for Health,
   Welfare & Family Affairs (www.mw.go.kr), Republic of Korea (A111345),
   SWL received the funding. The funders had no role in study design, data
   collection and analysis, decision to publish, or preparation of the
   manuscript.
CR Bachanova V, 2010, CANCER IMMUNOL IMMUN, V59, P1739, DOI 10.1007/s00262-010-0896-z
   Cao X., 2014, MOL PHARM
   El-Gazzar A, 2010, MOL CANCER THER, V9, P1007, DOI 10.1158/1535-7163.MCT-09-0933
   Eun Kim Jung, 2014, NUCL MED MOL IMAGING, DOI [10.1007/s13139-014-0309-x, DOI 10.1007/S13139-014-0309-X]
   Gambhir SS, 1999, P NATL ACAD SCI USA, V96, P2333, DOI 10.1073/pnas.96.5.2333
   Geller MA, 2011, CYTOTHERAPY, V13, P98, DOI 10.3109/14653249.2010.515582
   Germano S, 2009, CURR CANCER DRUG TAR, V9, P398, DOI 10.2174/156800909788166529
   Herberman RB, 2012, NATURAL CELL MEDIATE
   Hoffman RM, 2006, NAT PROTOC, V1, P928, DOI 10.1038/nprot.2006.119
   Kim HW, 2013, PLOS ONE, V8, DOI 10.1371/journal.pone.0070194
   Kim JA, 2008, CANCER LETT, V268, P225, DOI 10.1016/j.canlet.2008.03.050
   Lanier LL, 2008, NAT REV IMMUNOL, V8, P259, DOI 10.1038/nri2276
   Mitchell MJ, 2015, EXPERT OPIN DRUG DEL, V12, P375, DOI 10.1517/17425247.2015.966684
   Mitchell MJ, 2014, P NATL ACAD SCI USA, V111, P930, DOI 10.1073/pnas.1316312111
   Pachynski RK, 2012, J EXP MED, V209, P1427, DOI 10.1084/jem.20112124
   Rehemtulla A, 2000, NEOPLASIA, V2, P491, DOI 10.1038/sj.neo.7900121
   Roberti MP, 2012, FRONT IMMUNOL, V3, DOI 10.3389/fimmu.2012.00375
   Screpanti V, 2005, MOL IMMUNOL, V42, P495, DOI 10.1016/j.molimm.2004.07.033
   Takeda K, 2007, ONCOGENE, V26, P3745, DOI 10.1038/sj.onc.1210374
   Tam YK, 1999, HUM GENE THER, V10, P1359, DOI 10.1089/10430349950018030
   TAYLOR CW, 1991, BRIT J CANCER, V63, P923, DOI 10.1038/bjc.1991.202
   Terme M, 2008, NAT IMMUNOL, V9, P486, DOI 10.1038/ni1580
   Tonn T, 2001, J HEMATOTH STEM CELL, V10, P535, DOI 10.1089/15258160152509145
   Trapani JA, 2002, NAT REV IMMUNOL, V2, P735, DOI 10.1038/nri911
   Yan Y, 1998, CLIN CANCER RES, V4, P2859
   Yu P, 2014, ACTA BIOMATER
   Zamai L, 2007, J IMMUNOL, V178, P4011, DOI 10.4049/jimmunol.178.7.4011
NR 27
TC 7
Z9 8
U1 0
U2 7
PU PUBLIC LIBRARY SCIENCE
PI SAN FRANCISCO
PA 1160 BATTERY STREET, STE 100, SAN FRANCISCO, CA 94111 USA
SN 1932-6203
J9 PLOS ONE
JI PLoS One
PD AUG 21
PY 2015
VL 10
IS 8
AR e0136209
DI 10.1371/journal.pone.0136209
PG 11
WC Multidisciplinary Sciences
SC Science & Technology - Other Topics
GA CP5MR
UT WOS:000359926900082
PM 26295571
OA DOAJ Gold, Green Published
DA 2021-05-03
ER

PT J
AU Dijkgraaf, EM
   Santegoets, SJAM
   Reyners, AKL
   Goedemans, R
   Wouters, MCA
   Kenter, GG
   van Erkel, AR
   van Poelgeest, MIE
   Nijman, HW
   van der Hoeven, JJM
   Welters, MJP
   van der Burg, SH
   Kroep, JR
AF Dijkgraaf, E. M.
   Santegoets, S. J. A. M.
   Reyners, A. K. L.
   Goedemans, R.
   Wouters, M. C. A.
   Kenter, G. G.
   van Erkel, A. R.
   van Poelgeest, M. I. E.
   Nijman, H. W.
   van der Hoeven, J. J. M.
   Welters, M. J. P.
   van der Burg, S. H.
   Kroep, J. R.
TI A phase I trial combining carboplatin/doxorubicin with tocilizumab, an
   anti-IL-6R monoclonal antibody, and interferon-alpha 2b in patients with
   recurrent epithelial ovarian cancer
SO ANNALS OF ONCOLOGY
LA English
DT Article
DE ovarian cancer; interleukin-6; immunotherapy; chemoresistance; tumor
   immunity
ID SYSTEMIC-LUPUS-ERYTHEMATOSUS; RHEUMATOID-ARTHRITIS; T-CELLS; RECEPTOR
   BLOCKADE; INTERLEUKIN-6; SERUM; CHEMOTHERAPY; MACROPHAGES; SUPPRESSION;
   EXPRESSION
AB Background: The immune system is important in epithelial ovarian cancer (EOC). Interleukin-6 is associated with chemoresistance and an immune-suppressive tumor microenvironment. We investigated whether a combination of chemotherapeutics, blockade of interleukin 6 (IL-6) receptor (IL-6R; tocilizumab), and immune enhancer interferon-alpha (Peg-Intron) is feasible, safe, and able to enhance immunity in patients with recurrent EOC.
   Patients and methods: In this dose-escalation study, patients received tocilizumab 1, 2, 4, or 8 mg/kg i.v., q4 weeks during the first three cycles of carboplatin (AUC5) plus doxorubicin [pegylated liposomal doxorubicin (PLD) 30 mg/m(2) or doxorubicin 50 mg/m(2) i.v., day 1, q4 weeks, for six cycles]. At the highest tocilizumab dose (8 mg/kg), Peg-Intron (1 mu g/kg s.c.) was added. Peripheral blood mononuclear cells were collected for immunomonitoring at baseline, after three and six cycles. Dose-limiting toxicity (DLT), CA-125, and radiologic response were evaluated.
   Results: In the 23 patients enrolled, no DLT was established. The most frequent grade 3/4 adverse events (CTCAE v4.03) were neutropenia (23%), febrile neutropenia (19%), and ileus (19%). No treatment-related deaths occurred. Using CT evaluation, 11 of 21 assessable patients responded, 6 had stable disease and 3 progressive disease. Patients receiving highest dose tocilizumab showed a functional blockade of IL-6R with increased levels of serum IL-6 (P = 0.02) and soluble IL-6R (P = 0.008). Consequently, immune cells displayed decreased levels of pSTAT3, myeloid cells produced more IL-12 and IL-1 beta while T cells were more activated and secreted higher amounts of effector cytokines interferon-gamma and tumor necrosis factor-alpha. An increase in sIL-6R was potentially associated with a survival benefit (P = 0.03).
   Conclusions: Functional IL-6R blocking is feasible and safe in EOC patients treated with carboplatin/(pegylated liposomal) doxorubicin, using 8 mg/kg tocilizumab. This combination is recommended for phase II evaluation based on immune parameters.
C1 [Dijkgraaf, E. M.; Santegoets, S. J. A. M.; Goedemans, R.; van der Hoeven, J. J. M.; Welters, M. J. P.; van der Burg, S. H.; Kroep, J. R.] Leiden Univ, Med Ctr, Dept Clin Oncol, NL-2300 RC Leiden, Netherlands.
   [Reyners, A. K. L.; Nijman, H. W.] Univ Groningen, Univ Med Ctr Groningen, Dept Clin Oncol, NL-9713 AV Groningen, Netherlands.
   [Wouters, M. C. A.] Univ Groningen, Univ Med Ctr Groningen, Dept Gynecol Oncol, NL-9713 AV Groningen, Netherlands.
   [Kenter, G. G.] Ctr Gynecol Oncol Amsterdam, Dept Gynecol Oncol, Amsterdam, Netherlands.
   [van Erkel, A. R.] Leiden Univ, Med Ctr, Dept Radiol, NL-2300 RC Leiden, Netherlands.
   [van Poelgeest, M. I. E.] Leiden Univ, Med Ctr, Dept Gynecol, NL-2300 RC Leiden, Netherlands.
RP Kroep, JR (corresponding author), Leiden Univ, Med Ctr, Dept Clin Oncol, Bldg 1,K1-P,POB 9600, NL-2300 RC Leiden, Netherlands.
EM j.r.kroep@lumc.nl
RI van der Hoeven, Koos JM/S-3281-2017; Wouters, Maartje CA/A-6431-2016
OI Wouters, Maartje CA/0000-0001-5829-6973; Kroep,
   Judith/0000-0003-2671-1903
FU Bontius Foundation; Department of Medical Oncology of the Leiden
   University Medical Center; Dutch Cancer SocietyKWF Kankerbestrijding
   [2009-4400]
FX This study was supported by the Bontius Foundation and the Department of
   Medical Oncology of the Leiden University Medical Center. MJPW was
   financially supported by a grant from the Dutch Cancer Society
   2009-4400.
CR Bukowski R, 2002, J CLIN ONCOL, V20, P3841, DOI 10.1200/JCO.2002.02.051
   Carbone G, 2013, INT J BIOL SCI, V9, P279, DOI 10.7150/ijbs.5996
   Charbonneau B, 2013, CRIT REV IMMUNOL, V33, P137, DOI 10.1615/CritRevImmunol.2013006813
   Coward J, 2011, CLIN CANCER RES, V17, P6083, DOI 10.1158/1078-0432.CCR-11-0945
   Dijkgraaf EM, 2013, CANCER RES, V73, P2480, DOI 10.1158/0008-5472.CAN-12-3542
   Dinarello CA, 2009, ANNU REV IMMUNOL, V27, P519, DOI 10.1146/annurev.immunol.021908.132612
   Gooden M, 2011, P NATL ACAD SCI USA, V108, P10656, DOI 10.1073/pnas.1100354108
   Grupp SA, 2013, NEW ENGL J MED, V368, P1509, DOI 10.1056/NEJMoa1215134
   Illei GG, 2010, ARTHRITIS RHEUM-US, V62, P542, DOI 10.1002/art.27221
   Janetzki S, 2009, IMMUNITY, V31, P527, DOI 10.1016/j.immuni.2009.09.007
   Koskinas J, 2009, J MED VIROL, V81, P848, DOI 10.1002/jmv.21467
   Lavoue V, 2013, J TRANSL MED, V11, DOI 10.1186/1479-5876-11-147
   Lee H, 2011, CURR TOP MICROBIOL, V344, P41, DOI 10.1007/82_2010_51
   Maccio A, 1998, GYNECOL ONCOL, V69, P248, DOI 10.1006/gyno.1998.4974
   Nishimoto N, 2008, BLOOD, V112, P3959, DOI 10.1182/blood-2008-05-155846
   PLANTE M, 1994, CANCER, V73, P1882, DOI 10.1002/1097-0142(19940401)73:7<1882::AID-CNCR2820730718>3.0.CO;2-R
   Preston CC, 2013, PLOS ONE, V8, DOI 10.1371/journal.pone.0080063
   Reinartz S, 2014, INT J CANCER, V134, P32, DOI 10.1002/ijc.28335
   Roll P, 2011, ARTHRITIS RHEUM-US, V63, P1255, DOI 10.1002/art.30242
   Rustin GJS, 2011, INT J GYNECOL CANCER, V21, P419, DOI 10.1097/IGC.0b013e3182070f17
   Shirota Y, 2013, ANN RHEUM DIS, V72, P118, DOI 10.1136/annrheumdis-2012-201310
   Smolen JS, 2008, LANCET, V371, P987, DOI 10.1016/S0140-6736(08)60453-5
   Tugues S, 2015, CELL DEATH DIFFER, V22, P237, DOI 10.1038/cdd.2014.134
   Zeestraten ECM, 2013, INT J CANCER, V132, P1581, DOI 10.1002/ijc.27819
   Zhang L, 2003, NEW ENGL J MED, V348, P203, DOI 10.1056/NEJMoa020177
   Zitvogel L, 2008, NAT REV IMMUNOL, V8, P59, DOI 10.1038/nri2216
NR 26
TC 74
Z9 76
U1 0
U2 8
PU OXFORD UNIV PRESS
PI OXFORD
PA GREAT CLARENDON ST, OXFORD OX2 6DP, ENGLAND
SN 0923-7534
EI 1569-8041
J9 ANN ONCOL
JI Ann. Oncol.
PD OCT
PY 2015
VL 26
IS 10
BP 2141
EP 2149
DI 10.1093/annonc/mdv309
PG 9
WC Oncology
SC Oncology
GA CT5JF
UT WOS:000362844300021
PM 26216383
OA Bronze
DA 2021-05-03
ER

PT J
AU Ma, T
   Liu, H
   Sun, XL
   Gao, LQ
   Shi, JY
   Zhao, HY
   Jia, B
   Wan, F
   Liu, ZF
AF Ma, Teng
   Liu, Hao
   Sun, Xianlei
   Gao, Liquan
   Shi, Jiyun
   Zhao, Huiyun
   Jia, Bing
   Wan, Fan
   Liu, Zhaofei
TI Serial in Vivo Imaging Using a Fluorescence Probe Allows Identification
   of Tumor Early Response to Cetuximab Immunotherapy
SO MOLECULAR PHARMACEUTICS
LA English
DT Article
DE molecular imaging; angiogenesis; epidermal growth factor receptor; tumor
   response; treatment monitoring
ID GROWTH-FACTOR RECEPTOR; COLORECTAL-CANCER PATIENTS; ANTI-VEGF; MUTATION
   STATUS; OVARIAN-CANCER; EGF RECEPTOR; WILD-TYPE; KRAS; EXPRESSION; PET
AB Cetuximab is an antiepidermal growth factor receptor (EGFR) monoclonal antibody that has received the approval of the Food and Drug Administration (FDA) for cancer treatment. However, most clinical studies indicate that cetuximab can only elicit positive effects on a subset of cancer patients. In this study, we investigated whether near-infrared fluorescence (NIRF) imaging of tumor vascular endothelial growth factor (VEGF) expression could be a biomarker for tumor early response to cetuximab therapy in preclinical wild-type and mutant tumor models of the KRAS gene. The treatment efficacy of cetuximab was determined in both HT-29 (wild-type KRAS) and HTC-116 (mutant KRAS) human colon cancer models. A VEGF-specific optical imaging probe (Dye755-Ran) was synthesized by conjugating ranibizumab (an anti-VEGF antibody Fab fragment) with a NIRF dye. Serial optical scans with Dye755-Ran were performed in HT-29 and HTC-116 xenograft models. By using longitudinal NIRF imaging, we were able to detect early tumor response on day 3 and day 5 after initiation of cetuximab treatment in the cetuximab-responsive HT-29 tumor model. Enzyme-linked immunosorbent assay (ELISA) confirmed that cetuximab treatment inhibited human VEGF expression in the KRAS wild-type HT-29 tumor but not in the KRAS mutant HCT-116 tumor. We have demonstrated that the antitumor effect of cetuximab can be noninvasively monitored by serial fluorescence imaging using Dye755-Ran. VEGF expression detected by optical imaging could serve as a sensitive biomarker for tumor early response to drugs that directly or indirectly act on VEGF.
C1 [Ma, Teng; Liu, Hao; Sun, Xianlei; Gao, Liquan; Shi, Jiyun; Zhao, Huiyun; Jia, Bing; Wan, Fan; Liu, Zhaofei] Peking Univ, Med Isotopes Res Ctr, Beijing 100191, Peoples R China.
   [Ma, Teng; Liu, Hao; Sun, Xianlei; Gao, Liquan; Jia, Bing; Wan, Fan; Liu, Zhaofei] Peking Univ, Sch Basic Med Sci, Dept Radiat Med, Beijing 100191, Peoples R China.
   [Shi, Jiyun] Chinese Acad Sci, Inst Biophys, Interdisciplinary Lab, Beijing 100101, Peoples R China.
   [Zhao, Huiyun] Peking Univ, Sch Basic Med Sci, Med & Hlth Analyt Ctr, Beijing 100191, Peoples R China.
RP Liu, ZF (corresponding author), Peking Univ, Med Isotopes Res Ctr, 38 Xueyuan Rd, Beijing 100191, Peoples R China.
EM wangfan@bjmu.edu.cn; liuzf@bjmu.edu.cn
RI Jia, Bing/C-3796-2008
FU "973" projectsNational Basic Research Program of China [2013CB733802,
   2011CB707705]; NSFCNational Natural Science Foundation of China (NSFC)
   [81222019, 81125011, 81371614, 81471712, 81201127]; Ministry of Science
   and Technology of ChinaMinistry of Science and Technology, China
   [2011YQ030114, 2012ZX09102301, 2012BAK25B03]; Ministry of Education of
   ChinaMinistry of Education, China [31300, BMU20110263]; Beijing Natural
   Science FoundationBeijing Natural Science Foundation [7132131, 7132123];
   Beijing Nova ProgramBeijing Municipal Science & Technology Commission
   [Z121107002512010]
FX This work was supported, in part, by "973" projects (2013CB733802 and
   2011CB707705), the NSFC projects (81222019, 81125011, 81371614,
   81471712, and 81201127), grants from the Ministry of Science and
   Technology of China (2011YQ030114, 2012ZX09102301, and 2012BAK25B03),
   grants from the Ministry of Education of China (31300 and BMU20110263),
   grants from the Beijing Natural Science Foundation (7132131 and
   7132123), and a grant from the Beijing Nova Program (Z121107002512010).
CR Achmad A, 2012, CANCER SCI, V103, P600, DOI 10.1111/j.1349-7006.2011.02166.x
   Allegra CJ, 2009, J CLIN ONCOL, V27, P2091, DOI 10.1200/JCO.2009.21.9170
   Amado RG, 2008, J CLIN ONCOL, V26, P1626, DOI 10.1200/JCO.2007.14.7116
   Arteaga CL, 2003, J CLIN ONCOL, V21, p289S, DOI 10.1200/JCO.2003.10.523
   Barrett T, 2007, CLIN CANCER RES, V13, P6639, DOI 10.1158/1078-0432.CCR-07-1119
   Chang AJ, 2013, PLOS ONE, V8, DOI 10.1371/journal.pone.0058949
   Chang SK, 2008, CLIN CANCER RES, V14, P4146, DOI 10.1158/1078-0432.CCR-07-4536
   Chen XY, 2004, CANCER RES, V64, P8009, DOI 10.1158/0008-5472.CAN-04-1956
   Chung KY, 2005, J CLIN ONCOL, V23, P1803, DOI 10.1200/JCO.2005.08.037
   Cunningham D, 2004, NEW ENGL J MED, V351, P337, DOI 10.1056/NEJMoa033025
   Dahabreh IJ, 2011, ANN INTERN MED, V154, P37, DOI 10.7326/0003-4819-154-1-201101040-00006
   Dieterle CP, 2004, CLIN CANCER RES, V10, P641, DOI 10.1158/1078-0432.CCR-1355-02
   Dolgin E, 2009, NATURE, V460, P1069, DOI 10.1038/4601069a
   Ellis LM, 2004, HEMATOL ONCOL CLIN N, V18, P1007, DOI 10.1016/j.hoc.2004.06.002
   Ferrara N, 2004, NAT REV DRUG DISCOV, V3, P391, DOI 10.1038/nrd1381
   Ferrara N, 2003, NAT MED, V9, P669, DOI 10.1038/nm0603-669
   Gaykema SBM, 2013, J NUCL MED, V54, P1014, DOI 10.2967/jnumed.112.117218
   Hanrahan EO, 2009, CLIN CANCER RES, V15, P3600, DOI 10.1158/1078-0432.CCR-08-2568
   Haura EB, 2010, J CLIN ONCOL, V28, P1387, DOI 10.1200/JCO.2009.25.4029
   Heneweer C, 2011, J NUCL MED, V52, P625, DOI 10.2967/jnumed.110.083998
   Khambata-Ford S, 2007, J CLIN ONCOL, V25, P3230, DOI 10.1200/JCO.2006.10.5437
   Larsen AK, 2011, PHARMACOL THERAPEUT, V131, P80, DOI 10.1016/j.pharmthera.2011.03.012
   Lievre A, 2006, CANCER RES, V66, P3992, DOI 10.1158/0008-5472.CAN-06-0191
   Liu ZF, 2014, J NUCL MED, V55, P818, DOI 10.2967/jnumed.113.133660
   Liu ZF, 2009, CANCER BIOTHER RADIO, V24, P15, DOI 10.1089/cbr.2008.0537
   Maeda H, 2003, INT IMMUNOPHARMACOL, V3, P319, DOI 10.1016/S1567-5769(02)00271-0
   Marshall JL, 2009, J ONCOL, V2009, DOI 10.1155/2009/937305
   Marusyk A, 2010, BBA-REV CANCER, V1805, P105, DOI 10.1016/j.bbcan.2009.11.002
   Mendelsohn J, 2000, ONCOGENE, V19, P6550, DOI 10.1038/sj.onc.1204082
   Nagengast WB, 2007, J NUCL MED, V48, P1313, DOI 10.2967/jnumed.107.041301
   Nagengast WB, 2011, CANCER RES, V71, P143, DOI 10.1158/0008-5472.CAN-10-1088
   Nagengast WB, 2010, J NUCL MED, V51, P761, DOI 10.2967/jnumed.109.071043
   Nayak TK, 2011, INT J CANCER, V128, P920, DOI 10.1002/ijc.25409
   Normanno N, 2009, NAT REV CLIN ONCOL, V6, P519, DOI 10.1038/nrclinonc.2009.111
   Okada F, 1998, P NATL ACAD SCI USA, V95, P3609, DOI 10.1073/pnas.95.7.3609
   Saltz LB, 2004, J CLIN ONCOL, V22, P1201, DOI 10.1200/JCO.2004.10.182
   Stollman TH, 2008, INT J CANCER, V122, P2310, DOI 10.1002/ijc.23404
   Sun XL, 2014, EUR J NUCL MED MOL I, V41, P1428, DOI 10.1007/s00259-014-2702-1
   Tabernero J, 2007, MOL CANCER RES, V5, P203, DOI 10.1158/1541-7786.MCR-06-0404
   Tolmachev V, 2010, LANCET ONCOL, V11, P992, DOI 10.1016/S1470-2045(10)70088-7
   van Dam GM, 2011, NAT MED, V17, P1315, DOI 10.1038/nm.2472
   van de Ven SMWY, 2012, CLIN CANCER RES, V18, P1073, DOI 10.1158/1078-0432.CCR-10-3213
   van der Bilt ARM, 2012, CLIN CANCER RES, V18, P6306, DOI 10.1158/1078-0432.CCR-12-0406
   van Scheltinga AGTT, 2011, J NUCL MED, V52, P1778, DOI 10.2967/jnumed.111.092833
   Viola-Villegas NT, 2013, J NUCL MED, V54, P1876, DOI 10.2967/jnumed.113.119867
   Wheeler DL, 2010, NAT REV CLIN ONCOL, V7, P493, DOI 10.1038/nrclinonc.2010.97
   Wild R, 2006, MOL CANCER THER, V5, P104, DOI 10.1158/1535-7163.MCT-05-0259
   Zhang Y, 2012, AM J NUCL MED MOLEC, V2, P1
NR 48
TC 12
Z9 12
U1 0
U2 25
PU AMER CHEMICAL SOC
PI WASHINGTON
PA 1155 16TH ST, NW, WASHINGTON, DC 20036 USA
SN 1543-8384
J9 MOL PHARMACEUT
JI Mol. Pharm.
PD JAN
PY 2015
VL 12
IS 1
BP 10
EP 17
DI 10.1021/mp5002944
PG 8
WC Medicine, Research & Experimental; Pharmacology & Pharmacy
SC Research & Experimental Medicine; Pharmacology & Pharmacy
GA AY3TX
UT WOS:000347506300002
PM 25397907
DA 2021-05-03
ER

PT J
AU Wang, B
   Wu, SX
   Zeng, H
   Liu, ZW
   Dong, W
   He, W
   Chen, X
   Dong, XL
   Zheng, LM
   Lin, TX
   Huang, J
AF Wang, Bo
   Wu, Shaoxu
   Zeng, Hong
   Liu, Zhuowei
   Dong, Wen
   He, Wang
   Chen, Xu
   Dong, Xiaoliang
   Zheng, Limin
   Lin, Tianxin
   Huang, Jian
TI CD103(+) Tumor Infiltrating Lymphocytes Predict a Favorable Prognosis in
   Urothelial Cell Carcinoma of the Bladder
SO JOURNAL OF UROLOGY
LA English
DT Article
DE urinary bladder; carcinoma; lymphocytes; tumor infiltrating; antigens,
   CD8; prognosis
ID E-CADHERIN; T-CELLS; HEPATOCELLULAR-CARCINOMA; IMMUNE CONTEXTURE;
   CALMETTE-GUERIN; OVARIAN-CANCER; IMMUNOTHERAPY; SURVIVAL;
   MICROENVIRONMENT; IMMUNOSCORE
AB Purpose: CD8(+) TILs at different tumor sites have diverse clinical attributes, which might result from distinct tumor microenvironments that promote differentiation into distinct subsets. However, only a few markers have been identified that can define CD8(+) T-cell subsets. CD103 is a marker of tissue resident memory CD8(+) T cells. In this retrospective study we investigated the cellular source and clinical significance of CD103 expression in urothelial cell carcinoma of bladder tissues in situ.
   Materials and Methods: Immunohistochemistry and immunofluorescence were used to identify the cellular source of CD103 in bladder urothelial cell carcinoma tissues. Kaplan-Meier analysis and Cox proportional hazards regression models were applied to estimate overall and recurrence-free survival in 302 patients with bladder urothelial cell carcinoma.
   Results: CD8(+) T cells but not natural killer cells accounted for most CD103 expressing cells in bladder urothelial cell carcinoma tissues. Notably CD103(+) cells were predominantly located in intratumor regions rather than in associated stroma (p < 0.0001). The density of intratumor CD103(+) TILs was inversely associated with tumor size (p < 0.0001) and could represent a favorable prognostic predictor of overall and recurrence-free survival (p = 0.002 and 0.011, respectively). Moreover, intratumor CD103(+) TILs were positively associated with the expression of cognate ligand E-cadherin in intratumor regions of bladder urothelial cell carcinoma tissues (p = 0.008).
   Conclusions: Our findings suggest that CD8(+) T cells might have a significant role in tumor immunity by expressing CD103 in intratumor regions of bladder urothelial cell carcinoma tissues. Intratumor CD103(+) TILs could potentially serve as a prognostic marker in patients with bladder urothelial cell carcinoma.
C1 [Wang, Bo; Wu, Shaoxu; Dong, Wen; He, Wang; Chen, Xu; Dong, Xiaoliang; Lin, Tianxin; Huang, Jian] Sun Yat Sen Zhongshan Univ, Dept Urol, Sun Yat Sen Mem Hosp, Guangzhou 510120, Guangdong, Peoples R China.
   [Wang, Bo; Lin, Tianxin] Sun Yat Sen Zhongshan Univ, Guangdong Prov Key Lab Malignant Tumor Epigenet &, Sun Yat Sen Mem Hosp, Guangzhou 510120, Guangdong, Peoples R China.
   [Zeng, Hong] Sun Yat Sen Zhongshan Univ, Dept Pathol, Sun Yat Sen Mem Hosp, Guangzhou 510120, Guangdong, Peoples R China.
   [Liu, Zhuowei] Sun Yat Sen Zhongshan Univ, Ctr Canc, Dept Urol, Guangzhou 510120, Guangdong, Peoples R China.
   [Zheng, Limin] Sun Yat Sen Zhongshan Univ, Ctr Canc, State Key Lab Oncol South China, Guangzhou 510120, Guangdong, Peoples R China.
RP Lin, TX (corresponding author), Sun Yat Sen Zhongshan Univ, Sun Yat Sen Mem Hosp, Dept Urol, Guangzhou 510120, Guangdong, Peoples R China.
EM tianxinl@sina.com; urolhj@sina.com
OI Zheng, Limin/0000-0002-8281-1450; Chen, Xu/0000-0002-8425-036X
FU National Natural Science Foundation of ChinaNational Natural Science
   Foundation of China (NSFC) [U1301221, 81472384, 81372729, 81372883,
   81272808, 81172431, 81101935, 81402106]; Guangdong Province Natural
   Scientific Foundation [S2013020012671, 07117336, 10151008-901000024];
   Specialized Research Fund for the Doctoral Program of Higher
   EducationSpecialized Research Fund for the Doctoral Program of Higher
   Education (SRFDP) [20130171110073]; Sun Yat-Sen University Clinical
   Research 5010 Program [2007018]; Elite Young Scholars Program of Sun
   Yat-Sen Memorial Hospital [J201401]; National Clinical Key Specialty
   Construction Project (Department of Urology); National Clinical Key
   Specialty Construction Project (Department of Oncology); Key Laboratory
   of Malignant Tumor Gene Regulation and Target Therapy of Guangdong
   Higher Education Institutes; Sun-Yat-Sen University [KLB09001]; China
   Postdoctoral Science FoundationChina Postdoctoral Science Foundation
   [2014M562241]
FX Supported by National Natural Science Foundation of China Grants
   U1301221, 81472384, 81372729, 81372883, 81272808, 81172431, 81101935 and
   81402106, Guangdong Province Natural Scientific Foundation Grants
   S2013020012671, 07117336 and 10151008-901000024, Specialized Research
   Fund for the Doctoral Program of Higher Education 20130171110073 (TL),
   Sun Yat-Sen University Clinical Research 5010 Program Grant 2007018,
   Elite Young Scholars Program of Sun Yat-Sen Memorial Hospital J201401
   (TL), the National Clinical Key Specialty Construction Project
   (Departments of Urology and Oncology), Key Laboratory of Malignant Tumor
   Gene Regulation and Target Therapy of Guangdong Higher Education
   Institutes, Sun-Yat-Sen University Grant KLB09001 and China Postdoctoral
   Science Foundation Grant 2014M562241.
CR Agace WW, 2000, CURR OPIN CELL BIOL, V12, P563, DOI 10.1016/S0955-0674(00)00132-0
   Angel H, 2013, CURR OPIN IMMUNOL, V25, P261, DOI 10.1016/j.coi.2013.03.004
   Babjuk M, 2013, EUR UROL, V64, P639, DOI 10.1016/j.eururo.2013.06.003
   Cresswell J, 2001, CLIN EXP IMMUNOL, V126, P397, DOI 10.1046/j.1365-2249.2001.01652.x
   Ding T, 2011, CANCER-AM CANCER SOC, V117, P4878, DOI 10.1002/cncr.26137
   French JJ, 2002, BRIT J CANCER, V87, P1034, DOI 10.1038/sj.bjc.6600597
   Fridman WH, 2012, NAT REV CANCER, V12, P298, DOI 10.1038/nrc3245
   Fu JL, 2007, GASTROENTEROLOGY, V132, P2328, DOI 10.1053/j.gastro.2007.03.102
   Galon J, 2006, SCIENCE, V313, P1960, DOI 10.1126/science.1129139
   Galon J, 2012, J TRANSL MED, V10, DOI 10.1186/1479-5876-10-205
   Gao JJ, 2013, TRENDS IMMUNOL, V34, P90, DOI 10.1016/j.it.2012.08.004
   Hanahan D, 2012, CANCER CELL, V21, P309, DOI 10.1016/j.ccr.2012.02.022
   Jacobs BL, 2010, CA-CANCER J CLIN, V60, P244, DOI 10.3322/caac.20077
   Jouanneau E, 2014, CANCER IMMUNOL IMMUN, V63, P911, DOI 10.1007/s00262-014-1559-2
   Kashibuchi K, 2006, EUR UROL, V49, P839, DOI 10.1016/j.eururo.2005.12.023
   LAMM DL, 1991, NEW ENGL J MED, V325, P1205, DOI 10.1056/NEJM199110243251703
   Lamm DL, 2000, J UROLOGY, V163, P1124, DOI 10.1016/S0022-5347(05)67707-5
   Le Floc'h A, 2007, J EXP MED, V204, P559, DOI 10.1084/jem.20061524
   Liu JY, 2014, EUR J CANCER, V50, P840, DOI 10.1016/j.ejca.2013.11.038
   Morgan EA, 2013, AM J CLIN PATHOL, V139, P220, DOI 10.1309/AJCPHW7RULIZT2GB
   Mueller MM, 2004, NAT REV CANCER, V4, P839, DOI 10.1038/nrc1477
   Powles T, 2014, NATURE, V515, P558, DOI 10.1038/nature13904
   Sathaliyawala T, 2013, IMMUNITY, V38, P187, DOI 10.1016/j.immuni.2012.09.020
   Sato E, 2005, P NATL ACAD SCI USA, V102, P18538, DOI 10.1073/pnas.0509182102
   Sharma P, 2007, P NATL ACAD SCI USA, V104, P3967, DOI 10.1073/pnas.0611618104
   Sheridan BS, 2011, NAT IMMUNOL, V12, P485, DOI 10.1038/ni.2029
   Wang B, 2013, CANCER IMMUNOL IMMUN, V62, P1575, DOI 10.1007/s00262-013-1460-4
   Webb JR, 2014, CLIN CANCER RES, V20, P434, DOI 10.1158/1078-0432.CCR-13-1877
   Witz IP, 2006, CANCER LETT, V242, P1, DOI 10.1016/j.canlet.2005.12.005
   Zikos TA, 2011, CANCER IMMUNOL IMMUN, V60, P819, DOI 10.1007/s00262-011-0996-4
NR 30
TC 73
Z9 77
U1 0
U2 13
PU ELSEVIER SCIENCE INC
PI NEW YORK
PA 360 PARK AVE SOUTH, NEW YORK, NY 10010-1710 USA
SN 0022-5347
EI 1527-3792
J9 J UROLOGY
JI J. Urol.
PD AUG
PY 2015
VL 194
IS 2
BP 556
EP 562
DI 10.1016/j.juro.2015.02.2941
PG 7
WC Urology & Nephrology
SC Urology & Nephrology
GA CM5QA
UT WOS:000357742000118
PM 25752441
DA 2021-05-03
ER

PT J
AU Peng, DJ
   Kryczek, I
   Nagarsheth, N
   Zhao, LL
   Wei, S
   Wang, WM
   Sun, YQ
   Zhao, ED
   Vatan, L
   Szeliga, W
   Kotarski, J
   Tarkowski, R
   Dou, YL
   Cho, K
   Hensley-Alford, S
   Munkarah, A
   Liu, R
   Zou, WP
AF Peng, Dongjun
   Kryczek, Ilona
   Nagarsheth, Nisha
   Zhao, Lili
   Wei, Shuang
   Wang, Weimin
   Sun, Yuqing
   Zhao, Ende
   Vatan, Linda
   Szeliga, Wojciech
   Kotarski, Jan
   Tarkowski, Rafal
   Dou, Yali
   Cho, Kathleen
   Hensley-Alford, Sharon
   Munkarah, Adnan
   Liu, Rebecca
   Zou, Weiping
TI Epigenetic silencing of T(H)1-type chemokines shapes tumour immunity and
   immunotherapy
SO NATURE
LA English
DT Article
ID T-CELLS; CANCER; BLOCKADE; INHIBITION; SURVIVAL; DEATH; MODEL; EZH2; UTX
AB Epigenetic silencing including histone modifications and DNA methylation is an important tumorigenic mechanism(1). However, its role in cancer immunopathology and immunotherapy is poorly understood. Using human ovarian cancers as our model, here we show that enhancer of zeste homologue 2 (EZH2)-mediated histone H3 lysine 27 trimethylation (H3K27me3) and DNA methyltransferase 1 (DNMT1)-mediated DNA methylation repress the tumour production of T helper 1 (T(H)1)-type chemokines CXCL9 and CXCL10, and subsequently determine effector T-cell trafficking to the tumour microenvironment. Treatment with epigenetic modulators removes the repression and increases effector T-cell tumour infiltration, slows down tumour progression, and improves the therapeutic efficacy of programmed death-ligand 1 (PD-L1; also known as B7-H1) checkpoint blockade(2-4) and adoptive T-cell transfusion(5) in tumour-bearing mice. Moreover, tumour EZH2 and DNMT1 are negatively associated with tumour-infiltrating CD8(+) T cells and patient outcome. Thus, epigenetic silencing of T(H)1-type chemokines is a novel immune-evasion mechanism of tumours. Selective epigenetic reprogramming alters the T-cell landscape(6) in cancer and may enhance the clinical efficacy of cancer therapy.
C1 [Peng, Dongjun; Kryczek, Ilona; Nagarsheth, Nisha; Wei, Shuang; Wang, Weimin; Zhao, Ende; Vatan, Linda; Szeliga, Wojciech; Zou, Weiping] Univ Michigan, Sch Med, Dept Surg, Ann Arbor, MI 48109 USA.
   [Kryczek, Ilona; Nagarsheth, Nisha; Zou, Weiping] Univ Michigan, Grad Program Immunol, Ann Arbor, MI 48109 USA.
   [Zhao, Lili] Univ Michigan, Sch Med, Dept Biostat, Ann Arbor, MI 48109 USA.
   [Sun, Yuqing; Dou, Yali; Cho, Kathleen] Univ Michigan, Sch Med, Dept Pathol, Ann Arbor, MI 48109 USA.
   [Kotarski, Jan; Tarkowski, Rafal] Med Univ Lublin, Dept Gynecol Oncol & Gynecol 1, PL-20081 Lublin, Poland.
   [Cho, Kathleen; Liu, Rebecca; Zou, Weiping] Univ Michigan, Ctr Comprehens Canc, Ann Arbor, MI 48109 USA.
   [Hensley-Alford, Sharon; Munkarah, Adnan] Henry Ford Hlth Syst, Dept Womens Hlth Serv, Detroit, MI 48202 USA.
   [Liu, Rebecca] Univ Michigan, Sch Med, Dept Obstet & Gynecol, Ann Arbor, MI 48109 USA.
   [Zou, Weiping] Univ Michigan, Grad Program Tumor Biol, Ann Arbor, MI 48109 USA.
RP Zou, WP (corresponding author), Univ Michigan, Sch Med, Dept Surg, Ann Arbor, MI 48109 USA.
EM wzou@med.umich.edu
RI Zhao, Ende/B-9851-2013
OI Zhao, Ende/0000-0002-1355-6919; Nagarsheth, Nisha/0000-0002-9508-1530;
   Cho, Kathleen/0000-0003-0500-9998
FU NIHUnited States Department of Health & Human ServicesNational
   Institutes of Health (NIH) - USA [CA190176, CA123088, CA099985,
   CA156685, CA193136, CA152470, CA171306, 5P30CA46592]; Rivkin Ovarian
   Cancer Center; Ovarian Cancer Research Fund; NATIONAL CANCER
   INSTITUTEUnited States Department of Health & Human ServicesNational
   Institutes of Health (NIH) - USANIH National Cancer Institute (NCI)
   [R01CA190176, R01CA193136, P30CA046592, R01CA171306, F31CA189440,
   R01CA123088, R01CA156685, R01CA152470, R01CA099985] Funding Source: NIH
   RePORTER; NATIONAL INSTITUTE OF GENERAL MEDICAL SCIENCESUnited States
   Department of Health & Human ServicesNational Institutes of Health (NIH)
   - USANIH National Institute of General Medical Sciences (NIGMS)
   [R01GM082856] Funding Source: NIH RePORTER
FX This work is supported (in part) by the NIH grants (CA190176; CA123088;
   CA099985; CA156685; CA193136; CA152470; CA171306; 5P30CA46592), the
   Rivkin Ovarian Cancer Center, and the Ovarian Cancer Research Fund. We
   appreciate discussion with B. Richardson. We thank L. Cabrera, D.
   Postiff, M. Vinco, R. Craig and J. Barikdar for their technical
   assistance. We are grateful for the professional help from W. Wu and C.
   Johnson in our Microarray Core and Bioinformatics Core. We particularly
   appreciate the support of B. Leclair and D. Leclair.
CR Agger K, 2007, NATURE, V449, P731, DOI 10.1038/nature06145
   Brentjens RJ, 2013, SCI TRANSL MED, V5, DOI 10.1126/scitranslmed.3005930
   Cao R, 2004, CURR OPIN GENET DEV, V14, P155, DOI 10.1016/j.gde.2004.02.001
   Cui TX, 2013, IMMUNITY, V39, P611, DOI 10.1016/j.immuni.2013.08.025
   Curiel TJ, 2004, NAT MED, V10, P942, DOI 10.1038/nm1093
   Curiel TJ, 2003, NAT MED, V9, P562, DOI 10.1038/nm863
   Doege CA, 2012, NATURE, V488, P652, DOI 10.1038/nature11333
   Galon J, 2006, SCIENCE, V313, P1960, DOI 10.1126/science.1129139
   Gubin MM, 2014, NATURE, V515, P577, DOI 10.1038/nature13988
   Heagerty PJ, 2000, BIOMETRICS, V56, P337, DOI 10.1111/j.0006-341X.2000.00337.x
   Knutson SK, 2014, MOL CANCER THER, V13, P842, DOI 10.1158/1535-7163.MCT-13-0773
   Kruidenier L, 2012, NATURE, V488, P404, DOI 10.1038/nature11262
   Kryczek I, 2006, J EXP MED, V203, P871, DOI 10.1084/jem.20050930
   Kryczek I., 2014, IMMUNITY
   Kryczek I, 2011, SCI TRANSL MED, V3, DOI 10.1126/scitranslmed.3002949
   Kryczek I, 2012, INT J CANCER, V130, P29, DOI 10.1002/ijc.25967
   LIN DY, 1993, BIOMETRIKA, V80, P557, DOI 10.2307/2337177
   Mansour AA, 2012, NATURE, V488, P409, DOI 10.1038/nature11272
   McCabe MT, 2012, NATURE, V492, P108, DOI 10.1038/nature11606
   Pardoll DM, 2012, NAT REV CANCER, V12, P252, DOI 10.1038/nrc3239
   Park S, 2010, CANCER CELL, V18, P160, DOI 10.1016/j.ccr.2010.06.014
   Roby KF, 2000, CARCINOGENESIS, V21, P585, DOI 10.1093/carcin/21.4.585
   Rosenberg SA, 2008, NAT REV CANCER, V8, P299, DOI 10.1038/nrc2355
   Scholler J, 2012, SCI TRANSL MED, V4, DOI 10.1126/scitranslmed.3003761
   Spranger S, 2015, NATURE, V523, P231, DOI 10.1038/nature14404
   Tan J, 2007, GENE DEV, V21, P1050, DOI 10.1101/gad.1524107
   Timp W, 2013, NAT REV CANCER, V13, P497, DOI 10.1038/nrc3486
   Tran E, 2014, SCIENCE, V344, P641, DOI 10.1126/science.1251102
   Tumeh PC, 2014, NATURE, V515, P568, DOI 10.1038/nature13954
   Twyman-Saint Victor C, 2015, NATURE, V520, P373, DOI 10.1038/nature14292
   Zhang L, 2003, NEW ENGL J MED, V348, P203, DOI 10.1056/NEJMoa020177
   Zhang YX, 2014, BLOOD, V124, P737, DOI 10.1182/blood-2013-12-544106
   Zitvogel L, 2010, CELL, V140, P798, DOI 10.1016/j.cell.2010.02.015
   Zou WP, 2008, NAT REV IMMUNOL, V8, P467, DOI 10.1038/nri2326
   Zou WP, 2001, NAT MED, V7, P1339, DOI 10.1038/nm1201-1339
NR 35
TC 449
Z9 458
U1 7
U2 124
PU NATURE PUBLISHING GROUP
PI LONDON
PA MACMILLAN BUILDING, 4 CRINAN ST, LONDON N1 9XW, ENGLAND
SN 0028-0836
EI 1476-4687
J9 NATURE
JI Nature
PD NOV 12
PY 2015
VL 527
IS 7577
BP 249
EP +
DI 10.1038/nature15520
PG 16
WC Multidisciplinary Sciences
SC Science & Technology - Other Topics
GA CV6RC
UT WOS:000364396700048
PM 26503055
OA Green Accepted
DA 2021-05-03
ER

PT J
AU Wilkinson-Ryan, I
   Kim, J
   Kim, SJ
   Ak, F
   Dodson, L
   Colonna, M
   Powell, M
   Mutch, D
   Spitzer, D
   Hansen, T
   Goedegebuure, SP
   Curiel, D
   Hawkins, W
AF Wilkinson-Ryan, Ivy
   Kim, Julius
   Kim, Sojung
   Ak, Ferhat
   Dodson, Lindzy
   Colonna, Marco
   Powell, Matthew
   Mutch, David
   Spitzer, Dirk
   Hansen, Ted
   Goedegebuure, Simon P.
   Curiel, David
   Hawkins, William
TI Incorporation of Porcine Adenovirus 4 Fiber Protein Enhances Infectivity
   of Adenovirus Vector on Dendritic Cells: Implications for
   Immune-Mediated Cancer Therapy
SO PLOS ONE
LA English
DT Article
ID GENE-TRANSFER EFFICIENCY; OVARIAN-CANCER; TARGETING ADENOVIRUS; PHASE-I;
   MESOTHELIN; RECEPTORS; COMPLEX; ANTIGEN; CD80; IMMUNOBIOLOGY
AB One strategy in cancer immunotherapy is to capitalize on the key immunoregulatory and antigen presenting capabilities of dendritic cells (DCs). This approach is dependent on efficient delivery of tumor specific antigens to DCs, which subsequently induce an anti-tumor T-cell mediated immune response. Human adenovirus serotype 5 (HAdV5) has been used in human studies for gene delivery, but has limited infection in DCs, which lack the proper receptors. Addition of the porcine fiber knob (PK) from porcine adenovirus type 4 to HAdV5 allows the virus to deliver genetic material via binding to glycosylated surface proteins and bypasses the coxsackie-and-adenovirus receptor required by wild-type HAdV5. In this study we explored the potential therapeutic applications of an adenovirus with PK-based tropism against cancers expressing mesothelin. Infectivity and gene transfer assays were used to compare Ad5-PK to wild-type HAdV5. Mouse models were used to demonstrate peptide specificity and T-cell responses. We show that the PK modification highly augmented infection of DCs, including the CD141+DC subset, a key subset for activation of naive CD8+T-cells. We also show that Ad5-PK increases DC infectivity and tumor specific antigen expression. Finally, vaccination of mice with the Ad5-PK vector resulted in enhanced T-cell-mediated interferon gamma (IFN-gamma) release in response to both mesothelin peptide and a tumor line expressing mesothelin. Ad5-PK is a promising tool for cancer immunotherapy as it improves infectivity, gene transfer, protein expression, and subsequent T-cell activation in DCs compared to wild-type HAdV5 viruses.
C1 [Wilkinson-Ryan, Ivy; Powell, Matthew; Mutch, David] Washington Univ, Sch Med, Div Gynecol Oncol, St Louis, MO USA.
   [Kim, Julius] Univ Chicago, Dept Neurooncol, Chicago, IL 60637 USA.
   [Kim, Sojung; Colonna, Marco; Hansen, Ted] Washington Univ, Sch Med, Dept Pathol & Immunol, St Louis, MO USA.
   [Ak, Ferhat] St Jans Gathuis Hosp, Dept SJG Apotheek, Weert, Netherlands.
   [Dodson, Lindzy] St Louis Univ, Dept Biol, St Louis, MO 63103 USA.
   [Spitzer, Dirk; Goedegebuure, Simon P.; Hawkins, William] Washington Univ, Sch Med, Div Surg, St Louis, MO USA.
   [Curiel, David] Washington Univ, Sch Med, Div Canc Biol, St Louis, MO USA.
RP Hawkins, W (corresponding author), Washington Univ, Sch Med, Div Surg, St Louis, MO 63130 USA.
EM hawkinsw@wudosis.wustl.edu
OI Colonna, Marco/0000-0001-5222-4987
FU Eberle Ovarian Cancer Fund; Family Rock Ovarian Cancer Fund
   (FamiliesROC)
FX Eberle Ovarian Cancer Fund and The Family Rock Ovarian Cancer Fund
   (FamiliesROC): MP and DM received these funds. The funders had no role
   in study design, data collection and analysis, decision to publish, or
   preparation of the manuscript.
CR Arnberg N, 2009, REV MED VIROL, V19, P165, DOI 10.1002/rmv.612
   Banchereau J, 2000, ANNU REV IMMUNOL, V18, P767, DOI 10.1146/annurev.immunol.18.1.767
   Bauer C, 2011, CANCER IMMUNOL IMMUN, V60, P1097, DOI 10.1007/s00262-011-1023-5
   CHANG K, 1992, INT J CANCER, V50, P373, DOI 10.1002/ijc.2910500308
   Chang MC, 2012, BIOCHEM J, V442, P293, DOI 10.1042/BJ20110282
   Crozat K, 2010, J EXP MED, V207, P1283, DOI 10.1084/jem.20100223
   Poulin LF, 2010, J EXP MED, V207, P1261, DOI 10.1084/jem.20092618
   Gregori S, 2011, TISSUE ANTIGENS, V77, P89, DOI 10.1111/j.1399-0039.2010.01615.x
   Hangalapura BN, 2011, CANCER RES, V71, P5827, DOI 10.1158/0008-5472.CAN-11-0804
   Hassan R, 2005, APPL IMMUNOHISTO M M, V13, P243, DOI 10.1097/01.pai.00000141545.36485.d6
   Hassan R, 2005, AM J CLIN PATHOL, V124, P838, DOI 10.1309/F1B64CL7H8VJKEAF
   Hemmi M, 2014, BIOMED RES INT, V2014, DOI 10.1155/2014/158128
   Ho M, 2005, CLIN CANCER RES, V11, P3814, DOI 10.1158/1078-0432.CCR-04-2304
   HOHLFELD R, 1994, IMMUNOL TODAY, V15, P269, DOI 10.1016/0167-5699(94)90006-X
   Hung CF, 2007, VACCINE, V25, P127, DOI 10.1016/j.vaccine.2006.06.087
   Kandalaft LE, 2013, ONCOIMMUNOLOGY, V2, DOI 10.4161/onci.22664
   Kanerva A, 2002, CLIN CANCER RES, V8, P275
   KIM J, 2013, NATL GEOGR, V224, P8
   Kim KH, 2013, GYNECOL ONCOL, V130, P518, DOI 10.1016/j.ygyno.2013.06.003
   Krasnykh V, 2001, J VIROL, V75, P4176, DOI 10.1128/JVI.75.9.4176-4183.2001
   Le DT, 2012, CLIN CANCER RES, V18, P858, DOI 10.1158/1078-0432.CCR-11-2121
   Leao IC, 2008, CTS-CLIN TRANSL SCI, V1, P228, DOI 10.1111/j.1752-8062.2008.00070.x
   Li LJ, 2010, VACCINE, V28, P1911, DOI 10.1016/j.vaccine.2009.10.096
   Lybarger L, 2003, J BIOL CHEM, V278, P27105, DOI 10.1074/jbc.M303716200
   MAIZEL JV, 1968, VIROLOGY, V36, P115, DOI 10.1016/0042-6822(68)90121-9
   McVey D, 2010, VIROL J, V7, DOI 10.1186/1743-422X-7-276
   Murakami M, 2010, VIROLOGY, V407, P196, DOI 10.1016/j.virol.2010.08.010
   Palucka K, 2011, J INTERN MED, V269, P64, DOI 10.1111/j.1365-2796.2010.02317.x
   Pascolo S, 1997, J EXP MED, V185, P2043, DOI 10.1084/jem.185.12.2043
   PEACH RJ, 1995, J BIOL CHEM, V270, P21181, DOI 10.1074/jbc.270.36.21181
   Pereboev AV, 2004, MOL THER, V9, P712, DOI 10.1016/j.ymthe.2004.02.006
   Primeau T, 2005, IMMUNOL RES, V32, P109, DOI 10.1385/IR:32:1-3:109
   Rump A, 2004, J BIOL CHEM, V279, P9190, DOI 10.1074/jbc.M312372200
   Russell WC, 2009, J GEN VIROL, V90, P1, DOI 10.1099/vir.0.003087-0
   Santin AD, 2006, GYNECOL ONCOL, V100, P469, DOI 10.1016/j.ygyno.2005.09.040
   Sharma A, 2009, VIRUS RES, V143, P184, DOI 10.1016/j.virusres.2009.02.010
   Short JJ, 2004, VIROLOGY, V322, P349, DOI 10.1016/j.virol.2004.02.016
   Shurin GV, 2012, CANCER IMMUNOL IMMUN, V61, P223, DOI 10.1007/s00262-011-1138-8
   Stoff-Khalili MA, 2005, GENE THER, V12, P1696, DOI 10.1038/sj.gt.3302588
   Thacker EE, 2009, VACCINE, V27, P7116, DOI 10.1016/j.vaccine.2009.09.055
   Thomas AM, 2004, J EXP MED, V200, P297, DOI 10.1084/jem.20031435
   Tillman BW, 2000, CANCER RES, V60, P5456
   Ueno H, 2011, SEMIN IMMUNOL, V23, P21, DOI 10.1016/j.smim.2011.01.004
   Ulasov IV, 2007, J NEUROSURG, V107, P617, DOI 10.3171/JNS-07/09/0617
   van de Ven R, 2009, J IMMUNOTHER, V32, P895, DOI 10.1097/CJI.0b013e3181b56deb
   van Kooten C, 2000, J LEUKOCYTE BIOL, V67, P2
   Wang K, 2012, PLOS ONE, V7, DOI 10.1371/journal.pone.0033214
   Williams BJ, 2012, PLOS ONE, V7, DOI 10.1371/journal.pone.0046981
   Zajonc DM, 2003, NAT IMMUNOL, V4, P808, DOI 10.1038/ni948
NR 49
TC 6
Z9 6
U1 0
U2 6
PU PUBLIC LIBRARY SCIENCE
PI SAN FRANCISCO
PA 1160 BATTERY STREET, STE 100, SAN FRANCISCO, CA 94111 USA
SN 1932-6203
J9 PLOS ONE
JI PLoS One
PD MAY 1
PY 2015
VL 10
IS 5
AR e0125851
DI 10.1371/journal.pone.0125851
PG 14
WC Multidisciplinary Sciences
SC Science & Technology - Other Topics
GA CH2XA
UT WOS:000353887100138
PM 25933160
OA DOAJ Gold, Green Published
DA 2021-05-03
ER

PT J
AU Khan, ANH
   Kolomeyevskaya, N
   Singel, KL
   Grimm, MJ
   Moysich, KB
   Daudi, S
   Grzankowski, KS
   Lele, S
   Ylagan, L
   Webster, GA
   Abrams, SI
   Odunsi, K
   Segal, BH
AF Khan, Anm Nazmul H.
   Kolomeyevskaya, Nonna
   Singel, Kelly L.
   Grimm, Melissa J.
   Moysich, Kirsten B.
   Daudi, Sayeema
   Grzankowski, Kassondra S.
   Lele, Sashikant
   Ylagan, Lourdes
   Webster, Gill A.
   Abrams, Scott I.
   Odunsi, Kunle
   Segal, Brahm H.
TI Targeting myeloid cells in the tumor microenvironment enhances vaccine
   efficacy in murine epithelial ovarian cancer
SO ONCOTARGET
LA English
DT Article
DE ovarian cancer; macrophages; myeloid-derived suppressor cells;
   vaccination
ID REGULATORY T-CELLS; DENDRITIC CELLS; VASCULAR LEUKOCYTES;
   SUPPRESSOR-CELLS; ADIPOSE-TISSUE; MACROPHAGES; CARCINOMA; RECEPTOR;
   ANTIGEN; CD8(+)
AB Epithelial ovarian cancer (EOC) is typically diagnosed at advanced stages, and is associated with a high relapse rate. Patients in remission are ideal candidates for immunotherapy aimed at cure or prolonging disease-free periods. However, immunosuppressive pathways in the tumor microenvironment are obstacles to durable anti-tumor immunity. In a metastatic syngeneic mouse model of EOC, immunosuppressive macrophages and myeloid-derived suppressor cells (MDSCs) accumulate in the local tumor environment. In addition, resident peritoneal macrophages from non-tumor-bearing mice were highly immunosuppressive, abrogating stimulated T cell proliferation in a cell contact-dependent manner. Immunization with microparticles containing TLR9 and NOD-2 ligands (MIS416) significantly prolonged survival in tumor-bearing mice. The strategy of MIS416 immunization followed by anti-CD11b administration further delayed tumor progression, thereby establishing the proof of principle that myeloid depletion can enhance vaccine efficacy. In patients with advanced EOC, ascites analysis showed substantial heterogeneity in the relative proportions of myeloid subsets and their immunosuppressive properties. Together, these findings point to immunosuppressive myeloid cells in the EOC microenvironment as targets to enhance vaccination. Further studies of myeloid cell accumulation and functional phenotypes in the EOC microenvironment may identify patients who are likely to benefit from vaccination combined with approaches that deplete tumor-associated myeloid cells.
C1 [Khan, Anm Nazmul H.; Grimm, Melissa J.; Segal, Brahm H.] Roswell Pk Canc Inst, Dept Med, Buffalo, NY 14263 USA.
   [Kolomeyevskaya, Nonna; Daudi, Sayeema; Grzankowski, Kassondra S.; Lele, Sashikant; Odunsi, Kunle] Roswell Pk Canc Inst, Dept Gynecol Oncol, Buffalo, NY 14263 USA.
   [Singel, Kelly L.; Abrams, Scott I.; Odunsi, Kunle; Segal, Brahm H.] Roswell Pk Canc Inst, Dept Immunol, Buffalo, NY 14263 USA.
   [Moysich, Kirsten B.] Roswell Pk Canc Inst, Dept Canc Prevent & Control, Buffalo, NY 14263 USA.
   [Ylagan, Lourdes] Roswell Pk Canc Inst, Dept Pathol, Buffalo, NY 14263 USA.
   [Webster, Gill A.] Innate Immunotherapeut, Auckland, New Zealand.
   [Segal, Brahm H.] SUNY Buffalo, Sch Med, Dept Med, Buffalo, NY 14260 USA.
RP Segal, BH (corresponding author), Roswell Pk Canc Inst, Dept Med, Buffalo, NY 14263 USA.
EM brahm.segal@roswellpark.org
RI Singel, Kelly L/N-7792-2014; Khan, ANM Nazmul H/AAR-6749-2020; Segal,
   Brahm/AAW-2706-2020
OI Singel, Kelly L/0000-0002-8053-4736; 
FU University at Buffalo Pilot and Collaborative Translational & Clinical
   Studies program; Roswell Park Cancer Institute Alliance Award; NIHUnited
   States Department of Health & Human ServicesNational Institutes of
   Health (NIH) - USA [R01AI79253, T32CA108456, 1R01CA158318-01A1,
   R01CA140622]; Cancer Vaccine Collaborative grant (Cancer Research
   Institute/Ludwig Cancer Research); Cancer Research Institute Anna-Maria
   Kellen Clinical Investigator Award; RPCI-UPCI Ovarian Cancer SPORE NIH
   [P50CA159981-01A1]; DODUnited States Department of Defense
   [W81XWH-11-1-0394]; National Cancer Institute Cancer Center Support
   GrantUnited States Department of Health & Human ServicesNational
   Institutes of Health (NIH) - USANIH National Cancer Institute (NCI)
   [CA016056]; NATIONAL CANCER INSTITUTEUnited States Department of Health
   & Human ServicesNational Institutes of Health (NIH) - USANIH National
   Cancer Institute (NCI) [P50CA159981, R01CA140622, T32CA108456,
   R01CA158318, P30CA016056] Funding Source: NIH RePORTER; NATIONAL
   INSTITUTE OF ALLERGY AND INFECTIOUS DISEASESUnited States Department of
   Health & Human ServicesNational Institutes of Health (NIH) - USANIH
   National Institute of Allergy & Infectious Diseases (NIAID)
   [R01AI079253] Funding Source: NIH RePORTER
FX University at Buffalo Pilot and Collaborative Translational & Clinical
   Studies program, Roswell Park Cancer Institute Alliance Award, and NIH
   R01AI79253 (BHS); Cancer Vaccine Collaborative grant (Cancer Research
   Institute/Ludwig Cancer Research), Cancer Research Institute Anna-Maria
   Kellen Clinical Investigator Award, NIH T32CA108456, NIH
   1R01CA158318-01A1, and RPCI-UPCI Ovarian Cancer SPORE NIH
   P50CA159981-01A1 (KO); NIH R01CA140622 and DOD W81XWH-11-1-0394 (SIA);
   National Cancer Institute Cancer Center Support Grant CA016056 to
   Roswell Park Cancer Institute.
CR Ahn GO, 2010, P NATL ACAD SCI USA, V107, P8363, DOI 10.1073/pnas.0911378107
   Bak SP, 2007, CANCER RES, V67, P4783, DOI 10.1158/0008-5472.CAN-06-4410
   Bak SP, 2008, MOL IMMUNOL, V46, P258, DOI 10.1016/j.molimm.2008.08.266
   Bak SPG, 2009, TRANSL ONCOL, V2, P291, DOI 10.1593/tlo.09190
   Balint K, 2008, ADV EXP MED BIOL, V622, P273, DOI 10.1007/978-0-387-68969-2_22
   Bozzacco L, 2007, P NATL ACAD SCI USA, V104, P1289, DOI 10.1073/pnas.0610383104
   Cieslewicz M, 2013, P NATL ACAD SCI USA, V110, P15919, DOI 10.1073/pnas.1312197110
   Cui TX, 2013, IMMUNITY, V39, P611, DOI 10.1016/j.immuni.2013.08.025
   Curiel TJ, 2004, NAT MED, V10, P942, DOI 10.1038/nm1093
   Dangaj D, 2013, ONCOIMMUNOLOGY, V2, DOI 10.4161/onci.25913
   Dangaj D, 2013, CANCER RES, V73, P4820, DOI 10.1158/0008-5472.CAN-12-3457
   Duan M, 2012, J IMMUNOL, V189, P946, DOI 10.4049/jimmunol.1200660
   Gabrilovich DI, 2012, NAT REV IMMUNOL, V12, P253, DOI 10.1038/nri3175
   Germano G, 2013, CANCER CELL, V23, P249, DOI 10.1016/j.ccr.2013.01.008
   Gil M, 2014, J IMMUNOL, V193, P5327, DOI 10.4049/jimmunol.1400201
   Girvan RC, 2011, VACCINE, V29, P545, DOI 10.1016/j.vaccine.2010.10.040
   Giuntoli RL, 2009, ANTICANCER RES, V29, P2875
   Godoy HE, 2013, PLOS ONE, V8, DOI 10.1371/journal.pone.0069631
   Hamilton MJ, 2010, J IMMUNOL, V185, P4545, DOI 10.4049/jimmunol.1002045
   Hume DA, 2008, J IMMUNOL, V181, P5829, DOI 10.4049/jimmunol.181.9.5829
   JACKSON SH, 1995, J EXP MED, V182, P751, DOI 10.1084/jem.182.3.751
   Jancic C, 2007, NAT CELL BIOL, V9, P367, DOI 10.1038/ncb1552
   Kryczek I, 2006, J EXP MED, V203, P871, DOI 10.1084/jem.20050930
   Kryczek I, 2007, CANCER RES, V67, P8900, DOI 10.1158/0008-5472.CAN-07-1866
   Li QS, 2012, J IMMUNOL, V188, P3080, DOI 10.4049/jimmunol.1103365
   Lumeng CN, 2007, J CLIN INVEST, V117, P175, DOI 10.1172/JCI29881
   Maeda T, 2013, BIOL PHARM BULL, V36, P825, DOI 10.1248/bpb.b12-01014
   Matte I, 2012, AM J CANCER RES, V2, P566
   Obermajer N, 2011, CANC RES
   Odunsi K, 2012, P NATL ACAD SCI USA, V109, P5797, DOI 10.1073/pnas.1117208109
   Predina J, 2013, P NATL ACAD SCI USA, V110, pE415, DOI 10.1073/pnas.1211850110
   Reinartz S, 2014, INT J CANCER, V134, P32, DOI 10.1002/ijc.28335
   Robinson-Smith TM, 2007, CANCER RES, V67, P5708, DOI 10.1158/0008-5472.CAN-06-4375
   Roby KF, 2000, CARCINOGENESIS, V21, P585, DOI 10.1093/carcin/21.4.585
   Sabbatini P, 2007, J CLIN ONCOL, V25, P2884, DOI 10.1200/JCO.2007.11.0775
   Sato E, 2005, P NATL ACAD SCI USA, V102, P18538, DOI 10.1073/pnas.0509182102
   Savina A, 2006, CELL, V126, P205, DOI 10.1016/j.cell.2006.05.035
   Scarlett UK, 2012, J EXP MED, V209, P495, DOI 10.1084/jem.20111413
   Schreibelt G, 2012, BLOOD, V119, P2284, DOI 10.1182/blood-2011-08-373944
   Shrikant P, 1999, IMMUNITY, V11, P483, DOI 10.1016/S1074-7613(00)80123-5
   Simpson-Abelson Michelle R, 2013, Cancer Immun, V13, P14
   Solito S, 2011, BLOOD, V118, P2254, DOI 10.1182/blood-2010-12-325753
   Tomihara K, 2010, J IMMUNOL, V184, P6151, DOI 10.4049/jimmunol.0903519
   Tsuji T, 2011, J IMMUNOL, V186, P1218, DOI 10.4049/jimmunol.1000808
   White M, 2014, PLOS ONE, V9, DOI 10.1371/journal.pone.0087712
   Xu L, 2014, ANN SURG ONCOL, V21, P3142, DOI 10.1245/s10434-014-3601-1
   Yigit R, 2011, INT J GYNECOL CANCER, V21, P1241, DOI 10.1097/IGC.0b013e3182289ab1
   Zaynagetdinov R, 2013, AM J RESP CELL MOL, V49, P180, DOI 10.1165/rcmb.2012-0366MA
   Zhang JG, 2012, IMMUNITY, V36, P646, DOI 10.1016/j.immuni.2012.03.009
   Zhang L, 2003, NEW ENGL J MED, V348, P203, DOI 10.1056/NEJMoa020177
NR 50
TC 30
Z9 31
U1 0
U2 2
PU IMPACT JOURNALS LLC
PI ORCHARD PARK
PA 6666 E QUAKER ST, STE 1, ORCHARD PARK, NY 14127 USA
EI 1949-2553
J9 ONCOTARGET
JI Oncotarget
PD MAY 10
PY 2015
VL 6
IS 13
BP 11310
EP 11326
DI 10.18632/oncotarget.3597
PG 17
WC Oncology; Cell Biology
SC Oncology; Cell Biology
GA CO2SH
UT WOS:000359006400050
PM 25888637
OA Green Published, Other Gold
DA 2021-05-03
ER

PT J
AU Wold, ED
   Axup, JY
   Felding, BH
   Smider, VV
AF Wold, Erik D.
   Axup, Jun Y.
   Felding, Brunhilde H.
   Smider, Vaughn V.
TI Fc-Small Molecule Antibody Mimetics
SO BIOCONJUGATE CHEMISTRY
LA English
DT Article
ID UNNATURAL AMINO-ACIDS; ANCHORED SERINE PROTEASES; FOLATE-RECEPTOR-ALPHA;
   ADAPTER IMMUNOTHERAPY; THERAPEUTIC ANTIBODY; MONOCLONAL-ANTIBODY;
   CANCER; CONJUGATE; CELLS; IGG
AB Antibody therapeutics are a promising drug class due to their high specificity and favorable pharmacokinetics. While there are many methods for the development of antibodies specific to disease associated antigens, selecting antibodies against functional epitopes with high specificity and affinity can be difficult for certain epitopes. We describe a generalizable method for synthesizing antibody mimetics by site specifically conjugating small molecules (with high affinity and specificity to disease associated antigens) to an Pc fragment to develop drugs with the benefits of an antibody. As a proof of concept, an E269pAcPhe Pc antibody Pc fragment was produced and subsequently site-specifically labeled with a linker-modified folic acid compound to generate an Fc-folic acid antibody-mimetic. This was chosen as the model system because the high-affinity folate receptor FR-alpha is highly expressed in a number of cancer types including breast and ovarian cancer. The specificity of the Fc-folic acid conjugate was assessed via flowcytometry with the folate-receptor positive breast cancer cell line MDA-MB-231 by measuring Fc-folic acid binding in both the absence and presence of an excess of folic acid. Fc-small molecule conjugates could be developed into a unique class of antibody-like therapeutics.
C1 [Wold, Erik D.; Axup, Jun Y.] Scripps Res Inst, Dept Chem, La Jolla, CA 92037 USA.
   [Wold, Erik D.; Axup, Jun Y.] Scripps Res Inst, Skaggs Inst Chem Biol, La Jolla, CA 92037 USA.
   [Felding, Brunhilde H.] Scripps Res Inst, Dept Physiol Chem, La Jolla, CA 92037 USA.
   [Smider, Vaughn V.] Scripps Res Inst, Dept Cell & Mol Biol, La Jolla, CA 92037 USA.
RP Felding, BH (corresponding author), Scripps Res Inst, Dept Physiol Chem, 10550 North Torrey Pines Rd, La Jolla, CA 92037 USA.
EM brunie@scripps.edu; vvsmider@scripps.edu
FU NIHUnited States Department of Health & Human ServicesNational
   Institutes of Health (NIH) - USA [1RC1EBO10745]; American Cancer
   SocietyAmerican Cancer Society [RSG-09-1601]
FX This work was supported by NIH grant 1RC1EBO10745 and American Cancer
   Society grant RSG-09-1601 (V.V.S.).
CR Akilesh S, 2008, P NATL ACAD SCI USA, V105, P967, DOI 10.1073/pnas.0711515105
   Axup JY, 2012, P NATL ACAD SCI USA, V109, P16101, DOI 10.1073/pnas.1211023109
   Bower KE, 2011, J MED CHEM, V54, P1256, DOI 10.1021/jm101226k
   Bruno JG, 2009, J BIOMED MATER RES A, V90A, P1152, DOI 10.1002/jbm.a.32182
   Bugge TH, 2012, J THROMB HAEMOST, V10, pE26
   Bunka DHJ, 2010, CURR OPIN PHARMACOL, V10, P557, DOI 10.1016/j.coph.2010.06.009
   Chiang MJ, 2014, J AM CHEM SOC, V136, P3370, DOI 10.1021/ja5006674
   Clark M, 2000, IMMUNOL TODAY, V21, P397, DOI 10.1016/S0167-5699(00)01680-7
   Coronella J, 2009, ANTICANCER RES, V29, P2243
   Desgrosellier JS, 2010, NAT REV CANCER, V10, P9, DOI 10.1038/nrc2748
   Doppalapudi VR, 2007, BIOORG MED CHEM LETT, V17, P501, DOI 10.1016/j.bmcl.2006.10.009
   FRANKLIN WA, 1994, INT J CANCER, P89
   Ghetie V, 1997, NAT BIOTECHNOL, V15, P637, DOI 10.1038/nbt0797-637
   Gubareva LV, 2000, LANCET, V355, P827, DOI 10.1016/S0140-6736(99)11433-8
   Harding FA, 2010, MABS-AUSTIN, V2, P256, DOI 10.4161/mabs.2.3.11641
   Hartmann LC, 2007, INT J CANCER, V121, P938, DOI 10.1002/ijc.22811
   Hoogenboom HR, 2005, NAT BIOTECHNOL, V23, P1105, DOI 10.1038/nbt1126
   Hutchins BM, 2011, CHEM BIOL, V18, P299, DOI 10.1016/j.chembiol.2011.01.006
   Hutchins BM, 2011, J MOL BIOL, V406, P595, DOI 10.1016/j.jmb.2011.01.011
   Hwang WYK, 2005, METHODS, V36, P3, DOI 10.1016/j.ymeth.2005.01.001
   Ireson CR, 2006, MOL CANCER THER, V5, P2957, DOI 10.1158/1535-7163.MCT-06-0172
   Ivanov S, 2001, AM J PATHOL, V158, P905, DOI 10.1016/S0002-9440(10)64038-2
   Jin A, 2009, NAT MED, V15, P1088, DOI 10.1038/nm.1966
   Kacskovics I, 2006, INT IMMUNOL, V18, P525, DOI 10.1093/intimm/dxh393
   Kazane SA, 2012, P NATL ACAD SCI USA, V109, P3731, DOI 10.1073/pnas.1120682109
   Kim CH, 2013, P NATL ACAD SCI USA, V110, P17796, DOI 10.1073/pnas.1316026110
   Kim CH, 2013, CURR OPIN CHEM BIOL, V17, P412, DOI 10.1016/j.cbpa.2013.04.017
   KOHLER G, 1975, NATURE, V256, P495, DOI 10.1038/256495a0
   Konner JA, 2010, CLIN CANCER RES, V16, P5288, DOI 10.1158/1078-0432.CCR-10-0700
   Kularatne SA, 2014, ANGEW CHEM INT EDIT, V53, P11863, DOI 10.1002/anie.201408103
   Kularatne SA, 2013, ANGEW CHEM INT EDIT, V52, P12101, DOI 10.1002/anie.201306866
   Lammers C, 2014, CHEMBIOCHEM, V15, P1800, DOI 10.1002/cbic.201402033
   Lee JF, 2006, CURR OPIN CHEM BIOL, V10, P282, DOI 10.1016/j.cbpa.2006.03.015
   Levitan B, 1998, J MOL BIOL, V277, P893, DOI 10.1006/jmbi.1997.1555
   Li H, 2010, BIOCONJUGATE CHEM, V21, P961, DOI 10.1021/bc900545h
   Li LN, 2011, TRANSL ONCOL, V4, P239, DOI 10.1593/tlo.11136
   Li LS, 2004, J MED CHEM, V47, P5630, DOI 10.1021/jm049666k
   Love JC, 2006, NAT BIOTECHNOL, V24, P703, DOI 10.1038/nbt1210
   Low PS, 2009, CURR OPIN CHEM BIOL, V13, P256, DOI 10.1016/j.cbpa.2009.03.022
   Lu H, 2013, J AM CHEM SOC, V135, P13885, DOI 10.1021/ja4059525
   Mao HY, 2010, NAT BIOTECHNOL, V28, P1195, DOI 10.1038/nbt.1694
   Muir TW, 1998, P NATL ACAD SCI USA, V95, P6705, DOI 10.1073/pnas.95.12.6705
   Natsume A, 2008, DRUG DES DEV THER, V3, P7
   Nelson AL, 2009, NAT BIOTECHNOL, V27, P331, DOI 10.1038/nbt0409-331
   Netzel-Arnett S, 2003, CANCER METAST REV, V22, P237, DOI 10.1023/A:1023003616848
   Neumann H, 2010, NATURE, V464, P441, DOI 10.1038/nature08817
   Nimjee SM, 2005, ANNU REV MED, V56, P555, DOI 10.1146/annurev.med.56.062904.144915
   NISHIZUKA Y, 1984, NATURE, V308, P693, DOI 10.1038/308693a0
   Ober RJ, 2001, INT IMMUNOL, V13, P1551, DOI 10.1093/intimm/13.12.1551
   Parker N, 2005, ANAL BIOCHEM, V338, P284, DOI 10.1016/j.ab.2004.12.026
   Pendley C, 2003, CURR OPIN MOL THER, V5, P172
   Popkov M, 2006, INT J CANCER, V119, P1194, DOI 10.1002/ijc.21924
   Rader C, 2003, J MOL BIOL, V332, P889, DOI 10.1016/S0022-2836(03)00992-6
   Reubi JC, 2003, ENDOCR REV, V24, P389, DOI 10.1210/er.2002-0007
   SARMAY G, 1992, MOL IMMUNOL, V29, P633, DOI 10.1016/0161-5890(92)90200-H
   Schmied WH, 2014, J AM CHEM SOC, V136, P15577, DOI 10.1021/ja5069728
   Scott AM, 2012, NAT REV CANCER, V12, P278, DOI 10.1038/nrc3236
   Smith-Jones PM, 2008, NUCL MED BIOL, V35, P343, DOI 10.1016/j.nucmedbio.2007.12.008
   STEPHENS S, 1995, IMMUNOLOGY, V85, P668
   Strohl WR, 2009, CURR OPIN BIOTECH, V20, P685, DOI 10.1016/j.copbio.2009.10.011
   Wang L, 2003, P NATL ACAD SCI USA, V100, P56, DOI 10.1073/pnas.0234824100
   Wang ZJ, 2008, PEDIATR RADIOL, V38, P529, DOI 10.1007/s00247-008-0764-6
NR 62
TC 2
Z9 2
U1 0
U2 24
PU AMER CHEMICAL SOC
PI WASHINGTON
PA 1155 16TH ST, NW, WASHINGTON, DC 20036 USA
SN 1043-1802
J9 BIOCONJUGATE CHEM
JI Bioconjugate Chem.
PD DEC
PY 2015
VL 26
IS 12
BP 2311
EP 2314
DI 10.1021/acs.bioconjchem.5b00530
PG 4
WC Biochemical Research Methods; Biochemistry & Molecular Biology;
   Chemistry, Multidisciplinary; Chemistry, Organic
SC Biochemistry & Molecular Biology; Chemistry
GA CZ1PI
UT WOS:000366877400004
PM 26536496
OA Green Accepted
DA 2021-05-03
ER

PT J
AU Chen, JL
   Dawoodji, A
   Tarlton, A
   Gnjatic, S
   Tajar, A
   Karydis, I
   Browning, J
   Pratap, S
   Verfaille, C
   Venhaus, RR
   Pan, LD
   Altman, DG
   Cebon, JS
   Old, LL
   Nathan, P
   Ottensmeier, C
   Middleton, M
   Cerundolo, V
AF Chen, Ji-Li
   Dawoodji, Amina
   Tarlton, Andrea
   Gnjatic, Sacha
   Tajar, Abdelouahid
   Karydis, Ioannis
   Browning, Judy
   Pratap, Sarah
   Verfaille, Christian
   Venhaus, Ralph R.
   Pan, Linda
   Altman, Douglas G.
   Cebon, Jonathan S.
   Old, Lloyd L.
   Nathan, Paul
   Ottensmeier, Christian
   Middleton, Mark
   Cerundolo, Vincenzo
TI NY-ESO-1 specific antibody and cellular responses in melanoma patients
   primed with NY-ESO-1 protein in ISCOMATRIX and boosted with recombinant
   NY-ESO-1 fowlpox virus
SO INTERNATIONAL JOURNAL OF CANCER
LA English
DT Article
DE cancer vaccines; NY-ESO-1; ISCOMATRIX; Fowlpox
ID CD8(+) T-CELLS; TUMOR-ANTIGEN; IMMUNE-RESPONSE; CANCER-PATIENTS;
   OVARIAN-CANCER; CD4(+); IMMUNOTHERAPY; ADJUVANT; PEPTIDE; CTL
AB Vaccination strategies based on repeated injections of NY-ESO-1 protein formulated in ISCOMATRIX particles (NY-ESO-1 ISCOMATRIX) have shown to elicit combined NY-ESO-1 specific antibody and T cell responses. However, it remains unclear whether heterologous prime-boost strategies based on the combination with NY-ESO-1 ISCOMATRIX with different NY-ESO-1 boosting reagents could be used to increase NY-ESO-1 CD8(+) or CD4(+) T cell responses. To address this question, we carried out a randomized clinical trial in 39 high-risk, resected melanoma patients vaccinated with NY-ESO-1 ISCOMATRIX, and then boosted with repeated injections of either recombinant fowlpox virus encoding full length NY-ESO-1 (rF-NY-ESO-1) (Arm A) or NY-ESO-1 ISCOMATRIX alone (Arm B). We have comprehensively analyzed NY-ESO-1 specific T cells and B cells response in all patients before and after vaccination for a total of seven time points per patient. NY-ESO-1 ISCOMATRIX alone elicited a strong NY-ESO-1 specific CD4(+) T cell and antibody response, which was maintained by both regiments at similar levels. However, CD8(+) T cell responses were significantly boosted in 3 out of 18 patients in Arm A after the first rF-NY-ESO-1 injection and such responses were maintained until the end of the trial, while no patients in Arm B showed similar CD8(+) T cell responses. In addition, our results clearly identified immunodominant regions in the NY-ESO-1 protein: NY-ESO-1(79-102) and NY-ESO-1(115-138) for CD4+ T cells and NY-ESO-1(85-108) for CD8+ T cells in a large proportion of vaccinated patients. These regions of NY-ESO-1 protein should be considered in future clinical trials as immunodominant epitopes.
   What's New? Cancer vaccines using genetically-engineered viruses have not been as successful as originally hoped. In this study, the authors asked whether first priming the immune system with antigen alone might improve the success of a viral vector. Melanoma patients were given priming injections of an antigen called NY-ESO-1 plus ISCOMATRIX adjuvant. Several patients who then received injections of a fowlpox virus encoding NY-ESO-1 had improved CD8+ T-cell responses, compared to no improvement in patients who simply received more of the isolated antigen.
C1 [Chen, Ji-Li; Dawoodji, Amina; Tarlton, Andrea; Karydis, Ioannis; Pratap, Sarah; Cerundolo, Vincenzo] Univ Oxford, Weatherall Inst Mol Med, Radcliffe Dept Med, MRC Human Immunol Unit, Oxford OX3 9DU, England.
   [Gnjatic, Sacha; Verfaille, Christian; Venhaus, Ralph R.; Pan, Linda; Old, Lloyd L.] Ludwig Inst Canc Res, New York, NY USA.
   [Tajar, Abdelouahid; Altman, Douglas G.] Univ Oxford, Ctr Stat Med, Botnar Res Ctr, Oxford OX3 7LD, England.
   [Browning, Judy; Cebon, Jonathan S.] Austin Hlth, Olivia Newton John Canc & Wellness Ctr, Ludwig Inst Canc Res, Heidelberg, Vic, Australia.
   [Nathan, Paul] Mt Vernon Hosp, Mt Vernon Canc Ctr, Northwood HA6 2RN, Middx, England.
   [Ottensmeier, Christian] Univ Hosp Southampton NHS Fdn Trust, Southampton Expt Canc Med Ctr, Southampton SO16 6YD, Hants, England.
   [Middleton, Mark] Churchill Hosp, Oxford Canc Ctr, Oxford OX3 7LJ, England.
RP Cerundolo, V (corresponding author), Univ Oxford, Weatherall Inst Mol Med, MRC Human Immunol Unit, Oxford OX3 9DU, England.
EM vincenzo.cerundolo@imm.ox.ac.uk
RI Ottensmeier, Christian/ABE-9056-2020; Ottensmeier, Christian
   H/E-8131-2012
OI Ottensmeier, Christian/0000-0003-3619-1657; Ottensmeier, Christian
   H/0000-0003-3619-1657; Gnjatic, Sacha/0000-0001-5643-9520; Karydis,
   Ioannis/0000-0003-0284-3549; Karydis, Ioannis/0000-0002-8308-3141;
   Cebon, Jonathan/0000-0002-3898-950X
FU US Cancer Research Institute; UK Medical Research CouncilUK Research &
   Innovation (UKRI)Medical Research Council UK (MRC); Ludwig Institute for
   Cancer Research UK [C399/A2291]; Experimental Cancer Medical Centre
   (ECMC); Cancer Vaccine Collaborative Grant for Immunological Monitoring;
   Cancer Research UKCancer Research UK [17722, 11331, 16895] Funding
   Source: researchfish; Medical Research CouncilUK Research & Innovation
   (UKRI)Medical Research Council UK (MRC)European Commission
   [MC_UU_12010/1, G1000800e] Funding Source: researchfish
FX Grant sponsors: US Cancer Research Institute, the UK Medical Research
   Council, the Ludwig Institute for Cancer Research UK (C399/A2291),
   Experimental Cancer Medical Centre (ECMC) and Cancer Vaccine
   Collaborative Grant for Immunological Monitoring (SG)
CR Abel B, 2010, AM J RESP CRIT CARE, V181, P1407, DOI 10.1164/rccm.200910-1484OC
   Barr IG, 1996, IMMUNOL CELL BIOL, V74, P8, DOI 10.1038/icb.1996.2
   Barrow C, 2006, CLIN CANCER RES, V12, P764, DOI 10.1158/1078-0432.CCR-05-1544
   Benlalam H, 2003, J IMMUNOL, V171, P6283, DOI 10.4049/jimmunol.171.11.6283
   Betts MR, 2006, BLOOD, V107, P4781, DOI 10.1182/blood-2005-12-4818
   Bioley G, 2009, CLIN CANCER RES, V15, P299, DOI 10.1158/1078-0432.CCR-08-1747
   Caballero OL, 2009, CANCER SCI, V100, P2014, DOI 10.1111/j.1349-7006.2009.01303.x
   Chen JL, 2000, J IMMUNOL, V165, P948, DOI 10.4049/jimmunol.165.2.948
   Chen QY, 2004, P NATL ACAD SCI USA, V101, P9363, DOI 10.1073/pnas.0403271101
   Corthay A, 2005, IMMUNITY, V22, P371, DOI 10.1016/j.immuni.2005.02.003
   Davis ID, 2004, P NATL ACAD SCI USA, V101, P10697, DOI 10.1073/pnas.0403572101
   Eikawa S, 2013, INT J CANCER, V132, P345, DOI 10.1002/ijc.27682
   Gnjatic S, 2006, ADV CANCER RES, V95, P1, DOI 10.1016/S0065-230X(06)95001-5
   Gnjatic Sacha, 2009, V520, P11, DOI 10.1007/978-1-60327-811-9_2
   Hermans IF, 2003, J IMMUNOL, V171, P5140, DOI 10.4049/jimmunol.171.10.5140
   Jager E, 2006, P NATL ACAD SCI USA, V103, P14453, DOI 10.1073/pnas.0606512103
   Jager Elke, 2002, Cancer Immun, V2, P12
   Li CKF, 2008, J IMMUNOL, V181, P5490, DOI 10.4049/jimmunol.181.8.5490
   Melief CJM, 2008, NAT REV CANCER, V8, P351, DOI 10.1038/nrc2373
   Murphy R, 2005, PREP BIOCHEM BIOTECH, V35, P119, DOI 10.1081/PB-200054732
   Nagata Y, 2002, P NATL ACAD SCI USA, V99, P10629, DOI 10.1073/pnas.112331099
   Nicholaou T, 2011, CANCER IMMUNOL IMMUN, V60, P1625, DOI 10.1007/s00262-011-1041-3
   Odunsi K, 2012, P NATL ACAD SCI USA, V109, P5797, DOI 10.1073/pnas.1117208109
   Pardoll DM, 2012, NAT REV CANCER, V12, P252, DOI 10.1038/nrc3239
   Perez-Diez A, 2007, BLOOD, V109, P5346, DOI 10.1182/blood-2006-10-051318
   Roederer M, 2011, CYTOM PART A, V79A, P167, DOI 10.1002/cyto.a.21015
   Ruprecht CR, 2006, EUR J IMMUNOL, V36, P810, DOI 10.1002/eji.200535744
   Sabbatini P, 2012, CLIN CANCER RES, V18, P6497, DOI 10.1158/1078-0432.CCR-12-2189
   Silk JD, 2004, J CLIN INVEST, V114, P1800, DOI 10.1172/JCI200422046
   Smith CL, 2005, J IMMUNOL, V175, P8431, DOI 10.4049/jimmunol.175.12.8431
   Valmori D, 2007, P NATL ACAD SCI USA, V104, P8947, DOI 10.1073/pnas.0703395104
   Yuan JD, 2008, P NATL ACAD SCI USA, V105, P20410, DOI 10.1073/pnas.0810114105
NR 32
TC 28
Z9 31
U1 0
U2 10
PU WILEY-BLACKWELL
PI HOBOKEN
PA 111 RIVER ST, HOBOKEN 07030-5774, NJ USA
SN 0020-7136
EI 1097-0215
J9 INT J CANCER
JI Int. J. Cancer
PD MAR 15
PY 2015
VL 136
IS 6
BP E590
EP E601
DI 10.1002/ijc.29118
PG 12
WC Oncology
SC Oncology
GA AY6XD
UT WOS:000347705200011
PM 25081390
OA Bronze
DA 2021-05-03
ER

PT J
AU Schutsky, K
   Song, DG
   Lynn, R
   Smith, JB
   Poussin, M
   Figini, M
   Zhao, YB
   Powell, DJ
AF Schutsky, Keith
   Song, De-Gang
   Lynn, Rachel
   Smith, Jenessa B.
   Poussin, Mathilde
   Figini, Mariangela
   Zhao, Yangbing
   Powell, Daniel J., Jr.
TI Rigorous optimization and validation of potent RNA CAR T cell therapy
   for the treatment of common epithelial cancers expressing folate
   receptor
SO ONCOTARGET
LA English
DT Article
DE folate receptor alpha; chimeric antigen receptor; adoptive
   immunotherapy; ovarian cancer; T cells
ID ANTIGEN RECEPTOR; ADOPTIVE IMMUNOTHERAPY; BINDING-PROTEIN;
   GENE-TRANSFER; CHIMERIC RECEPTORS; ANTITUMOR-ACTIVITY; PHASE-I;
   CONTAINING CHEMOTHERAPY; CD28 COSTIMULATION; OVARIAN-CARCINOMA
AB Using lentiviral technology, we recently demonstrated that incorporation of CD27 costimulation into CARs greatly improves antitumor activity and T cell persistence. Still, virus-mediated gene transfer is expensive, laborious and enables long-term persistence, creating therapies which cannot be easily discontinued if toxic. To address these concerns, we utilized a non-integrating RNA platform to engineer human T cells to express FR alpha-specific, CD27 CARs and tested their capacity to eliminate human FR alpha(+) cancer. Novel CARs comprised of human components were constructed, C4-27z and C4opt-27z, a codon-optimized variant created for efficient expression. Following RNA electroporation, C4-27z and C4opt-27z CAR expression is initially ubiquitous but progressively declines across T cell populations. In addition, C4-27z and C4opt-27z RNA CAR T cells secrete high levels of Th-1 cytokines and display strong cytolytic function against human FR alpha(+) cancers in a time-and antigen-dependent manner. Further, C4-27z and C4opt-27z CAR T cells exhibit significant proliferation in vivo, facilitate the complete regression of fully disseminated human ovarian cancer xenografts in mice and reduce the progression of solid ovarian cancer. These results advocate for rapid progression of C4opt-27z RNA CAR to the clinic and establish a new paradigm for preclinical optimization and validation of RNA CAR candidates destined for clinical translation.
C1 [Schutsky, Keith; Song, De-Gang; Lynn, Rachel; Smith, Jenessa B.; Poussin, Mathilde; Zhao, Yangbing; Powell, Daniel J., Jr.] Univ Penn, Dept Obstet & Gynecol, Ovarian Canc Res Ctr, Perelman Sch Med, Philadelphia, PA 19104 USA.
   [Figini, Mariangela] Ist Nazl Tumori, Dept Expt Oncol & Mol Med, I-20133 Milan, Italy.
   [Powell, Daniel J., Jr.] Univ Penn, Dept Pathol & Lab Med, Abramson Canc Ctr, Perelman Sch Med, Philadelphia, PA 19104 USA.
RP Powell, DJ (corresponding author), Univ Penn, Dept Obstet & Gynecol, Ovarian Canc Res Ctr, Perelman Sch Med, Philadelphia, PA 19104 USA.
EM poda@mail.med.upenn.edu
RI Figini, Mariangela/K-8753-2016
OI Figini, Mariangela/0000-0001-9001-8754
FU Basser Research Center for BRCA; Ovarian Cancer Research Fund; Sandy
   Rollman Ovarian Cancer Foundation; NIHUnited States Department of Health
   & Human ServicesNational Institutes of Health (NIH) - USA
   [RO1-CA168900]; Bethesda Foundation; NovartisNovartis; University of
   Pennsylvania; NATIONAL CANCER INSTITUTEUnited States Department of
   Health & Human ServicesNational Institutes of Health (NIH) - USANIH
   National Cancer Institute (NCI) [R01CA168900] Funding Source: NIH
   RePORTER; NATIONAL INSTITUTE OF GENERAL MEDICAL SCIENCESUnited States
   Department of Health & Human ServicesNational Institutes of Health (NIH)
   - USANIH National Institute of General Medical Sciences (NIGMS)
   [T32GM008076] Funding Source: NIH RePORTER
FX This work was supported by grants from the Basser Research Center for
   BRCA, the Ovarian Cancer Research Fund, the Sandy Rollman Ovarian Cancer
   Foundation, the NIH (RO1-CA168900), the Bethesda Foundation and research
   funding provided through an alliance between Novartis and the University
   of Pennsylvania.
CR Allard JE, 2007, GYNECOL ONCOL, V107, P52, DOI 10.1016/j.ygyno.2007.05.018
   ANTONY AC, 1981, J BIOL CHEM, V256, P9684
   AOKI Y, 1991, CANCER RES, V51, P1934
   Barrett DM, 2013, HUM GENE THER, V24, P717, DOI 10.1089/hum.2013.075
   Barrett DM, 2011, HUM GENE THER, V22, P1575, DOI 10.1089/hum.2011.070
   Bell MP, 2001, NAT MED, V7, P1155, DOI 10.1038/nm1001-1155
   BIRN H, 1993, AM J PHYSIOL, V264, pC302
   Birn H, 1997, AM J PHYSIOL-RENAL, V272, pF70
   Brentjens R, 2010, MOL THER, V18, P666, DOI 10.1038/mt.2010.31
   Buning H, 2010, HUM GENE THER, V21, P1039, DOI 10.1089/hum.2010.131
   CANEVARI S, 1995, JNCI-J NATL CANCER I, V87, P1463, DOI 10.1093/jnci/87.19.1463
   Cannistra SA, 2004, NEW ENGL J MED, V351, P2519, DOI 10.1056/NEJMra041842
   Carpenito C, 2009, P NATL ACAD SCI USA, V106, P3360, DOI 10.1073/pnas.0813101106
   Costello E, 2000, GENE THER, V7, P596, DOI 10.1038/sj.gt.3301135
   Cotten M, 1997, HUM GENE THER, V8, P555, DOI 10.1089/hum.1997.8.5-555
   Dainty LA, 2007, GYNECOL ONCOL, V105, P563, DOI 10.1016/j.ygyno.2006.10.063
   Ebert O, 1997, GENE THER, V4, P296, DOI 10.1038/sj.gt.3300394
   Ferber D, 2001, SCIENCE, V294, P1638, DOI 10.1126/science.294.5547.1638
   Figini M, 1998, CANCER RES, V58, P991
   Finney HM, 2004, J IMMUNOL, V172, P104, DOI 10.4049/jimmunol.172.1.104
   Friedmann-Morvinski D, 2005, BLOOD, V105, P3087, DOI 10.1182/blood-2004-09-3737
   Grupp SA, 2013, NEW ENGL J MED, V368, P1509, DOI 10.1056/NEJMoa1215134
   Hacein-Bey-Abina S, 2008, J CLIN INVEST, V118, P3132, DOI 10.1172/JCI35700
   Hartmann LC, 2007, INT J CANCER, V121, P938, DOI 10.1002/ijc.22811
   Heslop HE, 2010, MOL THER, V18, P661, DOI 10.1038/mt.2010.42
   Hombach AA, 2013, CURR MOL MED, V13, P1079
   Imai C, 2004, LEUKEMIA, V18, P676, DOI 10.1038/sj.leu.2403302
   Kalos M, 2011, SCI TRANSL MED, V3, DOI 10.1126/scitranslmed.3002842
   Kershaw MH, 2006, CLIN CANCER RES, V12, P6106, DOI 10.1158/1078-0432.CCR-06-1183
   Kochenderfer JN, 2010, BLOOD, V116, P4099, DOI 10.1182/blood-2010-04-281931
   Konner JA, 2010, CLIN CANCER RES, V16, P5288, DOI 10.1158/1078-0432.CCR-10-0700
   Levine BL, 1997, J IMMUNOL, V159, P5921
   Li J, 2009, J CLIN PHARMACOL, V49, P1467, DOI 10.1177/0091270009339740
   Li L, 2010, CANCER GENE THER, V17, P147, DOI 10.1038/cgt.2009.61
   Maher J, 2002, NAT BIOTECHNOL, V20, P70, DOI 10.1038/nbt0102-70
   Maus MV, 2013, CANCER IMMUNOL RES, V1, P26, DOI 10.1158/2326-6066.CIR-13-0006
   Maziarz KM, 1999, J BIOL CHEM, V274, P11086, DOI 10.1074/jbc.274.16.11086
   Milone MC, 2009, MOL THER, V17, P1453, DOI 10.1038/mt.2009.83
   Moeller M, 2004, CANCER GENE THER, V11, P371, DOI 10.1038/sj.cgt.7700710
   Morgan RA, 2010, MOL THER, V18, P843, DOI 10.1038/mt.2010.24
   Morshed KM, 1997, J NUTR, V127, P1137
   Parker N, 2005, ANAL BIOCHEM, V338, P284, DOI 10.1016/j.ab.2004.12.026
   Porter DL, 2011, NEW ENGL J MED, V365, P725, DOI 10.1056/NEJMoa1103849
   Pule MA, 2005, MOL THER, V12, P933, DOI 10.1016/j.ymthe.2005.04.016
   Pule MA, 2008, NAT MED, V14, P1264, DOI 10.1038/nm.1882
   Rabinovich PM, 2009, HUM GENE THER, V20, P51, DOI 10.1089/hum.2008.068
   Riet Tobias, 2013, Methods Mol Biol, V969, P187, DOI 10.1007/978-1-62703-260-5_12
   Ritchie DS, 2013, MOL THER, V21, P2122, DOI 10.1038/mt.2013.154
   ROSS JF, 1994, CANCER-AM CANCER SOC, V73, P2432, DOI 10.1002/1097-0142(19940501)73:9<2432::AID-CNCR2820730929>3.0.CO;2-S
   Rudoll T, 1996, GENE THER, V3, P695
   Sadelain M, 2009, CURR OPIN IMMUNOL, V21, P215, DOI 10.1016/j.coi.2009.02.009
   SONG D, 2011, CANC RES
   Song DG, 2012, ONCOIMMUNOLOGY, V1, DOI 10.4161/onci.19458
   Song DG, 2012, BLOOD, V119, P696, DOI 10.1182/blood-2011-03-344275
   Song DG, 2011, CANCER RES, V71, P4617, DOI 10.1158/0008-5472.CAN-11-0422
   Song DG, 2015, ONCOTARGET
   Spear P, 2013, ONCOIMMUNOLOGY, V2, DOI 10.4161/onci.23564
   Spear P, 2013, IMMUNOL CELL BIOL, V91, P435, DOI 10.1038/icb.2013.17
   Sullenger BA, 2002, NATURE, V418, P252, DOI 10.1038/418252a
   Till BG, 2008, BLOOD, V112, P2261, DOI 10.1182/blood-2007-12-128843
   Toffoli G, 1998, INT J CANCER, V79, P121, DOI 10.1002/(SICI)1097-0215(19980417)79:2<121::AID-IJC4>3.0.CO;2-V
   Van Tendeloo VFI, 2000, GENE THER, V7, P1431, DOI 10.1038/sj.gt.3301252
   Wu M, 1999, CANCER EPIDEM BIOMAR, V8, P775
   Xia W, 2010, J MED CHEM, V53, P6811, DOI 10.1021/jm100509v
   Xu XJ, 2014, CANCER LETT, V343, P172, DOI 10.1016/j.canlet.2013.10.004
   Xu XJ, 2013, LEUKEMIA LYMPHOMA, V54, P255, DOI 10.3109/10428194.2012.715350
   Yoon SH, 2009, CANCER GENE THER, V16, P489, DOI 10.1038/cgt.2008.98
   Zhao YB, 2010, CANCER RES, V70, P9053, DOI 10.1158/0008-5472.CAN-10-2880
   Zhao YB, 2006, MOL THER, V13, P151, DOI 10.1016/j.ymthe.2005.07.688
   ZIMMERMAN J, 1990, GASTROENTEROLOGY, V99, P964, DOI 10.1016/0016-5085(90)90614-7
NR 70
TC 23
Z9 25
U1 0
U2 11
PU IMPACT JOURNALS LLC
PI ORCHARD PARK
PA 6666 E QUAKER ST, STE 1, ORCHARD PARK, NY 14127 USA
EI 1949-2553
J9 ONCOTARGET
JI Oncotarget
PD OCT 6
PY 2015
VL 6
IS 30
BP 28911
EP 28928
DI 10.18632/oncotarget.5029
PG 18
WC Oncology; Cell Biology
SC Oncology; Cell Biology
GA CU0CL
UT WOS:000363183200038
PM 26359629
OA Green Published, Other Gold
DA 2021-05-03
ER

PT J
AU Hemminki, O
   Parviainen, S
   Juhila, J
   Turkki, R
   Linder, N
   Lundin, J
   Kankainen, M
   Ristimaki, A
   Koski, A
   Liikanen, I
   Oksanen, M
   Nettelbeck, DM
   Kairemo, K
   Partanen, K
   Joensuu, T
   Kanerva, A
   Hemminki, A
AF Hemminki, Otto
   Parviainen, Suvi
   Juhila, Juuso
   Turkki, Riku
   Linder, Nina
   Lundin, Johan
   Kankainen, Matti
   Ristimaki, Ari
   Koski, Anniina
   Liikanen, Ilkka
   Oksanen, Minna
   Nettelbeck, Dirk M.
   Kairemo, Kalevi
   Partanen, Kaarina
   Joensuu, Timo
   Kanerva, Anna
   Hemminki, Akseli
TI Immunological data from cancer patients treated with Ad5/3-E2F-Delta
   24-GMCSF suggests utility for tumor immunotherapy
SO ONCOTARGET
LA English
DT Article
DE Oncolytic; immunotherapy; cancer; ATAP
ID ANTITUMOR IMMUNE-RESPONSES; ONCOLYTIC ADENOVIRUS; OVARIAN-CANCER;
   T-CELL; GM-CSF; THERAPEUTIC-EFFICACY; RETINOIC ACID; RECEPTOR; ANTIBODY;
   REPLICATION
AB Oncolytic viruses that selectively replicate in tumor cells can be used for treatment of cancer. Accumulating data suggests that virus induced oncolysis can enhance anti-tumor immunity and break immune tolerance. To capitalize on the immunogenic nature of oncolysis, we generated a quadruple modified oncolytic adenovirus expressing granulocyte-macrophage colony-stimulating factor (GMCSF). Ad5/3-E2F-Delta 24-GMCSF (CGTG-602) was engineered to contain a tumor specific E2F1 promoter driving an E1 gene deleted at the retinoblastoma protein binding site ("Delta 24"). The fiber features a knob from serotype 3 for enhanced gene delivery to tumor cells. The virus was tested preclinically in vitro and in vivo and then 13 patients with solid tumors refractory to standard therapies were treated. Treatments were well tolerated and frequent tumor-and adenovirus-specific T-cell immune responses were seen. Overall, with regard to tumor marker or radiological responses, signs of antitumor efficacy were seen in 9/12 evaluable patients (75%). The radiological disease control rate with positron emission tomography was 83% while the response rate (including minor responses) was 50%. Tumor biopsies indicated accumulation of immunological cells, especially T-cells, to tumors after treatment. RNA expression analyses of tumors indicated immunological activation and metabolic changes secondary to virus replication.
C1 [Hemminki, Otto; Parviainen, Suvi; Juhila, Juuso; Koski, Anniina; Liikanen, Ilkka; Oksanen, Minna; Kanerva, Anna; Hemminki, Akseli] Univ Helsinki, Transplantat Lab, Canc Gene Therapy Grp, Helsinki, Finland.
   [Hemminki, Otto; Parviainen, Suvi; Juhila, Juuso; Koski, Anniina; Liikanen, Ilkka; Oksanen, Minna; Kanerva, Anna; Hemminki, Akseli] Univ Helsinki, Haartman Inst, Helsinki, Finland.
   [Turkki, Riku; Linder, Nina; Lundin, Johan] Inst Mol Med Finland FIMM, Helsinki, Finland.
   [Lundin, Johan] Karolinska Inst, Div Global Hlth IHCAR, Stockholm, Sweden.
   [Kankainen, Matti] CSC IT Ctr Sci Ltd, Helsinki, Finland.
   [Ristimaki, Ari] HUSLAB, Dept Pathol, Helsinki, Finland.
   [Ristimaki, Ari] Haartman Inst, Helsinki, Finland.
   [Ristimaki, Ari] Univ Cent Hosp, Helsinki, Finland.
   [Ristimaki, Ari] Univ Helsinki, Res Programs Unit, Genome Scale Biol, Helsinki, Finland.
   [Nettelbeck, Dirk M.] German Canc Res Ctr, Heidelberg, Germany.
   [Kairemo, Kalevi; Partanen, Kaarina; Joensuu, Timo; Hemminki, Akseli] Docrates Canc Ctr, Helsinki, Finland.
   [Kanerva, Anna] Univ Helsinki, Cent Hosp, Dept Obstet & Gynecol, FIN-00290 Helsinki, Finland.
   [Hemminki, Akseli] TILT Biotherapeut Ltd, Helsinki, Finland.
RP Hemminki, A (corresponding author), Univ Helsinki, Transplantat Lab, Canc Gene Therapy Grp, Helsinki, Finland.
EM akseli.hemminki@helsinki.fi
RI Lundin, Johan/I-1843-2018; Lundin, Johan/AAC-8510-2020
OI Lundin, Johan/0000-0002-2681-4139; Lundin, Johan/0000-0002-2681-4139;
   Koski-Palken, Anniina/0000-0003-3601-2786; Linder,
   Nina/0000-0003-3930-0513; Turkki, Riku/0000-0002-8690-6983; Kankainen,
   Matti/0000-0002-4714-9481
FU National Graduate School of Clinical Investigation; European Research
   CouncilEuropean Research Council (ERC)European Commission; ASCO
   Foundation; HUCH Research Funds (EVO); Sigrid Juselius FoundationSigrid
   Juselius Foundation; Academy of FinlandAcademy of FinlandEuropean
   Commission; Biocentrum Helsinki; Biocenter Finland; Finnish Cancer
   Organizations; University of Helsinki
FX National Graduate School of Clinical Investigation, European Research
   Council, ASCO Foundation, HUCH Research Funds (EVO), Sigrid Juselius
   Foundation, Academy of Finland, Biocentrum Helsinki, Biocenter Finland,
   Finnish Cancer Organizations, University of Helsinki. Conflict of
   interest: O.H. and A.H. are shareholders in Oncos Therapeutics Ltd and
   TILT Biotherapeutics Ltd. A.H. is an employee of TILT Biotherapeutics
   Ltd.
CR Alemany R, 2000, NAT BIOTECHNOL, V18, P723
   Alonso MM, 2008, CANCER LETT, V263, P157, DOI 10.1016/j.canlet.2008.02.001
   Bauerschmitz GJ, 2006, MOL THER, V14, P164, DOI 10.1016/j.ymthe.2006.01.010
   Bergelson JM, 1997, SCIENCE, V275, P1320, DOI 10.1126/science.275.5304.1320
   Brahmer JR, 2012, NEW ENGL J MED, V366, P2455, DOI 10.1056/NEJMoa1200694
   Brahmer JR, 2010, J CLIN ONCOL, V28, P3167, DOI 10.1200/JCO.2009.26.7609
   Bramante S, 2013, INT J CANC
   Bramante S, 2014, INT J CANCER, V135, P720, DOI 10.1002/ijc.28696
   Cerullo V, 2007, MOL THER, V15, P378, DOI 10.1038/sj.mt.6300031
   Cerullo V, 2012, MOL THER, V20, P2076, DOI 10.1038/mt.2012.137
   Cerullo V, 2011, MOL THER, V19, P1737, DOI 10.1038/mt.2011.113
   Cerullo V, 2010, CANCER RES, V70, P4297, DOI 10.1158/0008-5472.CAN-09-3567
   Chen YT, 1997, P NATL ACAD SCI USA, V94, P1914, DOI 10.1073/pnas.94.5.1914
   Cho SA, 2006, EXP TOXICOL PATHOL, V57, P321, DOI 10.1016/j.etp.2005.09.006
   COHEN AM, 1988, INFECT IMMUN, V56, P2861, DOI 10.1128/IAI.56.11.2861-2865.1988
   Dhar D, 2009, J VIROL, V83, P2130, DOI 10.1128/JVI.02127-08
   Diaconu I, 2010, J GENE MED, V12, P435, DOI 10.1002/jgm.1453
   Dias JD, 2012, GENE THER, V19, P988, DOI 10.1038/gt.2011.176
   Dunning MJ, 2007, BIOINFORMATICS, V23, P2183, DOI 10.1093/bioinformatics/btm311
   Durinck S, 2005, BIOINFORMATICS, V21, P3439, DOI 10.1093/bioinformatics/bti525
   Eager RM, 2011, CANCER GENE THER, V18, P305, DOI 10.1038/cgt.2011.7
   Fueyo J, 2000, ONCOGENE, V19, P2, DOI 10.1038/sj.onc.1203251
   Hall JA, 2011, IMMUNITY, V35, P13, DOI 10.1016/j.immuni.2011.07.002
   Hanahan D, 2000, CELL, V100, P57, DOI 10.1016/S0092-8674(00)81683-9
   Hemminki A, 2014, SCIENTIFICA, V2014, P862
   Hemminki A, 2013, CLIN CANCER RES, V19, P4541, DOI 10.1158/1078-0432.CCR-13-1471
   Hemminki A, 2012, MOL THER, V20, P1654, DOI 10.1038/mt.2012.170
   Hemminki O, 2014, INT J CANCER, V134, P2878, DOI 10.1002/ijc.28615
   Hemminki O, 2011, CANCER GENE THER, V18, P288, DOI 10.1038/cgt.2010.79
   Hemminki O, 2013, INT J CANC
   Hemminki O, 2012, MOL THERAPY J AM SOC
   Hemminki OH, 2014, GENE THERAPY CANC
   Hemminki O, 2012, MOL THER, V20, P1821, DOI 10.1038/mt.2012.115
   Howard Kaufman, 2013, J CLIN ONCOL, V31
   Johnson L, 2002, CANCER CELL, V1, P325, DOI 10.1016/S1535-6108(02)00060-0
   Kanerva A, 2002, CLIN CANCER RES, V8, P275
   Kanerva A, 2003, MOL THER, V8, P449, DOI 10.1016/S1525-0016(03)00200-4
   Kanerva A, 2013, CLIN CANCER RES, V19, P2734, DOI 10.1158/1078-0432.CCR-12-2546
   Kim M, 2002, EUR J CANCER, V38, P1917, DOI 10.1016/S0959-8049(02)00131-4
   Koski A, 2013, HUM GENE THER, V24, P1029, DOI 10.1089/hum.2013.123
   Koski A, 2010, MOL THER, V18, P1874, DOI 10.1038/mt.2010.161
   Liikanen I AL, 2011, TREATMENT CANC ONCOL
   Liikanen I, 2013, MOL THER, V21, P1212, DOI 10.1038/mt.2013.51
   Nettelbeck DM, 2002, CANCER RES, V62, P4663
   Odunsi K, 2012, P NATL ACAD SCI USA, V109, P5797, DOI 10.1073/pnas.1117208109
   Parviainen S, 2014, INT J CANC
   Pesonen S, 2012, INT J CANCER, V130, P1937, DOI 10.1002/ijc.26216
   Ranki T, 2014, INDUCTION ANTITUMOR
   Reuschenbach M, 2009, CANCER IMMUNOL IMMUN, V58, P1535, DOI 10.1007/s00262-009-0733-4
   Rodolfo M, 2003, CANCER RES, V63, P6948
   Ruifrok AC, 2001, ANAL QUANT CYTOL, V23, P291
   Sarkioja M, 2006, CANCER, V107, P1578, DOI 10.1002/cncr.22209
   Schubert U, 2000, NATURE, V404, P770
   Senzer NN, 2009, J CLIN ONCOL, V27, P5763, DOI 10.1200/JCO.2009.24.3675
   SINKOVICS J, 1993, INTERVIROLOGY, V36, P193, DOI 10.1159/000150339
   Takeuchi H, 2013, J IMMUNOL, V191, P3725, DOI 10.4049/jimmunol.1300032
   Toth K, 2010, EXPERT OPIN BIOL TH, V10, P353, DOI 10.1517/14712590903559822
   Tuve S, 2009, VACCINE, V27, P4225, DOI 10.1016/j.vaccine.2009.03.074
   Vassilev L., 2014, REPEATED INTRATUMORA
   von Mensdorff-Pouilly S, 2000, INT J CANCER, V86, P702, DOI 10.1002/(SICI)1097-0215(20000601)86:5<702::AID-IJC16>3.0.CO;2-1
   Vuolanto A, 2014, CHARACTERIZATION TUM
   Wang HJ, 2011, NAT MED, V17, P96, DOI 10.1038/nm.2270
   Xia Zhong-Jun, 2004, Ai Zheng, V23, P1666
NR 63
TC 44
Z9 48
U1 1
U2 4
PU IMPACT JOURNALS LLC
PI ORCHARD PARK
PA 6666 E QUAKER ST, STE 1, ORCHARD PARK, NY 14127 USA
EI 1949-2553
J9 ONCOTARGET
JI Oncotarget
PD FEB 28
PY 2015
VL 6
IS 6
BP 4467
EP 4481
DI 10.18632/oncotarget.2901
PG 15
WC Oncology; Cell Biology
SC Oncology; Cell Biology
GA CF6WB
UT WOS:000352696200079
PM 25714011
OA Green Published, Other Gold
DA 2021-05-03
ER

PT J
AU Deleeuw, RJ
   Kroeger, DR
   Kost, SE
   Chang, PP
   Webb, JR
   Nelson, BH
AF deLeeuw, Ronald J.
   Kroeger, David R.
   Kost, Sara E.
   Chang, Pheh-Ping
   Webb, John R.
   Nelson, Brad H.
TI CD25 Identifies a Subset of CD4(+)FoxP3(-) TIL That Are Exhausted Yet
   Prognostically Favorable in Human Ovarian Cancer
SO CANCER IMMUNOLOGY RESEARCH
LA English
DT Article
ID REGULATORY T-CELLS; TUMOR-INFILTRATING LYMPHOCYTES; IMMUNE-RESPONSES;
   EXPRESSION; PD-1; DEPLETION; OX40; IL-2; IMMUNOTHERAPY; INTERLEUKIN-2
AB CD25, the alpha subunit of the IL2 receptor, is a canonical marker of regulatory T cells (Treg) and hence has been implicated in immune suppression in cancer. However, CD25 is also required for optimal expansion and activity of effector T cells in peripheral tissues. Thus, we hypothesized that CD25, in addition to demarcating Tregs, might identify effector T cells in cancer. To investigate this possibility, we used multiparameter flow cytometry and IHC to analyze tumor-infiltrating lymphocytes (TIL) in primary high-grade serous carcinomas, the most common and fatal subtype of ovarian cancer. CD25 was expressed primarily by CD4(+) TIL, with negligible expression by CD8(+) TIL. In addition to conventional CD25(+)FoxP3(+) Tregs, we identified a subset of CD25(+)FoxP3(-) T cells that comprised up to 13% of CD4(+) TIL. In tumors with CD8(+) TIL, CD25(+)FoxP3(-) T cells showed a strong positive association with patient survival (HR, 0.56; P = 0.02), which exceeded the negative effect of Tregs (HR, 1.55; P = 0.09). Among CD4(+) TIL subsets, CD25(+)FoxP3(-) cells expressed the highest levels of PD-1. Moreover, after in vitro stimulation, they failed to produce common T-helper cytokines (IFN gamma, TNF alpha, IL2, IL4, IL10, or IL17A), suggesting that they were functionally exhausted. In contrast, the more abundant CD25(-)FoxP3(-) subset of CD4(+) TIL expressed low levels of PD-1 and produced T-helper 1 cytokines, yet conferred no prognostic benefit. Thus, CD25 identifies a subset of CD4(+)FoxP3(-) TIL that, despite being exhausted at diagnosis, have a strong, positive association with patient survival and warrant consideration as effector T cells for immunotherapy. (C) 2014 AACR.
C1 [deLeeuw, Ronald J.; Kroeger, David R.; Kost, Sara E.; Chang, Pheh-Ping; Webb, John R.; Nelson, Brad H.] BC Canc Agcy, Deeley Res Ctr, Victoria, BC V8R 6V5, Canada.
   [deLeeuw, Ronald J.; Kost, Sara E.; Webb, John R.; Nelson, Brad H.] Univ Victoria, Dept Biochem & Microbiol, Victoria, BC, Canada.
   [Nelson, Brad H.] Univ British Columbia, Dept Med Genet, Vancouver, BC V5Z 1M9, Canada.
RP Nelson, BH (corresponding author), BC Canc Agcy, 2410 Lee Ave, Victoria, BC V8R 6V5, Canada.
EM bnelson@bccrc.ca
OI Chang, Pheh Ping/0000-0002-3395-4746; Nelson, Brad/0000-0002-4445-5539
FU Canadian Institutes of Health ResearchCanadian Institutes of Health
   Research (CIHR) [MOP97897]; U.S. Department of DefenseUnited States
   Department of Defense [OC110435]; BC Cancer Foundation; BC Cancer Agency
   Tumour Tissue Repository
FX This study was supported by the Canadian Institutes of Health Research
   (MOP97897 and a fellowship to R.J. deLeeuw), U.S. Department of Defense
   (OC110435), BC Cancer Foundation, and the BC Cancer Agency Tumour Tissue
   Repository, a member of the Canadian Tumour Repository Network.
CR Ahmadzadeh M, 2009, BLOOD, V114, P1537, DOI 10.1182/blood-2008-12-195792
   Ayyoub M, 2013, CANCER IMMUNOL RES, V1, P303, DOI 10.1158/2326-6066.CIR-13-0062-T
   Bindea G, 2013, IMMUNITY, V39, P782, DOI 10.1016/j.immuni.2013.10.003
   Chen JG, 2011, INT J BIOL SCI, V7, P53, DOI 10.7150/ijbs.7.53
   Clarke B, 2009, MODERN PATHOL, V22, P393, DOI 10.1038/modpathol.2008.191
   CROCKER PR, 1987, J EXP MED, V166, P613, DOI 10.1084/jem.166.2.613
   Curiel TJ, 2004, NAT MED, V10, P942, DOI 10.1038/nm1093
   Curti BD, 2013, CANCER RES, V73, P7189, DOI 10.1158/0008-5472.CAN-12-4174
   D'Souza WN, 2003, J IMMUNOL, V171, P5727, DOI 10.4049/jimmunol.171.11.5727
   D'Souza WN, 2002, J IMMUNOL, V168, P5566, DOI 10.4049/jimmunol.168.11.5566
   Dannull J, 2005, J CLIN INVEST, V115, P3623, DOI 10.1172/JCI25947
   deLeeuw RJ, 2012, CLIN CANCER RES, V18, P3022, DOI 10.1158/1078-0432.CCR-11-3216
   Edwards RP, 1997, J CLIN ONCOL, V15, P3399, DOI 10.1200/JCO.1997.15.11.3399
   Fialova A, 2013, INT J CANCER, V132, P1070, DOI 10.1002/ijc.27759
   Fridman WH, 2012, NAT REV CANCER, V12, P298, DOI 10.1038/nrc3245
   Gooden MJM, 2011, BRIT J CANCER, V105, P93, DOI 10.1038/bjc.2011.189
   Gros A, 2014, J CLIN INVEST, V124, P2246, DOI [10.1172/JCI73639, 10.1172/JC173639]
   Hwang WT, 2012, GYNECOL ONCOL, V124, P192, DOI 10.1016/j.ygyno.2011.09.039
   Josefowicz SZ, 2012, ANNU REV IMMUNOL, V30, P531, DOI 10.1146/annurev.immunol.25.022106.141623
   Kim HJ, 2014, CANCER IMMUNOL RES, V2, P91, DOI 10.1158/2326-6066.CIR-13-0216
   Kroemer G, 2013, ANNU REV IMMUNOL, V31, P51, DOI 10.1146/annurev-immunol-032712-100008
   Kryczek I, 2009, BLOOD, V114, P1141, DOI 10.1182/blood-2009-03-208249
   Kryczek I, 2009, CANCER RES, V69, P3995, DOI 10.1158/0008-5472.CAN-08-3804
   Kurktschiev PD, 2014, J EXP MED, V211, P2047, DOI 10.1084/jem.20131333
   Leveque L, 2009, J IMMUNOTHER, V32, P101, DOI 10.1097/CJI.0b013e318195b59e
   Liao W, 2013, IMMUNITY, V38, P13, DOI 10.1016/j.immuni.2013.01.004
   Malek TR, 2010, IMMUNITY, V33, P153, DOI 10.1016/j.immuni.2010.08.004
   Marth C, 2004, AM J OBSTET GYNECOL, V191, P1598, DOI 10.1016/j.ajog.2004.05.007
   Milne K, 2009, PLOS ONE, V4, DOI 10.1371/journal.pone.0006412
   Milo R, 2014, THER ADV NEUROL DISO, V7, P7, DOI 10.1177/1756285613504021
   Moran AE, 2013, CURR OPIN IMMUNOL, V25, P230, DOI 10.1016/j.coi.2013.01.004
   Morse MA, 2008, BLOOD, V112, P610, DOI 10.1182/blood-2008-01-135319
   Okazaki T, 2013, NAT IMMUNOL, V14, P1212, DOI 10.1038/ni.2762
   Park B, 2014, J IMMUNOL, V192
   Pirici D, 2009, J HISTOCHEM CYTOCHEM, V57, P567, DOI 10.1369/jhc.2009.953240
   Preston CC, 2013, PLOS ONE, V8, DOI 10.1371/journal.pone.0080063
   Rech AJ, 2009, ANN NY ACAD SCI, V1174, P99, DOI 10.1111/j.1749-6632.2009.04939.x
   Redjimi N, 2011, PLOS ONE, V6, DOI 10.1371/journal.pone.0022845
   Rosenberg SA, 2014, J IMMUNOL, V192, P5451, DOI 10.4049/jimmunol.1490019
   Sato E, 2005, P NATL ACAD SCI USA, V102, P18538, DOI 10.1073/pnas.0509182102
   Seddiki N, 2006, J EXP MED, V203, P1693, DOI 10.1084/jem.20060468
   Shah CA, 2008, GYNECOL ONCOL, V109, P215, DOI 10.1016/j.ygyno.2008.01.010
   Simpson TR, 2013, J EXP MED, V210, P1695, DOI 10.1084/jem.20130579
   Tosolini M, 2011, CANCER RES, V71, P1263, DOI 10.1158/0008-5472.CAN-10-2907
   Tran E, 2014, SCIENCE, V344, P641, DOI 10.1126/science.1251102
   Valzasina B, 2005, BLOOD, V105, P2845, DOI 10.1182/blood-2004-07-2959
   Vlad AM, 2010, CANCER IMMUNOL IMMUN, V59, P293, DOI 10.1007/s00262-009-0750-3
   Wei F, 2013, P NATL ACAD SCI USA, V110, pE2480, DOI 10.1073/pnas.1305394110
   West NR, 2012, BRIT J CANCER, V108, P155
   Yang T, 2007, CLIN CANCER RES, V13, P7172, DOI 10.1158/1078-0432.CCR-07-1724
NR 50
TC 22
Z9 22
U1 0
U2 9
PU AMER ASSOC CANCER RESEARCH
PI PHILADELPHIA
PA 615 CHESTNUT ST, 17TH FLOOR, PHILADELPHIA, PA 19106-4404 USA
SN 2326-6066
EI 2326-6074
J9 CANCER IMMUNOL RES
JI Cancer Immunol. Res.
PD MAR
PY 2015
VL 3
IS 3
BP 245
EP 253
DI 10.1158/2326-6066.CIR-14-0146
PG 9
WC Oncology; Immunology
SC Oncology; Immunology
GA CF2LP
UT WOS:000352379100004
PM 25480168
OA Bronze
DA 2021-05-03
ER

PT J
AU Hosseini, HM
   Soleimanirad, J
   Aghdam, EM
   Amin, M
   Fooladi, AAI
AF Hosseini, Hamideh Mahmoodzadeh
   Soleimanirad, Jafar
   Aghdam, Elnaz Mehdizadeh
   Amin, Mohsen
   Fooladi, Abbas Ali Imani
TI Texosome-anchored superantigen triggers apoptosis in original ovarian
   cancer cells
SO MEDICAL ONCOLOGY
LA English
DT Article
DE Ovarian cancer; Apoptosis; Texosome; Staphylococcus enterotoxin B;
   Immunotherapy
ID ENTEROTOXIN TYPE-B; EXOSOMES; STIMULATION
AB Texosomes, nano-endosomal vesicles, are candidates for cancer immunotherapy due to their immunostimulating properties. We designed a new structure based on texosome and staphylococcal enterotoxin B (SEB) and assessed its cytotoxic impact on an ovarian cell line. Texosomes were isolated from tumor cells, and SEB was anchored onto by protein transfer method. MTT assay and Hoechst staining were used to identify the cytotoxic and apoptotic effects of this compound on treated cells with different concentrations of texosome-SEB (TEX-SEB). Moreover, the expression rate of bcl-2, bax, bak, bcl-xl and the activity of caspase-3 and caspase-9 were investigated. Treatments of the cells with 0.5, 2.5 and 10 mu g/100 mu l TEX-SEB were significantly cytotoxic within 24 h (p < 0.001). Hoechst staining revealed that all tested concentrations caused apoptosis after 24 h compared with the control cells (p < 0.001). Furthermore, it was found that treatment with all examined concentrations of TEX-SEB enhanced caspase-9 activity after 24 and 48 h, while caspase-3 activity was increased upon treatment with only 0.5 and 2.5 mu g/100 mu l of TEX-SEB after 24 h (p < 0.001). None of the concentrations of TEX-SEB affected the expression of the cancer-promoting genes. Our construct, the TEX-SEB, is a new model being able to create cytostatic properties on cancer cells.
C1 [Hosseini, Hamideh Mahmoodzadeh; Fooladi, Abbas Ali Imani] Baqiyatallah Univ Med Sci, Appl Microbiol Res Ctr, Tehran, Iran.
   [Soleimanirad, Jafar] Tabriz Univ Med Sci, Dept Anat Sci, Fac Med, Tabriz, Iran.
   [Aghdam, Elnaz Mehdizadeh] Tabriz Univ Med Sci, Dept Pharmaceut Biotechnol, Fac Pharm, Tabriz, Iran.
   [Amin, Mohsen] Univ Tehran Med Sci, Dept Drug & Food Control, Fac Pharm, Tehran, Iran.
RP Fooladi, AAI (corresponding author), Baqiyatallah Univ Med Sci, Appl Microbiol Res Ctr, Tehran, Iran.
EM imanifouladi.a@gmail.com
RI fooladi, Abbas ali imani/F-3308-2018; Soleimani Rad, J./H-8410-2019;
   Hosseini, Hamideh Mahmoodzadeh/V-6423-2019; Aghdam, elnaz
   Mehdizadeh/M-3863-2017
OI Hosseini, Hamideh Mahmoodzadeh/0000-0002-3987-0164; Aghdam, elnaz
   Mehdizadeh/0000-0002-8631-1509; , Mohsen/0000-0002-5666-8339; imani
   fooladi, abbas ali/0000-0001-7339-8257
CR Alberts DS, 1999, SEMIN ONCOL, V26, P8
   Battke C, 2011, CANCER IMMUNOL IMMUN, V60, P639, DOI 10.1007/s00262-011-0979-5
   Cho JA, 2005, INT J CANCER, V114, P613, DOI 10.1002/ijc.20757
   CHOI YW, 1989, P NATL ACAD SCI USA, V86, P8941, DOI 10.1073/pnas.86.22.8941
   Delcayre A, 2005, BLOOD CELL MOL DIS, V35, P158, DOI 10.1016/j.bcmd.2005.07.003
   Escola JM, 1998, J BIOL CHEM, V273, P20121, DOI 10.1074/jbc.273.32.20121
   Fadeel B, 2005, J INTERN MED, V258, P479, DOI 10.1111/j.1365-2796.2005.01570.x
   Ferrari D, 2010, BIOCHEM BIOPH RES CO, V391, P575, DOI 10.1016/j.bbrc.2009.11.101
   Fooladi AAI, 2010, J BUON, V15, P340
   Fooladi AAI, 2008, BIOTECHNOL LETT, V30, P2053, DOI 10.1007/s10529-008-9805-3
   Fooladi AAI, 2009, ARCH MED SCI, V5, P335
   Higgs BW, 2006, BMC MICROBIOL, V6, DOI 10.1186/1471-2180-6-48
   Hosseini HM, 2014, J BUON, V19, P440
   Hosseini HM, 2014, TUMOR BIOL, V35, P3699, DOI 10.1007/s13277-013-1489-1
   Hosseini Hamideh Mahmoodzadeh, 2013, Inflammation & Allergy Drug Targets, V12, P29
   KAPPLER J, 1989, SCIENCE, V244, P811, DOI 10.1126/science.2524876
   McGuire WP, 1998, SEMIN ONCOL, V25, P340
   McHugh RS, 1999, CANCER RES, V59, P2433
   NAGARAJAN S, 1995, J IMMUNOL METHODS, V184, P241, DOI 10.1016/0022-1759(95)00095-R
   Peng P, 2011, ONCOL REP, V25, P749, DOI 10.3892/or.2010.1119
   Rieger J, 2009, BIOMACROMOLECULES, V10, P651, DOI 10.1021/bm801492c
   Ristorcelli E, 2008, FASEB J, V22, P3358, DOI 10.1096/fj.07-102855
   Ristorcelli E, 2009, INT J CANCER, V125, P1016, DOI 10.1002/ijc.24375
   Schorey JS, 2008, TRAFFIC, V9, P871, DOI 10.1111/j.1600-0854.2008.00734.x
   Sharief M, 2004, SAUDI MED J, V25, P965
   Tan A, 2010, INT J NANOMED, V5, DOI 10.2147/IJN.S13402
   Wlodkowic D, 2009, LEUKEMIA RES, V33, P1440, DOI 10.1016/j.leukres.2009.05.025
   Wubbolts R, 2003, J BIOL CHEM, V278, P10963, DOI 10.1074/jbc.M207550200
   Xiu FM, 2007, J MOL MED, V85, P511, DOI 10.1007/s00109-006-0154-1
NR 29
TC 17
Z9 17
U1 0
U2 2
PU HUMANA PRESS INC
PI TOTOWA
PA 999 RIVERVIEW DRIVE SUITE 208, TOTOWA, NJ 07512 USA
SN 1357-0560
EI 1559-131X
J9 MED ONCOL
JI Med. Oncol.
PD JAN
PY 2015
VL 32
IS 1
AR 409
DI 10.1007/s12032-014-0409-6
PG 8
WC Oncology
SC Oncology
GA AY7ZW
UT WOS:000347775200069
PM 25452173
DA 2021-05-03
ER

PT J
AU Zhou, FL
   Krishnamurthy, J
   Wei, YC
   Li, M
   Hunt, K
   Johanning, GL
   Cooper, LJN
   Wang-Johanning, F
AF Zhou, Fuling
   Krishnamurthy, Janani
   Wei, Yongchang
   Li, Ming
   Hunt, Kelly
   Johanning, Gary L.
   Cooper, Laurence J. N.
   Wang-Johanning, Feng
TI Chimeric antigen receptor T cells targeting HERV-K inhibit breast cancer
   and its metastasis through downregulation of Ras
SO ONCOIMMUNOLOGY
LA English
DT Article
ID SLEEPING-BEAUTY SYSTEM; GENE-EXPRESSION; OVARIAN-CANCER; IMMUNOTHERAPY;
   SPECIFICITY; CARCINOMA; TOXICITY; ELEMENTS; GENOME; FAMILY
AB We have previously reported that human endogenous retrovirus-K (HERV-K) envelope (env) protein is a tumor-associated antigen (TAA) for cancer vaccines, and that its antibodies (mAbs) possess antitumor activity against cancer. In this study, a chimeric antigen receptor (CAR) specific for HERV-K env protein (K-CAR) was generated using anti-HERV-K mAb. K-CAR T cells from peripheral blood mononuclear cells (PBMCs) of 9 breast cancer (BC) patients and 12 normal donors were able to inhibit growth of, and to exhibit significant cytotoxicity toward, BC cells but not MCF-10A normal breast cells. The antitumor effects in cancer cells were significantly reduced when control T cells were used, or the expression of HERV-K was knocked down by an shRNA. Secretion of multiple cytokines, including IFN gamma, TNF-alpha, and IL-2, was significantly enhanced in culture media of BC cells treated with K-CARs. Significantly reduced tumor growth and tumor weight was observed in xenograft models bearing MDA-MB-231 or MDA-MB-435. eB1 BC cells. Importantly, the K-CAR prevented tumor metastasis to other organs. Furthermore, downregulation of HERV-K expression in tumors of mice treated with K-CAR correlated with upregulation of p53 and downregulation of MDM2 and p-ERK. Importantly, the expression of HERV-K env protein in metastatic tumor tissues treated with K-CAR T cells correlated with the expression of Ras. Our results indicate that HERV-K env protein is an oncoprotein and may play an important role in tumorigenesis related to p53 and Ras signaling pathways. Anti-HERV-K treatment, including K-CAR treatment, shows potential for immunotherapy of BC.
C1 [Zhou, Fuling; Wei, Yongchang; Li, Ming; Johanning, Gary L.; Wang-Johanning, Feng] Univ Texas MD Anderson Canc Ctr, Dept Vet Sci, Houston, TX 77030 USA.
   [Zhou, Fuling; Wei, Yongchang; Li, Ming; Johanning, Gary L.; Wang-Johanning, Feng] SRI Int, Viral Oncol Program, Menlo Pk, CA 94025 USA.
   [Zhou, Fuling] Xi An Jiao Tong Univ, Sch Med, Affiliated Hosp 2, Dept Clin Hematol, Xian 710049, Shannxi, Peoples R China.
   [Krishnamurthy, Janani; Cooper, Laurence J. N.] Univ Texas MD Anderson Canc Ctr, Div Pediat, Houston, TX 77030 USA.
   [Krishnamurthy, Janani; Li, Ming; Johanning, Gary L.; Cooper, Laurence J. N.; Wang-Johanning, Feng] Univ Texas Houston, Grad Sch Biomed Sci, Houston, TX USA.
   [Wei, Yongchang] Xi An Jiao Tong Univ, Sch Med, Affiliated Hosp 1, Dept Clin Oncol, Xian 710049, Shannxi, Peoples R China.
   [Hunt, Kelly] Univ Texas MD Anderson Canc Ctr, Dept Surg Oncol, Houston, TX 77030 USA.
   [Wang-Johanning, Feng] Univ Texas MD Anderson Canc Ctr, Dept Immunol, Houston, TX 77030 USA.
RP Wang-Johanning, F (corresponding author), Univ Texas MD Anderson Canc Ctr, Dept Vet Sci, Houston, TX 77030 USA.
EM feng.wang-johanning@SRI.com
OI Zhou, Fuling/0000-0003-0982-0382; Wei, Yongchang/0000-0001-7205-4663
FU United States Department of DefenseUnited States Department of Defense
   [BC113114]; National Institute of Environmental Health SciencesUnited
   States Department of Health & Human ServicesNational Institutes of
   Health (NIH) - USANIH National Institute of Environmental Health
   Sciences (NIEHS) [ES007784]; Avon Foundation for Women [07-2007-070-01,
   02-2011-104]; NATIONAL CANCER INSTITUTEUnited States Department of
   Health & Human ServicesNational Institutes of Health (NIH) - USANIH
   National Cancer Institute (NCI) [P30CA016672] Funding Source: NIH
   RePORTER
FX This work was supported in part by grant BC113114 from the United States
   Department of Defense, grant ES007784 from the National Institute of
   Environmental Health Sciences, and grants 07-2007-070-01 (GLJ) and
   02-2011-104 (FWJ) from the Avon Foundation for Women.
CR Ahn K, 2009, MOL CELLS, V28, P99, DOI 10.1007/s10059-009-0107-y
   Chen T, 2013, LEUKEMIA, V27, P1469, DOI 10.1038/leu.2013.8
   Contreras-Galindo R, 2008, J VIROL, V82, P9329, DOI 10.1128/JVI.00646-08
   Davies DM, 2010, ARCH IMMUNOL THER EX, V58, P165, DOI 10.1007/s00005-010-0074-1
   Dotti G, 2001, EXP HEMATOL, V29, P952, DOI 10.1016/S0301-472X(01)00668-3
   Gulati AP, 2006, MOL CARCINOGEN, V45, P26, DOI 10.1002/mc.20149
   Gupta PB, 2009, CELL, V138, P645, DOI 10.1016/j.cell.2009.06.034
   Han EQ, 2013, J HEMATOL ONCOL, V6, DOI 10.1186/1756-8722-6-47
   Hohn O, 2013, FRONT ONCOL, V3, DOI 10.3389/fonc.2013.00246
   Huang Gengming, 2013, J Carcinog, V12, P5, DOI 10.4103/1477-3163.109032
   Kandalaft LE, 2012, J TRANSL MED, V10, DOI 10.1186/1479-5876-10-157
   Kazazian HH, 2004, SCIENCE, V303, P1626, DOI 10.1126/science.1089670
   Kebriaei P, 2012, HUM GENE THER, V23, P444, DOI 10.1089/hum.2011.167
   Kline J, 2008, CLIN CANCER RES, V14, P3156, DOI 10.1158/1078-0432.CCR-07-4696
   Kloss CC, 2013, NAT BIOTECHNOL, V31, P71, DOI 10.1038/nbt.2459
   Lamers CHJ, 2013, MOL THER, V21, P904, DOI 10.1038/mt.2013.17
   Lander ES, 2011, NATURE, V470, P187, DOI 10.1038/nature09792
   Lanitis E, 2013, CANCER IMMUNOL RES, V1, P43, DOI 10.1158/2326-6066.CIR-13-0008
   Livak KJ, 2001, METHODS, V25, P402, DOI 10.1006/meth.2001.1262
   Maiti SN, 2013, J IMMUNOTHER, V36, P112, DOI 10.1097/CJI.0b013e3182811ce9
   Mami-Chouaib F, 2002, IMMUNOL REV, V188, P114, DOI 10.1034/j.1600-065X.2002.18810.x
   Morgan RA, 2010, MOL THER, V18, P843, DOI 10.1038/mt.2010.24
   Reus K, 2001, J VIROL, V75, P8917, DOI 10.1128/JVI.75.19.8917-8926.2001
   Rycaj K, 2015, CLIN CANCER RES, V21, P471, DOI 10.1158/1078-0432.CCR-14-0388
   Schlimper C, 2012, CLIN DEV IMMUNOL, DOI 10.1155/2012/238924
   Singh H, 2008, CANCER RES, V68, P2961, DOI 10.1158/0008-5472.CAN-07-5600
   Spranger S, 2013, SCI TRANSL MED, V5, DOI 10.1126/scitranslmed.3006504
   Sun ML, 2014, BREAST CANCER RES, V16, DOI 10.1186/bcr3674
   Torikai H, 2012, BLOOD, V119, P5697, DOI 10.1182/blood-2012-01-405365
   Wang-Johanning F, 2003, ONCOGENE, V22, P1528, DOI 10.1038/sj.onc.1206241
   Wang-Johanning F, 2001, CLIN CANCER RES, V7, P1553
   Wang-Johanning F, 2008, CANCER RES, V68, P5869, DOI 10.1158/0008-5472.CAN-07-6838
   Wang-Johanning F, 2014, INT J CANCER, V134, P587, DOI 10.1002/ijc.28389
   Wang-Johanning F, 2012, JNCI-J NATL CANCER I, V104, P189, DOI 10.1093/jnci/djr540
   Yang XM, 2013, PLOS ONE, V8, DOI 10.1371/journal.pone.0059147
   Yu F, 2011, ONCOGENE, V30, P2161, DOI 10.1038/onc.2010.591
   Zhao Jing, 2011, Genes Cancer, V2, P914, DOI 10.1177/1947601911431841
NR 37
TC 30
Z9 32
U1 2
U2 11
PU TAYLOR & FRANCIS INC
PI PHILADELPHIA
PA 530 WALNUT STREET, STE 850, PHILADELPHIA, PA 19106 USA
SN 2162-402X
J9 ONCOIMMUNOLOGY
JI OncoImmunology
PY 2015
VL 4
IS 11
AR e1047582
DI 10.1080/2162402X.2015.1047582
PG 17
WC Oncology; Immunology
SC Oncology; Immunology
GA CR8TI
UT WOS:000361626500017
PM 26451325
OA Green Published, Bronze
DA 2021-05-03
ER

PT J
AU Huang, Y
   Ma, CL
   Zhang, QY
   Ye, J
   Wang, F
   Zhang, YP
   Hunborg, P
   Varvares, MA
   Hoft, DF
   Hsueh, EC
   Peng, GY
AF Huang, Yi
   Ma, Chunling
   Zhang, Qunyuan
   Ye, Jian
   Wang, Fang
   Zhang, Yanping
   Hunborg, Pamela
   Varvares, Mark A.
   Hoft, Daniel F.
   Hsueh, Eddy C.
   Peng, Guangyong
TI CD4(+) and CD8(+) T cells have opposing roles in breast cancer
   progression and outcome
SO ONCOTARGET
LA English
DT Article
DE CD4(+) T cells; CD8(+) T cells; regulatory T cells; Th17 cells; breast
   tumor microenvironment
ID TUMOR-INFILTRATING LYMPHOCYTES; HUMAN TH17 CELLS; OVARIAN-CANCER;
   TOLL-LIKE; IMMUNITY; IMMUNOTHERAPY; SURVIVAL; IMMUNOSURVEILLANCE;
   ADENOCARCINOMA; RECRUITMENT
AB The Cancer Immunoediting concept has provided critical insights suggesting dual functions of immune system during the cancer initiation and development. However, the dynamics and roles of CD4(+) and CD8(+) T cells in the pathogenesis of breast cancer remain unclear. Here we utilized two murine breast cancer models (4T1 and E0771) and demonstrated that both CD4(+) and CD8(+) T cells were increased and involved in immune responses, but with distinct dynamic trends in breast cancer development. In addition to cell number increases, CD4(+) T cells changed their dominant subsets from Th1 in the early stages to Treg and Th17 cells in the late stages of the cancer progression. We also analyzed CD4(+) and CD8(+) T cell infiltration in primary breast cancer tissues from cancer patients. We observed that CD8(+) T cells are the key effector cell population mediating effective anti-tumor immunity resulting in better clinical outcomes. In contrast, intra-tumoral CD4(+) T cells have negative prognostic effects on breast cancer patient outcomes. These studies indicate that CD4(+) and CD8(+) T cells have opposing roles in breast cancer progression and outcomes, which provides new insights relevant for the development of effective cancer immunotherapeutic approaches.
C1 [Huang, Yi; Ma, Chunling; Ye, Jian; Wang, Fang; Hoft, Daniel F.; Peng, Guangyong] St Louis Univ, Sch Med, Dept Internal Med, St Louis, MO USA.
   [Huang, Yi] Chongqing Med Univ, Childrens Hosp, Ctr Clin Mol Med, Chongqing, Peoples R China.
   [Ma, Chunling] Women & Childrens Hlth Care Hosp Linyi City, Dept Lab Med, Linyi, Peoples R China.
   [Ma, Chunling] Shandong Med Coll, Mol Biol Expt Ctr, Linyi, Peoples R China.
   [Zhang, Qunyuan] Washington Univ, Sch Med, Dept Genet, St Louis, MO 63110 USA.
   [Wang, Fang] Nanjing Med Univ, Affiliated Hosp 1, Dept Lab Med, Nanjing, Jiangsu, Peoples R China.
   [Zhang, Yanping; Hunborg, Pamela; Hsueh, Eddy C.] St Louis Univ, Sch Med, Dept Surg, St Louis, MO 63103 USA.
   [Varvares, Mark A.] St Louis Univ, Sch Med, Dept Otolaryngol Head & Neck Surg, St Louis, MO USA.
RP Hsueh, EC (corresponding author), St Louis Univ, Sch Med, Dept Surg, St Louis, MO 63103 USA.
EM hsuehec@slu.edu; gpeng@slu.edu
RI Huang, Yi/AAI-1365-2020
OI Huang, Yi/0000-0002-8379-9684
FU American Cancer SocietyAmerican Cancer Society [RSG-10-160-01-LIB];
   Melanoma Research Alliance; National Institutes of HealthUnited States
   Department of Health & Human ServicesNational Institutes of Health (NIH)
   - USA; NATIONAL CANCER INSTITUTEUnited States Department of Health &
   Human ServicesNational Institutes of Health (NIH) - USANIH National
   Cancer Institute (NCI) [R01CA184379] Funding Source: NIH RePORTER
FX The authors would like to thank Dr. William S. M. Wold and Jacqueline
   Spencer (Department of Molecular Microbiology and Immunology, Saint
   Louis University) for providing their microtome for tissue sections, and
   Joy Eslick and Sherri Koehm for FACS sorting and analyses. We also thank
   Dr. Edward S. Bolesta (Department of Pathology, Saint Louis University)
   for providing paraffin embedded specimens of breast cancer. This work
   was partially supported by grants from the American Cancer Society
   (RSG-10-160-01-LIB, to G. P), the Melanoma Research Alliance (to G. P),
   and the National Institutes of Health (to G. P).
CR Bates GJ, 2006, J CLIN ONCOL, V24, P5373, DOI 10.1200/JCO.2006.05.9584
   Bui JD, 2007, CURR OPIN IMMUNOL, V19, P203, DOI 10.1016/j.coi.2007.02.001
   Chen L, 2007, MOL THER, V15, P2194, DOI 10.1038/sj.mt.6300310
   Curiel TJ, 2008, CURR OPIN IMMUNOL, V20, P241, DOI 10.1016/j.coi.2008.04.008
   Curigliano G, 2007, EXPERT REV ANTICANC, V7, P1225, DOI 10.1586/14737140.7.9.1225
   Disis ML, 2002, J CLIN ONCOL, V20, P2624, DOI 10.1200/JCO.2002.06.171
   Dunn GP, 2004, IMMUNITY, V21, P137, DOI 10.1016/j.immuni.2004.07.017
   Dunn GP, 2004, ANNU REV IMMUNOL, V22, P329, DOI 10.1146/annurev.immunol.22.012703.104803
   Emens LA, 2005, ENDOCR-RELAT CANCER, V12, P1, DOI 10.1677/erc.1.00671
   Emens LA, 2005, EXPERT REV VACCINES, V4, P829, DOI 10.1586/14760584.4.6.831
   Ewens A, 2005, ANTICANCER RES, V25, P3905
   Fridman WH, 2012, NAT REV CANCER, V12, P298, DOI 10.1038/nrc3245
   Galon J, 2006, SCIENCE, V313, P1960, DOI 10.1126/science.1129139
   Gu-Trantien C, 2013, J CLIN INVEST, V123, P2873, DOI 10.1172/JCI67428
   Haanen JBAG, 2006, CANCER IMMUNOL IMMUN, V55, P451, DOI 10.1007/s00262-005-0018-5
   Hudis Clifford A, 2003, Clin Breast Cancer, V4 Suppl 2, pS70, DOI 10.3816/CBC.2003.s.018
   Janssen EM, 2003, NATURE, V421, P852, DOI 10.1038/nature01441
   Liyanage UK, 2002, J IMMUNOL, V169, P2756, DOI 10.4049/jimmunol.169.5.2756
   Ma CL, 2012, J IMMUNOL, V189, P5029, DOI 10.4049/jimmunol.1201892
   Mahmoud SMA, 2011, J CLIN ONCOL, V29, P1949, DOI 10.1200/JCO.2010.30.5037
   Mahmoud SMA, 2011, BREAST CANCER RES TR, V127, P99, DOI 10.1007/s10549-010-0987-8
   Merlo A, 2009, J CLIN ONCOL, V27, P1746, DOI 10.1200/JCO.2008.17.9036
   Miyahara Y, 2008, P NATL ACAD SCI USA, V105, P15505, DOI 10.1073/pnas.0710686105
   Pages F, 2009, J CLIN ONCOL, V27, P5944, DOI 10.1200/JCO.2008.19.6147
   Pardoll DM, 1998, CURR OPIN IMMUNOL, V10, P588, DOI 10.1016/S0952-7915(98)80228-8
   Peng G, 2007, IMMUNITY, V27, P334, DOI 10.1016/j.immuni.2007.05.020
   Peng GY, 2005, SCIENCE, V309, P1380, DOI 10.1126/science.1113401
   Perez SA, 2007, CLIN CANCER RES, V13, P2714, DOI 10.1158/1078-0432.CCR-06-2347
   Perou CM, 2000, NATURE, V406, P747, DOI 10.1038/35021093
   Reddish MA, 1998, INT J CANCER, V76, P817, DOI 10.1002/(SICI)1097-0215(19980610)76:6<817::AID-IJC9>3.0.CO;2-0
   Sato E, 2005, P NATL ACAD SCI USA, V102, P18538, DOI 10.1073/pnas.0509182102
   Schreiber RD, 2011, SCIENCE, V331, P1565, DOI 10.1126/science.1203486
   Solomayer EF, 2006, BREAST CANCER RES TR, V98, P179, DOI 10.1007/s10549-005-9147-y
   Sotiriou C, 2009, NEW ENGL J MED, V360, P790, DOI 10.1056/NEJMra0801289
   Su XM, 2010, J IMMUNOL, V184, P1630, DOI 10.4049/jimmunol.0902813
   Tao K, 2008, BMC CANCER, V8, DOI 10.1186/1471-2407-8-228
   Wang HY, 2004, IMMUNITY, V20, P107, DOI 10.1016/S1074-7613(03)00359-5
   Wilke CM, 2011, CARCINOGENESIS, V32, P643, DOI 10.1093/carcin/bgr019
   Ye J, 2013, CANCER RES, V73, P6137, DOI 10.1158/0008-5472.CAN-13-0348
   Ye J, 2013, J IMMUNOL, V190, P2403, DOI 10.4049/jimmunol.1202369
   Ye J, 2013, AM J PATHOL, V182, P10, DOI 10.1016/j.ajpath.2012.08.041
   Ye J, 2012, BLOOD, V120, P2021, DOI 10.1182/blood-2012-03-416040
   Ye JA, 2011, EUR J IMMUNOL, V41, P936, DOI 10.1002/eji.201040682
   Zhou JH, 2004, CELL MOL IMMUNOL, V1, P247
NR 44
TC 81
Z9 86
U1 1
U2 16
PU IMPACT JOURNALS LLC
PI ORCHARD PARK
PA 6666 E QUAKER ST, STE 1, ORCHARD PARK, NY 14127 USA
EI 1949-2553
J9 ONCOTARGET
JI Oncotarget
PD JUL 10
PY 2015
VL 6
IS 19
BP 17462
EP 17478
DI 10.18632/oncotarget.3958
PG 17
WC Oncology; Cell Biology
SC Oncology; Cell Biology
GA CO2VB
UT WOS:000359013600069
PM 25968569
OA Other Gold, Green Published
DA 2021-05-03
ER

PT J
AU Teo, PY
   Yang, C
   Whilding, LM
   Parente-Pereira, AC
   Maher, J
   George, AJT
   Hedrick, JL
   Yang, YY
   Ghaem-Maghami, S
AF Teo, Pei Yun
   Yang, Chuan
   Whilding, Lynsey M.
   Parente-Pereira, Ana C.
   Maher, John
   George, Andrew J. T.
   Hedrick, James L.
   Yang, Yi Yan
   Ghaem-Maghami, Sadaf
TI Ovarian Cancer Immunotherapy Using PD-L1 siRNA Targeted Delivery from
   Folic Acid-Functionalized Polyethylenimine: Strategies to Enhance T Cell
   Killing
SO ADVANCED HEALTHCARE MATERIALS
LA English
DT Article
DE T cells; polyethylenimine; ovarian cancer; PD-L1 knock-down; siRNA
   delivery
ID MOLECULAR-WEIGHT POLYETHYLENIMINE; GENE TRANSFECTION; FOLATE RECEPTOR;
   SAFETY; EFFICIENCY; EXPRESSION; ANTIBODY; B7-H1; PEG; DNA
AB Adoptive T cell immunotherapy is a promising treatment strategy for epithelial ovarian cancer (EOC). However, programmed death ligand-1 (PD-L1), highly expressed on EOC cells, interacts with programmed death-1 (PD-1), expressed on T cells, causing immunosuppression. This study aims to block PD-1/PD-L1 interactions by delivering PD-L1 siRNA, using various folic acid (FA)-functionalized polyethylenimine (PEI) polymers, to SKOV-3-Luc EOC cells, and investigate the sensitization of the EOC cells to T cell killing. To enhance siRNA uptake into EOC cells, which over express folate receptors, PEI is modified with FA or PEG-FA so that siRNA is complexed into nanoparticles with folate molecules on the surface. PEI modification with a single functional group lowers the polymer cytotoxicity compared to unmodified PEI. FA-conjugated polymers increase siRNA uptake into SKOV-3-luc cells and decrease unspecific uptake into monocytes. All polymers result in 40% to 50% PD-L1 protein knockdown. Importantly, SKOV-3-Luc cells treated with either PEI-FA or PEI- polyethylene glycol (PEG)-FA/PD-L1 siRNA complexes are up to twofold more sensitive to T cell killing compared to scrambled siRNA treated controls. These findings are the first to demonstrate that PD-L1 knockdown in EOC cells, via siRNA/FA-targeted delivery, are able to sensitize cancer cells to T cell killing.
C1 [Teo, Pei Yun; Yang, Chuan; Yang, Yi Yan] Inst Bioengn & Nanotechnol, Singapore 138669, Singapore.
   [Teo, Pei Yun; Whilding, Lynsey M.; Ghaem-Maghami, Sadaf] Univ London Imperial Coll Sci Technol & Med, London W12 0NN, England.
   [Whilding, Lynsey M.; Parente-Pereira, Ana C.; Maher, John] Kings Coll London, Guys Hosp, London SE1 9RT, England.
   [George, Andrew J. T.] Brunel Univ, Uxbridge UB8 3PH, Middx, England.
   [Hedrick, James L.] IBM Almaden Res Ctr, San Jose, CA 95120 USA.
RP Yang, YY (corresponding author), Inst Bioengn & Nanotechnol, 31 Biopolis Way, Singapore 138669, Singapore.
EM yyyang@ibn.a-star.edu.sg; s.ghaem-maghami@imperial.ac.uk
RI Yang, Chuan/F-4837-2016; Yang, Yi Yan/C-1338-2014
OI Yang, Chuan/0000-0001-8558-062X; Yang, Yi Yan/0000-0002-1871-5448;
   Ghaem-Maghami, Sadaf/0000-0002-7369-5080; George,
   Andrew/0000-0002-2866-0241
FU Section of Surgery and Cancer, Department of Medicine, Imperial College
   London; Institute of Bioengineering and Nanotechnology (Biomedical
   Research Council, Agency for Science, Technology and Research,
   Singapore)Agency for Science Technology & Research (ASTAR); Association
   for International Cancer Research; IBM Almaden Research Center, USA;
   Agency for Science, Technology and Research, SingaporeAgency for Science
   Technology & Research (ASTAR); Worldwide Cancer Research [13-1017]
   Funding Source: researchfish
FX The authors would like to acknowledge the financial support from the
   Section of Surgery and Cancer, Department of Medicine, Imperial College
   London and the Institute of Bioengineering and Nanotechnology
   (Biomedical Research Council, Agency for Science, Technology and
   Research, Singapore), the Association for International Cancer Research
   and IBM Almaden Research Center, USA. A*STAR Graduate Scholarship
   (overseas) from Agency for Science, Technology and Research, Singapore
   to Pei Yun Teo is gratefully acknowledged.
CR Abiko K, 2013, CLIN CANCER RES, V19, P1363, DOI 10.1158/1078-0432.CCR-12-2199
   Bagnoli M, 2003, GYNECOL ONCOL, V88, pS140, DOI 10.1006/gyno.2002.6705
   Barber DL, 2006, NATURE, V439, P682, DOI 10.1038/nature04444
   Brahmer JR, 2012, NEW ENGL J MED, V366, P2455, DOI 10.1056/NEJMoa1200694
   Brahmer JR, 2010, J CLIN ONCOL, V28, P3167, DOI 10.1200/JCO.2009.26.7609
   CAMPBELL IG, 1991, CANCER RES, V51, P5329
   Cruz LJ, 2011, BIOMATERIALS, V32, P6791, DOI 10.1016/j.biomaterials.2011.04.082
   Curiel TJ, 2003, NAT MED, V9, P562, DOI 10.1038/nm863
   Curran KJ, 2012, J GENE MED, V14, P405, DOI 10.1002/jgm.2604
   Davies DM, 2012, MOL MED, V18, P565, DOI 10.2119/molmed.2011.00493
   Dong HD, 1999, NAT MED, V5, P1365
   Dong HD, 2002, NAT MED, V8, P793, DOI 10.1038/nm730
   Duraiswamy J, 2013, CANCER RES, V73, P6900, DOI 10.1158/0008-5472.CAN-13-1550
   Erickson JJ, 2012, J CLIN INVEST, V122, P2967, DOI 10.1172/JCI62860
   Gilham DE, 2012, TRENDS MOL MED, V18, P377, DOI 10.1016/j.molmed.2012.04.009
   Hamanishi J, 2007, P NATL ACAD SCI USA, V104, P3360, DOI 10.1073/pnas.0611533104
   Hamid O, 2013, NEW ENGL J MED, V369, P134, DOI 10.1056/NEJMoa1305133
   Hobel S, 2013, WIRES NANOMED NANOBI, V5, P484, DOI 10.1002/wnan.1228
   Islam MA, 2014, J CONTROL RELEASE, V193, P74, DOI 10.1016/j.jconrel.2014.05.055
   Khan M, 2012, ADV HEALTHC MATER, V1, P373, DOI 10.1002/adhm.201200109
   Kim SH, 2010, BIOMATERIALS, V31, P8063, DOI 10.1016/j.biomaterials.2010.07.018
   Knorr V, 2008, PHARM RES-DORDR, V25, P2937, DOI 10.1007/s11095-008-9700-6
   Kularatne SA, 2010, METHODS MOL BIOL, V624, P249, DOI 10.1007/978-1-60761-609-2_17
   Li JG, 2014, NANOSCALE, V6, P1732, DOI 10.1039/c3nr05024f
   Livak KJ, 2001, METHODS, V25, P402, DOI 10.1006/meth.2001.1262
   Maher J, 2012, ISRN ONCOL, V2012, P278093, DOI DOI 10.5402/2012/278093
   Maine CJ, 2014, CANCER IMMUNOL IMMUN, V63, P215, DOI 10.1007/s00262-013-1503-x
   Mao CQ, 2011, BIOMATERIALS, V32, P3124, DOI 10.1016/j.biomaterials.2011.01.006
   Moghimi SM, 2005, MOL THER, V11, P990, DOI 10.1016/j.ymthe.2005.02.010
   Moghimi SM, 2001, PHARMACOL REV, V53, P283
   Nukolova NV, 2011, BIOMATERIALS, V32, P5417, DOI 10.1016/j.biomaterials.2011.04.006
   Parente-Pereira AC, 2013, J IMMUNOL, V191, P2437, DOI 10.4049/jimmunol.1301119
   Park K, 2010, J CONTROL RELEASE, V142, P147, DOI 10.1016/j.jconrel.2010.01.025
   Ping Y, 2013, BIOMATERIALS, V34, P6482, DOI 10.1016/j.biomaterials.2013.03.071
   Pinkoski MJ, 2001, J BIOL CHEM, V276, P12060, DOI 10.1074/jbc.M009038200
   Pratt RC, 2008, CHEM COMMUN, P114, DOI 10.1039/b713925j
   Quezada SA, 2013, BRIT J CANCER, V108, P1560, DOI 10.1038/bjc.2013.117
   Rejman J, 2004, BIOCHEM J, V377, P159, DOI 10.1042/BJ20031253
   RIVIERE I, 1995, P NATL ACAD SCI USA, V92, P6733, DOI 10.1073/pnas.92.15.6733
   Schroder K, 2004, J LEUKOCYTE BIOL, V75, P163, DOI 10.1189/jlb.0603252
   Sheridan C, 2014, NAT BIOTECHNOL, V32, P847, DOI 10.1038/nbt0914-847
   Sonawane ND, 2003, J BIOL CHEM, V278, P44826, DOI 10.1074/jbc.M308643200
   Takae S, 2008, J AM CHEM SOC, V130, P6001, DOI 10.1021/ja800336v
   Teo PY, 2013, BIOMATERIALS, V34, P7971, DOI 10.1016/j.biomaterials.2013.07.005
   Thomas M, 2002, P NATL ACAD SCI USA, V99, P14640, DOI 10.1073/pnas.192581499
   Topalian SL, 2012, NEW ENGL J MED, V366, P2443, DOI 10.1056/NEJMoa1200690
   Vaughan S, 2011, NAT REV CANCER, V11, P719, DOI 10.1038/nrc3144
   Verma A, 2010, SMALL, V6, P12, DOI 10.1002/smll.200901158
   Wang HY, 2012, INT J PHARMACEUT, V438, P191, DOI 10.1016/j.ijpharm.2012.08.039
   Wennemers M, 2012, PLOS ONE, V7, DOI 10.1371/journal.pone.0049439
   Werner ME, 2011, BIOMATERIALS, V32, P8548, DOI 10.1016/j.biomaterials.2011.07.067
   Wilkie S, 2010, J BIOL CHEM, V285, P25538, DOI 10.1074/jbc.M110.127951
   Won YY, 2009, J CONTROL RELEASE, V139, P88, DOI 10.1016/j.jconrel.2009.06.031
   Wu WL, 2004, NUCLEIC ACIDS RES, V32, DOI 10.1093/nar/gnh010
   Yang C, 2013, ADV HEALTHC MATER, V2, P1304, DOI 10.1002/adhm.201300046
   Zhang Y, 2010, INT J PHARMACEUT, V390, P198, DOI 10.1016/j.ijpharm.2010.01.035
   Zheng M, 2011, MOL PHARMACEUT, V8, P2434, DOI 10.1021/mp2003797
   Zou WP, 2008, NAT REV IMMUNOL, V8, P467, DOI 10.1038/nri2326
NR 58
TC 76
Z9 80
U1 15
U2 184
PU WILEY-BLACKWELL
PI HOBOKEN
PA 111 RIVER ST, HOBOKEN 07030-5774, NJ USA
SN 2192-2640
EI 2192-2659
J9 ADV HEALTHC MATER
JI Adv. Healthc. Mater.
PD JUN 3
PY 2015
VL 4
IS 8
BP 1180
EP 1189
DI 10.1002/adhm.201500089
PG 10
WC Engineering, Biomedical; Nanoscience & Nanotechnology; Materials
   Science, Biomaterials
SC Engineering; Science & Technology - Other Topics; Materials Science
GA CJ8JJ
UT WOS:000355746000008
PM 25866054
DA 2021-05-03
ER

PT J
AU Liao, JB
   Ovenell, KJ
   Curtis, EEM
   Cecil, DL
   Koehnlein, MR
   Rastetter, LR
   Gad, EA
   Disis, ML
AF Liao, John B.
   Ovenell, Kelsie J.
   Curtis, Erin E. M.
   Cecil, Denise L.
   Koehnlein, Marlese R.
   Rastetter, Lauren R.
   Gad, Ekram A.
   Disis, Mary L.
TI Preservation of tumor-host immune interactions with luciferase-tagged
   imaging in a murine model of ovarian cancer
SO JOURNAL FOR IMMUNOTHERAPY OF CANCER
LA English
DT Article
DE Ovarian cancer; Mouse models; Immune therapies
ID INTRAEPITHELIAL T-CELLS; INFILTRATING LYMPHOCYTES; FAVORABLE PROGNOSIS;
   MOUSE MODELS; CARCINOMA; INDUCTION; PROTEIN; HYPERPLASIA; EXPRESSION;
   SURVIVAL
AB Background: Ovarian cancer is immunogenic and residual tumor volume after surgery is known to be prognostic. Ovarian cancer often follows a recurring-remitting course and microscopic disease states may present ideal opportunities for immune therapies. We sought to establish the immune profile of a murine model of ovarian cancer that allows in vivo tumor imaging and the quantitation of microscopic disease.
   Results and Discussion: Baseline imaging and weight measurements were taken within 1 and 2 weeks after intraperitoneal tumor injection, respectively. Significantly higher photons per second from baseline imaging were first observed 5 weeks after tumor cell injection (p < 0.05) and continued to be significant through 8 weeks after injection (p < 0.01), whereas a significant increase in weight above baseline was not observed until day 56 (p < 0.0001). Expression of luc2 in ID8 cells did not alter the cellular immune microenvironment of the tumor. FOXP3+ T cells were more likely to be detected in the intraepithelial compartment and CD4+ T cells in the stroma as compared to CD3+ T cells, which were found equally in stroma and intraepithelial compartments.
   Conclusions: Use of an intraperitoneal tumor expressing a codon-optimized firefly luciferase in an immunocompetent mouse model allows tumor quantitation in vivo and detection of microscopic tumor burdens. Expression of this foreign protein does not significantly effect tumor engraftment or the immune microenvironment of the ID8 cells in vivo and may allow novel immunotherapies to be assessed in a murine model for their translational potential to ovarian cancers in remission or minimal disease after primary cytoreductive surgery or chemotherapy.
   Methods: Mouse ovarian surface epithelial cells from C57BL6 mice transformed after serial passage in vitro were transduced with a lentiviral vector expressing a codon optimized firefly luciferase (luc2). Cell lines were selected and luc2 expression functionally confirmed in vitro. Cell lines were intraperitoneally (IP) implanted in albino C57BL/6/BrdCrHsd-Tyrc mice and albino B6(Cg)-Tyrc-2 J/J mice for serial imaging. D-luciferin substrate was injected IP and tumors were serially imaged in vivo using a Xenogen IVIS. Tumor take, weights, and luminescent intensities were measured. Immunohistochemistry was performed on tumors and assessed for immune infiltrates in stromal and intraepithelial compartments.
C1 [Liao, John B.; Ovenell, Kelsie J.; Curtis, Erin E. M.] Univ Washington, Dept Obstet & Gynecol, Div Gynecol Oncol, 1959 NE Pacific St, Seattle, WA 98195 USA.
   [Liao, John B.; Ovenell, Kelsie J.; Curtis, Erin E. M.; Cecil, Denise L.; Koehnlein, Marlese R.; Rastetter, Lauren R.; Gad, Ekram A.; Disis, Mary L.] Univ Washington, Ctr Translat Med Womens Hlth, Tumor Vaccine Grp, Seattle, WA 98109 USA.
   [Curtis, Erin E. M.] Swarthmore Coll, Swarthmore, PA 19081 USA.
RP Liao, JB (corresponding author), Univ Washington, Dept Obstet & Gynecol, Div Gynecol Oncol, 1959 NE Pacific St, Seattle, WA 98195 USA.
EM johnliao@u.washington.edu
OI Nacev, Erin/0000-0001-9619-2999
FU National Institutes of Health's Women's Reproductive Health Research
   Program at the University of WashingtonUnited States Department of
   Health & Human ServicesNational Institutes of Health (NIH) - USA
   [5K12HD001264-12]; Department of Defense, Ovarian Cancer Research
   Program, Ovarian Cancer Academy AwardUnited States Department of
   Defense; Marsha Rivkin Center For Ovarian Cancer Research; NCIUnited
   States Department of Health & Human ServicesNational Institutes of
   Health (NIH) - USANIH National Cancer Institute (NCI) [P50 CA083636];
   Komen Scholar Award; EUNICE KENNEDY SHRIVER NATIONAL INSTITUTE OF CHILD
   HEALTH & HUMAN DEVELOPMENTUnited States Department of Health & Human
   ServicesNational Institutes of Health (NIH) - USANIH Eunice Kennedy
   Shriver National Institute of Child Health & Human Development (NICHD)
   [K12HD001264] Funding Source: NIH RePORTER
FX Dr. Liao is a scholar supported by the National Institutes of Health's
   Women's Reproductive Health Research Program at the University of
   Washington (5K12HD001264-12) and the Department of Defense, Ovarian
   Cancer Research Program, Ovarian Cancer Academy Award. Dr. Liao was also
   supported by the Marsha Rivkin Center For Ovarian Cancer Research for
   this work. Dr. Disis is the Athena Distinguished Professor of Breast
   Cancer Research and supported by NCI P50 CA083636 and a Komen Scholar
   Award for this work. The content is solely the responsibility of the
   authors and does not necessarily represent the official views of the
   National Institutes of Health. The authors also would like to thank
   Katie Hitchcock-Bernhardt and Ann Schlagenhauf for assistance in
   preparing the manuscript.
CR Adams SF, 2009, CANCER-AM CANCER SOC, V115, P2891, DOI 10.1002/cncr.24317
   Bankert RB, 2011, PLOS ONE, V6, DOI 10.1371/journal.pone.0024420
   Bell D, 2011, NATURE, V474, P609, DOI 10.1038/nature10166
   Clarke B, 2009, MODERN PATHOL, V22, P393, DOI 10.1038/modpathol.2008.191
   Connolly DC, 2003, CANCER RES, V63, P1389
   Curiel TJ, 2004, NAT MED, V10, P942, DOI 10.1038/nm1093
   Dang YS, 2012, CLIN CANCER RES, V18, P3122, DOI 10.1158/1078-0432.CCR-12-0113
   Dinulescu DM, 2005, NAT MED, V11, P63, DOI 10.1038/nm1173
   Duraiswamy J, 2013, CANCER RES, V73, P6900, DOI 10.1158/0008-5472.CAN-13-1550
   El-Naggar SM, 2007, J ENDOCRINOL, V194, P179, DOI 10.1677/JOE-06-0036
   Geller MA, 2013, CYTOTHERAPY, V15, P1297, DOI 10.1016/j.jcyt.2013.05.022
   Goodell V, 2006, J CLIN ONCOL, V24, P762, DOI 10.1200/JCO.2005.03.2813
   Goodell V, 2008, BMC IMMUNOL, V9, DOI 10.1186/1471-2172-9-23
   Goto H, 2003, MOL CANCER THER, V2, P911
   Hamanishi J, 2007, P NATL ACAD SCI USA, V104, P3360, DOI 10.1073/pnas.0611533104
   Hung CF, 2007, GENE THER, V14, P921, DOI 10.1038/sj.gt.3302913
   JACOBS AJ, 1984, GYNECOL ONCOL, V18, P177, DOI 10.1016/0090-8258(84)90025-8
   Kim J, 2012, P NATL ACAD SCI USA, V109, P3921, DOI 10.1073/pnas.1117135109
   KULLANDER S, 1978, ACTA OBSTET GYN SCAN, V57, P149, DOI 10.3109/00016347809155895
   Li CS, 2014, CANCER BIOL THER, V15, P443, DOI 10.4161/cbt.27825
   Liang S, 2009, PLOS ONE, V4, DOI 10.1371/journal.pone.0004295
   Liu HS, 1999, BIOCHEM BIOPH RES CO, V260, P712, DOI 10.1006/bbrc.1999.0954
   Lu HL, 2006, CANCER RES, V66, P9754, DOI 10.1158/0008-5472.CAN-06-1083
   Milne K, 2008, PLOS ONE, V3, DOI 10.1371/journal.pone.0003409
   Neff BA, 2009, OTOL NEUROTOL, V30, P105, DOI 10.1097/MAO.0b013e31818b6cea
   Nielsen JS, 2012, CLIN CANCER RES, V18, P3281, DOI 10.1158/1078-0432.CCR-12-0234
   Nishida T, 1998, CANCER, V83, P965, DOI 10.1002/(SICI)1097-0142(19980901)83:5<965::AID-CNCR23>3.0.CO;2-S
   Orsulic S, 2002, CANCER CELL, V1, P53, DOI 10.1016/S1535-6108(01)00002-2
   Park KH, 2008, CANCER RES, V68, P8400, DOI 10.1158/0008-5472.CAN-07-5891
   Petkov SP, 2013, HUM VACC IMMUNOTHER, V9, P2228, DOI 10.4161/hv.25561
   Rabinovich BA, 2008, P NATL ACAD SCI USA, V105, P14342, DOI 10.1073/pnas.0804105105
   Roberts PC, 2005, NEOPLASIA, V7, P944, DOI 10.1593/neo.05358
   Roby KF, 2000, CARCINOGENESIS, V21, P585, DOI 10.1093/carcin/21.4.585
   Sato E, 2005, P NATL ACAD SCI USA, V102, P18538, DOI 10.1073/pnas.0509182102
   Shah CA, 2008, GYNECOL ONCOL, V109, P215, DOI 10.1016/j.ygyno.2008.01.010
   Toyoshima M, 2009, LUMINESCENCE, V24, P324, DOI 10.1002/bio.1112
   Winter WE, 2008, J CLIN ONCOL, V26, P83, DOI 10.1200/JCO.2007.13.1953
   Yokota Sandra J, 2013, Cancer Immun, V13, P11
   Zhang L, 2003, NEW ENGL J MED, V348, P203, DOI 10.1056/NEJMoa020177
NR 39
TC 9
Z9 9
U1 1
U2 7
PU BMJ PUBLISHING GROUP
PI LONDON
PA BRITISH MED ASSOC HOUSE, TAVISTOCK SQUARE, LONDON WC1H 9JR, ENGLAND
EI 2051-1426
J9 J IMMUNOTHER CANCER
JI J. Immunother. Cancer
PD MAY 19
PY 2015
VL 3
AR 16
DI 10.1186/s40425-015-0060-6
PG 9
WC Oncology; Immunology
SC Oncology; Immunology
GA CU7SJ
UT WOS:000363741500001
PM 25992288
OA DOAJ Gold, Green Published
DA 2021-05-03
ER

PT J
AU Yu, LY
   Hu, Y
   Duan, JH
   Yang, XD
AF Yu, Lianyuan
   Hu, Yan
   Duan, Jinhong
   Yang, Xian-Da
TI A Novel Approach of Targeted Immunotherapy against Adenocarcinoma Cells
   with Nanoparticles Modified by CD16 and MUC1 Aptamers
SO JOURNAL OF NANOMATERIALS
LA English
DT Article
ID CANCER; EXPRESSION; VACCINE; MUC5AC; RNA
AB Mucin 1 (MUC1) is a potentially important target of cancer therapy, being a glycoprotein that is overexpressed on cell surface of many types of adenocarcinomas, including breast, ovarian, colon, lung, and prostatic cancers. Several MUC1-targeted drug delivery systems have been developed and reported, but mobilizing natural killer cells (NK) to fight against MUC1-positive tumor has not been attempted. In this study, we introduced a novel amphipathic nanoparticle (NP) for enhancing the NK cytotoxicity to MUC1-positive cancer cells. The amphipathic NP had CD16 and MUC1 aptamers on its surface and was designed to bind with both the CD16-positive NK cells and the MUC1-positive tumor cells and pull the two types of cells close to each other. The fabricated amphipathic NP had an average size of 574 nm. The aptamers' conjugation with the NP was confirmed by DNA hybridization experiments. Dark-field microscopy revealed that the amphipathic NP could recruit more NK cells to the vicinity of MUC1-positive cancer cells. Additionally, the amphipathic NP significantly enhanced the NK cytotoxicity to MUC1-positive cancer cells (p < 0.01), but not that to the MUC1-negative control cells. The results suggest that NK cells may potentially be mobilized to selectively fight against MUC1-positive cancer cells.
C1 [Yu, Lianyuan; Hu, Yan; Duan, Jinhong; Yang, Xian-Da] Chinese Acad Med Sci, Inst Basic Med Sci, Sch Basic Med, Peking Union Med Coll, Beijing 100005, Peoples R China.
RP Yang, XD (corresponding author), Chinese Acad Med Sci, Inst Basic Med Sci, Sch Basic Med, Peking Union Med Coll, Beijing 100005, Peoples R China.
EM ayangmd@gmail.com
FU Chinese Ministry of Science and TechnologyMinistry of Science and
   Technology, China [2011CB933504]; 111 Project from the Chinese Ministry
   of Education
FX The authors acknowledge the funding support from the Chinese Ministry of
   Science and Technology (2011CB933504) and the 111 Project from the
   Chinese Ministry of Education.
CR Berd D, 2004, J CLIN ONCOL, V22, P403, DOI 10.1200/JCO.2004.06.043
   Boltz A, 2011, J BIOL CHEM, V286, P21896, DOI 10.1074/jbc.M111.238261
   Chaturvedi P, 2008, FASEB J, V22, P966, DOI 10.1096/fj.07-9673rev
   Chauhan SC, 2007, J HISTOCHEM CYTOCHEM, V55, P867, DOI 10.1369/jhc.7A7213.2007
   Ferreira CSM, 2009, NUCLEIC ACIDS RES, V37, P866, DOI 10.1093/nar/gkn967
   Hu YC, 2012, PLOS ONE, V7, DOI [10.1371/journal.pone.0031970, 10.1371/journal.pone.0043558]
   Kim YS, 1996, GLYCOCONJUGATE J, V13, P693, DOI 10.1007/BF00702333
   Kovjazin R, 2011, VACCINE, V29, P4676, DOI 10.1016/j.vaccine.2011.04.103
   Mesa C, 2004, IMMUNOL CELL BIOL, V82, P644, DOI 10.1111/j.0818-9641.2004.01279.x
   O'Connor JC, 2005, PROSTATE CANCER P D, V8, P36, DOI 10.1038/sj.pcan.4500762
   Ohuchida K, 2006, INT J CANCER, V118, P405, DOI 10.1002/ijc.21317
   Rakha EA, 2005, MODERN PATHOL, V18, P1295, DOI 10.1038/modpathol.3800445
   Reuther T, 2003, INT J ORAL MAX SURG, V32, P289, DOI 10.1054/ijom.2002.0332
   Rosenberg SA, 2001, NATURE, V411, P380, DOI 10.1038/35077246
   Sachdeva M, 2010, CANCER RES, V70, P378, DOI 10.1158/0008-5472.CAN-09-2021
   Satoh S, 2000, INT J CANCER, V88, P507, DOI 10.1002/1097-0215(20001115)88:4<507::AID-IJC1>3.3.CO;2-S
   Tarte K, 1999, LEUKEMIA, V13, P653, DOI 10.1038/sj.leu.2401394
   Taylor-Papadimitriou J, 1999, BBA-MOL BASIS DIS, V1455, P301, DOI 10.1016/S0925-4439(99)00055-1
   Vermes A, 2000, J ANTIMICROB CHEMOTH, V46, P171, DOI 10.1093/jac/46.2.171
   Yu CC, 2011, PLOS ONE, V6, DOI 10.1371/journal.pone.0024077
   Yu JS, 2004, CANCER RES, V64, P4973, DOI 10.1158/0008-5472.CAN-03-3505
   Zhang P, 2009, LAB INVEST, V89, P1423, DOI 10.1038/labinvest.2009.113
NR 22
TC 5
Z9 5
U1 5
U2 32
PU HINDAWI LTD
PI LONDON
PA ADAM HOUSE, 3RD FLR, 1 FITZROY SQ, LONDON, W1T 5HF, ENGLAND
SN 1687-4110
EI 1687-4129
J9 J NANOMATER
JI J. Nanomater.
PY 2015
VL 2015
AR 316968
DI 10.1155/2015/316968
PG 10
WC Nanoscience & Nanotechnology; Materials Science, Multidisciplinary
SC Science & Technology - Other Topics; Materials Science
GA CU6DG
UT WOS:000363621200001
OA DOAJ Gold
DA 2021-05-03
ER

PT J
AU Banerjee, S
   Halder, K
   Ghosh, S
   Bose, A
   Majumdar, S
AF Banerjee, Sayantan
   Halder, Kuntal
   Ghosh, Sweta
   Bose, Anamika
   Majumdar, Subrata
TI The combination of a novel immunomodulator with a regulatory T cell
   suppressing antibody (DTA-1) regress advanced stage B16F10 solid tumor
   by repolarizing tumor associated macrophages in situ
SO ONCOIMMUNOLOGY
LA English
DT Article
DE antigen presentation; DTA-1; IFN-gamma receptor; melanoma; Mw;
   regulatory T cells; tumor associated macrophages
ID ANTIGEN-PRESENTING CELLS; OVARIAN-CARCINOMA; CANCER; METASTASIS; GROWTH;
   POLARIZATION; PROGRESSION; RESPONSES; BETA; ANGIOGENESIS
AB Tumor associated macrophages and tumor infiltrating regulatory T cells greatly hamper host-protective antitumor responses. Therefore, we utilized a novel immunomodulator, heat-killed Mycobacterium indicus pranii (Mw), to repolarize TAM and an agonistic GITR antibody (DTA-1) to reduce intratumoral regulatory T cell frequency for generation of a host-protective antitumor response. Although, the combination of Mw and DTA-1 was found to be effective against advanced stage tumors, however, Mw or DTA-1 failed to do so when administered individually. The presence of high level of regulatory T cells abrogated the only Mw induced antitumor functions, whereas only DTA-1 treatment was found to be ineffective due to its inability to induce TAM repolarization in vivo. The combination therapy was found to be effective since DTA-1 treatment reduced the frequency of regulatory T cells to such an extent where they could not attenuate Mw induced TAM repolarization in vivo. Therefore, the combination therapy involving Mw and DTA-1 may be utilized to the success of advanced stage solid tumor immunotherapies.
C1 [Banerjee, Sayantan; Halder, Kuntal; Ghosh, Sweta; Bose, Anamika; Majumdar, Subrata] Bose Inst, Div Mol Med, Kolkata, India.
RP Majumdar, S (corresponding author), Bose Inst, Div Mol Med, Kolkata, India.
EM subrata@jcbose.ac.in
RI BANERJEE, SAYANTAN/AAD-8420-2019
OI Ghosh, Sweta/0000-0003-0613-8687
FU Council of Scientific and Industrial Research (CSIR), IndiaCouncil of
   Scientific & Industrial Research (CSIR) - India
   [09/015(0381)/2009-EMR-I]
FX The work was supported by the Council of Scientific and Industrial
   Research (CSIR), India (Grant No: 09/015(0381)/2009-EMR-I).
CR Adhikari A, 2012, J ANTIMICROB CHEMOTH, V67, P2892, DOI 10.1093/jac/dks315
   Adhikari A, 2012, PLOS ONE, V7, DOI 10.1371/journal.pone.0040265
   Andre S, 2009, AM J PATHOL, V174, P1575, DOI 10.2353/ajpath.2009.080987
   Bacac M, 2008, ANNU REV PATHOL-MECH, V3, P221, DOI 10.1146/annurev.pathmechdis.3.121806.151523
   Bahirwani R, 2014, SEMIN LIVER DIS, V34, P162, DOI 10.1055/s-0034-1375957
   Banerjee S, 2011, CARCINOGENESIS, V32, P1789, DOI 10.1093/carcin/bgr208
   Bose A, 2013, J IMMUNOL, V191, P971, DOI 10.4049/jimmunol.1300280
   Bose A, 2011, INT J CANCER, V129, P2158, DOI 10.1002/ijc.25863
   Cederbom L, 2000, EUR J IMMUNOL, V30, P1538, DOI 10.1002/1521-4141(200006)30:6<1538::AID-IMMU1538>3.0.CO;2-X
   Duff MD, 2007, J SURG RES, V142, P119, DOI 10.1016/j.jss.2006.12.542
   Facciabene A, 2012, CANCER RES, V72, P2162, DOI 10.1158/0008-5472.CAN-11-3687
   FAHEY TJ, 1992, J IMMUNOL, V148, P2764
   Flavell RA, 2010, NAT REV IMMUNOL, V10, P554, DOI 10.1038/nri2808
   Francois S, 2006, STEM CELLS, V24, P1020, DOI 10.1634/stemcells.2005-0260
   Ghosh J, 2012, J LIPID RES, V53, P2560, DOI 10.1194/jlr.M026914
   Green L.C., 1982, BIOCHEMISTRY-US, V126, P131, DOI DOI 10.1016/0003-2697(82)90118-X
   Jinushi M, 2011, P NATL ACAD SCI USA, V108, P12425, DOI 10.1073/pnas.1106645108
   Kortylewski M, 2009, CANCER CELL, V15, P114, DOI 10.1016/j.ccr.2008.12.018
   Kryczek I, 2006, J EXP MED, V203, P871, DOI 10.1084/jem.20050930
   Lamagna C, 2006, J LEUKOCYTE BIOL, V80, P705, DOI 10.1189/jlb.1105656
   Lepique AP, 2009, CLIN CANCER RES, V15, P4391, DOI 10.1158/1078-0432.CCR-09-0489
   Li XR, 2010, EUR J IMMUNOL, V40, P3325, DOI 10.1002/eji.201041093
   Liu JL, 2011, PLOS ONE, V6, DOI 10.1371/journal.pone.0019495
   Lizee G, 2013, ANNU REV MED, V64, P71, DOI 10.1146/annurev-med-112311-083918
   MAJUMDAR S, 1993, BIOCHIM BIOPHYS ACTA, V1176, P276, DOI 10.1016/0167-4889(93)90056-U
   Mantovani A, 2002, TRENDS IMMUNOL, V23, P549, DOI 10.1016/S1471-4906(02)02302-5
   Mougiakakos D, 2010, ADV CANCER RES, V107, P57, DOI 10.1016/S0065-230X(10)07003-X
   Pollard JW, 2004, NAT REV CANCER, V4, P71, DOI 10.1038/nrc1256
   Qian BZ, 2011, NATURE, V475, P222, DOI 10.1038/nature10138
   Quail DF, 2013, NAT MED, V19, P1423, DOI 10.1038/nm.3394
   Rakshit S, 2012, INT J CANCER, V130, P865, DOI 10.1002/ijc.26099
   Saccani A, 2006, CANCER RES, V66, P11432, DOI 10.1158/0008-5472.CAN-06-1867
   Schlecker E, 2012, J IMMUNOL, V189, P5602, DOI 10.4049/jimmunol.1201018
   Schoppmann SF, 2002, AM J PATHOL, V161, P947, DOI 10.1016/S0002-9440(10)64255-1
   Shaikh Amir Y, 2012, Curr Heart Fail Rep, V9, P117, DOI 10.1007/s11897-012-0083-y
   Sica A, 2000, J IMMUNOL, V164, P762, DOI 10.4049/jimmunol.164.2.762
   Soki FN, 2014, J BIOL CHEM, V289, P24560, DOI 10.1074/jbc.M114.571620
   Su SC, 2014, CANCER CELL, V25, P605, DOI 10.1016/j.ccr.2014.03.021
   Takaishi K, 2010, CANCER SCI, V101, P2128, DOI 10.1111/j.1349-7006.2010.01652.x
   Taylor A, 2006, IMMUNOLOGY, V117, P433, DOI 10.1111/j.1365-2567.2006.02321.x
   TOWBIN H, 1979, P NATL ACAD SCI USA, V76, P4350, DOI 10.1073/pnas.76.9.4350
   Turk MJ, 2004, J EXP MED, V200, P771, DOI 10.1084/jem.20041130
   Zhao X, 2011, MOL THER, V19, P805, DOI 10.1038/mt.2010.295
NR 43
TC 16
Z9 18
U1 0
U2 5
PU TAYLOR & FRANCIS INC
PI PHILADELPHIA
PA 530 WALNUT STREET, STE 850, PHILADELPHIA, PA 19106 USA
SN 2162-402X
J9 ONCOIMMUNOLOGY
JI OncoImmunology
PD MAR
PY 2015
VL 4
IS 3
AR e995559
DI 10.1080/2162402X.2014.995559
PG 12
WC Oncology; Immunology
SC Oncology; Immunology
GA CF5QV
UT WOS:000352612900037
PM 25949923
OA Green Published, Bronze
DA 2021-05-03
ER

PT J
AU Bougherara, H
   Mansuet-Lupo, A
   Alifano, M
   Ngo, C
   Damotte, D
   Le Frere-Belda, MA
   Donnadieu, E
   Peranzoni, E
AF Bougherara, Houcine
   Mansuet-Lupo, Audrey
   Alifano, Marco
   Ngo, Charlotte
   Damotte, Diane
   Le Frere-Belda, Marie-Aude
   Donnadieu, Emmanuel
   Peranzoni, Elisa
TI Real-time imaging of resident T cells in human lung and ovarian
   carcinomas reveals how different tumor microenvironments control T
   lymphocyte migration
SO FRONTIERS IN IMMUNOLOGY
LA English
DT Article
DE T cells; human cancer; stroma; migration; imaging; extracellular matrix;
   lung cancer; ovarian cancer
ID MATRIX ARCHITECTURE; LEUKOCYTE MIGRATION; PANCREATIC-CANCER; NODE
   SLICES; INFILTRATION; MOTILITY; IMMUNOTHERAPY; MACROPHAGES; BLOCKADE;
   SURVIVAL
AB T cells play a key role in the battle against cancer. To perform their antitumor activities, T cells need to adequately respond to tumor antigens by establishing contacts with either malignant cells or antigen-presenting cells. These latter functions rely on a series of migratory steps that go from entry of T cells into the tumor followed by their locomotion in the tumor stroma. Our knowledge of how T cells migrate within tumors mainly comes from experiments performed in mouse models. Whereas such systems have greatly advanced our understanding, they do not always faithfully recapitulate the disease observed in cancer patients. We previously described a technique based on tissue slices that enables to track with real-time imaging microscopy the motile behavior of fluorescent T cells plated onto fresh sections of human lung tumors. We have now refined this approach to monitor the locomotion of resident tumor infiltrating CD8 T cells labeled with fluorescently coupled antibodies. Using this approach, our findings reveal that CD8 T cells accumulate in the stroma of ovarian and lung carcinomas but move slowly in this compartment. Conversely, even though less populated, tumors islets were found to be zones of faster migration for resident CD8 T cells. We also confirm the key role played by collagen fibers, which, by their orientation, spacing and density, control the distribution and migration of resident CD8 T cells within the tumor stroma. We have subsequently demonstrated that, under some physical tissue constraints, CD8 T cells exhibited a mode of migration characterized by alternate forward and backward movements. In sum, using an ex vivo assay to track CD8 T cells in fresh human tumor tissues, we have identified the extracellular matrix as a major stromal component in influencing T cell migration, thereby impacting the control of tumor growth. This approach will aid in the development and testing of novel immunotherapy strategies to promote T cell migration in tumors.
C1 [Bougherara, Houcine; Donnadieu, Emmanuel; Peranzoni, Elisa] Inst Cochin, INSERM, U1016, Paris, France.
   [Bougherara, Houcine; Donnadieu, Emmanuel; Peranzoni, Elisa] CNRS, UMR8104, Paris, France.
   [Bougherara, Houcine; Mansuet-Lupo, Audrey; Alifano, Marco; Damotte, Diane; Donnadieu, Emmanuel; Peranzoni, Elisa] Univ Paris 05, Sorbonne Paris Cite, Paris, France.
   [Mansuet-Lupo, Audrey; Damotte, Diane] Paris Ctr Univ Hosp, Assistance Publ Hop Paris, Dept Pathol, Paris, France.
   [Mansuet-Lupo, Audrey; Damotte, Diane] INSERM, U1138, Canc & Immune Escape Cordeliers Res Ctr, Paris, France.
   [Mansuet-Lupo, Audrey; Damotte, Diane] Univ Paris 06, Paris, France.
   [Alifano, Marco] Paris Ctr Univ Hosp, Assistance Publ Hop Paris, Dept Thorac Surg, Paris, France.
   [Ngo, Charlotte] Univ Paris 05, Hop Europeen Georges Pompidou, Dept Gynaecol & Oncol Surg, Assistance Publ Hop Paris, Paris, France.
   [Le Frere-Belda, Marie-Aude] Univ Paris 05, Hop Europeen Georges Pompidou, Dept Pathol, Assistance Publ Hop Paris, Paris, France.
RP Donnadieu, E (corresponding author), Inst Cochin, Equipe Labellisee Ligue Contre Canc, Dept Infect Immunite & Inflammat, 22 Rue Mechain, F-75014 Paris, France.
EM emmanuel.donnadieu@inserm.fr
RI Donnadieu, Emmanuel/P-4566-2017; Alifano, Marco/AAN-7800-2020;
   Peranzoni, Elisa/ABA-8091-2020
OI Peranzoni, Elisa/0000-0002-2077-2409; Ngo, Charlotte/0000-0002-6225-8803
FU French Ligue Nationale contre le CancerLigue nationale contre le cancer
FX We wish to thank Pierre Bourdoncle and Thomas Guilbert of the Cochin
   Imaging Facility (Institut Cochin, Paris) for advice and assistance with
   microscopes and help in data analysis; Alain Trautmann and Nadege
   Bercovici for valuable discussions and critical reading of the
   manuscript. This study was supported by grants by the French Ligue
   Nationale contre le Cancer (ED),
CR Asperti-Boursin F, 2007, J EXP MED, V204, P1167, DOI 10.1084/jem.20062079
   Boissonnas A, 2007, J EXP MED, V204, P345, DOI 10.1084/jem.20061890
   Boissonnas A, 2013, NEOPLASIA, V15, P85, DOI 10.1593/neo.121572
   Breart B, 2008, J CLIN INVEST, V118, P1390, DOI 10.1172/JCI34388
   Caruana I, 2015, NAT MED, V21, P524, DOI 10.1038/nm.3833
   Ene-Obong A, 2013, GASTROENTEROLOGY, V145, P1121, DOI 10.1053/j.gastro.2013.07.025
   Engelhardt JJ, 2012, CANCER CELL, V21, P402, DOI 10.1016/j.ccr.2012.01.008
   Evans EE, 2015, CANCER IMMUNOL RES, V3, P689, DOI 10.1158/2326-6066.CIR-14-0171
   Feig C, 2013, P NATL ACAD SCI USA, V110, P20212, DOI 10.1073/pnas.1320318110
   Guidotti LG, 2015, CELL, V161, P486, DOI 10.1016/j.cell.2015.03.005
   Harris TH, 2012, NATURE, V486, P545, DOI 10.1038/nature11098
   Hartmann N, 2014, CLIN CANCER RES, V20, P3422, DOI 10.1158/1078-0432.CCR-13-2972
   Herbst RS, 2014, NATURE, V515, P563, DOI 10.1038/nature14011
   Jacobelli J, 2010, NAT IMMUNOL, V11, P953, DOI 10.1038/ni.1936
   Joyce JA, 2015, SCIENCE, V348, P74, DOI 10.1126/science.aaa6204
   Kawai O, 2008, CANCER-AM CANCER SOC, V113, P1387, DOI 10.1002/cncr.23712
   Lu PF, 2012, J CELL BIOL, V196, P395, DOI 10.1083/jcb.201102147
   Molon B, 2011, J EXP MED, V208, P1949, DOI 10.1084/jem.20101956
   Motz GT, 2014, NAT MED, V20, P607, DOI 10.1038/nm.3541
   Mrass P, 2006, J EXP MED, V203, P2749, DOI 10.1084/jem.20060710
   Mrass P, 2010, SEMIN IMMUNOPATHOL, V32, P257, DOI 10.1007/s00281-010-0212-1
   Naito Y, 1998, CANCER RES, V58, P3491
   Nourshargh S, 2014, IMMUNITY, V41, P694, DOI 10.1016/j.immuni.2014.10.008
   Pentcheva-Hoang T, 2014, CANCER IMMUNOL RES, V2, P970, DOI 10.1158/2326-6066.CIR-14-0104
   Peranzoni E, 2013, CELL MOL LIFE SCI, V70, P4431, DOI 10.1007/s00018-013-1339-8
   Rashidian M, 2015, P NATL ACAD SCI USA, V112, P6146, DOI 10.1073/pnas.1502609112
   Ruocco MG, 2012, J CLIN INVEST, V122, P3718, DOI 10.1172/JCI61931
   Salmon H, 2011, JOVE-J VIS EXP, DOI 10.3791/3054
   Salmon H, 2012, J CLIN INVEST, V122, P899, DOI 10.1172/JCI45817
   Sato E, 2005, P NATL ACAD SCI USA, V102, P18538, DOI 10.1073/pnas.0509182102
   Slaney CY, 2014, CANCER RES, V74, P7168, DOI 10.1158/0008-5472.CAN-14-2458
   Tan KW, 2015, ONCOIMMUNOLOGY, V4, DOI 10.4161/2162402X.2014.978709
   Van Goethem E, 2010, J IMMUNOL, V184, P1049, DOI 10.4049/jimmunol.0902223
   Weninger W, 2014, NAT REV IMMUNOL, V14, P232, DOI 10.1038/nri3641
   Yang YP, 2015, J CLIN INVEST, V125, P3335, DOI 10.1172/JCI83871
   Zhang L, 2003, NEW ENGL J MED, V348, P203, DOI 10.1056/NEJMoa020177
   Zinselmeyer BH, 2013, J EXP MED, V210, P757, DOI 10.1084/jem.20121416
NR 37
TC 44
Z9 45
U1 0
U2 5
PU FRONTIERS MEDIA SA
PI LAUSANNE
PA PO BOX 110, EPFL INNOVATION PARK, BUILDING I, LAUSANNE, 1015,
   SWITZERLAND
SN 1664-3224
J9 FRONT IMMUNOL
JI Front. Immunol.
PD OCT 12
PY 2015
VL 6
AR 500
DI 10.3389/fimmu.2015.00500
PG 12
WC Immunology
SC Immunology
GA CX8ZX
UT WOS:000365995600001
PM 26528284
OA DOAJ Gold, Green Published
DA 2021-05-03
ER

PT J
AU Pierini, S
   Fang, CY
   Rafail, S
   Facciponte, JG
   Huang, JL
   De Sanctis, F
   Morgan, MA
   Uribe-Herranz, M
   Tanyi, JL
   Facciabene, A
AF Pierini, Stefano
   Fang, Chongyun
   Rafail, Stavros
   Facciponte, John G.
   Huang, Jialing
   De Sanctis, Francesco
   Morgan, Mark A.
   Uribe-Herranz, Mireia
   Tanyi, Janos L.
   Facciabene, Andrea
TI A Tumor Mitochondria Vaccine Protects against Experimental Renal Cell
   Carcinoma
SO JOURNAL OF IMMUNOLOGY
LA English
DT Article
ID DENDRITIC CELLS; DNA MUTATIONS; T-CELLS; PHASE-I; CANCER; PEPTIDE;
   THERAPY; IMMUNOTHERAPY; RESPONSES; HETEROGENEITY
AB Mitochondria provide energy for cells via oxidative phosphorylation. Reactive oxygen species, a byproduct of this mitochondrial respiration, can damage mitochondrial DNA (mtDNA), and somatic mtDNA mutations have been found in all colorectal, ovarian, breast, urinary bladder, kidney, lung, and pancreatic tumors studied. The resulting altered mitochondrial proteins or tumor-associated mitochondrial Ags (TAMAs) are potentially immunogenic, suggesting that they may be targetable Ags for cancer immunotherapy. In this article, we show that the RENCA tumor cell line harbors TAMAs that can drive an antitumor immune response. We generated a cellular tumor vaccine by pulsing dendritic cells with enriched mitochondrial proteins from RENCA cells. Our dendritic cell-based RENCA mitochondrial lysate vaccine elicited a cytotoxic T cell response in vivo and conferred durable protection against challenge with RENCA cells when used in a prophylactic or therapeutic setting. By sequencing mtDNA from RENCA cells, we identified two mutated molecules: COX1 and ND5. Peptide vaccines generated from mitochondrial-encoded COX1 but not from ND5 had therapeutic properties similar to RENCA mitochondrial protein preparation. Thus, TAMAs can elicit effective antitumor immune responses, potentially providing a new immunotherapeutic strategy to treat cancer.
C1 [Pierini, Stefano; Fang, Chongyun; Rafail, Stavros; Facciponte, John G.; Huang, Jialing; De Sanctis, Francesco; Morgan, Mark A.; Uribe-Herranz, Mireia; Tanyi, Janos L.; Facciabene, Andrea] Univ Penn, Sch Med, Ovarian Canc Res Ctr, Philadelphia, PA 19104 USA.
   [Pierini, Stefano] Univ Camerino, Dept Biosci & Biotechnol, I-62032 Camerino, Italy.
   [De Sanctis, Francesco] Univ Perugia, Dept Expt Med & Biochem Sci, I-06122 Perugia, Italy.
RP Facciabene, A (corresponding author), Univ Penn, 1332 Biomed Res Bldg 2-3,421 Curie Blvd, Philadelphia, PA 19104 USA.
EM facciabe@upenn.edu
RI De Sanctis, Francesco/AAB-9262-2019
OI De Sanctis, Francesco/0000-0002-7232-7585; uribe-herranz,
   mireia/0000-0002-2618-1116
FU Basser Research Center for BRCA; Pennsylvania Department of Health
   [4100051725]
FX This work was supported by the Basser Research Center for BRCA, the
   Pennsylvania Department of Health (Grant 4100051725) and a donation from
   Melva J. Herrin and Melvin B. Herrin.
CR Amato RJ, 2013, J IMMUNOTHER, V36, P268, DOI 10.1097/CJI.0b013e3182917f59
   BARRELL BG, 1979, NATURE, V282, P189, DOI 10.1038/282189a0
   Becattini S, 2015, SCIENCE, V347, P400, DOI 10.1126/science.1260668
   Biswas S, 2009, NAT REV CLIN ONCOL, V6, P478, DOI 10.1038/nrclinonc.2009.91
   BOUTRY M, 1982, EUR J BIOCHEM, V127, P129, DOI 10.1111/j.1432-1033.1982.tb06846.x
   Brandon M, 2006, ONCOGENE, V25, P4647, DOI 10.1038/sj.onc.1209607
   Carew Jennifer S, 2002, Mol Cancer, V1, P9, DOI 10.1186/1476-4598-1-9
   Chen KQ, 2014, J BIOL CHEM, V289, P17553, DOI 10.1074/jbc.M113.535674
   Chen LN, 2014, HUM IMMUNOL, V75, P873, DOI 10.1016/j.humimm.2014.06.012
   Chiang CLL, 2011, PLOS ONE, V6, DOI 10.1371/journal.pone.0028732
   Coller HA, 2001, NAT GENET, V28, P147, DOI 10.1038/88859
   Cooper D, 2006, CELL IMMUNOL, V239, P113, DOI 10.1016/j.cellimm.2006.04.005
   Copeland WC, 2003, ACTA BIOCHIM POL, V50, P155
   Daugherty A, 2004, J CLIN INVEST, V114, P317, DOI 10.1172/jci200422561
   Draenert R, 2003, J IMMUNOL METHODS, V275, P19, DOI 10.1016/S0022-1759(02)00541-0
   Facciponte JG, 2014, J CLIN INVEST, V124, P1497, DOI 10.1172/JCI67382
   Fliss MS, 2000, SCIENCE, V287, P2017, DOI 10.1126/science.287.5460.2017
   Gangadhar TC, 2014, NAT REV CLIN ONCOL, V11, P91, DOI 10.1038/nrclinonc.2013.245
   Gattinoni L, 2006, NAT REV IMMUNOL, V6, P383, DOI 10.1038/nri1842
   Gattinoni L, 2012, NAT REV CANCER, V12, P671, DOI 10.1038/nrc3322
   Giannetti P, 2006, J IMMUNOL METHODS, V316, P84, DOI 10.1016/j.jim.2006.08.004
   Gor DO, 2003, NAT IMMUNOL, V4, P503, DOI 10.1038/ni0603-503
   Iwashita Y, 2003, CANCER IMMUNOL IMMUN, V52, P155, DOI 10.1007/s00262-002-0360-9
   Kalinski P, 2013, EXPERT REV VACCINES, V12, P285, DOI [10.1586/erv.13.22, 10.1586/ERV.13.22]
   Lanzavecchia A, 2001, CURR OPIN IMMUNOL, V13, P291, DOI 10.1016/S0952-7915(00)00218-1
   Lee DW, 2014, BLOOD, V124, P188, DOI 10.1182/blood-2014-05-552729
   Manfredi AA, 2010, NEW ENGL J MED, V362, P2132, DOI 10.1056/NEJMcibr1003521
   Meacham CE, 2013, NATURE, V501, P328, DOI 10.1038/nature12624
   Morgan DJ, 1998, J IMMUNOL, V160, P643
   Nagy A, 2003, J PATHOL, V199, P237, DOI 10.1002/path.1273
   Palucka K, 2013, IMMUNITY, V39, P38, DOI 10.1016/j.immuni.2013.07.004
   Perrotta I, 2014, MICROSC MICROANAL, V20, P1145, DOI 10.1017/S1431927614001020
   Porter DL, 2011, NEW ENGL J MED, V365, P725, DOI 10.1056/NEJMoa1103849
   Repmann R, 2003, ANTICANCER RES, V23, P969
   SALUP RR, 1987, J IMMUNOL, V138, P641
   Sasada T, 2001, J EXP MED, V194, P883, DOI 10.1084/jem.194.7.883
   SATOH M, 1991, EXP CELL RES, V196, P137, DOI 10.1016/0014-4827(91)90467-9
   Schwaab T, 2009, CLIN CANCER RES, V15, P4986, DOI 10.1158/1078-0432.CCR-08-3240
   Shigematsu H, 2000, HEPATOLOGY, V32, P901, DOI 10.1053/jhep.2000.18714
   Simonnet H, 2002, CARCINOGENESIS, V23, P759, DOI 10.1093/carcin/23.5.759
   Stuart LM, 2005, IMMUNITY, V22, P539, DOI 10.1016/j.immuni.2005.05.002
   Tjota MY, 2014, CURR OPIN IMMUNOL, V31, P44, DOI 10.1016/j.coi.2014.09.006
   Traynor J, 2006, BMJ-BRIT MED J, V333, P733, DOI 10.1136/bmj.38975.390370.7C
   Van Poppel H, 2009, EUR UROL, V55, P1333, DOI 10.1016/j.eururo.2009.01.043
   Voo KS, 2006, CANCER RES, V66, P5919, DOI 10.1158/0008-5472.CAN-05-4574
   Wallace DC, 2005, ANNU REV GENET, V39, P359, DOI 10.1146/annurev.genet.39.110304.095751
   Weck MM, 2007, BLOOD, V109, P3890, DOI 10.1182/blood-2006-04-015719
   Yoshitake Y, 2015, CLIN CANCER RES, V21, P312, DOI 10.1158/1078-0432.CCR-14-0202
   Zarei S, 2009, BLOOD, V113, P6658, DOI 10.1182/blood-2008-06-161075
   Zhang L, 2003, NEW ENGL J MED, V348, P203, DOI 10.1056/NEJMoa020177
   Zhang Q, 2010, NATURE, V464, P104, DOI 10.1038/nature08780
NR 51
TC 13
Z9 13
U1 0
U2 10
PU AMER ASSOC IMMUNOLOGISTS
PI BETHESDA
PA 9650 ROCKVILLE PIKE, BETHESDA, MD 20814 USA
SN 0022-1767
EI 1550-6606
J9 J IMMUNOL
JI J. Immunol.
PD OCT 15
PY 2015
VL 195
IS 8
BP 4020
EP 4027
DI 10.4049/jimmunol.1500281
PG 8
WC Immunology
SC Immunology
GA CT7BM
UT WOS:000362968100054
PM 26378078
OA Bronze
DA 2021-05-03
ER

PT J
AU Koneru, M
   Purdon, TJ
   Spriggs, D
   Koneru, S
   Brentjens, RJ
AF Koneru, Mythili
   Purdon, Terence J.
   Spriggs, David
   Koneru, Susmith
   Brentjens, Renier J.
TI IL-12 secreting tumor-targeted chimeric antigen receptor T cells
   eradicate ovarian tumors in vivo
SO ONCOIMMUNOLOGY
LA English
DT Article
DE chimeric antigen receptors; human ovarian cancer; IL-12; MUC16; tumor
   microenvironment
ID IMMUNE SUPPRESSION; CANCER; LYMPHOCYTES; ACTIVATION; EXPRESSION; GENE;
   IMMUNOGLOBULIN; PROLIFERATION; CYTOTOXICITY; INDUCTION
AB A novel approach for the treatment of ovarian cancer includes immunotherapy with genetically engineered T cells targeted to ovarian cancer cell antigens. Using retroviral transduction, T cells can be created that express an artificial T cell receptor (TCR) termed a chimeric antigen receptor (CAR). We have generated a CAR, 4H11-28z, specific to MUC-16(ecto) antigen, which is the over-expressed on a majority of ovarian tumor cells and is the retained portion of MUC-16 after cleavage of CA-125. We previously demonstrated that T cells modified to express the 4H11-28z CAR eradicate orthotopic human ovarian cancer xenografts in SCID-Beige mice. However, despite the ability of CAR T cells to localize to tumors, their activation in the clinical setting can be inhibited by the tumor microenvironment, as is commonly seen for endogenous antitumor immune response. To potentially overcome this limitation, we have recently developed a construct that co-expresses both MUC16(ecto) CAR and IL-12 (4H11-28z/IL-12). In vitro, 4H11-28z/IL-12 CAR T cells show enhanced proliferation and robust IFN gamma secretion compared to 4H11-28z CAR T cells. In SCID-Beige mice with human ovarian cancer xenografts, IL-12 secreting CAR T cells exhibit enhanced antitumor efficacy as determined by increased survival, prolonged persistence of T cells, and higher systemic IFN gamma. Furthermore, in anticipation of translating these results into a phase I clinical trial which will be the first to study IL-12 secreting CAR T cells in ovarian cancer, an elimination gene has been included to allow for deletion of CAR T cells in the context of unforeseen or off-tumor ontarget toxicity.
C1 [Koneru, Mythili; Purdon, Terence J.; Spriggs, David; Brentjens, Renier J.] Mem Sloan Kettering Canc Ctr, Dept Med, New York, NY 10021 USA.
   [Koneru, Susmith] Rutgers Sch Publ Hlth, Newark, NJ USA.
RP Brentjens, RJ (corresponding author), Mem Sloan Kettering Canc Ctr, Dept Med, 1275 York Ave, New York, NY 10021 USA.
EM brentjer@mskcc.org
OI Purdon, Terence/0000-0002-2083-1667
FU American Society of Clinical Oncology-Young Investigator Award; Milton
   Endowed Fellowship; NATIONAL CANCER INSTITUTEUnited States Department of
   Health & Human ServicesNational Institutes of Health (NIH) - USANIH
   National Cancer Institute (NCI) [P30CA008748] Funding Source: NIH
   RePORTER
FX M.K. was supported by American Society of Clinical Oncology-Young
   Investigator Award and Milton Endowed Fellowship.
CR Barnett BG, 2008, ADV EXP MED BIOL, V622, P255, DOI 10.1007/978-0-387-68969-2_20
   Bookman MA, 2005, INT J GYNECOL CANCER, V15, P212, DOI 10.1111/j.1525-1438.2005.00444.x
   Brentjens RJ, 2003, NAT MED, V9, P279, DOI 10.1038/nm827
   Broderick L, 2006, CLIN IMMUNOL, V118, P159, DOI 10.1016/j.clim.2005.09.008
   Cannistra SA, 2004, NEW ENGL J MED, V351, P2519, DOI 10.1056/NEJMra041842
   Chekmasova AA, 2010, CLIN CANCER RES, V16, P3594, DOI 10.1158/1078-0432.CCR-10-0192
   Chinnasamy D, 2012, CLIN CANCER RES, V18, P1672, DOI 10.1158/1078-0432.CCR-11-3050
   Chmielewski M, 2011, CANCER RES, V71, P5697, DOI 10.1158/0008-5472.CAN-11-0103
   Curiel TJ, 2004, NAT MED, V10, P942, DOI 10.1038/nm1093
   Curtsinger JM, 2003, J EXP MED, V197, P1141, DOI 10.1084/jem.20021910
   du Bois A, 2003, JNCI-J NATL CANCER I, V95, P1320, DOI 10.1093/jnci/djg036
   ESHHAR Z, 1993, P NATL ACAD SCI USA, V90, P720, DOI 10.1073/pnas.90.2.720
   Ferrone CR, 2006, CLIN CANCER RES, V12, P5511, DOI 10.1158/1078-0432.CCR-06-0979
   Gong Michael C., 1999, Neoplasia (New York), V1, P123, DOI 10.1038/sj.neo.7900018
   Griffioen M, 2009, HAEMATOL-HEMATOL J, V94, P1316, DOI 10.3324/haematol.2008.001677
   Heuser C, 2003, GENE THER, V10, P1408, DOI 10.1038/sj.gt.3302023
   Imai C, 2004, LEUKEMIA, V18, P676, DOI 10.1038/sj.leu.2403302
   Kershaw MH, 2006, CLIN CANCER RES, V12, P6106, DOI 10.1158/1078-0432.CCR-06-1183
   Kilinc MO, 2006, J IMMUNOL, V177, P6962, DOI 10.4049/jimmunol.177.10.6962
   Latouche JB, 2000, NAT BIOTECHNOL, V18, P405
   Leffers N, 2009, CANCER IMMUNOL IMMUN, V58, P449, DOI 10.1007/s00262-008-0583-5
   Lenzi R, 2007, J TRANSL MED, V5, DOI 10.1186/1479-5876-5-66
   Maher J, 2002, NAT BIOTECHNOL, V20, P70, DOI 10.1038/nbt0102-70
   Marigo I, 2008, IMMUNOL REV, V222, P162, DOI 10.1111/j.1600-065X.2008.00602.x
   Moon EK, 2014, CLIN CANCER RES, V20, P4262, DOI 10.1158/1078-0432.CCR-13-2627
   Nelson BH, 2008, IMMUNOL REV, V222, P101, DOI 10.1111/j.1600-065X.2008.00614.x
   O'Brien TJ, 2001, TUMOR BIOL, V22, P348, DOI 10.1159/000050638
   Ozols RF, 2003, J CLIN ONCOL, V21, P3194, DOI 10.1200/JCO.2003.02.153
   Pegram HJ, 2012, BLOOD, V119, P4133, DOI 10.1182/blood-2011-12-400044
   Quintas-Cardama A, 2007, HUM GENE THER, V18, P1253, DOI 10.1089/hum.2007.088
   Rao TD, 2010, APPL IMMUNOHISTO M M, V18, P462, DOI 10.1097/PAI.0b013e3181dbfcd2
   RIVIERE I, 1995, P NATL ACAD SCI USA, V92, P6733, DOI 10.1073/pnas.92.15.6733
   Santos EB, 2009, NAT MED, V15, P338, DOI 10.1038/nm.1930
   Sato E, 2005, P NATL ACAD SCI USA, V102, P18538, DOI 10.1073/pnas.0509182102
   Siegel R, 2014, CA-CANCER J CLIN, V64, P9, DOI [10.3322/caac.21254, 10.1001/jamaoto.2014.2530, 10.3322/caac.21208]
   Wang XL, 2011, BLOOD, V118, P1255, DOI 10.1182/blood-2011-02-337360
   Wang Y, 2008, DIFFERENTIATION, V76, P1081, DOI 10.1111/j.1432-0436.2008.00295.x
   Watkins SK, 2007, J IMMUNOL, V178, P1357, DOI 10.4049/jimmunol.178.3.1357
   Wolf D, 2005, CLIN CANCER RES, V11, P8326, DOI 10.1158/1078-0432.CCR-05-1244
NR 39
TC 175
Z9 183
U1 0
U2 29
PU TAYLOR & FRANCIS INC
PI PHILADELPHIA
PA 530 WALNUT STREET, STE 850, PHILADELPHIA, PA 19106 USA
SN 2162-402X
J9 ONCOIMMUNOLOGY
JI OncoImmunology
PD MAR
PY 2015
VL 4
IS 3
AR e994446
DI 10.4161/2162402X.2014.994446
PG 11
WC Oncology; Immunology
SC Oncology; Immunology
GA CF5QV
UT WOS:000352612900035
PM 25949921
OA Green Published, Bronze
DA 2021-05-03
ER

PT J
AU Dijkgraaf, EM
   Santegoets, SJAM
   Reyners, AKL
   Goedemans, R
   Nijman, HW
   van Poelgeest, MIE
   van Erkel, AR
   Smit, VTHBM
   Daemen, TAHH
   van der Hoeven, JJM
   Melief, CJM
   Welters, MJP
   Kroep, JR
   van der Burg, SH
AF Dijkgraaf, Eveline M.
   Santegoets, Saskia J. A. M.
   Reyners, An K. L.
   Goedemans, Renske
   Nijman, Hans W.
   van Poelgeest, Mariette I. E.
   van Erkel, Arien R.
   Smit, Vincent T. H. B. M.
   Daemen, Toos A. H. H.
   van der Hoeven, Jacobus J. M.
   Melief, Cornelis J. M.
   Welters, Marij J. P.
   Kroep, Judith R.
   van der Burg, Sjoerd H.
TI A phase 1/2 study combining gemcitabine, Pegintron and p53 SLP vaccine
   in patients with platinum-resistant ovarian cancer
SO ONCOTARGET
LA English
DT Article
DE ovarian cancer; p53; immunotherapy; chemoresistance; tumor immunity
ID LONG PEPTIDE VACCINE; CD8(+) T-LYMPHOCYTES; COLORECTAL-CANCER;
   SUPPRESSOR-CELLS; INTERFERON-ALPHA; DENDRITIC CELLS; I INTERFERONS;
   SOLID TUMORS; NUDE-MICE; CARCINOMA
AB Purpose: Preclinical tumor models show that chemotherapy has immune modulatory properties which can be exploited in the context of immunotherapy. The purpose of this study was to determine the feasibility and immunogenicity of combinations of such an immunomodulatory chemotherapeutic agent with immunotherapy, p53 synthetic long peptide (SLP) vaccine and Pegintron (IFN-alpha) in patients with platinum-resistant p53-positive epithelial ovarian cancer (EOC).
   Experimental design: This is a phase 1/2 trial in which patients sequential 6 cycles of gemcitabine (1000 mg/kg(2) iv; n = 3), gemcitabine with Pegintron before and after the first gemcitabine cycle (Pegintron 1 mu g/kg sc; n = 6), and gemcitabine and Pegintron combined with p53 SLP vaccine (0.3 mg/peptide, 9 peptides; n = 6). At baseline, 22 days after the 2nd and 6th cycle, blood was collected for immunomonitoring. Toxicity, CA-125, and radiologic response were evaluated after 3 and 6 cycles of chemotherapy.
   Results: None of the patients enrolled experienced dose-limiting toxicity. Predominant grade 3/4 toxicities were nausea/vomiting and dyspnea. Grade 1/2 toxicities consisted of fatigue (78%) and Pegintron-related flu-like symptoms (72%). Gemcitabine reduced myeloid-derived suppressor cells (p = 0.0005) and increased immune-supportive M1 macrophages (p = 0.04). Combination of gemcitabine and Pegintron stimulated higher frequencies of circulating proliferating CD4+ and CD8+ T-cells but not regulatory T-cells. All vaccinated patients showed strong vaccine-induced p53-specific T-cell responses.
   Conclusion: Combination of gemcitabine, the immune modulator Pegintron and therapeutic peptide vaccination is a viable approach in the development of combined chemo-immunotherapeutic regimens to treat cancer.
C1 [Dijkgraaf, Eveline M.; Santegoets, Saskia J. A. M.; Goedemans, Renske; van der Hoeven, Jacobus J. M.; Welters, Marij J. P.; Kroep, Judith R.; van der Burg, Sjoerd H.] Leiden Univ, Dept Med Oncol, Med Ctr, NL-2333 ZA Leiden, Netherlands.
   [Reyners, An K. L.] Univ Groningen, Univ Med Ctr Groningen, Dept Clin Oncol, NL-9713 GZ Groningen, Netherlands.
   [Nijman, Hans W.] Univ Groningen, Univ Med Ctr Groningen, Dept Gynecol Oncol, NL-9713 GZ Groningen, Netherlands.
   [van Poelgeest, Mariette I. E.] Leiden Univ, Dept Gynecol, Med Ctr, NL-2333 ZA Leiden, Netherlands.
   [van Erkel, Arien R.] Leiden Univ, Dept Radiol, Med Ctr, NL-2333 ZA Leiden, Netherlands.
   [Smit, Vincent T. H. B. M.] Leiden Univ, Dept Pathol, Med Ctr, NL-2333 ZA Leiden, Netherlands.
   [Daemen, Toos A. H. H.] Univ Groningen, Univ Med Ctr Groningen, Dept Med Microbiol, NL-9713 GZ Groningen, Netherlands.
   [Melief, Cornelis J. M.] Leiden Univ, Dept Immunohematol & Blood Transfus, Med Ctr, NL-2333 ZA Leiden, Netherlands.
RP van der Burg, SH (corresponding author), Leiden Univ, Dept Med Oncol, Med Ctr, NL-2333 ZA Leiden, Netherlands.
EM j.r.kroep@lumc.nl; shvdburg@lumc.nl
RI van der Hoeven, Koos JM/S-3281-2017
OI Kroep, Judith/0000-0003-2671-1903
FU Bontius Foundation; department of Medical Oncology of the Leiden
   University Medical Center; Dutch Cancer SocietyKWF Kankerbestrijding
   [2009-4400]
FX This study was sponsored by the Bontius Foundation and the department of
   Medical Oncology of the Leiden University Medical Center. MJPW was
   financially supported by a grant from the Dutch Cancer Society
   2009-4400.
CR Agarwal R, 2003, NAT REV CANCER, V3, P502, DOI 10.1038/nrc1123
   Bender E, 2013, CANCER DISCOV, V3, P8, DOI 10.1158/2159-8290.CD-ND2012-042
   Brahmer JR, 2012, NEW ENGL J MED, V366, P2455, DOI 10.1056/NEJMoa1200694
   Dijkgraaf EM, 2014, PHASE 1 TRIAL COMBIN
   Dunn GP, 2006, NAT REV IMMUNOL, V6, P836, DOI 10.1038/nri1961
   Eisenhauer EA, 2009, EUR J CANCER, V45, P228, DOI 10.1016/j.ejca.2008.10.026
   Fuxius S, 2002, ANTI-CANCER DRUG, V13, P899, DOI 10.1097/00001813-200210000-00001
   Gooden M, 2011, P NATL ACAD SCI USA, V108, P10656, DOI 10.1073/pnas.1100354108
   Gresser I, 2002, CYTOKINE GROWTH F R, V13, P111, DOI 10.1016/S1359-6101(01)00035-1
   Hamanishi J, 2007, P NATL ACAD SCI USA, V104, P3360, DOI 10.1073/pnas.0611533104
   Janetzki S, 2009, IMMUNITY, V31, P527, DOI 10.1016/j.immuni.2009.09.007
   Kryczek I, 2007, CANCER RES, V67, P8900, DOI 10.1158/0008-5472.CAN-07-1866
   Lambeck A, 2007, INT J CANCER, V121, P606, DOI 10.1002/ijc.22710
   Lattanzi L, 2011, IMMUNOBIOLOGY, V216, P537, DOI 10.1016/j.imbio.2010.10.003
   Lauwen MM, 2008, CANCER RES, V68, P893, DOI 10.1158/0008-5472.CAN-07-3166
   Leffers N, 2009, INT J CANCER, V125, P2104, DOI 10.1002/ijc.24597
   Lorusso D, 2006, ANN ONCOL, V17, pV188, DOI 10.1093/annonc/mdj979
   Marrack P, 1999, J EXP MED, V189, P521, DOI 10.1084/jem.189.3.521
   Mellman I, 2011, NATURE, V480, P480, DOI 10.1038/nature10673
   Obermajer N, 2011, CANCER RES, V71, P7463, DOI 10.1158/0008-5472.CAN-11-2449
   Preston CC, 2011, IMMUNOTHERAPY-UK, V3, P539, DOI [10.2217/IMT.11.20, 10.2217/imt.11.20]
   Rettig L, 2011, INT J CANCER, V129, P832, DOI 10.1002/ijc.25756
   Rustin GJS, 2011, INT J GYNECOL CANCER, V21, P419, DOI 10.1097/IGC.0b013e3182070f17
   Santos Radleigh, 2014, Cells, V4, P1, DOI 10.3390/cells4010001
   Sato E, 2005, P NATL ACAD SCI USA, V102, P18538, DOI 10.1073/pnas.0509182102
   Shevchenko I, 2013, INT J CANCER, V133, P98, DOI 10.1002/ijc.27990
   Solorzano CC, 2003, CLIN CANCER RES, V9, P1858
   Speetjens FM, 2009, CLIN CANCER RES, V15, P1086, DOI 10.1158/1078-0432.CCR-08-2227
   Srivastava MK, 2010, CANCER RES, V70, P68, DOI 10.1158/0008-5472.CAN-09-2587
   Suzuki E, 2005, CLIN CANCER RES, V11, P6713, DOI 10.1158/1078-0432.CCR-05-0883
   Tosi D, 2004, J IMMUNOL, V172, P5363, DOI 10.4049/jimmunol.172.9.5363
   van der Sluis TC, 2015, CLIN CANCER RES, V21, P781, DOI 10.1158/1078-0432.CCR-14-2142
   Vasey PA, 2004, JNCI-J NATL CANCER I, V96, P1682, DOI 10.1093/jnci/djh323
   Vermeij R, 2012, INT J CANCER, V131, pE670, DOI 10.1002/ijc.27388
   Walzer T, 2005, BLOOD, V106, P2252, DOI 10.1182/blood-2005-03-1154
   Wouters MCA, 2014, ONCOIMMUNOLOGY, V3, DOI 10.4161/21624011.2014.962397
   Zeestraten ECM, 2013, INT J CANCER, V132, P1581, DOI 10.1002/ijc.27819
   Zhang L, 2003, NEW ENGL J MED, V348, P203, DOI 10.1056/NEJMoa020177
   Ziske C, 2004, J INTERF CYTOK RES, V24, P490, DOI 10.1089/1079990041689647
   Zwaveling S, 2002, CANCER RES, V62, P6187
NR 40
TC 32
Z9 32
U1 1
U2 7
PU IMPACT JOURNALS LLC
PI ORCHARD PARK
PA 6666 E QUAKER ST, STE 1, ORCHARD PARK, NY 14127 USA
EI 1949-2553
J9 ONCOTARGET
JI Oncotarget
PD OCT 13
PY 2015
VL 6
IS 31
BP 32228
EP 32243
DI 10.18632/oncotarget.4772
PG 16
WC Oncology; Cell Biology
SC Oncology; Cell Biology
GA CU0DD
UT WOS:000363185200146
PM 26334096
OA Green Published, Other Gold
DA 2021-05-03
ER

PT J
AU Smaletz, O
   Diz, MDPE
   do Carmo, CC
   Sabbaga, J
   Cunha, GF
   Azevedo, SJ
   Maluf, FC
   Barrios, CH
   Costa, RL
   Fontana, AG
   Madrigal, V
   Wainstein, AJ
   Yeda, FP
   Alves, VA
   Moro, AM
   Blasbalg, R
   Scott, AM
   Hoffman, EW
AF Smaletz, Oren
   Diz, Maria D. P. E.
   do Carmo, Claudio C.
   Sabbaga, Jorge
   Cunha-Junior, Geraldo F.
   Azevedo, Sergio J.
   Maluf, Fernando C.
   Barrios, Carlos H.
   Costa, Ronaldo L.
   Fontana, Ana G.
   Madrigal, Vivian
   Wainstein, Alberto J.
   Yeda, Fernanda P.
   Alves, Venancio A.
   Moro, Ana M.
   Blasbalg, Roberto
   Scott, Andrew M.
   Hoffman, Eric W.
TI A phase II trial with anti-Lewis-Y monoclonal antibody (hu3S193) for the
   treatment of platinum resistant/refractory ovarian, fallopian tube and
   primary peritoneal carcinoma
SO GYNECOLOGIC ONCOLOGY
LA English
DT Article
DE platinum resistant/refractory ovarian cancer; Anti Lewis-Y monoclonal
   antibody (hu3S193)
ID CANCER; BLOOD; LE(Y); IMMUNOTHERAPY; CHEMOTHERAPY; GUIDELINES;
   EXPRESSION; EVALUATE; TUMORS
AB Objectives. The primary objective was to evaluate the clinical efficacy of hu3S193, a humanized monoclonal antibody against the Lewis-Y antigen, in patients with platinum resistant/refractory ovarian, fallopian tube and primary peritoneal carcinoma. Secondary objectives were safety and pharmacokinetics. In addition, we sought to determine the potential interaction of clinical benefit and patient characteristics.
   Methods. This two-stage, multicenter, single arm, phase II trial enrolled eligible patients to receive hu3S193 weekly at a dose of 20 mg/m(2) intravenously for 8 weeks (1 cycle) to a maximum of 3 cycles. Efficacy was measured as clinical benefit rate (objective response or stable disease for at least 24 weeks).
   Results. 26 of 31 patients were eligible for efficacy analysis. No complete/partial responses were observed. Six patients had stable disease for 24+ weeks [clinical benefit rate 23% (95% CI = 9.77%-46.71%)]. Median PFS was 8.4 weeks (95% CI = 6.0 to 16.1). Median PFS differed between patients with no ascites and no visceral disease and patients with ascites and/or visceral disease [16.1 vs. 8.1 weeks (p = 0.0058)]. The most commonly reported treatment-related adverse events were fatigue (19.3%) and nausea (16.2%). Allergic reactions occurred in 6 patients (5 with Grade 1/2; 1 with Grade 3).
   Conclusions. Hu3S193 lacked sufficient activity in the first stage of the study to open enrollment to the second stage. However, based on the longer PFS in patients with no ascites and no visceral disease, consolidation strategies in platinum sensitive disease are currently being tested. (C) 2015 Elsevier Inc. All rights resenied.
C1 [Smaletz, Oren] Hosp Israelita Albert Einstein, BR-05651901 Sao Paulo, SP, Brazil.
   [Diz, Maria D. P. E.] Univ Sao Paulo, Sch Med, Inst Canc Estado Sao Paulo, BR-01255000 Sao Paulo, SP, Brazil.
   [do Carmo, Claudio C.] Inst Nacl Canc Jose Alencar Games da Silva, BR-20230130 Rio De Janeiro, RJ, Brazil.
   [Sabbaga, Jorge] Hosp Alemao Oswaldo Cruz, BR-01323903 Sao Paulo, SP, Brazil.
   [Cunha-Junior, Geraldo F.] Hosp Baleia, BR-30285000 Belo Horizonte, MG, Brazil.
   [Azevedo, Sergio J.] Hosp Clin Porto Alegre, BR-90035903 Porto Alegre, RS, Brazil.
   [Maluf, Fernando C.] Hosp Sirio Libanes, BR-01308050 Sao Paulo, SP, Brazil.
   [Barrios, Carlos H.] Pontificia Univ Catolica Rio Grande do Sul, Sch Med, BR-90570080 Porto Alegre, RS, Brazil.
   [Costa, Ronaldo L.] Inst Brasileiro Controle Canc, BR-03102002 Sao Paulo, SP, Brazil.
   [Fontana, Ana G.; Madrigal, Vivian] Recepta Biopharma, BR-04533014 Sao Paulo, SP, Brazil.
   [Wainstein, Alberto J.] Biocanc Ctr Pesquisa Clin SA, BR-30150281 Belo Horizonte, MG, Brazil.
   [Alves, Venancio A.] Univ Sao Paulo, Sch Med, Dept Pathol, BR-01246903 Sao Paulo, SP, Brazil.
   [Yeda, Fernanda P.; Moro, Ana M.] Inst Butantan, Lab Biofarmacos Celulas Anim, BR-05503900 Sao Paulo, SP, Brazil.
   [Blasbalg, Roberto] DASA Grp, BR-06455010 Barueri, SP, Brazil.
   [Scott, Andrew M.; Hoffman, Eric W.] Olivia Newton John Canc Res Inst, Ludwig Inst Canc Res, Melbourne, Vic 3084, Australia.
   [Scott, Andrew M.; Hoffman, Eric W.] La Trobe Univ, Melbourne, Vic 3084, Australia.
RP Smaletz, O (corresponding author), Hosp Israelita Albert Einstein, Inst Israelita Ensino & Pesquisa Albert Einstein, Ctr Oncol & Hematol Familia Dayan, Ave Albert Einstein 627, BR-05651901 Sao Paulo, SP, Brazil.
EM osmaletz@einstein.br
RI de Azevedo, Sergio Jobim/P-5115-2015; Smaletz, Oren/T-9000-2017; del
   pilar estevez diz, maria/W-1036-2019; Moro, Ana Maria/A-5134-2012
OI Smaletz, Oren/0000-0003-2788-2616; del pilar estevez diz,
   maria/0000-0003-3176-9747; Moro, Ana Maria/0000-0002-0650-7764; Alves,
   Venancio/0000-0001-5285-4460; Cunha-Junior, Geraldo/0000-0003-1602-7745;
   Lucio Rangel Costa, Ronaldo/0000-0002-4794-993X; Scott,
   Andrew/0000-0002-6656-295X
FU Fundo de Financiamento de Estudos de Projetos e Programas, Brazil
   (FINEP) [01.06.0759.00, 01.07.0096.00]
FX This work was supported in part by a grant from Fundo de Financiamento
   de Estudos de Projetos e Programas, Brazil (FINEP) 01.06.0759.00 and
   01.07.0096.00.
CR Cancer Therapy Evaluation Program, 2006, COMM TERM CRIT ADV E
   DAUPLAT J, 1987, CANCER-AM CANCER SOC, V60, P1561, DOI 10.1002/1097-0142(19871001)60:7<1561::AID-CNCR2820600725>3.0.CO;2-V
   Gordon AN, 2001, J CLIN ONCOL, V19, P3312, DOI 10.1200/JCO.2001.19.14.3312
   Jemal A, 2011, CA-CANCER J CLIN, V61, P69, DOI [10.3322/caac.20107, 10.3322/caac.20115]
   KITAMURA K, 1994, P NATL ACAD SCI USA, V91, P12957, DOI 10.1073/pnas.91.26.12957
   Krug LM, 2007, J THORAC ONCOL, V2, P947, DOI 10.1097/JTO.0b013e3181560dcc
   Liu ZQ, 2003, HYBRIDOMA HYBRIDOM, V22, P219, DOI 10.1089/153685903322328947
   Markman M, 2000, Oncologist, V5, P26, DOI 10.1634/theoncologist.5-1-26
   Naumann RW, 2011, DRUGS, V71, P1397, DOI 10.2165/11591720-000000000-00000
   Neumann UP, 2012, ANTICANCER RES, V32, P4517
   Pujade-Lauraine E, 2014, J CLIN ONCOL, V32, P1302, DOI 10.1200/JCO.2013.51.4489
   Ritter G, 2001, CANCER RES, V61, P6851
   Rustin GJS, 2004, JNCI-J NATL CANCER I, V96, P487, DOI 10.1093/jnci/djh081
   Sabbatini Paul, 2005, Clin Adv Hematol Oncol, V3, P840
   SAKAMOTO J, 1986, CANCER RES, V46, P1553
   Scott AM, 2000, CANCER RES, V60, P3254
   Scott AM, 2007, CLIN CANCER RES, V13, P3286, DOI 10.1158/1078-0432.CCR-07-0284
   SIMON R, 1989, CONTROL CLIN TRIALS, V10, P1, DOI 10.1016/0197-2456(89)90015-9
   Stiff PJ, 1997, J CLIN ONCOL, V15, P1309, DOI 10.1200/JCO.1997.15.4.1309
   Therasse P, 2000, J NATL CANCER I, V92, P205, DOI 10.1093/jnci/92.3.205
   Yin BWT, 1996, INT J CANCER, V65, P406, DOI 10.1002/(SICI)1097-0215(19960208)65:4<406::AID-IJC2>3.3.CO;2-5
NR 21
TC 10
Z9 10
U1 0
U2 7
PU ACADEMIC PRESS INC ELSEVIER SCIENCE
PI SAN DIEGO
PA 525 B ST, STE 1900, SAN DIEGO, CA 92101-4495 USA
SN 0090-8258
EI 1095-6859
J9 GYNECOL ONCOL
JI Gynecol. Oncol.
PD AUG
PY 2015
VL 138
IS 2
BP 272
EP 277
DI 10.1016/j.ygyno.2015.05.023
PG 6
WC Oncology; Obstetrics & Gynecology
SC Oncology; Obstetrics & Gynecology
GA CO5CY
UT WOS:000359178400010
PM 26026738
DA 2021-05-03
ER

PT J
AU Wang, Q
   Li, XF
   Ren, SX
   Cheng, NN
   Zhao, MC
   Zhang, YS
   Li, JY
   Cai, WJ
   Zhao, C
   Cao, W
   Zhou, CC
AF Wang, Qi
   Li, Xuefei
   Ren, Shengxiang
   Cheng, Ningning
   Zhao, Mingchuan
   Zhang, Yishi
   Li, Jiayu
   Cai, Weijing
   Zhao, Chao
   Cao, Wa
   Zhou, Caicun
TI Serum Levels of the Cancer-Testis Antigen POTEE and Its Clinical
   Significance in Non-Small-Cell Lung Cancer
SO PLOS ONE
LA English
DT Article
ID FAMILY; PROTEINS; PARALOGS; GENES; IMMUNOTHERAPY; EXPRESSION; CARCINOMA;
   BIOMARKER; PROSTATE; TARGETS
AB Background
   POTEE (POTE ankyrin domain family, member E) is a newly identified cancer-testis antigen that has been found to be expressed in a wide variety of human cancers including cancers of the colon, prostate, lung, breast, ovary, and pancreas.
   Aim
   To measure the serum levels of POTEE in patients with non-small-cell lung cancer (NSCLC) and to explore the clinical significance of POTEE in NSCLC.
   Patients and Methods
   104 NSCLC patients, 66 benign lung disease patients and 80 healthy volunteers were enrolled in this study from May 2013 to February 2014. Serum POTEE levels were measured using enzyme-linked immunosorbent assay (ELISA). Numerical variables were recorded as means +/- standard deviation (SD) and analyzed by independent t tests. Categorical variables were calculated as rates and were analyzed using a chi(2) test or Fisher's exact test. Survival curves were estimated and compared using the Kaplan-Meier method and log-rank tests.
   Results
   Serum POTEE levels were significantly higher in NSCLC patients than in benign lung disease patients and healthy controls (mean +/- SD [pg/ml], 324.38 +/- 13.84 vs. 156.93 +/- 17.38 and 139.09 +/- 15.80, P < 0.001) and were significantly correlated with TNM stage. Survival analysis revealed that patients with low serum POTEE had longer progression-free survival (PFS) than those with high serum POTEE (P=0.021). Cox multivariate analysis indicated that POTEE was an independent prognostic factor of progression-free survival (P=0.009, hazard ratio, 2.440).
   Conclusions
   Serum POTEE level in NSCLC patients is associated with TNM stage and is a potential prognostic factor.
C1 [Wang, Qi; Li, Xuefei; Ren, Shengxiang; Cheng, Ningning; Zhao, Mingchuan; Zhang, Yishi; Li, Jiayu; Cai, Weijing; Zhao, Chao; Cao, Wa; Zhou, Caicun] Tongji Univ, Sch Med, Inst Canc, Dept Lung Canc & Immunol,Shanghai Pulm Hosp, Shanghai 200092, Peoples R China.
RP Zhou, CC (corresponding author), Tongji Univ, Sch Med, Inst Canc, Dept Lung Canc & Immunol,Shanghai Pulm Hosp, Shanghai 200092, Peoples R China.
EM caicunzhoudr@163.com
FU National Natural Science Foundation of ChinaNational Natural Science
   Foundation of China (NSFC) [81401890, 81372392]; Key Project of the
   Science and Technology Commission of Shanghai Municipality [11JC1411300]
FX This study was supported by grants from the National Natural Science
   Foundation of China (no. 81401890 and no. 81372392) and the Key Project
   of the Science and Technology Commission of Shanghai Municipality (no.
   11JC1411300). The funders had no role in study design, data collection
   and analysis, decision to publish, or preparation of the manuscript.
CR Aruga A, 2014, J TRANSL MED, V12, DOI 10.1186/1479-5876-12-61
   Bera TK, 2008, STEM CELLS DEV, V17, P325, DOI 10.1089/scd.2007.0079
   Bera TK, 2012, BIOCHEM BIOPH RES CO, V417, P1271, DOI 10.1016/j.bbrc.2011.12.125
   Bera TK, 2006, CANCER RES, V66, P52, DOI 10.1158/0008-5472.CAN-05-3014
   Bera TK, 2004, GENE, V337, P45, DOI 10.1016/j.gene.2004.05.009
   Bera TK, 2002, P NATL ACAD SCI USA, V99, P16975, DOI 10.1073/pnas.262655399
   Caballero OL, 2009, CANCER SCI, V100, P2014, DOI 10.1111/j.1349-7006.2009.01303.x
   Chen ZG, 2012, J EXP CLIN CANC RES, V31, DOI 10.1186/1756-9966-31-10
   Das S, 2007, BIOCHEM BIOPH RES CO, V363, P751, DOI 10.1016/j.bbrc.2007.09.045
   Ghafouri-Fard S, 2009, ARCH IRAN MED, V12, P395
   Goldstraw P, 2011, LANCET, V378, P1727, DOI 10.1016/S0140-6736(10)62101-0
   Hahn Y, 2006, GENE, V366, P238, DOI 10.1016/j.gene.2005.07.045
   Hofmann M, 2002, CANCER CYTOPATHOL, V96, P187, DOI 10.1002/cncr.10622
   Hoon DSB, 2001, J INVEST DERMATOL, V117, P375, DOI 10.1046/j.0022-202x.2001.01417.x
   Huang YH, 2013, PLOS ONE, V8, DOI 10.1371/journal.pone.0064365
   Kalia M, 2015, METABOLISM, V64, pS16, DOI 10.1016/j.metabol.2014.10.027
   Kuang P, 2012, LUNG CANCER, V77, P427, DOI 10.1016/j.lungcan.2012.03.016
   Lee Y, 2006, P NATL ACAD SCI USA, V103, P17885, DOI 10.1073/pnas.0608344103
   Liu XP, 2011, BRAIN RES, V1391, P125, DOI 10.1016/j.brainres.2011.03.042
   Liu XF, 2009, APOPTOSIS, V14, P1237, DOI 10.1007/s10495-009-0392-0
   Molina JR, 2008, MAYO CLIN PROC, V83, P584, DOI 10.4065/83.5.584
   Mou DC, 2002, BRIT J CANCER, V86, P110, DOI 10.1038/sj.bjc.6600016
   Obara W, 2012, JPN J CLIN ONCOL, V42, P591, DOI 10.1093/jjco/hys069
   Old Lloyd J, 2008, Cancer Immun, V8 Suppl 1, P1
   Redfield SM, 2013, AM J CANCER RES, V3, P278
   Rosenberg SA, 1999, CA-CANCER J CLIN, V49, P70, DOI 10.3322/canjclin.49.2.70
   Scanlan MJ, 2002, IMMUNOL REV, V188, P22, DOI 10.1034/j.1600-065X.2002.18803.x
   Siegel R, 2014, CA-CANCER J CLIN, V64, P9, DOI [10.3322/caac.21254, 10.1001/jamaoto.2014.2530, 10.3322/caac.21208]
   Suri A, 2006, EXPERT OPIN BIOL TH, V6, P379, DOI 10.1517/14712598.6.4.379
   Tufman A, 2010, CANCER BIOMARK, V6, P123, DOI 10.3233/CBM-2009-0124
NR 30
TC 8
Z9 10
U1 2
U2 9
PU PUBLIC LIBRARY SCIENCE
PI SAN FRANCISCO
PA 1160 BATTERY STREET, STE 100, SAN FRANCISCO, CA 94111 USA
SN 1932-6203
J9 PLOS ONE
JI PLoS One
PD APR 10
PY 2015
VL 10
IS 4
AR e0122792
DI 10.1371/journal.pone.0122792
PG 10
WC Multidisciplinary Sciences
SC Science & Technology - Other Topics
GA CF5II
UT WOS:000352590300063
PM 25860145
OA DOAJ Gold, Green Published
DA 2021-05-03
ER

PT J
AU Wu, MR
   Zhang, T
   Alcon, A
   Sentman, CL
AF Wu, Ming-Ru
   Zhang, Tong
   Alcon, Andre
   Sentman, Charles L.
TI DNAM-1-based chimeric antigen receptors enhance T cell effector function
   and exhibit in vivo efficacy against melanoma
SO CANCER IMMUNOLOGY IMMUNOTHERAPY
LA English
DT Article
DE CAR; Gene therapy; Immunotherapy; Adoptive T cell therapy; Melanoma
ID DENDRITIC CELLS; NECTIN-2 CD112; NK CELLS; ADHESION MOLECULE;
   OVARIAN-CANCER; PVR CD155; CD226; LIGANDS; PROLIFERATION; RECOGNITION
AB Chimeric antigen receptor (CAR) T cell therapies hold great potential for treating cancers, and new CARs that can target multiple tumor types and have the potential to target non-hematological malignancies are needed. In this study, the tumor recognition ability of a natural killer cell-activating receptor, DNAM-1 was harnessed to design CARs that target multiple tumor types. DNAM-1 ligands, PVR and nectin-2, are expressed on primary human leukemia, myeloma, ovarian cancer, melanoma, neuroblastoma, and Ewing sarcoma. DNAM-1 CARs exhibit high tumor cell cytotoxicity but low IFN-gamma secretion in vitro. In contrast to other CAR designs, co-stimulatory domains did not improve the expression and function of DNAM-1 CARs. A DNAM-1/CD3zeta CAR reduced tumor burden in a murine melanoma model in vivo. In conclusion, DNAM-1-based CARs may have the potential to treat PVR and nectin-2 expressing hematological and solid tumors.
C1 [Wu, Ming-Ru; Zhang, Tong; Alcon, Andre; Sentman, Charles L.] Geisel Sch Med Dartmouth, Dept Microbiol & Immunol, Lebanon, NH 03756 USA.
RP Sentman, CL (corresponding author), Geisel Sch Med Dartmouth, Dept Microbiol & Immunol, One Med Ctr Dr, Lebanon, NH 03756 USA.
EM Charles.Sentman@dartmouth.edu
OI Zhang, Tong/0000-0002-9657-5129
FU National Institute of HealthUnited States Department of Health & Human
   ServicesNational Institutes of Health (NIH) - USA [CA130911]; NATIONAL
   CANCER INSTITUTEUnited States Department of Health & Human
   ServicesNational Institutes of Health (NIH) - USANIH National Cancer
   Institute (NCI) [P30CA023108, R01CA130911] Funding Source: NIH RePORTER
FX The authors thank the National Cancer Institute Biological Resource
   Branch for providing recombinant human IL-2, Dartmouth College Molecular
   biology Core for technical support, and the Center for Comparative
   Medicine and Research for providing animal care. This work was supported
   by a National Institute of Health grant CA130911.
CR Alarcon B, 2006, EMBO REP, V7, P490, DOI 10.1038/sj.embor.7400682
   Barber A, 2007, CANCER RES, V67, P5003, DOI 10.1158/0008-5472.CAN-06-4047
   BARTH RJ, 1991, J EXP MED, V173, P647, DOI 10.1084/jem.173.3.647
   Bottino C, 2003, J EXP MED, V198, P557, DOI 10.1084/jem.20030788
   Brentjens RJ, 2013, SCI TRANSL MED, V5, DOI 10.1126/scitranslmed.3005930
   CAI YC, 1995, IMMUNITY, V3, P417, DOI 10.1016/1074-7613(95)90171-X
   Carlsten M, 2010, LEUKEMIA, V24, P1607, DOI 10.1038/leu.2010.149
   Carlsten M, 2009, J IMMUNOL, V183, P4921, DOI 10.4049/jimmunol.0901226
   Castriconi R, 2004, CANCER RES, V64, P9180, DOI 10.1158/0008-5472.CAN-04-2682
   Cho D, 2010, CLIN CANCER RES, V16, P3901, DOI 10.1158/1078-0432.CCR-10-0735
   Choudhuri K, 2005, NATURE, V436, P578, DOI 10.1038/nature03843
   Dardalhon V, 2005, J IMMUNOL, V175, P1558, DOI 10.4049/jimmunol.175.3.1558
   El-Sherbiny YM, 2007, CANCER RES, V67, P8444, DOI 10.1158/0008-5472.CAN-06-4230
   Faroudi M, 2003, P NATL ACAD SCI USA, V100, P14145, DOI 10.1073/pnas.2334336100
   Fedorov VD, 2013, SCI TRANSL MED, V5, DOI 10.1126/scitranslmed.3006597
   Fujito T, 2005, J CELL BIOL, V171, P165, DOI 10.1083/jcb.200501090
   Germain RN, 1997, CURR BIOL, V7, pR640, DOI 10.1016/S0960-9822(06)00323-X
   Gilfillan S, 2008, J EXP MED, V205, P2965, DOI 10.1084/jem.20081752
   Grupp SA, 2013, NEW ENGL J MED, V368, P1509, DOI 10.1056/NEJMoa1215134
   Huarte E, 2008, CANCER RES, V68, P7684, DOI 10.1158/0008-5472.CAN-08-1167
   Hudecek M, 2013, CLIN CANCER RES, V19, P3153, DOI 10.1158/1078-0432.CCR-13-0330
   Kalos M, 2011, SCI TRANSL MED, V3, DOI 10.1126/scitranslmed.3002842
   Kloss CC, 2013, NAT BIOTECHNOL, V31, P71, DOI 10.1038/nbt.2459
   Kruse PH, 2014, IMMUNOL CELL BIOL, V92, P221, DOI 10.1038/icb.2013.98
   Lakshmikanth T, 2009, J CLIN INVEST, V119, P1251, DOI 10.1172/JCI36022
   Lanier LL, 2005, ANNU REV IMMUNOL, V23, P225, DOI 10.1146/annurev.immunol.23.021704.115526
   Morgan RA, 2010, MOL THER, V18, P843, DOI 10.1038/mt.2010.24
   Pende D, 2005, BLOOD, V105, P2066, DOI 10.1182/blood-2004-09-3548
   Pende D, 2006, BLOOD, V107, P2030, DOI 10.1182/blood-2005-07-2696
   Porter DL, 2011, NEW ENGL J MED, V365, P725, DOI 10.1056/NEJMoa1103849
   Reymond N, 2004, J EXP MED, V199, P1331, DOI 10.1084/jem.20032206
   Sadelain M, 2013, CANCER DISCOV, V3, P388, DOI 10.1158/2159-8290.CD-12-0548
   Seth S, 2009, J LEUKOCYTE BIOL, V86, P91, DOI [10.1189/jlb.1208745, 10.1189/JLB.1208745]
   Shibuya A, 1996, IMMUNITY, V4, P573, DOI 10.1016/S1074-7613(00)70060-4
   Shibuya K, 1999, IMMUNITY, V11, P615, DOI 10.1016/S1074-7613(00)80136-3
   Shibuya K, 2003, J EXP MED, V198, P1829, DOI 10.1084/jem.20030958
   Tahara-Hanaoka S, 2005, BIOCHEM BIOPH RES CO, V329, P996, DOI 10.1016/j.bbrc.2005.02.067
   Tahara-Hanaoka S, 2004, INT IMMUNOL, V16, P533, DOI 10.1093/intimm/dxh059
   Takai Y, 2008, NAT REV MOL CELL BIO, V9, P603, DOI 10.1038/nrm2457
   Verhoeven DHJ, 2008, MOL IMMUNOL, V45, P3917, DOI 10.1016/j.molimm.2008.06.016
   Zhang T, 2007, CANCER RES, V67, P11029, DOI 10.1158/0008-5472.CAN-07-2251
   Zhang T, 2012, J IMMUNOL, V189, P2290, DOI 10.4049/jimmunol.1103495
NR 42
TC 18
Z9 22
U1 0
U2 22
PU SPRINGER
PI NEW YORK
PA 233 SPRING ST, NEW YORK, NY 10013 USA
SN 0340-7004
EI 1432-0851
J9 CANCER IMMUNOL IMMUN
JI Cancer Immunol. Immunother.
PD APR
PY 2015
VL 64
IS 4
BP 409
EP 418
DI 10.1007/s00262-014-1648-2
PG 10
WC Oncology; Immunology
SC Oncology; Immunology
GA CE0SA
UT WOS:000351514500002
PM 25549845
OA Green Accepted
DA 2021-05-03
ER

PT J
AU Yamada, E
   Demachi-Okamura, A
   Kondo, S
   Akatsuka, Y
   Suzuki, S
   Shibata, K
   Kikkawa, F
   Kuzushima, K
AF Yamada, E.
   Demachi-Okamura, A.
   Kondo, S.
   Akatsuka, Y.
   Suzuki, S.
   Shibata, K.
   Kikkawa, F.
   Kuzushima, K.
TI Identification of a naturally processed HLA-Cw7-binding peptide that
   cross-reacts with HLA-A24-restricted ovarian cancer-specific CTLs
SO TISSUE ANTIGENS
LA English
DT Article
DE alloreactivity; antigen-presenting cells; cytotoxic T-lymphocyte;
   HLA-A*24:02; HLA-Cw*07:02; ovarian cancer
ID T-CELL ALLORECOGNITION; MAJOR HISTOCOMPATIBILITY COMPLEX; ADOPTIVE
   IMMUNOTHERAPY; HUMAN-MELANOMA; GENE-THERAPY; CLASS-I; HLA-C; ANTIGEN;
   LYMPHOCYTES; EPITOPES
AB Here, we describe an human leukocyte antigen (HLA)-A*24:02-restricted cytotoxic T-lymphocyte (CTL) clone, 1G3, established from naive CD8(+) T-lymphocytes obtained from a healthy donor stimulated with HLA-modified TOV21G, an ovarian cancer cell line. The 1G3 clone responds not only to ovarian cancer cells in the context of HLA-A*24:02 but also to allogeneic HLA-Cw*07:02 molecules through cross-reactive T-cell receptor recognition. Expression screening using a complementary DNA library constructed from TOV21G messenger RNA revealed that this alloreactivity was mediated through the nine-mer peptide VRTPYTMSY, derived from RNA-binding motif protein 4. To our knowledge, this study presents the first example of the allorecognition of an HLA-Cw molecule by HLA-A-restricted T-cells, thereby revealing a naturally processed epitope peptide. These findings provide the structural bases for the allorecognition of human T-cells. In addition, this study suggests that unexpected alloresponses occur in certain HLA combinations, and further study is needed to understand the mechanisms of alloreactivity for better prediction of alloresponses in clinical settings.
C1 [Yamada, E.; Demachi-Okamura, A.; Akatsuka, Y.; Kuzushima, K.] Aichi Canc Ctr, Res Inst, Div Immunol, Nagoya, Aichi 4648681, Japan.
   [Yamada, E.; Suzuki, S.; Shibata, K.; Kikkawa, F.] Grad Sch Med, Dept Gynecol, Nagoya, Aichi, Japan.
   [Kondo, S.] Aichi Canc Ctr Hosp, Dept Gynecol Oncol, Nagoya, Aichi 464, Japan.
   [Akatsuka, Y.] Fujita Hlth Univ, Dept Hematol & Oncol, Toyoake, Aichi, Japan.
   [Kuzushima, K.] Nagoya Univ, Grad Sch Med, Dept Cellular Oncol, Nagoya, Aichi 4648601, Japan.
RP Kuzushima, K (corresponding author), Aichi Canc Ctr, Res Inst, Div Immunol, Chikusa Ku, 1-1 Kanokoden, Nagoya, Aichi 4648681, Japan.
EM kkuzushi@aichi-cc.jp
RI SHIBATA, Kiyosumi/I-7254-2014; SUZUKI, Shiro/I-7431-2014; KIKKAWA,
   Fumitaka/I-7341-2014
OI akatsuka, yoshiki/0000-0003-3623-2826
FU Japan Society for the Promotion of Science, JapanMinistry of Education,
   Culture, Sports, Science and Technology, Japan (MEXT)Japan Society for
   the Promotion of Science; Takeda Science Foundation, JapanTakeda Science
   Foundation (TSF); Grants-in-Aid for Scientific ResearchMinistry of
   Education, Culture, Sports, Science and Technology, Japan (MEXT)Japan
   Society for the Promotion of ScienceGrants-in-Aid for Scientific
   Research (KAKENHI) [25871227, 15K20138] Funding Source: KAKEN
FX The authors would like to thank Ms. Hiramatsu K. for the production of
   HLA-tetramers and Ms. Tamaki H. and Asai H. for administrative
   assistance. The authors would also like to thank Dr. J. Kigawa
   (Department of Obstetrics and Gynecology, Tottori University, Tottori,
   Japan) for providing KOC7C cells and Dr. H. Miyoshi (Department of
   Physiology, Keio University School of Medicine) for providing the
   lentivirus vectors. This work was supported through funding from the
   Grants-in-Aid for Scientific Research from the Japan Society for the
   Promotion of Science, Japan, and the Takeda Science Foundation, Japan.
CR Amir AL, 2011, BLOOD, V118, P6733, DOI 10.1182/blood-2011-05-354787
   Amir AL, 2010, BLOOD, V115, P3146, DOI 10.1182/blood-2009-07-234906
   Apps R, 2013, SCIENCE, V340, P87, DOI 10.1126/science.1232685
   Archbold JK, 2008, MOL IMMUNOL, V45, P583, DOI 10.1016/j.molimm.2006.05.018
   Blais ME, 2011, IMMUNOLOGY, V133, P1, DOI 10.1111/j.1365-2567.2011.03422.x
   Brooks YS, 2009, J BIOL CHEM, V284, P18033, DOI 10.1074/jbc.M109.006999
   Cameron BJ, 2013, SCI TRANSL MED, V5, DOI 10.1126/scitranslmed.3006034
   Chen DS, 2013, IMMUNITY, V39, P1, DOI 10.1016/j.immuni.2013.07.012
   Cieri N, 2014, IMMUNOL REV, V257, P165, DOI 10.1111/imr.12130
   Demachi-Okamura A, 2012, PLOS ONE, V7, DOI 10.1371/journal.pone.0047126
   Ennis FA, 1997, VIROLOGY, V238, P380, DOI 10.1006/viro.1997.8827
   Felix NJ, 2007, NAT REV IMMUNOL, V7, P942, DOI 10.1038/nri2200
   Johnson LA, 2009, BLOOD, V114, P535, DOI 10.1182/blood-2009-03-211714
   Kalos M, 2013, IMMUNITY, V39, P49, DOI 10.1016/j.immuni.2013.07.002
   KAWAKAMI Y, 1994, P NATL ACAD SCI USA, V91, P6458, DOI 10.1073/pnas.91.14.6458
   Kondo E, 2004, BLOOD, V103, P630, DOI 10.1182/blood-2003-03-0824
   Kondo S, 2013, HUM IMMUNOL, V74, P1103, DOI 10.1016/j.humimm.2013.06.030
   Krogsgaard M, 2005, NAT IMMUNOL, V6, P239, DOI 10.1038/ni1173
   Kuzushima K, 2001, BLOOD, V98, P1872, DOI 10.1182/blood.V98.6.1872
   Kuzushima K, 1999, BLOOD, V94, P3094, DOI 10.1182/blood.V94.9.3094.421k14_3094_3100
   Linette GP, 2013, BLOOD, V122, P863, DOI 10.1182/blood-2013-03-490565
   Macdonald WA, 2009, IMMUNITY, V31, P897, DOI 10.1016/j.immuni.2009.09.025
   Markus MA, 2009, INT J BIOCHEM CELL B, V41, P740, DOI 10.1016/j.biocel.2008.05.027
   Morgan RA, 2006, SCIENCE, V314, P126, DOI 10.1126/science.1129003
   Morice A, 2010, PLOS ONE, V5, DOI 10.1371/journal.pone.0012120
   Nagata N, 2005, CLIN CANCER RES, V11, P5265
   Nagata Y, 1997, J IMMUNOL, V159, P1336
   Parkhurst MR, 2011, MOL THER, V19, P620, DOI 10.1038/mt.2010.272
   Restifo NP, 2012, NAT REV IMMUNOL, V12, P269, DOI 10.1038/nri3191
   Robbins PF, 2011, J CLIN ONCOL, V29, P917, DOI 10.1200/JCO.2010.32.2537
   Schumacher TNM, 2002, NAT REV IMMUNOL, V2, P512, DOI 10.1038/nri841
   Sugaya M, 2002, CHEST, V122, P282, DOI 10.1378/chest.122.1.282
   Sugaya M, 2007, INT J CANCER, V120, P1055, DOI 10.1002/ijc.22396
   VANDERBRUGGEN P, 1991, SCIENCE, V254, P1643, DOI 10.1126/science.1840703
   Whitelegg A, 2004, TISSUE ANTIGENS, V63, P101, DOI 10.1111/j.1399-0039.2004.00188.x
   Wooldridge L, 2012, J BIOL CHEM, V287, P1168, DOI 10.1074/jbc.M111.289488
   YEWDELL JW, 1990, CELL, V62, P203, DOI 10.1016/0092-8674(90)90356-J
   Yin L, 2011, IMMUNITY, V35, P23, DOI 10.1016/j.immuni.2011.04.017
   York IA, 1996, ANNU REV IMMUNOL, V14, P369, DOI 10.1146/annurev.immunol.14.1.369
NR 39
TC 2
Z9 2
U1 0
U2 2
PU WILEY
PI HOBOKEN
PA 111 RIVER ST, HOBOKEN 07030-5774, NJ USA
SN 0001-2815
EI 1399-0039
J9 TISSUE ANTIGENS
JI Tissue Antigens
PD SEP
PY 2015
VL 86
IS 3
BP 164
EP 171
DI 10.1111/tan.12607
PG 8
WC Cell Biology; Immunology; Pathology
SC Cell Biology; Immunology; Pathology
GA CP1YM
UT WOS:000359673800003
PM 26216489
DA 2021-05-03
ER

PT J
AU Sioud, M
   Westby, P
   Olsen, JKE
   Mobergslien, A
AF Sioud, Mouldy
   Westby, Phuong
   Olsen, Julie Kristine E.
   Mobergslien, Anne
TI Generation of new peptide-Fc fusion proteins that mediate
   antibody-dependent cellular cytotoxicity against different types of
   cancer cells
SO MOLECULAR THERAPY-METHODS & CLINICAL DEVELOPMENT
LA English
DT Article
ID GROWTH-FACTOR RECEPTOR; THERAPEUTIC ANTIBODIES; PHAGE DISPLAY;
   DOUBLE-BLIND; AMG 386; PHARMACOKINETICS; IDENTIFICATION; MECHANISMS;
   PACLITAXEL; EFFICACY
AB Antibody-dependent cellular cytotoxicity (ADCC), a key effector function for the clinical effectiveness of monoclonal antibodies, is triggered by the engagement of the antibody Fc domain with the Fc. receptors expressed by innate immune cells such as natural killer (NK) cells and macrophages. Here, we fused cancer cell-binding peptides to the Fc domain of human IgG1 to engineer novel peptide-Fc fusion proteins with ADCC activity. The designed fusion proteins were expressed in human embryonic kidney 293T cells, followed by purification and characterization by western blots. One of the engineered variants (WN-Fc), bound with high affinity to a wide range of solid tumor cell lines (e.g., colon, lung, prostate, skin, ovarian, and mammary tumors). Treatment of cancer cells with the engineered peptide-Fc fusions in the presence of effector NK cells potentially enhanced cytotoxicity, degranulation, and interferon-gamma production by NK cells when compared to cells treated with the Fc control. The presence of competing peptides inhibited NK cell activation. Furthermore, a bispecific peptide-Fc fusion protein activated NK cells against HER-1- and/or HER-2-expressing cancer cells. Collectively, the engineered peptide-Fc fusions constitute a new promising strategy to recruit and activate NK cells against tumor cells, a primary goal of cancer immunotherapy.
C1 [Sioud, Mouldy; Westby, Phuong; Olsen, Julie Kristine E.; Mobergslien, Anne] Oslo Univ Hosp, Inst Canc Res, Dept Canc Immunol, Oslo, Norway.
RP Sioud, M (corresponding author), Oslo Univ Hosp, Inst Canc Res, Dept Canc Immunol, Oslo, Norway.
EM mouldy.sioud@rr-research.no
FU Gene Therapy Program at Oslo University Hospital; Norwegian Cancer
   SocietyNorwegian Cancer Society
FX This work was supported in part by the Gene Therapy Program at Oslo
   University Hospital and The Norwegian Cancer Society to M.S. We thank
   Anne Dybwad for critical reading of the manuscript. We also thank Qian
   Peng and Antoni Wiedlocha (Oslo University Hospital) for generous gift
   of cetuximab and anti-HER-1 antibody, respectively.
CR Arap W, 2002, P NATL ACAD SCI USA, V99, P1527, DOI 10.1073/pnas.241655998
   Baselga J, 2001, EUR J CANCER, V37, pS16
   BATOR JM, 1989, J IMMUNOL METHODS, V125, P167, DOI 10.1016/0022-1759(89)90090-2
   Beck A, 2010, NAT REV IMMUNOL, V10, P345, DOI 10.1038/nri2747
   Bhutia SK, 2008, TRENDS BIOTECHNOL, V26, P210, DOI 10.1016/j.tibtech.2008.01.002
   Carlson KR, 2015, BMC BIOTECHNOL, V15, DOI 10.1186/s12896-015-0173-5
   DeFazio-Eli L, 2011, BREAST CANCER RES, V13, DOI 10.1186/bcr2866
   Florczak A, 2014, BIOMACROMOLECULES, V15, P2971, DOI 10.1021/bm500591p
   Gong C, 2014, PLOS ONE, V9, DOI 10.1371/journal.pone.0110632
   Guan H, 2008, BIOCONJUGATE CHEM, V19, P1813, DOI 10.1021/bc800154f
   Herbst RS, 2009, J CLIN ONCOL, V27, P3557, DOI 10.1200/JCO.2008.19.6683
   Herter S, 2014, J IMMUNOL, V192, P2252, DOI 10.4049/jimmunol.1301249
   Huang CC, 2009, CURR OPIN BIOTECH, V20, P692, DOI 10.1016/j.copbio.2009.10.010
   Hynes NE, 2005, NAT REV CANCER, V5, P341, DOI 10.1038/nrc1609
   Karlan BY, 2012, J CLIN ONCOL, V30, P362, DOI 10.1200/JCO.2010.34.3178
   Kehoe JW, 2005, CHEM REV, V105, P4056, DOI 10.1021/cr000261r
   Keizer RJ, 2010, CLIN PHARMACOKINET, V49, P493, DOI 10.2165/11531280-000000000-00000
   Klareskog L, 2004, LANCET, V363, P675, DOI 10.1016/S0140-6736(04)15640-7
   Kubota T, 2009, CANCER SCI, V100, P1566, DOI 10.1111/j.1349-7006.2009.01222.x
   Lazar GA, 2006, P NATL ACAD SCI USA, V103, P4005, DOI 10.1073/pnas.0508123103
   Li ZH, 2005, FASEB J, V19, P1978, DOI 10.1096/fj.05-4058com
   Lo A, 2008, MOL CANCER THER, V7, P579, DOI 10.1158/1535-7163.MCT-07-2359
   Luo HM, 2011, FASEB J, V25, P1865, DOI 10.1096/fj.10-174318
   Mack PC, 2012, EXPERT REV ANTICANC, V12, P1591, DOI [10.1586/era.12.135, 10.1586/ERA.12.135]
   McGuire MJ, 2006, EXP HEMATOL, V34, P443, DOI 10.1016/j.exphem.2005.12.013
   Mossner E, 2010, BLOOD, V115, P4393, DOI 10.1182/blood-2009-06-225979
   Molineux G, 2010, BRIT J HAEMATOL, V150, P9, DOI 10.1111/j.1365-2141.2010.08140.x
   Moreno M, 2014, J CONTROL RELEASE, V182, P13, DOI 10.1016/j.jconrel.2014.03.005
   Mukohara T, 2011, CANCER SCI, V102, P1, DOI 10.1111/j.1349-7006.2010.01711.x
   Nimmerjahn F, 2008, NAT REV IMMUNOL, V8, P34, DOI 10.1038/nri2206
   Niwa R, 2005, CLIN CANCER RES, V11, P2327, DOI 10.1158/1078-0432.CCR-04-2263
   Niwa R, 2004, CANCER RES, V64, P2127, DOI 10.1158/0008-5472.CAN-03-2068
   Oyama T, 2003, CANCER LETT, V202, P219, DOI 10.1016/j.canlet.2003.08.011
   Paci A, 2014, EUR J CANCER, V50, P2010, DOI 10.1016/j.ejca.2014.04.014
   Pasqualini R, 1996, NATURE, V380, P364, DOI 10.1038/380364a0
   Pastorino F, 2006, CANCER RES, V66, P10073, DOI 10.1158/0008-5472.CAN-06-2117
   Qin H, 2014, NAT MED, V20, P676, DOI 10.1038/nm.3560
   Seidel UJE, 2013, FRONT IMMUNOL, V4, DOI 10.3389/fimmu.2013.00076
   Shadidi M, 2003, DRUG RESIST UPDATE, V6, P363, DOI 10.1016/j.drup.2003.11.002
   Shadidi M, 2002, FASEB J, V16, P256, DOI 10.1096/fj.02-0280fje
   Shimamoto G, 2012, MABS-AUSTIN, V4, P586, DOI 10.4161/mabs.21024
   Sioud M, 2010, SCAND J IMMUNOL, V71, P267, DOI 10.1111/j.1365-3083.2010.02378.x
   Sioud M, 2013, FASEB J, V27, P3272, DOI 10.1096/fj.12-224758
   Smith GP, 1997, CHEM REV, V97, P391, DOI 10.1021/cr960065d
   Tracey D, 2008, PHARMACOL THERAPEUT, V117, P244, DOI 10.1016/j.pharmthera.2007.10.001
   Urbanelli L, 2001, J MOL BIOL, V313, P965, DOI 10.1006/jmbi.2001.5111
   Vivier E, 2008, NAT IMMUNOL, V9, P503, DOI 10.1038/ni1582
   Vivier E, 2011, SCIENCE, V331, DOI 10.1126/science.1198687
   Wang T, 2010, NANOMEDICINE-UK, V5, P563, DOI 10.2217/NNM.10.30
   Wang XF, 2007, CANCER RES, V67, P3337, DOI 10.1158/0008-5472.CAN-06-2480
   Wu B, 2014, J PHARM SCI-US, V103, P53, DOI 10.1002/jps.23783
   Wu XP, 2013, ONCOTARGET, V4, P1819, DOI 10.18632/oncotarget.1312
   Zhan CY, 2010, J CONTROL RELEASE, V143, P136, DOI 10.1016/j.jconrel.2009.12.020
NR 53
TC 9
Z9 10
U1 1
U2 8
PU CELL PRESS
PI CAMBRIDGE
PA 50 HAMPSHIRE ST, FLOOR 5, CAMBRIDGE, MA 02139 USA
EI 2329-0501
J9 MOL THER-METH CLIN D
[truncated: 362,980 more chars]
