# Supplementary material for: Evolution of Immunotherapy for Ovarian Cancer from a Bird’s-Eye Perspective: A Text-Mining Analysis of Publication Trends and Topics
Source: Front Oncol. 2022 Feb 24;12:795129. doi: 10.3389/fonc.2022.795129 (PMC8907843; doi:10.3389/fonc.2022.795129)
Supplement: Supplementary file 1 [file DataSheet_1.zip › raw data/download2003u50pt1.txt]

PT J
AU Kinuya, S
   Li, XF
   Yokoyama, K
   Mori, H
   Shiba, K
   Watanabe, N
   Shuke, N
   Bunko, H
   Michigishi, T
   Tonami, N
AF Kinuya, S
   Li, XF
   Yokoyama, K
   Mori, H
   Shiba, K
   Watanabe, N
   Shuke, N
   Bunko, H
   Michigishi, T
   Tonami, N
TI Intraperitoneal radioimmunotherapy in treating peritoneal carcinomatosis
   of colon cancer in mice compared with systemic radioimmunotherapy
SO CANCER SCIENCE
LA English
DT Article
ID RADIOLABELED MONOCLONAL-ANTIBODY; NUDE-MICE; OVARIAN-CANCER; LIVER
   METASTASES; TARGETED THERAPY; IGM AC6C3-2B12; TUMOR SIZE; PHASE-I;
   PHARMACOKINETICS; TOXICITY
AB Peritoneal spread is one of major causes of mortality in colorectal cancer patients. In the current investigation, the efficacy of radio-immunotherapy (RIT) with i.p. administration of an anti-colorectal cancer IgG1, I-131-A7, was compared to that with i.v. administration in BALB/c female mice bearing peritoneal nodules of LS180 human colon cancer cells, at the same toxicity level. Distribution of either i.p. or i.v. administered I-131-A7 and i.p. administered irrelevant I-131-HPMS-1 was assessed. Based on the results of toxicity determination at increments of 2 MBq and estimated dosimetry, an i.p. dose of 11 MBq and an i.v. dose of 9 MBq were chosen for treatment. Mice were monitored for long-term survival: untreated mice (n=11), mice undergoing i.p. RIT with I-131-A7 (n=11), mice undergoing Lv. RIT with I-131-A7 (n=11) and mice undergoing non-specific i.p. RIT with I-131-HPMS-1 (n=5). Intraperitoneal injection of I-131-A7 produced faster and greater tumor accumulation than Lv. injection: 34.2 +/- 16.5% of the injected dose per g (% ID/ g) and 11.1 +/- 3.6% ID/g at 2 h, respectively (P<0.0001). Consequently, cumulative radioactivity in tumors was 1.73-fold higher with i.p. injection. I-131-HPMS-1 did not show specific accumulation. Non-specific RIT with I-131-HPMS-1 (mean survival, 26.0 +/- 2.5 days) did not affect the survival as compared to no treatment (26.7 +/- 1.9 days). Intravenous RIT with I-131-A7 prolonged the survival of mice to 32.8 +/- 1.8 days (P<0.01). Intraperitoneal RIT with I-131-A7 improved the survival more significantly and attained cure in 2 of 11 mice (P<0.05 vs. Lv. RIT). In conclusion, i.p. RIT is more beneficial in treating peritoneal carcinomatosis of colon cancer than Lv. RIT in a murine model.
C1 Kanazawa Univ, Dept Biotracer Med, Grad Sch Med Sci, Kanazawa, Ishikawa 9208640, Japan.
   Kanazawa Univ, Radioisotope Ctr, Kanazawa, Ishikawa 9208640, Japan.
   Toyama Med & Pharmaceut Univ, Dept Radiol, Toyama 9300194, Japan.
   Asahikawa Med Coll, Dept Radiol, Asahikawa, Hokkaido 0788510, Japan.
   Kanazawa Univ Hosp, Kanazawa, Ishikawa 9208641, Japan.
RP Kinuya, S (corresponding author), Kanazawa Univ, Dept Biotracer Med, Grad Sch Med Sci, 13-1 Takaramachi, Kanazawa, Ishikawa 9208640, Japan.
EM kinuya@med.kanazawa-u.ac.jp
CR Behr TM, 1997, J NUCL MED, V38, P409
   Behr TM, 2000, CLIN CANCER RES, V6, P4900
   BLUMENTHAL RD, 1992, CANCER RES, V52, P6036
   Borchardt PE, 1998, J NUCL MED, V39, P476
   Borchardt PE, 2000, CANCER BIOTHER RADIO, V15, P53, DOI 10.1089/cbr.2000.15.53
   Buijs WCAM, 1998, EUR J NUCL MED, V25, P1552, DOI 10.1007/s002590050335
   DEDRICK RL, 1985, SEMIN ONCOL, V12, P1
   Dunn RM, 1997, CANCER, V80, P2656
   HAGAN PL, 1986, J NUCL MED, V27, P422
   HALL E.J., 2000, RADIOBIOLOGY RADIOLO
   HIRANO K, 1986, ANAL BIOCHEM, V154, P624, DOI 10.1016/0003-2697(86)90038-2
   Imam SK, 2001, CANCER BIOTHER RADIO, V16, P237, DOI 10.1089/10849780152389429
   Kinuya S, 1999, J CANCER RES CLIN, V125, P630, DOI 10.1007/s004320050326
   Kinuya S, 2000, JPN J CANCER RES, V91, P573, DOI 10.1111/j.1349-7006.2000.tb00983.x
   Kinuya S, 2002, CANCER BIOTHER RADIO, V17, P681, DOI 10.1089/108497802320970299
   KINUYA S, IN PRESS J CANC RES
   KOTANAGI H, 1986, TOHOKU J EXP MED, V148, P353, DOI 10.1620/tjem.148.353
   LARSON SM, 1991, J NUCL MED, V32, P1661
   Li XF, 2002, EUR J NUCL MED MOL I, V29, P1669, DOI 10.1007/s00259-002-0997-9
   LINDMO T, 1984, J IMMUNOL METHODS, V72, P77, DOI 10.1016/0022-1759(84)90435-6
   Mahe MA, 1999, CLIN CANCER RES, V5, p3249S
   MARAVEYAS A, 1994, CANCER, V73, P1067, DOI 10.1002/1097-0142(19940201)73:3+<1067::AID-CNCR2820731346>3.0.CO;2-#
   Markman M, 1999, SEMIN ONCOL, V26, P536
   Meredith RF, 2001, CANCER BIOTHER RADIO, V16, P305, DOI 10.1089/108497801753131381
   Meredith RF, 1996, J NUCL MED, V37, P1491
   ODONOGHUE JA, 1995, J NUCL MED, V36, P1902
   Pestieau SR, 2000, DIS COLON RECTUM, V43, P1341, DOI 10.1007/BF02236627
   QUADRI SM, 1995, CANCER RES, V55, pS5736
   Quadri SM, 1996, J NUCL MED, V37, P1545
   Rosenblum MG, 1999, CLIN CANCER RES, V5, P953
   ROWLINSON G, 1987, CANCER RES, V47, P6528
   Safavy A, 1999, CLIN CANCER RES, V5, p2994S
   Saga T, 1999, JPN J CANCER RES, V90, P342, DOI 10.1111/j.1349-7006.1999.tb00753.x
   Sato N, 1999, J NUCL MED, V40, P685
   SHARKEY RM, 1991, J NATL CANCER I, V83, P627, DOI 10.1093/jnci/83.9.627
   STEWART JSW, 1990, J CLIN ONCOL, V8, P1941, DOI 10.1200/JCO.1990.8.12.1941
   Vogel CA, 1997, CANCER RES, V57, P447
   YAMAGUCHI A, 1992, DIS COLON RECTUM, V35, P964, DOI 10.1007/BF02253499
   YOSHIDA K, 1992, SURG TODAY, V22, P155, DOI 10.1007/BF00311341
NR 39
TC 15
Z9 19
U1 0
U2 2
PU WILEY
PI HOBOKEN
PA 111 RIVER ST, HOBOKEN 07030-5774, NJ USA
SN 1349-7006
J9 CANCER SCI
JI Cancer Sci.
PD JUL
PY 2003
VL 94
IS 7
BP 650
EP 654
DI 10.1111/j.1349-7006.2003.tb01498.x
PG 5
WC Oncology
SC Oncology
GA 702UP
UT WOS:000184243100015
PM 12841877
DA 2021-05-03
ER

PT J
AU Piso, P
   Aselmann, H
   von Wasielewski, R
   Dahlke, MH
   Klempnauer, J
   Schlitt, HJ
AF Piso, P
   Aselmann, H
   von Wasielewski, R
   Dahlke, MH
   Klempnauer, J
   Schlitt, HJ
TI Prevention of peritoneal carcinomatosis from human gastric cancer cells
   by adjuvant-type intraperitoneal immunotherapy in a SCID mouse model
SO EUROPEAN SURGICAL RESEARCH
LA English
DT Article
DE peritoneal carcinomatosis; immunotherapy; SCID mouse
ID ANTITUMOR-ACTIVITY; OVARIAN-CANCER; ANTIBODY; CHEMOTHERAPY; COMBINATION;
   CYTOLOGY; THERAPY
AB Purpose: We analyzed the effect of intraperitoneal immunotherapy in an animal model mimicking locoregional dissemination of tumor cells during resection of advanced tumors. Methods: We first established a tumor model with human gastric cancer cells (MKN-45) in the peritoneal cavity of CB-17-SCID mice. Three hours following the injection of tumor cells into the peritoneal cavity, mAb 17-1A alone and in combination with human LAK cells were given intraperitoneally at different dosages. The results were quantified by determining the weight of the peritoneal tumor masses. Results: After intraperitoneal administration of 17-1A mAb, a tumor reduction could be shown (median tumor mass after 10 mug mAb: 171 mug; after 100 mug: 130 mug) when compared with the control group (632 mug). Following a combined therapy with mAb and LAK cells, a statistically significant tumor reduction could be observed (after 10 mug mAb + 20-50 x 10(6) LAK cells: 80 mug; after 100 mug mAb + 20-50 x 10(6) LAK cells: 12 mug, p = 0.0005). With specific dosages of antibody and LAK cells it was even possible to achieve complete tumor clearance. Conclusions: Intraperitoneal immunotherapy reduces the peritoneal tumor masses and can even prevent the peritoneal carcinomatosis formation. Copyright (C) 2003 S. Karger AG, Basel.
C1 Hannover Med Sch, Viszeral & Transplantat Chirurg Klin, DE-30625 Hannover, Germany.
   Hannover Med Sch, Abt Pathol, DE-30625 Hannover, Germany.
   Univ Sydney, Dept Hepatobiliary & Transplantat Surg, Camperdown, NSW, Australia.
   Univ Regensburg, Chirurg Klin & Poliklin, D-8400 Regensburg, Germany.
RP Piso, P (corresponding author), Hannover Med Sch, Viszeral & Transplantat Chirurg Klin, Carl Neuberg Str 1, DE-30625 Hannover, Germany.
EM piso.pompiliu@mh-hannover.de
RI Schlitt, Hans J./ABG-4368-2020
CR Bando E, 1999, AM J SURG, V178, P256, DOI 10.1016/S0002-9610(99)00162-2
   Bennett JJ, 2000, J MOL MED-JMM, V78, P166, DOI 10.1007/s001090000092
   Bonenkamp JJ, 1996, BRIT J SURG, V83, P672, DOI 10.1002/bjs.1800830526
   CANEVARI S, 1995, JNCI-J NATL CANCER I, V87, P1463, DOI 10.1093/jnci/87.19.1463
   EGGERMONT AMM, 1987, CANCER IMMUNOL IMMUN, V25, P16
   EGGERMONT AMM, 1987, CELL IMMUNOL, V29, P58
   FRASCI G, 1994, EUR J CANCER, V30A, P946, DOI 10.1016/0959-8049(94)90120-1
   Freedman RS, 1998, CYTOKINES CELL MOL T, V4, P121
   Fujimoto S, 1999, CANCER, V85, P529, DOI 10.1002/(SICI)1097-0142(19990201)85:3<529::AID-CNCR3>3.3.CO;2-0
   Hayes N, 1999, BRIT J CANCER, V79, P520, DOI 10.1038/sj.bjc.6690081
   Illiger HJ, 1997, INTERNIST, V38, P1001, DOI 10.1007/s001080050112
   ISHII H, 1994, ACTA MED OKAYAMA, V48, P73
   Karre K, 2002, SCAND J IMMUNOL, V55, P221, DOI 10.1046/j.1365-3083.2002.01053.x
   Lamers CHJ, 1997, INT J CANCER, V73, P211, DOI 10.1002/(SICI)1097-0215(19971009)73:2<211::AID-IJC9>3.3.CO;2-C
   Moretta A, 2002, NAT IMMUNOL, V3, P6, DOI 10.1038/ni0102-6
   Nekarda H, 1999, BRIT J CANCER, V79, P611, DOI 10.1038/sj.bjc.6690096
   Okamoto K, 1998, CANCER LETT, V122, P231, DOI 10.1016/S0304-3835(97)00401-1
   OTTOW RT, 1987, CELL IMMUNOL, V29, P58
   SCHUMANN J, 1998, PANOREX MAK 17 1A LI
   Sugarbaker PH, 2000, ONCOLOGY-BASEL, V58, P96, DOI 10.1159/000012086
   WUNDERLICH JR, 1992, INT J CLIN LAB RES, V22, P17, DOI 10.1007/BF02591388
   Yamamoto T, 1999, CANCER IMMUNOL IMMUN, V48, P165, DOI 10.1007/s002620050561
   Yu W, 2001, WORLD J SURG, V25, P985, DOI 10.1007/s00268-001-0067-7
NR 23
TC 3
Z9 3
U1 0
U2 0
PU KARGER
PI BASEL
PA ALLSCHWILERSTRASSE 10, CH-4009 BASEL, SWITZERLAND
SN 0014-312X
EI 1421-9921
J9 EUR SURG RES
JI Eur. Surg. Res.
PD NOV-DEC
PY 2003
VL 35
IS 6
BP 470
EP 476
DI 10.1159/000073385
PG 7
WC Surgery
SC Surgery
GA 740RW
UT WOS:000186416200004
PM 14593230
DA 2021-05-03
ER

PT J
AU Wong, NK
   Easton, RL
   Panico, M
   Sutton-Smith, M
   Morrison, JC
   Lattanzio, FA
   Morris, HR
   Clark, GF
   Dell, A
   Patankar, MS
AF Wong, NK
   Easton, RL
   Panico, M
   Sutton-Smith, M
   Morrison, JC
   Lattanzio, FA
   Morris, HR
   Clark, GF
   Dell, A
   Patankar, MS
TI Characterization of the oligosaccharides associated with the human
   ovarian tumor marker CA125
SO JOURNAL OF BIOLOGICAL CHEMISTRY
LA English
DT Article
ID N-LINKED OLIGOSACCHARIDES; C-TYPE LECTIN; DC-SIGN; MONOCLONAL-ANTIBODY;
   EXTRACELLULAR SUPERSTRUCTURE; IMMUNE-RESPONSES; CANCER ANTIGEN;
   GLYCOPHORIN-A; CA-125 GENE; CLASS-I
AB CA125 is a mucin commonly employed as a diagnostic marker for epithelial ovarian cancer. Induction of humoral responses to CA125 leads to increased survival times in patients with this form of cancer, suggesting a potential role for this mucin in tumor progression. In this study, oligosaccharides linked to CA125 derived from the human ovarian tumor cell line OVCAR-3 were subjected to rigorous biophysical analysis. Sequencing of the O-glycans indicates the presence of both core type 1 and type 2 glycans. An unusual feature is the expression of branched core 1 antennae in the core type 2 glycans. CA125 is also N-glycosylated, expressing primarily high mannose and complex bisecting type N-linked glycans. High mannose type glycans include Man(5)-Man(9)GlcNAc(2). The predominant N-glycans are the biantennary, triantennary, and tetraantennary bisecting type oligosaccharides. Remarkably, the N-glycosylation profiles of CA125 and the envelope glycoprotein gp120 ( derived from H9 lymphoblastoid cells chronically infected with HIV-1) are very similar. The CA125-associated N-glycans have also recently been implicated in crucial recognition events involved in both the innate and adaptive arms of the cell-mediated immune response. CA125 may therefore induce specific immunomodulatory effects by employing its carbohydrate sequences as functional groups, thereby promoting tumor progression. Immunotherapy directed against CA125 may attenuate these immunosuppressive effects, leading to the prolonged survival of patients with this extremely serious form of cancer.
C1 Eastern Virginia Med Sch, Dept Physiol Sci, Norfolk, VA 23501 USA.
   Univ London Imperial Coll Sci Technol & Med, Dept Biol Sci, London SW7 2AY, England.
   M SCAN Mass Spectrometry Res & Training Ctr, Ascot SL5 7PZ, Berks, England.
RP Patankar, MS (corresponding author), Eastern Virginia Med Sch, Dept Physiol Sci, Norfolk, VA 23501 USA.
EM clarkgf@evms.edu; a.dell@ic.ac.uk; pantankms@evmsmail.evms.edu
RI Wong, Nyet-Kui/E-6927-2010
FU EUNICE KENNEDY SHRIVER NATIONAL INSTITUTE OF CHILD HEALTH &HUMAN
   DEVELOPMENTUnited States Department of Health & Human ServicesNational
   Institutes of Health (NIH) - USANIH Eunice Kennedy Shriver National
   Institute of Child Health & Human Development (NICHD) [R01HD035652]
   Funding Source: NIH RePORTER; NICHD NIH HHSUnited States Department of
   Health & Human ServicesNational Institutes of Health (NIH) - USANIH
   Eunice Kennedy Shriver National Institute of Child Health & Human
   Development (NICHD) [R01HD 35652] Funding Source: Medline
CR ALBERSHEIM PETER, 1967, CARBOHYD RES, V5, P340, DOI 10.1016/S0008-6215(00)80510-8
   ANDERSON DJ, 1982, J IMMUNOL, V129, P452
   Barber LD, 1996, J IMMUNOL, V156, P3275
   BAST RC, 1983, NEW ENGL J MED, V309, P883, DOI 10.1056/NEJM198310133091503
   BAST RC, 1981, J CLIN INVEST, V68, P1331, DOI 10.1172/JCI110380
   BISCHOF P, 1993, EUR J OBSTET GYN R B, V49, P93, DOI 10.1016/0028-2243(93)90131-U
   CHALABI S, 2002, J BIOL CHEM, V12, P12
   CHRISTMAS SE, 1990, IMMUNOLOGY, V71, P182
   Clark GF, 1997, MOL HUM REPROD, V3, P985, DOI 10.1093/molehr/3.11.985
   Clark GF, 2001, CELLS TISSUES ORGANS, V168, P113, DOI 10.1159/000016812
   CURTIS BM, 1992, P NATL ACAD SCI USA, V89, P8356, DOI 10.1073/pnas.89.17.8356
   DAVIS HM, 1986, CANCER RES, V46, P6143
   DELL A, 1994, METHOD ENZYMOL, V230, P108
   Dell A, 1993, GLYCOBIOLOGY PRACTIC, P187
   DOHR GA, 1987, J IMMUNOL, V138, P3766
   Easton RL, 2000, J BIOL CHEM, V275, P21928, DOI 10.1074/jbc.M001534200
   ELOUAGARI K, 1995, J BIOL CHEM, V270, P26970
   FERGUSON A, 1985, BRIT J CANCER, V52, P551, DOI 10.1038/bjc.1985.227
   Garrido F, 2001, ADV CANCER RES, V83, P117, DOI 10.1016/S0065-230X(01)83005-0
   GARRIDO F, 1993, IMMUNOL TODAY, V14, P491, DOI 10.1016/0167-5699(93)90264-L
   GARRIDO F, 1976, NATURE, V261, P705, DOI 10.1038/261705a0
   Geijtenbeek TBH, 2000, CELL, V100, P587, DOI 10.1016/S0092-8674(00)80694-7
   Geijtenbeek TBH, 2000, CELL, V100, P575, DOI 10.1016/S0092-8674(00)80693-5
   HANISCH FG, 1988, CARBOHYD RES, V178, P29, DOI 10.1016/0008-6215(88)80100-9
   Haslam SM, 1996, J BIOL CHEM, V271, P30561, DOI 10.1074/jbc.271.48.30561
   IRIMURA T, 1981, BIOCHEMISTRY-US, V20, P560, DOI 10.1021/bi00506a018
   JACOBS IJ, 1988, BRIT J OBSTET GYNAEC, V95, P1190, DOI 10.1111/j.1471-0528.1988.tb06798.x
   Karre K, 2002, SCAND J IMMUNOL, V55, P221, DOI 10.1046/j.1365-3083.2002.01053.x
   KORNFELD R, 1971, J BIOL CHEM, V246, P3259
   Lee YS, 2002, EXP MOL MED, V34, P18, DOI 10.1038/emm.2002.3
   Lloyd KO, 1997, INT J CANCER, V71, P842, DOI 10.1002/(SICI)1097-0215(19970529)71:5<842::AID-IJC24>3.0.CO;2-8
   Maggino T, 2000, EUR J GYNAECOL ONCOL, V21, P64
   MERKLE RK, 1987, METHOD ENZYMOL, V138, P232
   Mitchell DA, 2001, J BIOL CHEM, V276, P28939, DOI 10.1074/jbc.M104565200
   MIZUOCHI T, 1990, J BIOL CHEM, V265, P8519
   NAGATA A, 1991, TUMOR BIOL, V12, P279, DOI 10.1159/000217716
   NILOFF JM, 1984, OBSTET GYNECOL, V64, P703
   NISHIKAWA A, 1992, J BIOL CHEM, V267, P18199
   O'Brien TJ, 2002, TUMOR BIOL, V23, P154, DOI 10.1159/000064032
   O'Brien TJ, 2001, TUMOR BIOL, V22, P348, DOI 10.1159/000050638
   Patankar MS, 1997, MOL HUM REPROD, V3, P501, DOI 10.1093/molehr/3.6.501
   Schultes BC, 1998, CANCER IMMUNOL IMMUN, V46, P201, DOI 10.1007/s002620050479
   Taniguchi N, 1999, BBA-MOL BASIS DIS, V1455, P287, DOI 10.1016/S0925-4439(99)00066-6
   Van Die I, 2002, GLYCOBIOLOGY, V12, P641
   Wagner U, 1997, HYBRIDOMA, V16, P33, DOI 10.1089/hyb.1997.16.33
   Wagner U, 2001, CLIN CANCER RES, V7, P1154
   WARNER TG, 1985, J BIOL CHEM, V260, P6194
   Yang XP, 2000, CANCER RES, V60, P3313
   Yin BWT, 2001, J BIOL CHEM, V276, P27371, DOI 10.1074/jbc.M103554200
NR 49
TC 160
Z9 164
U1 0
U2 22
PU AMER SOC BIOCHEMISTRY MOLECULAR BIOLOGY INC
PI BETHESDA
PA 9650 ROCKVILLE PIKE, BETHESDA, MD 20814-3996 USA
SN 0021-9258
EI 1083-351X
J9 J BIOL CHEM
JI J. Biol. Chem.
PD AUG 1
PY 2003
VL 278
IS 31
BP 28619
EP 28634
DI 10.1074/jbc.M302741200
PG 16
WC Biochemistry & Molecular Biology
SC Biochemistry & Molecular Biology
GA 705XC
UT WOS:000184421100036
PM 12734200
OA Other Gold
DA 2021-05-03
ER

PT J
AU Freedman, RS
   Vadhan-Raj, S
   Butts, C
   Savary, C
   Melichar, B
   Verschraegen, C
   Kavanagh, JJ
   Hicks, ME
   Levy, LB
   Folloder, JK
   Garcia, ME
AF Freedman, RS
   Vadhan-Raj, S
   Butts, C
   Savary, C
   Melichar, B
   Verschraegen, C
   Kavanagh, JJ
   Hicks, ME
   Levy, LB
   Folloder, JK
   Garcia, ME
TI Pilot study of Flt3 ligand comparing intraperitoneal with subcutaneous
   routes on hematologic and immunologic responses in patients with
   peritoneal carcinomatosis and mesotheliomas
SO CLINICAL CANCER RESEARCH
LA English
DT Article
ID DENDRITIC CELL SUBSETS; GENERATION; IMMUNOTHERAPY; FLT3-LIGAND;
   ACTIVATION; GROWTH
AB Purpose: This study compared the clinical toxicity and hematological effects of i.p. and s.c. administration of fms-like tyrosine kinase-3-ligand (Flt3-L; Amgen, Thousand Oaks, CA), a truncated glycoprotein that increases dendritic cells (DCs) and monocytes.
   Experimental Design: Patients with peritoneal carcinomatosis or mesothelioma were randomly assigned to treatment with Flt3-L (25 mug/kg, maximum 1500 mug), i.p. or s.c., days 1-5 and 8-12, then changed to the alternative route at 4 weeks. Treatment was continued s.c. or i.p. at 8 weeks.
   Results: Fifteen patients (14 evaluable) were randomized to receive i.p. (n = 8) or s.c. (n = 7) injections. Their median age was 55 years (range, 40-68 years). Primary tumors were as follows: ovarian/peritoneal cancer (n = 9); gastrointestinal cancer (n = 2); and mesothelioma (n = 4). Treatment was well tolerated without serious toxicity (24 i.p. cycles; 32 s.c. cycles). Treatment (i.p. or s.c.) resulted in significant increases in WBCs (WBC, monocytes, and Lin(-) DR+ DCs), and platelets (during washout). Both interleukin (IL)-12(p70) and IL-10 were secreted by monocyte-derived DCs after in vitro exposure to maturation factors. Increased IL-12 versus IL-10 secretion responses and higher proportions of the CD11c(+) DC subset in post-Flt3-L specimens suggested a maturational shift toward the monocyte-derived DC phenotype had occurred. Three patients (2 with mesothelioma and 1 with gastrointestinal cancer) had stable disease for 8, 8, and 12+ months, respectively.
   Conclusions: Flt3-L, administered either i.p. or s.c., is well tolerated and produced similar increases in monocytes, DCs, and platelets. DCs from peripheral blood and peritoneal fluids showed cell surface phenotypic and cytokine maturational responses to activation stimuli. These findings suggested that Flt3-L, in combination with suitable activating agents, could be developed further in patients with epithelial ovarian cancer.
C1 Univ Texas, MD Anderson Canc Ctr, Dept Gynecol Oncol, Houston, TX 77030 USA.
   Univ Texas, MD Anderson Canc Ctr, Dept Bioimmunotherapy, Houston, TX 77030 USA.
   Univ Texas, MD Anderson Canc Ctr, Dept Surg Oncol, Houston, TX 77030 USA.
   Univ Texas, MD Anderson Canc Ctr, Dept Gynecol Med Oncol, Houston, TX 77030 USA.
   Univ Texas, MD Anderson Canc Ctr, Dept Radiol, Houston, TX 77030 USA.
   Univ Texas, MD Anderson Canc Ctr, Dept Biomath, Houston, TX 77030 USA.
RP Freedman, RS (corresponding author), Univ Texas, MD Anderson Canc Ctr, Dept Gynecol Oncol, 1515 Holcombe Blvd, Houston, TX 77030 USA.
EM rfreedma@mdanderson.org
RI Verschraegen, Claire/AAE-7620-2020
OI Verschraegen, Claire/0000-0001-6544-3089
FU NCRR NIH HHSUnited States Department of Health & Human ServicesNational
   Institutes of Health (NIH) - USANIH National Center for Research
   Resources (NCRR) [M01 RR-02558] Funding Source: Medline; NATIONAL CENTER
   FOR RESEARCH RESOURCESUnited States Department of Health & Human
   ServicesNational Institutes of Health (NIH) - USANIH National Center for
   Research Resources (NCRR) [M01RR002558] Funding Source: NIH RePORTER
CR Blom B, 2000, J EXP MED, V192, P1785, DOI 10.1084/jem.192.12.1785
   Chen KY, 1997, CANCER RES, V57, P3511
   Disis ML, 2002, BLOOD, V99, P2845, DOI 10.1182/blood.V99.8.2845
   Esche C, 1998, CANCER RES, V58, P380
   Fidler I J, 1994, Adv Pharmacol, V30, P271, DOI 10.1016/S1054-3589(08)60177-5
   Fong L, 2001, P NATL ACAD SCI USA, V98, P8809, DOI 10.1073/pnas.141226398
   Freedman RS, 1998, CYTOKINES CELL MOL T, V4, P121
   Hwu P, 2002, J IMMUNOTHER, V25, P189, DOI 10.1097/00002371-200205000-00001
   Lapointe R, 2000, EUR J IMMUNOL, V30, P3291, DOI 10.1002/1521-4141(200011)30:11<3291::AID-IMMU3291>3.0.CO;2-2
   Loercher AE, 1999, J IMMUNOL, V163, P6251
   Lynch DH, 1997, NAT MED, V3, P625, DOI 10.1038/nm0697-625
   Maraskovsky E, 2000, BLOOD, V96, P878, DOI 10.1182/blood.V96.3.878.015k15_878_884
   Melichar B, 1998, CLIN CANCER RES, V4, P799
   Morse MA, 2000, J CLIN ONCOL, V18, P3883, DOI 10.1200/JCO.2000.18.23.3883
   Palucka KA, 1998, J IMMUNOL, V160, P4587
   Pulendran B, 2000, J IMMUNOL, V165, P566, DOI 10.4049/jimmunol.165.1.566
   SAS, 1999, SAS STAT US GUID VER
   Silver DF, 2000, GYNECOL ONCOL, V77, P377, DOI 10.1006/gyno.2000.5782
   *STRAT, 2001, STAT STAT SOFTW REL
NR 19
TC 56
Z9 59
U1 0
U2 1
PU AMER ASSOC CANCER RESEARCH
PI PHILADELPHIA
PA 615 CHESTNUT ST, 17TH FLOOR, PHILADELPHIA, PA 19106-4404 USA
SN 1078-0432
EI 1557-3265
J9 CLIN CANCER RES
JI Clin. Cancer Res.
PD NOV 1
PY 2003
VL 9
IS 14
BP 5228
EP 5237
PG 10
WC Oncology
SC Oncology
GA 743EA
UT WOS:000186558400022
PM 14614003
DA 2021-05-03
ER

PT J
AU Lu, YJ
   Low, PS
AF Lu, YJ
   Low, PS
TI Immunotherapy of folate receptor-expressing tumors: review of recent
   advances and future prospects
SO JOURNAL OF CONTROLLED RELEASE
LA English
DT Article; Proceedings Paper
CT 2nd International Symposium on Tumor Targeted Delivery Systems
CY SEP 23-25, 2002
CL BETHESDA, MD
SP NCI, Controlled Release Soc
DE folate receptor; folate binding protein; tumor targeting; cancer
   immunotherapy
ID MONOCLONAL-ANTIBODY MOV18; OVARIAN-CARCINOMA PATIENTS; CYTOTOXIC
   T-LYMPHOCYTE; ACTIVE SPECIFIC IMMUNOTHERAPY; III COLON-CANCER;
   BINDING-PROTEIN; AUTOLOGOUS TUMOR; CELL VACCINE; DENDRITIC CELLS;
   INTRAPERITONEAL TREATMENT
AB The cell surface receptor for the vitamin folic acid (termed the folate receptor), is often elevated in cancers of the ovary, kidney, lung, mammary gland, brain, endometrium, and myeloid cells of hematopoietic origin. Because the folate receptor (FR) is either absent from normal tissues or localized to the apical surfaces of polarized epithelia, where it is inaccessible to circulating drugs, folate-linked drugs do not normally accumulate in healthy tissues. However, since the same receptor is fully accessible on cancer cells, it has frequently been exploited as a target for receptor-directed cancer therapies, including chemotherapies and immunotherapies. In fact, most strategies for the immunotherapy of cancer have at some time been adapted to treat FR-expressing tumors. In this article, recent progress in the retargeting of the immune system to folate receptor-expressing cancers is summarized and future strategies for redirecting natural killer cells, antibodies and cytotoxic T lymphocytes to this large class of malignancies are proposed. (C) 2003 Published by Elsevier B.V.
C1 Purdue Univ, Dept Chem, W Lafayette, IN 47907 USA.
   Endocyte Inc, W Lafayette, IN 47906 USA.
RP Low, PS (corresponding author), Purdue Univ, Dept Chem, W Lafayette, IN 47907 USA.
EM plow@purdue.edu
OI Low, Philip/0000-0001-9042-5528
FU NATIONAL CANCER INSTITUTEUnited States Department of Health & Human
   ServicesNational Institutes of Health (NIH) - USANIH National Cancer
   Institute (NCI) [R01CA089581] Funding Source: NIH RePORTER; NCI NIH
   HHSUnited States Department of Health & Human ServicesNational
   Institutes of Health (NIH) - USANIH National Cancer Institute (NCI) [CA
   89581] Funding Source: Medline
CR Amigorena S, 2002, J EXP MED, V195, pF1, DOI 10.1084/jem.20011925
   Andersson H, 2001, ANTICANCER RES, V21, P409
   Belli F, 2002, J CLIN ONCOL, V20, P4169, DOI 10.1200/JCO.2002.09.134
   Bhattachary-Chatterjee M, 2000, CANCER IMMUNOL IMMUN, V49, P133, DOI 10.1007/s002620050612
   Boerman OC, 1995, ANTICANCER RES, V15, P2169
   BOLHUIS RLH, 1992, INT J CANCER, P78
   Bueno R, 2001, J THORAC CARDIOV SUR, V121, P225, DOI 10.1067/mtc.2001.111176
   Buijs WCAM, 1998, EUR J NUCL MED, V25, P1552, DOI 10.1007/s002590050335
   Burdin N, 2001, CELL BIOL TOXICOL, V17, P67, DOI 10.1023/A:1010944003649
   Canevari S, 1995, J Hematother, V4, P423, DOI 10.1089/scd.1.1995.4.423
   CANEVARI S, 1995, JNCI-J NATL CANCER I, V87, P1463, DOI 10.1093/jnci/87.19.1463
   Casalini P, 1997, J NUCL MED, V38, P1378
   Cho BK, 1997, BIOCONJUGATE CHEM, V8, P338, DOI 10.1021/bc9700244
   CONEY LR, 1991, CANCER RES, V51, P6125
   CONEY LR, 1994, CANCER RES, V54, P2448
   CRIPPA F, 1991, EUR J CANCER, V27, P724, DOI 10.1016/0277-5379(91)90174-C
   Dhodapkar KM, 2002, J EXP MED, V195, P125, DOI 10.1084/jem.20011097
   Dillman RO, 2002, CANCER BIOTHER RADIO, V17, P51, DOI 10.1089/10849780252824073
   Dillman RO, 1999, CANCER BIOTHER RADIO, V14, P5, DOI 10.1089/cbr.1999.14.5
   Donnelly J J, 1998, Dev Biol Stand, V95, P43
   FRANKLIN WA, 1994, INT J CANCER, P89
   GARINCHESA P, 1993, AM J PATHOL, V142, P557
   Gillies SD, 2002, CLIN CANCER RES, V8, P210
   Gillies SD, 1999, CANCER RES, V59, P2159
   GORTER A, 1992, CLIN EXP IMMUNOL, V87, P111
   Gould HJ, 1999, EUR J IMMUNOL, V29, P3527, DOI 10.1002/(SICI)1521-4141(199911)29:11<3527::AID-IMMU3527>3.3.CO;2-X
   Green MC, 2000, CANCER TREAT REV, V26, P269, DOI 10.1053/ctrv.2000.0176
   Grillo-Lopez Antonio J, 2002, Expert Rev Anticancer Ther, V2, P323, DOI 10.1586/14737140.2.3.323
   Gruner BA, 1998, INVEST NEW DRUG, V16, P205, DOI 10.1023/A:1006147932159
   Hanna MG, 2001, VACCINE, V19, P2576, DOI 10.1016/S0264-410X(00)00485-0
   Harris JE, 2000, J CLIN ONCOL, V18, P148, DOI 10.1200/JCO.2000.18.1.148
   Hartmann F, 2001, CLIN CANCER RES, V7, P1873
   HWU P, 1995, CANCER RES, V55, P3369
   HWU P, 1993, J EXP MED, V178, P361, DOI 10.1084/jem.178.1.361
   Jager D, 2001, J CLIN PATHOL, V54, P669, DOI 10.1136/jcp.54.9.669
   Kim DK, 1999, ANTICANCER RES, V19, P2907
   KRANZ DM, 1995, P NATL ACAD SCI USA, V92, P9057, DOI 10.1073/pnas.92.20.9057
   Kranz DR, 1998, J CONTROL RELEASE, V53, P77, DOI 10.1016/S0168-3659(97)00239-3
   LAMERS CHJ, 1995, INT J CANCER, V60, P450, DOI 10.1002/ijc.2910600405
   Lamers CHJ, 1997, INT J CANCER, V73, P211, DOI 10.1002/(SICI)1097-0215(19971009)73:2<211::AID-IJC9>3.3.CO;2-C
   Leamon CP, 2001, DRUG DISCOV TODAY, V6, P44, DOI 10.1016/S1359-6446(00)01594-4
   Li PY, 1996, J NUCL MED, V37, P665
   Lopez JA, 2002, CURR OPIN MOL THER, V4, P54
   Lotem M, 2002, BRIT J CANCER, V86, P1534, DOI 10.1038/sj.bjc.6600251
   Lu YJ, 2002, ADV DRUG DELIVER REV, V54, P675, DOI 10.1016/S0169-409X(02)00042-X
   Lu YJ, 2002, CANCER IMMUNOL IMMUN, V51, P153, DOI 10.1007/s00262-002-0266-6
   Luiten RM, 1997, J IMMUNOTHER, V20, P496, DOI 10.1097/00002371-199711000-00010
   Magnani P, 2000, BRIT J CANCER, V82, P616
   Mazzoni A, 1996, CANCER RES, V56, P5443
   Melani C, 1998, CANCER RES, V58, P4146
   MEZZANZANICA D, 1991, INT J CLIN LAB RES, V21, P159
   MEZZANZANICA D, 1991, CANCER RES, V51, P5716
   Milenic DE, 2002, CURR PHARM DESIGN, V8, P1749, DOI 10.2174/1381612023393963
   Mincheff M, 2000, EUR UROL, V38, P208, DOI 10.1159/000020281
   Miotti S, 1999, INT J CANCER, V84, P62, DOI 10.1002/(SICI)1097-0215(19990219)84:1<62::AID-IJC12>3.3.CO;2-K
   Molthoff CFM, 1997, CANCER-AM CANCER SOC, V80, P2712, DOI 10.1002/(SICI)1097-0142(19971215)80:12+<2712::AID-CNCR50>3.0.CO;2-B
   Morse MA, 2001, CURR OPIN MOL THER, V3, P407
   Neglia F, 1999, CANCER GENE THER, V6, P349, DOI 10.1038/sj.cgt.7700053
   PAGANELLI G, 1992, EUR J NUCL MED, V19, P322
   Parker LL, 2000, HUM GENE THER, V11, P2377, DOI 10.1089/104303400750038480
   Parmiani G, 2002, JNCI-J NATL CANCER I, V94, P805, DOI 10.1093/jnci/94.11.805
   Patrick TA, 1998, INT J CANCER, V78, P470, DOI 10.1002/(SICI)1097-0215(19981109)78:4<470::AID-IJC13>3.0.CO;2-A
   Peoples GE, 1998, ANN SURG ONCOL, V5, P743, DOI 10.1007/BF02303486
   Peoples GE, 1999, CLIN CANCER RES, V5, P4214
   Ramakrishna V, 1997, INT J CANCER, V73, P143, DOI 10.1002/(SICI)1097-0215(19970926)73:1<143::AID-IJC22>3.0.CO;2-G
   Reddy JA, 1998, CRIT REV THER DRUG, V15, P587
   Ribas Antoni, 2002, Current Gene Therapy, V2, P57, DOI 10.2174/1566523023348129
   Rodolfo M, 1999, GENE THER, V6, P865, DOI 10.1038/sj.gt.3300874
   Rodolfo M, 1999, J IMMUNOL, V163, P1923
   Rodolfo M, 1998, CANCER RES, V58, P5812
   Ross JF, 1999, CANCER-AM CANCER SOC, V85, P348, DOI 10.1002/(SICI)1097-0142(19990115)85:2<348::AID-CNCR12>3.0.CO;2-4
   ROSS JF, 1994, CANCER-AM CANCER SOC, V73, P2432, DOI 10.1002/1097-0142(19940501)73:9<2432::AID-CNCR2820730929>3.0.CO;2-S
   Roy EJ, 1998, INT J CANCER, V76, P761, DOI 10.1002/(SICI)1097-0215(19980529)76:5<761::AID-IJC23>3.0.CO;2-5
   Rund LA, 1999, INT J CANCER, V83, P141, DOI 10.1002/(SICI)1097-0215(19990924)83:1<141::AID-IJC24>3.0.CO;2-0
   Selenko N, 2001, LEUKEMIA, V15, P1619, DOI 10.1038/sj.leu.2402226
   Sen M, 2001, J HEMATOTH STEM CELL, V10, P247, DOI 10.1089/15258160151134944
   Sievers EL, 2001, CURR OPIN ONCOL, V13, P522, DOI 10.1097/00001622-200111000-00016
   Sudimack J, 2000, ADV DRUG DELIVER REV, V41, P147, DOI 10.1016/S0169-409X(99)00062-9
   Tibben JG, 1996, INT J CANCER, V66, P477
   Toffoli G, 1997, INT J CANCER, V74, P193, DOI 10.1002/(SICI)1097-0215(19970422)74:2<193::AID-IJC10>3.0.CO;2-F
   Van Zanten-Przybysz I, 2001, INT J CANCER, V92, P106, DOI 10.1002/1097-0215(200102)9999:9999<::AID-IJC1145>3.0.CO;2-I
   van Zanten-Przybysz I, 2000, J NUCL MED, V41, P1168
   van Zanten-Przybysz I, 2002, J CANCER RES CLIN, V128, P484, DOI 10.1007/s00432-002-0348-z
   Visser GW, 2001, J NUCL MED, V42, P509
   Wallace PK, 2001, J IMMUNOL METHODS, V248, P183, DOI 10.1016/S0022-1759(00)00351-3
   WEITMAN SD, 1994, J NEURO-ONCOL, V21, P107, DOI 10.1007/BF01052894
   WEITMAN SD, 1992, CANCER RES, V52, P3396
   White CA, 2001, ANNU REV MED, V52, P125, DOI 10.1146/annurev.med.52.1.125
   Yoshizawa H, 2001, ARCH IMMUNOL THER EX, V49, P337
NR 89
TC 140
Z9 145
U1 0
U2 23
PU ELSEVIER SCIENCE BV
PI AMSTERDAM
PA PO BOX 211, 1000 AE AMSTERDAM, NETHERLANDS
SN 0168-3659
EI 1873-4995
J9 J CONTROL RELEASE
JI J. Control. Release
PD AUG 28
PY 2003
VL 91
IS 1-2
SI SI
BP 17
EP 29
DI 10.1016/S0168-3659(03)00215-3
PG 13
WC Chemistry, Multidisciplinary; Pharmacology & Pharmacy
SC Chemistry; Pharmacology & Pharmacy
GA 722LJ
UT WOS:000185376000003
PM 12932634
DA 2021-05-03
ER

PT J
AU Backstrom, M
   Link, T
   Olson, FJ
   Karlsson, H
   Graham, R
   Picco, G
   Burchell, J
   Taylor-Papadimitriou, J
   Noll, T
   Hansson, GC
AF Backstrom, M
   Link, T
   Olson, FJ
   Karlsson, H
   Graham, R
   Picco, G
   Burchell, J
   Taylor-Papadimitriou, J
   Noll, T
   Hansson, GC
TI Recombinant MUC1 mucin with a breast cancer-like O-glycosylation
   produced in large amounts in Chinese-hamster ovary cells
SO BIOCHEMICAL JOURNAL
LA English
DT Article
DE glycoprotein; glycosylation; oligosaccharide; mass spectrometry (MS);
   recombinant protein
ID POLYMORPHIC EPITHELIAL MUCIN; CHROMATOGRAPHY-MASS-SPECTROMETRY; LINKED
   CARBOHYDRATE CHAINS; STRUCTURAL-ANALYSIS; MOLECULAR-MASS; HIGH-DENSITY;
   T-CELLS; EPITOPE; CORE; EXPRESSION
AB We have developed an expression system for the production of large quantities of recombinant MUC1 mucin in CHO-K1 (Chinese-hamster ovary K 1) cells. The extracellular part of human MUC1, including 16 MUC1 tandem repeats, was produced as a fusion protein with murine IgG Fc, with an intervening enterokinase cleavage site for the removal of the Fc tail. Stable MUC1-IgG-producing CHO-K1 clones were generated and were found to secrete MUC1-IgG into the culture medium. After adaptation to suspension culture in protein-free medium in a bioreactor, the fusion protein was secreted in large quantities (100 mg/l per day) into the culture supernatant. From there, MUC1 could be purified to homogeneity using a two-step procedure including enterokinase cleavage and ion-exchange chromatography. Capillary liquid chromatography MS of released oligosaccharides from CHO-K1-produced MUC1 identified the main O-glycans as Galbeta1-3GaINAc (core 1) and mono- and di-sialylated core 1. The glycans occupied on average 4.3 of the five potential O-glycosylation sites in the tandem repeats, as determined by nano-liquid chromatography MS of partially deglycosylated Clostripain-digested protein. A very similar O-glycan profile and site occupancy was found in MUC1-IgG produced in the breast carcinoma cell line T47D, which has O-glycosylation typical for breast cancer. In contrast, MUC1-IgG produced in another breast cancer cell line, MCF-7, showed a more complex pattern with both core 1- and core 2-based O-glycans. This is the first reported production of large quantities of recombinant MUC1 with a breast cancer-like O-glycosylation that could be used for the immunotherapy of breast cancer.
C1 Univ Gothenburg, Dept Med Biochem, S-40530 Gothenburg, Sweden.
   Forschungszentrum Julich GmbH, Inst Biotechnol, D-52425 Julich, Germany.
   Guys Hosp, Canc Res UK, Breast Canc Biol Grp, London SE1 9RT, England.
RP Hansson, GC (corresponding author), Univ Gothenburg, Dept Med Biochem, POB 440, S-40530 Gothenburg, Sweden.
EM gunnar.hansson@medkem.gu.se
RI Hansson, Gunnar C/A-1236-2009; Burchell, Joy/G-4560-2012; Noll,
   Thomas/A-3539-2012; Hansson, Gunnar C./AAF-7324-2019
OI Hansson, Gunnar C/0000-0002-1900-1869; Noll, Thomas/0000-0003-0748-3423;
   Hansson, Gunnar C./0000-0002-1900-1869; Burchell,
   Joy/0000-0003-0413-3823
CR Agrawal B, 1998, CANCER RES, V58, P4079
   BAECKSTROM D, 1991, J BIOL CHEM, V266, P21537
   BROCKHAUSEN I, 1995, EUR J BIOCHEM, V233, P607, DOI 10.1111/j.1432-1033.1995.607_2.x
   BURCHELL J, 1993, EPITHELIAL CELL BIOL, V2, P155
   Burchell J, 1999, GLYCOBIOLOGY, V9, P1307, DOI 10.1093/glycob/9.12.1307
   Correa I, 2003, IMMUNOLOGY, V108, P32, DOI 10.1046/j.1365-2567.2003.01562.x
   Dalziel M, 2001, J BIOL CHEM, V276, P11007, DOI 10.1074/jbc.M006523200
   GENDLER SJ, 1990, J BIOL CHEM, V265, P15286
   Gendler SJ, 2001, J MAMMARY GLAND BIOL, V6, P339, DOI 10.1023/A:1011379725811
   GIRLING A, 1989, INT J CANCER, V43, P1072, DOI 10.1002/ijc.2910430620
   Goydos JS, 1996, J SURG RES, V63, P298, DOI 10.1006/jsre.1996.0264
   Hamanaka Y, 2003, INT J CANCER, V103, P97, DOI 10.1002/ijc.10801
   HANISCH FG, 1989, J BIOL CHEM, V264, P872
   Hanisch FG, 1996, EUR J BIOCHEM, V236, P318, DOI 10.1111/j.1432-1033.1996.00318.x
   HOKKE CH, 1995, EUR J BIOCHEM, V228, P981, DOI 10.1111/j.1432-1033.1995.0981m.x
   Itoh S, 2002, J CHROMATOGR A, V978, P141, DOI 10.1016/S0021-9673(02)01423-1
   JEROME KR, 1991, CANCER RES, V51, P2908
   Karanikas V, 1997, J CLIN INVEST, V100, P2783, DOI 10.1172/JCI119825
   KARLSSON H, 1989, ANAL BIOCHEM, V182, P438, DOI 10.1016/0003-2697(89)90620-9
   KARLSSON NG, 1995, ANAL BIOCHEM, V224, P538, DOI 10.1006/abio.1995.1084
   KOTERA Y, 1994, CANCER RES, V54, P2856
   Lloyd KO, 1996, J BIOL CHEM, V271, P33325, DOI 10.1074/jbc.271.52.33325
   Muller S, 2002, J BIOL CHEM, V277, P26103, DOI 10.1074/jbc.M202921200
   Muller S, 1999, J BIOL CHEM, V274, P18165, DOI 10.1074/jbc.274.26.18165
   Reddish MA, 1998, INT J CANCER, V76, P817, DOI 10.1002/(SICI)1097-0215(19980610)76:6<817::AID-IJC9>3.0.CO;2-0
   SASAKI H, 1987, J BIOL CHEM, V262, P12059
   Schulz BL, 2002, BIOCHEM J, V366, P511, DOI 10.1042/BJ20011876
   von Mensdorff-Pouilly S, 2000, J CLIN ONCOL, V18, P574, DOI 10.1200/JCO.2000.18.3.574
   Wykes M, 2002, J LEUKOCYTE BIOL, V72, P692
NR 29
TC 65
Z9 67
U1 1
U2 17
PU PORTLAND PRESS LTD
PI LONDON
PA 5TH FLR, 90 HIGH HOLBORN, LONDON WC1V 6LJ, ENGLAND
SN 0264-6021
EI 1470-8728
J9 BIOCHEM J
JI Biochem. J.
PD DEC 15
PY 2003
VL 376
BP 677
EP 686
DI 10.1042/BJ20031130
PN 3
PG 10
WC Biochemistry & Molecular Biology
SC Biochemistry & Molecular Biology
GA 758LE
UT WOS:000187635200014
PM 12950230
OA Green Published
DA 2021-05-03
ER

PT J
AU Curiel, TJ
   Wei, S
   Dong, HD
   Alvarez, X
   Cheng, P
   Mottram, P
   Krzysiek, R
   Knutson, KL
   Daniel, B
   Zimmermann, MC
   David, O
   Burow, M
   Gordon, A
   Dhurandhar, N
   Myers, L
   Berggren, R
   Hemminki, A
   Alvarez, RD
   Emilie, D
   Curiel, DT
   Chen, LP
   Zou, WP
AF Curiel, TJ
   Wei, S
   Dong, HD
   Alvarez, X
   Cheng, P
   Mottram, P
   Krzysiek, R
   Knutson, KL
   Daniel, B
   Zimmermann, MC
   David, O
   Burow, M
   Gordon, A
   Dhurandhar, N
   Myers, L
   Berggren, R
   Hemminki, A
   Alvarez, RD
   Emilie, D
   Curiel, DT
   Chen, LP
   Zou, WP
TI Blockade of B7-H1 improves myeloid dendritic cell-mediated antitumor
   immunity
SO NATURE MEDICINE
LA English
DT Article
ID ENDOTHELIAL GROWTH-FACTOR; T-HELPER; B7 FAMILY; EXPRESSION; CANCER;
   TUMORS; PROLIFERATION; RECEPTOR; ANTIGEN; INTERLEUKIN-10
AB Suppression of dendritic cell function in cancer patients is thought to contribute to the inhibition of immune responses and disease progression. Molecular mechanisms of this suppression remain elusive, however. Here, we show that a fraction of blood monocyte-derived myeloid dendritic cells (MDCs) express B7-H1, a member of the B7 family, on the cell surface. B7-H1 could be further upregulated by tumor environmental factors. Consistent with this finding, virtually all MDCs isolated from the tissues or draining lymph nodes of ovarian carcinomas express B7-H1. Blockade of B7-H1 enhanced MDC-mediated T-cell activation and was accompanied by downregulation of T-cell interleukin (IL)-10 and upregulation of IL-2 and interferon (IFN)-gamma. T cells conditioned with the B7-H1-blocked MDCs had a more potent ability to inhibit autologous human ovarian carcinoma growth in non-obese diabetic-severe combined immunodeficient (NOD-SCID) mice. Therefore, upregulation of B7-H1 on MDCs in the tumor microenvironment downregulates T-cell immunity. Blockade of B7-H1 represents one approach for cancer immunotherapy.
C1 Tulane Univ, Hlth Sci Ctr, New Orleans, LA 70118 USA.
   Mayo Clin, Dept Immunol, Rochester, MN USA.
   INSERM, U131, Clamart, France.
   Univ Washington, Div Oncol, Seattle, WA 98195 USA.
   Baylor Univ, Med Ctr, Div Gynecol, Dallas, TX USA.
   Univ Alabama, Gene Therapy Ctr, Birmingham, AL USA.
RP Zou, WP (corresponding author), Tulane Univ, Hlth Sci Ctr, New Orleans, LA 70118 USA.
RI Burow, Matthew/D-6351-2013
OI Burow, Matthew/0000-0002-0642-6630; Dong, Haidong/0000-0002-5782-2983
FU NATIONAL CANCER INSTITUTEUnited States Department of Health & Human
   ServicesNational Institutes of Health (NIH) - USANIH National Cancer
   Institute (NCI) [R01CA092562, P50CA089019, R01CA097085, R01CA086881]
   Funding Source: NIH RePORTER; NATIONAL CENTER FOR RESEARCH
   RESOURCESUnited States Department of Health & Human ServicesNational
   Institutes of Health (NIH) - USANIH National Center for Research
   Resources (NCRR) [P51RR000164] Funding Source: NIH RePORTER; NATIONAL
   HEART, LUNG, AND BLOOD INSTITUTEUnited States Department of Health &
   Human ServicesNational Institutes of Health (NIH) - USANIH National
   Heart Lung & Blood Institute (NHLBI) [R01HL067962] Funding Source: NIH
   RePORTER; NCI NIH HHSUnited States Department of Health & Human
   ServicesNational Institutes of Health (NIH) - USANIH National Cancer
   Institute (NCI) [CA092562, CA89019, CA97085, CA86881, CA8661] Funding
   Source: Medline; NCRR NIH HHSUnited States Department of Health & Human
   ServicesNational Institutes of Health (NIH) - USANIH National Center for
   Research Resources (NCRR) [RR00164] Funding Source: Medline; NHLBI NIH
   HHSUnited States Department of Health & Human ServicesNational
   Institutes of Health (NIH) - USANIH National Heart Lung & Blood
   Institute (NHLBI) [HL67962] Funding Source: Medline
CR Agata Y, 1996, INT IMMUNOL, V8, P765, DOI 10.1093/intimm/8.5.765
   Banchereau J, 1998, NATURE, V392, P245, DOI 10.1038/32588
   Bennett SRM, 1998, NATURE, V393, P478
   BROWN LF, 1993, AM J PATHOL, V143, P1255
   Carmeliet P, 2000, NATURE, V407, P249, DOI 10.1038/35025220
   Chang CC, 2002, NAT IMMUNOL, V3, P237, DOI 10.1038/ni760
   Dong HD, 2003, J CLIN INVEST, V111, P363, DOI 10.1172/JCI200316015
   Dong HD, 1999, NAT MED, V5, P1365
   Dong HD, 2002, NAT MED, V8, P793, DOI 10.1038/nm730
   Freeman GJ, 2000, J EXP MED, V192, P1027, DOI 10.1084/jem.192.7.1027
   Gabrilovich DI, 1996, NAT MED, V2, P1096, DOI 10.1038/nm1096-1096
   Hsu FJ, 1996, NAT MED, V2, P52, DOI 10.1038/nm0196-52
   LLORENTE L, 1995, J EXP MED, V181, P839, DOI 10.1084/jem.181.3.839
   Loercher AE, 1999, J IMMUNOL, V163, P6251
   MAYORDOMO JI, 1995, NAT MED, V1, P1297, DOI 10.1038/nm1295-1297
   Mazanet MM, 2002, J IMMUNOL, V169, P3581, DOI 10.4049/jimmunol.169.7.3581
   Menetrier-Caux C, 1998, BLOOD, V92, P4778, DOI 10.1182/blood.V92.12.4778
   Mesiano S, 1998, AM J PATHOL, V153, P1249, DOI 10.1016/S0002-9440(10)65669-6
   Nestle FO, 2001, NAT MED, V7, P761, DOI 10.1038/89863
   Nishimura H, 2001, SCIENCE, V291, P319, DOI 10.1126/science.291.5502.319
   Nishimura H, 1999, IMMUNITY, V11, P141, DOI 10.1016/S1074-7613(00)80089-8
   Pardoll D, 2001, NATURE, V411, P1010, DOI 10.1038/35082676
   Ridge JP, 1998, NATURE, V393, P474, DOI 10.1038/30989
   Schoenberger SP, 1998, NATURE, V393, P480, DOI 10.1038/31002
   Steinbrink K, 1997, J IMMUNOL, V159, P4772
   Strome SE, 2002, CANCER RES, V62, P1884
   TAKAHASHI A, 1994, CANCER RES, V54, P4233
   TAKAHASHI Y, 1995, CANCER RES, V55, P3964
   Tamura H, 2001, BLOOD, V97, P1809, DOI 10.1182/blood.V97.6.1809
   Toi M, 1996, CANCER, V77, P1101, DOI 10.1002/(SICI)1097-0142(19960315)77:6<1101::AID-CNCR15>3.0.CO;2-5
   Trinchieri G, 1999, CURR TOP MICROBIOL, V238, P57
   WANG SD, IN PRESS J EXP MED
   Zitvogel L, 1996, ANN NY ACAD SCI, V795, P284, DOI 10.1111/j.1749-6632.1996.tb52678.x
   Zitvogel L, 1996, J EXP MED, V183, P87, DOI 10.1084/jem.183.1.87
   Zou WP, 2000, J IMMUNOL, V165, P4388, DOI 10.4049/jimmunol.165.8.4388
   Zou WP, 1995, EUR CYTOKINE NETW, V6, P257
   Zou WP, 2001, NAT MED, V7, P1339, DOI 10.1038/nm1201-1339
NR 37
TC 837
Z9 904
U1 0
U2 67
PU NATURE PUBLISHING GROUP
PI NEW YORK
PA 345 PARK AVE SOUTH, NEW YORK, NY 10010-1707 USA
SN 1078-8956
J9 NAT MED
JI Nat. Med.
PD MAY
PY 2003
VL 9
IS 5
BP 562
EP 567
DI 10.1038/nm863
PG 6
WC Biochemistry & Molecular Biology; Cell Biology; Medicine, Research &
   Experimental
SC Biochemistry & Molecular Biology; Cell Biology; Research & Experimental
   Medicine
GA 673ZD
UT WOS:000182610600037
PM 12704383
DA 2021-05-03
ER

PT J
AU Sotiropoulou, PA
   Perez, SA
   Voelter, V
   Echner, H
   Missitzis, I
   Tsavaris, NB
   Papamichail, M
   Baxevanis, CN
AF Sotiropoulou, PA
   Perez, SA
   Voelter, V
   Echner, H
   Missitzis, I
   Tsavaris, NB
   Papamichail, M
   Baxevanis, CN
TI Natural CD8(+) T-cell responses against MHC class I epitopes of the
   HER-2/neu oncoprotein in patients with epithelial tumors
SO CANCER IMMUNOLOGY IMMUNOTHERAPY
LA English
DT Article
DE T-cell precursor; HER-2/neu peptides; cancer patients; cytotoxicity;
   IFN-gamma production
ID METASTATIC BREAST-CANCER; HUMAN RENAL-CELL; ANTIBODY IMMUNITY;
   PROSTATE-CANCER; OVARIAN-CANCER; NEU ONCOGENE; INFILTRATING LYMPHOCYTES;
   COLORECTAL-CANCER; PEPTIDE EPITOPES; ANTIGEN
AB HER-2/neu is an immunogenic protein eliciting both humoral and cellular immune responses in patients with HER-2/neu-positive ((+)) tumors. Preexisting cytotoxic T lymphocyte (CTL) immunity to HER-2/neu has so far been mainly evaluated in terms of detection of CTL precursor (CTLp) frequencies to the immunogenic HLA-A2-binding nona-peptide 369-377 (HER-2(9(369))). In the present study, we examined patients with HER-2/neu(+) breast, ovarian, lung, colorectal, and prostate cancers for preexisting CTL immunity to four recently described HER-2/neu-derived and HLA-A2-restricted 'cytotoxic' peptides and to a novel one spanning amino acids 777-785 also with HLA-A2-binding motif. We utilized enzyme-linked immunosorbent spot (ELISpot) assay, which allows a quantitative and functional assessment of T cells directed against specific peptides after only brief in vitro incubation. CTL reactivity was determined with an interferon gamma (IFN-gamma) ELISpot assay detecting T cells at the single cell level secreting IFN-gamma. CTLp were defined as peptide-specific precursors per 10(6) peripheral blood mononuclear cells (PBMCs). Patients' PBMCs with increased CTLp were also tested against autologous tumor targets and peptide-pulsed dendritic cells (DCs) in cytotoxicity assays. We also studied patients with HER-2/neu-negative ((-)) tumors and healthy individuals. Of the HER-2/neu(+) patients examined, 31% had increased CTLp to HER-2(9(952)), 19% to HER-2(9(665)), 16% to HER-2(9(689)), and 12.5% HER-2(9(435)), whereas only 2 of 32 patients (6%) responded to HER-2(9(777)). The CTLp recognizing HER-2(9(952)) were extremely high in two patients with breast cancer, one with lung cancer, and one with prostate cancer. None of the HER-2/neu(-) patients or healthy donors exhibited increased CTLp to any of these peptides. Besides IFN-gamma production, preexisting CTL immunity to all five HER-2/neu peptides was also shown in cytotoxicity assays where patients' PBMCs with increased CTLp specifically lysed autologous tumor targets and autologous peptide-pulsed DCs. Our results demonstrate for the first time that (1) preexisting immunity to peptides HER-2(9(435)), HER-2(9(952)), HER-2(9(689)), HER-2(9(665)), and HER-2(9(777)) is present in patients with HER-2/neu(+) tumors of distinct histology, (2) HER-2(9(777)) is a naturally processed peptide expressed on the surface of HER-2/neu(+) tumors, as are the other four peptides, and (3) HER-2/neu(+) prostate tumor cells can be recognized and lysed by autologous HER-2 peptide-specific CTL. Our findings broaden the potential application of HER-2/neu-based immunotherapy.
C1 St Savas Canc Hosp, Canc Immunol & Immunotherapy Ctr, Athens 11522, Greece.
   Univ Tubingen, Inst Physiol Chem, Phys Biochem Abt, D-72076 Tubingen, Germany.
   St Savas Canc Hosp, Breast Canc Clin, Athens 11522, Greece.
   Univ Athens, Sch Med, Laikon Gen Hosp, Dept Pathophysiol, GR-10679 Athens, Greece.
RP Baxevanis, CN (corresponding author), St Savas Canc Hosp, Canc Immunol & Immunotherapy Ctr, 171 Alexandras Ave, Athens 11522, Greece.
EM cacenter@otenet.gr
CR BARGMANN CI, 1986, NATURE, V319, P226, DOI 10.1038/319226a0
   Baxevanis CN, 2000, J IMMUNOL, V164, P3902, DOI 10.4049/jimmunol.164.7.3902
   BAXEVANIS CN, 1990, J IMMUNOL, V144, P4166
   Baxevanis CN, 2002, INT J CANCER, V98, P864, DOI 10.1002/ijc.10251
   BAXEVANIS CN, 1994, CANCER, V74, P1275, DOI 10.1002/1097-0142(19940815)74:4<1275::AID-CNCR2820740416>3.0.CO;2-Q
   Brossart P, 1998, CANCER RES, V58, P732
   Correale P, 1998, J IMMUNOL, V161, P3186
   COSTELLO R, 1993, EUR CYTOKINE NETW, V4, P253
   COUSSENS L, 1985, SCIENCE, V230, P1132, DOI 10.1126/science.2999974
   Dannull J, 2000, CANCER RES, V60, P5522
   Disis ML, 2002, J CLIN ONCOL, V20, P2624, DOI 10.1200/JCO.2002.06.171
   Disis ML, 1997, J CLIN ONCOL, V15, P3363, DOI 10.1200/JCO.1997.15.11.3363
   Disis ML, 1997, ADV CANCER RES, V71, P343, DOI 10.1016/S0065-230X(08)60103-7
   DISIS ML, 1994, CANCER RES, V54, P16
   Disis ML, 2000, BREAST CANCER RES TR, V62, P245, DOI 10.1023/A:1006438507898
   FISK B, 1995, J EXP MED, V181, P2109, DOI 10.1084/jem.181.6.2109
   Halapi E, 1999, SPRINGER SEMIN IMMUN, V21, P19, DOI 10.1007/s002810050050
   Jager E, 2002, CURR OPIN IMMUNOL, V14, P178, DOI 10.1016/S0952-7915(02)00318-7
   KAWAKAMI Y, 1994, J EXP MED, V180, P347, DOI 10.1084/jem.180.1.347
   Knutson KL, 2001, J CLIN INVEST, V107, P477, DOI 10.1172/JCI11752
   Knutson KL, 2002, CLIN CANCER RES, V8, P1014
   Kono K, 1998, INT J CANCER, V78, P202, DOI 10.1002/(SICI)1097-0215(19981005)78:2<202::AID-IJC14>3.0.CO;2-C
   Kono K, 1997, INT J CANCER, V70, P112
   LINEHAN DC, 1995, J IMMUNOL, V155, P4486
   Lu J, 2002, CANCER RES, V62, P5807
   Lustgarten J, 1997, HUM IMMUNOL, V52, P109, DOI 10.1016/S0198-8859(96)00292-3
   Maxwell-Armstrong CA, 1998, BRIT J SURG, V85, P149
   McNeel DG, 2000, J UROLOGY, V164, P1825, DOI 10.1016/S0022-5347(05)67114-5
   NANDA NK, 1995, CELL, V82, P13, DOI 10.1016/0092-8674(95)90047-0
   Pawelec G, 1997, CRIT REV ONCOGENESIS, V8, P111, DOI 10.1615/CritRevOncog.v8.i2-3.10
   PEOPLES GE, 1993, J IMMUNOL, V151, P5481
   PEOPLES GE, 1995, CELL IMMUNOL, V164, P279, DOI 10.1006/cimm.1995.1171
   Perez SA, 2002, CANCER IMMUNOL IMMUN, V50, P615, DOI 10.1007/s002620100225
   PEREZ SA, 2003, IN PRESS BLOOD
   Peshwa MV, 1998, PROSTATE, V36, P129, DOI 10.1002/(SICI)1097-0045(19980701)36:2<129::AID-PROS8>3.0.CO;2-D
   Rammensee HG, 1999, IMMUNOGENETICS, V50, P213, DOI 10.1007/s002510050595
   Scher HI, 2000, J NATL CANCER I, V92, P1866, DOI 10.1093/jnci/92.23.1866
   Seliger B, 2000, INT J CANCER, V87, P349, DOI 10.1002/1097-0215(20000801)87:3<349::AID-IJC7>3.0.CO;2-O
   Sercarz EE, 2000, J AUTOIMMUN, V14, P275, DOI 10.1006/jaut.2000.0380
   Slamon DJ, 2001, NEW ENGL J MED, V344, P783, DOI 10.1056/NEJM200103153441101
   SLAMON DJ, 1987, SCIENCE, V235, P177, DOI 10.1126/science.3798106
   Sotiriadou R, 2001, BRIT J CANCER, V85, P1527, DOI 10.1054/bjoc.2001.2089
   TRINCHIERI G, 1995, ANNU REV IMMUNOL, V13, P251, DOI 10.1146/annurev.iy.13.040195.001343
   Trinchieri G, 1997, CURR OPIN IMMUNOL, V9, P17, DOI 10.1016/S0952-7915(97)80154-9
   Wang RF, 1999, IMMUNOL REV, V170, P85, DOI 10.1111/j.1600-065X.1999.tb01331.x
   Ward RL, 1999, HUM IMMUNOL, V60, P510, DOI 10.1016/S0198-8859(99)00003-8
   YAMANAKA Y, 1993, HUM PATHOL, V24, P1127, DOI 10.1016/0046-8177(93)90194-L
   Yang RC, 1999, J IMMUNOL, V163, P1037
   YOSHINO I, 1994, CANCER RES, V54, P3387
NR 49
TC 30
Z9 32
U1 0
U2 3
PU SPRINGER
PI NEW YORK
PA 233 SPRING ST, NEW YORK, NY 10013 USA
SN 0340-7004
EI 1432-0851
J9 CANCER IMMUNOL IMMUN
JI Cancer Immunol. Immunother.
PD DEC
PY 2003
VL 52
IS 12
BP 771
EP 779
DI 10.1007/s00262-003-0420-9
PG 9
WC Oncology; Immunology
SC Oncology; Immunology
GA 742WU
UT WOS:000186541700005
PM 13680193
DA 2021-05-03
ER

PT J
AU Gritzapis, AD
   Mamalaki, A
   Kretsovali, A
   Papamatheakis, J
   Belimezi, M
   Perez, SA
   Baxevanis, CN
   Papamichail, M
AF Gritzapis, AD
   Mamalaki, A
   Kretsovali, A
   Papamatheakis, J
   Belimezi, M
   Perez, SA
   Baxevanis, CN
   Papamichail, M
TI Redirecting mouse T hybridoma against human breast and ovarian
   carcinomas: in vivo activity against HER-2/neu expressing cancer cells
SO BRITISH JOURNAL OF CANCER
LA English
DT Article
DE chimeric receptor; cancer immunotherapy; HER-2/neu
ID ACETYLCHOLINE-RECEPTOR; ANTITUMOR-ACTIVITY; AUTOLOGOUS TUMOR;
   COLON-CARCINOMA; LYMPHOCYTES; ANTIBODY; PEPTIDE; IMMUNITY; DOMAINS;
   ANTIGEN
AB Chimeric receptors comprising of the T-cell receptor-zeta cytoplasmic signalling chain fused to an extracellular ligand-binding domain of a single-chain antibody (scFv) have served as effective tools for redirecting cytotoxic T lymphocytes (CTL) against tumour cells. In this report, we constructed a chimeric scFv/zeta gene composed of the variable regions of an HER-2/neu-specific monoclonal antibody (MAb) joined to the TCR-zeta chain. The scFv(anti-HER-2/neu)/zeta chimeric gene was successfully expressed as a functional surface receptor in the MD.45 CTL hybridoma (MD.45-HER/zeta). More importantly, the scFv(anti-HER-2/neu)/zeta receptor was functionally active, since it triggered cytokine secretion by the MD.45-HER/zeta cells upon recognition of HER-2/neu-positive (+) tumour cell lines, or primary tumour cells from patients with HER-2/neu(+) cancers. The MD.45-HER/zeta-transduced cells also lysed HER-2/neu(+) target cells in vitro with high specificity. We tested the antitumour efficacy of scFv(anti-HER-2/neu)/zeta expressing MD.45 cells in severe combined immunodeficiency disease mice/human and murine tumour models. The adoptively transferred MD.45-HER/zeta cells both slowed significantly the growth of human FM3 melanoma or murine ALC leukaemic cells both transfected to express HER-2/neu. Our data demonstrate the feasibility of redirecting MD.45 CTL with the scFv(anti-HER-2/neu)/zeta chimeric receptor to respond specifically against HER-2/neu expressing tumour cells in vitro and in vivo. Moreover, they make it likely that T cells transduced with the same chimeric gene might be utilised in the treatment of patients with HER-2/neu+ tumours.
C1 St Savas Canc Hosp, Canc Immunol & Immunotherapy Ctr, Athens 11522, Greece.
   Hellenic Pasteur Inst, Dept Biochem, Athens, Greece.
   Inst Mol Biol & Biotechnol, Fdn Res & Technol, Iraklion, Greece.
RP Baxevanis, CN (corresponding author), St Savas Canc Hosp, Canc Immunol & Immunotherapy Ctr, 171 Alexandras Ave, Athens 11522, Greece.
EM cacenter@otenet.gr
RI GRITZAPIS, ANGELOS/AAG-9225-2019
CR Abken H, 1998, IMMUNOL TODAY, V19, P2, DOI 10.1016/S0167-5699(97)01191-2
   Altenschmidt U, 1997, J IMMUNOL, V159, P5509
   Baxevanis CN, 2000, J IMMUNOL, V164, P3902, DOI 10.4049/jimmunol.164.7.3902
   Baxevanis CN, 2002, INT J CANCER, V98, P864, DOI 10.1002/ijc.10251
   Brocker T, 1998, ADV IMMUNOL, V68, P257, DOI 10.1016/S0065-2776(08)60561-1
   Brossart P, 1998, CANCER RES, V58, P732
   BROWN NH, 1988, J MOL BIOL, V203, P425, DOI 10.1016/0022-2836(88)90010-1
   DISIS ML, 1994, CANCER RES, V54, P16
   DISIS ML, 1994, CANCER RES, V54, P1071
   *EMBO, 1991, MAK ANT BACT PHAG
   ESHHAR Z, 1993, P NATL ACAD SCI USA, V90, P720, DOI 10.1073/pnas.90.2.720
   Eshhar Z, 2001, J IMMUNOL METHODS, V248, P67, DOI 10.1016/S0022-1759(00)00343-4
   EVAN GI, 1985, MOL CELL BIOL, V5, P3610, DOI 10.1128/MCB.5.12.3610
   FISK B, 1995, J EXP MED, V181, P2109, DOI 10.1084/jem.181.6.2109
   Haynes NM, 2001, J IMMUNOL, V166, P182, DOI 10.4049/jimmunol.166.1.182
   HOOGENBOOM HR, 1991, NUCLEIC ACIDS RES, V19, P4133, DOI 10.1093/nar/19.15.4133
   Hung MC, 1999, SEMIN ONCOL, V26, P51
   HWU P, 1995, CANCER RES, V55, P3369
   KABAT EA, 1991, SEQUENCES PROTEINS
   Knutson KL, 2001, J CLIN INVEST, V107, P477, DOI 10.1172/JCI11752
   Knutson KL, 2002, EXPERT OPIN BIOL TH, V2, P55, DOI 10.1517/14712598.2.1.55
   Kobayashi H, 2000, CANCER RES, V60, P5228
   LAEMMLI UK, 1970, NATURE, V227, P680, DOI 10.1038/227680a0
   Maher J, 2002, NAT BIOTECHNOL, V20, P70, DOI 10.1038/nbt0102-70
   MAMALAKI A, 1993, EUR J IMMUNOL, V23, P1839, DOI 10.1002/eji.1830230816
   Maxwell-Armstrong CA, 1998, BRIT J SURG, V85, P149
   MORITZ D, 1994, P NATL ACAD SCI USA, V91, P4318, DOI 10.1073/pnas.91.10.4318
   Niederman TMJ, 2002, P NATL ACAD SCI USA, V99, P7009, DOI 10.1073/pnas.092562399
   Pauletti G, 1996, ONCOGENE, V13, P63
   Pawelec G, 1997, CRIT REV ONCOGENESIS, V8, P111, DOI 10.1615/CritRevOncog.v8.i2-3.10
   PEAR WS, 1993, P NATL ACAD SCI USA, V90, P8392, DOI 10.1073/pnas.90.18.8392
   Peiper M, 1997, EUR J IMMUNOL, V27, P1115, DOI 10.1002/eji.1830270511
   Perez SA, 2002, CANCER IMMUNOL IMMUN, V50, P615, DOI 10.1007/s002620100225
   Roberts MR, 1998, J IMMUNOL, V161, P375
   ROSENBERG SA, 1994, J NATL CANCER I, V86, P1159, DOI 10.1093/jnci/86.15.1159
   SANGER F, 1977, P NATL ACAD SCI USA, V74, P5463, DOI 10.1073/pnas.74.12.5463
   SHI T, 1991, J IMMUNOL METHODS, V141, P165, DOI 10.1016/0022-1759(91)90143-4
   SLAMON DJ, 1989, SCIENCE, V244, P707, DOI 10.1126/science.2470152
   Slamon DJ, 2001, NEW ENGL J MED, V344, P783, DOI 10.1056/NEJM200103153441101
   Sotiriadou R, 2001, BRIT J CANCER, V85, P1527, DOI 10.1054/bjoc.2001.2089
   Tsantili P, 1999, J NEUROIMMUNOL, V94, P15, DOI 10.1016/S0165-5728(98)00195-7
   Uherek C, 2002, BLOOD, V100, P1265, DOI 10.1182/blood.V100.4.1265.h81602001265_1265_1273
   WARD ES, 1989, NATURE, V341, P544, DOI 10.1038/341544a0
   Weijtens MEM, 1996, J IMMUNOL, V157, P836
   WELS W, 1992, CANCER RES, V52, P6310
   Workman P, 1998, BRIT J CANCER, V77, P1
   YAMANAKA Y, 1993, HUM PATHOL, V24, P1127, DOI 10.1016/0046-8177(93)90194-L
   Yang RC, 1999, J IMMUNOL, V163, P1037
   YOSHINO I, 1994, CANCER RES, V54, P3387
NR 49
TC 11
Z9 13
U1 0
U2 0
PU NATURE PUBLISHING GROUP
PI LONDON
PA MACMILLAN BUILDING, 4 CRINAN ST, LONDON N1 9XW, ENGLAND
SN 0007-0920
EI 1532-1827
J9 BRIT J CANCER
JI Br. J. Cancer
PD APR 22
PY 2003
VL 88
IS 8
BP 1292
EP 1300
DI 10.1038/sj.bjc.6600888
PG 9
WC Oncology
SC Oncology
GA 678XD
UT WOS:000182891200024
PM 12698199
OA Green Published, Other Gold
DA 2021-05-03
ER

PT J
AU Ben-Hur, H
   Zusman, R
   Zusman, I
AF Ben-Hur, H
   Zusman, R
   Zusman, I
TI Autologous soluble tumor-associated antigens prevent the toxic side
   effects of cancer chemotherapy and inhibit the progress of
   tumorigenesis: Case report
SO ONCOLOGY REPORTS
LA English
DT Article
DE autologous immunotherapy; cancer; soluble tumor-associated antigens
ID ACTIVE-SPECIFIC-IMMUNOTHERAPY; RENAL-CELL CARCINOMA; BREAST-CANCER;
   MAMMARY-TUMORS; OVARIAN-CANCER; IMMUNE-SYSTEM; BEARING RATS;
   CYCLOPHOSPHAMIDE; VACCINES; SUPPRESSION
AB In this communication, we report for the first time, that immunization of cancer patients with autologous soluble tumor-associated antigens (sTAA) isolated from their own serum prevents the toxic side effects of chemotherapy, improves the patients' clinical status, and has therapeutic effects without chemotherapy. In 2001 and 2002, two cancer patients were treated, during chemotherapy, with autologous sTAA. Another benign tumor-bearing patient was treated with a medicinal herb and autologous sTAA. Doses for subcutaneous injections varied between 2.5 and 3 mg of sTAA in 0.5 ml of sterile distilled water. Injections were performed twice a week or at weekly intervals. In each case, the clinical status of the patient became more stable and healthier. Toxic side effects caused by chemotherapy decreased or even disappeared. No additional toxic side effects were observed after vaccination with sTAA. In the studied cases, a polyp disappeared and a metastatic brain tumor began to encapsulate. No metastases were seen in the case with colon adenocarcinoma. We concluded that vaccination of patients with autologous sTAA prevents the toxic side effects of chemotherapy in cancer patients and improves their clinical status. In the case with the benign tumor, this vaccination activated the host's immune system, prevented progress of the disease and even promoted tumor disappearance. We suggest that immunotherapy with autologous sTAA provides significant clinical benefits in cancer patients and appears to be an important new adjuvant treatment of cancer.
C1 Hebrew Univ Jerusalem, Koret Sch Vet Med, Expt Oncol Lab, Fac Agr Food & Environm Qual Sci, IL-76100 Rehovot, Israel.
   Lab Expt Med, Rehovot, Israel.
RP Zusman, I (corresponding author), Hebrew Univ Jerusalem, Koret Sch Vet Med, Expt Oncol Lab, Fac Agr Food & Environm Qual Sci, POB 12, IL-76100 Rehovot, Israel.
CR Ahlert T, 1997, J CLIN ONCOL, V15, P1354, DOI 10.1200/JCO.1997.15.4.1354
   Ben-Hur H, 2002, INT J MOL MED, V9, P425
   Ben-Hur H, 2002, INT J ONCOL, V20, P413
   Ben-Hur H, 2002, INT J MOL MED, V10, P517
   Ben-Hur H, 2001, INT J ONCOL, V19, P407
   Chakraborty NG, 1998, CANCER IMMUNOL IMMUN, V47, P58, DOI 10.1007/s002620050504
   Dillman RO, 1999, CANCER BIOTHER RADIO, V14, P443, DOI 10.1089/cbr.1999.14.443
   Foss FM, 2002, SEMIN ONCOL, V29, P5, DOI 10.1053/sonc.2002.33076
   Ginzburg M, 2002, IN VIVO, V16, P71
   Grossmann A, 1997, ANTICANCER RES, V17, P3117
   Guo YJ, 2002, CANCER RES, V62, P4678
   Hadden JW, 1999, INT J IMMUNOPHARMACO, V21, P79, DOI 10.1016/S0192-0561(98)00077-0
   Indar A, 2002, J ROY COLL SURG EDIN, V47, P458
   Kawakami K, 2001, CRIT REV IMMUNOL, V21, P299
   Maio M, 1998, INT J ONCOL, V13, P305
   Plunkett TA, 2002, INT J CLIN PRACT, V56, P261
   Repmann R, 1997, ANTICANCER RES, V17, P2879
   Rizzo S, 1998, ANTICANCER RES, V18, P41
   Sandler B, 1999, EXP ONCOL, V21, P55
   Schwaab T, 2000, J UROLOGY, V163, P1322, DOI 10.1016/S0022-5347(05)67771-3
   Swiniarski H, 1999, CLIN IMMUNOL, V92, P235, DOI 10.1006/clim.1999.4761
   Tomer Y, 1998, ONCOL REP, V5, P753
   ZUSMAN I, 1995, ONCOL REP, V2, P679
NR 23
TC 2
Z9 2
U1 0
U2 0
PU PROFESSOR D A SPANDIDOS
PI ATHENS
PA 1, S MERKOURI ST, EDITORIAL OFFICE,, ATHENS 116 35, GREECE
SN 1021-335X
J9 ONCOL REP
JI Oncol. Rep.
PD NOV-DEC
PY 2003
VL 10
IS 6
BP 2059
EP 2061
PG 3
WC Oncology
SC Oncology
GA 740AT
UT WOS:000186379200065
PM 14534743
DA 2021-05-03
ER

PT J
AU Xiang, W
   Wimberger, P
   Dreier, T
   Diebold, J
   Mayr, D
   Baeuerle, PA
   Kimmig, R
AF Xiang, W
   Wimberger, P
   Dreier, T
   Diebold, J
   Mayr, D
   Baeuerle, PA
   Kimmig, R
TI Cytotoxic activity of novel human monoclonal antibody MT201 against
   primary ovarian tumor cells
SO JOURNAL OF CANCER RESEARCH AND CLINICAL ONCOLOGY
LA English
DT Article
DE human monoclonal antibody; ovarian cancer; ex vivo tumor cell lysis;
   Ep-CAM
ID GYNECOLOGIC-ONCOLOGY-GROUP; RANDOMIZED TRIAL; COLORECTAL-CARCINOMA;
   CANCER; IMMUNOTHERAPY; THERAPY; CA-125
AB Purpose. The epithelial cell adhesion molecule (Ep-CAM) is a clinically validated target for antibody-based therapy of cancer. The aim of this work was to evaluate the specific cytotoxic activity of a novel fully human Ep-CAM-specific IgG1 antibody, called MT201, against primary ovarian tumor cells and an ovarian tumor cell line.
   Methods. The anti-tumor efficacy of MT201 was examined both in coculture of the ovarian cancer cell line OvCAR-3 and peripheral blood mononuclear cells (PBMCs) from healthy donors, and in primary metastatic tumor specimens freshly dissected from 21 patients with ovarian cancer using only the tumor-resident autologous effector cells. The extent of tumor cell depletion was determined by flow cytometry using Ep-CAM/CA-125 double-labeling or Ep-CAM labeling, both combined with propidium iodide uptake as cell lysis marker.
   Results. MT201 at sub-mug/ml concentrations effectively eliminated OvCar-3 cells in the presence of PBMC. In freshly dissected tumor specimen, endogenous autologous immune cells could lyse, in a MT201-dependent fashion, Ep-CAM-positive tumor cells in 17 out of 21 patients showing an ex vivo response rate of 81%. In certain samples, up to 80% lysis of Ep-CAM-positive tumor cells by MT201 were observed after 16-30 h of incubation.
   Conclusions. These data indicate that MT201 can effectively redirect tumor-resident effector cells against Ep-CAM-positive ovarian cancer cells and may therefore offer an effective therapy for ovarian cancer.
C1 Univ Essen Gesamthsch, Dept Gynecol & Obstet, D-45122 Essen, Germany.
   Univ Munich Grosshadern, Dept Gynecol & Obstet, D-81377 Munich, Germany.
   Micromet, D-81477 Munich, Germany.
   Univ Munich Grosshadern, Inst Pathol, D-81377 Munich, Germany.
RP Wimberger, P (corresponding author), Univ Essen Gesamthsch, Dept Gynecol & Obstet, D-45122 Essen, Germany.
EM pauline.wimberger@med.uni-essen.de
RI Xiang, Wei/Y-3171-2019; Kimmig, Rainer/F-1176-2014
CR Abdullah N, 1999, CANCER IMMUNOL IMMUN, V48, P517, DOI 10.1007/s002620050600
   AVERETTE HE, 1995, CANCER, V76, P1096, DOI 10.1002/1097-0142(19950915)76:6<1096::AID-CNCR2820760626>3.0.CO;2-4
   Balzar M, 1999, J MOL MED, V77, P699, DOI 10.1007/s001099900038
   Bookman MA, 2003, J CLIN ONCOL, V21, P283, DOI 10.1200/JCO.2003.10.104
   FIELDS ALA, 2002, EDRECOLOMAB 17 1A AN
   Gemer O, 2001, ACTA OBSTET GYN SCAN, V80, P583, DOI 10.1034/j.1600-0412.2001.080006583.x
   Grillo-Lopez A. J., 2000, Current Pharmaceutical Biotechnology, V1, P1, DOI 10.2174/1389201003379059
   KHAZAELI MB, 1994, J IMMUNOTHER, V15, P42, DOI 10.1097/00002371-199401000-00006
   KOECHLI OR, 1993, J SURG ONCOL, V54, P119, DOI 10.1002/jso.2930540213
   MASUCCI G, 1988, HYBRIDOMA, V7, P429, DOI 10.1089/hyb.1988.7.429
   McGuire WP, 1996, SEMIN ONCOL, V23, P40
   MCLAUGHLIN PM, 2000, CANCER RES, V15, P4105
   Menon U, 2000, CURR OPIN OBSTET GYN, V12, P39, DOI 10.1097/00001703-200002000-00007
   Naundorf S, 2002, INT J CANCER, V100, P101, DOI 10.1002/ijc.10443
   Nishihara T, 2000, JPN J CANCER RES, V91, P817, DOI 10.1111/j.1349-7006.2000.tb01019.x
   Parker SL, 1997, CA-CANCER J CLIN, V47, P5, DOI 10.3322/canjclin.47.1.5
   Punt CJA, 2002, LANCET, V360, P671, DOI 10.1016/S0140-6736(02)09836-7
   Raum T, 2001, CANCER IMMUNOL IMMUN, V50, P141, DOI 10.1007/PL00006684
   RIETHMULLER G, 1994, LANCET, V343, P1177, DOI 10.1016/S0140-6736(94)92398-1
   Riethmuller G, 1998, J CLIN ONCOL, V16, P1788, DOI 10.1200/JCO.1998.16.5.1788
   SCHLEBUSCH H, 1995, HYBRIDOMA, V14, P167, DOI 10.1089/hyb.1995.14.167
   SEARS HF, 1982, LANCET, V1, P762
   Van Zanten-Przybysz I, 2001, INT J CANCER, V92, P106, DOI 10.1002/1097-0215(200102)9999:9999<::AID-IJC1145>3.0.CO;2-I
   WELT S, 1998, CANC RES I, V17
   YOUNG RC, 1993, CANC PRINCIPLES PRAC
NR 25
TC 23
Z9 23
U1 0
U2 1
PU SPRINGER
PI NEW YORK
PA 233 SPRING ST, NEW YORK, NY 10013 USA
SN 0171-5216
EI 1432-1335
J9 J CANCER RES CLIN
JI J. Cancer Res. Clin. Oncol.
PD JUN
PY 2003
VL 129
IS 6
BP 341
EP 348
DI 10.1007/s00432-003-0438-6
PG 8
WC Oncology
SC Oncology
GA 701GX
UT WOS:000184160800004
PM 12819960
DA 2021-05-03
ER

PT J
AU Disis, ML
   Rivkin, S
AF Disis, ML
   Rivkin, S
TI Future directions in the management of ovarian cancer
SO HEMATOLOGY-ONCOLOGY CLINICS OF NORTH AMERICA
LA English
DT Article
ID BONE-MARROW TRANSPLANTATION; STEM-CELL TRANSPLANTATION; VERSUS-HOST
   DISEASE; CHRONIC MYELOID-LEUKEMIA; PHASE-I; CYCLOOXYGENASE-2 COX-2;
   ADOPTIVE IMMUNOTHERAPY; CARCINOMA; EXPRESSION; CHEMOTHERAPY
AB Clinicians are making progress in the battle against ovarian cancer. The advent of molecular techniques and the sequencing of the human genome heralds an era of cancer therapeutic development that is unprecedented. Novel treatment strategies aimed at altering or halting the growth of the cancer cell via specific pathways are being developed. The future management of ovarian cancer should include incorporation of these newer therapies into regimens combined with standard treatment known to improve survival in patients. Clinical trials of molecularly targeted treatment modalities should focus on two major clinical challenges in ovarian cancer: (1) prevention of relapse after optimal primary therapy and (2) management of recurrent and chemoresistant disease.
C1 Univ Washington, Dept Oncol, Seattle, WA 98195 USA.
   Swedish Med Ctr, Swedish Canc Inst, Seattle, WA 98104 USA.
RP Disis, ML (corresponding author), Univ Washington, Dept Oncol, Box 356527, Seattle, WA 98195 USA.
EM ndisis@u.washington.edu
FU NCI NIH HHSUnited States Department of Health & Human ServicesNational
   Institutes of Health (NIH) - USANIH National Cancer Institute (NCI) [K24
   CA85218] Funding Source: Medline; PHS HHSUnited States Department of
   Health & Human ServicesUnited States Public Health Service [P50 C83636]
   Funding Source: Medline; NATIONAL CANCER INSTITUTEUnited States
   Department of Health & Human ServicesNational Institutes of Health (NIH)
   - USANIH National Cancer Institute (NCI) [K24CA085218] Funding Source:
   NIH RePORTER
CR Alberts DS, 2002, J CLIN ONCOL, V20, P3944, DOI 10.1200/JCO.2002.20.19.3944
   Alper O, 2001, J NATL CANCER I, V93, P1375, DOI 10.1093/jnci/93.18.1375
   Alvarez RD, 2002, CLIN CANCER RES, V8, P2806
   Bamberger ES, 2002, J CLIN PATHOL-MOL PA, V55, P348, DOI 10.1136/mp.55.6.348
   Bay JO, 2002, BONE MARROW TRANSPL, V30, P95, DOI 10.1038/sj.bmt.1703609
   Buller RE, 2002, CANCER GENE THER, V9, P553, DOI 10.1038/sj.cgt.7700472
   Camci C, 2002, EUR J GYNAECOL ONCOL, V23, P437
   Cao Y, 2002, J CELL PHYSIOL, V190, P279, DOI 10.1002/jcp.10068
   Cheever MA, 1997, IMMUNOL REV, V157, P177, DOI 10.1111/j.1600-065X.1997.tb00982.x
   Childs R, 2000, NEW ENGL J MED, V343, P750, DOI 10.1056/NEJM200009143431101
   Collins RH, 1997, J CLIN ONCOL, V15, P433, DOI 10.1200/JCO.1997.15.2.433
   Cooper BC, 2002, CLIN CANCER RES, V8, P3193
   Coussens LM, 2002, SCIENCE, V295, P2387, DOI 10.1126/science.1067100
   Denkert C, 2002, AM J PATHOL, V160, P893, DOI 10.1016/S0002-9440(10)64912-7
   Dillman RO, 1999, CANCER BIOTHER RADIO, V14, P443, DOI 10.1089/cbr.1999.14.443
   Ferrandina G, 2002, ANN ONCOL, V13, P1205, DOI 10.1093/annonc/mdf207
   Ghamande S, 2001, CANCER RES, V61, P7556
   Gillespie AM, 2000, ANN ONCOL, V11, P735, DOI 10.1023/A:1008349300781
   HAKES TB, 1992, GYNECOL ONCOL, V45, P284, DOI 10.1016/0090-8258(92)90305-3
   Hampl M, 2001, HUM GENE THER, V12, P1713, DOI 10.1089/104303401750476221
   Heike Y, 2001, INT J CANCER, V92, P115, DOI 10.1002/1097-0215(200102)9999:9999<::AID-IJC1150>3.0.CO;2-W
   Herrera CA, 2002, INT J ONCOL, V20, P5
   HOROWITZ MM, 1990, BLOOD, V75, P555
   Howe LR, 2002, SEMIN ONCOL, V29, P111, DOI 10.1053/sonc.2002.34063
   Knutson KL, 2001, J CLIN INVEST, V107, P477, DOI 10.1172/JCI11752
   Kohn EC, 2001, CLIN CANCER RES, V7, P1600
   Kolomainen DF, 2002, J CLIN ONCOL, V20, P982, DOI 10.1200/JCO.20.4.982
   Lambert HE, 1997, ANN ONCOL, V8, P327, DOI 10.1023/A:1008256431090
   Lengyel E, 2001, GYNECOL ONCOL, V82, P291, DOI 10.1006/gyno.2001.6243
   Luo LY, 2002, BRIT J CANCER, V87, P339, DOI 10.1038/sj.bjc.6600439
   MACKINNON S, 1995, BLOOD, V86, P1261, DOI 10.1182/blood.V86.4.1261.bloodjournal8641261
   Marme A, 2002, INT J CANCER, V101, P183, DOI 10.1002/ijc.10562
   Nasi ML, 2002, ANN ONCOL, V13, P1169, DOI 10.1093/annonc/mdf312
   Noujaim AA, 2001, CANCER BIOTHER RADIO, V16, P187, DOI 10.1089/10849780152389384
   PORTER DL, 1994, NEW ENGL J MED, V330, P100, DOI 10.1056/NEJM199401133300204
   Ranson M, 2002, ONCOLOGIST, V7, P16
   Reles A, 2001, CLIN CANCER RES, V7, P2984
   Rodriguez-Burford C, 2002, CLIN CANCER RES, V8, P202
   Schmalfeldt B, 2001, CLIN CANCER RES, V7, P2396
   Sewell JM, 2002, BRIT J CANCER, V86, P456, DOI 10.1038/sj.bjc.6600058
   Stiff PJ, 2000, ANN INTERN MED, V133, P504, DOI 10.7326/0003-4819-133-7-200010030-00009
   SULLIVAN KM, 1989, NEW ENGL J MED, V320, P828, DOI 10.1056/NEJM198903303201303
   Tortora G, 2001, CLIN CANCER RES, V7, P4156
   Viret F, 2002, BONE MARROW TRANSPL, V30, P879, DOI 10.1038/sj.bmt.1703762
   Zang RY, 2000, AM J CLIN ONCOL-CANC, V23, P416, DOI 10.1097/00000421-200008000-00021
NR 45
TC 5
Z9 5
U1 0
U2 0
PU W B SAUNDERS CO-ELSEVIER INC
PI PHILADELPHIA
PA 1600 JOHN F KENNEDY BOULEVARD, STE 1800, PHILADELPHIA, PA 19103-2899 USA
SN 0889-8588
EI 1558-1977
J9 HEMATOL ONCOL CLIN N
JI Hematol. Oncol. Clin. North Am.
PD AUG
PY 2003
VL 17
IS 4
BP 1075
EP +
DI 10.1016/S0889-8588(03)00054-6
PG 12
WC Oncology; Hematology
SC Oncology; Hematology
GA 712LE
UT WOS:000184798500012
PM 12959192
OA Green Published
DA 2021-05-03
ER

PT J
AU Duan, ZF
   Duan, YF
   Lamendola, DE
   Yusuf, RZ
   Naeem, R
   Penson, RT
   Seiden, MV
AF Duan, ZF
   Duan, YF
   Lamendola, DE
   Yusuf, RZ
   Naeem, R
   Penson, RT
   Seiden, MV
TI Overexpression of MAGE/GAGE genes in paclitaxel/doxorubicin-resistant
   human cancer cell lines
SO CLINICAL CANCER RESEARCH
LA English
DT Article
ID POLYMERASE CHAIN-REACTION; CYTOLYTIC T-LYMPHOCYTES; HUMAN-MELANOMA; MAGE
   GENE; PACLITAXEL RESISTANCE; DRUG-RESISTANCE; REACTION ASSAY;
   EXPRESSION; ANTIGENS; FAMILY
AB Previous studies directed at identifying paclitaxel resistance genes in a paclitaxel-resistant subclone of the human ovarian cancer cell line SKOV-3 identified a novel cancer testis antigen, Taxol resistance-associated gene 3 (TRAG-3). Because investigation suggested that TRAG-3, located on chromosome Xq28, does not directly participate in the paclitaxel-resistant phenotype, it was hypothesized that TRAG-3 might be linked to a neighboring gene that is directly involved in the drug-resistant phenotype, or alternatively, overexpression of TRAG-3 might be attributable to coregulation with other cancer testis antigens. To distinguish between these two hypotheses, expression of the genes that flank TRAG-3 was evaluated, namely the Centrin 2 gene and several members of the MAGE gene cluster. Northern analysis demonstrates overexpression of MAGE2 but not Centrin 2. Extension of this analysis to other neighboring and non-neighboring representative cancer testis antigens reveals overexpression of MAGE3, MAGE6, MAGE11, and MAGE12, as well as GAGE-2, GAGE-4, GAGE-5, GAGE-6, and GAGE-7 (clustered on Xp11) in SKOV-3(TR), as compared with SKOV-3. In addition, Affymetrix-based analysis of gene expression in SKOV-3 subclones with variable paclitaxel resistance demonstrates MAGE gene overexpression occurs early in the development of the paclitaxel-resistant phenotype, whereas GAGE gene overexpression occurs somewhat later. Evaluation of additional breast and ovarian cancer cell lines reveals MAGE/GAGE overexpression in both paclitaxel- and doxorubicin-resistant cell lines, whereas gemcitabine-resistant subclones of several ovarian cancer cell lines, including SKOV-3(GR), reveals no change in MAGE/GAGE expression. To determine whether MAGE gene overexpression contributes directly to the drug-resistant phenotype, MAGE2 or MAGE6, cDNA was introduced into the paclitaxel-sensitive human ovarian cancer cell line OVCAR8. 3-(4,5-dimethylthiazol-2-yl)-2,5-diphenyltetrazolium bromide cytotoxicity analysis of both MAGE2 and MAGE6 transfectants demonstrates a 4-fold increase in resistance to paclitaxel and 2-fold increase in resistance to doxorubicin but not to other drugs, such as topotecan and cisplatin, through a nonmultidrug resistance-1 mechanism. MAGE2 or MAGE6 overexpression also induces a growth advantage in OVCAR8-transfected cells. These studies suggest that the in vitro acquisition of paclitaxel and doxorubicin resistance can be associated with increased expression of a variety of both neighboring and non-neighboring cancer testis antigens genes. This does not appear to be a consequence of random genetic instability or genomic amplification of the X chromosome. These antigens, because of limited expression in normal tissues, may be suitable targets for immunotherapy and novel therapeutic strategies in the treatment of chemotherapy-resistant epithelial tumors.
C1 Massachusetts Gen Hosp, Dept Hematol Oncol, Boston, MA 02114 USA.
   Baylor Coll Med, Houston, TX 77030 USA.
RP Seiden, MV (corresponding author), Massachusetts Gen Hosp, Dept Hematol Oncol, Cox 640, Boston, MA 02114 USA.
CR Barker PA, 2002, J NEUROSCI RES, V67, P705, DOI 10.1002/jnr.10160
   BENZ CC, 1992, BREAST CANCER RES TR, V24, P85, DOI 10.1007/BF01961241
   Bertram J, 1998, ANTI-CANCER DRUG, V9, P311, DOI 10.1097/00001813-199804000-00004
   Bilchik A, 2000, CANCER-AM CANCER SOC, V88, P1037, DOI 10.1002/(SICI)1097-0142(20000301)88:5<1037::AID-CNCR13>3.0.CO;2-H
   Brinkmann U, 1998, P NATL ACAD SCI USA, V95, P10757, DOI 10.1073/pnas.95.18.10757
   Brockstein B, 1998, J CLIN ONCOL, V16, P735, DOI 10.1200/JCO.1998.16.2.735
   CARMICHAEL J, 1987, CANCER RES, V47, P936
   Chen ME, 1998, J BIOL CHEM, V273, P17618, DOI 10.1074/jbc.273.28.17618
   Cilensek ZM, 2002, CANCER BIOL THER, V1, P380
   DALTON WS, 1989, BLOOD, V73, P747
   De Backer O, 1999, CANCER RES, V59, P3157
   DEPLAEN E, 1994, IMMUNOGENETICS, V40, P360, DOI 10.1007/BF01246677
   DeSmet C, 1996, P NATL ACAD SCI USA, V93, P7149, DOI 10.1073/pnas.93.14.7149
   Duan Z, 2002, CYTOKINE, V17, P234, DOI 10.1006/cyto.2001.1008
   Duan ZF, 1999, CLIN CANCER RES, V5, P3445
   Duan ZF, 1999, GENE, V229, P75, DOI 10.1016/S0378-1119(99)00042-6
   Dumontet C, 1996, CANCER RES, V56, P1091
   ERRABOLU R, 1994, J CELL SCI, V107, P9
   Feller AJ, 2000, ANTICANCER RES, V20, P4147
   FREI E, 1985, P NATL ACAD SCI USA, V82, P2158, DOI 10.1073/pnas.82.7.2158
   HOON DSB, 1995, J CLIN ONCOL, V13, P2109, DOI 10.1200/JCO.1995.13.8.2109
   Huang LQ, 1999, J IMMUNOL, V162, P6849
   ISONISHI S, 1991, CANCER RES, V51, P5903
   Jordan BWM, 2001, J BIOL CHEM, V276, P39985, DOI 10.1074/jbc.C100171200
   Jungbluth AA, 2000, INT J CANCER, V85, P460, DOI 10.1002/(SICI)1097-0215(20000215)85:4<460::AID-IJC3>3.3.CO;2-E
   Kavallaris M, 1997, J CLIN INVEST, V100, P1282, DOI 10.1172/JCI119642
   Kawashima I, 1998, HUM IMMUNOL, V59, P1, DOI 10.1016/S0198-8859(97)00255-3
   LEHNERT M, 1993, MONOGR NATL CANC I, V15, P63
   Lucas S, 1999, CANCER RES, V59, P4100
   Lucas S, 1998, CANCER RES, V58, P743
   Lurquin C, 1997, GENOMICS, V46, P397, DOI 10.1006/geno.1997.5052
   Manici S, 1999, J EXP MED, V189, P871, DOI 10.1084/jem.189.5.871
   McGuire WP, 1996, NEW ENGL J MED, V334, P1, DOI 10.1056/NEJM199601043340101
   MIYASHITA T, 1992, CANCER RES, V52, P54107
   MUSCATELLI F, 1995, P NATL ACAD SCI USA, V92, P4987, DOI 10.1073/pnas.92.11.4987
   Otte M, 2001, CANCER RES, V61, P6682
   ROGNER UC, 1995, GENOMICS, V29, P725, DOI 10.1006/geno.1995.9945
   Saburi S, 2001, J BIOL CHEM, V276, P49378, DOI 10.1074/jbc.M108584200
   Sigalotti L, 2002, BRIT J CANCER, V86, P979, DOI 10.1038/sj.bjc.6600174
   Tanaka F, 1997, CANCER RES, V57, P4465
   TANGWAI DF, 1995, BIOCHEMISTRY-US, V34, P32, DOI 10.1021/bi00001a005
   VANDENEYNDE B, 1995, J EXP MED, V182, P689, DOI 10.1084/jem.182.3.689
   VANDERBRUGGEN P, 1991, SCIENCE, V254, P1643, DOI 10.1126/science.1840703
   Yutani S, 2002, JPN J CANCER RES, V93, P453, DOI 10.1111/j.1349-7006.2002.tb01277.x
NR 44
TC 107
Z9 113
U1 0
U2 7
PU AMER ASSOC CANCER RESEARCH
PI BIRMINGHAM
PA PO BOX 11806, BIRMINGHAM, AL 35202 USA
SN 1078-0432
J9 CLIN CANCER RES
JI Clin. Cancer Res.
PD JUL
PY 2003
VL 9
IS 7
BP 2778
EP 2785
PG 8
WC Oncology
SC Oncology
GA 700JK
UT WOS:000184108700051
PM 12855658
DA 2021-05-03
ER

PT J
AU Tanaka, T
   Dowdy, SF
   Linehan, DC
   Eberlein, TJ
   Goedegebuure, PS
AF Tanaka, T
   Dowdy, SF
   Linehan, DC
   Eberlein, TJ
   Goedegebuure, PS
TI Induction of antigen-specific CTL by recombinant HIV trans-activating
   fusion protein-pulsed human monocyte-derived dendritic cells
SO JOURNAL OF IMMUNOLOGY
LA English
DT Article
ID CYTOTOXIC T-LYMPHOCYTES; HUMAN IMMUNODEFICIENCY VIRUS; HER2/NEU-DERIVED
   PEPTIDE; MAMMALIAN-CELLS; OVARIAN-CANCER; TAT PROTEIN; IN-VITRO;
   IMMUNOTHERAPY; TRANSDUCTION; RESPONSES
AB Several systems have been tested for introduction of Ags into human dendritic cells (DC). Most of them to date, however, are complex and possess limited efficiency. Recent advances in HIV trans-activating (TAT) fusion protein technology permit extremely high transduction efficiencies for a majority of mammalian cell types. Here we report our attempts to develop a simple, but highly efficient, protocol for loading of antigenic protein into DC using TAT fusion technology. A TAT-minigene fusion protein was generated, encoding both the HLA-A2-restricted influenza matrix protein-derived epitope (GILVFTFTL, Flu-M1) and a melanoma Ag gp100-derived modified epitope (YLEPGPVTV, G9(280)-9V). In addition, both a TAT-Her2/neu extracellular domain (ECD) fusion protein and a TAT-green fluorescence protein fusion protein were generated. Over 95% of DC stained positively for TAT-green fluorescence protein within 20 min of coculture. DC treated with TAT-minigene were efficiently recognized by both Flu-M1 and G9(280)-9V-specific T cells in cytotoxicity assays and IFN-gamma ELISPOT assays. In contrast, DC pulsed with minigene fusion protein lacking TAT were either poorly recognized or not recognized by the T cells. DC pulsed with TAT-minigene also efficiently induced Flu-M1-specific T cells from naive lymphocytes. Similarly, DC treated with TAT-Her2/neu ECD stimulated patient-derived lymphocytes that specifically recognized Her2/neu(+) ovarian and breast cancer cell lines. The CTL induced by TAT-Her2/neu ECD-pulsed DC specifically recognized the Her2/neu ECD-derived immunogenic peptide E75 (KIFGSLAFL). Our data suggest that TAT fusion proteins efficiently transduce DC and induce Ag-specific T cells. This could prove to be a useful method for treatment of infectious diseases and cancer.
C1 Washington Univ, Sch Med, Dept Surg, Biol Canc Therapy Program, St Louis, MO 63110 USA.
   Alvin J Siteman Canc Ctr, St Louis, MO 63110 USA.
   Univ Calif San Diego, Sch Med, La Jolla, CA 92093 USA.
RP Goedegebuure, PS (corresponding author), Washington Univ, Sch Med, Dept Surg, Biol Canc Therapy Program, 660 S Euclid Ave,Box 8109, St Louis, MO 63110 USA.
FU NATIONAL CANCER INSTITUTEUnited States Department of Health & Human
   ServicesNational Institutes of Health (NIH) - USANIH National Cancer
   Institute (NCI) [K08CA087018, R01CA068500] Funding Source: NIH RePORTER;
   NCI NIH HHSUnited States Department of Health & Human ServicesNational
   Institutes of Health (NIH) - USANIH National Cancer Institute (NCI)
   [R01CA68500, K08CA87018] Funding Source: Medline
CR Albert ML, 1998, J EXP MED, V188, P1359, DOI 10.1084/jem.188.7.1359
   Becker-Hapak M, 2001, METHODS, V24, P247, DOI 10.1006/meth.2001.1186
   Brossart P, 1998, CANCER RES, V58, P732
   Dietz AB, 1998, BLOOD, V91, P392, DOI 10.1182/blood.V91.2.392.392_392_398
   FAWELL S, 1994, P NATL ACAD SCI USA, V91, P664, DOI 10.1073/pnas.91.2.664
   Fields RC, 1998, P NATL ACAD SCI USA, V95, P9482, DOI 10.1073/pnas.95.16.9482
   FISK B, 1995, J EXP MED, V181, P2109, DOI 10.1084/jem.181.6.2109
   FRANKEL AD, 1988, CELL, V55, P1189, DOI 10.1016/0092-8674(88)90263-2
   Gong JL, 2000, P NATL ACAD SCI USA, V97, P2715, DOI 10.1073/pnas.050587197
   GOTCH F, 1987, NATURE, V326, P881, DOI 10.1038/326881a0
   GREEN M, 1988, CELL, V55, P1179, DOI 10.1016/0092-8674(88)90262-0
   Heemskerk MHM, 1999, CELL IMMUNOL, V195, P10, DOI 10.1006/cimm.1999.1520
   Jeannin P, 2000, NAT IMMUNOL, V1, P502, DOI 10.1038/82751
   Jenne L, 2001, TRENDS IMMUNOL, V22, P102, DOI 10.1016/S1471-4906(00)01813-5
   Kim DT, 1997, J IMMUNOL, V159, P1666
   Kobayashi H, 2000, CANCER RES, V60, P5228
   Larsson M, 2001, TRENDS IMMUNOL, V22, P141, DOI 10.1016/S1471-4906(01)01860-9
   Laus R, 2000, NAT BIOTECHNOL, V18, P1269, DOI 10.1038/82377
   Lu J, 2001, J IMMUNOL, V166, P7063, DOI 10.4049/jimmunol.166.12.7063
   Mellman I, 2001, CELL, V106, P255, DOI 10.1016/S0092-8674(01)00449-4
   Nagahara H, 1998, NAT MED, V4, P1449, DOI 10.1038/4042
   Nair SK, 2000, NAT MED, V6, P1011, DOI 10.1038/79519
   Nestle FO, 1998, NAT MED, V4, P328, DOI 10.1038/nm0398-328
   Parkhurst MR, 1996, J IMMUNOL, V157, P2539
   Peiper M, 1997, EUR J IMMUNOL, V27, P1115, DOI 10.1002/eji.1830270511
   PEOPLES GE, 1995, P NATL ACAD SCI USA, V92, P432, DOI 10.1073/pnas.92.2.432
   Rosenberg SA, 2001, NATURE, V411, P380, DOI 10.1038/35077246
   Shibagaki N, 2002, J IMMUNOL, V168, P2393, DOI 10.4049/jimmunol.168.5.2393
   Singh-Jasuja H, 2000, J EXP MED, V191, P1965, DOI 10.1084/jem.191.11.1965
   Wang JL, 1998, J IMMUNOL, V161, P5516
   Watson K, 1999, BIOCHEM PHARMACOL, V58, P1521, DOI 10.1016/S0006-2952(99)00209-9
   YOSHINO I, 1994, CANCER RES, V54, P3387
NR 32
TC 34
Z9 36
U1 0
U2 0
PU AMER ASSOC IMMUNOLOGISTS
PI BETHESDA
PA 9650 ROCKVILLE PIKE, BETHESDA, MD 20814 USA
SN 0022-1767
J9 J IMMUNOL
JI J. Immunol.
PD FEB 1
PY 2003
VL 170
IS 3
BP 1291
EP 1298
DI 10.4049/jimmunol.170.3.1291
PG 8
WC Immunology
SC Immunology
GA 639XM
UT WOS:000180655500022
PM 12538688
OA Bronze
DA 2021-05-03
ER

PT J
AU Toutirais, O
   Chartier, P
   Dubois, D
   Bouet, F
   Leveque, J
   Catros-Quemener, V
   Genetet, N
AF Toutirais, O
   Chartier, P
   Dubois, D
   Bouet, F
   Leveque, J
   Catros-Quemener, V
   Genetet, N
TI Constitutive, expression of TGF-beta1, interleukin-6 and interleukin-8
   by tumor cells as a major component of immune escape in human ovarian
   carcinoma
SO EUROPEAN CYTOKINE NETWORK
LA English
DT Article
DE ovarian carcinoma; TGF-beta 1; IL-6; IL-8; differentiation markers
ID GROWTH-FACTOR-BETA; COLONY-STIMULATING FACTOR; TRANSFORMING
   GROWTH-FACTOR-BETA-1; NECROSIS-FACTOR; TRANSLATIONAL CONTROL;
   INTERFERON-GAMMA; CD40 ACTIVATION; TGF-BETA; CANCER; GENERATION
AB Tumors could use several mechanisms to coexist with the host's immune system or to protect themselves from an immune response. Thus, insufficient expression of cell surface molecules on tumor cells, which are important for T cell recognition or activation, could lead to induction of a state of tolerance. Tumor cells could also produce cytokines that would inhibit the immune response and allow tumor progression. Here, we studied, in vitro, the cell surface expression of immunologically important molecules in seven ovarian carcinoma (OVCA) cell lines and the constitutive expression of cytokines. All OVCA cell lines expressed MHC class I molecules, ICAM-1 and LFA-3 adhesion molecules, necessary to induce a specific cytotoxic T-cell response, as well as the CD40 costimulatory molecules. Conversely, the lack of the dominant costimulatory molecules, CD80 (B7.1) and CD86 (B7.2) could be a possible explanation of poor immunogenicity of OVCA tumors. Immunosuppressive TGF-beta1 was detected at the mRNA level in all cell lines but was weakly secreted in supernatants. By contrast, IL-10 was never found. Most of them constitutively produced IL-8 and IL-6, two cytokines known as tumor promoting factors whereas the proinflammatory cytokines TNF-alpha, IL-1beta and GM-CSF were rarely produced. Data from this study could be useful for designing new strategies of immunotherapy to improve immunogenicity and/or limit protumor cytokine production.
C1 Fac Sci Biol & Med, UPRESA 2261, F-35043 Rennes, France.
RP Genetet, N (corresponding author), Fac Sci Biol & Med, UPRESA 2261, 2 Av Pr L Bernard, F-35043 Rennes, France.
EM noelle.genetet@univ-rennes1.fr
CR Abendstein B, 2000, CYTOKINE, V12, P1115, DOI 10.1006/cyto.1999.0632
   Abken H, 2002, TRENDS IMMUNOL, V23, P240, DOI 10.1016/S1471-4906(02)02180-4
   Adler HL, 1999, J UROLOGY, V161, P182, DOI 10.1016/S0022-5347(01)62092-5
   Allison RSH, 1998, GROWTH FACTORS, V16, P89, DOI 10.3109/08977199809002120
   Anderson BW, 2000, CLIN CANCER RES, V6, P4192
   Asschert JGW, 1997, EUR J CANCER, V33, P2246, DOI 10.1016/S0959-8049(97)00240-2
   Bachelot T, 2003, BRIT J CANCER, V88, P1721, DOI 10.1038/sj.bjc.6600956
   BAST RC, 2001, NEW ENGL J MED, V309, P883
   Belardelli F, 2002, TRENDS IMMUNOL, V23, P201, DOI 10.1016/S1471-4906(02)02195-6
   BENARD J, 1985, CANCER RES, V45, P4970
   BEREK JS, 1991, AM J OBSTET GYNECOL, V164, P1038, DOI 10.1016/0002-9378(91)90582-C
   BURGER RA, 1995, J INTERF CYTOK RES, V15, P255, DOI 10.1089/jir.1995.15.255
   Burke F, 1996, CYTOKINE, V8, P578, DOI 10.1006/cyto.1996.0077
   Campbell JDM, 2001, J IMMUNOL, V167, P553, DOI 10.4049/jimmunol.167.1.553
   CAVALLO F, 1995, EUR J IMMUNOL, V25, P1154, DOI 10.1002/eji.1830250504
   CHANG SK, 2000, KLUW INT SER SOFTW E, V7, P1
   Chouaib S, 1997, IMMUNOL TODAY, V18, P493, DOI 10.1016/S0167-5699(97)01115-8
   Coussens LM, 2002, NATURE, V420, P860, DOI 10.1038/nature01322
   FOWLIS DJ, 1992, CELL GROWTH DIFFER, V3, P81
   Fowlkes JL, 2002, CYTOKINE GROWTH F R, V13, P277, DOI 10.1016/S1359-6101(02)00005-9
   Gallagher NJ, 2002, J CLIN PATHOL-MOL PA, V55, P110, DOI 10.1136/mp.55.2.110
   Gorelik L, 2002, NAT REV IMMUNOL, V2, P46, DOI 10.1038/nri704
   Herrera CA, 2002, INT J ONCOL, V20, P5
   HIRTE H, 1991, CANCER IMMUNOL IMMUN, V32, P296, DOI 10.1007/BF01789047
   Huang S, 2000, CANCER RES, V60, P5334
   Khong HT, 2002, NAT IMMUNOL, V3, P999, DOI 10.1038/ni1102-999
   KIM SJ, 1992, J BIOL CHEM, V267, P13702
   Lee LF, 2000, J IMMUNOL, V164, P2769, DOI 10.4049/jimmunol.164.5.2769
   Mantovani A, 2002, TRENDS IMMUNOL, V23, P549, DOI 10.1016/S1471-4906(02)02302-5
   MARTH C, 1992, EUR J CANCER, V28A, P2002, DOI 10.1016/0959-8049(92)90248-Z
   MASUHO Y, 1984, CANCER RES, V44, P2813
   Merogi AJ, 1997, HUM PATHOL, V28, P321, DOI 10.1016/S0046-8177(97)90131-3
   Morrisey K, 2001, AM J PATHOL, V159, P1905, DOI 10.1016/S0002-9440(10)63037-4
   Nagy N, 1998, CANCER IMMUNOL IMMUN, V45, P306, DOI 10.1007/s002620050447
   Nakamura K, 2001, J EXP MED, V194, P629, DOI 10.1084/jem.194.5.629
   Nash MA, 1998, CLIN EXP IMMUNOL, V112, P172
   NAYLOR MS, 1993, J CLIN INVEST, V91, P2194, DOI 10.1172/JCI116446
   Pasche B, 2001, J CELL PHYSIOL, V186, P153, DOI 10.1002/1097-4652(200002)186:2<153::AID-JCP1016>3.0.CO;2-J
   Phillips AO, 1996, KIDNEY INT, V50, P1546, DOI 10.1038/ki.1996.470
   PISA P, 1992, P NATL ACAD SCI USA, V89, P7708, DOI 10.1073/pnas.89.16.7708
   POLINGER IS, 1970, EXP CELL RES, V63, P78, DOI 10.1016/0014-4827(70)90333-2
   PUNNONEN R, 1997, CANCER, V83, P788
   Salih HR, 2001, EUR J MED RES, V6, P323
   Schendel DJ, 2000, GENE THER, V7, P2007, DOI 10.1038/sj.gt.3301349
   Smith PC, 2001, CYTOKINE GROWTH F R, V12, P33, DOI 10.1016/S1359-6101(00)00021-6
   Taipale J, 1998, ADV CANCER RES, V75, P87, DOI 10.1016/S0065-230X(08)60740-X
   TAMM I, 1994, P NATL ACAD SCI USA, V91, P3329, DOI 10.1073/pnas.91.8.3329
   TOMASSETTI A, 1993, FEBS LETT, V317, P143, DOI 10.1016/0014-5793(93)81510-7
   VandenEynde BJ, 1997, CURR OPIN IMMUNOL, V9, P684, DOI 10.1016/S0952-7915(97)80050-7
   Vanky F, 1997, CANCER IMMUNOL IMMUN, V43, P317, DOI 10.1007/s002620050339
   Vonderheide RH, 2001, J CLIN ONCOL, V19, P3280, DOI 10.1200/JCO.2001.19.13.3280
   Vonderheide RH, 2001, INT J ONCOL, V19, P791
   WATSON JM, 1990, CANCER RES, V50, P6959
   Willis AE, 1999, INT J BIOCHEM CELL B, V31, P73, DOI 10.1016/S1357-2725(98)00133-2
   Xie KP, 2001, CYTOKINE GROWTH F R, V12, P375, DOI 10.1016/S1359-6101(01)00016-8
   Yamada SD, 1999, GYNECOL ONCOL, V75, P72, DOI 10.1006/gyno.1999.5535
   Young LS, 1998, IMMUNOL TODAY, V19, P502, DOI 10.1016/S0167-5699(98)01340-1
   Zou GM, 2002, EUR CYTOKINE NETW, V13, P186
NR 58
TC 46
Z9 60
U1 0
U2 1
PU JOHN LIBBEY EUROTEXT LTD
PI MONTROUGE
PA 127 AVE DE LA REPUBLIQUE, 92120 MONTROUGE, FRANCE
EI 1952-4005
J9 EUR CYTOKINE NETW
JI Eur. Cytokine Netw.
PD OCT-DEC
PY 2003
VL 14
IS 4
BP 246
EP 255
PG 10
WC Biochemistry & Molecular Biology; Cell Biology; Immunology
SC Biochemistry & Molecular Biology; Cell Biology; Immunology
GA 766ZK
UT WOS:000188413500008
PM 14715418
DA 2021-05-03
ER

PT J
AU Mobus, VJ
   Baum, RP
   Bolle, M
   Kreienberg, R
   Noujaim, AA
   Schultes, BC
   Nicodemus, CF
AF Mobus, VJ
   Baum, RP
   Bolle, M
   Kreienberg, R
   Noujaim, AA
   Schultes, BC
   Nicodemus, CF
TI Immune responses to murine monoclonal antibody-B43.13 correlate with
   prolonged survival of women with recurrent ovarian cancer
SO AMERICAN JOURNAL OF OBSTETRICS AND GYNECOLOGY
LA English
DT Article
DE monoclonal antibody-B43.13; vaccine; ovarian cancer
ID ANTIIDIOTYPE INDUCTION THERAPY; IMMUNOTHERAPY; ANTIBODIES; CARCINOMA;
   NETWORK; CA125; CELL
AB OBJECTIVE: We evaluated the therapeutic efficiency of the murine monoclonal antibody-B43.13 in the treatment of patients with recurrent ovarian cancer.
   STUDY DESIGN: This was a retrospective study of immune responses and survival in 44 patients who were treated with technetium 99m-labeled monoclonal antibody-B43.13, a murine monoclonal antibody that is directed against the tumor-associated antigen CA125. Most patients were pretreated heavily. Biologic activity was quantified by the assay of immune responses to the human anti-murine antibodies against the monoclonal antibody-B43.13 variable region (Ab(2)) and antibodies that target the CA 125 antigen itself (anti-CA 125 antibody).
   RESULTS: More than one half of patients (56.8%) survived for >12 months after the first dose of monoclonal antibody B43.13; 34.1% of the patients survived >24 months. To date, 6 of the 44 patients are alive, with survival times of 4 to 7.5 years after the start of the antibody treatment. More than 60% of the evaluable patients met predefined criteria for robust, treatment-emergent human anti-murine antibodies and Ab(2) responses, and these responses were associated with improved survival rates. Median survival time increased approximately 3-fold for human anti-murine antibody responders (22.6 months) versus nonresponders (7.2 months; P < .0016, log-rank test) and 2-fold for Ab(2) responders (18.3 months) versus nonresponders (9.3 months). No serious drug-associated adverse events were reported.
   CONCLUSION: The associations between multiple types of immune response and improved clinical outcomes suggest that monoclonal antibody-B43.13 should be further evaluated for potential use as an immunotherapy for CA125-expressing malignancies.
C1 Stadt Kliniken, Dept Obstet & Gynecol, D-65929 Frankfurt, Germany.
   Zentralklin, Dept Nucl Med, Ulm, Germany.
   Univ Ulm, Dept Obstet & Gynecol, Ulm, Germany.
   AltaRex Corp, Edmonton, AB, Canada.
   AltraRex US Corp, Waltham, MA USA.
RP Mobus, VJ (corresponding author), Stadt Kliniken, Dept Obstet & Gynecol, Gotenstr 6-8, D-65929 Frankfurt, Germany.
EM MoebusVolk@aol.com
CR BAUM RP, 1993, HYBRIDOMA, V12, P583, DOI 10.1089/hyb.1993.12.583
   BEREK J, 2001, P AN M AM SOC CLIN, V2, pA210
   BOLLE M, 2000, P AN M AM SOC CLIN, V19, pA476
   Bookman M, 2001, CLIN CANCER RES, V7, p3756S
   CHATTERJEE MB, 1994, CANCER IMMUNOL IMMUN, V38, P75, DOI 10.1007/BF01526201
   Ehlen Thomas, 2001, Gynecologic Oncology, V80, P310
   Fernandez N, 1998, CYTOKINES CELL MOL T, V4, P53
   Gordon AN, 2001, J CLIN ONCOL, V19, P3312, DOI 10.1200/JCO.2001.19.14.3312
   Hu S L, 1992, Biotechnology, V20, P327
   Huinink WTB, 1997, J CLIN ONCOL, V15, P2183, DOI 10.1200/JCO.1997.15.6.2183
   JEFFERIS R, 1993, IMMUNOL TODAY, V14, P119, DOI 10.1016/0167-5699(93)90211-3
   JERNE NK, 1974, ANN INST PASTEUR IMM, VC125, P373
   Kalbfleisch J.D., 1980, STAT ANAL FAILURE TI
   KAPLAN EL, 1958, J AM STAT ASSOC, V53, P457, DOI 10.2307/2281868
   MADIYALAKAN R, 1995, HYBRIDOMA, V14, P199, DOI 10.1089/hyb.1995.14.199
   McGuire WP, 1996, NEW ENGL J MED, V334, P1, DOI 10.1056/NEJM199601043340101
   Noujaim AA, 2001, CANCER BIOTHER RADIO, V16, P187, DOI 10.1089/10849780152389384
   Schultes BC, 1998, CANCER IMMUNOL IMMUN, V46, P201, DOI 10.1007/s002620050479
   Schultes Birgit Corinna, 2001, Proceedings of the American Association for Cancer Research Annual Meeting, V42, P276
   SYKES TR, 1995, J NUCL MED, V36, P1913
   Tighe H, 1998, IMMUNOL TODAY, V19, P89, DOI 10.1016/S0167-5699(97)01201-2
   VASEY P, 2001, P AN M AM SOC CLIN, V20, pA202
   Wagner U, 2001, CLIN CANCER RES, V7, P1154
NR 23
TC 47
Z9 48
U1 0
U2 2
PU MOSBY-ELSEVIER
PI NEW YORK
PA 360 PARK AVENUE SOUTH, NEW YORK, NY 10010-1710 USA
SN 0002-9378
EI 1097-6868
J9 AM J OBSTET GYNECOL
JI Am. J. Obstet. Gynecol.
PD JUL
PY 2003
VL 189
IS 1
BP 28
EP 36
DI 10.1067/mob.2003.347
PG 9
WC Obstetrics & Gynecology
SC Obstetrics & Gynecology
GA 703TE
UT WOS:000184296400006
PM 12861134
DA 2021-05-03
ER

PT J
AU Zhao, CL
   Morgan, M
   Haeryfar, SMM
   Blay, J
   Hoskin, DW
AF Zhao, CL
   Morgan, M
   Haeryfar, SMM
   Blay, J
   Hoskin, DW
TI Exposure to paclitaxel or vinblastine down-regulates CD11a and CD54
   expression by P815 mastocytoma cells and renders the tumor cells
   resistant to killing by nonspecific cytotoxic T lymphocytes induced with
   anti-CD3 antibody
SO CANCER IMMUNOLOGY IMMUNOTHERAPY
LA English
DT Article
DE adhesion molecules; gene expression; AK-T cells; chemo-immunotherapy
ID CANCER-CELLS; MULTIDRUG-RESISTANCE; BREAST-CANCER; KILLER-CELL; MEDIATED
   CYTOTOXICITY; MICROTUBULE DYNAMICS; CARCINOMA-CELLS; OVARIAN-CANCER;
   UP-REGULATION; LUNG-CANCER
AB Paclitaxel and vinblastine are drugs with anti-microtubule activity that are commonly used in the treatment of numerous types of cancer. In this study, we investigated the effect of prior exposure to submaximal cytotoxic concentrations (EC25 and EC50) of paclitaxel or vinblastine on the subsequent susceptibility of surviving P815 murine mastocytoma cells to cytolysis by major histocompatibility complex (MHC)-unrestricted mouse cytotoxic T lymphocytes that had been induced with anti-CD3 antibody. P815 cells that had survived culture for 24 h in the presence of paclitaxel (5 or 50 mug/ml) or vinblastine (1.5 or 15 mug/ml) were rendered resistant to anti-CD3-activated killer-T (AK-T) cell-mediated cytolysis in a standard Cr-51-release assay. Resistance to killing was associated with a reduced ability of AK-T cells to form conjugates with drug-treated P815 target cells, suggesting a possible effect on adhesion molecules. Flow cytometric analysis of paclitaxel- or vinblastine-treated P815 cells revealed reduced cell-surface expression of the adhesion molecules LFA-1 (CD11a/CD18) and ICAM-1 (CD54). Similar results were obtained following paclitaxel or vinblastine treatment of Yac-1 lymphoma cells. RT-PCR analysis revealed reduced levels of mRNAs coding for CD11a and CD54 in paclitaxel- or vinblastine-pretreated P815 cells. Collectively, these data lead us to conclude that paclitaxel and vinblastine render P815 mastocytoma cells resistant to T cell-mediated cytotoxicity by interfering with CD11a and CD54 expression by the tumor cells. A similar effect by these drugs on tumor cells and/or leukocytes in cancer patients might compromise tumor-specific cell-mediated immune responses.
C1 Dalhousie Univ, Dept Microbiol & Immunol, Halifax, NS B3H 4H7, Canada.
   Dalhousie Univ, Dept Pharmacol, Halifax, NS B3H 4H7, Canada.
   Dalhousie Univ, Fac Med, Dept Pathol, Halifax, NS B3H 4H7, Canada.
RP Hoskin, DW (corresponding author), Dalhousie Univ, Dept Microbiol & Immunol, Sir Charles Tupper Med Bldg, Halifax, NS B3H 4H7, Canada.
EM dwhoskin@is.dal.ca
RI Blay, Jean-Yves/N-3966-2016
OI Blay, Jean-Yves/0000-0001-7190-120X; Morgan, Maxwell/0000-0002-4784-6113
CR Akerley W, 2002, CANCER, V94, P1654, DOI 10.1002/cncr.10437
   Bachmann MF, 1997, IMMUNITY, V7, P549, DOI 10.1016/S1074-7613(00)80376-3
   Bass KK, 1998, CANCER IMMUNOL IMMUN, V47, P1, DOI 10.1007/s002620050498
   BOGDAN C, 1992, J LEUKOCYTE BIOL, V52, P119
   CHUANG LT, 1994, CANCER RES, V54, P1286
   Classen CF, 1999, LEUKEMIA, V13, P410, DOI 10.1038/sj.leu.2401335
   Curtis JE, 1996, BRIT J HAEMATOL, V95, P354, DOI 10.1046/j.1365-2141.1996.d01-1912.x
   Fitzpatrick L, 1996, J INTERF CYTOK RES, V16, P537, DOI 10.1089/jir.1996.16.537
   Gomez GG, 2001, CANCER TREAT REV, V27, P375, DOI 10.1053/ctrv.2001.0222
   Goncalves A, 2001, P NATL ACAD SCI USA, V98, P11737, DOI 10.1073/pnas.191388598
   Greil R, 1998, ONCOLOGY-BASEL, V55, P265, DOI 10.1159/000011862
   HEDLUND G, 1995, IMMUNOL REV, V146, P81, DOI 10.1111/j.1600-065X.1995.tb00685.x
   Hoskin DW, 1998, INT J MOL MED, V1, P893
   JORDAN MA, 1985, CANCER RES, V45, P2741
   JORDAN MA, 1993, P NATL ACAD SCI USA, V90, P9552, DOI 10.1073/pnas.90.20.9552
   JULIUS MH, 1973, EUR J IMMUNOL, V3, P645, DOI 10.1002/eji.1830031011
   Kirikae T, 1998, BIOCHEM BIOPH RES CO, V245, P698, DOI 10.1006/bbrc.1998.8409
   Kroger N, 1999, CANCER TREAT REV, V25, P279, DOI 10.1053/ctrv.1999.0137
   Ling YH, 2001, MOL PHARMACOL, V59, P593
   Martin J, 2002, J CLIN ONCOL, V20, P1989, DOI 10.1200/JCO.2002.08.092
   Micheau O, 1997, J NATL CANCER I, V89, P783, DOI 10.1093/jnci/89.11.783
   Morgan M, 2002, ANTICANCER RES, V22, P673
   Mullins DW, 1998, IMMUNOPHARM IMMUNOT, V20, P473, DOI 10.3109/08923979809031511
   Ni HT, 2001, J IMMUNOL, V166, P6523, DOI 10.4049/jimmunol.166.11.6523
   NOBLE RL, 1990, BIOCHEM CELL BIOL, V68, P1344, DOI 10.1139/o90-197
   Papadimitriou CA, 2001, CANCER-AM CANCER SOC, V92, P1856, DOI 10.1002/1097-0142(20011001)92:7<1856::AID-CNCR1702>3.0.CO;2-J
   Perico N, 1996, J AM SOC NEPHROL, V7, P594
   Poelman SM, 2000, CLIN CANCER RES, V6, P4043
   Posovszky C, 1999, LEUKEMIA, V13, P400, DOI 10.1038/sj.leu.2401327
   Pucci B, 1999, EXP CELL RES, V252, P134, DOI 10.1006/excr.1999.4591
   RITZ J, 1988, ADV IMMUNOL, V42, P181, DOI 10.1016/S0065-2776(08)60845-7
   Rowinsky E K, 1997, Semin Oncol, V24, pS19
   ROWINSKY EK, 1990, JNCI-J NATL CANCER I, V82, P1247, DOI 10.1093/jnci/82.15.1247
   Savas B, 1998, ANTICANCER RES, V18, P4355
   Savas B, 1996, J CLIN IMMUNOL, V16, P348, DOI 10.1007/BF01541671
   SINGERSAM J, 1990, NUCLEIC ACIDS RES, V18, P1255, DOI 10.1093/nar/18.5.1255
   Tan GL, 2002, INT J CANCER, V97, P168, DOI 10.1002/ijc.1591
   Tange S, 2002, TRANSPLANTATION, V73, P216, DOI 10.1097/00007890-200201270-00011
   TREICHEL RS, 1992, INT J CANCER, V50, P305, DOI 10.1002/ijc.2910500223
   VAN SG, 1990, J IMMUNOL, V144, P4579
   Wang TH, 1999, J BIOL CHEM, V274, P8208, DOI 10.1074/jbc.274.12.8208
   White CM, 1998, CANCER IMMUNOL IMMUN, V46, P104, DOI 10.1007/s002620050468
   Williams BA, 1997, INT J CANCER, V73, P416, DOI 10.1002/(SICI)1097-0215(19971104)73:3<416::AID-IJC17>3.3.CO;2-G
   Zuckerman LA, 1998, J IMMUNOL, V160, P3259
NR 44
TC 9
Z9 9
U1 0
U2 2
PU SPRINGER
PI NEW YORK
PA 233 SPRING ST, NEW YORK, NY 10013 USA
SN 0340-7004
EI 1432-0851
J9 CANCER IMMUNOL IMMUN
JI Cancer Immunol. Immunother.
PD MAR
PY 2003
VL 52
IS 3
BP 185
EP 193
DI 10.1007/s00262-002-0357-4
PG 9
WC Oncology; Immunology
SC Oncology; Immunology
GA 666NR
UT WOS:000182183800007
PM 12649748
DA 2021-05-03
ER

PT J
AU Schlienger, K
   Chu, CS
   Woo, EY
   Rivers, PM
   Toll, AJ
   Hudson, B
   Maus, MV
   Riley, JL
   Choi, Y
   Coukos, G
   Kaiser, LR
   Rubin, SC
   Levine, BL
   Carroll, RG
   June, CH
AF Schlienger, K
   Chu, CS
   Woo, EY
   Rivers, PM
   Toll, AJ
   Hudson, B
   Maus, MV
   Riley, JL
   Choi, Y
   Coukos, G
   Kaiser, LR
   Rubin, SC
   Levine, BL
   Carroll, RG
   June, CH
TI TRANCE- and CD40 ligand-matured dendritic cells reveal MHC class
   I-restricted T cells specific for autologous tumor in late-stage ovarian
   cancer patients
SO CLINICAL CANCER RESEARCH
LA English
DT Article
ID FACTOR FAMILY MEMBER; APOPTOTIC CELLS; SPONTANEOUS REMISSION;
   CLINICAL-RESPONSES; MELANOMA ANTIGENS; HER-2/NEU PROTEIN; HEALTHY
   DONORS; BREAST-CANCER; PHASE-I; VACCINATION
AB Purpose: The use of mature dendritic cells (DCs) presenting tumor-associated antigens (TAAs) to trigger tumor-specific T cells in vivo or in vitro represents a promising approach for cancer immunotherapy. We hypothesized that tumor antigens, mostly unidentified, are present on ovarian tumor cells and that mature DCs could be used to generate tumor-specific responses in unprimed patients. We also sought to measure preexisting antitumor immunity in patients with advanced ovarian cancer.
   Experimental Design: Autologous DCs from 10 patients with ovarian cancer were pulsed with killed autologous primary tumors as a source of TAAs. DCs were then cultured in the presence of tumor necrosis factor alpha + TRANCE (tumor necrosis factor-related activation-induced cytokine) to induce maturation. Mature TAA-pulsed DCs were used in vitro to stimulate tumor-specific peripheral blood T cells..
   Results: TRANCE and CD40 ligand were effective at maturing DCs. T-cell lines were generated in vitro that were capable of secreting IFN-gamma in response to autologous tumor. These tumor-specific T cells were MHC class I restricted. The frequency of tumor-specific T cells in uncultured cells from malignant ascites fluid and peripheral blood was measured in the same patients.
   Conclusions: WN-1-secreting tumor-specific T cells were demonstrated at baseline in uncultured T cells from some unvaccinated ovarian cancer patients; however, the T cells could not kill autologous tumor. These data demonstrate that mature DCs presenting tumor antigens from engulfed autologous tumors can be used to augment antitumor immunity in vitro in patients with epithelial ovarian cancer. The results support the feasibility of therapeutic vaccination of ovarian cancer patients.
C1 Univ Penn, Dept Pathol & Lab Med, Abramson Family Canc Res Inst, Philadelphia, PA 19104 USA.
   Univ Penn, Med Ctr, Dept Obstet & Gynecol, Philadelphia, PA 19104 USA.
   Univ Penn, Med Ctr, Dept Surg, Philadelphia, PA 19104 USA.
RP June, CH (corresponding author), Univ Penn, Dept Pathol & Lab Med, Abramson Family Canc Res Inst, Biomed Res Bldg 2-3,Room 552,421 Curie Blvd, Philadelphia, PA 19104 USA.
RI Riley, James L/D-1255-2009; Levine, Bruce L/D-1688-2009; Coukos,
   George/ABG-7389-2020; Kaiser, Larry/L-7940-2019; Chu,
   Christina/U-9685-2019; Rubin, Stephen/U-8535-2019
OI Rubin, Stephen/0000-0003-3688-5333; Riley, James/0000-0002-1057-576X;
   Coukos, George/0000-0001-8813-7367
CR Albert ML, 1998, NATURE, V392, P86, DOI 10.1038/32183
   Albert ML, 1998, NAT MED, V4, P1321, DOI 10.1038/3315
   Almand B, 2000, CLIN CANCER RES, V6, P1755
   Bachmann MF, 1999, J EXP MED, V189, P1025, DOI 10.1084/jem.189.7.1025
   Banchereau J, 2001, CANCER RES, V61, P6451
   Banchereau J, 2001, CELL, V106, P271, DOI 10.1016/S0092-8674(01)00448-2
   Barnetson R S, 1997, Australas J Dermatol, V38 Suppl 1, pS63
   Barr R J, 1994, Pathology (Phila), V2, P359
   Bell D, 1999, J EXP MED, V190, P1417, DOI 10.1084/jem.190.10.1417
   Berard F, 2000, J EXP MED, V192, P1535, DOI 10.1084/jem.192.11.1535
   Boon T, 1996, J EXP MED, V183, P725, DOI 10.1084/jem.183.3.725
   Boon T, 1997, IMMUNOL TODAY, V18, P267, DOI 10.1016/S0167-5699(97)80020-5
   Dhodapkar MV, 1999, J CLIN INVEST, V104, P173, DOI 10.1172/JCI6909
   Dhodapkar MV, 2001, J EXP MED, V193, P233, DOI 10.1084/jem.193.2.233
   Dhodapkar MV, 2000, CLIN CANCER RES, V6, P4831
   Dieu MC, 1998, J EXP MED, V188, P373, DOI 10.1084/jem.188.2.373
   Disis ML, 1996, J IMMUNOL, V156, P3151
   Disis ML, 1997, J CLIN ONCOL, V15, P3363, DOI 10.1200/JCO.1997.15.11.3363
   Disis ML, 1997, ADV CANCER RES, V71, P343, DOI 10.1016/S0065-230X(08)60103-7
   Disis ML, 2000, BREAST CANCER RES TR, V62, P245, DOI 10.1023/A:1006438507898
   FERRINI S, 1993, INT J CANCER, V55, P931, DOI 10.1002/ijc.2910550610
   Fisk B, 1997, ANTICANCER RES, V17, P45
   Fonteneau JF, 2001, J IMMUNOTHER, V24, P294, DOI 10.1097/00002371-200107000-00005
   Gabrilovich DI, 1996, NAT MED, V2, P1096, DOI 10.1038/nm1096-1096
   Gallucci S, 1999, NAT MED, V5, P1249, DOI 10.1038/15200
   Gilboa E, 1999, IMMUNITY, V11, P263, DOI 10.1016/S1074-7613(00)80101-6
   Gong JL, 2000, J IMMUNOL, V165, P1705, DOI 10.4049/jimmunol.165.3.1705
   Hiltbold EM, 2000, J IMMUNOL, V165, P3730, DOI 10.4049/jimmunol.165.7.3730
   Hsu FJ, 1996, NAT MED, V2, P52, DOI 10.1038/nm0196-52
   IOANNIDES CG, 1993, J IMMUNOL, V151, P3693
   Jiang XP, 2000, CANCER BIOTHER RADIO, V15, P495, DOI 10.1089/cbr.2000.15.495
   Jonuleit H, 2000, J EXP MED, V192, P1213, DOI 10.1084/jem.192.9.1213
   Josien R, 2000, J EXP MED, V191, P495, DOI 10.1084/jem.191.3.495
   Josien R, 1999, J IMMUNOL, V162, P2562
   Katzenstein Howard M., 1998, Current Opinion in Oncology, V10, P43, DOI 10.1097/00001622-199801000-00008
   Kiessling R, 1999, CANCER IMMUNOL IMMUN, V48, P353, DOI 10.1007/s002620050586
   Kono K, 1997, INT J CANCER, V70, P112
   Kugler A, 2000, NAT MED, V6, P332, DOI 10.1038/73193
   Levey DL, 1996, IMMUNOL TODAY, V17, P365, DOI 10.1016/0167-5699(96)10013-X
   MACDONALD HR, 1980, IMMUNOL REV, V51, P93, DOI 10.1111/j.1600-065X.1980.tb00318.x
   Mellman I, 2001, CELL, V106, P255, DOI 10.1016/S0092-8674(01)00449-4
   Menzies SW, 1997, ARCH SURG-CHICAGO, V132, P553
   Morse MA, 1999, CLIN CANCER RES, V5, P1331
   Murphy G, 1996, PROSTATE, V29, P371
   Nestle FO, 1998, NAT MED, V4, P328, DOI 10.1038/nm0398-328
   Nouri-Shirazi M, 2000, J IMMUNOL, V165, P3797, DOI 10.4049/jimmunol.165.7.3797
   Ochsenbein AF, 2001, NATURE, V411, P1058, DOI 10.1038/35082583
   PAUL R, 1994, BRIT J HAEMATOL, V86, P210, DOI 10.1111/j.1365-2141.1994.tb03281.x
   Randolph GJ, 2001, SEMIN IMMUNOL, V13, P267, DOI 10.1006/smim.2001.0322
   Russo V, 2000, P NATL ACAD SCI USA, V97, P2185, DOI 10.1073/pnas.040540197
   Sallusto F, 1998, EUR J IMMUNOL, V28, P2760, DOI 10.1002/(SICI)1521-4141(199809)28:09<2760::AID-IMMU2760>3.0.CO;2-N
   Sauter B, 2000, J EXP MED, V191, P423, DOI 10.1084/jem.191.3.423
   Schlienger K, 2000, BLOOD, V96, P3490
   Sozzani S, 1998, J IMMUNOL, V161, P1083
   Takezako Y, 2000, LEUKEMIA LYMPHOMA, V39, P217, DOI 10.3109/10428190009053558
   Thurner B, 1999, J EXP MED, V190, P1669, DOI 10.1084/jem.190.11.1669
   Troy AJ, 1998, CLIN CANCER RES, V4, P585
   Wild MK, 1999, J IMMUNOL, V163, P2064
   WojtowiczPraga S, 1997, J IMMUNOTHER, V20, P165, DOI 10.1097/00002371-199705000-00001
   Wolfers J, 2001, NAT MED, V7, P297, DOI 10.1038/85438
   Woo EY, 2001, CANCER RES, V61, P4766
   Zaks TZ, 1998, CANCER RES, V58, P4902
NR 62
TC 75
Z9 78
U1 0
U2 5
PU AMER ASSOC CANCER RESEARCH
PI BIRMINGHAM
PA PO BOX 11806, BIRMINGHAM, AL 35202 USA
SN 1078-0432
J9 CLIN CANCER RES
JI Clin. Cancer Res.
PD APR
PY 2003
VL 9
IS 4
BP 1517
EP 1527
PG 11
WC Oncology
SC Oncology
GA 664NP
UT WOS:000182067400043
PM 12684428
DA 2021-05-03
ER

PT J
AU Kammerer, U
   Thanner, F
   Kapp, M
   Dietl, J
   Sutterlin, M
AF Kammerer, U
   Thanner, F
   Kapp, M
   Dietl, J
   Sutterlin, M
TI Expression of tumor markers on breast and ovarian cancer cell lines
SO ANTICANCER RESEARCH
LA English
DT Article; Proceedings Paper
CT 11th International Hamburg Symposium on Tumor Markers
CY JAN 27-29, 2002
CL HAMBURG, GERMANY
DE cancer cell lines; tumor markers; immunohistochemistry
ID CYTOTOXIC T-LYMPHOCYTES; PULSED DENDRITIC CELLS; PEPTIDE; IMMUNOTHERAPY;
   CARCINOMA; MELANOMA; IMMUNITY; VACCINES; CULTURE; ANTIGEN
AB Background: Breast and ovarian tumor cell lines with defined tumor-associated antigens could serve as allogeneic antigen-sources for the biological therapy of cancer. Materials and Methods: Eight breast and 3 ovarian cancer cell lines were stained for the antigens in question by immunohistochemistry. Antigen-expression was graded in 5 steps by light microscopic examination. Results: All cell lines with the exception of PA-1 expressed EMA. Only MCF-7 was CEA-positive. MUC-1 was found in all cell lines apart from MDA-MB and SK-OV3. The highest expression of Her-2/neu was found in ZR-75/1 and SK-OV3. A491D and PA1 cells were CD19-negative, all other lines were positive. Only A491D and BT-20 had p53 accumulation. PR was found in 5 cell lines and ER in 6 cell lines. Conclusion: The cell lines investigated express a different pattern of tumor markers. In consequence, a careful examination should be performed in order to find the "best fitting" cell line to a patient's tumor for a tumor-vaccine.
C1 Univ Wurzburg, Frauenklin, Dept Obstet & Gynecol, D-97080 Wurzburg, Germany.
RP Kammerer, U (corresponding author), Univ Wurzburg, Frauenklin, Dept Obstet & Gynecol, Josef Schneider Str 4, D-97080 Wurzburg, Germany.
EM frak057@mail.uni-wuerzburg.de
CR Alters SE, 1997, ADV EXP MED BIOL, V417, P519
   Bernhard H, 1996, SCAND J IMMUNOL, V44, P285, DOI 10.1046/j.1365-3083.1996.d01-304.x
   CALVO F, 1984, CANCER RES, V44, P4553
   Disis ML, 2001, SEMIN ONCOL, V28, P12, DOI 10.1053/sonc.2001.29721
   Eggert AO, 2002, EUR J IMMUNOL, V32, P122, DOI 10.1002/1521-4141(200201)32:1<122::AID-IMMU122>3.0.CO;2-C
   Ikuta Y, 2000, INT J CANCER, V87, P553, DOI 10.1002/1097-0215(20000815)87:4<553::AID-IJC15>3.0.CO;2-8
   Knutson KL, 2001, J CLIN INVEST, V107, P477, DOI 10.1172/JCI11752
   KOTERA Y, 1994, CANCER RES, V54, P2856
   Kurebayashi  J, 2001, Breast Cancer, V8, P45, DOI 10.1007/BF02967477
   Luna-More S, 2001, PATHOL RES PRACT, V197, P419, DOI 10.1078/0344-0338-00055
   MENSDORFFPOUILL.S, 1996, EUR J CANCER, V32, P1325
   PUPA SM, 1993, CANCER RES, V53, P5864
   Schlom J, 1996, BREAST CANCER RES TR, V38, P27, DOI 10.1007/BF01803781
   Schore A N, 2000, Attach Hum Dev, V2, P23
   von Mensdorff-Pouilly S, 2000, J CLIN ONCOL, V18, P574, DOI 10.1200/JCO.2000.18.3.574
   WALLACK MK, 1995, CANCER-AM CANCER SOC, V75, P34, DOI 10.1002/1097-0142(19950101)75:1<34::AID-CNCR2820750108>3.0.CO;2-0
   Warrens A N, 1994, Transpl Immunol, V2, P103, DOI 10.1016/0966-3274(94)90036-1
   Zhao X, 2001, IMMUNOL INVEST, V30, P33, DOI 10.1081/IMM-100103689
NR 18
TC 21
Z9 21
U1 0
U2 3
PU INT INST ANTICANCER RESEARCH
PI ATHENS
PA EDITORIAL OFFICE 1ST KM KAPANDRITIOU-KALAMOU RD KAPANDRITI, PO BOX 22,
   ATHENS 19014, GREECE
SN 0250-7005
EI 1791-7530
J9 ANTICANCER RES
JI Anticancer Res.
PD MAR-APR
PY 2003
VL 23
IS 2A
BP 1051
EP 1055
PG 5
WC Oncology
SC Oncology
GA 689BG
UT WOS:000183471300044
PM 12820346
DA 2021-05-03
ER

PT J
AU Ramakrishna, V
   Ross, MM
   Petersson, M
   Gatlin, CC
   Lyons, CE
   Miller, CL
   Myers, HE
   McDaniel, M
   Karns, LR
   Kiessling, R
   Parmiani, G
   Flyer, DC
AF Ramakrishna, V
   Ross, MM
   Petersson, M
   Gatlin, CC
   Lyons, CE
   Miller, CL
   Myers, HE
   McDaniel, M
   Karns, LR
   Kiessling, R
   Parmiani, G
   Flyer, DC
TI Naturally occurring peptides associated with HLA-A2 in ovarian cancer
   cell lines identified by mass spectrometry are targets of
   HLA-A2-restricted cytotoxic T cells
SO INTERNATIONAL IMMUNOLOGY
LA English
DT Article
DE antigen; cytotoxic T lymphocyte; HLA-A2; mass spectrometry; ovarian
   carcinoma
ID CLASS-I MOLECULES; SELF-PEPTIDES; ANTIGENIC PEPTIDE; EPITOPES; BINDING;
   MOTIFS; IMMUNOTHERAPY; LYMPHOCYTES; GENERATION; RESPONSES
AB Identifying naturally occurring peptides bound to HLA class I molecules recognized by HLA-restricted cytotoxic T lymphocytes (CTL) is both relevant and central to the development of effective immunotherapeutic strategies against cancer. Several cancer-related genes have been reported for ovarian cancer, but very few are known to be naturally processed T cell epitopes. In the present study we used mass spectrometry to identify 16 novel HLA-A2-bound peptides from HLA-A2(+) ovarian cancer cell lines. All 16 peptides are derived from source proteins with diverse functions and marked homology to known proteins found in public databases.
   Synthetic peptide analogues of identified sequences were found to stabilize HLA-A2.1, albeit with varying affinities. The peptides were found to be antigenic in that a primary CD8(+) CTL response could be elicited from normal donor blood. The CTL generated were not only peptide specific, but failed to recognize targets pulsed with control peptides. In addition, recognition of shared HLA-A2-restricted epitopes by these CTL is suggested by their reactivity with a subset of HLA-A2(+) tumor lines and freshly isolated cancer cells or cell lines established from peritoneal ascites. These results were further corroborated by competitive inhibition of lysis of an otherwise susceptible cell line in the presence of cold peptide-pulsed targets. Furthermore, lack of recognition of several HLA-A2(+) control cell lines or cells isolated from normal ovaries suggests that these peptides are cancer related. These findings broaden the list of CTL-defined antigens that could lead to the development of multi-epitope vaccines for the treatment of ovarian cancer.
C1 Upstate Inc, Charlottesville, VA 22903 USA.
   Large Scale Proteom Corp, Rockville, MD 20876 USA.
   Univ Virginia, Dept Chem, Charlottesville, VA 22903 USA.
   Karolinska Hosp, Radiumhemmet, Dept Pathol & Oncol, S-17176 Stockholm, Sweden.
   Ist Nazl Tumori, Unit Immunotherapy Human Tumors, I-20133 Milan, Italy.
RP Ramakrishna, V (corresponding author), Medarex Inc, 519 Rt 173 W, Bloomsbury, NJ 08804 USA.
EM vramakrishna@medarex.com
CR Barnea E, 2002, EUR J IMMUNOL, V32, P213, DOI 10.1002/1521-4141(200201)32:1<213::AID-IMMU213>3.0.CO;2-8
   Beninga J, 1998, J BIOL CHEM, V273, P18734, DOI 10.1074/jbc.273.30.18734
   Bennett SRM, 1998, NATURE, V393, P478
   COX AL, 1994, SCIENCE, V264, P716, DOI 10.1126/science.7513441
   COX AL, 1997, MHC PRACTICAL APPROA, V1, P141
   Fisk B, 1997, CANCER RES, V57, P87
   FISK B, 1995, J EXP MED, V181, P2109, DOI 10.1084/jem.181.6.2109
   Flad T, 1998, CANCER RES, V58, P5803
   Franco A, 2000, NAT IMMUNOL, V1, P145, DOI 10.1038/77827
   HARRIS PE, 1993, J IMMUNOL, V151, P5966
   HARRIS PE, 1993, J EXP MED, V177, P783, DOI 10.1084/jem.177.3.783
   Hogan KT, 1998, CANCER RES, V58, P5144
   HUGHES AL, 1995, IMMUNOGENETICS, V41, P257
   HUNT DF, 1992, SCIENCE, V255, P1261, DOI 10.1126/science.1546328
   IOANNIDES CG, 1993, J IMMUNOL, V151, P3693
   Kao H, 2001, CLIN CANCER RES, V7, p773S
   Kawakami Y, 1996, IMMUNOL RES, V15, P179, DOI 10.1007/BF02918248
   Kawashima I, 1998, HUM IMMUNOL, V59, P1, DOI 10.1016/S0198-8859(97)00255-3
   Loftus DJ, 1996, J EXP MED, V184, P647, DOI 10.1084/jem.184.2.647
   Lu J, 2000, CANCER RES, V60, P5223
   Martin SE, 2000, ANAL CHEM, V72, P4266, DOI 10.1021/ac000497v
   Morel S, 2000, IMMUNITY, V12, P107, DOI 10.1016/S1074-7613(00)80163-6
   NANDA NK, 1995, CELL, V82, P13, DOI 10.1016/0092-8674(95)90047-0
   PARKER KC, 1995, IMMUNOL RES, V14, P34, DOI 10.1007/BF02918496
   PARKER KC, 1994, J IMMUNOL, V152, P163
   Peoples GE, 1999, CLIN CANCER RES, V5, P4214
   PLEBANSKI M, 1995, EUR J IMMUNOL, V25, P1783, DOI 10.1002/eji.1830250645
   Ramakrishna V, 1997, INT J CANCER, V73, P143, DOI 10.1002/(SICI)1097-0215(19970926)73:1<143::AID-IJC22>3.0.CO;2-G
   Rammensee HG, 1999, IMMUNOGENETICS, V50, P213, DOI 10.1007/s002510050595
   Ridge JP, 1998, NATURE, V393, P474, DOI 10.1038/30989
   Ristori G, 2000, FASEB J, V14, P431
   Rock KL, 1999, ANNU REV IMMUNOL, V17, P739, DOI 10.1146/annurev.immunol.17.1.739
   Rosenberg SA, 2001, NATURE, V411, P380, DOI 10.1038/35077246
   Schirle M, 2000, EUR J IMMUNOL, V30, P2216, DOI 10.1002/1521-4141(2000)30:8<2216::AID-IMMU2216>3.0.CO;2-7
   Schotte H, 2001, RHEUMATOLOGY, V40, P393, DOI 10.1093/rheumatology/40.4.393
   Toes REM, 2001, J EXP MED, V194, P1, DOI 10.1084/jem.194.1.1
   vanderBurg SH, 1996, J IMMUNOL, V156, P3308
   WU MX, 1995, J IMMUNOL, V154, P4495
   Yang RC, 1999, J IMMUNOL, V163, P1037
NR 39
TC 47
Z9 48
U1 0
U2 1
PU OXFORD UNIV PRESS
PI OXFORD
PA GREAT CLARENDON ST, OXFORD OX2 6DP, ENGLAND
SN 0953-8178
EI 1460-2377
J9 INT IMMUNOL
JI Int. Immunol.
PD JUN
PY 2003
VL 15
IS 6
BP 751
EP 763
DI 10.1093/intimm/dxg074
PG 13
WC Immunology
SC Immunology
GA 685XT
UT WOS:000183290200008
PM 12750359
OA Bronze
DA 2021-05-03
ER

PT J
AU Liu, ZQ
   Panousis, C
   Smyth, FE
   Murphy, R
   Wirth, V
   Cartwright, G
   Johns, TG
   Scott, AM
AF Liu, ZQ
   Panousis, C
   Smyth, FE
   Murphy, R
   Wirth, V
   Cartwright, G
   Johns, TG
   Scott, AM
TI Generation of anti-idiotype antibodies for application in clinical
   immunotherapy laboratory analyses
SO HYBRIDOMA AND HYBRIDOMICS
LA English
DT Article
ID GROWTH-FACTOR RECEPTOR; RENAL-CELL CARCINOMA; ANTI-GD3
   MONOCLONAL-ANTIBODY; METASTATIC MELANOMA; EXPRESSION; ANTIGENS; TUMORS;
   CANCER; BLOOD; G250
AB The chimeric monoclonal antibody ch806 specifically targets the tumor-associated mutant epidermal growth factor receptor (de 2-7EGFR or EGFRVIII) and is currently under investigation for its potential use in cancer therapy. The humanised monoclonal antibody hu3S193 specifically targets the Lewis Y epithelial antigen and is currently in Phase I clinical trials in patients with advanced breast, colon, and ovarian carcinomas. To assist the clinical evaluation of ch806 and hu3S193, laboratory assays are required to monitor their serum pharmacokinetics and quantitate any immune responses to the antibodies. Mice immunized with ch806 or hu3S193 were used to generate hybridomas producing antibodies with specific binding to ch806 or hu3S193 and competitive for antigen binding. These anti-idiotype antibodies (designated Ludwig Melbourne Hybridomas, LMH) were investigated as reagents suitable for use as positive controls for HAHA or HACA analyses and for measuring hu3S193 or ch806 in human serum. Anti-idiotypes with the ability to concurrently bind two target antibody molecules were identified, which enabled the development of highly reproducible, sensitive, specific ELISA assays for determining serum concentrations of hu3S193 and ch806 with a 3 ng/mL limit of quantitation using LMH-3 and LMH-12, respectively. BlAcore analyses determined high apparent binding affinity for both idiotypes: LMH-3 binding immobilized hu3S193, Ka = 4.76 X 10(8) M-1; LMH-12 binding immobilised ch806, Ka = 1.74 X 10(9) M-1. Establishment of HAHA or HACA analysis of sera samples using BlAcore was possible using LMH-3 and LMH-12 as positive controls for quantitation of immune responses to hu3S193 or ch806 in patient sera. These anti-idiotypes could also be used to study the penetrance and binding of ch806 or hu3S193 to tumor cells through immunohistochemical analysis of tumor biopsies. The generation of anti-idiotype antibodies capable of concurrently binding a target antibody on each variable domain provides reagents with high sensitivity for the assessment of safety and pharmacokinetic profiles of target antibodies administered clinically.
C1 Austin & Repatriat Med Ctr, Ludwig Inst Canc Res, Tumor Targeting Lab, Melbourne Tumour Biol Branch, Heidelberg, Vic 3084, Australia.
RP Liu, ZQ (corresponding author), Austin & Repatriat Med Ctr, Ludwig Inst Canc Res, Tumor Targeting Lab, Melbourne Tumour Biol Branch, 145-163 Studley Rd, Heidelberg, Vic 3084, Australia.
RI Scott, Fiona E/K-8106-2013; Johns, Terrance/C-2441-2008
OI Johns, Terrance/0000-0002-8874-4543; Scott, Andrew/0000-0002-6656-295X
CR AARONSON SA, 1991, SCIENCE, V254, P1146, DOI 10.1126/science.1659742
   Baselga J, 2000, DRUGS, V60, P33, DOI 10.2165/00003495-200060001-00004
   Bhattacharya-Chatterjee M, 2001, CURR OPIN MOL THER, V3, P63
   BROWN G, 1988, ANTIBODIES, V1, P81
   Clark M, 2000, IMMUNOL TODAY, V21, P397, DOI 10.1016/S0167-5699(00)01680-7
   Clarke K, 2000, CANCER RES, V60, P4804
   DEPALAZZO IEG, 1993, CANCER RES, V53, P3217
   Divgi CR, 1998, CLIN CANCER RES, V4, P2729
   Domagala T, 2000, GROWTH FACTORS, V18, P11, DOI 10.3109/08977190009003231
   FIELDS BA, 1995, NATURE, V374, P739, DOI 10.1038/374739a0
   Glennie MJ, 2000, IMMUNOL TODAY, V21, P403, DOI 10.1016/S0167-5699(00)01669-8
   Gruber R, 2000, CANCER RES, V60, P1921
   HOFFMAN EW, 2001, P ASCO 37 ANN M GRUN, P2634
   HOUGHTON AN, 1985, P NATL ACAD SCI USA, V82, P1242, DOI 10.1073/pnas.82.4.1242
   JERNE NK, 1974, ANN INST PASTEUR IMM, VC125, P373
   Johns TG, 2002, INT J CANCER, V98, P398, DOI 10.1002/ijc.10189
   KIM YS, 1986, CANCER RES, V46, P5985
   Kirkwood JM, 2000, CANCER, V88, P2693, DOI 10.1002/1097-0142(20000615)88:12<2693::AID-CNCR7>3.0.CO;2-3
   KITAMURA K, 1994, P NATL ACAD SCI USA, V91, P12957, DOI 10.1073/pnas.91.26.12957
   Luwor RB, 2001, CANCER RES, V61, P5355
   Mendelsohn J, 2001, ENDOCR-RELAT CANCER, V8, P3, DOI 10.1677/erc.0.0080003
   Mishima K, 2001, CANCER RES, V61, P5349
   MOSCATELLO DK, 1995, CANCER RES, V55, P5536
   Safa MM, 2001, SEMIN ONCOL, V28, P68, DOI 10.1053/sonc.2001.20751
   SAKAMOTO J, 1986, CANCER RES, V46, P1553
   Scott AM, 2000, CANCER RES, V60, P3254
   Scott AM, 2001, J CLIN ONCOL, V19, P3976, DOI 10.1200/JCO.2001.19.19.3976
   SMYTH F, 2002, P CRI INT S ANT ANT, P21
   Steffens MG, 1997, J CLIN ONCOL, V15, P1529, DOI 10.1200/JCO.1997.15.4.1529
   UEMURA H, 1994, INT J CANCER, V56, P609, DOI 10.1002/ijc.2910560424
   Zhang SL, 1997, INT J CANCER, V73, P42, DOI 10.1002/(SICI)1097-0215(19970926)73:1<42::AID-IJC8>3.0.CO;2-1
NR 31
TC 23
Z9 25
U1 0
U2 0
PU MARY ANN LIEBERT INC PUBL
PI LARCHMONT
PA 2 MADISON AVENUE, LARCHMONT, NY 10538 USA
SN 0272-457X
J9 HYBRIDOMA HYBRIDOM
JI Hybrid. Hybridomics
PD AUG
PY 2003
VL 22
IS 4
BP 219
EP 228
DI 10.1089/153685903322328947
PG 10
WC Biochemical Research Methods; Biotechnology & Applied Microbiology;
   Immunology
SC Biochemistry & Molecular Biology; Biotechnology & Applied Microbiology;
   Immunology
GA 719JW
UT WOS:000185200800003
PM 14511567
DA 2021-05-03
ER

PT J
AU Mamalaki, A
   Gritzapis, AD
   Kretsovali, A
   Belimezi, M
   Papamatheakis, J
   Perez, SA
   Papamichail, M
   Baxevanis, CN
AF Mamalaki, A
   Gritzapis, AD
   Kretsovali, A
   Belimezi, M
   Papamatheakis, J
   Perez, SA
   Papamichail, M
   Baxevanis, CN
TI In vitro and in vivo antitumor activity of a mouse CTL hybridoma
   expressing chimeric receptors bearing the single chain Fv from
   HER-2/neu-specific antibody and the gamma-chain from Fc(epsilon)RI
SO CANCER IMMUNOLOGY IMMUNOTHERAPY
LA English
DT Article
DE HER-2/neu; chimeric receptors; single chain Fv; SCID mice; cancer
   immunotherapy
ID CYTOTOXIC T-LYMPHOCYTES; SEVERE COMBINED IMMUNODEFICIENCY; AUTOLOGOUS
   TUMOR; BREAST-CANCER; ACETYLCHOLINE-RECEPTOR; COLON-CARCINOMA;
   OVARIAN-CANCER; PROTO-ONCOGENE; GENE-THERAPY; NK CELLS
AB To broaden the applicability of adoptive cellular immunotherapy against HER-2/neu overexpressing human cancers, we constructed a chimeric scFv/gamma gene composed of the variable regions of a HER-2/neu specific monoclonal antibody (mAb) joined to the signaling gamma-chain of the Fc(epsilon)RI receptor. The scFv(anti-HER-2/neu)/gamma chimeric gene was successfully expressed as functional surface receptor in the MD.45 cytolytic T-cell (CTL) hybridoma (MD.45-HER/gamma). Expression of the chimeric protein triggered IL-2 and IFN-gamma secretion in vitro upon encountering cell surface HER-2/neu and mediated non-major-histocompatibility-complex (MHC)-restricted HER-2/neu-specific target cell lysis. We also examined the in vivo activity of the MD.45-HER/gamma transduced cells. Severe combined immunodeficiency disease (SCID) mice that were given HER-2/neu positive (+) human tumor cell lines had significantly increased survival compared to mice treated with saline only, or with MD.45 cells transduced with a control anti-trinitrophenyl (anti-TNP) chimeric receptor gene (MD.45-TNP/gamma). These results demonstrate the feasibility of redirecting MD.45 CTL to react in vitro and in vivo with a variety of HER-2/neu(+) tumor cells by our gene transduction protocol. Moreover, they open the possibility of using the same chimeric gene for transducing primary lymphocytes and thus allowing adoptive immunotherapy against HER-2/neu(+) cancers.
C1 Saint Savas Canc Hosp, Canc Immunol & Immunotherapy Ctr, Athens 11522, Greece.
   Hellenic Pasteur Inst, Dept Biochem, Athens, Greece.
   Fdn Res & Technol, Inst Mol Biol & Biotechnol, Iraklion, Greece.
RP Baxevanis, CN (corresponding author), Saint Savas Canc Hosp, Canc Immunol & Immunotherapy Ctr, 171 Alexandras Ave, Athens 11522, Greece.
EM cacenter@otenet.gr
RI GRITZAPIS, ANGELOS/AAG-9225-2019
CR Altenschmidt U, 1997, J IMMUNOL, V159, P5509
   Baxevanis CN, 2000, J IMMUNOL, V164, P3902, DOI 10.4049/jimmunol.164.7.3902
   BAXEVANIS CN, 1994, CRIT REV ONCOL HEMAT, V16, P157, DOI 10.1016/1040-8428(94)90069-8
   Baxevanis CN, 2002, INT J CANCER, V98, P864, DOI 10.1002/ijc.10251
   BAXEVANIS CN, 1994, BRIT J CANCER, V70, P625, DOI 10.1038/bjc.1994.361
   Brocker T, 1998, ADV IMMUNOL, V68, P257, DOI 10.1016/S0065-2776(08)60561-1
   Brossart P, 1998, CANCER RES, V58, P732
   BROWN NH, 1988, J MOL BIOL, V203, P425, DOI 10.1016/0022-2836(88)90010-1
   CHAN T, 1988, J IMMUNOL, V140, P2453
   DISIS ML, 1994, CANCER RES, V54, P16
   DISIS ML, 1994, CANCER RES, V54, P1071
   DORSHKIND K, 1985, J IMMUNOL, V134, P3798
   *EMBO PRACT COURS, 1991, MAK ANT BACT PHAG
   ESHHAR Z, 1993, P NATL ACAD SCI USA, V90, P720, DOI 10.1073/pnas.90.2.720
   Eshhar Z, 2001, J IMMUNOL METHODS, V248, P67, DOI 10.1016/S0022-1759(00)00343-4
   EVAN GI, 1985, MOL CELL BIOL, V5, P3610, DOI 10.1128/MCB.5.12.3610
   FISK B, 1995, J EXP MED, V181, P2109, DOI 10.1084/jem.181.6.2109
   FREEDMAN RS, 1996, CANC TREAT RES, V82, P114
   Gottesman KS., 1991, SEQUENCES PROTEINS I
   Haynes NM, 2001, J IMMUNOL, V166, P182, DOI 10.4049/jimmunol.166.1.182
   HOOGENBOOM HR, 1991, NUCLEIC ACIDS RES, V19, P4133, DOI 10.1093/nar/19.15.4133
   Hung MC, 1999, SEMIN ONCOL, V26, P51
   HWU P, 1995, CANCER RES, V55, P3369
   Knutson KL, 2001, J CLIN INVEST, V107, P477, DOI 10.1172/JCI11752
   Knutson KL, 2002, EXPERT OPIN BIOL TH, V2, P55, DOI 10.1517/14712598.2.1.55
   Kobayashi H, 2000, CANCER RES, V60, P5228
   LAEMMLI UK, 1970, NATURE, V227, P680, DOI 10.1038/227680a0
   LU PH, 1994, J IMMUNOL, V153, P1687
   Maher J, 2002, NAT BIOTECHNOL, V20, P70, DOI 10.1038/nbt0102-70
   MAMALAKI A, 1993, EUR J IMMUNOL, V23, P1839, DOI 10.1002/eji.1830230816
   Maxwell-Armstrong CA, 1998, BRIT J SURG, V85, P149
   MORITZ D, 1994, P NATL ACAD SCI USA, V91, P4318, DOI 10.1073/pnas.91.10.4318
   Niederman TMJ, 2002, P NATL ACAD SCI USA, V99, P7009, DOI 10.1073/pnas.092562399
   Pauletti G, 1996, ONCOGENE, V13, P63
   Pawelec G, 1997, CRIT REV ONCOGENESIS, V8, P111, DOI 10.1615/CritRevOncog.v8.i2-3.10
   PAWELEC G, 1997, CRIT REV ONCOGEN, V10, P83
   PEAR WS, 1993, P NATL ACAD SCI USA, V90, P8392, DOI 10.1073/pnas.90.18.8392
   Peiper M, 1997, EUR J IMMUNOL, V27, P1115, DOI 10.1002/eji.1830270511
   Perez SA, 2002, CANCER IMMUNOL IMMUN, V50, P615, DOI 10.1007/s002620100225
   Roberts MR, 1998, J IMMUNOL, V161, P375
   ROSENBERG SA, 1992, J CLIN ONCOL, V10, P180, DOI 10.1200/JCO.1992.10.2.180
   ROSENBERG SA, 1994, J NATL CANCER I, V86, P1159, DOI 10.1093/jnci/86.15.1159
   Sambrook J., 1989, MOL CLONING LAB MANU, V2nd ed.
   SANGER F, 1977, P NATL ACAD SCI USA, V74, P5463, DOI 10.1073/pnas.74.12.5463
   SHI T, 1991, J IMMUNOL METHODS, V141, P165, DOI 10.1016/0022-1759(91)90143-4
   SLAMON DJ, 1989, SCIENCE, V244, P707, DOI 10.1126/science.2470152
   Slamon DJ, 2001, NEW ENGL J MED, V344, P783, DOI 10.1056/NEJM200103153441101
   Sotiriadou R, 2001, BRIT J CANCER, V85, P1527, DOI 10.1054/bjoc.2001.2089
   STANCOVSKI I, 1993, J IMMUNOL, V151, P6577
   Tsantili P, 1999, J NEUROIMMUNOL, V94, P15, DOI 10.1016/S0165-5728(98)00195-7
   Uherek C, 2002, BLOOD, V100, P1265, DOI 10.1182/blood.V100.4.1265.h81602001265_1265_1273
   WARD ES, 1989, NATURE, V341, P544, DOI 10.1038/341544a0
   Weijtens MEM, 1996, J IMMUNOL, V157, P836
   WELS W, 1992, CANCER RES, V52, P6310
   XU L, 1989, VIROLOGY, V171, P331, DOI 10.1016/0042-6822(89)90600-4
   YAMANAKA Y, 1993, HUM PATHOL, V24, P1127, DOI 10.1016/0046-8177(93)90194-L
   Yang RC, 1999, J IMMUNOL, V163, P1037
   YOSHINO I, 1994, CANCER RES, V54, P3387
NR 58
TC 9
Z9 10
U1 0
U2 5
PU SPRINGER
PI NEW YORK
PA 233 SPRING ST, NEW YORK, NY 10013 USA
SN 0340-7004
EI 1432-0851
J9 CANCER IMMUNOL IMMUN
JI Cancer Immunol. Immunother.
PD AUG
PY 2003
VL 52
IS 8
BP 513
EP 522
DI 10.1007/s00262-002-0371-6
PG 10
WC Oncology; Immunology
SC Oncology; Immunology
GA 713HU
UT WOS:000184852100006
PM 12715240
DA 2021-05-03
ER

PT J
AU Donin, N
   Jurianz, K
   Ziporen, L
   Schultz, S
   Kirschfink, M
   Fishelson, Z
AF Donin, N
   Jurianz, K
   Ziporen, L
   Schultz, S
   Kirschfink, M
   Fishelson, Z
TI Complement resistance of human carcinoma cells depends on membrane
   regulatory proteins, protein kinases and sialic acid
SO CLINICAL AND EXPERIMENTAL IMMUNOLOGY
LA English
DT Article
DE complement resistance; regulators; CD59; sialic acid; tumour immunology
ID DECAY-ACCELERATING FACTOR; INHIBITOR PROTECTIN CD59; HUMAN-MELANOMA
   CELLS; HUMAN LEUKEMIC-CELLS; COFACTOR PROTEIN; ATTACK COMPLEX; MEDIATED
   LYSIS; TUMOR-CELLS; FACTOR-H; SELECTIVE INHIBITOR
AB Nucleated cells employ several strategies to evade killing by homologous complement. We studied complement resistance in the human carcinoma cell lines (CA) T47D (mammary), SKOV3 (ovarian), and PC-3 (prostate) with emphasis on the following mechanisms of defense: 1. Expression and shedding of the membrane complement regulatory proteins (mCRP) CD46, CD55 and CD59; 2. Resistance based on protein phosphorylation; 3. Cell surface expression of sialic acid residues; 4. Desensitization to complement upon exposure to sublytic complement doses. Anti-mCRP antibody blocking experiments demonstrated that CD59 is the main mCRP protecting these CA from complement. Soluble CD59 was also found in supernates of PC-3> SKOV3 > T47D cells. Second, inhibitors of PKC, PKA and MEK sensitized the CA to lysis, thus implicating these protein kinases in CA complement resistance. Third, removal of sialic acid residues with neuraminidase also sensitized CA to lysis. Finally, exposure of CA to sublytic doses of complement conferred on them enhanced resistance to lytic complement doses in a PKC-dependent process. Combined treatment of CA with anti-CD59 antibodies, PD98059 (a MEK inhibitor) and neuraminidase produced a large enhancement in CA sensitivity to complement. Our results show that CD59 and sialic acid residues present on the cell surface, and intracellular processes involving protein phosphorylation act additively to secure CA resistance to complement-mediated lysis. Therefore, the effectiveness of antibody- and complement-based cancer immunotherapy will markedly improve by suppression of the various complement resistance mechanisms.
C1 Tel Aviv Univ, Sackler Sch Med, Dept Cell Biol & Histol, IL-69978 Tel Aviv, Israel.
   Univ Heidelberg, Inst Immunol, D-6900 Heidelberg, Germany.
RP Fishelson, Z (corresponding author), Tel Aviv Univ, Sackler Sch Med, Dept Cell Biol & Histol, IL-69978 Tel Aviv, Israel.
RI Kirschfink, Michael/AAG-5410-2020
CR Bjorge L, 1996, CANCER IMMUNOL IMMUN, V42, P185, DOI 10.1007/s002620050269
   Bjorge L, 1997, INT J CANCER, V70, P14, DOI 10.1002/(SICI)1097-0215(19970106)70:1<14::AID-IJC3>3.0.CO;2-9
   Blok VT, 2000, LAB INVEST, V80, P335, DOI 10.1038/labinvest.3780038
   Blomberg K, 1996, J IMMUNOL METHODS, V193, P199, DOI 10.1016/0022-1759(96)00063-4
   Brasoveanu LI, 1997, J CLIN INVEST, V100, P1248, DOI 10.1172/JCI119638
   Brodbeck WG, 2000, J IMMUNOL, V165, P3999, DOI 10.4049/jimmunol.165.7.3999
   CARNEY DF, 1985, J IMMUNOL, V134, P1804
   CHARRIAUTMARLANGUE C, 1986, BIOCHEM BIOPH RES CO, V140, P1113, DOI 10.1016/0006-291X(86)90750-3
   Chen SH, 2000, CANCER RES, V60, P3013
   CHIJIWA T, 1990, J BIOL CHEM, V265, P5267
   Collard CD, 2000, AM J PATHOL, V156, P1549, DOI 10.1016/S0002-9440(10)65026-2
   COMBEST WL, 1988, J NEUROCHEM, V51, P1581, DOI 10.1111/j.1471-4159.1988.tb01128.x
   DAVIES A, 1993, IMMUNOL RES, V12, P258, DOI 10.1007/BF02918257
   Fishelson Z, 2001, INT IMMUNOL, V13, P983, DOI 10.1093/intimm/13.8.983
   FISHELSON Z, 1989, PROG IMMUNOL, V7, P205
   Frade R, 1999, IMMUNOPHARMACOLOGY, V42, P39, DOI 10.1016/S0162-3109(99)00028-4
   Frey A, 1996, J EXP MED, V184, P1045, DOI 10.1084/jem.184.3.1045
   Goslings WRO, 1996, INVEST OPHTH VIS SCI, V37, P1884
   GOTZE O, 1971, J EXP MED          2, V134, P90
   Green MC, 2000, CANCER TREAT REV, V26, P269, DOI 10.1053/ctrv.2000.0176
   HAKULINEN J, 1994, LAB INVEST, V71, P820
   Hindmarsh EJ, 1998, EUR J IMMUNOL, V28, P1052, DOI 10.1002/(SICI)1521-4141(199803)28:03<1052::AID-IMMU1052>3.0.CO;2-W
   Hourcade D, 2000, IMMUNOPHARMACOLOGY, V49, P103, DOI 10.1016/S0162-3109(00)80296-9
   JACOBSEN F, 1982, ACTA PATH MICRO IM C, V90, P187
   JARVIS GA, 1987, INFECT IMMUN, V55, P174, DOI 10.1128/IAI.55.1.174-180.1987
   Jarvis GA, 1997, INT J CANCER, V71, P1049, DOI 10.1002/(SICI)1097-0215(19970611)71:6<1049::AID-IJC22>3.0.CO;2-7
   Junnikkala S, 2000, J IMMUNOL, V164, P6075, DOI 10.4049/jimmunol.164.11.6075
   Jurianz K, 2001, INT J CANCER, V93, P848, DOI 10.1002/ijc.1406
   Jurianz K, 1999, IMMUNOPHARMACOLOGY, V42, P209, DOI 10.1016/S0162-3109(99)00006-5
   Jurianz K, 1999, MOL IMMUNOL, V36, P929, DOI 10.1016/S0161-5890(99)00115-7
   KAZATCHKINE MD, 1979, J IMMUNOL, V122, P75
   KIPNIS TL, 1981, P NATL ACAD SCI-BIOL, V78, P602, DOI 10.1073/pnas.78.1.602
   KOBAYASHI E, 1989, BIOCHEM BIOPH RES CO, V159, P548, DOI 10.1016/0006-291X(89)90028-4
   KORETZ K, 1993, BRIT J CANCER, V68, P926, DOI 10.1038/bjc.1993.456
   Kraus S, 2001, CLIN EXP IMMUNOL, V123, P366, DOI 10.1046/j.1365-2249.2001.01477.x
   Kraus S, 2000, EUR J IMMUNOL, V30, P1272
   LAUF PK, 1975, J EXP MED, V142, P974, DOI 10.1084/jem.142.4.974
   Li L, 2001, BRIT J CANCER, V84, P80, DOI 10.1054/bjoc.2000.1570
   MARCHBANK KJ, 1995, IMMUNOLOGY, V85, P146
   Marchbank KJ, 1997, IMMUNOLOGY, V90, P647, DOI 10.1046/j.1365-2567.1997.00197.x
   MERI S, 1990, P NATL ACAD SCI USA, V87, P3982, DOI 10.1073/pnas.87.10.3982
   MERI S, 1990, IMMUNOLOGY, V71, P1
   MORGAN BP, 1987, J IMMUNOL, V138, P246
   MORGAN BP, 1985, BIOCHEM J, V231, P205, DOI 10.1042/bj2310205
   Niehans GA, 1996, AM J PATHOL, V149, P129
   OHANIAN S H, 1981, Critical Reviews in Immunology, V1, P165
   OLLERT MW, 1990, J IMMUNOL, V144, P3862
   Paas Y, 1999, IMMUNOPHARMACOLOGY, V42, P175, DOI 10.1016/S0162-3109(99)00027-2
   PANGBURN MK, 1978, P NATL ACAD SCI USA, V75, P2416, DOI 10.1073/pnas.75.5.2416
   Ram S, 1998, J EXP MED, V187, P743, DOI 10.1084/jem.187.5.743
   RAY PK, 1975, CLIN EXP IMMUNOL, V19, P529
   REITER Y, 1992, EUR J IMMUNOL, V22, P1207, DOI 10.1002/eji.1830220515
   REITER Y, 1995, J IMMUNOL, V155, P2203
   REITER Y, 1989, TARG DIAG T, V2, P119
   REITER Y, 1992, MOL IMMUNOL, V29, P771, DOI 10.1016/0161-5890(92)90187-3
   SEYA T, 1991, IMMUNOBIOLOGY, V183, P115, DOI 10.1016/S0171-2985(11)80191-9
   Simpson KL, 1997, AM J PATHOL, V151, P1455
   TOULLEC D, 1991, J BIOL CHEM, V266, P15771
   TURIANSKYJ FH, 1976, TRANSPLANTATION, V22, P24, DOI 10.1097/00007890-197607000-00004
   Varsano S, 1998, CLIN EXP IMMUNOL, V113, P173
   Vose Julie M., 1999, Seminars in Hematology, V36, P15
NR 61
TC 100
Z9 108
U1 0
U2 7
PU BLACKWELL PUBLISHING LTD
PI OXFORD
PA 9600 GARSINGTON RD, OXFORD OX4 2DG, OXON, ENGLAND
SN 0009-9104
J9 CLIN EXP IMMUNOL
JI Clin. Exp. Immunol.
PD FEB
PY 2003
VL 131
IS 2
BP 254
EP 263
DI 10.1046/j.1365-2249.2003.02066.x
PG 10
WC Immunology
SC Immunology
GA 641PP
UT WOS:000180754400009
PM 12562385
OA Bronze, Green Published
DA 2021-05-03
ER

PT J
AU Giacalone, PL
   Daures, JP
   Ouafik, L
   Martin, PM
   Laffargue, F
   Maudelonde, T
AF Giacalone, PL
   Daures, JP
   Ouafik, L
   Martin, PM
   Laffargue, F
   Maudelonde, T
TI Steroids and adrenomedullin growth patterns in human ovarian cancer
   cells: estrogenic-regulation assay
SO GYNECOLOGIC ONCOLOGY
LA English
DT Article
DE estradiol; adrenomedullin; anti-adrenomedullin antibodies; ovarian
   cancer
ID MESSENGER-RNA; IN-VITRO; EXPRESSION; LINES; TUMORS; OVEREXPRESSION;
   SECRETION; INDUCTION; TAMOXIFEN; BG-1
AB Objectives. Adrenomedullin is a multifunctional regulatory peptide with mitogenic and angiogenic capabilities. Objectives in this study were: (1) to describe the effects of adrenomedullin and anti-adrenomedullin antibodies on ovarian carcinoma cell proliferation, and (2) to assess the estradiol regulation of adrenomedullin metabolism.
   Methods. We assessed the effects of estradiol, adrenomedullin, and anti-adrenomedullin antibodies on cell growth in three human ovarian cell lines. RT-PCR was used to assess mRNA expression and Western blots to determine protein levels.
   Results. Estradiol stimulates BG-1 and PEO4 cells growth but not PEO14 cells. Adrenomedullin mRNA expression and secretion were not under estrogen control. Adrenomedullin and anti-adrenomedullin antibodies had no growth effects in vitro. Adjunction of anti-adrenomedullin antibodies to estradiol-stimulated cells significantly inhibited their growth.
   Conclusions. Adrenomedullin metabolism is not under estradiol control. Anti-adrenomedullin antibodies display inhibitory effects on cells having high mitogenic activity. This opens the need for additional search toward in vivo specific immunotherapy. (C) 2003 Elsevier Science (USA). All rights reserved.
C1 Univ Montpellier, Hop Arnaud Villeneuve, Dept Obstet & Gynecol, F-34295 Montpellier 5, France.
   Univ Montpellier, Clin Res Ctr, Biostat Unit, F-34059 Montpellier, France.
   Univ Marseille Nord, Expt Oncol Unit, F-13916 Marseille, France.
   Hop Arnaud Villeneuve, Inst Cell Biol, F-34295 Montpellier, France.
   INSERM, Unit 540, F-34090 Montpellier, France.
RP Giacalone, PL (corresponding author), Univ Montpellier, Hop Arnaud Villeneuve, Dept Obstet & Gynecol, 371 Rue Doyen Gaston Giraud, F-34295 Montpellier 5, France.
CR Baldwin WS, 1998, IN VITRO CELL DEV-AN, V34, P649
   CARMICHAEL J, 1987, CANCER RES, V47, P943
   CHOMCZYNSKI P, 1987, ANAL BIOCHEM, V162, P156, DOI 10.1016/0003-2697(87)90021-2
   GALTIERDEREURE F, 1992, J CLIN ENDOCR METAB, V75, P1497, DOI 10.1210/jc.75.6.1497
   Hata K, 2000, MOL HUM REPROD, V6, P867, DOI 10.1093/molehr/6.10.867
   Heid CA, 1996, GENOME RES, V6, P986, DOI 10.1101/gr.6.10.986
   Jensen RL, 1998, SURG NEUROL, V49, P189, DOI 10.1016/S0090-3019(97)00218-8
   Martinez A, 2002, J NATL CANCER I, V94, P1226
   MARTINEZ A, 1995, ENDOCRINOLOGY, V136, P4099, DOI 10.1210/en.136.9.4099
   Miller MJ, 1996, J BIOL CHEM, V271, P23345
   Moll F, 2002, ONCOGENE, V21, P1097, DOI 10.1038/sj/onc/1205171
   Moody TW, 1997, PEPTIDES, V18, P1111, DOI 10.1016/S0196-9781(97)00179-4
   Ono Y, 1998, SHOCK, V10, P243, DOI 10.1097/00024382-199810000-00003
   Ouafik L, 2002, AM J PATHOL, V160, P1279, DOI 10.1016/S0002-9440(10)62555-2
   REDDEL RR, 1985, CANCER RES, V45, P1525
   Rocchi P, 2001, CANCER RES, V61, P1196
   Rodriguez C, 2001, JAMA-J AM MED ASSOC, V285, P1460, DOI 10.1001/jama.285.11.1460
   Takahashi K, 1997, PEPTIDES, V18, P1117, DOI 10.1016/S0196-9781(97)00186-1
   TAKAHASHI KF, 1993, BIOCHEM BIOPH RES CO, V195, P921
   Zhao Y, 1998, ONCOGENE, V16, P409, DOI 10.1038/sj.onc.1201768
NR 20
TC 10
Z9 10
U1 0
U2 0
PU ACADEMIC PRESS INC ELSEVIER SCIENCE
PI SAN DIEGO
PA 525 B ST, STE 1900, SAN DIEGO, CA 92101-4495 USA
SN 0090-8258
J9 GYNECOL ONCOL
JI Gynecol. Oncol.
PD DEC
PY 2003
VL 91
IS 3
BP 651
EP 656
DI 10.1016/S0090-8258(03)00279-8
PG 6
WC Oncology; Obstetrics & Gynecology
SC Oncology; Obstetrics & Gynecology
GA 756FL
UT WOS:000187455100033
PM 14675694
DA 2021-05-03
ER

PT J
AU Heuser, C
   Ganser, M
   Hombach, A
   Brand, H
   Denton, G
   Hanisch, FG
   Abken, H
AF Heuser, C
   Ganser, M
   Hombach, A
   Brand, H
   Denton, G
   Hanisch, FG
   Abken, H
TI An anti-MUC1-antibody-interleukin-2 fusion protein that activates
   resting NK cells to lysis of MUC1-positive tumour cells
SO BRITISH JOURNAL OF CANCER
LA English
DT Article
DE MUC1; scFv; antibody-cytokine fusion protein; immunocytokine; tumour
   antigen; natural killer cells; immunotherapy
ID BREAST-CANCER PATIENTS; CYTOTOXIC T-LYMPHOCYTES; TANDEM REPEAT;
   TRANSGENIC MICE; OVARIAN-CARCINOMA; DENDRITIC CELLS; MUC1 MUCIN;
   IN-VIVO; ANTIGEN; IMMUNITY
AB MUC1 mucin is aberrantly glycosylated and overexpressed in a number of epithelial malignancies and is therefore a promising tumour-associated antigen for target-directed immunotherapy of a panel of malignant diseases. In MUC1-positive tumours, MHC class I expression is frequently downregulated and MUC1-specific cytotoxic T cells (CTLs) are either not available or in a state of anergy allowing tumour growth without limitation by CTL control. To activate lymphocytes and natural killer (NK) cells, we here generated an anti-MUC1-scFv-IL2 fusion protein (C595scFv-Fc-IL2) that contains the C595 single-chain antibody for MUC1 binding, the human IgG1 CH2CH3 domain for protein dimerisation, and interleukin-2 (IL2) for activation of immunological effector cells. The fusion protein binds to MUC1-derived peptides and to MUC1-positive tumour cells with the same specificity as does the C595 monoclonal antibody. Bound to MUC1, the C595scFv-Fc-IL2 fusion protein stimulates proliferation of human activated lymphocytes in vitro. Upon binding to MUC1-positive MCF7 breast carcinoma cells, moreover, the fusion protein activates resting NK cells to tumour cell lysis. These properties make the C595scFv-Fc-IL2 fusion protein a suitable candidate for the immunotherapy of MUC1-positive tumours.
C1 Univ Koln Klinikum, Innere Med Klin 1, Lab Tumorgenet, D-50931 Cologne, Germany.
   Univ Nottingham, Sch Pharmaceut Sci, Canc Res Labs, Nottingham NG7 2RD, England.
   Univ Cologne, Fak Med, Zentrum Mol Med, D-50931 Cologne, Germany.
   Univ Cologne, Fak Med, Zentrum Biochem, D-50931 Cologne, Germany.
RP Abken, H (corresponding author), Univ Koln Klinikum, Innere Med Klin 1, Lab Tumorgenet, Joseph Stelzmann Str 9, D-50931 Cologne, Germany.
EM hinrich.abken@medizin.uni-koeln.de
FU NATIONAL CANCER INSTITUTEUnited States Department of Health & Human
   ServicesNational Institutes of Health (NIH) - USANIH National Cancer
   Institute (NCI) [R01CA084106] Funding Source: NIH RePORTER; NCI NIH
   HHSUnited States Department of Health & Human ServicesNational
   Institutes of Health (NIH) - USANIH National Cancer Institute (NCI)
   [1R01 CA84106, R01 CA084106] Funding Source: Medline
CR Acres B, 2000, CANCER IMMUNOL IMMUN, V48, P588, DOI 10.1007/PL00006677
   Agrawal B, 1998, CANCER RES, V58, P4079
   Apostolopoulos V, 1997, J IMMUNOL, V159, P5211
   BERRUTI A, 1994, EUR J CANCER, V30A, P2082, DOI 10.1016/0959-8049(94)00356-A
   Brossart P, 2000, BLOOD, V96, P3102, DOI 10.1182/blood.V96.9.3102.h8003102_3102_3108
   Brossart P, 1999, BLOOD, V93, P4309, DOI 10.1182/blood.V93.12.4309.412k19_4309_4317
   Carr-Brendel V, 2000, CANCER RES, V60, P2435
   Denton G, 1997, BRIT J CANCER, V76, P614, DOI 10.1038/bjc.1997.434
   Diehl V, 1983, Hematol Oncol, V1, P139
   DIXON AR, 1993, BRIT J CANCER, V68, P947, DOI 10.1038/bjc.1993.459
   DOMENECH N, 1995, J IMMUNOL, V155, P4766
   Engelmann K, 2001, J BIOL CHEM, V276, P27764, DOI 10.1074/jbc.M103187200
   Gilewski T, 2000, CLIN CANCER RES, V6, P1693
   Gong JL, 2000, P NATL ACAD SCI USA, V97, P2715, DOI 10.1073/pnas.050587197
   Hamanaka Y, 2003, INT J CANCER, V103, P97, DOI 10.1002/ijc.10801
   Hanisch FG, 2000, GLYCOBIOLOGY, V10, P439, DOI 10.1093/glycob/10.5.439
   He JB, 2002, INT J ONCOL, V20, P1305
   Heukamp LC, 2001, INT J CANCER, V91, P385, DOI 10.1002/1097-0215(200002)9999:9999<::AID-IJC1051>3.0.CO;2-Z
   HILKENS J, 1992, TRENDS BIOCHEM SCI, V17, P359, DOI 10.1016/0968-0004(92)90315-Z
   Hiltbold EM, 1998, CANCER RES, V58, P5066
   Hombach A, 1998, CANCER RES, V58, P1116
   JEROME KR, 1991, CANCER RES, V51, P2908
   JOST LM, 1992, J IMMUNOL METHODS, V147, P153, DOI 10.1016/S0022-1759(12)80003-2
   Karanikas V, 1997, J CLIN INVEST, V100, P2783, DOI 10.1172/JCI119825
   KOTERA Y, 1994, CANCER RES, V54, P2856
   Lees CJ, 2000, VACCINE, V19, P158, DOI 10.1016/S0264-410X(00)00065-7
   Lode HN, 1998, PHARMACOL THERAPEUT, V80, P277, DOI 10.1016/S0163-7258(98)00033-3
   MARTONI A, 1995, EUR J CANCER, V31A, P1615, DOI 10.1016/0959-8049(95)00340-O
   Melani C, 1998, CANCER RES, V58, P4146
   Morikane K, 2001, INT IMMUNOL, V13, P233, DOI 10.1093/intimm/13.2.233
   Mukherjee P, 2003, J IMMUNOTHER, V26, P47, DOI 10.1097/00002371-200301000-00006
   Muller S, 1997, J BIOL CHEM, V272, P24780, DOI 10.1074/jbc.272.40.24780
   Nakamura H, 1998, J GASTROENTEROL, V33, P354, DOI 10.1007/s005350050096
   PAULSEN H, 1995, CARBOHYD RES, V268, P17, DOI 10.1016/0008-6215(94)00292-N
   PEAR WS, 1993, P NATL ACAD SCI USA, V90, P8392, DOI 10.1073/pnas.90.18.8392
   PERKINS AC, 1993, NUCL MED COMMUN, V14, P578, DOI 10.1097/00006231-199307000-00011
   Pietersz GA, 2000, VACCINE, V18, P2059, DOI 10.1016/S0264-410X(99)00515-0
   PRICE MR, 1991, DIS MARKERS, V9, P205
   Price MR, 1998, TUMOR BIOL, V19, P1, DOI 10.1159/000056500
   PRICE MR, 1990, MOL IMMUNOL, V27, P795, DOI 10.1016/0161-5890(90)90089-I
   Reddish MA, 1998, INT J CANCER, V76, P817, DOI 10.1002/(SICI)1097-0215(19980610)76:6<817::AID-IJC9>3.0.CO;2-0
   RUGHETTI A, 1993, CANCER RES, V53, P2457
   SHU LM, 1993, P NATL ACAD SCI USA, V90, P7995, DOI 10.1073/pnas.90.17.7995
   Smith R, 1999, GEOPHYS DEV SER, V7, P1
   SYMONDS IM, 1992, TUMOUR ASS ANTIGENS, P572
   Tempero RM, 1999, INT J CANCER, V80, P595, DOI 10.1002/(SICI)1097-0215(19990209)80:4<595::AID-IJC18>3.0.CO;2-B
   Tempero RM, 1998, J IMMUNOL, V161, P5500
   VanLith ML, 2002, INT IMMUNOL, V14, P873, DOI 10.1093/intimm/dxf053
   Vlad AM, 2002, J EXP MED, V196, P1435, DOI 10.1084/jem.20020493
   Xu XC, 2000, CANCER RES, V60, P4475
NR 50
TC 24
Z9 27
U1 0
U2 5
PU NATURE PUBLISHING GROUP
PI LONDON
PA MACMILLAN BUILDING, 4 CRINAN ST, LONDON N1 9XW, ENGLAND
SN 0007-0920
EI 1532-1827
J9 BRIT J CANCER
JI Br. J. Cancer
PD SEP 15
PY 2003
VL 89
IS 6
BP 1130
EP 1139
DI 10.1038/sj.bjc.6601267
PG 10
WC Oncology
SC Oncology
GA 721LY
UT WOS:000185318900031
PM 12966437
OA Green Published, Other Gold
DA 2021-05-03
ER

PT J
AU Hodi, FS
   Mihm, MC
   Soiffer, RJ
   Haluska, FG
   Butler, M
   Seiden, MV
   Davis, T
   Henry-Spires, R
   MacRae, S
   Willman, A
   Padera, R
   Jaklitsch, MT
   Shankar, S
   Chen, TC
   Korman, A
   Allison, JP
   Dranoff, G
AF Hodi, FS
   Mihm, MC
   Soiffer, RJ
   Haluska, FG
   Butler, M
   Seiden, MV
   Davis, T
   Henry-Spires, R
   MacRae, S
   Willman, A
   Padera, R
   Jaklitsch, MT
   Shankar, S
   Chen, TC
   Korman, A
   Allison, JP
   Dranoff, G
TI Biologic activity of cytotoxic T lymphocyte-associated antigen 4
   antibody blockade in previously vaccinated metastatic melanoma and
   ovarian carcinoma patients
SO PROCEEDINGS OF THE NATIONAL ACADEMY OF SCIENCES OF THE UNITED STATES OF
   AMERICA
LA English
DT Article
ID COLONY-STIMULATING FACTOR; TUMOR-INFILTRATING LYMPHOCYTES; PULSED
   DENDRITIC CELLS; MHC CLASS-I; ANTITUMOR IMMUNITY; CTLA-4 BLOCKADE;
   COMBINATION IMMUNOTHERAPY; IMMUNOLOGICAL SYNAPSE; PROGNOSTIC FACTOR;
   PROSTATE-CANCER
AB A large number of cancer-associated gene products evoke immune recognition, but host reactions rarely impede disease progression. The weak immunogenicity of nascent tumors contributes to this failure in host defense. Therapeutic vaccines that enhance dendritic cell presentation of cancer antigens increase specific cellular and humoral responses, thereby effectuating tumor destruction in some cases. The attenuation of T cell activation by cytotoxic T lymphocyte-associated antigen 4 (CTLA-4) further limits the potency of tumor immunity. In murine systems, the administration of antibodies that block CTLA-4 function inhibits the growth of moderately immunogenic tumors and, in combination with cancer vaccines, increases the rejection of poorly immunogenic tumors, albeit with a loss of tolerance to normal differentiation antigens. To gain a preliminary assessment of the biologic activity of antagonizing CTLA-4 function in humans, we infused a CTLA-4 blocking antibody (MDX-CTLA4) into nine previously immunized advanced cancer patients. MDX-CTLA4 stimulated extensive tumor necrosis with lymphocyte and granulocyte infiltrates in three of three metastatic melanoma patients and the reduction or stabilization of CA-125 levels in two of two metastatic ovarian carcinoma patients previously vaccinated with irradiated, autologous granulocyte-macrophage colony-stimulating factor-secreting tumor cells. MDX-CTLA4 did not elicit tumor necrosis in four of four metastatic melanoma patients previously immunized with defined melanosomal antigens. No serious toxicities directly attributable to the antibody were observed, although five of seven melanoma patients developed T cell reactivity to normal melanocytes. These findings suggest that CTLA-4 antibody blockade increases tumor immunity in some previously vaccinated cancer patients.
C1 Brigham & Womens Hosp, Dept Adult Oncol, Dana Farber Canc Inst, Boston, MA 02115 USA.
   Brigham & Womens Hosp, Dept Med, Boston, MA 02115 USA.
   Harvard Univ, Sch Med, Boston, MA 02115 USA.
   Massachusetts Gen Hosp, Dept Pathol, Boston, MA 02114 USA.
   Massachusetts Gen Hosp, Dept Med, Boston, MA 02114 USA.
   Harvard Univ, Sch Med, Boston, MA 02114 USA.
   Medarex Inc, Annandale, NJ 08801 USA.
   Brigham & Womens Hosp, Dept Pathol, Boston, MA 02115 USA.
   Brigham & Womens Hosp, Dept Surg, Boston, MA 02115 USA.
   Harvard Univ, Sch Med, Boston, MA 02115 USA.
   Dana Farber Canc Inst, Dept Radiol, Boston, MA 02115 USA.
   Massachusetts Eye & Ear Infirm, Boston, MA 02114 USA.
   Univ Calif Berkeley, Howard Hughes Med Inst, Berkeley, CA 94720 USA.
   Univ Calif Berkeley, Canc Res Lab, Berkeley, CA 94720 USA.
RP Dranoff, G (corresponding author), Brigham & Womens Hosp, Dept Adult Oncol, Dana Farber Canc Inst, Boston, MA 02115 USA.
RI Silk, Ann/J-6752-2017
OI Silk, Ann/0000-0003-3877-3984; Chen, Teresa/0000-0001-5327-2016;
   Allison, James/0000-0001-8980-5697
FU NATIONAL CANCER INSTITUTEUnited States Department of Health & Human
   ServicesNational Institutes of Health (NIH) - USANIH National Cancer
   Institute (NCI) [P01CA039542, K08CA078880, R01CA074886] Funding Source:
   NIH RePORTER; NCI NIH HHSUnited States Department of Health & Human
   ServicesNational Institutes of Health (NIH) - USANIH National Cancer
   Institute (NCI) [CA74886, R01 CA074886, CA39542, P01 CA039542, CA78880]
   Funding Source: Medline
CR Banchereau J, 2001, CANCER RES, V61, P6451
   Banchereau J, 1998, NATURE, V392, P245, DOI 10.1038/32588
   Bauer S, 1999, SCIENCE, V285, P727, DOI 10.1126/science.285.5428.727
   Bell D, 1999, J EXP MED, V190, P1417, DOI 10.1084/jem.190.10.1417
   Boon T, 1996, J EXP MED, V183, P725, DOI 10.1084/jem.183.3.725
   Chambers CA, 1999, P NATL ACAD SCI USA, V96, P8603, DOI 10.1073/pnas.96.15.8603
   Chambers CA, 1997, IMMUNITY, V7, P885, DOI 10.1016/S1074-7613(00)80406-9
   Chambers CA, 2001, ANNU REV IMMUNOL, V19, P565, DOI 10.1146/annurev.immunol.19.1.565
   CLARK WH, 1989, JNCI-J NATL CANCER I, V81, P1893, DOI 10.1093/jnci/81.24.1893
   Clemente CG, 1996, CANCER, V77, P1303, DOI 10.1002/(SICI)1097-0142(19960401)77:7<1303::AID-CNCR12>3.0.CO;2-5
   COLOMBO MP, 1991, J EXP MED, V173, P889, DOI 10.1084/jem.173.4.889
   Darlington PJ, 2002, J EXP MED, V195, P1337, DOI 10.1084/jem.20011868
   Doyle AM, 2001, J EXP MED, V194, P893, DOI 10.1084/jem.194.7.893
   DRANOFF G, 1993, P NATL ACAD SCI USA, V90, P3539, DOI 10.1073/pnas.90.8.3539
   Egen JG, 2002, IMMUNITY, V16, P23, DOI 10.1016/S1074-7613(01)00259-X
   Groh V, 1999, P NATL ACAD SCI USA, V96, P6879, DOI 10.1073/pnas.96.12.6879
   Heiser A, 2002, J CLIN INVEST, V109, P409, DOI 10.1172/JCI200214364
   Hodi FS, 2002, P NATL ACAD SCI USA, V99, P6919, DOI 10.1073/pnas.102025999
   Hsu FJ, 1996, NAT MED, V2, P52, DOI 10.1038/nm0196-52
   HUANG AYC, 1994, SCIENCE, V264, P961, DOI 10.1126/science.7513904
   Hung K, 1998, J EXP MED, V188, P2357, DOI 10.1084/jem.188.12.2357
   Hurwitz AA, 2000, CANCER RES, V60, P2444
   Hurwitz AA, 1998, P NATL ACAD SCI USA, V95, P10067, DOI 10.1073/pnas.95.17.10067
   JACOBS I, 1994, GYNECOL ONCOL, V55, P22
   Jager E, 2000, P NATL ACAD SCI USA, V97, P4760, DOI 10.1073/pnas.97.9.4760
   Khattri R, 1999, J IMMUNOL, V162, P5784
   Kwon ED, 1997, P NATL ACAD SCI USA, V94, P8099, DOI 10.1073/pnas.94.15.8099
   Leach DR, 1996, SCIENCE, V271, P1734, DOI 10.1126/science.271.5256.1734
   LIVINGSTON PO, 1994, J CLIN ONCOL, V12, P1036, DOI 10.1200/JCO.1994.12.5.1036
   Mach N, 2000, CURR OPIN IMMUNOL, V12, P571, DOI 10.1016/S0952-7915(00)00144-8
   Mach N, 2000, CANCER RES, V60, P3239
   Metz DP, 1998, J IMMUNOL, V161, P5855
   Mihm MC, 1996, LAB INVEST, V74, P43
   Mokyr MB, 1998, CANCER RES, V58, P5301
   Naito Y, 1998, CANCER RES, V58, P3491
   Nakano O, 2001, CANCER RES, V61, P5132
   NAUTS HC, 1953, ACTA MED SCAND  S276, P5
   Nestle FO, 1998, NAT MED, V4, P328, DOI 10.1038/nm0398-328
   OLD LJ, 1985, SCIENCE, V230, P630, DOI 10.1126/science.2413547
   Old LJ, 1998, J EXP MED, V187, P1163, DOI 10.1084/jem.187.8.1163
   Reilly RT, 2001, CANCER RES, V61, P880
   Rosenberg SA, 1998, NAT MED, V4, P321, DOI 10.1038/nm0398-321
   SAHIN U, 1995, P NATL ACAD SCI USA, V92, P11810, DOI 10.1073/pnas.92.25.11810
   Salomon B, 2001, ANNU REV IMMUNOL, V19, P225, DOI 10.1146/annurev.immunol.19.1.225
   Schuler-Thurner B, 2002, J EXP MED, V195, P1279, DOI 10.1084/jem.20012100
   Shen ZH, 1997, J IMMUNOL, V158, P2723
   Shevach EM, 2001, IMMUNOL REV, V182, P58, DOI 10.1034/j.1600-065X.2001.1820104.x
   Soiffer R, 1998, P NATL ACAD SCI USA, V95, P13141, DOI 10.1073/pnas.95.22.13141
   Thompson CB, 1997, IMMUNITY, V7, P445, DOI 10.1016/S1074-7613(00)80366-0
   TIVOL EA, 1995, IMMUNITY, V3, P541, DOI 10.1016/1074-7613(95)90125-6
   van Elsas A, 1999, J EXP MED, V190, P355, DOI 10.1084/jem.190.3.355
   van Elsas A, 2001, J EXP MED, V194, P481, DOI 10.1084/jem.194.4.481
   WATERHOUSE P, 1995, SCIENCE, V270, P985, DOI 10.1126/science.270.5238.985
   Yang YF, 1997, CANCER RES, V57, P4036
   Young JW, 1996, J EXP MED, V183, P7, DOI 10.1084/jem.183.1.7
   Zeng G, 2001, P NATL ACAD SCI USA, V98, P3964, DOI 10.1073/pnas.061507398
NR 56
TC 707
Z9 740
U1 3
U2 59
PU NATL ACAD SCIENCES
PI WASHINGTON
PA 2101 CONSTITUTION AVE NW, WASHINGTON, DC 20418 USA
SN 0027-8424
J9 P NATL ACAD SCI USA
JI Proc. Natl. Acad. Sci. U. S. A.
PD APR 15
PY 2003
VL 100
IS 8
BP 4712
EP 4717
DI 10.1073/pnas.0830997100
PG 6
WC Multidisciplinary Sciences
SC Science & Technology - Other Topics
GA 668RC
UT WOS:000182306100068
PM 12682289
OA Green Published, Bronze
DA 2021-05-03
ER

PT J
AU Chang, XH
   Cui, H
   Feng, J
   Li, Y
   Liu, B
   Cao, SJ
   Cheng, YX
   Qian, HN
AF Chang, XH
   Cui, H
   Feng, J
   Li, Y
   Liu, B
   Cao, SJ
   Cheng, YX
   Qian, HN
TI Preparation of humanized ovarian carcinoma anti-idiotypic minibody
SO HYBRIDOMA AND HYBRIDOMICS
LA English
DT Article
ID MONOCLONAL ANTIIDIOTYPIC ANTIBODY; SINGLE-CHAIN FRAGMENT; IMMUNOLOGICAL
   CONSOLIDATION; PALLIATIVE TREATMENT; IMMUNE-RESPONSES; VACCINE ACA125;
   CANCER; IMMUNOTHERAPY; SURVIVAL; PROTEIN
AB Murine anti-idiotypic monoclonal antibody (MAb) 6B11 mimicking the tumor-associated antigen OC166-9 is used as a vaccine for the induction of an anti-tumoral immunity in experiments of in vitro and in vivo animal model with ovarian carcinoma. In this article, we have humanized 6B11 anti-idiotypic minibody using overlap polymerase chain reaction (PCR) and DNA recombinant technique, prokaryotic expression vector was produced by genetic fusion of 6B11V(L)-V-H to human IgG1 hinge and CH3 region. Transformed E. coli BL21(DE3) were propagated and induced by isopropyl-beta D-thiogalactopyranoside (IPTG). Sodium dodecyl sulfate-polyacrylamide gel electrophoresis (SDS-PAGE) showed that a protein band with molecular weight of 50kD appeared as the expected size after transformation. Molecular weight of 100 kDa may be examined by electrophoresis in nondenaturing systems. The fusion protein was analyzed with enzyme-linked immunosorbant assay (ELISA), inhibition ELISA tests and Western blot, respectively. The humanized anti-idiotype minibody showed capacity of bivalent binding to ovarian cancer MAb COC166-9 and goat antihuman immunoglobulin IgG1. It is useful reagents for clinical use.
C1 Peking Univ, Peoples Hosp, Gynecol Oncol Ctr, Beijing 100044, Peoples R China.
RP Cui, H (corresponding author), Peking Univ, Peoples Hosp, Gynecol Oncol Ctr, Xi Zhi Men S St 11, Beijing 100044, Peoples R China.
CR BEI L, 2000, ACTA ANATOMICA SINIC, V31, P230
   Bhattacharya-Chatterjee M, 2000, IMMUNOL LETT, V74, P51, DOI 10.1016/S0165-2478(00)00249-2
   BIANCHI E, 1993, INT J PEPT PROT RES, V41, P385
   BIANCHI E, 1993, INT J PEPT PROT RES, V42, P93
   CHATTERJEE MB, 1994, CANCER IMMUNOL IMMUN, V38, P75, DOI 10.1007/BF01526201
   Donnerstag Barbara, 1994, International Journal of Biological Markers, V9, P115
   Durrant LG, 2001, INT J CANCER, V92, P414, DOI 10.1002/ijc.1194
   ELLISON JW, 1982, NUCLEIC ACIDS RES, V10, P4071, DOI 10.1093/nar/10.13.4071
   Foon KA, 2001, CLIN CANCER RES, V7, P1112
   Hu SZ, 1996, CANCER RES, V56, P3055
   JERNE NK, 1974, ANN INST PASTEUR IMM, VC125, P373
   LAEMMLI UK, 1970, NATURE, V227, P680, DOI 10.1038/227680a0
   LIU YY, 1999, NATL MED J CHINA, V79, P221
   McGuire V, 2002, GYNECOL ONCOL, V84, P399, DOI 10.1006/gyno.2001.6536
   PESSI A, 1993, NATURE, V362, P367, DOI 10.1038/362367a0
   Power BE, 2000, J IMMUNOL METHODS, V242, P193, DOI 10.1016/S0022-1759(00)00201-5
   QIAN HN, 1994, CHINESE MED J-PEKING, V107, P99
   Qian HN, 1997, CHINESE MED J-PEKING, V110, P259
   QIAN HN, 1993, J TUMOR MAKRER ONCOL, V8, P125
   QIAN HN, 1987, J BEIJING MED U, V19, P211
   QIAN HN, 1988, SOSHIRAN, V4, P417
   Reinartz S, 2000, CANCER IMMUNOL IMMUN, V49, P186, DOI 10.1007/s002620000126
   Reinartz S, 1999, HYBRIDOMA, V18, P41, DOI 10.1089/hyb.1999.18.41
   Schlebusch H, 1997, HYBRIDOMA, V16, P47, DOI 10.1089/hyb.1997.16.47
   SCHLEBUSCH H, 1995, HYBRIDOMA, V14, P167, DOI 10.1089/hyb.1995.14.167
   Sollazzo M, 1997, CHEM IMMUNOL, V65, P1
   Wagner U, 1997, HYBRIDOMA, V16, P33, DOI 10.1089/hyb.1997.16.33
   Wagner U, 1999, Zentralbl Gynakol, V121, P190
   Wagner U, 2001, CLIN CANCER RES, V7, P1154
   WAGNER U, 1993, HYBRIDOMA, V12, P521, DOI 10.1089/hyb.1993.12.521
   Wu AM, 2000, P NATL ACAD SCI USA, V97, P8495, DOI 10.1073/pnas.150228297
   YUN ZX, 1996, J BEIJING MED U, V28, P5
NR 32
TC 7
Z9 14
U1 0
U2 4
PU MARY ANN LIEBERT INC PUBL
PI LARCHMONT
PA 2 MADISON AVENUE, LARCHMONT, NY 10538 USA
SN 0272-457X
J9 HYBRIDOMA HYBRIDOM
JI Hybrid. Hybridomics
PD APR
PY 2003
VL 22
IS 2
BP 109
EP 115
DI 10.1089/153685903321948030
PG 7
WC Biochemical Research Methods; Biotechnology & Applied Microbiology;
   Immunology
SC Biochemistry & Molecular Biology; Biotechnology & Applied Microbiology;
   Immunology
GA 689FY
UT WOS:000183482000006
PM 12831536
DA 2021-05-03
ER

PT J
AU Greiner, J
   Ringhoffer, M
   Taniguchi, M
   Hauser, T
   Schmitt, A
   Dohner, H
   Schmitt, M
AF Greiner, J
   Ringhoffer, M
   Taniguchi, M
   Hauser, T
   Schmitt, A
   Dohner, H
   Schmitt, M
TI Characterization of several leukemia-associated antigens inducing
   humoral immune responses in acute and chronic myeloid leukemia
SO INTERNATIONAL JOURNAL OF CANCER
LA English
DT Article
DE acute myeloid leukemia; chronic myeloid leukemia; leukemia-associated
   antigens; SEREX; MPP11
ID CHRONIC MYELOGENOUS LEUKEMIA; CYTOTOXIC T-LYMPHOCYTES; ZINC-FINGER
   PROTEIN; WT1 MESSENGER-RNA; SEROLOGICAL IDENTIFICATION;
   INTERFERON-ALPHA; TUMOR-ANTIGENS; CELLS; GENE; REMISSION
AB To design a specific immunotherapy for leukemia patients, the identification of leukemia-associated antigens (LAAs) is a pivotal step. Antileukemic effects after hematopoetic stem cell transplantation for myeloid leukemias are observed and might be related to the recognition of LAAs. Using the serological screening of an expression library (SEREX) of KS62 cells, we identified 16 different clones encoding LAAs eliciting a humoral immune response, among them the heat shock proteins HSJ2 and HSP70, the M-phase phosphoprotein 11 (MPP11), the BRCA1-associated protein (BRAP), the Jkappa recombination binding protein (RBPJkappa) and the receptor for hyaluronic acid mediated motility (RHAMM). Serological responses to MPP11 were observed in 7/19 (37%) of patients with acute myeloid leukemia (AML) and 6/16 (38%) of patients with chronic myeloid leukemia (CML), but not in healthy volunteers (0/20). IgG antibodies directed against MPP11 were also detected in 25-50% of the sera of patients with solid tumors such as melanoma, renal cell, ovarian and breast carcinoma. mRNA expression of MPP11 was detected in 20/20 AML patients and 7/10 patients with CML. In normal tissues, strong mRNA expression of MPP11 was only detected in testis. By real-time PCR, we detected upregulation of MPP11 in leukemic blasts. Simultaneous humoral immune responses to 2 or more of the 16 LAAs identified here was observed, suggesting the feasibility of a polyvalent vaccination as an option for immunotherapies in leukemia patients. (C) 2003 Wiley-Liss, Inc.
C1 Univ Ulm, Dept Internal Med 3, D-89081 Ulm, Germany.
RP Schmitt, M (corresponding author), Univ Ulm, Dept Internal Med 3, Robert Koch Str 8, D-89081 Ulm, Germany.
EM michael.schmitt@medizin.uni-ulm.de
RI Dohner, Hartmut/C-8933-2016
OI Dohner, Hartmut/0000-0003-2116-5536
CR ALBANI S, 1995, NAT MED, V1, P448, DOI 10.1038/nm0595-448
   Bergmann L, 1997, BLOOD, V90, P1217, DOI 10.1182/blood.V90.3.1217.1217_1217_1225
   Bonifazi F, 2001, BLOOD, V98, P3074, DOI 10.1182/blood.V98.10.3074
   BOSSONE SA, 1992, P NATL ACAD SCI USA, V89, P7452, DOI 10.1073/pnas.89.16.7452
   Collins RH, 1997, J CLIN ONCOL, V15, P433, DOI 10.1200/JCO.1997.15.2.433
   DENGLER R, 1995, BRIT J HAEMATOL, V89, P250, DOI 10.1111/j.1365-2141.1995.tb03297.x
   Falkenburg JHF, 1999, BLOOD, V94, P1201, DOI 10.1182/blood.V94.4.1201.416k08_1201_1208
   FUTREAL PA, 1994, SCIENCE, V266, P120, DOI 10.1126/science.7939630
   Giezeman-Smits KM, 2000, CANCER RES, V60, P2449
   Greiner J, 2000, EXP HEMATOL, V28, P1413, DOI 10.1016/S0301-472X(00)00550-6
   Grenier J, 2002, EXP HEMATOL, V30, P1029, DOI 10.1016/S0301-472X(02)00874-3
   Gure AO, 2000, P NATL ACAD SCI USA, V97, P4198, DOI 10.1073/pnas.97.8.4198
   Hochhaus A, 2000, BLOOD, V95, P62
   Inoue T, 1999, BIOCHEM BIOPH RES CO, V266, P147, DOI 10.1006/bbrc.1999.1779
   Inoue T, 2000, GENES CELLS, V5, P699, DOI 10.1046/j.1365-2443.2000.00362.x
   KOLB HJ, 1995, BLOOD, V86, P2041, DOI 10.1182/blood.V86.5.2041.bloodjournal8652041
   KOLB HJ, 1990, BLOOD, V76, P2462, DOI 10.1182/blood.V76.12.2462.2462
   Li S, 1998, J BIOL CHEM, V273, P6183, DOI 10.1074/jbc.273.11.6183
   Ling M, 1998, BLOOD, V92, P4764, DOI 10.1182/blood.V92.12.4764.424k03_4764_4770
   Maurer U, 1997, BLOOD, V90, P4230, DOI 10.1182/blood.V90.10.4230
   Molldrem J, 1996, BLOOD, V88, P2450, DOI 10.1182/blood.V88.7.2450.bloodjournal8872450
   Molldrem JJ, 1999, CANCER RES, V59, P2675
   Okada H, 2001, CANCER RES, V61, P2625
   PORTER DL, 1994, NEW ENGL J MED, V330, P100, DOI 10.1056/NEJM199401133300204
   Resto VA, 2000, CANCER RES, V60, P5529
   Robson M, 1998, J CLIN ONCOL, V16, P1642, DOI 10.1200/JCO.1998.16.5.1642
   Sahin U, 1997, CURR OPIN IMMUNOL, V9, P709, DOI 10.1016/S0952-7915(97)80053-2
   Sato K, 2001, BLOOD, V98, P1852, DOI 10.1182/blood.V98.6.1852
   Scanlan M J, 2001, Cancer Immun, V1, P4
   Scanlan MJ, 1998, INT J CANCER, V76, P652, DOI 10.1002/(SICI)1097-0215(19980529)76:5<652::AID-IJC7>3.3.CO;2-9
   Scanlan MJ, 1999, INT J CANCER, V83, P456, DOI 10.1002/(SICI)1097-0215(19991112)83:4<456::AID-IJC4>3.3.CO;2-X
   SHOJI W, 1995, J BIOL CHEM, V270, P24818, DOI 10.1074/jbc.270.42.24818
   Song J, 1998, J BIOL CHEM, V273, P20603, DOI 10.1074/jbc.273.32.20603
   Soti C, 1998, Pathol Oncol Res, V4, P316
   Tureci O, 1998, P NATL ACAD SCI USA, V95, P7608, DOI 10.1073/pnas.95.13.7608
   Wu CJ, 2000, J CLIN INVEST, V106, P705, DOI 10.1172/JCI10196
   Yan W, 1998, EMBO J, V17, P4809, DOI 10.1093/emboj/17.16.4809
   Yang XF, 2001, P NATL ACAD SCI USA, V98, P7492, DOI 10.1073/pnas.131590998
NR 38
TC 80
Z9 82
U1 0
U2 2
PU WILEY
PI HOBOKEN
PA 111 RIVER ST, HOBOKEN 07030-5774, NJ USA
SN 0020-7136
EI 1097-0215
J9 INT J CANCER
JI Int. J. Cancer
PD AUG 20
PY 2003
VL 106
IS 2
BP 224
EP 231
DI 10.1002/ijc.11200
PG 8
WC Oncology
SC Oncology
GA 700BE
UT WOS:000184092100012
PM 12800198
OA Bronze
DA 2021-05-03
ER

PT J
AU Song, LP
   Cheng, JL
   Wang, XB
   Zhang, Z
   Fang, M
   Zhou, ZY
   Huang, HL
AF Song, LP
   Cheng, JL
   Wang, XB
   Zhang, Z
   Fang, M
   Zhou, ZY
   Huang, HL
TI A new model of trispecific antibody resulting the cytotoxicity directed
   against tumor cells
SO ACTA BIOCHIMICA ET BIOPHYSICA SINICA
LA English
DT Article
DE trispecific antibody (TsAb); scFv; ovarian carcinoma (OC); CD3; CD28
ID T-CELLS; ESCHERICHIA-COLI; EFFICIENT HETERODIMERIZATION; BISPECIFIC
   ANTIBODIES; FUNCTIONAL EXPRESSION; CD28 COSTIMULATION; CHAIN;
   STIMULATION; CARCINOMA; APOPTOSIS
AB Bispecific antibodies (BsAb) with specificity to both tumor cells and CD3 molecule were believed to be promising immunological tools for the therapy with minimal residual diseases by activating cytotoxic T cells. However, without costimulatory molecule CD28, the activated T cells tended to apoptosis. In order to kill tumor cells more efficiently, a recombinant multifunctional single-chain trispecific antibody (scTsAb), which contains anti-ovarian carcinoma (OC) scFv, anti-CD3 scFv and V, domain of anti-CD28 antibody, was constructed and expressed in E coli BL21 Star strain. The scTsAb showed strong binding avidities to membrane antigen of SK-OV-3 cell, CD3 molecule on Jurkat cell, and recombinant CD28 antigen. It was further demonstrated that this scTsAb could activate peripheral blood T cells to elicit strong cytotoxicity against SK-OV-3 cells. This new type of recombinant scFv antibody set up a new technological platform for T cells based immunotherapy against cancer, especially with the failure on MHC antigen presentation or absence of costimulating signal.
C1 Chinese Acad Sci, Inst Genet & Dev Biol, Beijing 100101, Peoples R China.
OI Fang, Min/0000-0002-5278-1430
CR Arie JP, 2001, MOL MICROBIOL, V39, P199, DOI 10.1046/j.1365-2958.2001.02250.x
   BOISE LH, 1995, IMMUNITY, V3, P87, DOI 10.1016/1074-7613(95)90161-2
   Bothmann H, 2000, J BIOL CHEM, V275, P17100, DOI 10.1074/jbc.M910233199
   Chambers CA, 2001, TRENDS IMMUNOL, V22, P217, DOI 10.1016/S1471-4906(01)01868-3
   Cheng Ju-Long, 2002, Acta Genetica Sinica, V29, P189
   Daniel PT, 1997, J IMMUNOL, V159, P3808
   Daniel PT, 1998, BLOOD, V92, P4750, DOI 10.1182/blood.V92.12.4750.424k34_4750_4757
   [方敏 Fang Min], 2002, [高技术通讯, High Technology Letters], V12, P47
   Gilboa E, 1999, CANCER IMMUNOL IMMUN, V48, P382, DOI 10.1007/s002620050590
   Grosse-Hovest L, 1999, INT J CANCER, V80, P138, DOI 10.1002/(SICI)1097-0215(19990105)80:1<138::AID-IJC25>3.0.CO;2-J
   HEO DS, 1990, CANCER RES, V50, P3681
   Holliger P, 1999, CANCER RES, V59, P2909
   Kreutz FT, 1998, HYBRIDOMA, V17, P267, DOI 10.1089/hyb.1998.17.267
   Kriangkum J, 2000, HYBRIDOMA, V19, P33, DOI 10.1089/027245700315770
   Kriangkum J, 2001, BIOMOL ENG, V18, P31, DOI 10.1016/S1389-0344(01)00083-1
   KROESEN BJ, 1993, CANCER IMMUNOL IMMUN, V37, P400, DOI 10.1007/BF01526797
   Levine BL, 1997, J IMMUNOL, V159, P5921
   POZNANSKY MJ, 1988, FEBS LETT, V239, P18, DOI 10.1016/0014-5793(88)80537-4
   Salomon B, 2001, ANNU REV IMMUNOL, V19, P225, DOI 10.1146/annurev.immunol.19.1.225
   Schoonjans R, 2001, BIOMOL ENG, V17, P193, DOI 10.1016/S1389-0344(01)00066-1
   Schoonjans R, 2000, J IMMUNOL, V165, P7050, DOI 10.4049/jimmunol.165.12.7050
   Segal DM, 2001, J IMMUNOL METHODS, V248, P1, DOI 10.1016/S0022-1759(00)00338-0
   Sharpe AH, 2002, NAT REV IMMUNOL, V2, P116, DOI 10.1038/nri727
   TUTT A, 1991, J IMMUNOL, V147, P60
   Valerius T, 1997, BLOOD, V90, P4485, DOI 10.1182/blood.V90.11.4485.4485_4485_4492
   Wong WM, 2000, SCAND J RHEUMATOL, V29, P282
   Yang G, 2001, ACTA BIOCH BIOPH SIN, V33, P87
   Zhang Z, 2002, PROTEIN EXPRES PURIF, V26, P218, DOI 10.1016/S1046-5928(02)00502-8
   ZHANG Z, 2003, UNPUB BIOTECHNIQUES
   ZHU ZP, 1995, INT J CANCER, V62, P319, DOI 10.1002/ijc.2910620315
NR 30
TC 9
Z9 9
U1 0
U2 1
PU SHANGHAI INST BIOCHEMISTRY, ACADEMIA SINICA
PI SHANGHAI
PA 320 YUE-YANG ROAD, SHANGHAI 20031, PEOPLES R CHINA
SN 0582-9879
J9 ACTA BIOCH BIOPH SIN
JI Acta Biochim. Biophys. Sin.
PD JUN
PY 2003
VL 35
IS 6
BP 503
EP 510
PG 8
WC Biochemistry & Molecular Biology; Biophysics
SC Biochemistry & Molecular Biology; Biophysics
GA 693TA
UT WOS:000183733400003
PM 12796809
DA 2021-05-03
ER

PT J
AU Stone, B
   Schummer, M
   Paley, PJ
   Thompson, L
   Stewart, J
   Ford, M
   Crawford, M
   Urban, N
   O'Briant, K
   Nelson, BH
AF Stone, B
   Schummer, M
   Paley, PJ
   Thompson, L
   Stewart, J
   Ford, M
   Crawford, M
   Urban, N
   O'Briant, K
   Nelson, BH
TI Serologic analysis of ovarian tumor antigens reveals a bias toward
   antigens encoded on 17q
SO INTERNATIONAL JOURNAL OF CANCER
LA English
DT Article
DE ovary; tumor antigen; SEREX; autoantibody
ID TOPOISOMERASE-II-ALPHA; HER-2/NEU ONCOGENIC PROTEIN; SQUAMOUS-CELL
   CARCINOMA; BREAST-CANCER; EARLY-STAGE; MONOCLONAL-ANTIBODY; P53
   AUTOANTIBODIES; PROMOTER REGION; IMMUNE-RESPONSE; T-CELL
AB We utilized SEREX immunoscreening to identify a set of novel tumor antigens that are associated with human serous ovarian cancer and may prove useful for the early detection and treatment of this disease. Extensive screening with a panel of sera from 25 late-stage ovarian cancer patients against 3 independent cDNA libraries identified a set of 9 antigens that were immunogenic in more than 1 patient and not in a panel of 20-45 normal female serum donors. These antigens include p53, NY-ESO-1, UBQLN1, HOXB6, TOP2A, putative helicase-RUVBL (RUVBL), HMBA-inducible (HEXIM1), DDX5 and HDCMA. Ten of 25 ovarian cancer patients (40%) expressed serum IgG to at least 1 of these antigens, while 14% (4/25) had antibodies to 2 or more antigens. Unexpectedly, 4 antigens identified in this screen, DDX5, HEXIM1, TOP2A and HOXB6, are encoded within a region of 17q that also includes the genes for HER2/neu, Homeobox-137 and BRCA1. Real-time RT-PCR analysis showed that mRNA for HER2/neu and 3 SEREX-defined antigens, TOP2A, HOXB6 and DDX5, was more abundant in ovarian tumors than most normal tissues, including normal and benign ovarian tissues, suggesting that elevated expression of genes encoded within this region of chromosome 17 is a common event in ovarian tumors. Thus, these abnormal expression patterns combined with the endogenous immune response suggests that these antigens represent potential targets for immunotherapy. (C) 2002 Wiley-Liss, Inc.
C1 Virginia Mason Res Ctr, Benaroya Res Inst, Seattle, WA 98101 USA.
   Inst Syst Biol, Seattle, WA USA.
   Univ Washington, Dept Obstet & Gynecol, Seattle, WA 98195 USA.
   Fred Hutchinson Canc Res Ctr, Gynecol Canc Res Program, Seattle, WA 98104 USA.
   Univ Washington, Dept Immunol, Seattle, WA 98195 USA.
RP Stone, B (corresponding author), Virginia Mason Res Ctr, Benaroya Res Inst, 1201 9th Ave, Seattle, WA 98101 USA.
RI Nelson, Brad H/K-2622-2014
OI Nelson, Brad/0000-0002-4445-5539
FU NCI NIH HHSUnited States Department of Health & Human ServicesNational
   Institutes of Health (NIH) - USANIH National Cancer Institute (NCI) [P50
   CA083636, P50 CA83636] Funding Source: Medline; NATIONAL CANCER
   INSTITUTEUnited States Department of Health & Human ServicesNational
   Institutes of Health (NIH) - USANIH National Cancer Institute (NCI)
   [P50CA083636] Funding Source: NIH RePORTER
CR Abendstein B, 2000, CANCER, V88, P1432, DOI 10.1002/(SICI)1097-0142(20000315)88:6<1432::AID-CNCR22>3.0.CO;2-8
   Afify AM, 1999, EXP MOL PATHOL, V66, P163, DOI 10.1006/exmp.1999.2255
   Baldwin RL, 2000, CANCER RES, V60, P5329
   BAST RC, 1983, NEW ENGL J MED, V309, P883, DOI 10.1056/NEJM198310133091503
   BAST RC, 1981, J CLIN INVEST, V68, P1331, DOI 10.1172/JCI110380
   Disis ML, 1999, CLIN CANCER RES, V5, P1289
   Disis ML, 1997, J CLIN ONCOL, V15, P3363, DOI 10.1200/JCO.1997.15.11.3363
   DISIS ML, 1994, CANCER RES, V54, P16
   Disis ML, 2000, BREAST CANCER RES TR, V62, P245, DOI 10.1023/A:1006438507898
   EINHORN N, 1992, OBSTET GYNECOL, V80, P14
   Fishman DA, 2000, GYNECOL ONCOL, V77, P347, DOI 10.1006/gyno.2000.5850
   Gadducci A, 1999, GYNECOL ONCOL, V72, P76, DOI 10.1006/gyno.1998.5101
   Geisler JP, 2002, J NATL CANCER I, V94, P61
   Golub TR, 1999, SCIENCE, V286, P531, DOI 10.1126/science.286.5439.531
   Grigolo B, 1998, CLIN EXP IMMUNOL, V114, P339
   Grigolo B, 2000, CLIN EXP IMMUNOL, V121, P539, DOI 10.1046/j.1365-2249.2000.01320.x
   Hattori M, 2001, CANCER LETT, V169, P155, DOI 10.1016/S0304-3835(01)00499-2
   Hengstler JG, 1999, CANCER RES, V59, P3206
   Jacobs IJ, 1999, LANCET, V353, P1207, DOI 10.1016/S0140-6736(98)10261-1
   Jager E, 1998, J EXP MED, V187, P265, DOI 10.1084/jem.187.2.265
   Jager E, 2000, P NATL ACAD SCI USA, V97, P4760, DOI 10.1073/pnas.97.9.4760
   Jarvinen TAH, 2000, AM J PATHOL, V156, P839, DOI 10.1016/S0002-9440(10)64952-8
   Knoepfler PS, 2001, ONCOGENE, V20, P5440, DOI 10.1038/sj.onc.1204710
   Korneeva I, 2000, INT J CANCER, V87, P824, DOI 10.1002/1097-0215(20000915)87:6<824::AID-IJC11>3.0.CO;2-K
   Krosl J, 1998, ONCOGENE, V16, P3403, DOI 10.1038/sj.onc.1201883
   Kurts C, 2001, KIDNEY INT, V60, P664, DOI 10.1046/j.1523-1755.2001.060002664.x
   Naora H, 2001, P NATL ACAD SCI USA, V98, P4060, DOI 10.1073/pnas.071594398
   Ries LAG, 2002, SEER CANC STAT REV 1
   SAHN U, 1995, P NATL ACAD SCI USA, V92, P11810
   Schummer M, 1999, GENE, V238, P375, DOI 10.1016/S0378-1119(99)00342-X
   Shridhar V, 2001, CANCER RES, V61, P5895
   Stockert E, 1998, J EXP MED, V187, P1349, DOI 10.1084/jem.187.8.1349
   Tang RP, 2001, INT J CANCER, V94, P859, DOI 10.1002/ijc.1541
   Tanner M, 2001, CANCER RES, V61, P5345
   Tavassoli M, 1998, INT J CANCER, V78, P390, DOI 10.1002/(SICI)1097-0215(19981029)78:3<390::AID-IJC23>3.0.CO;2-9
   Thorsteinsdottir U, 2001, MOL CELL BIOL, V21, P224, DOI 10.1128/MCB.21.1.224-234.2001
   Vogl FD, 2000, BRIT J CANCER, V83, P1338, DOI 10.1054/bjoc.2000.1446
   Warnakulasuriya S, 2000, J PATHOL, V192, P52
   Young SR, 1996, GENE CHROMOSOME CANC, V16, P130, DOI 10.1002/(SICI)1098-2264(199606)16:2<130::AID-GCC7>3.0.CO;2-0
   ZANABONI F, 1987, GYNECOL ONCOL, V28, P61, DOI 10.1016/S0090-8258(87)80009-4
NR 40
TC 57
Z9 59
U1 0
U2 5
PU WILEY-LISS
PI NEW YORK
PA DIV JOHN WILEY & SONS INC, 605 THIRD AVE, NEW YORK, NY 10158-0012 USA
SN 0020-7136
J9 INT J CANCER
JI Int. J. Cancer
PD MAR 10
PY 2003
VL 104
IS 1
BP 73
EP 84
DI 10.1002/ijc.10900
PG 12
WC Oncology
SC Oncology
GA 644DT
UT WOS:000180903200011
PM 12532422
OA Bronze
DA 2021-05-03
ER

PT J
AU Melichar, B
   Lenzi, R
   Rosenblum, M
   Kudelka, AP
   Kavanagh, JJ
   Melicharova, K
   Templin, S
   Garcia, ME
   Abbruzzese, JL
   Freedman, RS
AF Melichar, B
   Lenzi, R
   Rosenblum, M
   Kudelka, AP
   Kavanagh, JJ
   Melicharova, K
   Templin, S
   Garcia, ME
   Abbruzzese, JL
   Freedman, RS
TI Intraperitoneal fluid neopterin, nitrate, and tryptophan after regional
   administration of interleukin-12
SO JOURNAL OF IMMUNOTHERAPY
LA English
DT Article
DE interleukin-12; intraperitoneal immunotherapy; neopterin; nitrate;
   tryptophan
ID RECOMBINANT HUMAN INTERLEUKIN-12; TUMOR-NECROSIS-FACTOR; SYSTEMIC IMMUNE
   ACTIVATION; INTERFERON-GAMMA; FACTOR-ALPHA; INDOLEAMINE 2,3-DIOXYGENASE;
   ADVANCED MALIGNANCIES; ANTITUMOR-ACTIVITY; CANCER-PATIENTS;
   OVARIAN-CANCER
AB Activated monocytes-macrophages may be associated with antitumor activity, and activation of these cells by certain cytokines, primarily interferon gamma (IFN-gamma), can be indicated by alterations in the concentrations of neopterin, nitrate, or tryptophan. Specimens of peritoneal fluid were obtained from patients with intra-abdominal neoplasia who were undergoing treatment in a phase I trial of weekly intraperitoneal recombinant interleukin-12 (rhIL-12), an inducer of IFN-gamma. Concentrations of neopterin, nitrate, tryptophan, IFN-gamma, and tumor necrosis factor alpha (TNF-alpha) were determined at various times during the first 48 hours in I I patients who received intraperitoneal rhIL-12 in doses ranging from 100 to 1,500 ng/kg. An increase in peritoneal fluid nitrate concentrations was observed in nine of these patients. Increased concentrations of TNF-alpha and IFN-gamma were detected in 3 of 9 and 8 of I I patients, respectively. Increased peritoneal fluid neopterin concentrations were detected by 24 hours after the injection in all patients studied. A significant increase in the ascitic fluid neopterin level could still be detected after 1 or 2 weeks of treatment (mean +/- standard error, 7.8 +/- 1.5 muM vs. 4.6 +/- 0.3 muM; Wilcoxon test, p = 0.0019),:which is consistent with monocyte-macrophage activation. In contrast, the tryptophan concentration was lower (4.7 +/- 1.1 muM vs. 6.1 +/- 1.2 muM; p = 0.0428) after I or 2 Weeks of treatment. There was a significant correlation between the dose of rhIL-12 and posttreatment neopterin concentrations (r(s) = 0.559, p = 0.0102). The intraperitoneal delivery of rhIL-12 appears to be associated with an immediate sustained, and dose-dependent increase in peritoneal fluid neopterin, associated in most patients by an increase in IFN-gamma and in certain patients by an increase in nitrate and a decrease in tryptophan concentrations.
C1 Univ Texas, MD Anderson Canc Ctr, Dept Gynecol Oncol, Unit 440, Houston, TX 77030 USA.
   Univ Texas, MD Anderson Canc Ctr, Dept Gastrointestinal Med Oncol, Houston, TX 77030 USA.
   Univ Texas, MD Anderson Canc Ctr, Dept Bioimmunotherapy, Houston, TX 77030 USA.
   Univ Texas, MD Anderson Canc Ctr, Dept Gynecol Med Therapeut, Houston, TX 77030 USA.
RP Freedman, RS (corresponding author), Univ Texas, MD Anderson Canc Ctr, Dept Gynecol Oncol, Unit 440, 1515 Holcombe Blvd, Houston, TX 77030 USA.
FU NCI NIH HHSUnited States Department of Health & Human ServicesNational
   Institutes of Health (NIH) - USANIH National Cancer Institute (NCI) [R55
   CA-77241] Funding Source: Medline; NCRR NIH HHSUnited States Department
   of Health & Human ServicesNational Institutes of Health (NIH) - USANIH
   National Center for Research Resources (NCRR) [M01 RR-02558] Funding
   Source: Medline; PHS HHSUnited States Department of Health & Human
   ServicesUnited States Public Health Service [U01-62461] Funding Source:
   Medline; NATIONAL CANCER INSTITUTEUnited States Department of Health &
   Human ServicesNational Institutes of Health (NIH) - USANIH National
   Cancer Institute (NCI) [R55CA077241] Funding Source: NIH RePORTER;
   NATIONAL CENTER FOR RESEARCH RESOURCESUnited States Department of Health
   & Human ServicesNational Institutes of Health (NIH) - USANIH National
   Center for Research Resources (NCRR) [M01RR002558] Funding Source: NIH
   RePORTER
CR ANDERT SE, 1992, CLIN EXP IMMUNOL, V88, P555
   Atkins MB, 1997, CLIN CANCER RES, V3, P409
   Billiau A, 1996, ADV IMMUNOL, V62, P61, DOI 10.1016/S0065-2776(08)60428-9
   BLOXAM DL, 1974, ANAL BIOCHEM, V60, P621, DOI 10.1016/0003-2697(74)90275-9
   BREE AG, 1994, BIOCHEM BIOPH RES CO, V204, P1150, DOI 10.1006/bbrc.1994.2583
   BROWN RR, 1989, CANCER RES, V49, P4941
   BURKE F, 1995, INT J CANCER, V60, P115, DOI 10.1002/ijc.2910600117
   COX GW, 1992, J IMMUNOL, V149, P3290
   Freedman RS, 2000, CLIN CANCER RES, V6, P2268
   Freedman RS, 1998, CYTOKINES CELL MOL T, V4, P121
   HOFMANN B, 1992, CLIN EXP IMMUNOL, V88, P548
   HORI K, 1987, CANCER RES, V47, P5868
   HU BG, 1995, J INTERF CYTOK RES, V15, P617, DOI 10.1089/jir.1995.15.617
   HUBER C, 1984, J EXP MED, V160, P310, DOI 10.1084/jem.160.1.310
   Lenzi R, 2002, CLIN CANCER RES, V8, P3686
   MALIK STA, 1991, CANCER RES, V51, P6643
   MELICHAR B, 1994, EUR J CLIN CHEM CLIN, V32, P3
   Melichar B, 2001, SCAND J CLIN LAB INV, V61, P363, DOI 10.1080/003655101316911404
   MELICHAR B, 1994, PRESSE MED, V23, P581
   Melichar B, 1996, TUMORI J, V82, P218
   Melichar B, 1998, CLIN CANCER RES, V4, P799
   Melichar B, 1998, CLIN CANCER RES, V4, P3069
   MOUTABARRIK A, 1994, SCAND J IMMUNOL, V39, P27, DOI 10.1111/j.1365-3083.1994.tb03335.x
   Munn DH, 1998, SCIENCE, V281, P1191, DOI 10.1126/science.281.5380.1191
   Munn DH, 1999, J EXP MED, V189, P1363, DOI 10.1084/jem.189.9.1363
   NADEAU RR, 1995, J PHARMACOL EXP THER, V274, P78
   Ohno R, 2000, CLIN CANCER RES, V6, P2661
   PACE JL, 1983, J IMMUNOL, V130, P2011
   REIBNEGGER G, 1991, CANCER DETECT PREV, V15, P483
   Robertson MJ, 1999, CLIN CANCER RES, V5, P9
   Sgadari C, 1996, BLOOD, V87, P3877, DOI 10.1182/blood.V87.9.3877.bloodjournal8793877
   Trinchieri G, 1996, J LEUKOCYTE BIOL, V59, P505
   WEINBERG JB, 1995, BLOOD, V86, P1184
   WERNER ER, 1991, BIOCHEM J, V280, P709, DOI 10.1042/bj2800709
   Zeimet AG, 1998, J CLIN ONCOL, V16, P1861, DOI 10.1200/JCO.1998.16.5.1861
NR 35
TC 9
Z9 9
U1 1
U2 2
PU LIPPINCOTT WILLIAMS & WILKINS
PI PHILADELPHIA
PA 530 WALNUT ST, PHILADELPHIA, PA 19106-3621 USA
SN 1053-8550
J9 J IMMUNOTHER
JI J. Immunother.
PD MAY-JUN
PY 2003
VL 26
IS 3
BP 270
EP 276
DI 10.1097/00002371-200305000-00010
PG 7
WC Oncology; Immunology; Medicine, Research & Experimental
SC Oncology; Immunology; Research & Experimental Medicine
GA 682MM
UT WOS:000183095800010
PM 12806280
DA 2021-05-03
ER

PT J
AU Renard, V
   Sonderbye, L
   Ebbehoj, K
   Rasmussen, PB
   Gregorius, K
   Gottschalk, T
   Mouritsen, S
   Gautam, A
   Leach, DR
AF Renard, V
   Sonderbye, L
   Ebbehoj, K
   Rasmussen, PB
   Gregorius, K
   Gottschalk, T
   Mouritsen, S
   Gautam, A
   Leach, DR
TI HER-2 DNA and protein vaccines containing potent Th cell epitopes induce
   distinct protective and therapeutic antitumor responses in HER-2
   transgenic mice
SO JOURNAL OF IMMUNOLOGY
LA English
DT Article
ID MAMMARY-TUMOR GROWTH; IMMUNE-RESPONSES; FULL-LENGTH; IN-VIVO;
   MONOCLONAL-ANTIBODIES; DOWN-REGULATION; BREAST-CANCER; VACCINATION;
   PEPTIDE; ONCOGENE
AB Overexpression of the growth factor receptor HER-2 (c-erbB-2, neu) has transforming potential and occurs in similar to20-30% of breast and ovarian cancers. HER-2 is a self Ag, but Abs and T cells specific for HER-2 have been isolated from cancer patients, suggesting HER-2 may be a good target for active immunotherapy, We constructed rat HER-2 DNA and protein vaccines containing potent Th cell epitopes derived from tetanus toxin and studied their potency in two strains of mice transgenic for the rat HER-2 molecule. Vaccination with HER-2 DNA protected nontransgenic mice from tumor challenge, but induced only moderate protection in one of the tumor models. However, vaccination with the modified HER-2 protein resulted in almost complete protection from tumor challenge in both tumor models. This protection could be mediated by Abs alone. In addition, protein vaccination efficiently eliminated pre-established tumors in both models, even when vaccination occurred 9 days after tumor implantation. These data demonstrate the potential of HER-2-based vaccines as therapeutic agents for the treatment of cancers over,expressing HER-2.
C1 Pharmexa AS, DK-2970 Horsholm, Denmark.
RP Leach, DR (corresponding author), Pharmexa AS, Kogle Alle 6, DK-2970 Horsholm, Denmark.
EM dle@pharmexa.com
CR Amici A, 2000, GENE THER, V7, P703, DOI 10.1038/sj.gt.3301151
   BARGMANN CI, 1986, NATURE, V319, P226, DOI 10.1038/319226a0
   Baselga J, 2001, EUR J CANCER, V37, pS18, DOI 10.1016/S0959-8049(00)00404-4
   Bennett SRM, 1998, NATURE, V393, P478
   Bennett SRM, 1997, J EXP MED, V186, P65, DOI 10.1084/jem.186.1.65
   Brossart P, 2000, BLOOD, V96, P3102, DOI 10.1182/blood.V96.9.3102.h8003102_3102_3108
   Burke CL, 1998, MOL CELL BIOL, V18, P5371, DOI 10.1128/MCB.18.9.5371
   Cefai D, 1999, INT J CANCER, V83, P393, DOI 10.1002/(SICI)1097-0215(19991029)83:3<393::AID-IJC16>3.3.CO;2-D
   Chen Y, 1998, CANCER RES, V58, P1965
   Concetti A, 1996, CANCER IMMUNOL IMMUN, V43, P307
   Dakappagari NK, 2000, CANCER RES, V60, P3782
   Dalum I, 1999, NAT BIOTECHNOL, V17, P666
   Dalum I, 1997, MOL IMMUNOL, V34, P1113, DOI 10.1016/S0161-5890(97)00147-8
   Dalum I, 1996, J IMMUNOL, V157, P4796
   Di Carlo E, 2001, CLIN CANCER RES, V7, p830S
   Disis ML, 1999, CLIN CANCER RES, V5, P1289
   Disis ML, 2002, J CLIN ONCOL, V20, P2624, DOI 10.1200/JCO.2002.06.171
   Disis ML, 1996, J IMMUNOL, V156, P3151
   Disis ML, 1997, J CLIN ONCOL, V15, P3363, DOI 10.1200/JCO.1997.15.11.3363
   DISIS ML, 1994, CANCER RES, V57, P4687
   Esserman LJ, 1999, CANCER IMMUNOL IMMUN, V47, P337, DOI 10.1007/s002620050539
   Feinmesser RL, 1996, ONCOGENE, V12, P2725
   FISK B, 1995, J EXP MED, V181, P2109, DOI 10.1084/jem.181.6.2109
   Foy TM, 2002, SEMIN ONCOL, V29, P53, DOI 10.1053/sonc.2002.34056
   Foy TM, 2001, VACCINE, V19, P2598, DOI 10.1016/S0264-410X(00)00493-X
   Gu XG, 1998, CANCER RES, V58, P3385
   Gurunathan S, 2000, ANNU REV IMMUNOL, V18, P927, DOI 10.1146/annurev.immunol.18.1.927
   Hertz M, 2001, J IMMUNOL, V167, P3792, DOI 10.4049/jimmunol.167.7.3792
   HURWITZ E, 1995, P NATL ACAD SCI USA, V92, P3353, DOI 10.1073/pnas.92.8.3353
   Ikuta Y, 2002, BLOOD, V99, P3717, DOI 10.1182/blood.V99.10.3717
   KATSUMATA M, 1995, NAT MED, V1, P644, DOI 10.1038/nm0795-644
   Klapper LN, 1997, ONCOGENE, V14, P2099, DOI 10.1038/sj.onc.1201029
   Letvin NL, 1997, P NATL ACAD SCI USA, V94, P9378, DOI 10.1073/pnas.94.17.9378
   LIU E, 1992, ONCOGENE, V7, P1027
   MacLennan ICM, 1997, IMMUNOL REV, V156, P53, DOI 10.1111/j.1600-065X.1997.tb00958.x
   MULLER WJ, 1988, CELL, V54, P105, DOI 10.1016/0092-8674(88)90184-5
   Nagata Y, 1997, J IMMUNOL, V159, P1336
   Ossendorp F, 2000, IMMUNOL LETT, V74, P75, DOI 10.1016/S0165-2478(00)00252-2
   PANINABORDIGNON P, 1989, EUR J IMMUNOL, V19, P2237, DOI 10.1002/eji.1830191209
   PEOPLES GE, 1995, P NATL ACAD SCI USA, V92, P432, DOI 10.1073/pnas.92.2.432
   Piechocki MP, 2001, J IMMUNOL, V167, P3367, DOI 10.4049/jimmunol.167.6.3367
   Pilon SA, 2001, J IMMUNOL, V167, P3201, DOI 10.4049/jimmunol.167.6.3201
   Reilly RT, 2000, CANCER RES, V60, P3569
   Reilly RT, 2001, CANCER RES, V61, P880
   Ridge JP, 1998, NATURE, V393, P474, DOI 10.1038/30989
   Roh H, 2000, CANCER RES, V60, P560
   Rovero S, 2000, J IMMUNOL, V165, P5133, DOI 10.4049/jimmunol.165.9.5133
   Schotte H, 2001, RHEUMATOLOGY, V40, P393, DOI 10.1093/rheumatology/40.4.393
   SLAMON DJ, 1989, SCIENCE, V244, P707, DOI 10.1126/science.2470152
   SLAMON DJ, 1987, SCIENCE, V235, P177, DOI 10.1126/science.3798106
   Thomas H, 1996, BRIT J CANCER, V73, P65, DOI 10.1038/bjc.1996.12
   Tokuda Y, 2001, Breast Cancer, V8, P93, DOI 10.1007/BF02967486
   VANDEVIJVER MJ, 1988, NEW ENGL J MED, V319, P1239, DOI 10.1056/NEJM198811103191902
   Vidovic D, 2002, INT J CANCER, V102, P660, DOI 10.1002/ijc.10785
   Wei WZ, 1999, INT J CANCER, V81, P748, DOI 10.1002/(SICI)1097-0215(19990531)81:5<748::AID-IJC14>3.0.CO;2-6
   YOSHINO I, 1994, CANCER RES, V54, P3387
   Zhou BP, 2000, J BIOL CHEM, V275, P8027, DOI 10.1074/jbc.275.11.8027
   ZUMMEYER BC, 2000, J IMMUNOL, V165, P4133
NR 58
TC 43
Z9 46
U1 0
U2 3
PU AMER ASSOC IMMUNOLOGISTS
PI BETHESDA
PA 9650 ROCKVILLE PIKE, BETHESDA, MD 20814 USA
SN 0022-1767
EI 1550-6606
J9 J IMMUNOL
JI J. Immunol.
PD AUG 1
PY 2003
VL 171
IS 3
BP 1588
EP 1595
DI 10.4049/jimmunol.171.3.1588
PG 8
WC Immunology
SC Immunology
GA 704FG
UT WOS:000184327600058
PM 12874253
OA Bronze
DA 2021-05-03
ER

PT J
AU Lee, JY
   Kim, DH
   Chung, Y
   Shin, SU
   Kang, CY
AF Lee, JY
   Kim, DH
   Chung, Y
   Shin, SU
   Kang, CY
TI Comparison of the antitumor efficacies of Her-2/neu DNA vaccines
   inducing contrasting IgG immunity but comparable CTL activity in mice
SO VACCINE
LA English
DT Article
DE her-2/neu; tumor immunotherapy; DNA vaccine
ID TYROSINE KINASE-ACTIVITY; CYTOTOXIC T-LYMPHOCYTES; MAMMARY-TUMOR GROWTH;
   BREAST-CANCER; NEU-ONCOGENE; PROTO-ONCOGENE; FULL-LENGTH;
   MONOCLONAL-ANTIBODIES; PROTECTIVE IMMUNITY; OVARIAN-CANCER
AB The relative importance of CTL and antibodies in rejecting Her-2/neu-expressing tumors was evaluated in preventive and therapeutic models by DNA vaccination. Four human Her-2/neu-expressing plasmids (pNeU(TM), pNeU(ECD), pNeu(TM)-gDs, and pNeu(ECD-gDs)) were generated encoding either the transmembrame and extracellular domains or the extracellular domain. Interestingly, these plasmids demonstrated substantial difference in inducing Her-2/neu-specific serum IgG according to their signal sequence when injected in BALB/c mice. pNeu(TM) and pNeu(ECD) induced high serum IgG titers. pNeu(TM-gDs) and pNeu(ECD-gDs) induced low or very low serum IgG titers, respectively. As a result, mice vaccinated with not only pNeu(ECD) but also pNeu(ECD-gDs) exhibited complete eradication of a small number of tumor cells. Nevertheless, when the number of tumor cells was increased in a therapeutic model, only pNeu(ECD) exhibited statistically significant antitumor immunity. These studies demonstrate that strong CTL may be sufficient in tumor prevention, but the collaboration of CTL and antibody may be required in tumor therapy. (C) 2002 Elsevier Science Ltd. All rights reserved.
C1 Seoul Natl Univ, Coll Pharm, Immunol Lab, Kwanak Gu, Seoul 151742, South Korea.
   Univ Miami, Sch Med, Sylvester Comprehens Canc Ctr, Miami, FL 33136 USA.
   Seoul Natl Univ, PanGenom Inc, Innovat Ctr, Inst Mol Biol & Genet, Seoul 151742, South Korea.
RP Kang, CY (corresponding author), Seoul Natl Univ, Coll Pharm, Immunol Lab, Kwanak Gu, Seoul 151742, South Korea.
OI Chung, Yeonseok/0000-0001-5780-4841
CR AKIYAMA T, 1986, SCIENCE, V232, P1644, DOI 10.1126/science.3012781
   ALIMANDI M, 1995, ONCOGENE, V10, P1813
   Amici A, 2000, GENE THER, V7, P703, DOI 10.1038/sj.gt.3301151
   Auf G, 2001, CLIN CANCER RES, V7, P3540
   BARGMANN CI, 1986, NATURE, V319, P226, DOI 10.1038/319226a0
   Baselga J, 1999, SEMIN ONCOL, V26, P78
   BERMAN PW, 1989, J VIROL, V63, P3489, DOI 10.1128/JVI.63.8.3489-3498.1989
   Charo J, 1999, J IMMUNOL, V163, P5913
   Chen SA, 2000, CLIN CANCER RES, V6, P4381
   Chen Y, 1998, CANCER RES, V58, P1965
   Chen Y, 2001, GENE THER, V8, P316, DOI 10.1038/sj.gt.3301396
   Cho JH, 2001, J IMMUNOL, V167, P5549, DOI 10.4049/jimmunol.167.10.5549
   COUSSENS L, 1985, SCIENCE, V230, P1132, DOI 10.1126/science.2999974
   DIFIORE PP, 1987, SCIENCE, V237, P178, DOI 10.1126/science.2885917
   Disis ML, 1997, J CLIN ONCOL, V15, P3363, DOI 10.1200/JCO.1997.15.11.3363
   DISIS ML, 1994, CANCER RES, V54, P16
   DOUGALL WC, 1994, ONCOGENE, V9, P2109
   EARP HS, 1995, BREAST CANCER RES TR, V35, P115, DOI 10.1007/BF00694752
   Foy TM, 2001, VACCINE, V19, P2598, DOI 10.1016/S0264-410X(00)00493-X
   Gurunathan S, 2000, ANNU REV IMMUNOL, V18, P927, DOI 10.1146/annurev.immunol.18.1.927
   Hellstrom I, 1998, J IMMUNOTHER, V21, P119, DOI 10.1097/00002371-199803000-00005
   HURWITZ E, 1995, P NATL ACAD SCI USA, V92, P3353, DOI 10.1073/pnas.92.8.3353
   HYNES NE, 1994, BBA-REV CANCER, V1198, P165, DOI 10.1016/0304-419X(94)90012-4
   Kobayashi H, 2000, CANCER RES, V60, P5228
   Kono K, 1997, INT J CANCER, V70, P112
   KRAUS MH, 1987, EMBO J, V6, P605, DOI 10.1002/j.1460-2075.1987.tb04797.x
   Lachman LB, 2001, CANCER GENE THER, V8, P259, DOI 10.1038/sj.cgt.7700300
   Lee JW, 1999, J VIROL, V73, P11, DOI 10.1128/JVI.73.1.11-18.1999
   Lee SW, 1998, J VIROL, V72, P8430, DOI 10.1128/JVI.72.10.8430-8436.1998
   Minev BR, 1999, PHARMACOL THERAPEUT, V81, P121, DOI 10.1016/S0163-7258(98)00039-4
   PANTEL K, 1991, CANCER RES, V51, P4712
   Penichet ML, 1999, LAB ANIM SCI, V49, P179
   PEOPLES GE, 1995, P NATL ACAD SCI USA, V92, P432, DOI 10.1073/pnas.92.2.432
   Piechocki MP, 2001, J IMMUNOL, V167, P3367, DOI 10.4049/jimmunol.167.6.3367
   Pilon SA, 2001, J IMMUNOL, V167, P3201, DOI 10.4049/jimmunol.167.6.3201
   PRESS MF, 1993, CANCER RES, V53, P4960
   Pupa SM, 2001, GENE THER, V8, P75, DOI 10.1038/sj.gt.3301360
   Reilly RT, 2001, CANCER RES, V61, P880
   RIVOLTINI L, 1995, CANCER RES, V55, P3149
   Rovero S, 2000, J IMMUNOL, V165, P5133, DOI 10.4049/jimmunol.165.9.5133
   Seliger B, 1996, CANCER RES, V56, P1756
   Seliger B, 2001, CANCER RES, V61, P8647
   SESHADRI R, 1993, J CLIN ONCOL, V11, P1936, DOI 10.1200/JCO.1993.11.10.1936
   SLAMON DJ, 1989, SCIENCE, V244, P707, DOI 10.1126/science.2470152
   SLAMON DJ, 1987, SCIENCE, V235, P177, DOI 10.1126/science.3798106
   STERN DF, 1986, MOL CELL BIOL, V6, P1729, DOI 10.1128/MCB.6.5.1729
   Valone FH, 2001, CANCER J, V7, pS53
   Wei WZ, 1999, INT J CANCER, V81, P748, DOI 10.1002/(SICI)1097-0215(19990531)81:5<748::AID-IJC14>3.0.CO;2-6
   WELLS DJ, 1993, FEBS LETT, V332, P179, DOI 10.1016/0014-5793(93)80508-R
   YONEMURA Y, 1991, CANCER RES, V51, P1034
NR 50
TC 13
Z9 13
U1 0
U2 2
PU ELSEVIER SCI LTD
PI OXFORD
PA THE BOULEVARD, LANGFORD LANE, KIDLINGTON, OXFORD OX5 1GB, OXON, ENGLAND
SN 0264-410X
J9 VACCINE
JI Vaccine
PD JAN 17
PY 2003
VL 21
IS 5-6
BP 521
EP 531
AR PII S0264-410X(02)00470-X
DI 10.1016/S0264-410X(02)00470-X
PG 11
WC Immunology; Medicine, Research & Experimental
SC Immunology; Research & Experimental Medicine
GA 645BM
UT WOS:000180956400025
PM 12531652
DA 2021-05-03
ER

PT J
AU Nakamura, H
   Saji, H
   Aute, I
   Kawasaki, N
   Hosaka, M
   Ogata, A
   Saijo, T
   Kato, H
AF Nakamura, H
   Saji, H
   Aute, I
   Kawasaki, N
   Hosaka, M
   Ogata, A
   Saijo, T
   Kato, H
TI Peripheral leukocytes with HLA-DR+/CD8(-) phenotype are associated with
   prognosis in patients with lung cancer
SO ANTICANCER RESEARCH
LA English
DT Article
DE tumor immunity; lung cancer; leukocyte; subset; human leukocyte antigen;
   HLA-DR
ID DR ANTIGEN EXPRESSION; HLA-DR; LYMPHOCYTE SUBSETS; HUMAN MONOCYTES;
   OVARIAN-CANCER; BLOOD; IMMUNOTHERAPY; CARCINOMA; TUMORS; TRAUMA
AB Background: We have previously reported that the most significant immunological prognostic factors in patients with lung cancer are the percentages of peripheral HLA-DR+ lymphocytes. Patients and Methods: We performed two-color flow cytometric analyses using two combinations of double-staining to identify lymphocyte phenotypes HLA-DR/CD4 and HLA-DR/CD8, and examined the correlation between the expression of these subsets and survival in 51 patients with non-small cell lung cancer. Results: The percentages of HLA-DR+, HLA-DR+/CD4(+) (activated helper/inducer T cells) and HLA-DR+/CD8(+) (activated cytotoxic/suppressor T cells) did not correlate with survival. However, survival was better when the percentage of HLA-DP+/CD8(-) was below normal (p=0.0267). The 4-year survival rate inpatients with high and low percentages of peripheral HLA-DR+/CD8(-) lymphocytes was 26.0% and 53.2%, respectively. Conclusion: The subset of HLA-DR+/CD8(-) lymphocytes powerfully predicts the survival of patients with non-small cell lung cancer.
C1 Tokyo Med Univ Hosp, Dept Surg, Shinjuku Ku, Tokyo 1600023, Japan.
RP Nakamura, H (corresponding author), Tokyo Med Univ Hosp, Dept Surg, Shinjuku Ku, 6-7-1 Nishi Shinjuku, Tokyo 1600023, Japan.
CR BECKER S, 1990, CELL IMMUNOL, V129, P351, DOI 10.1016/0008-8749(90)90211-9
   BRAUN DP, 1983, CANCER IMMUNOL IMMUN, V15, P114
   CHASTANG C, 1985, STAT MED, V4, P279, DOI 10.1002/sim.4780040306
   CHEADLE WG, 1991, AM J SURG, V161, P639, DOI 10.1016/0002-9610(91)91247-G
   DALBOW MH, 1977, J LAB CLIN MED, V90, P295
   Ditschkowski M, 1999, ANN SURG, V229, P246, DOI 10.1097/00000658-199902000-00013
   GERRARD TL, 1990, J IMMUNOL, V144, P4670
   HERSHMAN MJ, 1990, BRIT J SURG, V77, P204, DOI 10.1002/bjs.1800770225
   HOLMES EC, 1979, J THORAC CARDIOV SUR, V77, P362
   HOLMES EC, 1976, J THORAC CARDIOV SUR, V71, P161
   KIKUCHI Y, 1990, J CANCER RES CLIN, V116, P283, DOI 10.1007/BF01612904
   LIN CC, 1987, CHEST, V92, P1022, DOI 10.1378/chest.92.6.1022
   MIYAZAKI K, 1995, GYNECOL ONCOL, V58, P362, DOI 10.1006/gyno.1995.1243
   Mountain CF, 1997, CHEST, V111, P1710, DOI 10.1378/chest.111.6.1710
   Nakamura H, 2002, LUNG CANCER-J IASLC, V37, P161, DOI 10.1016/S0169-5002(02)00100-9
   Pelletreau RH, 1996, MIDDLE EAST POLICY, V4, P1, DOI 10.1111/j.1475-4967.1996.tb00220.x
   URIST MM, 1977, J THORAC CARDIOV SUR, V73, P189
   WANEBO HJ, 1976, J THORAC CARDIOV SUR, V72, P339
   YACYSHYN MBB, 1995, INT J CANCER, V61, P470, DOI 10.1002/ijc.2910610407
   ZEROMSKI J, 1988, ACTA OTO-LARYNGOL, V105, P149, DOI 10.3109/00016488809119459
NR 20
TC 6
Z9 7
U1 0
U2 0
PU INT INST ANTICANCER RESEARCH
PI ATHENS
PA EDITORIAL OFFICE 1ST KM KAPANDRITIOU-KALAMOU RD KAPANDRITI, PO BOX 22,
   ATHENS 19014, GREECE
SN 0250-7005
J9 ANTICANCER RES
JI Anticancer Res.
PD SEP-OCT
PY 2003
VL 23
IS 5B
BP 4149
EP 4152
PG 4
WC Oncology
SC Oncology
GA 748VF
UT WOS:000186881200011
PM 14666616
DA 2021-05-03
ER

PT J
AU Melichar, B
   Savary, CA
   Patenia, R
   Templin, S
   Melicharova, K
   Freedman, RS
AF Melichar, B
   Savary, CA
   Patenia, R
   Templin, S
   Melicharova, K
   Freedman, RS
TI Phenotype and antitumor activity of ascitic fluid monocytes in patients
   with ovarian carcinoma
SO INTERNATIONAL JOURNAL OF GYNECOLOGICAL CANCER
LA English
DT Article
DE cytotoxicity; monocytes; ovarian cancer
ID COLONY-STIMULATING FACTOR; MACROPHAGE TUMORICIDAL ACTIVITY;
   TUMOR-INFILTRATING LYMPHOCYTES; RECOMBINANT INTERFERON-GAMMA;
   PERITONEAL-MACROPHAGES; DENDRITIC CELLS; BLOOD MONOCYTES;
   CANCER-PATIENTS; PHASE-I; ADOPTIVE IMMUNOTHERAPY
AB Monocytes/macrophages (MO/MA) represent a major leukocyte population in the peritoneal cavity of patients with epithelial ovarian cancer (EOC). We examined the phenotypic characteristics and antitumor cell activity of ascitic MO in patients with EOC. MO/MA phenotype was compared with MO in peripheral blood by two- and three-color flow cytometry. Cytotoxic/cytostatic effects of different cytokines on cultured EOC cells were measured by initial labeling or uptake inhibition of [methyl-H-3] thymidine. Malignant ascites had higher proportion of MO/MA with the CD14(bright)CD16(+) phenotype than peripheral blood. Cell surface antigen expression of activation and differentiation in peripheral blood and ascites, including CD38, CD40, CD64, and CD86, was higher on CD14(bright)CD16(-) and CD14(bright)CD16(+) than on CD14(dim)CD16(-) cells. HLA-DR expression was higher on ascitic MO/MA than peripheral blood MO. Significant cytotoxic/cytostatic activity was elicited by treating ascitic MO/MA with interferon-gamma (IFN-gamma) and interleukin-2 (IL-2), but not with interleukin-12, paclitaxel, granulocyte-monocyte colony-stimulating factor (GM-CSF), or tumor necrosis factor-alpha (TNF-alpha). Soluble CD40Lt did not enhance MO/MA cytotoxic activity, and inhibited IFN-gamma or IL-2 induced cytoxicity. We conclude that MO/MA from ascites have elevated proportions of CD14(bright)CD16(+) cells, showing phenotypic features of activation. IFN-gamma induces the cytotoxic and cytostatic activity of MO/MA that is inhibited by CD40Lt.
C1 Univ Texas, MD Anderson Canc Ctr, Dept Gynecol Oncol, Houston, TX 77030 USA.
   Univ Texas, MD Anderson Canc Ctr, Dept Surg Oncol, Houston, TX 77030 USA.
RP Freedman, RS (corresponding author), Univ Texas, MD Anderson Canc Ctr, Dept Gynecol Oncol, 1515 Holcombe Blvd,Unit 440, Houston, TX 77030 USA.
CR ALDERSON MR, 1993, J EXP MED, V178, P669, DOI 10.1084/jem.178.2.669
   BERNASCONI S, 1995, INT J CANCER, V60, P300, DOI 10.1002/ijc.2910600304
   BETJES MGH, 1993, CLIN EXP IMMUNOL, V94, P377
   COX GW, 1992, J IMMUNOL, V149, P3290
   Dong ZY, 1998, J EXP MED, V188, P755, DOI 10.1084/jem.188.4.755
   Edwards RP, 1997, J CLIN ONCOL, V15, P3399, DOI 10.1200/JCO.1997.15.11.3399
   EISCHEN A, 1994, BRIT J HAEMATOL, V88, P712, DOI 10.1111/j.1365-2141.1994.tb05109.x
   ESPINOZADELGADO I, 1995, J LEUKOCYTE BIOL, V57, P13
   Fidler I J, 1994, Adv Pharmacol, V30, P271, DOI 10.1016/S1054-3589(08)60177-5
   FREEDMAN RS, 1978, CANCER, V42, P2352, DOI 10.1002/1097-0142(197811)42:5<2352::AID-CNCR2820420536>3.0.CO;2-#
   FREEDMAN RS, 1994, J IMMUNOL METHODS, V167, P145, DOI 10.1016/0022-1759(94)90084-1
   Freedman RS, 1996, J IMMUNOTHER, V19, P443, DOI 10.1097/00002371-199611000-00009
   Freedman RS, 2000, CLIN CANCER RES, V6, P2268
   GAGLIARDI MC, 1995, INT IMMUNOL, V7, P1741, DOI 10.1093/intimm/7.11.1741
   GOTTLIEB WH, 1992, CYTOKINE, V4, P385
   Grage-Griebenow E, 2001, J LEUKOCYTE BIOL, V69, P11
   HIBBS JB, 1987, SCIENCE, V235, P473, DOI 10.1126/science.2432665
   HORI K, 1987, CANCER RES, V47, P5868
   HWU P, 2002, IN PRESS J IMMUNOTHE
   Imaizumi K, 1999, AM J PHYSIOL-LUNG C, V277, pL49, DOI 10.1152/ajplung.1999.277.1.L49
   KOSKI IR, 1976, VITRO METHODS CELL M, P359
   Kubicka U, 1996, SCAND J IMMUNOL, V44, P157, DOI 10.1046/j.1365-3083.1996.d01-297.x
   Lenzi R, 2002, CLIN CANCER RES, V8, P3686
   Loercher AE, 1999, J IMMUNOL, V163, P6251
   LOPEZ M, 1992, J IMMUNOTHER, V11, P209, DOI 10.1097/00002371-199204000-00008
   MALKOVSKY M, 1987, NATURE, V325, P262, DOI 10.1038/325262a0
   MANTHEY CL, 1994, J IMMUNOL, V152, P825
   MANTOVANI A, 1992, IMMUNOL TODAY, V13, P265, DOI 10.1016/0167-5699(92)90008-U
   Mathew G, 1999, AUST NZ J SURG, V69, P14, DOI 10.1046/j.1440-1622.1999.01484.x
   Melichar B, 2003, J IMMUNOTHER, V26, P270, DOI 10.1097/00002371-200305000-00010
   Melichar B, 2002, INT J GYNECOL CANCER, V12, P3, DOI 10.1046/j.1525-1438.2002.01093.x
   Melichar B, 2001, ONKOLOGIE, V24, P156, DOI 10.1159/000050304
   Melichar B, 2001, SCAND J CLIN LAB INV, V61, P363, DOI 10.1080/003655101316911404
   Melichar B, 2001, IMMUNOPHARM IMMUNOT, V23, P163, DOI 10.1081/IPH-100103857
   Melichar B, 1998, CLIN CANCER RES, V4, P799
   Melichar B, 1998, CLIN CANCER RES, V4, P3069
   MODOLELL M, 1995, EUR J IMMUNOL, V25, P1101, DOI 10.1002/eji.1830250436
   Muenchen HJ, 1997, ANTI-CANCER DRUG, V8, P784, DOI 10.1097/00001813-199709000-00008
   Musso T, 2001, J LEUKOCYTE BIOL, V69, P605
   PACE JL, 1983, J IMMUNOL, V130, P2011
   Peters JH, 1996, IMMUNOL TODAY, V17, P273, DOI 10.1016/0167-5699(96)80544-5
   PujadeLauraine E, 1996, J CLIN ONCOL, V14, P343, DOI 10.1200/JCO.1996.14.2.343
   Ranjan P, 1997, ANTI-CANCER DRUG, V8, P797, DOI 10.1097/00001813-199709000-00010
   Robertson MJ, 1999, CLIN CANCER RES, V5, P9
   Rothe G, 1996, ARTERIOSCL THROM VAS, V16, P1437, DOI 10.1161/01.ATV.16.12.1437
   SALEH MN, 1995, BLOOD, V85, P2910, DOI 10.1182/blood.V85.10.2910.bloodjournal85102910
   SCHUMANN RR, 1992, RES IMMUNOL, V143, P11, DOI 10.1016/0923-2494(92)80074-U
   SPITERI MA, 1991, CLIN EXP IMMUNOL, V83, P157
   Steinmann RM, 1999, ANNU REV IMMUNOL, V9, P271
   SUNDERKOTTER C, 1994, J LEUKOCYTE BIOL, V55, P410
   Szeberenyi JB, 2000, IMMUNOBIOLOGY, V202, P51, DOI 10.1016/S0171-2985(00)80052-2
   TONER GC, 1994, J IMMUNOTHER, V15, P59, DOI 10.1097/00002371-199401000-00008
   Trinchieri G, 1996, J LEUKOCYTE BIOL, V59, P505
   van Kooten C, 2000, J LEUKOCYTE BIOL, V67, P2
   Vonderheide RH, 2001, J CLIN ONCOL, V19, P3280, DOI 10.1200/JCO.2001.19.13.3280
   WEINBERG JB, 1995, BLOOD, V86, P1184
NR 56
TC 26
Z9 27
U1 0
U2 2
PU BLACKWELL PUBLISHING INC
PI MALDEN
PA 350 MAIN ST, MALDEN, MA 02148 USA
SN 1048-891X
J9 INT J GYNECOL CANCER
JI Int. J. Gynecol. Cancer
PD JUL-AUG
PY 2003
VL 13
IS 4
BP 435
EP 443
DI 10.1046/j.1525-1438.2003.13331.x
PG 9
WC Oncology; Obstetrics & Gynecology
SC Oncology; Obstetrics & Gynecology
GA 709FZ
UT WOS:000184616300006
PM 12911719
DA 2021-05-03
ER

PT J
AU Kass, R
   Bellone, S
   Palmieri, M
   Cane, S
   Bignotti, E
   Henry-Tillman, R
   Hutchins, L
   Cannon, MJ
   Klimberg, S
   Santin, AD
AF Kass, R
   Bellone, S
   Palmieri, M
   Cane, S
   Bignotti, E
   Henry-Tillman, R
   Hutchins, L
   Cannon, MJ
   Klimberg, S
   Santin, AD
TI Restoration of tumor-specific HLA class I restricted cytotoxicity in
   tumor infiltrating lymphocytes of advanced breast cancer patients by in
   vitro stimulation with tumor antigen-pulsed autologous dendritic cells
SO BREAST CANCER RESEARCH AND TREATMENT
LA English
DT Article
DE breast cancer; CTLs; dendritic cells; TIL; tumor lysate
ID T-LYMPHOCYTES; BONE-MARROW; CARCINOMA; VACCINATION; OVARIAN; PEPTIDE;
   ACTIVATION; EXPRESSION; MATURE; MICROENVIRONMENT
AB Breast tumor infiltrating lymphocytes (TIL) are enriched in tumor-specific cytotoxic T lymphocytes (CTL), and may represent a superior source of CTL compare to peripheral blood lymphocytes (PBL), for adoptive T cell immunotherapy of breast cancer. However, the immunocompetence of TIL and the possibility to consistently restore their tumor-specific lytic activity in vitro remains an open issue. In this study we evaluated the potential of tumor antigen-pulsed fully mature dendritic cell ( DC) stimulation in restoring tumor-specific cytotoxicity in anergic TIL populations from advanced breast cancer patients. In addition we have compared tumor-specific T cell responses induced by tumor antigen-loaded DC stimulation of TIL to responses induced from PBL. Although TIL were consistently non-cytotoxic after isolation or culture in the presence of interleukin-2 (IL-2), in matched experiments from three consecutive patients, tumor-lysate-pulsed DC-stimulated CD8+ T cell derived from TIL were found to be significantly more cytotoxic than PBL ( p < 0.05). In addition, cytotoxicity against autologous tumor cells was more significantly inhibited by an anti-HLA class I (W6/32) MAb in TIL compared to PBL (p < 0.05). CTL populations derived from TIL and PBL did not lyse autologous EBV-transformed lymphoblastoid cell lines, and showed negligible cytotoxicity against the NK-sensitive cell line K562. Furthermore, in both CD8+ T cell populations the majority of the tumor-specific CTL exhibited a Th1 cytokine bias (IFN-gamma(high)/ IL-4(low)). Taken together, these data show that tumor lysate-pulsed mature DC can consistently restore tumor-specific lytic activity in non-cytotoxic breast cancer TIL. These results may have important implications for the treatment of chemotherapy resistant breast cancer with active or adoptive immunotherapy.
C1 Univ Arkansas Med Sci, Med Ctr, Div Gynecol Oncol, Little Rock, AR 72205 USA.
   Univ Arkansas Med Sci, Dept Gen Surg, Little Rock, AR 72205 USA.
   Univ Arkansas Med Sci, Dept Med, Little Rock, AR 72205 USA.
   Univ Arkansas Med Sci, Dept Microbiol & Immunol, Little Rock, AR 72205 USA.
   Univ Brescia, Div Gynecol Oncol, Brescia, Italy.
RP Santin, AD (corresponding author), Univ Arkansas Med Sci, Med Ctr, Div Gynecol Oncol, 4301 W Markham, Little Rock, AR 72205 USA.
EM santinalessandrod@uams.edu
OI Cane, Stefania/0000-0003-4324-4681
CR Babcock B, 1998, MOL IMMUNOL, V35, P1121, DOI 10.1016/S0161-5890(98)00100-X
   Banchereau J, 1998, NATURE, V392, P245, DOI 10.1038/32588
   Bell D, 1999, J EXP MED, V190, P1417, DOI 10.1084/jem.190.10.1417
   Braun S, 2000, J CLIN ONCOL, V18, P80, DOI 10.1200/JCO.2000.18.1.80
   BROWN DC, 1995, SURGERY, V117, P96, DOI 10.1016/S0039-6060(05)80235-1
   Chen YM, 1997, J IMMUNOTHER, V20, P354, DOI 10.1097/00002371-199709000-00004
   Clerici M, 1998, J NATL CANCER I, V90, P261, DOI 10.1093/jnci/90.4.261
   Coventry BJ, 1996, J IMMUNOL, V156, P3486
   Dhodapkar MV, 2000, J CLIN INVEST, V105, pR9, DOI 10.1172/JCI9051
   Dhodapkar MV, 1999, J CLIN INVEST, V104, P173, DOI 10.1172/JCI6909
   Dhodapkar MV, 2001, J EXP MED, V193, P233, DOI 10.1084/jem.193.2.233
   FIANDER AN, 1995, INT J GYNECOL CANCER, V5, P438, DOI 10.1046/j.1525-1438.1995.05060438.x
   FIDLER IJ, 1995, J NATL CANCER I, V87, P1588, DOI 10.1093/jnci/87.21.1588
   Gabrilovich DI, 1996, CELL IMMUNOL, V170, P101, DOI 10.1006/cimm.1996.0139
   Gabrilovich DI, 1997, CLIN CANCER RES, V3, P483
   Geiger JD, 2001, CANCER RES, V61, P8513
   GHOSH P, 1995, J NATL CANCER I, V87, P1478, DOI 10.1093/jnci/87.19.1478
   Gong JL, 2000, P NATL ACAD SCI USA, V97, P2715, DOI 10.1073/pnas.050587197
   Hsu FJ, 1996, NAT MED, V2, P52, DOI 10.1038/nm0196-52
   Hudson JM, 1998, J INTERF CYTOK RES, V18, P529, DOI 10.1089/jir.1998.18.529
   Jonuleit H, 1997, EUR J IMMUNOL, V27, P3135, DOI 10.1002/eji.1830271209
   Kim DK, 1999, ANTICANCER RES, V19, P2907
   Kugler A, 2000, NAT MED, V6, P332, DOI 10.1038/73193
   LINEHAN DC, 1995, J IMMUNOL, V155, P4486
   Liyanage UK, 2002, J IMMUNOL, V169, P2756, DOI 10.4049/jimmunol.169.5.2756
   Lopez CB, 1998, CELL IMMUNOL, V190, P141, DOI 10.1006/cimm.1998.1390
   Nestle FO, 1998, NAT MED, V4, P328, DOI 10.1038/nm0398-328
   PEOPLES GE, 1995, CELL IMMUNOL, V164, P279, DOI 10.1006/cimm.1995.1171
   PEOPLES GE, 1995, P NATL ACAD SCI USA, V92, P432, DOI 10.1073/pnas.92.2.432
   Pittet MJ, 2000, J IMMUNOL, V164, P1148, DOI 10.4049/jimmunol.164.3.1148
   RIETHMULLER G, 1992, CURR OPIN IMMUNOL, V4, P647, DOI 10.1016/0952-7915(92)90041-C
   ROMAGNANI S, 1992, INT ARCH ALLERGY IMM, V98, P279, DOI 10.1159/000236199
   ROMANI N, 1994, J EXP MED, V180, P83, DOI 10.1084/jem.180.1.83
   ROSENBERG SA, 1988, NEW ENGL J MED, V319, P1676, DOI 10.1056/NEJM198812223192527
   SALLUSTO F, 1994, J EXP MED, V179, P1109, DOI 10.1084/jem.179.4.1109
   Santin AD, 2000, AM J OBSTET GYNECOL, V183, P601, DOI 10.1067/mob.2000.107097
   Santin AD, 2000, OBSTET GYNECOL, V96, P422, DOI 10.1016/S0029-7844(00)00916-9
   Santin AD, 1999, IMMUNOBIOLOGY, V200, P187, DOI 10.1016/S0171-2985(99)80069-2
   Santin AD, 2002, NEW ENGL J MED, V346, P1752, DOI 10.1056/NEJM200205303462219
   Schuler G, 1997, J EXP MED, V186, P1183, DOI 10.1084/jem.186.8.1183
   Solomayer EF, 2001, CLIN CANCER RES, V7, P4102
   Steinman RM, 2002, P NATL ACAD SCI USA, V99, P351, DOI 10.1073/pnas.231606698
   TAKASHI N, 1999, J EXP MED, V190, P617
   TARTOUR E, 1995, INT J CANCER, V63, P205, DOI 10.1002/ijc.2910630210
   Thurner B, 1999, J EXP MED, V190, P1669, DOI 10.1084/jem.190.11.1669
   WHITESIDE TL, 1986, J IMMUNOL METHODS, V90, P221, DOI 10.1016/0022-1759(86)90079-7
   Whiteside TL, 1993, TUMOR INFILTRATING L
   Yannelli JR, 1996, INT J CANCER, V65, P413, DOI 10.1002/(SICI)1097-0215(19960208)65:4<413::AID-IJC3>3.0.CO;2-#
   Young JW, 1996, J EXP MED, V183, P7, DOI 10.1084/jem.183.1.7
NR 49
TC 14
Z9 16
U1 0
U2 2
PU SPRINGER
PI NEW YORK
PA ONE NEW YORK PLAZA, SUITE 4600, NEW YORK, NY, UNITED STATES
SN 0167-6806
EI 1573-7217
J9 BREAST CANCER RES TR
JI Breast Cancer Res. Treat.
PD AUG
PY 2003
VL 80
IS 3
BP 275
EP 285
DI 10.1023/A:1024938215782
PG 11
WC Oncology
SC Oncology
GA 705VT
UT WOS:000184417200005
PM 14503800
DA 2021-05-03
ER

PT J
AU DeNardo, GL
   Bradt, BM
   Mirick, GR
   DeNardo, SJ
AF DeNardo, GL
   Bradt, BM
   Mirick, GR
   DeNardo, SJ
TI Human antiglobulin response to foreign antibodies: therapeutic benefit?
SO CANCER IMMUNOLOGY IMMUNOTHERAPY
LA English
DT Article
DE antibody; cancer; human anti-mouse antibody; immunotherapy;
   radioimmunotherapy
ID MOUSE MONOCLONAL-ANTIBODIES; HUMAN IMMUNE-RESPONSE; T-CELL LYMPHOMA;
   B-LYMPHOCYTIC MALIGNANCIES; ANTI-IDIOTYPIC ANTIBODIES; TUMOR-ASSOCIATED
   ANTIGEN; NON-HODGKINS-LYMPHOMA; CANCER-PATIENTS; OVARIAN-CANCER;
   ANTIIDIOTYPIC ANTIBODIES
AB Immunotherapies for cancer offer attractive alternatives to conventional therapies although human anti-globulin antibody (HAGA) against the antibody (Ab) administered to the patient can be an obstacle to repeated treatment. Monoclonal antibodies (mAb), whether foreign or human in origin, have been used safely in patients for two decades. Adverse events have not proven to be significant clinical obstacles, although alterations of pharmacokinetic behavior of subsequently administered Ab can lead to less effective therapy. Not only is HAGA safe, but it can be associated with beneficial immunity in patients. Studies have shown that some patients have unexpectedly prolonged survival associated with HAGA. In our own non-Hodgkin's lymphoma (NHL) patients treated with mouse Lym-1 anti-lymphoma mAb, a high human anti-mouse Ab (HAMA) titer was associated with increased survival. The possible mechanisms linking HAMA responses to survival are likely related to Ab generated against the idiotopes of the administered Ab. An induced immune cascade in these patients, including anti-idiotypic Ab (Ab2) and cytotoxic Ab1' or Ab3 probably contributed to survival. In summary, HAGA should not a priori preclude the therapeutic use of Ab for cancer.
C1 Univ Calif Davis, Ctr Med, Dept Internal Med, Sacramento, CA 95816 USA.
RP DeNardo, GL (corresponding author), Univ Calif Davis, Ctr Med, Dept Internal Med, 1508 Alhambra Blvd,Room 3100, Sacramento, CA 95816 USA.
EM gldenardo@ucdavis.edu
FU NCI NIH HHSUnited States Department of Health & Human ServicesNational
   Institutes of Health (NIH) - USANIH National Cancer Institute (NCI) [P01
   CA 47829] Funding Source: Medline; NATIONAL CANCER INSTITUTEUnited
   States Department of Health & Human ServicesNational Institutes of
   Health (NIH) - USANIH National Cancer Institute (NCI) [P01CA047829]
   Funding Source: NIH RePORTER
CR ADAMS GP, 1992, ANTIBODY IMMUNOCONJ, V5, P81
   BAUM RP, 1994, CANCER, V73, P1121, DOI 10.1002/1097-0142(19940201)73:3+<1121::AID-CNCR2820731353>3.0.CO;2-Q
   Bhattacharya-Chatterjee M, 2000, IMMUNOL LETT, V74, P51, DOI 10.1016/S0165-2478(00)00249-2
   CARRASQUILLO JA, 1987, J NUCL MED, V28, P281
   CHESTER KA, 1994, LANCET, V343, P455, DOI 10.1016/S0140-6736(94)92695-6
   Cheung NKV, 2000, MED PEDIATR ONCOL, V35, P635, DOI 10.1002/1096-911X(20001201)35:6<635::AID-MPO32>3.0.CO;2-W
   Cheung NKV, 2000, CLIN CANCER RES, V6, P2653
   COURTENAYLUCK NS, 1986, CANCER RES, V46, P6489
   COURTENAYLUCK NS, 1988, LANCET, V2, P894
   DeNardo GL, 1999, HYBRIDOMA, V18, P1, DOI 10.1089/hyb.1999.18.1
   DeNardo GL, 2002, J NUCL MED, V43, p312P
   DeNardo GL, 1998, CANCER BIOTHER RADIO, V13, P239, DOI 10.1089/cbr.1998.13.239
   DENARDO GL, 1995, INT J BIOL MARKER, V10, P67
   DENARDO SJ, 1991, NUCL MED BIOL, V18, P621
   DeNardo SJ, 1998, CANCER BIOTHER RADIO, V13, P1, DOI 10.1089/cbr.1998.13.1
   DeNardo SJ, 1999, CLIN CANCER RES, V5, p3213S
   DHINGRA K, 2002, BREAST CANC RES IMMU
   DILLMAN RO, 1984, J CLIN ONCOL, V2, P881, DOI 10.1200/JCO.1984.2.8.881
   FAGERBERG J, 1995, CANCER RES, V55, P1824
   FAGNANI R, 1990, CANCER RES, V50, P3638
   FERRONE S, 1993, ANN NY ACAD SCI, V690, P214
   FOON KA, 1995, J CLIN INVEST, V96, P334, DOI 10.1172/JCI118039
   FRODIN JE, 1992, CELL BIOPHYS, V21, P153
   FRODIN JE, 1991, HYBRIDOMA, V10, P421, DOI 10.1089/hyb.1991.10.421
   Gruber R, 2000, CANCER RES, V60, P1921
   GUPTA S, 1981, CLIN BULL, V11, P58
   HERLYN D, 1986, SCIENCE, V232, P100, DOI 10.1126/science.3952496
   HERLYN D, 1987, P NATL ACAD SCI USA, V84, P8055, DOI 10.1073/pnas.84.22.8055
   Herlyn D, 1996, CANCER IMMUNOL IMMUN, V43, P65, DOI 10.1007/s002620050305
   HERLYN D, 1993, HYBRIDOMA, V12, P515, DOI 10.1089/hyb.1993.12.515
   HOUGHTON AN, 1985, P NATL ACAD SCI USA, V82, P1242, DOI 10.1073/pnas.82.4.1242
   JERNE NK, 1974, ANN INST PASTEUR IMM, VC125, P373
   JUWEID M, 1995, CANCER RES, V55, pS5899
   Kaminski MS, 2000, BLOOD, V96, P1259, DOI 10.1182/blood.V96.4.1259.h8001259_1259_1266
   Kaminski MS, 1996, J CLIN ONCOL, V14, P1974, DOI 10.1200/JCO.1996.14.7.1974
   KHAZAELI MB, 1994, J IMMUNOTHER, V15, P42, DOI 10.1097/00002371-199401000-00006
   KHAZAELI MB, 1991, CANCER RES, V51, P5461
   KIMURA K, 1991, CANCER RES, V51, P4310
   Knox SJ, 1996, CLIN CANCER RES, V2, P457
   KOPROWSKI H, 1984, P NATL ACAD SCI-BIOL, V81, P216, DOI 10.1073/pnas.81.1.216
   KOSMAS C, 1992, CANCER RES, V52, P904
   KOSMAS C, 1994, CANCER, V73, P3000, DOI 10.1002/1097-0142(19940615)73:12<3000::AID-CNCR2820731218>3.0.CO;2-G
   KOSMAS C, 1991, BRIT J CANCER, V64, P494, DOI 10.1038/bjc.1991.337
   KUUSREICHEL K, 1994, CLIN DIAGN LAB IMMUN, V1, P365, DOI 10.1128/CDLI.1.4.365-372.1994
   Lamborn KR, 1997, CLIN CANCER RES, V3, P1253
   LANZAVECCHIA A, 1988, J EXP MED, V167, P345, DOI 10.1084/jem.167.2.345
   LEDERMANN JA, 1988, BRIT J CANCER, V58, P654, DOI 10.1038/bjc.1988.279
   Liu SY, 1998, J CLIN ONCOL, V16, P3270, DOI 10.1200/JCO.1998.16.10.3270
   LOBUGLIO AF, 1988, J NATL CANCER I, V80, P932, DOI 10.1093/jnci/80.12.932
   LOBUGLIO AF, 1988, ANTIBODY IMMUNOCONJ, V1, P305
   MADIYALAKAN R, 1995, HYBRIDOMA, V14, P199, DOI 10.1089/hyb.1995.14.199
   McLaughlin P, 1998, J CLIN ONCOL, V16, P2825, DOI 10.1200/JCO.1998.16.8.2825
   MEEKER TC, 1985, BLOOD, V65, P1349, DOI 10.1182/blood.V65.6.1349.bloodjournal6561349
   MEREDITH RF, 1993, ANTIBODY IMMUNOCONJ, V6, P39
   Miotti S, 1999, INT J CANCER, V84, P62, DOI 10.1002/(SICI)1097-0215(19990219)84:1<62::AID-IJC12>3.3.CO;2-K
   MITTELMAN A, 1992, P NATL ACAD SCI USA, V89, P466, DOI 10.1073/pnas.89.2.466
   MITTELMAN A, 1995, HYBRIDOMA, V14, P175, DOI 10.1089/hyb.1995.14.175
   MORRISON SL, 1985, SCIENCE, V229, P1202, DOI 10.1126/science.3929380
   OEHR P, 1991, European Journal of Nuclear Medicine, V18, P529
   ORATZ R, 1990, J BIOL RESP MODIF, V9, P345
   Reff ME, 2001, CRIT REV ONCOL HEMAT, V40, P25, DOI 10.1016/S1040-8428(01)00132-9
   RIECHMANN L, 1988, NATURE, V332, P323, DOI 10.1038/332323a0
   RIETHMULLER G, 1994, LANCET, V343, P1177, DOI 10.1016/S0140-6736(94)92398-1
   ROSEN ST, 1987, J CLIN ONCOL, V5, P562, DOI 10.1200/JCO.1987.5.4.562
   SCHROFF RW, 1985, CANCER RES, V45, P879
   SEARS HF, 1982, LANCET, V1, P762
   SEARS HF, 1984, GENES ANTIGENS CANC, P180
   SHAWLER DL, 1985, J IMMUNOL, V135, P1530
   TORRES G, 1993, CLIN NUCL MED, V18, P477, DOI 10.1097/00003072-199306000-00003
   WAGNER U, 1990, TUMORDIAGN THER, V11, P1
   WAGNER U A, 1992, Biotechnology Therapeutics, V3, P81
   Witzig TE, 2002, J CLIN ONCOL, V20, P2453, DOI 10.1200/JCO.2002.11.076
   ZIMMER AM, 1988, J NUCL MED, V29, P174
NR 73
TC 37
Z9 38
U1 0
U2 1
PU SPRINGER
PI NEW YORK
PA 233 SPRING ST, NEW YORK, NY 10013 USA
SN 0340-7004
EI 1432-0851
J9 CANCER IMMUNOL IMMUN
JI Cancer Immunol. Immunother.
PD MAY
PY 2003
VL 52
IS 5
BP 309
EP 316
DI 10.1007/s00262-002-0350-y
PG 8
WC Oncology; Immunology
SC Oncology; Immunology
GA 682QT
UT WOS:000183103800005
PM 12700946
DA 2021-05-03
ER

PT J
AU DiSaia, PJ
   Bloss, JD
AF DiSaia, PJ
   Bloss, JD
TI Treatment of ovarian cancer: new strategies
SO GYNECOLOGIC ONCOLOGY
LA English
DT Article
DE ovarian cancer; gene therapy; tumor suppressor genes; oncogenes; suicide
   genes; immunotherapy; signal transduction inhibitors; angiogenesis
ID WILD-TYPE P53; RECEPTOR TYROSINE KINASE; E1A GENE-TRANSFER; PHASE-I;
   CYCLOOXYGENASE-2 COX-2; RECOMBINANT ADENOVIRUS; C-MYC; THERAPY; CELLS;
   EXPRESSION
AB Objectives. The objective was to review the progress made in gene- and molecular-based management of ovarian cancer over the past decade and the future direction of targeted therapies.
   Methods. Research studies, review articles, and scientific meeting abstracts published between 1994 and 2002 were reviewed and analyzed.
   Results. Significant progress has been made in understanding the molecular biology of ovarian cancer and the role that single-nucleotide polymorphisms, tumor suppressor genes, and oncogenes play in promoting tumor cell growth and proliferation. Strategies have been developed to correct gene defects or single out ovarian cancer cells for destruction. Molecular-based therapies are now under development to specifically target receptors and signal transduction pathways that control cell proliferation and apoptosis, angiogenesis, cellular adhesion, and cell motility in ovarian tumors.
   Conclusions. The end product of this intense investigation will be new targeted therapies that offer the hope of improving the medical management of ovarian cancer while being significantly less toxic to normal cells. (C) 2003 Elsevier Inc. All rights reserved.
C1 Eli Lilly & Co, Indianapolis, IN 46285 USA.
   Univ Calif Irvine, Ctr Med, Chao Family Clin Canc Res Ctr, Div Gynecol Oncol,Dept Obstet & Gynecol, Orange, CA 92868 USA.
RP DiSaia, PJ (corresponding author), Univ Calif Irvine, Ctr Med, Chao Family Clin Canc Res Ctr, Div Gynecol Oncol,Dept Obstet & Gynecol, Bldg 23,Route 81,Room 107,101 City Dr, Orange, CA 92868 USA.
EM pjdisaia@uci.edu
CR Abramson N, 2002, J CLIN ONCOL, V20, P1147, DOI 10.1200/JCO.2002.20.4.1147
   Alvarez RD, 2000, MOL THER, V2, P524, DOI 10.1006/mthe.2000.0194
   Baselga J, 2002, J CLIN ONCOL, V20, P4292, DOI 10.1200/JCO.2002.03.100
   BERCHUCK A, 1994, AM J OBSTET GYNECOL, V170, P246
   Bookman MA, 2002, SEMIN ONCOL, V29, P20, DOI 10.1053/sonc.2002.31592
   DESHANE J, 1995, GYNECOL ONCOL, V59, P8, DOI 10.1006/gyno.1995.1260
   Disaia P, 2002, CLIN GYNECOLOGIC ONC
   Ferrandina G, 2002, ANN ONCOL, V13, P1205, DOI 10.1093/annonc/mdf207
   FINKLER N, 2001, P 37 ANN M AM SOC CL
   FOE R, 1994, NAT IMMUN, V13, P65
   FOLKMAN J, 1995, NAT MED, V1, P27, DOI 10.1038/nm0195-27
   FREEDMAN RS, 1994, J IMMUNOTHER, V16, P198, DOI 10.1097/00002371-199410000-00004
   FREEMAN SM, 1993, CANCER RES, V53, P5274
   FREEMAN SM, 1995, HUM GENE THER, V6, P927, DOI 10.1089/hum.1995.6.7-927
   GomezManzano C, 1996, CANCER RES, V56, P694
   GORDON A, 2001, P 37 ANN M AM SOC CL
   Hellstrom I, 2001, CANCER RES, V61, P2420
   HOFLAND H, 1995, BIOCHEM BIOPH RES CO, V207, P492, DOI 10.1006/bbrc.1995.1215
   Hortobagyi GN, 2001, J CLIN ONCOL, V19, P3422, DOI 10.1200/JCO.2001.19.14.3422
   JANICEK MF, 1995, GYNECOL ONCOL, V59, P87, DOI 10.1006/gyno.1995.1272
   JOLLY D, 1994, CANCER GENE THER, V1, P51
   Keyes K, 2002, CANCER RES, V62, P5597
   Kigawa J, 2001, Hum Cell, V14, P165
   Lander ES, 2001, NATURE, V409, P860, DOI 10.1038/35057062
   Link CJ, 1996, HUM GENE THER, V7, P1161, DOI 10.1089/hum.1996.7.9-1161
   LIU TJ, 1995, CANCER RES, V55, P3117
   Masanek Ulrike, 2002, J Exp Ther Oncol, V2, P37, DOI 10.1046/j.1359-4117.2002.01004.x
   MERCOLA D, 1995, CANCER GENE THER, V2, P47
   Mesnil M, 1996, P NATL ACAD SCI USA, V93, P1831, DOI 10.1073/pnas.93.5.1831
   Nasi ML, 2002, ANN ONCOL, V13, P1169, DOI 10.1093/annonc/mdf312
   Noujaim AA, 2001, CANCER BIOTHER RADIO, V16, P187, DOI 10.1089/10849780152389384
   OZOLS R, 2000, P 31 ANN M SOC GYN O
   Raymond E, 2000, DRUGS, V60, P15, DOI 10.2165/00003495-200060001-00002
   Rosen Lee S, 2002, Cancer Control, V9, P36
   Rosenfeld ME, 1995, CLIN CANCER RES, V1, P1571
   Roses AD, 2000, NATURE, V405, P857, DOI 10.1038/35015728
   Rowinsky EK, 2000, DRUGS, V60, P1, DOI 10.2165/00003495-200060001-00001
   Sachidanandam R, 2001, NATURE, V409, P928, DOI 10.1038/35057149
   SANTOSO JT, 1995, GYNECOL ONCOL, V59, P171
   Song KM, 1997, ONCOL RES, V9, P603
   VANDERBURG MEL, 1995, NEW ENGL J MED, V332, P629, DOI 10.1056/NEJM199503093321002
   Walker TL, 2002, ANTICANCER RES, V22, P2237
   Weng D E, 2001, Curr Oncol Rep, V3, P141, DOI 10.1007/s11912-001-0014-7
   YANG CL, 1995, CANCER RES, V55, P4210
   YU DH, 1995, ONCOGENE, V11, P1383
   Yuen AR, 1999, CLIN CANCER RES, V5, P3357
   ZHANG WW, 1994, CANCER GENE THER, V1, P5
   2002, LUNG CANC TRIAL RESU
NR 48
TC 52
Z9 54
U1 0
U2 1
PU ACADEMIC PRESS INC ELSEVIER SCIENCE
PI SAN DIEGO
PA 525 B ST, STE 1900, SAN DIEGO, CA 92101-4495 USA
SN 0090-8258
J9 GYNECOL ONCOL
JI Gynecol. Oncol.
PD AUG
PY 2003
VL 90
IS 2
SU S
BP S24
EP S32
DI 10.1016/S0090-8258(03)00341-X
PN 2
PG 9
WC Oncology; Obstetrics & Gynecology
SC Oncology; Obstetrics & Gynecology
GA 717CP
UT WOS:000185068300005
PM 12928003
DA 2021-05-03
ER

PT J
AU Yamada, A
   Kawano, K
   Koga, M
   Takamori, S
   Nakagawa, M
   Itoh, K
AF Yamada, A
   Kawano, K
   Koga, M
   Takamori, S
   Nakagawa, M
   Itoh, K
TI Gene and peptide analyses of newly defined lung cancer antigens
   recognized by HLA-A2402-restricted tumor-specific cytotoxic T
   lymphocytes
SO CANCER RESEARCH
LA English
DT Article
ID MELANOMA PATIENTS; IDENTIFICATION; PROTEIN; CELLS; IMMUNOTHERAPY;
   VACCINATION; BINDING; PRECURSORS; ENCODES
AB We investigated tumor antigens recognized by HLA-A2402-restricted CTLs established from T cells infiltrating into lung adenocarcinoma. We report here three newly identified tumor antigen genes, including one unreported gene, temporarily referred to as clone 83, and two known genes, BTB domain containing 2 (BTBD2) and hairpin-binding protein. These genes were preferentially expressed in most of the cell lines of lung cancer and also of ovarian cancer and renal cell carcinoma at the mRNA level. The expression of these genes was confirmed in lung and other cancer tissue specimens. In normal tissues, clone 83 was expressed only in the colon, and hairpin-binding protein was not expressed at all, whereas BTBD2 was ubiquitously expressed. Clone 83, BTBD2, and hairpin-binding protein encoded two, one, and one epitope peptides that can be recognized by HLA-A2402-restricted CTLs, respectively. These epitope peptides possessed the ability to induce HLA-A24-restricted tumor-specific CTLs after in vitro stimulation in a culture of peripheral blood mononuclear cells from patients with lung cancer. These results suggest that these genes and peptides are potential candidates for cancer vaccines in HLA-A24(+) patients with lung cancer.
C1 Kurume Univ, Res Ctr Innovat Canc Therapy, Canc Vaccine Dev Div, Kurume, Fukuoka 8300011, Japan.
   Kurume Univ, Sch Med, Dept Immunol, Kurume, Fukuoka 8300011, Japan.
   Kurume Univ, Sch Med, Dept Surg, Kurume, Fukuoka 8300011, Japan.
RP Yamada, A (corresponding author), Kurume Univ, Res Ctr Innovat Canc Therapy, Canc Vaccine Dev Div, Asahi Machi 67, Kurume, Fukuoka 8300011, Japan.
CR BARND DL, 1989, P NATL ACAD SCI USA, V86, P7159, DOI 10.1073/pnas.86.18.7159
   Bird CH, 1998, MOL CELL BIOL, V18, P6387, DOI 10.1128/MCB.18.11.6387
   Carim-Todd L, 2001, GENE, V262, P275, DOI 10.1016/S0378-1119(00)00513-8
   Finn OJ, 1998, J IMMUNOTHER, V21, P114, DOI 10.1097/00002371-199803000-00004
   GINSBERG RJ, 2001, CANC PRINCIPLES PRAC, P917
   Gohara R, 2002, J IMMUNOTHER, V25, P439, DOI 10.1097/00002371-200209000-00008
   Gomi S, 1999, J IMMUNOL, V163, P4994
   Hida N, 2002, CANCER IMMUNOL IMMUN, V51, P219, DOI 10.1007/s00262-002-0273-7
   Hu XY, 1996, CANCER RES, V56, P2479
   Imanishi T, 1992, HLA 1991, V1, P1065
   Jager D, 2001, ONCOLOGY-BASEL, V60, P1, DOI 10.1159/000055289
   Kawano K, 2000, CANCER RES, V60, P3550
   KONDO A, 1995, J IMMUNOL, V155, P4307
   KOZAK M, 1987, NUCLEIC ACIDS RES, V15, P8125, DOI 10.1093/nar/15.20.8125
   KOZAK M, 1990, P NATL ACAD SCI USA, V87, P8301, DOI 10.1073/pnas.87.21.8301
   Mackensen A, 2000, INT J CANCER, V86, P385, DOI 10.1002/(SICI)1097-0215(20000501)86:3<385::AID-IJC13>3.0.CO;2-T
   Marchand M, 1999, INT J CANCER, V80, P219, DOI 10.1002/(SICI)1097-0215(19990118)80:2<219::AID-IJC10>3.0.CO;2-S
   Martin F, 1997, EMBO J, V16, P769, DOI 10.1093/emboj/16.4.769
   Miyagi Y, 2001, CLIN CANCER RES, V7, P3950
   Nakao M, 2000, J IMMUNOL, V164, P2565, DOI 10.4049/jimmunol.164.5.2565
   Nishizaka S, 2000, CANCER RES, V60, P4830
   PARKER KC, 1994, J IMMUNOL, V152, P163
   Reinhardt A, 1998, NUCLEIC ACIDS RES, V26, P2230, DOI 10.1093/nar/26.9.2230
   Rodolfo M, 1999, METHODS, V19, P114, DOI 10.1006/meth.1999.0836
   Shichijo S, 1998, J EXP MED, V187, P277, DOI 10.1084/jem.187.3.277
   Suzuki N, 2002, INT J CANCER, V98, P45, DOI 10.1002/ijc.10145
   Tanahashi H, 1999, NEUROSCI LETT, V261, P143, DOI 10.1016/S0304-3940(98)00995-1
   Thurner B, 1999, J EXP MED, V190, P1669, DOI 10.1084/jem.190.11.1669
   Yamada A, 2001, CANCER RES, V61, P6459
   Yang D, 1999, CANCER RES, V59, P4056
   YOSHINO I, 1994, CANCER RES, V54, P3387
NR 31
TC 12
Z9 14
U1 0
U2 2
PU AMER ASSOC CANCER RESEARCH
PI BIRMINGHAM
PA PO BOX 11806, BIRMINGHAM, AL 35202 USA
SN 0008-5472
J9 CANCER RES
JI Cancer Res.
PD JUN 1
PY 2003
VL 63
IS 11
BP 2829
EP 2835
PG 7
WC Oncology
SC Oncology
GA 686WD
UT WOS:000183343200018
PM 12782588
DA 2021-05-03
ER

PT J
AU Du, CG
   Feng, NP
   Jin, HN
   Wang, M
   Wright, JA
   Young, AH
AF Du, CG
   Feng, NP
   Jin, HN
   Wang, M
   Wright, JA
   Young, AH
TI Preclinical efficacy of Virulizin in human breast, ovarian and prostate
   tumor models
SO ANTI-CANCER DRUGS
LA English
DT Article
DE breast cancer; immunotherapy; macrophage; ovary cancer; prostate cancer;
   Virulizin
ID COLONY-STIMULATING FACTOR; HIGH-DOSE CARBOPLATIN; MONOCLONAL-ANTIBODIES;
   PHASE-II; CELLS; MACROPHAGES; VACCINATION; CARCINOMA; IMMUNITY; CANCER
AB Virulizin is a novel biological response modifier (BRM) approved for the treatment of melanoma and is currently in a phase III clinical trial against advanced pancreatic cancer. The purpose of this study was to define the anti-cancer activity of Virulizin against a number of solid human tumors. The therapeutic effect of Virulizin was evaluated in mouse xenograft models, and the results demonstrate that Virulizin has high efficacy against breast, ovarian and prostate tumor xenografts. Seventy-seven percent inhibition, with an optimal T/C value of 24.8%, was observed in human beast MDA-MB-231 xenografts; treated with Virulizin as compared to saline-treated controls (p = 0.0004). In human ovarian SK-OV-3 tumor xenografts, administration of Virulizin inhibited tumor growth by 77.6% compared to saline controls (p = 0.0439). Furthermore, high anti-tumor activity was also demonstrated in DU145 and PC-3 prostate tumor xenografts, as indicated by 72.6 and 49.1% suppression of tumor growth (versus saline controls, p = 0.0007 or p = 0.0049), respectively. Direct comparisons with the anti-tumor activities of conventional drugs demonstrated that Virulizin has higher or equal efficacy against all four tumors tested. Finally, addition of Virulizin into co-cultures of tumor cells and macrophages stimulated the cytolytic activity of the macrophages against the tumor cells in a dose-dependent manner. This result suggests that stimulation of immune cells is at least part of the anti-tumor mechanism of action of Virulizin. These results clearly demonstrate that Virulizin inhibits the growth of human breast, ovarian and prostate tumors, indicating great potential for expansion of the clinical indications for this novel BRM.
C1 Lorus Therapeut Inc, Dept Res & Dev, Toronto, ON M9W 4Z7, Canada.
RP Young, AH (corresponding author), Lorus Therapeut Inc, Dept Res & Dev, 2 Meridian Rd, Toronto, ON M9W 4Z7, Canada.
EM ahyoung@lorusthera.com
CR ADAMS DO, 1984, P NATL ACAD SCI-BIOL, V81, P3506, DOI 10.1073/pnas.81.11.3506
   BOSMA GC, 1983, NATURE, V301, P527, DOI 10.1038/301527a0
   DRANOFF G, 1993, P NATL ACAD SCI USA, V90, P3539, DOI 10.1073/pnas.90.8.3539
   Du CG, 2000, CELL IMMUNOL, V199, P50, DOI 10.1006/cimm.1999.1595
   FENG N, 2002, IN PRESS CANC CHEMOT
   Ferdinandi, 1999, Expert Opin Investig Drugs, V8, P1721, DOI 10.1517/13543784.8.10.1721
   HENDRIKS HR, 1992, EUR J CANCER, V28A, P767, DOI 10.1016/0959-8049(92)90112-F
   James ND, 2001, BRIT J CANCER, V85, P152, DOI 10.1054/bjoc.2001.1878
   Liu CN, 2000, INT J ONCOL, V16, P1015
   MACDONALD HR, 1986, J IMMUNOL, V136, P4337
   MACDONALD HR, 1984, J IMMUNOL, V132, P605
   MASUCCI G, 1989, CANCER IMMUNOL IMMUN, V29, P288
   MCCLAY EF, 1995, AM J CLIN ONCOL-CANC, V18, P23, DOI 10.1097/00000421-199502000-00005
   Mishell B.B., 1980, SELECTED METHODS CEL
   Morello E, 2002, CANCER INVEST, V20, P480, DOI 10.1081/CNV-120002148
   REED E, 1993, J CLIN ONCOL, V11, P2118, DOI 10.1200/JCO.1993.11.11.2118
   SHETYE J, 1988, CANCER IMMUNOL IMMUN, V27, P154
   SILOBRCIC V, 1990, INT J CANCER, V45, P325, DOI 10.1002/ijc.2910450220
   Small EJ, 1999, CLIN CANCER RES, V5, P1738
   TOMAYKO MM, 1989, CANCER CHEMOTH PHARM, V24, P148, DOI 10.1007/BF00300234
   Wu TY, 2001, J INTERF CYTOK RES, V21, P1117, DOI 10.1089/107999001317205259
NR 21
TC 8
Z9 8
U1 0
U2 1
PU LIPPINCOTT WILLIAMS & WILKINS
PI PHILADELPHIA
PA TWO COMMERCE SQ, 2001 MARKET ST, PHILADELPHIA, PA 19103 USA
SN 0959-4973
EI 1473-5741
J9 ANTI-CANCER DRUG
JI Anti-Cancer Drugs
PD APR
PY 2003
VL 14
IS 4
BP 289
EP 294
DI 10.1097/00001813-200304000-00006
PG 6
WC Oncology; Pharmacology & Pharmacy
SC Oncology; Pharmacology & Pharmacy
GA 683KY
UT WOS:000183148400006
PM 12679733
DA 2021-05-03
ER

PT J
AU Muthing, J
   Kemminer, SE
   Conradt, HS
   Sagi, D
   Nimtz, M
   Karst, U
   Peter-Katalinic, J
AF Muthing, J
   Kemminer, SE
   Conradt, HS
   Sagi, D
   Nimtz, M
   Karst, U
   Peter-Katalinic, J
TI Effects of buffering conditions and culture pH on production rates and
   glycosylation of clinical phase I anti-melanoma mouse IgG3 monoclonal
   antibody R24
SO BIOTECHNOLOGY AND BIOENGINEERING
LA English
DT Article
DE cell culture technology; ganglioside GD3; glycoproteins; immunotherapy;
   nanoESI-QTOF MS; N-glycans; sialic acids
ID HAMSTER OVARY CELLS; N-GLYCOLYLNEURAMINIC ACID; HUMAN INTERFERON-GAMMA;
   PERFORMANCE LIQUID-CHROMATOGRAPHY; RECOMBINANT-HUMAN-ERYTHROPOIETIN;
   DISSOLVED-OXYGEN CONCENTRATION; HUMAN ANTITHROMBIN-III; CARBOHYDRATE
   CHAINS; MALIGNANT-MELANOMA; RHEUMATOID-ARTHRITIS
AB R24, a mouse IgG3 monoclonal antibody (MAb) against ganglioside GD3 (Neu5Acalpha8Neu5Acalpha3Gal beta4Glcbeta1Cer), can block tumor growth as reported in a series of clinical trials in patients with metastatic melanoma. The IgG molecule basically contains an asparagine-linked biantennary complex type oligosaccharide on the C(H)2 domain of each heavy chain, which is necessary for its in vivo effector function. The purpose of this study was to investigate the biotechnological production and particularly the glycosylation of this clinically important MAb in CO2/HCO3- (pH 7.4, 7.2, and 6.9) and HEPES buffered serum-free medium. Growth, metabolism, and IgG production of hybridoma cells (ATCC HB-8445) were analyzed on a 2-L bioreactor scale using fed-batch mode. Specific growth rates (mu) and MAb production rates (q(IgG)) varied significantly with maximum product yields at pH 6.9 (q(IgG) = 42.9 mug 10(-6) cells d(-1), p = 0.30 d(-1)) and lowest yields in pH 7.4 adjusted batches (q(IgG) = 10.8 mug 10(-6) cells d(-1), mu = 0.40 d(-1)). N-glycans were structurally characterized by high pH anion exchange chromatography with pulsed amperometric detection (HPAEC-PAD), matrix-assisted laser desorption ionization time-of-flight (MALDI-TOF), and electrospray-ionization quadrupole time-of-flight (ESI-QTOF) mass spectrometry (MS). The highest relative amounts of agalacto and monogalacto biantennary complex type oligosaccharides were detected in the pH 7.2 (46% and 38%, respectively) and pH 6.9 (44% and 40%, respectively) cultivations and the uppermost quantities of cligalacto (fully galactosylated) structures in the pH 7.4 (32%) and the HEPES (26%) buffered fermentation. In the experiments with HEPES buffering, antibodies with a molar Neu5Ac/Neu5Gc ratio of 3.067 were obtained. The fermentations at pH 7.2 and 6.9 resulted in almost equal molar Neu5Ac/Neu5Gc ratios of 1.008 and 0.985, respectively, while the alkaline shift caused a moderate overexpression of Neu5Ac deduced from the Neu5Ac/Neu5Gc quotient of 1.411. Different culture buffering gave rise to altered glycosylation pattern of the MAb R24. Consequently, a detailed molecular characterization of MAb glycosylation is generally recommended as a part of the development of MAbs for targeted in vivo immunotherapy to assure biochemical consistency of product lots and oligosaccharide-dependent biological activity. (C) 2003 Wiley Periodicals, Inc.
C1 Univ Munster, Lab Biomed Anal, Inst Med Phys & Biophys, D-48149 Munster, Germany.
   Univ Bielefeld, Inst Cell Culture Technol, D-33501 Bielefeld, Germany.
   GBF, Natl Inst Biotechnol Res, Dept Prot Glycosylat, D-38124 Braunschweig, Germany.
   GBF, Natl Inst Biotechnol Res, Dept Mol Struct Res, D-38124 Braunschweig, Germany.
   GBF, Natl Inst Biotechnol Res, Dept Cell Biol, D-38124 Braunschweig, Germany.
RP Muthing, J (corresponding author), Univ Munster, Lab Biomed Anal, Inst Med Phys & Biophys, D-48149 Munster, Germany.
EM jm@uni-muenster.de
CR Andersen Dana C., 1994, Current Opinion in Biotechnology, V5, P546, DOI 10.1016/0958-1669(94)90072-8
   BAJORIN DF, 1992, MELANOMA RES, V2, P355, DOI 10.1097/00008390-199212000-00009
   BORYS MC, 1993, BIO-TECHNOL, V11, P720, DOI 10.1038/nbt0693-720
   BORYS MC, 1994, BIOTECHNOL BIOENG, V43, P505, DOI 10.1002/bit.260430611
   BUNTEMEYER H, 1991, CYTOTECHNOLOGY, V5, P57, DOI 10.1007/BF00365534
   BUNTEMEYER H, 2000, ENCY CELL TECHNOLOGY, V2, P945
   CASTRO PML, 1995, BIOTECHNOL APPL BIOC, V21, P87
   Catimel B, 1998, GLYCOBIOLOGY, V8, P927, DOI 10.1093/glycob/8.9.927
   Chester MA, 1998, EUR J BIOCHEM, V257, P293
   CONRADT HS, 1989, J BIOL CHEM, V264, P17368
   CURLING EMA, 1990, BIOCHEM J, V272, P333, DOI 10.1042/bj2720333
   DIPPOLD W, 1994, EUR J CANCER, V30A, P137, DOI 10.1016/0959-8049(94)90073-6
   DIPPOLD W, 1992, EUR J CANCER, V28A, P1605, DOI 10.1016/0959-8049(92)90051-3
   DIPPOLD WG, 1980, P NATL ACAD SCI-BIOL, V77, P6114, DOI 10.1073/pnas.77.10.6114
   DIPPOLD WG, 1988, EUR J CANCER CLIN ON, V24, pS65
   DIPPOLD WG, 1984, CANCER RES, V44, P806
   DOMON B, 1988, GLYCOCONJUGATE J, V5, P397, DOI 10.1007/BF01049915
   Duvar S, 1997, GLYCOBIOLOGY, V7, P1099, DOI 10.1093/glycob/7.8.1099
   GAWLITZEK M, 1995, BIOTECHNOL BIOENG, V46, P536, DOI 10.1002/bit.260460606
   GAWLITZEK M, 1995, J BIOTECHNOL, V42, P117, DOI 10.1016/0168-1656(95)00065-X
   GRAMER MJ, 1993, BIOTECHNOL PROGR, V9, P366, DOI 10.1021/bp00022a003
   GRAMER MJ, 1995, BIO-TECHNOL, V13, P692, DOI 10.1038/nbt0795-692
   HAHN TJ, 1992, J BIOL CHEM, V267, P23982
   HARA S, 1987, ANAL BIOCHEM, V164, P138, DOI 10.1016/0003-2697(87)90377-0
   HAYTER PM, 1992, BIOTECHNOL BIOENG, V39, P327, DOI 10.1002/bit.260390311
   HAYTER PM, 1992, ENZYME MICROB TECH, V14, P454, DOI 10.1016/0141-0229(92)90137-D
   HEUKESHOVEN J, 1988, ELECTROPHORESIS, V9, P28, DOI 10.1002/elps.1150090106
   HOKKE CH, 1990, FEBS LETT, V275, P9, DOI 10.1016/0014-5793(90)81427-P
   HOUGHTON AN, 1985, P NATL ACAD SCI USA, V82, P1242, DOI 10.1073/pnas.82.4.1242
   JENKINS N, 1994, CYTOTECHNOLOGY, V15, P209, DOI 10.1007/BF00762395
   Jenkins N, 1996, NAT BIOTECHNOL, V14, P975, DOI 10.1038/nbt0896-975
   KARLSSON R, 1991, J IMMUNOL METHODS, V145, P229, DOI 10.1016/0022-1759(91)90331-9
   Kemminer SE, 2001, BIOTECHNOL PROGR, V17, P809, DOI 10.1021/bp010068y
   Kirkwood JM, 2000, CANCER, V88, P2693, DOI 10.1002/1097-0142(20000615)88:12<2693::AID-CNCR7>3.0.CO;2-3
   KOHLER G, 1975, NATURE, V256, P495, DOI 10.1038/256495a0
   Kunkel JP, 1998, J BIOTECHNOL, V62, P55, DOI 10.1016/S0168-1656(98)00044-3
   LAEMMLI UK, 1970, NATURE, V227, P680, DOI 10.1038/227680a0
   LEDEEN RW, 1982, METHOD ENZYMOL, V83, P139
   Lehmann J, 1987, Dev Biol Stand, V66, P227
   LIN AA, 1993, BIOTECHNOL BIOENG, V42, P339, DOI 10.1002/bit.260420311
   LUND J, 1993, MOL IMMUNOL, V30, P741, DOI 10.1016/0161-5890(93)90145-2
   Lutkemeyer D, 1999, BIOTECHNOL BIOENG, V65, P114, DOI 10.1002/(SICI)1097-0290(19991005)65:1<114::AID-BIT14>3.0.CO;2-P
   MAIORELLA BL, 1993, BIO-TECHNOL, V11, P387, DOI 10.1038/nbt0393-387
   MALHOTRA R, 1995, NAT MED, V1, P237, DOI 10.1038/nm0395-237
   MILLER WM, 1988, BIOTECHNOL BIOENG, V32, P947, DOI 10.1002/bit.260320803
   MIZUOCHI T, 1987, ARCH BIOCHEM BIOPHYS, V257, P387, DOI 10.1016/0003-9861(87)90581-9
   MONICA TJ, 1993, BIO-TECHNOL, V11, P512, DOI 10.1038/nbt0493-512
   MONSIGNY M, 1988, ANAL BIOCHEM, V175, P525, DOI 10.1016/0003-2697(88)90578-7
   Moran EB, 2000, BIOTECHNOL BIOENG, V69, P242, DOI 10.1002/1097-0290(20000805)69:3<242::AID-BIT2>3.0.CO;2-I
   Munzert E, 1996, BIOTECHNOL PROGR, V12, P559, DOI 10.1021/bp9600086
   Munzert E, 1997, BIOTECHNOL BIOENG, V56, P441, DOI 10.1002/(SICI)1097-0290(19971120)56:4<441::AID-BIT9>3.0.CO;2-O
   MUTHING J, 1994, J CHROMATOGR B, V658, P39, DOI 10.1016/0378-4347(94)00213-4
   Muthing J, 2000, METHOD ENZYMOL, V312, P45
   Nasi ML, 1997, MELANOMA RES, V7, pS155
   NEWKIRK MM, 1995, J CLIN IMMUNOL, V15, P250, DOI 10.1007/BF01540882
   Nimtz M, 1999, EUR J BIOCHEM, V265, P703, DOI 10.1046/j.1432-1327.1999.00766.x
   Noguchi A, 1996, NEPHRON, V72, P599, DOI 10.1159/000188946
   NOGUCHI A, 1995, J BIOCHEM-TOKYO, V117, P59, DOI 10.1093/oxfordjournals.jbchem.a124721
   NOSE M, 1983, P NATL ACAD SCI-BIOL, V80, P6632, DOI 10.1073/pnas.80.21.6632
   Olds EG, 1938, ANN MATH STAT, V9, P133, DOI 10.1214/aoms/1177732332
   OZTURK SS, 1991, BIOTECHNOL PROGR, V7, P481, DOI 10.1021/bp00012a002
   Packer NH, 1998, GLYCOCONJUGATE J, V15, P737, DOI 10.1023/A:1006983125913
   PAREKH RB, 1985, NATURE, V316, P452, DOI 10.1038/316452a0
   PARKER CW, 1990, METHOD ENZYMOL, V182, P700
   PATEL TP, 1992, BIOCHEM J, V285, P839, DOI 10.1042/bj2850839
   PETERKATALINIC J, 1994, MASS SPECTROM REV, V13, P77, DOI 10.1002/mas.1280130106
   Pirt S. J., 1985, PRINCIPLES MICROBE C, P4
   POTIER M, 1979, ANAL BIOCHEM, V94, P287, DOI 10.1016/0003-2697(79)90362-2
   PUKEL CS, 1982, J EXP MED, V155, P1133, DOI 10.1084/jem.155.4.1133
   RADEMACHER TW, 1994, P NATL ACAD SCI USA, V91, P6123, DOI 10.1073/pnas.91.13.6123
   Raju TS, 2000, GLYCOBIOLOGY, V10, P477, DOI 10.1093/glycob/10.5.477
   RUDD PM, 1991, MOL IMMUNOL, V28, P1369, DOI 10.1016/0161-5890(91)90039-M
   Sagi D, 2002, J AM SOC MASS SPECTR, V13, P1138, DOI 10.1016/S1044-0305(02)00412-9
   SAGI D, 2002, THESIS U MUNSTER GER
   Schauer R, 1999, SIALOBIOLOGY OTHER N, P17
   Schroter S, 1999, J BIOL CHEM, V274, P29862, DOI 10.1074/jbc.274.42.29862
   Siegel S., 1988, NONPARAMETRIC STAT
   SVENNERHOLM L, 1963, J NEUROCHEM, V10, P613, DOI 10.1111/j.1471-4159.1963.tb08933.x
   TACHIBANA H, 1994, CYTOTECHNOLOGY, V16, P151, DOI 10.1007/BF00749902
   TAKAHASHI N, 1987, BIOCHEMISTRY-US, V26, P1137, DOI 10.1021/bi00378a023
   TANDAI M, 1991, ARCH BIOCHEM BIOPHYS, V291, P339, DOI 10.1016/0003-9861(91)90144-8
   THORENS B, 1986, NATURE, V321, P618, DOI 10.1038/321618a0
   VADHANRAJ S, 1988, J CLIN ONCOL, V6, P1636, DOI 10.1200/JCO.1988.6.10.1636
   Varki A, 2001, BIOCHIMIE, V83, P615, DOI 10.1016/S0300-9084(01)01309-8
   VOGEL CW, 1983, IMMUNOBIOLOGY, V164, P309
   WAGNER A, 1992, BIOTECHNOL BIOENG, V39, P320, DOI 10.1002/bit.260390310
   WARNER TG, 1993, GLYCOBIOLOGY, V3, P445
   Wright A, 1997, TRENDS BIOTECHNOL, V15, P26, DOI 10.1016/S0167-7799(96)10062-7
NR 88
TC 78
Z9 82
U1 1
U2 22
PU WILEY
PI HOBOKEN
PA 111 RIVER ST, HOBOKEN 07030-5774, NJ USA
SN 0006-3592
EI 1097-0290
J9 BIOTECHNOL BIOENG
JI Biotechnol. Bioeng.
PD AUG 5
PY 2003
VL 83
IS 3
BP 321
EP 334
DI 10.1002/bit.10673
PG 14
WC Biotechnology & Applied Microbiology
SC Biotechnology & Applied Microbiology
GA 694DL
UT WOS:000183758500008
PM 12783488
DA 2021-05-03
ER

PT J
AU Xiu, FH
   Pei, XX
AF Xiu, FH
   Pei, XX
TI Discovery and validation of new molecular targets for ovarian cancer
SO CURRENT OPINION IN MOLECULAR THERAPEUTICS
LA English
DT Article
DE ErbB-2; monoclonal antibodies; MUC1; MUC16; ovarian cancer; vaccine
ID INTERCELLULAR-ADHESION MOLECULE-1; DF3/MUC1 CARCINOMA ANTIGEN;
   GROWTH-FACTOR RECEPTOR; T-CELL IMMUNITY; PREFERENTIAL EXPRESSION;
   ANTIIDIOTYPE ANTIBODY; MONOCLONAL-ANTIBODIES; SIGNALING NETWORK; ERBB2
   LIGAND; MUC1 MUCIN
AB The occult progression of tumors within the peritoneal cavity results in the late diagnosis and high mortality rate of ovarian cancer. An improved understanding of the molecular biology of ovarian cancer has led to the discovery of novel molecules as targets for the treatment of ovarian cancer. This review highlights the latest advance of mucins, which are upregulated in cancer cells and interact with the epidermal growth factor receptor family to regulate cell behavior via signaling pathways associated with malignant transformation, invasion and metastasis. Disruption of these molecules might represent a novel therapeutic approach in treating ovarian cancer We also describe the recent development and validation of the most studied mucins (MUC1 and MUC16), ErbB-2 (Her2/neu) and folate binding protein as target-based immunotherapy of ovarian cancer.
C1 Austin Res Inst, Canc Immunotherapy Lab, Heidelberg, Vic 3084, Australia.
RP Pei, XX (corresponding author), Austin Res Inst, Canc Immunotherapy Lab, Heidelberg, Vic 3084, Australia.
EM px.xing@ari.unimelb.edu.au
CR Amant F, 2003, GYNECOL ONCOL, V90, P372, DOI 10.1016/S0090-8258(03)00326-3
   Balkwill F, 2003, EUR J CANCER, V39, P1818, DOI 10.1016/S0959-8049(03)00511-2
   Baruch A, 1999, CANCER RES, V59, P1552
   Baruch A, 1997, INT J CANCER, V71, P741
   BAST RC, 1981, J CLIN INVEST, V68, P1331, DOI 10.1172/JCI110380
   BENLEVY R, 1994, EMBO J, V13, P3302, DOI 10.1002/j.1460-2075.1994.tb06632.x
   Bookman MA, 2003, J CLIN ONCOL, V21, P283, DOI 10.1200/JCO.2003.10.104
   Borchardt PE, 2003, CANCER RES, V63, P5084
   Carraway KL, 2003, BIOESSAYS, V25, P66, DOI 10.1002/bies.10201
   Carraway KL, 1999, J BIOL CHEM, V274, P5263, DOI 10.1074/jbc.274.9.5263
   Carraway KL, 2000, FRONT BIOSCI, V5, pD95, DOI 10.2741/Carraway
   CARRAWAY KL, 2001, PROG NUCL ACIDS RES, V171, P149
   DiSaia PJ, 2003, GYNECOL ONCOL, V90, pS24, DOI 10.1016/S0090-8258(03)00341-X
   Disis ML, 2002, J CLIN ONCOL, V20, P2624, DOI 10.1200/JCO.2002.06.171
   Gajewski W, 1998, Surg Oncol Clin N Am, V7, P317
   Gradl D, 1999, MOL CELL BIOL, V19, P5576
   GrausPorta D, 1997, EMBO J, V16, P1647, DOI 10.1093/emboj/16.7.1647
   Hartman ML, 1999, INT J CANCER, V82, P256, DOI 10.1002/(SICI)1097-0215(19990719)82:2<256::AID-IJC17>3.0.CO;2-C
   HILKENS J, 1995, CANCER LETT, V90, P27, DOI 10.1016/0304-3835(94)03674-8
   Holmberg Leona A, 2003, Clin Breast Cancer, V3 Suppl 4, pS144
   Ibrahim Nuhad K, 2003, Clin Breast Cancer, V3 Suppl 4, pS139, DOI 10.3816/CBC.2003.s.003
   Jepson S, 2002, ONCOGENE, V21, P7524, DOI 10.1038/sj.onc.1205970
   Kam JL, 1998, CANCER RES, V58, P5577
   Kershaw MH, 2002, HUM GENE THER, V13, P1971, DOI 10.1089/10430340260355374
   Klapper LN, 2000, ADV CANCER RES, V77, P25
   Knutson KL, 2001, J CLIN INVEST, V107, P477, DOI 10.1172/JCI11752
   Knutson KL, 2002, CLIN CANCER RES, V8, P1014
   La M, 2003, AM J PATHOL, V163, P1505, DOI 10.1016/S0002-9440(10)63507-9
   Li YQ, 2003, ONCOGENE, V22, P6107, DOI 10.1038/sj.onc.1206732
   Li YQ, 2001, J BIOL CHEM, V276, P35239, DOI 10.1074/jbc.C100359200
   MARAVEYAS A, 1994, CANCER, V73, P1067, DOI 10.1002/1097-0142(19940201)73:3+<1067::AID-CNCR2820731346>3.0.CO;2-#
   Meerzaman D, 2000, AM J PHYSIOL-LUNG C, V278, pL625
   Meerzaman D, 2001, AM J PHYSIOL-LUNG C, V281, pL86
   Miles David, 2003, Clin Breast Cancer, V3 Suppl 4, pS134, DOI 10.3816/CBC.2003.s.002
   Mobus VJ, 2003, AM J OBSTET GYNECOL, V189, P28, DOI 10.1067/mob.2003.347
   Normanno N, 2003, ENDOCR-RELAT CANCER, V10, P1, DOI 10.1677/erc.0.0100001
   Noujaim AA, 2001, CANCER BIOTHER RADIO, V16, P187, DOI 10.1089/10849780152389384
   Olayioye MA, 2000, EMBO J, V19, P3159, DOI 10.1093/emboj/19.13.3159
   PANDEY P, 1995, CANCER RES, V55, P4000
   Peoples GE, 1999, CLIN CANCER RES, V5, P4214
   Price MR, 1998, TUMOR BIOL, V19, P1, DOI 10.1159/000056500
   Regimbald LH, 1996, CANCER RES, V56, P4244
   Reinartz S, 2003, CANCER RES, V63, P3234
   Ren J, 2002, J BIOL CHEM, V277, P17616, DOI 10.1074/jbc.M200436200
   Ringel Jorg, 2003, Mol Cancer, V2, P9, DOI 10.1186/1476-4598-2-9
   Scheffold C, 2002, CANCER RES, V62, P5785
   Schroeder JA, 2001, J BIOL CHEM, V276, P13057, DOI 10.1074/jbc.M011248200
   SCHULTES BC, 2000, J IMMUNOL METHDOS, V279, P1
   Seelenmeyer C, 2003, J CELL SCI, V116, P1305, DOI 10.1242/jcs.00312
   SHENG ZQ, 1992, J BIOL CHEM, V267, P16341
   Sherbet GV, 2003, ANTICANCER RES, V23, P1357
   TAYLORPAPADIMITRIOU J, 1981, INT J CANCER, V28, P17, DOI 10.1002/ijc.2910280104
   *THOMS CURR DRUGS, 2003, TERATOPE BIOMIRA MER
   Wagner U, 2001, CLIN CANCER RES, V7, P1154
   Wei Q, 2002, MOL BIOL CELL, V13, P683, DOI 10.1091/mbc.01-07-0358
   Wen YF, 2003, J BIOL CHEM, V278, P38029, DOI 10.1074/jbc.M304333200
   WESSELING J, 1995, J CELL BIOL, V129, P255, DOI 10.1083/jcb.129.1.255
   Wong NK, 2003, J BIOL CHEM, V278, P28619, DOI 10.1074/jbc.M302741200
   WRESCHNER DH, 1990, EUR J BIOCHEM, V189, P463, DOI 10.1111/j.1432-1033.1990.tb15511.x
   Wu R, 2001, CANCER RES, V61, P8247
   Xing PX, 2003, CURR OPIN MOL THER, V5, P560
   ZRIHANLICHT S, 1994, EUR J BIOCHEM, V224, P787, DOI 10.1111/j.1432-1033.1994.00787.x
   2002, NAT REV CANC, V2, P812
NR 63
TC 8
Z9 9
U1 0
U2 2
PU THOMSON REUTERS (SCIENTIFIC) LTD
PI LONDON
PA 77 HATTON GARDEN, LONDON, EC1N 8JS, ENGLAND
SN 1464-8431
EI 2040-3445
J9 CURR OPIN MOL THER
JI Curr. Opin. Mol. Ther.
PD DEC
PY 2003
VL 5
IS 6
BP 625
EP 630
PG 6
WC Biotechnology & Applied Microbiology; Medicine, Research & Experimental
SC Biotechnology & Applied Microbiology; Research & Experimental Medicine
GA 763MP
UT WOS:000188090000008
PM 14755889
DA 2021-05-03
ER

PT J
AU Buchsbaum, S
   Barnea, E
   Dassau, L
   Beer, I
   Milner, E
   Admon, A
AF Buchsbaum, S
   Barnea, E
   Dassau, L
   Beer, I
   Milner, E
   Admon, A
TI Large-scale analysis of HLA peptides presented by HLA-Cw4
SO IMMUNOGENETICS
LA English
DT Article
DE cancer antigens; HLA-Cw4; peptide binding specificity
ID MASS-SPECTROMETRY; CANCER; HLA-B-ASTERISK-1501; IDENTIFICATION;
   CARCINOMA; MOLECULES; BINDING; MOTIFS; GENE
AB A large number of HLA-Cw4 (Cw *0402) peptides were purified, sequenced, and identified from breast and ovarian carcinoma cell lines. HLA-Cw4 molecules were expressed in these cells as soluble, secreted HLA (sHLA) and recovered from the growth medium. The peptides were separated by capillary reversed-phase HPLC and analyzed by tandem mass-spectrometry. The resulting peptides fit to some extent, but not completely, the known consensus of the Cw4 peptide-binding motif. Among the identified peptides, there are a few that originate from proteins of possible interest for cancer immunotherapy or diagnostics, including mucin-5B, ART-1, fatty acid synthase, putative prostate cancer tumor suppressor, DNA topoisomerase-1, and Rac1. This work demonstrates that large-scale identification of HLA peptides recovered from sHLA is an advantageous approach for establishing the HLA peptide consensus of different haplotypes and the identification of useful peptides for treatment of diseases such as cancer, viral, and autoimmune diseases.
C1 Techn Israel Inst Technol, Dept Biol, IL-32000 Haifa, Israel.
   IBM Res Lab, Haifa, Israel.
RP Admon, A (corresponding author), Techn Israel Inst Technol, Dept Biol, IL-32000 Haifa, Israel.
OI Admon, Arie/0000-0003-0504-3950
CR Barnea E, 2002, EUR J IMMUNOL, V32, P213, DOI 10.1002/1521-4141(200201)32:1<213::AID-IMMU213>3.0.CO;2-8
   Bugawan TL, 2000, TISSUE ANTIGENS, V56, P392, DOI 10.1034/j.1399-0039.2000.560502.x
   Buus S, 1999, CURR OPIN IMMUNOL, V11, P209, DOI 10.1016/S0952-7915(99)80035-1
   COX AL, 1994, SCIENCE, V264, P716, DOI 10.1126/science.7513441
   de Jong A, 1998, MASS SPECTROM REV, V17, P311, DOI 10.1002/(SICI)1098-2787(1998)17:5<311::AID-MAS1>3.0.CO;2-E
   Duffy MJ, 2000, BREAST CANCER RES, V2, P252, DOI 10.1186/bcr65
   FALK K, 1993, P NATL ACAD SCI USA, V90, P12005, DOI 10.1073/pnas.90.24.12005
   HUNT DF, 1992, SCIENCE, V255, P1261, DOI 10.1126/science.1546328
   HUSAIN I, 1994, CANCER RES, V54, P539
   Kuhajda FP, 2000, P NATL ACAD SCI USA, V97, P3450, DOI 10.1073/pnas.050582897
   Lynch B J, 2001, Breast J, V7, P176, DOI 10.1046/j.1524-4741.2001.007003176.x
   MacGrogan D, 1996, GENOMICS, V35, P55, DOI 10.1006/geno.1996.0322
   Mathijssen RHJ, 2002, CURR CANCER DRUG TAR, V2, P103, DOI 10.2174/1568009023333890
   Milgraum LZ, 1997, CLIN CANCER RES, V3, P2115
   Nishizaka S, 2000, CANCER RES, V60, P4830
   Oba K, 2001, CANCER GENET CYTOGEN, V124, P20, DOI 10.1016/S0165-4608(00)00248-X
   PARKER KC, 1994, J IMMUNOL, V152, P163
   Perrais M, 2001, J BIOL CHEM, V276, P15386, DOI 10.1074/jbc.M010534200
   Prilliman K, 1997, IMMUNOGENETICS, V45, P379, DOI 10.1007/s002510050219
   Prilliman KR, 1998, IMMUNOGENETICS, V48, P89, DOI 10.1007/s002510050408
   Rammensee HG, 1999, IMMUNOGENETICS, V50, P213, DOI 10.1007/s002510050595
   Schnelzer A, 2000, ONCOGENE, V19, P3013, DOI 10.1038/sj.onc.1203621
NR 22
TC 17
Z9 17
U1 0
U2 0
PU SPRINGER-VERLAG
PI NEW YORK
PA 175 FIFTH AVE, NEW YORK, NY 10010 USA
SN 0093-7711
J9 IMMUNOGENETICS
JI Immunogenetics
PD JUN
PY 2003
VL 55
IS 3
BP 172
EP 176
DI 10.1007/s00251-003-0570-0
PG 5
WC Genetics & Heredity; Immunology
SC Genetics & Heredity; Immunology
GA 691ZY
UT WOS:000183636900006
PM 12750860
DA 2021-05-03
ER

PT J
AU Yakirevich, E
   Sabo, E
   Lavie, O
   Mazareb, S
   Spagnoli, GC
   Resnick, MB
AF Yakirevich, E
   Sabo, E
   Lavie, O
   Mazareb, S
   Spagnoli, GC
   Resnick, MB
TI Expression of the MAGE-A4 and NY-ESO-1 cancer-testis antigens in serous
   ovarian neoplasms
SO CLINICAL CANCER RESEARCH
LA English
DT Article
ID TRANSITIONAL-CELL CARCINOMA; TUMOR-ASSOCIATED ANTIGEN; PROGNOSTIC
   RELEVANCE; METASTATIC MELANOMA; GENES; GAUGE; BAGE; IMMUNOREACTIVITY;
   IDENTIFICATION; FREQUENCY
AB Purpose: The cancer-testis (CT) family of antigens is expressed in a variety of malignant neoplasms and is silent in normal tissues, except for the testis. Expression of two members of this family, MAGE-A4 and NY-ESO-1, has been described in melanomas, germ cell tumors, certain carcinomas and sarcomas, and more recently in uterine neoplasms. The objective of this study was to evaluate the extent and prognostic significance of CT antigen expression in ovarian serous neoplasms.
   Experimental Design: Seventy-four patients with ovarian neoplasms, including 10 with serous cystadenomas, 11 with serous tumors of borderline malignancy, and 53 with serous carcinomas, were studied. Immunohistochemistry was performed with the 57B monoclonal antibody, which recognizes predominantly the MAGE-A4 antigen and the D8.38 antibody that recognizes NY-ESO-1.
   Results: MAGE-A4 expression was found to be present in 57% of the serous carcinomas and only in 9% of the serous tumors of borderline malignancy. No staining was detected in serous cystadenomas or in the normal ovary. In 8 of 30 positively stained serous carcinomas, >50% of the tumor cells expressed MAGE-A4. NY-ESO-1 expression was seen in 19% of the serous carcinomas, whereas serous tumors of borderline malignancy and cystadenomas were negative. A significant inverse correlation was found between MAGE-A4 expression and patient survival (P = 0.016). Multivariate analysis revealed that both tumor stage and MAGE-A4 expression were independent predictors of patient survival (P = 0.022 and P = 0.013, respectively).
   Conclusions: Cancer-testis antigen expression in ovarian serous neoplasms correlates directly with their degree of malignancy. MAGE-A4 expression, and to a lesser degree NY-ESO-1 expression, is characteristic of the majority of serous carcinomas. Determining the degree of MAGE-A4 expression in these tumors may provide important prognostic information. Finally, MAGE-A4 may represent a novel target for immunotherapy in serous ovarian neoplasms.
C1 Technion Univ, Carmel Med Ctr, Dept Pathol, IL-34362 Haifa, Israel.
   Technion Univ, Rappaport Fac Med, IL-34362 Haifa, Israel.
   Technion Univ, Carmel Med Ctr, Div Gynecol Oncol, IL-34362 Haifa, Israel.
   Univ Basel Hosp, Dept Surg, Div Res, CH-4031 Basel, Switzerland.
RP Resnick, MB (corresponding author), Technion Univ, Carmel Med Ctr, Dept Pathol, 7 Michal St, IL-34362 Haifa, Israel.
EM mresnick@lifespan.org
RI Resnick, Murray/U-2986-2019
CR Bolli M, 2002, ANN SURG, V236, P785, DOI 10.1097/00000658-200212000-00011
   Boon T, 1997, CURR OPIN IMMUNOL, V9, P681, DOI 10.1016/S0952-7915(97)80049-0
   Busam KJ, 2000, MODERN PATHOL, V13, P459, DOI 10.1038/modpathol.3880078
   Chen YT, 1997, P NATL ACAD SCI USA, V94, P1914, DOI 10.1073/pnas.94.5.1914
   Chomez P, 2001, CANCER RES, V61, P5544
   DEPLAEN E, 1994, IMMUNOGENETICS, V40, P360, DOI 10.1007/BF01246677
   Gillespie AM, 1998, BRIT J CANCER, V78, P816, DOI 10.1038/bjc.1998.585
   Hara I, 1999, UROLOGY, V53, P843, DOI 10.1016/S0090-4295(98)00618-9
   Hofbauer GFL, 1997, AM J PATHOL, V151, P1549
   Holschneider CH, 2000, SEMIN SURG ONCOL, V19, P3, DOI 10.1002/1098-2388(200007/08)19:1<3::AID-SSU2>3.0.CO;2-S
   *INT FED GYN OBST, 1971, CLASS STAG MAL TUM F, V50, P1
   Jager E, 2000, P NATL ACAD SCI USA, V97, P4760, DOI 10.1073/pnas.97.9.4760
   Jang SJ, 2001, CANCER RES, V61, P7959
   Jemal A, 2002, CA-CANCER J CLIN, V52, P23, DOI 10.3322/canjclin.52.1.23
   Jungbluth AA, 2000, INT J CANCER, V85, P460, DOI 10.1002/(SICI)1097-0215(20000215)85:4<460::AID-IJC3>3.3.CO;2-E
   Jungbluth AA, 2001, MODERN PATHOL, V14, p211A
   Jungbluth AA, 2001, INT J CANCER, V92, P856, DOI 10.1002/ijc.1282
   KOCHER T, 1995, CANCER RES, V55, P2236
   Kocher T, 2002, INT J CANCER, V100, P702, DOI 10.1002/ijc.10540
   Kristiansen G, 2002, AM J PATHOL, V161, P1215, DOI 10.1016/S0002-9440(10)64398-2
   Kurashige T, 2001, CANCER RES, V61, P4671
   Lee KD, 1999, ANTICANCER RES, V19, P5037
   Marchand M, 1999, INT J CANCER, V80, P219, DOI 10.1002/(SICI)1097-0215(19990118)80:2<219::AID-IJC10>3.0.CO;2-S
   Masciullo V, 2000, CLIN CANCER RES, V6, P4816
   Mashino K, 2001, BRIT J CANCER, V85, P713, DOI 10.1054/bjoc.2001.1974
   PATARD JJ, 1995, INT J CANCER, V64, P60, DOI 10.1002/ijc.2910640112
   Resnick MB, 2002, INT J CANCER, V101, P190, DOI 10.1002/ijc.10585
   Russo V, 1996, INT J CANCER, V67, P457, DOI 10.1002/(SICI)1097-0215(19960729)67:3<457::AID-IJC24>3.0.CO;2-3
   Scanlan MJ, 2002, IMMUNOL REV, V188, P22, DOI 10.1034/j.1600-065X.2002.18803.x
   Schmalfeldt B, 2001, CLIN CANCER RES, V7, P2396
   Schultz-Thater E, 2000, BRIT J CANCER, V83, P204
   Shen GH, 2000, BRIT J CANCER, V83, P196
   Stockert E, 1998, J EXP MED, V187, P1349, DOI 10.1084/jem.187.8.1349
   Trope C, 1998, Cancer Treat Res, V95, P287
   van Baren N, 1999, BLOOD, V94, P1156
   VANDERBRUGGEN P, 1991, SCIENCE, V254, P1643, DOI 10.1126/science.1840703
   *WHO, 1973, INT HIST CLASS TUM, V9
   Yamada A, 1995, INT J CANCER, V64, P388, DOI 10.1002/ijc.2910640607
   Yousef GM, 2001, CANCER RES, V61, P7811
   Zambon A, 2001, CANCER, V91, P1882, DOI 10.1002/1097-0142(20010515)91:10<1882::AID-CNCR1210>3.3.CO;2-8
   Zhang L, 2003, NEW ENGL J MED, V348, P203, DOI 10.1056/NEJMoa020177
NR 41
TC 92
Z9 99
U1 0
U2 5
PU AMER ASSOC CANCER RESEARCH
PI PHILADELPHIA
PA 615 CHESTNUT ST, 17TH FLOOR, PHILADELPHIA, PA 19106-4404 USA
SN 1078-0432
EI 1557-3265
J9 CLIN CANCER RES
JI Clin. Cancer Res.
PD DEC 15
PY 2003
VL 9
IS 17
BP 6453
EP 6460
PG 8
WC Oncology
SC Oncology
GA 758QH
UT WOS:000187661300021
PM 14695148
DA 2021-05-03
ER

PT J
AU Mukherjee, P
   Madsen, CS
   Ginardi, AR
   Tinder, TL
   Jacobs, T
   Parker, J
   Agrawal, B
   Longenecker, BM
   Gendler, SJ
AF Mukherjee, P
   Madsen, CS
   Ginardi, AR
   Tinder, TL
   Jacobs, T
   Parker, J
   Agrawal, B
   Longenecker, BM
   Gendler, SJ
TI Mucin 1-specific immunotherapy in a mouse model of spontaneous breast
   cancer
SO JOURNAL OF IMMUNOTHERAPY
LA English
DT Article
DE immune evasion mechanisms; MUC1-specific cytotoxic T lymphocytes;
   spontaneous mouse models of cancer; tolerance; transgenic mice
ID T-CELL TOLERANCE; POLYMORPHIC EPITHELIAL MUCIN; DENDRITIC CELLS;
   IMMUNE-RESPONSES; TRANSGENIC MICE; IN-VIVO; ANTITUMOR IMMUNITY;
   CARCINOMA-CELLS; PEPTIDE VACCINATION; ERADICATE TUMORS
AB Human mucin 1 (MUC I) is an epithelial mucin glycoprotein that is overexpressed in 90% of all adenocarcinomas including breast, lung, pancreas, prostate, stomach, colon, and ovary. MUCI is a target for immune intervention, because, in patients with solid adenocarcinomas, low-level cellular and humoral immune responses to MUCI have been observed, which are not sufficiently strong to eradicate the growing tumor. The hypothesis for this study is that enhancing MUCI-specific immunity will result in antitumor immunity. To test this, the authors have developed a clinically relevant breast cancer model that demonstrates peripheral and central tolerance to MUC I and develops spontaneous tumors of the mammary gland. In these mice, the authors tested a vaccine formulation comprised of liposomal-MUCI lipopeptide and human recombinant interleukin-2. Results indicate that when compared with untreated mice, immunized mice develop T cells that express intracellular IFN-gamma, are reactive with MHC class I H-2Db/MUCI tetramer, and are cytotoxic against MUCI-expressing tumor cells in vitro. The presence of MUCl-specific CTL did not translate into a clinical response as measured by time of tumor onset, tumor burden, and survival. The authors demonstrate that some of the immune-evasion mechanisms used by the tumor cells include downregulation of MHC-class I molecule, expression of TGF-beta2, and decrease in IFN-gamma-expressing effector T cells as tumors progress. Finally, utilizing an injectable breast cancer model, the authors show that targeting a single tumor antigen may not be an effective antitumor treatment, but that immunization with dendritic cells fed with whole tumor lysate is effective in breaking tolerance and protecting mice from subsequent tumor challenge. A physiologically relevant spontaneous breast cancer model has been developed to test improved immunotherapeutic approaches.
C1 Mayo Clin Scottsdale, SC Johnson Med Res Ctr, Dept Biochem & Mol Biol, Scottsdale, AZ 85259 USA.
   Biomira Inc, Edmonton, AB, Canada.
RP Gendler, SJ (corresponding author), Mayo Clin Scottsdale, SC Johnson Med Res Ctr, Dept Biochem & Mol Biol, 13400 E Shea Blvd, Scottsdale, AZ 85259 USA.
FU NCI NIH HHSUnited States Department of Health & Human ServicesNational
   Institutes of Health (NIH) - USANIH National Cancer Institute (NCI)
   [CA15083] Funding Source: Medline; NATIONAL CANCER INSTITUTEUnited
   States Department of Health & Human ServicesNational Institutes of
   Health (NIH) - USANIH National Cancer Institute (NCI) [P30CA015083]
   Funding Source: NIH RePORTER
CR Acres B, 2000, CANCER IMMUNOL IMMUN, V48, P588, DOI 10.1007/PL00006677
   APOSTOLOPOULOS V, 1994, CANCER RES, V54, P5186
   Apostolopoulos V, 1997, J IMMUNOL, V159, P5211
   Bansal-Pakala P, 2001, NAT MED, V7, P907, DOI 10.1038/90942
   BARND DL, 1989, P NATL ACAD SCI USA, V86, P7159, DOI 10.1073/pnas.86.18.7159
   Boni LT, 2001, BBA-BIOMEMBRANES, V1514, P127, DOI 10.1016/S0005-2736(01)00377-7
   CARDIFF RD, 1993, CANCER SURV, V16, P97
   Diehl L, 1999, NAT MED, V5, P774, DOI 10.1038/10495
   Diehl L, 2000, J MOL MED, V78, P363, DOI 10.1007/s001090000126
   DOMENECH N, 1995, J IMMUNOL, V155, P4766
   Fields RC, 1998, P NATL ACAD SCI USA, V95, P9482, DOI 10.1073/pnas.95.16.9482
   Garrido F, 1997, IMMUNOL TODAY, V18, P89, DOI 10.1016/S0167-5699(96)10075-X
   Gilboa E, 1999, IMMUNITY, V11, P263, DOI 10.1016/S1074-7613(00)80101-6
   Gong JL, 2002, BLOOD, V99, P2512, DOI 10.1182/blood.V99.7.2512
   Gong JL, 2000, J IMMUNOL, V165, P1705, DOI 10.4049/jimmunol.165.3.1705
   Greenlee RT, 2000, CA-CANCER J CLIN, V50, P7, DOI 10.3322/canjclin.50.1.7
   Guan HH, 1998, BIOCONJUGATE CHEM, V9, P451, DOI 10.1021/bc970183n
   GUY CT, 1992, MOL CELL BIOL, V12, P954, DOI 10.1128/MCB.12.3.954
   Hicklin DJ, 1999, MOL MED TODAY, V5, P178, DOI 10.1016/S1357-4310(99)01451-3
   HOUGHTON AN, 1994, J EXP MED, V180, P1, DOI 10.1084/jem.180.1.1
   INABA K, 1992, J EXP MED, V176, P1693, DOI 10.1084/jem.176.6.1693
   IOANNIDES CG, 1993, J IMMUNOL, V151, P3693
   KOTERA Y, 1994, CANCER RES, V54, P2856
   Maglione JE, 2001, CANCER RES, V61, P8298
   Mukherjee P, 2001, CLIN CANCER RES, V7, p848S
   Mukherjee P, 2000, J IMMUNOL, V165, P3451, DOI 10.4049/jimmunol.165.6.3451
   Pawelec G, 1997, CRIT REV ONCOGENESIS, V8, P111, DOI 10.1615/CritRevOncog.v8.i2-3.10
   Pietersz GA, 2000, VACCINE, V18, P2059, DOI 10.1016/S0264-410X(99)00515-0
   Price MR, 1998, TUMOR BIOL, V19, P1, DOI 10.1159/000056500
   Reddish MA, 1996, CANCER IMMUNOL IMMUN, V42, P303, DOI 10.1007/s002620050287
   Reilly RT, 2000, CANCER RES, V60, P3569
   Reilly RT, 2001, CANCER RES, V61, P880
   Ridge JP, 1996, SCIENCE, V271, P1723, DOI 10.1126/science.271.5256.1723
   Rowse GJ, 1998, CANCER RES, V58, P315
   RUGHETTI A, 1993, CANCER RES, V53, P2457
   Schnurr M, 2001, CANCER RES, V61, P6445
   Schroeder JA, 2001, J BIOL CHEM, V276, P13057, DOI 10.1074/jbc.M011248200
   Sikut R, 1998, TUMOR BIOL, V19, P122, DOI 10.1159/000056513
   Silvers L.M., 1995, MOUSE GENETICS CONCE, P32
   SIMPSONHERREN L, 1970, CANCER CHEMOTH REP 1, V54, P143
   Sotomayor EM, 1999, NAT MED, V5, P780, DOI 10.1038/10503
   Tanaka Y, 2001, CLIN IMMUNOL, V101, P192, DOI 10.1006/clim.2001.5112
   Tevethia MJ, 1997, J VIROL, V71, P8157, DOI 10.1128/JVI.71.11.8157-8166.1997
   Toes REM, 1996, J IMMUNOL, V156, P3911
   Toes REM, 1996, P NATL ACAD SCI USA, V93, P7855, DOI 10.1073/pnas.93.15.7855
   Wang JL, 1998, J IMMUNOL, V161, P5516
   Welsh RM, 2002, NAT IMMUNOL, V3, P112, DOI 10.1038/ni0202-112
NR 47
TC 70
Z9 72
U1 0
U2 9
PU LIPPINCOTT WILLIAMS & WILKINS
PI PHILADELPHIA
PA 530 WALNUT ST, PHILADELPHIA, PA 19106-3621 USA
SN 1053-8550
J9 J IMMUNOTHER
JI J. Immunother.
PD JAN-FEB
PY 2003
VL 26
IS 1
BP 47
EP 62
DI 10.1097/00002371-200301000-00006
PG 16
WC Oncology; Immunology; Medicine, Research & Experimental
SC Oncology; Immunology; Research & Experimental Medicine
GA 646GM
UT WOS:000181027300006
PM 12514429
DA 2021-05-03
ER

PT J
AU Paterson, Y
AF Paterson, Y
TI Rational approaches to immune regulation
SO IMMUNOLOGIC RESEARCH
LA English
DT Article
DE antigen processing; cell-mediated immunity; Listeria monocytogenes; HIV;
   tumor immunotherapy; vaccines
ID LISTERIA-MONOCYTOGENES VACCINE; CYTOTOXIC T-LYMPHOCYTES; B-CELL
   LYMPHOMA; IMMUNODEFICIENCY-VIRUS; ESTABLISHED TUMORS; PROTECTS MICE;
   FINE SPECIFICITY; REGRESSION; GAG; ANTIGEN
AB Our laboratory is interested in the properties of proteins that render them immunogenic, and how such immunogenicity may be modulated in vivo. We are attempting to enhance the immune response in the design of more effective vaccines against viral diseases, such as HIV, and against tumor antigens expressed on breast, ovarian, and cervical cancer and B cell lymphomas. Our main approach is to use a facultative intracellular bacterium, Listeria monocytogenes, which has the unusual ability to live and grow in the cytoplasm of the cell and is thus an excellent vector for targeting passenger antigens to the major histocompatibility complex (MHC) class I pathway of antigen processing with the generation of authentic cytotoxic T lymphocytes (CTL) epitopes. In the field of tumor immunotherapy, we are also developing nonliving vaccine vectors for tumor antigens.
C1 Univ Penn, Sch Med, Dept Microbiol, Philadelphia, PA 19104 USA.
RP Paterson, Y (corresponding author), Univ Penn, Sch Med, Dept Microbiol, 323 Johnson Pavil,3610 Hamilton Walk, Philadelphia, PA 19104 USA.
EM yvonne@mail.med.upenn.edu
OI Paterson, Yvonne/0000-0002-9406-4958
CR ADA GL, 1990, LANCET, V335, P523, DOI 10.1016/0140-6736(90)90748-T
   Andrechek ER, 2000, P NATL ACAD SCI USA, V97, P3444, DOI 10.1073/pnas.050408497
   Antonia SJ, 1999, CURR OPIN MOL THER, V1, P50
   Antony PA, 2002, J IMMUNOTHER, V25, P202, DOI 10.1097/00002371-200205000-00002
   BERCHE P, 1987, J IMMUNOL, V138, P2266
   BERGMAN Y, 1977, EUR J IMMUNOL, V7, P413, DOI 10.1002/eji.1830070702
   Bernhard H, 2002, ENDOCR-RELAT CANCER, V9, P33, DOI 10.1677/erc.0.0090033
   BRUNT LM, 1990, J IMMUNOL, V145, P3540
   BUSEYNE F, 1993, J VIROL, V67, P694, DOI 10.1128/JVI.67.2.694-702.1993
   CLERICI M, 1993, IMMUNOL TODAY, V14, P107, DOI 10.1016/0167-5699(93)90208-3
   CLERICI M, 1993, J CLIN INVEST, V91, P759, DOI 10.1172/JCI116294
   CZUPRYNSKI CJ, 1987, IMMUNOLOGY, V60, P287
   Dietrich G, 1999, IMMUNOL TODAY, V20, P251, DOI 10.1016/S0167-5699(98)01431-5
   FRANKEL FR, 1995, J IMMUNOL, V155, P4775
   Gunn GR, 2001, J IMMUNOL, V167, P6471, DOI 10.4049/jimmunol.167.11.6471
   Gunn GR, 2001, TRENDS MICROBIOL, V9, P161, DOI 10.1016/S0966-842X(01)02006-6
   HAHN BH, 1986, SCIENCE, V232, P1548, DOI 10.1126/science.3012778
   HAWKINS RE, 1994, BLOOD, V83, P3279
   Ikonomidis G, 1997, VACCINE, V15, P433, DOI 10.1016/S0264-410X(96)00188-0
   IKONOMIDIS G, 1994, J EXP MED, V180, P2209, DOI 10.1084/jem.180.6.2209
   Jaffee EM, 1997, METHODS, V12, P143, DOI 10.1006/meth.1997.0463
   Jones LA, 2000, EXPERT OPIN INV DRUG, V9, P481, DOI 10.1517/13543784.9.3.481
   KAMINSKI MS, 1987, J IMMUNOL, V138, P1289
   KAUFMANN SHE, 1993, ANNU REV IMMUNOL, V11, P129, DOI 10.1146/annurev.immunol.11.1.129
   KIM KJ, 1979, J IMMUNOL, V122, P549
   KOENIG S, 1990, J IMMUNOL, V145, P127
   Lamikanra A, 2001, J VIROL, V75, P9654, DOI 10.1128/JVI.75.20.9654-9664.2001
   Levitsky HI, 1996, J IMMUNOL, V156, P3858
   Lin KY, 1996, CANCER RES, V56, P21
   LYERLY HK, 1987, P NATL ACAD SCI USA, V84, P4601, DOI 10.1073/pnas.84.13.4601
   Mata M, 1998, J IMMUNOL, V161, P2985
   Mata M, 1999, J IMMUNOL, V163, P1449
   Mata M, 2001, VACCINE, V19, P1435, DOI 10.1016/S0264-410X(00)00379-0
   MICHEL F, 1992, AIDS RES HUM RETROV, V8, P469, DOI 10.1089/aid.1992.8.469
   MIELKE MEA, 1988, INFECT IMMUN, V56, P1920, DOI 10.1128/IAI.56.8.1920-1925.1988
   MILLER MD, 1990, J IMMUNOL, V144, P122
   NIXON DF, 1991, AIDS, V5, P1049
   Pan ZK, 1999, CANCER RES, V59, P5264
   PAN ZK, 1995, NAT MED, V1, P471, DOI 10.1038/nm0595-471
   PAN ZK, 1995, CANCER RES, V55, P4776
   Pardoll DM, 1999, P NATL ACAD SCI USA, V96, P5340, DOI 10.1073/pnas.96.10.5340
   Pardoll DM, 1996, CURR OPIN IMMUNOL, V8, P619, DOI 10.1016/S0952-7915(96)80076-8
   PARISH CR, 1972, TRANSPLANT REV-DENMA, V13, P35
   Paterson Y, 1999, INTRACELLULAR BACTERIAL VACCINE VECTORS, P1
   Piccirillo CA, 2001, J IMMUNOL, V167, P1137, DOI 10.4049/jimmunol.167.3.1137
   PLATA F, 1987, NATURE, V328, P348, DOI 10.1038/328348a0
   PORTNOY DA, 1989, J EXP MED, V170, P2141, DOI 10.1084/jem.170.6.2141
   Reilly R T, 2001, Curr Opin Investig Drugs, V2, P133
   SAAG MS, 1988, NATURE, V334, P440, DOI 10.1038/334440a0
   SABIN A, 1983, PRESIDENTIAL ADDRESS
   SALK J, 1993, SCIENCE, V260, P1270, DOI 10.1126/science.8098553
   SCHAFER R, 1992, J IMMUNOL, V149, P53
   STEINMAN RM, 1991, ANNU REV IMMUNOL, V9, P271, DOI 10.1146/annurev.iy.09.040191.001415
   TILNEY LG, 1989, J CELL BIOL, V109, P1597, DOI 10.1083/jcb.109.4.1597
   Tindle RW, 1996, CURR OPIN IMMUNOL, V8, P643, DOI 10.1016/S0952-7915(96)80080-X
   TORPEY D, 1993, CLIN IMMUNOL IMMUNOP, V68, P263, DOI 10.1006/clin.1993.1127
   Vijh S, 1999, INTRACELLULAR BACTERIAL VACCINE VECTORS, P111
   WALKER BD, 1989, P NATL ACAD SCI USA, V86, P9514, DOI 10.1073/pnas.86.23.9514
   WALKER BD, 1987, NATURE, V328, P345, DOI 10.1038/328345a0
   WALKER BD, 1988, SCIENCE, V240, P64, DOI 10.1126/science.2451288
   WALKER CM, 1986, SCIENCE, V234, P1563, DOI 10.1126/science.2431484
   Weiskirch LM, 2001, CLIN IMMUNOL, V98, P346, DOI 10.1006/clim.2000.4987
   Weiskirch LM, 1999, INTRACELLULAR BACTERIAL VACCINE VECTORS, P223
   YAP KL, 1978, NATURE, V273, P238, DOI 10.1038/273238a0
NR 64
TC 6
Z9 6
U1 0
U2 0
PU HUMANA PRESS INC
PI TOTOWA
PA 999 RIVERVIEW DRIVE SUITE 208, TOTOWA, NJ 07512 USA
SN 0257-277X
EI 1559-0755
J9 IMMUNOL RES
JI Immunol. Res.
PY 2003
VL 27
IS 2-3
BP 451
EP 462
DI 10.1385/IR:27:2-3:451
PG 12
WC Immunology
SC Immunology
GA 706WF
UT WOS:000184477500028
PM 12857988
DA 2021-05-03
ER

PT J
AU Kobayashi, T
   Yamanaka, R
   Homma, J
   Tsuchiya, N
   Yajima, N
   Yoshida, S
   Tanaka, R
AF Kobayashi, T
   Yamanaka, R
   Homma, J
   Tsuchiya, N
   Yajima, N
   Yoshida, S
   Tanaka, R
TI Tumor mRNA-loaded dendritic cells elicit tumor-specific CD8(+) cytotoxic
   T cells in patients with malignant glioma
SO CANCER IMMUNOLOGY IMMUNOTHERAPY
LA English
DT Article
DE CTLs; dendritic cells; tumor mRNA; malignant glioma; immunotherapy
ID CENTRAL-NERVOUS-SYSTEM; ANTITUMOR IMMUNITY; OVARIAN-CANCER; IN-VITRO;
   PEPTIDE; VACCINATION; LYMPHOCYTES; MICE; IDENTIFICATION; INDUCTION
AB In this study, we demonstrate that tumor mRNA-loaded dendritic cells can elicit a specific CD8(+) cytotoxic T-lymphocyte (CTL) response against autologous tumor cells in patients with malignant glioma. CTLs from three patients expressed strong cytolytic activity against autologous glioma cells, did not lyse autologous lymphoblasts or EBV-transformed cell lines, and were variably cytotoxic against the NK-sensitive cell line K-562. Also, DCs-pulsed normal brain mRNA failed to induce cytolytic activity against autologous glioma cells, suggesting the lack of autoimmune response. Two patients' CD8(+) T cells expressed a modest cytotoxicity against autologous glioma cells. CD8(+) T cells isolated during these ineffective primings secreted large amounts of IL-10 and smaller amounts of IFN-gamma as detected by ELISA. Type 2 bias in the CD8(+) T-cell response accounts for the lack of cytotoxic effector function from these patients. Cytotoxicity against autologous glioma cells could be significantly inhibited by anti-HLA class I antibody. These data demonstrate that tumor mRNA-loaded DC can be an effective tool in inducing glioma-specific CD8(+) CTLs able to kill autologous glioma cells in vitro. However, high levels of tumor-specific tolerance in some patients may account for a significant barrier to therapeutic vaccination. These results may have important implications for the treatment of malignant glioma patients with immunotherapy. DCs transfected with total tumor RNA may represent a method for inducing immune responses against the entire repertoire of glioma antigens.
C1 Niigata Univ, Dept Neurosurg, Inst Brain Res, Niigata 9518585, Japan.
   Niigata Canc Ctr Hosp, Dept Neurosurg, Niigata, Japan.
RP Yamanaka, R (corresponding author), Niigata Univ, Dept Neurosurg, Inst Brain Res, Asahimachi Dori 1-757, Niigata 9518585, Japan.
EM ryaman@bri.niigata-u.ac.jp
OI Yamanaka, Ryuya/0000-0003-2941-7996
CR Anichini A, 1996, J IMMUNOL, V156, P208
   Aoki H, 2001, CANCER IMMUNOL IMMUN, V50, P463, DOI 10.1007/s002620100220
   Ashley DM, 1997, J EXP MED, V186, P1177, DOI 10.1084/jem.186.7.1177
   Boczkowski D, 1996, J EXP MED, V184, P465, DOI 10.1084/jem.184.2.465
   CASTELLI C, 1995, J EXP MED, V181, P363, DOI 10.1084/jem.181.1.363
   COX AL, 1994, SCIENCE, V264, P716, DOI 10.1126/science.7513441
   DRANOFF G, 1993, P NATL ACAD SCI USA, V90, P3539, DOI 10.1073/pnas.90.8.3539
   GHOSH P, 1995, J NATL CANCER I, V87, P1478, DOI 10.1093/jnci/87.19.1478
   Heimberger AB, 2000, J NEUROIMMUNOL, V103, P16, DOI 10.1016/S0165-5728(99)00172-1
   Kikuchi T, 2001, CANCER IMMUNOL IMMUN, V50, P337, DOI 10.1007/s002620100205
   Liau LM, 1999, J NEUROSURG, V90, P1115, DOI 10.3171/jns.1999.90.6.1115
   Nair SK, 1997, INT J CANCER, V70, P706, DOI 10.1002/(SICI)1097-0215(19970317)70:6<706::AID-IJC13>3.0.CO;2-7
   Nair SK, 1998, NAT BIOTECHNOL, V16, P364, DOI 10.1038/nbt0498-364
   O I, 2002, ANTICANCER RES, V22, P613
   PEOPLES GE, 1995, P NATL ACAD SCI USA, V92, P432, DOI 10.1073/pnas.92.2.432
   ROMAGNANI S, 1992, INT ARCH ALLERGY IMM, V98, P279, DOI 10.1159/000236199
   ROMANI N, 1994, J EXP MED, V180, P83, DOI 10.1084/jem.180.1.83
   Sampson JH, 1996, P NATL ACAD SCI USA, V93, P10399, DOI 10.1073/pnas.93.19.10399
   STEINMAN RM, 1991, ANNU REV IMMUNOL, V9, P271, DOI 10.1146/annurev.iy.09.040191.001415
   Yamanaka R, 2001, J NEUROSURG, V94, P474, DOI 10.3171/jns.2001.94.3.0474
   YOSHINO I, 1994, CANCER RES, V54, P3387
   Young JW, 1996, J EXP MED, V183, P7, DOI 10.1084/jem.183.1.7
   Yu JS, 2001, CANCER RES, V61, P842
   Zitvogel L, 1996, J EXP MED, V183, P87, DOI 10.1084/jem.183.1.87
NR 24
TC 38
Z9 41
U1 0
U2 3
PU SPRINGER
PI NEW YORK
PA 233 SPRING ST, NEW YORK, NY 10013 USA
SN 0340-7004
EI 1432-0851
J9 CANCER IMMUNOL IMMUN
JI Cancer Immunol. Immunother.
PD OCT
PY 2003
VL 52
IS 10
BP 632
EP 637
DI 10.1007/s00262-003-0408-5
PG 6
WC Oncology; Immunology
SC Oncology; Immunology
GA 724XN
UT WOS:000185513700007
PM 12827308
DA 2021-05-03
ER

PT J
AU Odunsi, K
   Jungbluth, AA
   Stockert, E
   Qian, F
   Gnjatic, S
   Tammela, J
   Intengan, M
   Beck, A
   Keitz, B
   Santiago, D
   Williamson, B
   Scanlan, M
   Ritter, G
   Chen, YT
   Driscoll, D
   Sood, A
   Lele, S
   Old, LJ
AF Odunsi, K
   Jungbluth, AA
   Stockert, E
   Qian, F
   Gnjatic, S
   Tammela, J
   Intengan, M
   Beck, A
   Keitz, B
   Santiago, D
   Williamson, B
   Scanlan, M
   Ritter, G
   Chen, YT
   Driscoll, D
   Sood, A
   Lele, S
   Old, LJ
TI NY-ESO-1 and LAGE-1 cancer-testis antigens are potential targets for
   immunotherapy in epithelial ovarian cancer
SO CANCER RESEARCH
LA English
DT Article
ID CYTOLYTIC T-LYMPHOCYTES; HUMAN TUMOR-ANTIGENS; HUMAN-MELANOMA;
   IMMUNE-RESPONSES; MALIGNANT-MELANOMA; HLA-A2 MELANOMAS; GENE;
   EXPRESSION; CELLS; RECOGNITION
AB Cancer-testis (CT) antigens are expressed in a variety of cancers, but not in normal adult tissues, except for germ cells of the testis, and hence appear to be ideal targets for immunotherapy. In an effort to examine the potential of NY-ESO-1 and LAGE-1 CT antigens for immunotherapy in epithelial ovarian cancer (EOC), we examined the expression of these antigens by reverse transcription-PCR (RT-PCR) and immunohistochemistry (IHC) in a large panel of EOC tissues and cell lines. Sera from a subgroup of the patients were tested for NY-ESO-1/LAGE-1 antibody by ELISA. The data indicated that four ovarian cancer cell, lines were positive for one or both CT antigens. Expression of NY-ESO-1 in EOC was demonstrated by RT-PCR and/or IHC in 82 of 190 (43%) specimens. NY-ESO-1 expression by IHC ranged from homogeneous to heterogeneous pattern. LAGE-1 mRNA expression was present in 22 of 107 (21%) tumor tissues. Overall, the expression of either NY-ESO-1 or LAGE-1 mRNA was present in 42 of 107 (40%) EOC specimens and coexpression of both antigens was demonstrated in 11% of specimens. Antibody to NY-ESO-1/LAGE-1 was present in 11 of 37 (30%) patients whose tumors expressed either NY-ESO-1 or LAGE-1. Detectable antibodies were present for up to 3 years after initial diagnosis. Although there was no statistically significant relation between expression of NY-ESO-1/LAGE-1 antigen and survival, the data showed aberrant expression of NY-ESO-1 and LAGE-1 by IHC/RT-PCR in a significant proportion of EOC patients. These findings indicate that NY-ESO-1 and LAGE-1 are attractive targets for antigen-specific immunotherapy in EOC.
C1 Mem Sloan Kettering Canc Ctr, New York Branch, Ludwig Inst Canc Res, New York, NY 10021 USA.
   Roswell Pk Canc Inst, Div Gynecol Oncol, Buffalo, NY 14263 USA.
   Roswell Pk Canc Inst, Div Pathol, Buffalo, NY 14263 USA.
   Roswell Pk Canc Inst, Div Biostat, Buffalo, NY 14263 USA.
   Roswell Pk Canc Inst, Div Immunol, Buffalo, NY 14263 USA.
   Cornell Univ, Weill Med Coll, New York, NY 10021 USA.
RP Old, LJ (corresponding author), Mem Sloan Kettering Canc Ctr, New York Branch, Ludwig Inst Canc Res, 1275 York Ave, New York, NY 10021 USA.
EM lold@licr.org
OI Gnjatic, Sacha/0000-0001-5643-9520
CR Boon T, 1996, J EXP MED, V183, P725, DOI 10.1084/jem.183.3.725
   BRICHARD V, 1993, J EXP MED, V178, P489, DOI 10.1084/jem.178.2.489
   CAREY TE, 1976, P NATL ACAD SCI USA, V73, P3278, DOI 10.1073/pnas.73.9.3278
   CHEEVER MA, 1995, IMMUNOL REV, V145, P33, DOI 10.1111/j.1600-065X.1995.tb00076.x
   Chen YT, 1997, P NATL ACAD SCI USA, V94, P1914, DOI 10.1073/pnas.94.5.1914
   Cheng JYS, 1997, SECUR DIALOGUE, V28, P237, DOI 10.1177/0967010697028002011
   COULIE PG, 1994, J EXP MED, V180, P35, DOI 10.1084/jem.180.1.35
   COX DR, 1972, J R STAT SOC B, V34, P187
   Gnjatic S, 1998, J IMMUNOL, V160, P328
   Greenlee RT, 2001, CA-CANCER J CLIN, V51, P15, DOI 10.3322/canjclin.51.1.15
   Jager D, 1999, CANCER RES, V59, P6197
   Jager E, 2000, P NATL ACAD SCI USA, V97, P12198, DOI 10.1073/pnas.220413497
   Jager E, 2000, P NATL ACAD SCI USA, V97, P4760, DOI 10.1073/pnas.97.9.4760
   Jager E, 1999, INT J CANCER, V84, P506, DOI 10.1002/(SICI)1097-0215(19991022)84:5<506::AID-IJC10>3.0.CO;2-6
   Jungbluth AA, 2001, INT J CANCER, V94, P252, DOI 10.1002/ijc.1451
   Jungbluth AA, 2001, INT J CANCER, V92, P856, DOI 10.1002/ijc.1282
   KAPLAN EL, 1958, J AM STAT ASSOC, V53, P457, DOI 10.2307/2281868
   KAWAKAMI Y, 1994, P NATL ACAD SCI USA, V91, P3515, DOI 10.1073/pnas.91.9.3515
   KAWAKAMI Y, 1995, J IMMUNOL, V154, P3961
   KNUTH A, 1984, P NATL ACAD SCI-BIOL, V81, P3511, DOI 10.1073/pnas.81.11.3511
   Kurashige T, 2001, CANCER RES, V61, P4671
   Lee SY, 2003, P NATL ACAD SCI USA, V100, P2651, DOI 10.1073/pnas.0437972100
   LENNETTE ET, 1995, EUR J CANCER, V31A, P1875, DOI 10.1016/0959-8049(95)00354-L
   Lethe B, 1998, INT J CANCER, V76, P903, DOI 10.1002/(SICI)1097-0215(19980610)76:6<903::AID-IJC22>3.0.CO;2-1
   Mandruzzato S, 1997, J EXP MED, V186, P785, DOI 10.1084/jem.186.5.785
   Mashino K, 2001, BRIT J CANCER, V85, P713, DOI 10.1054/bjoc.2001.1974
   McGuire WP, 1996, SEMIN ONCOL, V23, P40
   Robbins PF, 1996, J EXP MED, V183, P1185, DOI 10.1084/jem.183.3.1185
   SAHIN U, 1995, P NATL ACAD SCI USA, V92, P11810, DOI 10.1073/pnas.92.25.11810
   Scanlan MJ, 1998, INT J CANCER, V76, P652, DOI 10.1002/(SICI)1097-0215(19980529)76:5<652::AID-IJC7>3.3.CO;2-9
   SEROV SF, 1973, INT CLASSIFICATION T, V9
   *SPSS INC SPSS ANC, 1997, SPSS ADV STAT
   Stockert E, 1998, J EXP MED, V187, P1349, DOI 10.1084/jem.187.8.1349
   Tindle RW, 1996, CURR OPIN IMMUNOL, V8, P643, DOI 10.1016/S0952-7915(96)80080-X
   VANDERBRUGGEN P, 1991, SCIENCE, V254, P1643, DOI 10.1126/science.1840703
   Wang RF, 1998, J IMMUNOL, V161, P3596
   WOLFEL T, 1995, SCIENCE, V269, P1281, DOI 10.1126/science.7652577
   Zhang L, 2003, NEW ENGL J MED, V348, P203, DOI 10.1056/NEJMoa020177
NR 38
TC 172
Z9 184
U1 1
U2 3
PU AMER ASSOC CANCER RESEARCH
PI PHILADELPHIA
PA 615 CHESTNUT ST, 17TH FLOOR, PHILADELPHIA, PA 19106-4404 USA
SN 0008-5472
EI 1538-7445
J9 CANCER RES
JI Cancer Res.
PD SEP 15
PY 2003
VL 63
IS 18
BP 6076
EP 6083
PG 8
WC Oncology
SC Oncology
GA 727RN
UT WOS:000185672600060
PM 14522938
DA 2021-05-03
ER

PT J
AU Ma, J
   Li, Z
   Luo, D
AF Ma, J
   Li, Z
   Luo, D
TI Single chain antibody vaccination in mice against human ovarian cancer
   enhanced by micropheres and cytokines
SO JOURNAL OF DRUG TARGETING
LA English
DT Article
DE single chain antibody; microsphere; cytokine; cancer immunotherapy
ID MONOCLONAL-ANTIBODY; IMMUNE-RESPONSES; CLINICAL-TRIAL; MICROSPHERES;
   INDUCTION; CELL; MELANOMA; ANTIGENS; IMMUNOTHERAPY; ACTIVATION
AB Experimental studies using monoclonal antibody have demonstrated that anti-idiotypic immunity can be enhanced by microspheres or cytokines. The underlying physiological principles behind these strategies involve sustained release of antigen and arousal of the immune system. In this study, a murine model was used to investigate the combination effect of microspheres and cytokines on anti-idiotypic response. A single chain antibody scFv-pDL1.0, which recognizes the human ovarian cancer antigen CA125 was formulated in microspheres and injected to mice alone or in the presence of colony stimulating factor (GM-CSF) or tumor necrosis factor (TNF-alpha). The immunization of mice with formulated single chain antibody and cytokines resulted in enhanced production of anti-idiotypic antibody, and which subsequently induced the production of anti-anti-idiotypic antibody. These results raise the possibility of cancer immunotherapy by administration of single chain antibody encapsulated in microspheres with GM-CSF or TNF-alpha.
C1 Chinese Acad Med Sci, Lab Molec Oncol, Canc Inst,PUMC, Beijing 100021, Peoples R China.
   Univ Washington, Dept Med, Seattle, WA 98195 USA.
RP Ma, J (corresponding author), Chinese Acad Med Sci, Lab Molec Oncol, Canc Inst,PUMC, Beijing 100021, Peoples R China.
EM jiema2000@yahoo.com
CR AYALA M, 1992, BIOTECHNIQUES, V13, P790
   Cochet O, 1999, CANCER DETECT PREV, V23, P506, DOI 10.1046/j.1525-1500.1999.99058.x
   COSTELLO RT, 1993, ACTA ONCOL, V32, P403, DOI 10.3109/02841869309093617
   COURTENAYLUCK NS, 1988, LANCET, V2, P894
   DEWIT D, 1992, J EXP MED, V175, P9, DOI 10.1084/jem.175.1.9
   Durrant LG, 2000, CLIN CANCER RES, V6, P422
   ELDRIDGE JH, 1991, INFECT IMMUN, V59, P2978, DOI 10.1128/IAI.59.9.2978-2986.1991
   FAGERBERG J, 1994, CANCER IMMUNOL IMMUN, V38, P149, DOI 10.1007/s002620050048
   Foon KA, 2001, CLIN CANCER RES, V7, P1112
   GOLUMBEK PT, 1993, CANCER RES, V53, P5841
   Guo YJ, 1997, NAT MED, V3, P451, DOI 10.1038/nm0497-451
   GUPTA RK, 1993, VACCINE, V11, P293, DOI 10.1016/0264-410X(93)90190-9
   Hasholzner U, 1997, ANTICANCER RES, V17, P3055
   HAWKINS RE, 1994, BLOOD, V83, P3279
   HERLYN D, 1985, CELL IMMUNOL, V92, P105, DOI 10.1016/0008-8749(85)90068-1
   HUANG JH, 1986, J IMMUNOL, V137, P770
   Jean D, 2001, CRIT REV IMMUNOL, V21, P275
   JERNE NK, 1982, EMBO J, V1, P243, DOI 10.1002/j.1460-2075.1982.tb01154.x
   KOHLER H, 1989, METHOD ENZYMOL, V178, P3
   KOSMAS C, 1994, CANCER, V73, P3000, DOI 10.1002/1097-0142(19940615)73:12<3000::AID-CNCR2820731218>3.0.CO;2-G
   Luo D, 1997, J BIOCHEM-TOKYO, V121, P831
   Ma J, 2001, JPN J CANCER RES, V92, P1110, DOI 10.1111/j.1349-7006.2001.tb01066.x
   Ma J, 1998, CANCER IMMUNOL IMMUN, V47, P13, DOI 10.1007/s002620050499
   MEN Y, 1995, VACCINE, V13, P683
   MITTELMAN A, 1990, J CLIN INVEST, V86, P2136, DOI 10.1172/JCI114952
   Mittelman A, 1995, CLIN CANCER RES, V1, P705
   Nicholson S, 1998, ONCOL REP, V5, P223
   Old LJ, 1996, SCI AM, V275, P136, DOI 10.1038/scientificamerican0996-136
   Parmar MKB, 2002, LANCET, V360, P505
   POLJAK RJ, 1994, P NATL ACAD SCI USA, V91, P1599, DOI 10.1073/pnas.91.5.1599
   SAEKI Y, 1990, J IMMUNOL, V144, P1625
   SCHICK MR, 1987, J IMMUNOL, V138, P3419
   SCHULTES BC, 1993, EUR J CLIN CHEM CLIN, V31, P427
   Sedlik C, 1996, IMMUNOBIOLOGY, V195, P105, DOI 10.1016/S0171-2985(96)80009-X
   THIELEMANS K, 1984, J IMMUNOL, V133, P495
   UCHIDA T, 1995, J PHARM PHARMACOL, V47, P556, DOI 10.1111/j.2042-7158.1995.tb06713.x
NR 36
TC 5
Z9 6
U1 0
U2 7
PU TAYLOR & FRANCIS LTD
PI ABINGDON
PA 2-4 PARK SQUARE, MILTON PARK, ABINGDON OR14 4RN, OXON, ENGLAND
SN 1061-186X
EI 1029-2330
J9 J DRUG TARGET
JI J. Drug Target.
PD SEP
PY 2003
VL 11
IS 3
BP 169
EP 176
DI 10.1080/1061-1860310001598217
PG 8
WC Pharmacology & Pharmacy
SC Pharmacology & Pharmacy
GA 721BK
UT WOS:000185297000006
PM 14577973
DA 2021-05-03
ER

PT J
AU Karagiannis, SN
   Wang, Q
   East, N
   Burke, F
   Riffard, S
   Bracher, MG
   Thompson, RG
   Durham, SR
   Schwartz, LB
   Balkwill, FR
   Gould, HJ
AF Karagiannis, SN
   Wang, Q
   East, N
   Burke, F
   Riffard, S
   Bracher, MG
   Thompson, RG
   Durham, SR
   Schwartz, LB
   Balkwill, FR
   Gould, HJ
TI Activity of human monocytes in IgE antibody-dependent surveillance and
   killing of ovarian tumor cells
SO EUROPEAN JOURNAL OF IMMUNOLOGY
LA English
DT Article
DE monocyte; IgE; antibody-dependent cell-mediated cytotoxicity ovarian
   cancer; immunotherapy
ID FOLATE-BINDING PROTEIN; MONOCLONAL-ANTIBODIES; ANTICANCER THERAPIES;
   NUDE-MICE; CARCINOMA; MACROPHAGES; CANCER; INTERLEUKIN-4; MELANOMA;
   MARKER
AB We have previously shown that a chimeric IgE antibody against the folic acid receptor (MOv18 IgE) inhibits tumor growth in a SCID mouse model of ovarian carcinoma. MOv18 IgE gave greater protection than the corresponding chimeric MOv18 IgG1. We have now confirmed these effects in a nude-mouse model of ovarian carcinoma and have demonstrated for the first time that human monocytes are active in IgE antibody-dependent cell-mediated cytotoxicity. Injection of tumor-bearing mice with PBMC and MOv18 IgE led to infiltration of monocytes into the tumors and prolonged survival of the mice. Incubation of PBMC or purified monocytes and MOv18 IgE with ovarian tumor cells in vitro resulted in tumor cell killing proportional to the expression of unoccupied FcepsilonRI on monocytes. We observed phagocytosis of tumor cells by the monocytes in vitro. Our results suggest that tumor-specific IgE antibodies may be exploited for immunotherapy of cancer.
C1 Kings Coll London, Randall Ctr, London SE1 1UL, England.
   St Bartholomews & London Queen Marys Med Sch, Canc Res UK Translat Oncol Lab, London, England.
   Natl Heart & Lung Inst, London, England.
   Virginia Commonwealth Univ, Dept Microbiol, Richmond, CA USA.
   Virginia Commonwealth Univ, Dept Immunol, Richmond, CA USA.
RP Gould, HJ (corresponding author), Kings Coll London, Randall Ctr, Guys Campus, London SE1 1UL, England.
EM hannah.gould@kcl.ac.uk
RI Karagiannis, Sophia/H-1097-2011
OI Karagiannis, Sophia/0000-0002-4100-7810; Balkwill,
   Frances/0000-0002-5587-9759; Gould, Hannah/0000-0003-0411-688X
CR Bankert RB, 2001, TRENDS IMMUNOL, V22, P386, DOI 10.1016/S1471-4906(01)01943-3
   BENARD J, 1985, CANCER RES, V45, P4970
   Bingle L, 2002, J PATHOL, V196, P254, DOI 10.1002/path.1027
   BOTTAZZI B, 1992, J IMMUNOL, V148, P1280
   BRUGGEMANN M, 1987, J EXP MED, V166, P1351, DOI 10.1084/jem.166.5.1351
   CAMPBELL IG, 1991, CANCER RES, V51, P5329
   Canevari S, 1995, J Hematother, V4, P423, DOI 10.1089/scd.1.1995.4.423
   CANEVARI S, 1995, JNCI-J NATL CANCER I, V87, P1463, DOI 10.1093/jnci/87.19.1463
   Clynes RA, 2000, NAT MED, V6, P443
   CONEY LR, 1991, CANCER RES, V51, P6125
   CONEY LR, 1994, CANCER RES, V54, P2448
   CURTIS A. S. G., 1960, MED AND BIOL, V10, P261
   DYER MJS, 1989, BLOOD, V73, P1431
   FIDLER IJ, 1985, CANCER RES, V45, P4714
   Gould HJ, 2003, ANNU REV IMMUNOL, V21, P579, DOI 10.1146/annurev.immunol.21.120601.141103
   Gould HJ, 1999, EUR J IMMUNOL, V29, P3527, DOI 10.1002/(SICI)1521-4141(199911)29:11<3527::AID-IMMU3527>3.3.CO;2-X
   KEPLEY CL, 1995, J IMMUNOL, V154, P6548
   MANTOVANI A, 1992, IMMUNOL TODAY, V13, P265, DOI 10.1016/0167-5699(92)90008-U
   MEZZANZANICA D, 1988, INT J CANCER, V41, P609, DOI 10.1002/ijc.2910410422
   NAGY E, 1991, CANCER IMMUNOL IMMUN, V34, P63, DOI 10.1007/BF01741326
   Nesbit M, 2001, J IMMUNOL, V166, P6483, DOI 10.4049/jimmunol.166.11.6483
   Pulaski BA, 2002, CANCER RES, V62, P4406
   Reischl IG, 1996, CLIN EXP ALLERGY, V26, P630, DOI 10.1046/j.1365-2222.1996.1047408.x
   STEPLEWSKI Z, 1988, P NATL ACAD SCI USA, V85, P4852, DOI 10.1073/pnas.85.13.4852
   TEPPER RI, 1989, CELL, V57, P503, DOI 10.1016/0092-8674(89)90925-2
   TEPPER RI, 1992, SCIENCE, V257, P548, DOI 10.1126/science.1636093
   WARD BG, 1987, CANCER RES, V47, P2662
NR 27
TC 80
Z9 82
U1 0
U2 5
PU WILEY-V C H VERLAG GMBH
PI WEINHEIM
PA PO BOX 10 11 61, D-69451 WEINHEIM, GERMANY
SN 0014-2980
J9 EUR J IMMUNOL
JI Eur. J. Immunol.
PD APR
PY 2003
VL 33
IS 4
BP 1030
EP 1040
DI 10.1002/eji.200323185
PG 11
WC Immunology
SC Immunology
GA 666PW
UT WOS:000182186500023
PM 12672069
DA 2021-05-03
ER
