# Supplementary material for: Evolution of Immunotherapy for Ovarian Cancer from a Bird’s-Eye Perspective: A Text-Mining Analysis of Publication Trends and Topics
Source: Front Oncol. 2022 Feb 24;12:795129. doi: 10.3389/fonc.2022.795129 (PMC8907843; doi:10.3389/fonc.2022.795129)
Supplement: Supplementary file 1 [file DataSheet_1.zip › raw data/download2008u52pt1.txt]

PT J
AU Oble, DA
   Mino-Kenudson, M
   Goldsmith, J
   Hodi, FS
   Seliem, RM
   Dranoff, G
   Mihm, M
   Hasserjian, R
   Lauwers, GY
AF Oble, Darryl A.
   Mino-Kenudson, Mari
   Goldsmith, Jeffrey
   Hodi, F. Stephen
   Seliem, Rania M.
   Dranoff, Glenn
   Mihm, Martin
   Hasserjian, Robert
   Lauwers, Gregory Y.
TI alpha-CTLA-4 mAb-associated panenteritis - A histologic and
   immunohistochemical analysis
SO AMERICAN JOURNAL OF SURGICAL PATHOLOGY
LA English
DT Article
DE cytotoxic T lymphocyte antigen-4; monoclonal antibody; autoimmune
   enteropathy; iatrogenic; immunotherapy; diarrhea
ID LYMPHOCYTE-ASSOCIATED ANTIGEN-4; MONOCLONAL-ANTIBODY THERAPY; PHASE-I
   TRIAL; METASTATIC MELANOMA; TUMOR-IMMUNOTHERAPY; CTLA-4 BLOCKADE;
   AUTOIMMUNITY; CANCER; REGRESSION; RESPONSES
AB Monoclonal antibodies (mAbs) against the cytotoxic T lymphocyte antigen-4 (CTLA-4) molecule are used as an adjuvant to experimental tumor immunization protocols in the treatment of malignant melanomas and ovarian cancers. Aside from noted early therapeutic successes, a spectrum of adverse effects, including severe gastroenteritis, has been reported. We report herein our observations of 5 patients who developed severe gastrointestinal toxicity affecting the gastric, small intestinal, and colonic mucosa. The endoscopic findings were variable, ranging from normal to diffusely erythematous and ulcerated mucosa. The constant histologic findings included a lymphoplasmacytic expansion of the lamina propria with increase in intraepithelial lymphocytes. Increased epithelial apoptosis was also a distinctive feature. Cryptitis and glandular inflammation were observed in the colon, ileum, and stomach, whereas villous blunting was present in the ileal and duodenal mucosa. Immunohistochemical analysis revealed a marked increase of all T-cell subsets (CD3(+), C134(+), and CD8(+)) and of CD4(+)CD25(+) regulatory T cells. We conclude that the panenteritis associated with injection of alpha-CTLA-4 mAbs demonstrates histology resembling autoimmune enteropathy. Furthermore, although the pathogenesis of immune dysregulation after the infusion of alpha-CTLA-4 mAbs remains unclear, we suspect that the increased number of regulatory T cells in the gastrointestinal mucosa may play a role in the pathogenicity.
C1 [Oble, Darryl A.; Mino-Kenudson, Mari; Seliem, Rania M.; Dranoff, Glenn; Mihm, Martin; Hasserjian, Robert; Lauwers, Gregory Y.] Massachusetts Gen Hosp, Dept Pathol, Boston, MA 02114 USA.
   [Goldsmith, Jeffrey] Beth Israel Deaconess Med Ctr, Dept Pathol, Boston, MA 02215 USA.
   [Hodi, F. Stephen] Dana Farber Canc Inst, Dept Med Oncol, Boston, MA 02115 USA.
RP Lauwers, GY (corresponding author), Massachusetts Gen Hosp, Dept Pathol, 55 Fruit St,WRN 2, Boston, MA 02114 USA.
EM glauwers@partners.org
CR Attia P, 2005, J CLIN ONCOL, V23, P6043, DOI 10.1200/JCO.2005.06.205
   Bacchetta R, 2006, J CLIN INVEST, V116, P1713, DOI 10.1172/JCI25112
   Beck KE, 2006, J CLIN ONCOL, V24, P2283, DOI 10.1200/JCO.2005.04.5716
   Bennett CL, 2001, CURR OPIN PEDIATR, V13, P533, DOI 10.1097/00008480-200112000-00007
   Cartoni C, 2001, J CLIN ONCOL, V19, P756, DOI 10.1200/JCO.2001.19.3.756
   Chambers CA, 2001, ANNU REV IMMUNOL, V19, P565, DOI 10.1146/annurev.immunol.19.1.565
   Dillman RO, 2001, CANCER PRACT, V9, P71, DOI 10.1046/j.1523-5394.2001.009002071.x
   Egen JG, 2002, NAT IMMUNOL, V3, P611, DOI 10.1038/ni0702-611
   Gambineri E, 2003, CURR OPIN RHEUMATOL, V15, P430, DOI 10.1097/00002281-200307000-00010
   Gerber DE, 2007, EXPERT OPIN INV DRUG, V16, P477, DOI 10.1517/13543784.16.4.477
   Gibson RJ, 2006, SUPPORT CARE CANCER, V14, P890, DOI 10.1007/s00520-006-0040-y
   Glennie MJ, 2000, IMMUNOL TODAY, V21, P403, DOI 10.1016/S0167-5699(00)01669-8
   Griffiths CEM, 2006, CLIN EXP RHEUMATOL, V24, pS72
   Hodi FS, 2003, P NATL ACAD SCI USA, V100, P4712, DOI 10.1073/pnas.0830997100
   HOUGHTON AN, 1994, J EXP MED, V180, P1, DOI 10.1084/jem.180.1.1
   Lanzarotto F, 2006, DRUGS, V66, P1179, DOI 10.2165/00003495-200666090-00002
   Lenschow DJ, 1996, ANNU REV IMMUNOL, V14, P233, DOI 10.1146/annurev.immunol.14.1.233
   Maker AV, 2005, J IMMUNOL, V175, P7746, DOI 10.4049/jimmunol.175.11.7746
   Maker AV, 2005, ANN SURG ONCOL, V12, P1005, DOI 10.1245/ASO.2005.03.536
   *NCI, 2007, GASTR COMPL PDQR
   Parfitt JR, 2007, HUM PATHOL, V38, P527, DOI 10.1016/j.humpath.2007.01.014
   Phan GQ, 2003, P NATL ACAD SCI USA, V100, P8372, DOI 10.1073/pnas.1533209100
   Read S, 2006, J IMMUNOL, V177, P4376, DOI 10.4049/jimmunol.177.7.4376
   Reuben JM, 2006, CANCER, V106, P2437, DOI 10.1002/cncr.21854
   Ribas A, 2005, J CLIN ONCOL, V23, P8968, DOI 10.1200/JCO.2005.01.109
   Sanderson K, 2005, J CLIN ONCOL, V23, P741, DOI 10.1200/JCO.2005.01.128
   Simonds HM, 2007, EXPERT OPIN BIOL TH, V7, P487, DOI 10.1517/14712598.7.4.487
   Smith FO, 2007, J IMMUNOTHER, V30, P130, DOI 10.1097/01.cji.0000211334.06762.89
   Soiffer R, 2003, J CLIN ONCOL, V21, P3343, DOI 10.1200/JCO.2003.07.005
   Takahashi T, 2000, J EXP MED, V192, P303, DOI 10.1084/jem.192.2.303
   von Mehren M, 2003, ANNU REV MED, V54, P343, DOI 10.1146/annurev.med.54.101601.152442
NR 31
TC 64
Z9 66
U1 0
U2 3
PU LIPPINCOTT WILLIAMS & WILKINS
PI PHILADELPHIA
PA 530 WALNUT ST, PHILADELPHIA, PA 19106-3621 USA
SN 0147-5185
J9 AM J SURG PATHOL
JI Am. J. Surg. Pathol.
PD AUG
PY 2008
VL 32
IS 8
BP 1130
EP 1137
DI 10.1097/PAS.0b013e31817150e3
PG 8
WC Pathology; Surgery
SC Pathology; Surgery
GA 332AP
UT WOS:000258054300003
PM 18545145
DA 2021-05-03
ER

PT J
AU Adair, SJ
   Carr, TM
   Fink, MJ
   Slingluff, CL
   Hogan, KT
AF Adair, Sara J.
   Carr, Tiffany M.
   Fink, Mitsu J.
   Slingluff, Craig L., Jr.
   Hogan, Kevin T.
TI The TAG family of cancer/testis antigens is widely expressed in a
   variety of malignancies and gives rise to HLA-A2-restricted epitopes
SO JOURNAL OF IMMUNOTHERAPY
LA English
DT Article
DE cancer/testis antigen; CTL; epitope; immunotherapy
ID CYTOTOXIC T-LYMPHOCYTES; CANCER-IMMUNOTHERAPY; IMMUNE ESCAPE; TUMOR;
   IDENTIFICATION; VACCINES; CELLS; GENES; RECOGNITION; PROFILE
AB The TAG-1, TAG-2a, TAG-2b, and TAG-2c cancer/testis genes, known to be expressed in an unusually high percentage of melanoma cell lines, are shown here to be expressed in a variety of tumor lines of diverse histologic type, including cancers of the brain, breast, colon, lung, ovary, pharynx, and tongue. The genes are also expressed in fresh, uncultured melanoma, and ovarian cancer cells. Epitope prediction algorithms were used to identify potential HLA-A1, HLA-A2, HLA-A3, HLA-B7, and HLA-B8 epitopes, and these potential epitopes were tested for their ability to stimulate a peptide-specific cytotoxic T lymphocyte response using lymphocytes from healthy donors. Two HLA-A2-restricted epitopes (SLGWLFLLL and LLLRLECNV) were identified using this approach. Cytotoxic T lymphocytes specific for each of these peptides were capable of recognizing tumor cells expressing both the corresponding class I major histocompatibility complex encoded molecule and the TAG genes. These results indicate that TAG-derived peptides may be good components of a therapeutic vaccine designed to target melanoma and a variety of epithelial cell-derived malignancies.
C1 [Hogan, Kevin T.] Univ Virginia, Dept Surg, Charlottesville, VA 22908 USA.
   [Adair, Sara J.; Carr, Tiffany M.; Fink, Mitsu J.; Slingluff, Craig L., Jr.; Hogan, Kevin T.] Univ Virginia, Human Immune Therapy Ctr, Dept Surg, Charlottesville, VA USA.
RP Hogan, KT (corresponding author), Univ Virginia, Dept Surg, Box 801359, Charlottesville, VA 22908 USA.
EM kh6s@virginia.edu
RI Adair, Sara J./AAD-5589-2019
OI Hogan, Kevin/0000-0003-1718-6051
FU NCI NIH HHSUnited States Department of Health & Human ServicesNational
   Institutes of Health (NIH) - USANIH National Cancer Institute (NCI)
   [R01CA90815] Funding Source: Medline; NATIONAL CANCER INSTITUTEUnited
   States Department of Health & Human ServicesNational Institutes of
   Health (NIH) - USANIH National Cancer Institute (NCI) [R01CA090815]
   Funding Source: NIH RePORTER
CR Castelli C, 2000, J CELL PHYSIOL, V182, P323, DOI 10.1002/(SICI)1097-4652(200003)182:3<323::AID-JCP2>3.0.CO;2-#
   Chen YT, 1997, P NATL ACAD SCI USA, V94, P1914, DOI 10.1073/pnas.94.5.1914
   Chomez P, 2001, CANCER RES, V61, P5544
   Coulie PG, 2005, CURR OPIN IMMUNOL, V17, P320, DOI 10.1016/j.coi.2005.03.002
   Dunn GP, 2004, ANNU REV IMMUNOL, V22, P329, DOI 10.1146/annurev.immunol.22.012703.104803
   Feuerstein B, 2000, J IMMUNOL METHODS, V245, P15, DOI 10.1016/S0022-1759(00)00269-6
   GREENBERG PD, 1985, SURV IMMUNOL RES, V4, P283
   Hogan KT, 1998, CANCER RES, V58, P5144
   Hogan KT, 2004, CANCER RES, V64, P1157, DOI 10.1158/0008-5472.CAN-03-2209
   Knutson KL, 2005, CANCER IMMUNOL IMMUN, V54, P721, DOI 10.1007/s00262-004-0653-2
   Lollini PL, 2006, NAT REV CANCER, V6, P204, DOI 10.1038/nrc1815
   Lu J, 2000, CANCER RES, V60, P5223
   Lu J, 2002, CANCER RES, V62, P5807
   Mori M, 1997, TRANSPLANTATION, V64, P1017, DOI 10.1097/00007890-199710150-00014
   Nagorsen D, 2003, CLIN CANCER RES, V9, P4296
   Novellino L, 2005, CANCER IMMUNOL IMMUN, V54, P187, DOI 10.1007/s00262-004-0560-6
   Ohnmacht GA, 2000, J CELL PHYSIOL, V182, P332, DOI 10.1002/(SICI)1097-4652(200003)182:3<332::AID-JCP3>3.0.CO;2-Z
   Ostrand-Rosenberg S, 1999, IMMUNOL REV, V170, P101, DOI 10.1111/j.1600-065X.1999.tb01332.x
   PARKER KC, 1994, J IMMUNOL, V152, P163
   Parmiani G, 2003, SEMIN CANCER BIOL, V13, P391, DOI 10.1016/j.semcancer.2003.09.001
   Parmiani G, 2002, JNCI-J NATL CANCER I, V94, P805, DOI 10.1093/jnci/94.11.805
   Rammensee HG, 1999, IMMUNOGENETICS, V50, P213, DOI 10.1007/s002510050595
   Rosenberg SA, 1999, IMMUNITY, V10, P281, DOI 10.1016/S1074-7613(00)80028-X
   Scanlan Matthew J, 2004, Cancer Immun, V4, P1
   Seliger B, 2000, IMMUNOL TODAY, V21, P455, DOI 10.1016/S0167-5699(00)01692-3
   Seliger B, 2002, SEMIN CANCER BIOL, V12, P3, DOI 10.1006/scbi.2001.0404
   Slingluff CL, 2000, CANCER IMMUNOL IMMUN, V48, P661, DOI 10.1007/s002620050015
   VandenEynde BJ, 1997, CURR OPIN IMMUNOL, V9, P684, DOI 10.1016/S0952-7915(97)80050-7
   Weber J, 2002, CANCER INVEST, V20, P208, DOI 10.1081/CNV-120001149
   Yamshchikov G, 2001, CLIN CANCER RES, V7, p909S
   Zendman AJW, 2003, J CELL PHYSIOL, V194, P272, DOI 10.1002/jcp.10215
   Zendman AJW, 2001, MELANOMA RES, V11, P451, DOI 10.1097/00008390-200110000-00003
NR 32
TC 9
Z9 11
U1 0
U2 2
PU LIPPINCOTT WILLIAMS & WILKINS
PI PHILADELPHIA
PA TWO COMMERCE SQ, 2001 MARKET ST, PHILADELPHIA, PA 19103 USA
SN 1524-9557
EI 1537-4513
J9 J IMMUNOTHER
JI J. Immunother.
PD JAN
PY 2008
VL 31
IS 1
BP 7
EP 17
DI 10.1097/CJI.0b013e318159f797
PG 11
WC Oncology; Immunology; Medicine, Research & Experimental
SC Oncology; Immunology; Research & Experimental Medicine
GA 245NP
UT WOS:000251942400002
PM 18157007
DA 2021-05-03
ER

PT J
AU Garg, M
   Kanojia, D
   Khosla, A
   Dudha, N
   Sati, S
   Chaurasiya, D
   Jagadish, N
   Seth, A
   Kumar, R
   Gupta, S
   Gupta, A
   Lohiya, NK
   Suri, A
AF Garg, Manoj
   Kanojia, Deepika
   Khosla, Aashima
   Dudha, Namrata
   Sati, Satish
   Chaurasiya, Dipak
   Jagadish, Nirmala
   Seth, Amlesh
   Kumar, Rajive
   Gupta, Samir
   Gupta, Anju
   Lohiya, Nirmal Kumar
   Suri, Anil
TI Sperm-Associated Antigen 9 Is Associated With Tumor Growth, Migration,
   and Invasion in Renal Cell Carcinoma
SO CANCER RESEARCH
LA English
DT Article
ID GENE-EXPRESSION PATTERNS; SCAFFOLD PROTEIN; HUMAN CANCER; COPY NUMBER;
   P53; MAP; SPERM-ASSOCIATED-ANTIGEN-9; IDENTIFICATION; IMMUNOTHERAPY; JLP
AB Renal cell carcinoma (RCC) represents one of the most resistant tumors to radiation and chemotherapy. Current therapies for RCC patients are inefficient due to the lack of diagnostic and therapeutic markers. Our recent studies have suggested an association of sperm-associated antigen 9 (SPAG9) with ovarian carcinomas. In the present study, we investigated the clinical relevance of SPAG9 in RCC patients. RT-PCR analysis showed expression of SPAG9 transcript in RCC tissues and RCC cell lines. In situ RNA hybridization and immunohistochemistry analyses confirmed the expression of SPAG9 in 88% of cancer patients, suggesting that SPAG9 participates in renal cancer. In addition, immunoblotting and ELISA analyses revealed a Immoral immune response against SPAG9 in the sera of. RCC patients but not in healthy individuals. Consistent with the clinical findings, knockdown of SPAG9 expression in RCC cells with specific siRNA significantly reduced cell growth and colony formation. Using in vitro wound healing and Matrigel invasion assays, we found that cell migration and invasive ability were also significantly inhibited. Furthermore, in vivo xenograft studies in nude mice revealed that administration of a SPAG9 siRNA plasmid significantly inhibited tumor growth. In conclusion, SPAG9 expression is associated with clinicopathologic features of tumors, suggesting that SPAG9 could contribute to the early spread of cancer. These results indicate that SPAG9 may have a role in tumor development and metastasis and thus could serve as a novel target for early detection and treatment of RCC. [Cancer Res 2008;68(20):8240-8]
C1 [Suri, Anil] Natl Inst Immunol, Canc Res Program, Canc Microarray Genes & Prot Lab, New Delhi 110067, India.
   [Kumar, Rajive] All India Inst Med Sci, Inst Rotary Canc Hosp, New Delhi 110029, India.
   [Gupta, Anju] Moolchand Hosp, New Delhi, India.
   [Lohiya, Nirmal Kumar] Univ Rajasthan, Dept Zool, Reprod Physiol Sect, Jaipur 302004, Rajasthan, India.
RP Suri, A (corresponding author), Natl Inst Immunol, Canc Res Program, Canc Microarray Genes & Prot Lab, Aruna Asaf Ali Marg, New Delhi 110067, India.
EM anil@nii.res.in
RI Khosla, Aashima/G-4386-2017; Suri, Anil/P-5128-2016; Sati,
   Satish/Q-6951-2019; Sati, Satish/F-3531-2012; Jagadish,
   Nirmala/AAR-3046-2020
OI Khosla, Aashima/0000-0001-8533-4269; Suri, Anil/0000-0001-5231-5555;
   Sati, Satish/0000-0001-8236-9466; Jagadish, Nirmala/0000-0002-5812-9283;
   Garg, Manoj/0000-0002-3492-2957
FU Cancer Research Program, Department of Biotechnology, Government of
   IndiaDepartment of Biotechnology (DBT) India
FX Cancer Research Program, Department of Biotechnology, Government of
   India.
CR Baylin SB, 2000, TRENDS GENET, V16, P168, DOI 10.1016/S0168-9525(99)01971-X
   Davis RJ, 2000, CELL, V103, P239, DOI 10.1016/S0092-8674(00)00116-1
   Dhanasekaran DN, 2007, ONCOGENE, V26, P3185, DOI 10.1038/sj.onc.1210411
   Garg M, 2007, CLIN CANCER RES, V13, P1421, DOI 10.1158/1078-0432.CCR-06-2340
   Gurova KV, 2004, CANCER RES, V64, P1951, DOI 10.1158/0008-5472.CAN-03-1541
   Haefliger JA, 2003, J CELL SCI, V116, P1463, DOI 10.1242/jcs.00356
   Helm J, 2005, CLIN CANCER RES, V11, P2478, DOI 10.1158/1078-0432.CCR-04-1280
   Higgins JPT, 2003, AM J PATHOL, V162, P925, DOI 10.1016/S0002-9440(10)63887-4
   Jagadish N, 2006, VACCINE, V24, P3695, DOI 10.1016/j.vaccine.2005.07.007
   JAGADISH N, 2005, J CELL SCI, V118, P3569
   Kashef K, 2006, J CELL BIOCHEM, V98, P715, DOI 10.1002/jcb.20930
   Kelkar N, 2005, MOL CELL BIOL, V25, P2733, DOI 10.1128/MCB.25.7.2733-2743.2005
   Kitahara O, 2002, NEOPLASIA, V4, P295, DOI 10.1038/sj.neo.7900251
   Lam JS, 2007, CLIN CANCER RES, V13, p703S, DOI 10.1158/1078-0432.CCR-06-1864
   Lee CM, 2002, P NATL ACAD SCI USA, V99, P14189, DOI 10.1073/pnas.232310199
   Linn SC, 2003, AM J PATHOL, V163, P2383, DOI 10.1016/S0002-9440(10)63593-6
   Motzer RJ, 2000, J UROLOGY, V163, P408, DOI 10.1016/S0022-5347(05)67889-5
   Neumann E, 1998, CANCER RES, V58, P4090
   Price JT, 1997, CRIT REV BIOCHEM MOL, V32, P175, DOI 10.3109/10409239709082573
   Rana R, 2006, BIOCHEM BIOPH RES CO, V340, P158, DOI 10.1016/j.bbrc.2005.11.168
   Rana R, 2006, HUM REPROD, V21, P2894, DOI 10.1093/humrep/del068
   Scanlan Matthew J, 2004, Cancer Immun, V4, P1
   Shankar S, 1998, BIOCHEM BIOPH RES CO, V243, P561, DOI 10.1006/bbrc.1997.7943
   Simpson AJG, 2005, NAT REV CANCER, V5, P615, DOI 10.1038/nrc1669
   Soussi T, 2000, HUM MUTAT, V15, P105, DOI 10.1002/(SICI)1098-1004(200001)15:1<105::AID-HUMU19>3.0.CO;2-G
   Suri A, 2006, EXPERT OPIN BIOL TH, V6, P379, DOI 10.1517/14712598.6.4.379
   Togashi A, 2005, CANCER RES, V65, P4817, DOI 10.1158/0008-5472.CAN-05-0120
   Tureci O, 1998, P NATL ACAD SCI USA, V95, P5211, DOI 10.1073/pnas.95.9.5211
   Vogelzang NJ, 1998, LANCET, V352, P1691, DOI 10.1016/S0140-6736(98)01041-1
   Wei CL, 2006, CELL, V124, P207, DOI 10.1016/j.cell.2005.10.043
   Willis S, 2003, GENE CHROMOSOME CANC, V36, P382, DOI 10.1002/gcc.10138
   Willoughby EA, 2005, J BIOL CHEM, V280, P25651, DOI 10.1074/jbc.M501926200
   Wischnewski F, 2006, MOL CANCER RES, V4, P339, DOI 10.1158/1541-7786.MCR-05-0229
   Yamanaka K, 1998, INT J MOL MED, V2, P57
   Zendman AJW, 2003, J CELL PHYSIOL, V194, P272, DOI 10.1002/jcp.10215
   Zigeuner R, 2004, UROLOGY, V63, P651, DOI 10.1016/j.urology.2003.11.011
NR 36
TC 65
Z9 72
U1 1
U2 5
PU AMER ASSOC CANCER RESEARCH
PI PHILADELPHIA
PA 615 CHESTNUT ST, 17TH FLOOR, PHILADELPHIA, PA 19106-4404 USA
SN 0008-5472
EI 1538-7445
J9 CANCER RES
JI Cancer Res.
PD OCT 15
PY 2008
VL 68
IS 20
BP 8240
EP 8248
DI 10.1158/0008-5472.CAN-08-1708
PG 9
WC Oncology
SC Oncology
GA 364GE
UT WOS:000260323400007
PM 18922895
OA Bronze
DA 2021-05-03
ER

PT S
AU Perez, SA
   Papamichail, M
AF Perez, Sonia A.
   Papamichail, Michael
BE Coukos, G
   Berchuck, A
   Ozols, R
TI Cancer immunotherapy: Perspectives and prospects
SO OVARIAN CANCER: STATE OF THE ART AND FUTURE DIRECTIONS IN TRANSLATIONAL
   RESEARCH
SE Advances in Experimental Medicine and Biology
LA English
DT Article
ID REGULATORY T-CELLS; ACTIVATED KILLER-CELLS; DOSE RECOMBINANT
   INTERLEUKIN-2; ADVANCED OVARIAN-CANCER; NATURAL-KILLER; ADOPTIVE
   IMMUNOTHERAPY; TUMOR MICROENVIRONMENT; DENDRITIC CELLS; BREAST-CANCER;
   PERIPHERAL-BLOOD
C1 [Perez, Sonia A.; Papamichail, Michael] Saint Savas Canc Hosp, Canc Immunol & Immunotherapy Ctr, Athens, Greece.
RP Perez, SA (corresponding author), Saint Savas Canc Hosp, Canc Immunol & Immunotherapy Ctr, Athens, Greece.
CR Aamdal S, 2006, J CLIN ONCOL, V24, p460S
   Aghajanian C, 2006, GYNECOL ONCOL, V102, P131, DOI 10.1016/j.ygyno.2006.06.014
   Ahmadzadeh M, 2006, BLOOD, V107, P2409, DOI 10.1182/blood-2005-06-2399
   Albertsson PA, 2003, TRENDS IMMUNOL, V24, P603, DOI 10.1016/j.it.2003.09.007
   Algarra I, 2004, CANCER IMMUNOL IMMUN, V53, P904, DOI 10.1007/s00262-004-0517-9
   Arai S, 2005, EXPERT OPIN BIOL TH, V5, P163, DOI 10.1517/14712598.5.2.163
   Balkwill F, 2003, GYNECOL ONCOL, V88, pS110, DOI 10.1006/gyno.2002.6696
   Barnett B, 2005, AM J REPROD IMMUNOL, V54, P369, DOI 10.1111/j.1600-0897.2005.00330.x
   Benlalam H, 2007, CANCER IMMUNOL IMMUN, V56, P515, DOI 10.1007/s00262-006-0204-0
   Berek JS, 2004, EXPERT OPIN BIOL TH, V4, P1159, DOI 10.1517/14712598.4.7.1159
   Berek JS, 2003, GYNECOL ONCOL, V88, pS105, DOI 10.1006/gyno.2002.6695
   Beyer M, 2005, BLOOD, V106, P2018, DOI 10.1182/blood-2005-02-0642
   Beyer M, 2006, BLOOD, V108, P804, DOI 10.1182/blood-2006-02-002774
   BOIARDI A, 1994, CANCER IMMUNOL IMMUN, V39, P193, DOI 10.1007/BF01533386
   Boyiadzis M, 2006, EXPERT OPIN BIOL TH, V6, P967, DOI 10.1517/14712598.6.10.967
   CALIGIURI MA, 1991, J CLIN ONCOL, V9, P2110, DOI 10.1200/JCO.1991.9.12.2110
   Cannon MJ, 2004, CURR OPIN OBSTET GYN, V16, P87, DOI 10.1097/00001703-200402000-00015
   Carlsten M, 2007, CANCER RES, V67, P1317, DOI 10.1158/0008-5472.CAN-06-2264
   Cesana GC, 2006, J CLIN ONCOL, V24, P1169, DOI 10.1200/JCO.2005.03.6830
   Chen Gang, 2005, Zhonghua Fu Chan Ke Za Zhi, V40, P476
   Cortes JE, 1999, CANCER-AM CANCER SOC, V85, P1506, DOI 10.1002/(SICI)1097-0142(19990401)85:7<1506::AID-CNCR11>3.0.CO;2-O
   Curiel TJ, 2004, NAT MED, V10, P942, DOI 10.1038/nm1093
   CURIEL TJ, 2006, CANC IMMUNITY, V6, P20
   Dannull J, 2005, J CLIN INVEST, V115, P3623, DOI 10.1172/JCI25947
   del Carmen MG, 2005, JNCI-J NATL CANCER I, V97, P1516, DOI 10.1093/jnci/dji314
   Dudley ME, 2005, J CLIN ONCOL, V23, P2346, DOI 10.1200/JCO.2005.00.240
   Dudley ME, 2003, NAT REV CANCER, V3, P666, DOI 10.1038/nrc1167
   Durrant LG, 2005, EXPERT OPIN BIOL TH, V5, P555, DOI 10.1517/14712598.5.4.555
   Fecci PE, 2006, CANCER RES, V66, P3294, DOI 10.1158/0008-5472.CAN-05-3773
   Figdor CG, 2004, NAT MED, V10, P475, DOI 10.1038/nm1039
   Fricke I, 2006, IMMUNOL INVEST, V35, P459, DOI 10.1080/08820130600803429
   Garnett CT, 2006, CURR PHARM DESIGN, V12, P351, DOI 10.2174/138161206775201929
   Gattinoni L, 2006, NAT REV IMMUNOL, V6, P383, DOI 10.1038/nri1842
   GERSHON RK, 1975, TRANSPLANT REV-DENMA, V26, P170
   Hall GD, 2004, BRIT J CANCER, V91, P621, DOI 10.1038/sj.bjc.6602037
   HAYAKAWA M, 1994, UROL INT, V53, P117, DOI 10.1159/000282651
   HAYES RL, 1995, CANCER-AM CANCER SOC, V76, P840, DOI 10.1002/1097-0142(19950901)76:5<840::AID-CNCR2820760519>3.0.CO;2-R
   Hodge JW, 2003, GYNECOL ONCOL, V88, pS97, DOI 10.1006/gyno.2002.6694
   Hofmeister V, 2006, CANCER IMMUNOL IMMUN, V55, P481, DOI 10.1007/s00262-005-0070-1
   Holmberg Leona A, 2004, Expert Rev Vaccines, V3, P269, DOI 10.1586/14760584.3.3.269
   Holmgren L, 2006, P NATL ACAD SCI USA, V103, P9208, DOI 10.1073/pnas.0603110103
   Hsu FJ, 1996, NAT MED, V2, P52, DOI 10.1038/nm0196-52
   Huang JP, 2005, J IMMUNOTHER, V28, P258, DOI 10.1097/01.cji.0000158855.92792.7a
   Hueman MT, 2006, BREAST CANCER RES TR, V98, P17, DOI 10.1007/s10549-005-9108-5
   Hung CF, 2007, VACCINE, V25, P127, DOI 10.1016/j.vaccine.2006.06.087
   Iliopoulou EG, 2006, CLIN CANCER RES, V12, P6901, DOI 10.1158/1078-0432.CCR-06-0977
   Jager E, 2006, P NATL ACAD SCI USA, V103, P14453, DOI 10.1073/pnas.0606512103
   Kammertoens T, 2005, TRENDS MOL MED, V11, P225, DOI 10.1016/j.molmed.2005.03.002
   Kaufman HL, 2006, HUM GENE THER, V17, P239, DOI 10.1089/hum.2006.17.239
   KEILHOLZ U, 1994, EUR J CANCER, V30A, P103, DOI 10.1016/S0959-8049(05)80028-0
   Kershaw MH, 2006, CLIN CANCER RES, V12, P6106, DOI 10.1158/1078-0432.CCR-06-1183
   Kikuchi T, 2004, J IMMUNOTHER, V27, P452, DOI 10.1097/00002371-200411000-00005
   Knoechel B, 2005, J EXP MED, V202, P1375, DOI 10.1084/jem.20050855
   Knutson KL, 2006, J IMMUNOL, V177, P84, DOI 10.4049/jimmunol.177.1.84
   KNUTSON KL, 2006, CANC IMMUNOL IMMUNOT
   KOHLER G, 1975, NATURE, V256, P495, DOI 10.1038/256495a0
   Kono K, 2006, CANCER IMMUNOL IMMUN, V55, P1064, DOI 10.1007/s00262-005-0092-8
   Kornbluth RS, 2006, J LEUKOCYTE BIOL, V80, P1084, DOI 10.1189/jlb.0306147
   Lake RA, 2005, NAT REV CANCER, V5, P397, DOI 10.1038/nrc1613
   LAW TM, 1995, CANCER-AM CANCER SOC, V76, P824, DOI 10.1002/1097-0142(19950901)76:5<824::AID-CNCR2820760517>3.0.CO;2-N
   Lee YS, 2002, EXP MOL MED, V34, P18, DOI 10.1038/emm.2002.3
   Lenardo M J, 1995, Int Rev Immunol, V13, P115, DOI 10.3109/08830189509061742
   LIM SH, 1992, CANCER IMMUNOL IMMUN, V34, P337, DOI 10.1007/BF01741555
   Liyanage UK, 2002, J IMMUNOL, V169, P2756, DOI 10.4049/jimmunol.169.5.2756
   Lohr J, 2006, IMMUNOL REV, V212, P149, DOI 10.1111/j.0105-2896.2006.00414.x
   Lutsiak MEC, 2005, BLOOD, V105, P2862, DOI 10.1182/blood-2004-06-2410
   Marshall NA, 2004, BLOOD, V103, P1755, DOI 10.1182/blood-2003-07-2594
   Marth C, 2006, INT J GYNECOL CANCER, V16, P1522, DOI 10.1111/j.1525-1438.2006.00622.x
   Menendez JA, 2006, J CLIN ONCOL, V24, P3735, DOI 10.1200/JCO.2005.04.3489
   Meropol NJ, 1998, CANCER IMMUNOL IMMUN, V46, P318
   Miller JS, 2005, BLOOD, V105, P3051, DOI 10.1182/blood-2004-07-2974
   Mittendorf EA, 2006, SURGERY, V139, P407, DOI 10.1016/j.surg.2005.06.059
   Mocellin S, 2004, LANCET ONCOL, V5, P681, DOI 10.1016/S1470-2045(04)01610-9
   Molhoek KR, 2005, J TRANSL MED, V3, P1, DOI 10.1186/1479-5876-3-39
   Morgan RA, 2006, SCIENCE, V314, P126, DOI 10.1126/science.1129003
   Muller S, 2005, EXPERT OPIN BIOL TH, V5, P237, DOI 10.1517/14712598.5.2.237
   Nagorsen D, 2006, CLIN CANCER RES, V12, P3064, DOI 10.1158/1078-0432.CCR-05-2788
   Nakano H, 2006, J GENE MED, V8, P90, DOI 10.1002/jgm.817
   Niarchos DK, 2006, PEPTIDES, V27, P2661, DOI 10.1016/j.peptides.2006.05.021
   Norell H, 2006, CANCER RES, V66, P6387, DOI 10.1158/0008-5472.CAN-06-0029
   Okita R, 2005, ONCOL REP, V14, P1269
   Orentas RJ, 2006, SEMIN CANCER BIOL, V16, P137, DOI 10.1016/j.semcancer.2005.11.007
   Papamichail M, 2004, CANCER IMMUNOL IMMUN, V53, P176, DOI 10.1007/s00262-003-0478-4
   Pawelec G, 2004, CANCER IMMUNOL IMMUN, V53, P262, DOI 10.1007/s00262-003-0469-5
   Payne RC, 2000, CLIN CHEM, V46, P175
   Perez SA, 2005, BLOOD, V106, P158, DOI 10.1182/blood-2004-08-3232
   Perez SA, 2007, CLIN CANCER RES, V13, P2714, DOI 10.1158/1078-0432.CCR-06-2347
   Petrulio Christian A, 2006, Expert Opin Biol Ther, V6, P671, DOI 10.1517/14712598.6.7.671
   Sousa CR, 2006, NAT REV IMMUNOL, V6, P476, DOI 10.1038/nri1845
   Ribas A, 2003, TRENDS IMMUNOL, V24, P58, DOI 10.1016/S1471-4906(02)00029-7
   Ribas A, 2003, J CLIN ONCOL, V21, P2415, DOI 10.1200/JCO.2003.06.041
   ROSENBERG SA, 1985, NEW ENGL J MED, V313, P1485, DOI 10.1056/NEJM198512053132327
   Ruggeri L, 2005, J IMMUNOTHER, V28, P175, DOI 10.1097/01.cji.0000161395.88959.1f
   Sasada T, 2003, CANCER-AM CANCER SOC, V98, P1089, DOI 10.1002/cncr.11618
   Schultes BC, 2004, EXPERT OPIN BIOL TH, V4, P1265, DOI 10.1517/14712598.4.8.1265
   Schuster Manfred, 2006, Biotechnology Journal, V1, P138, DOI 10.1002/biot.200500044
   Schuurhuis DH, 2006, J IMMUNOL, V176, P4573, DOI 10.4049/jimmunol.176.8.4573
   Serafini P, 2006, SEMIN CANCER BIOL, V16, P53, DOI 10.1016/j.semcancer.2005.07.005
   Setoguchi R, 2005, J EXP MED, V201, P723, DOI 10.1084/jem.20041982
   Sharkey RM, 2006, CA-CANCER J CLIN, V56, P226, DOI 10.3322/canjclin.56.4.226
   Sharma S, 2005, CANCER RES, V65, P5211, DOI 10.1158/0008-5472.CAN-05-0141
   Smyth MJ, 2002, NAT REV CANCER, V2, P850, DOI 10.1038/nrc928
   SOIFFER RJ, 1994, BLOOD, V84, P964
   STEIS RG, 1990, J CLIN ONCOL, V8, P1618, DOI 10.1200/JCO.1990.8.10.1618
   STEWART JA, 1990, CANCER RES, V50, P6302
   UMIEL T, 1974, TRANSPLANTATION, V18, P244, DOI 10.1097/00007890-197409000-00007
   van der Most RG, 2006, CANCER RES, V66, P601, DOI 10.1158/0008-5472.CAN-05-2967
   Vignard V, 2005, J IMMUNOL, V175, P4797, DOI 10.4049/jimmunol.175.7.4797
   Vitale M, 2005, CLIN CANCER RES, V11, P67
   Waldmann TA, 2006, ANNU REV MED, V57, P65, DOI 10.1146/annurev.med.56.082103.104549
   Waldmann TA, 2006, NAT REV IMMUNOL, V6, P595, DOI 10.1038/nri1901
   Wang HY, 2004, IMMUNITY, V20, P107, DOI 10.1016/S1074-7613(03)00359-5
   Whiteside TL, 2006, SEMIN CANCER BIOL, V16, P3, DOI 10.1016/j.semcancer.2005.07.008
   Wolf D, 2005, CLIN CANCER RES, V11, P8326, DOI 10.1158/1078-0432.CCR-05-1244
   Woo EY, 2001, CANCER RES, V61, P4766
   Yu P, 2006, CURR OPIN IMMUNOL, V18, P226, DOI 10.1016/j.coi.2006.01.004
   Zlatnik E Iu, 2005, Vopr Onkol, V51, P680
   Zou WP, 2006, NAT REV IMMUNOL, V6, P295, DOI 10.1038/nri1806
NR 118
TC 4
Z9 4
U1 0
U2 2
PU SPRINGER-VERLAG BERLIN
PI BERLIN
PA HEIDELBERGER PLATZ 3, D-14197 BERLIN, GERMANY
SN 0065-2598
EI 2214-8019
BN 978-0-387-68966-1
J9 ADV EXP MED BIOL
JI Adv.Exp.Med.Biol.
PY 2008
VL 622
BP 235
EP 253
PG 19
WC Medicine, Research & Experimental
SC Research & Experimental Medicine
GA BHU19
UT WOS:000256388400019
PM 18546632
DA 2021-05-03
ER

PT J
AU Grunebach, F
   Erndt, S
   Hantschel, M
   Heine, A
   Brossart, P
AF Gruenebach, Frank
   Erndt, Stefanie
   Haentschel, Maik
   Heine, Annkristin
   Brossart, Peter
TI Generation of antigen-specific CTL responses using RGS1 mRNA transfected
   dendritic cells
SO CANCER IMMUNOLOGY IMMUNOTHERAPY
LA English
DT Article
ID CYTOTOXIC T-LYMPHOCYTES; TUMOR-DERIVED RNA; IN-VITRO; CANCER-PATIENTS;
   B-LYMPHOCYTES; G-PROTEINS; INDUCTION; EXPRESSION; VIVO; IDENTIFICATION
AB Advances in tumor immunology and Identification of tumor-associated antigens (TAAs) provide a basis for the development of novel immunotherapies to treat malignant diseases. In order to identify novel TAAs, we performed comparative microarray analysis of (heterogeneous) tissues and found regulator of G protein-signaling 1 (RGS1) extensively up-regulated in renal cell carcinoma (RCC) tissues. To examine the possible function of this molecule as a novel, broadly applicable TAA, synthetic full-length RGS1-mRNA was synthesized for the transfection of monocyte-derived dendritic cells (DCs). These modified antigen-presenting cells (APCs) were then used to induce RGS1-specific cytotoxic T cells (CTLs) in vitro. The CTLs generated from several healthy donors and a patient with chronic lymphocytic leukemia (CLL) elicited an antigen-specific and HLA-A2- and -A3-restricted cytolytic activity against tumor cells endogenously expressing the RGS1 protein including renal cell carcinomas (RCCs), melanoma, ovarian carcinoma and the primary autologous CLL-blasts. In conclusion, our study demonstrates that the in vitro induction of RGS1-specific CTLs by RNA-transfected DCs is feasible and highly effective. Since this molecule is (over-) expressed in a broad variety of malignancies it might represent an interesting novel TAA in the context of cancer vaccines designed to target RGS1 expressing tumor cells.
C1 Univ Tubingen, Dept Internal Med 2, D-72076 Tubingen, Germany.
   Univ Tubingen, Dept Oncol, D-72076 Tubingen, Germany.
   Univ Tubingen, Dept Hematol, D-72076 Tubingen, Germany.
   Univ Tubingen, Dept Immunol, D-72076 Tubingen, Germany.
   Univ Tubingen, Dept Rheumatol & Pulmol, D-72076 Tubingen, Germany.
RP Brossart, P (corresponding author), Univ Bonn, Dept Hematol & Oncol, Wilhelmstr 35-37, D-53111 Bonn, Germany.
EM Peter.Brossart@ukb.uni-bonn.de
CR Agenes F, 2005, IMMUNOLOGY, V115, P179, DOI 10.1111/j.1365-2567.2005.02146.x
   Boczkowski D, 1996, J EXP MED, V184, P465, DOI 10.1084/jem.184.2.465
   Brossart P, 1998, BLOOD, V92, P4238, DOI 10.1182/blood.V92.11.4238.423k16_4238_4247
   Gilboa E, 1999, IMMUNITY, V11, P263, DOI 10.1016/S1074-7613(00)80101-6
   Grunebach F, 2005, METH MOLEC MED, V109, P47
   Grunebach F, 2005, CANCER GENE THER, V12, P749, DOI 10.1038/sj.cgt.7700842
   Grunebach F, 2003, GENE THER, V10, P367, DOI 10.1038/sj.gt.3301901
   Hamm HE, 1998, J BIOL CHEM, V273, P669, DOI 10.1074/jbc.273.2.669
   Han SB, 2005, IMMUNITY, V22, P343, DOI 10.1016/j.immuni.2005.01.017
   Heine A, 2006, MOL THER, V13, P280, DOI 10.1016/j.ymthe.2005.08.019
   Heiser A, 2002, J CLIN INVEST, V109, P409, DOI 10.1172/JCI200214364
   HEPLER JR, 1992, TRENDS BIOCHEM SCI, V17, P383, DOI 10.1016/0968-0004(92)90005-T
   Hollinger S, 2002, PHARMACOL REV, V54, P527, DOI 10.1124/pr.54.3.527
   HONG JX, 1993, J IMMUNOL, V150, P3895
   Koga H, 2004, CANCER SCI, V95, P411, DOI 10.1111/j.1349-7006.2004.tb03224.x
   Kramer BF, 2005, CANCER BIOL THER, V4, P943
   Kruger T, 2005, CANCER IMMUNOL IMMUN, V54, P826, DOI 10.1007/s00262-004-0650-5
   Mellman I, 2001, CELL, V106, P255, DOI 10.1016/S0092-8674(01)00449-4
   Milazzo C, 2003, BLOOD, V101, P977, DOI 10.1182/blood-2002-04-1273
   Moratz C, 2004, MOL CELL BIOL, V24, P5767, DOI 10.1128/MCB.24.13.5767-5775.2004
   Morse MA, 2003, CANCER INVEST, V21, P341, DOI 10.1081/CNV-120018224
   Muller MR, 2004, BLOOD, V103, P1763, DOI 10.1182/blood-2003-06-2097
   Muller MR, 2003, CLIN CANCER RES, V9, P3448
   Muller MR, 2003, J IMMUNOL, V170, P5892, DOI 10.4049/jimmunol.170.12.5892
   Nair SK, 2002, ANN SURG, V235, P540, DOI 10.1097/00000658-200204000-00013
   Nair SK, 1998, NAT BIOTECHNOL, V16, P364, DOI 10.1038/nbt0498-364
   Reif K, 2000, J IMMUNOL, V164, P4720, DOI 10.4049/jimmunol.164.9.4720
   Ross EM, 2000, ANNU REV BIOCHEM, V69, P795, DOI 10.1146/annurev.biochem.69.1.795
   Schmidt SM, 2003, BLOOD, V102, P571, DOI 10.1182/blood-2002-08-2554
   Schmidt SM, 2004, CANCER RES, V64, P1164, DOI 10.1158/0008-5472.CAN-03-2538
   STEINMAN RM, 1991, ANNU REV IMMUNOL, V9, P271, DOI 10.1146/annurev.iy.09.040191.001415
   Su Z, 2005, J IMMUNOL, V174, P3798, DOI 10.4049/jimmunol.174.6.3798
   Su Z, 2003, CANCER RES, V63, P2127
   Teufel R, 2005, CELL MOL LIFE SCI, V62, P1755, DOI 10.1007/s00018-005-5067-6
   Van Tendeloo VFI, 2001, BLOOD, V98, P49, DOI 10.1182/blood.V98.1.49
   Weinschenk T, 2002, CANCER RES, V62, P5818
NR 36
TC 14
Z9 15
U1 0
U2 1
PU SPRINGER
PI NEW YORK
PA 233 SPRING ST, NEW YORK, NY 10013 USA
SN 0340-7004
J9 CANCER IMMUNOL IMMUN
JI Cancer Immunol. Immunother.
PD OCT
PY 2008
VL 57
IS 10
BP 1483
EP 1491
DI 10.1007/s00262-008-0486-5
PG 9
WC Oncology; Immunology
SC Oncology; Immunology
GA 330BI
UT WOS:000257913900006
PM 18301890
DA 2021-05-03
ER

PT J
AU Jin, S
   Wang, Y
   Zhang, Y
   Zhang, HZ
   Wang, SJ
   Tang, JQ
   Chen, HJ
   Ge, HL
AF Jin, Shu
   Wang, Ying
   Zhang, Yong
   Zhang, Hui-Zhen
   Wang, Shu-Jun
   Tang, Jun-Qiao
   Chen, Hui-Juan
   Ge, Hai-Liang
TI Humoral immune responses against tumor-associated antigen OVA66
   originally defined by serological analysis of recombinant cDNA
   expression libraries and its potentiality in cellular immunity
SO CANCER SCIENCE
LA English
DT Article
ID T-CELLS; MELANOMA PATIENTS; PEPTIDE EPITOPES; CANCER; LYMPHOCYTES;
   IDENTIFICATION; CARCINOMA; IMMUNOTHERAPY; IMMUNIZATION; NY-ESO-1
AB Immunotherapy for cancer relies on the identification of tumor antigens and efficacy of antitumor immune responses. Serological analysis of recombinant cDNA libraries (SEREX), which is based on the spontaneous humoral responses against potential tumor antigens, has provided a novel strategy for searching novel tumor-associated candidates. Through SEREX analysis, we have identified 24 distinct gene clones by immunoscreening of a cDNA library derived from an ovarian cancer patient. Among these genes, a novel gene, OVA66, was found to be expressed significantly higher in carcinoma samples from cancer patients than in normal controls. Comparing humoral responses to OVA66 between tumor patients and healthy donors, it has been shown that the IgG level against OVA66 was significantly elevated in the serum of cancer patients from different histological types of cancer. To determine whether SEREX-defined OVA66 can trigger promising cytotoxic T lymphocyte (CTL) responses, human leukocyte antigen (HLA)-A*0201-restricted T-cell epitopes were predicted through a computational algorithm. Of four predicted peptides, p306-314 (L235) possesses the ability to induce efficient peripheral blood lymphocyte (PBL)-derived CTL responses capable of specifically recognizing peptide-pulsed T2 cells and lysing carcinoma cell lines expressing both HLA-A2 and OVA66 as determined by cytotoxicity and enzyme-linked immunospot assay (ELISPOT). Taken together, our results demonstrate that the SEREX-defined tumor-associated antigen OVA66 can elicit humoral immunity and may also serve as a potential candidate for T-cell-based immunotherapy for cancer. (Cancer Sci 2008; 99: 1670-1678)
C1 [Jin, Shu; Wang, Ying; Zhang, Yong; Zhang, Hui-Zhen; Wang, Shu-Jun; Tang, Jun-Qiao; Chen, Hui-Juan; Ge, Hai-Liang] Shanghai Jiao Tong Univ, Sch Med, Shanghai Inst Immunol, Shanghai 200025, Peoples R China.
   [Wang, Ying; Zhang, Yong; Wang, Shu-Jun] Shanghai Jiao Tong Univ, Sch Med, Inst Med Sci, Shanghai 200025, Peoples R China.
RP Ge, HL (corresponding author), Shanghai Jiao Tong Univ, Sch Med, Shanghai Inst Immunol, Shanghai 200025, Peoples R China.
EM gehailiang@yahoo.com
FU National Natural Science Foundation of ChinaNational Natural Science
   Foundation of China (NSFC) [30371598]; Shanghai Natural Science
   Foundation of ChinaNational Natural Science Foundation of China (NSFC)
   [052R14056]; Shanghai Municipal Education CommissionShanghai Municipal
   Education Commission (SHMEC) [2005JY09]
FX This work was supported by Grants from the National Natural Science
   Foundation of China (30371598), Shanghai Natural Science Foundation of
   China (052R14056), and Shanghai Municipal Education Commission
   (2005JY09).
CR Baxevanis CN, 2006, CANCER IMMUNOL IMMUN, V55, P85, DOI 10.1007/s00262-005-0692-3
   Boissonnas A, 2002, J IMMUNOL, V169, P3694, DOI 10.4049/jimmunol.169.7.3694
   Chen YT, 1997, P NATL ACAD SCI USA, V94, P1914, DOI 10.1073/pnas.94.5.1914
   Eerola AK, 2000, CLIN CANCER RES, V6, P1875
   FALK K, 1991, NATURE, V351, P290, DOI 10.1038/351290a0
   Ge HL, 2006, ACTA BIOCH BIOPH SIN, V38, P110, DOI 10.1111/j.1745-7270.2006.00134.x
   Jager D, 2004, CANCER IMMUNOL IMMUN, V53, P144, DOI 10.1007/s00262-003-0470-z
   Jager E, 1998, J EXP MED, V187, P265, DOI 10.1084/jem.187.2.265
   Jin Shu, 2005, Xi Bao Yu Fen Zi Mian Yi Xue Za Zhi, V21, P233
   Li B, 2003, LAB INVEST, V83, P1185, DOI 10.1097/01.LAB.0000080605.73839.96
   MUKHERJI B, 1995, P NATL ACAD SCI USA, V92, P8078, DOI 10.1073/pnas.92.17.8078
   Nakano O, 2001, CANCER RES, V61, P5132
   Novellino L, 2005, CANCER IMMUNOL IMMUN, V54, P187, DOI 10.1007/s00262-004-0560-6
   Old LJ, 1998, J EXP MED, V187, P1163, DOI 10.1084/jem.187.8.1163
   Parkhurst MR, 1998, CANCER RES, V58, P4895
   Pietersz GA, 2006, CURR MED CHEM, V13, P1591, DOI 10.2174/092986706777441922
   SAHIN U, 1995, P NATL ACAD SCI USA, V92, P11810, DOI 10.1073/pnas.92.25.11810
   Schultze JL, 2001, TRENDS IMMUNOL, V22, P516, DOI 10.1016/S1471-4906(01)02015-4
   Stockert E, 1998, J EXP MED, V187, P1349, DOI 10.1084/jem.187.8.1349
   Tureci O, 1996, CANCER RES, V56, P4766
   Valmori D, 2000, CANCER RES, V60, P4499
   VandenEynde BJ, 1997, CURR OPIN IMMUNOL, V9, P684, DOI 10.1016/S0952-7915(97)80050-7
   VANDERBRUGGEN P, 1991, SCIENCE, V254, P1643, DOI 10.1126/science.1840703
   Walker EB, 2004, CLIN CANCER RES, V10, P668, DOI 10.1158/1078-0432.CCR-0095-03
   Yang F, 2005, CELL MOL IMMUNOL, V2, P331
   Yang XF, 2001, P NATL ACAD SCI USA, V98, P7492, DOI 10.1073/pnas.131590998
NR 26
TC 17
Z9 19
U1 0
U2 4
PU WILEY
PI HOBOKEN
PA 111 RIVER ST, HOBOKEN 07030-5774, NJ USA
SN 1349-7006
J9 CANCER SCI
JI Cancer Sci.
PD AUG
PY 2008
VL 99
IS 8
BP 1670
EP 1678
DI 10.1111/j.1349-7006.2008.00860.x
PG 9
WC Oncology
SC Oncology
GA 337MQ
UT WOS:000258440600024
PM 18754882
OA Bronze
DA 2021-05-03
ER

PT J
AU Barber, A
   Zhang, T
   Megli, CJ
   Wu, JL
   Meehan, KR
   Sentman, CL
AF Barber, Amorette
   Zhang, Tong
   Megli, Christina J.
   Wu, Jillian
   Meehan, Kenneth R.
   Sentman, Charles L.
TI Chimeric NKG2D receptor-expressing T cells as an immunotherapy for
   multiple myeloma
SO EXPERIMENTAL HEMATOLOGY
LA English
DT Article
ID NATURAL CYTOTOXICITY RECEPTORS; I-RELATED CHAIN; INTERFERON-GAMMA;
   GM-CSF; ADOPTIVE IMMUNOTHERAPY; OVARIAN-CANCER; IMMUNE-SYSTEM; FREE
   SURVIVAL; CUTTING EDGE; SOLUBLE MICA
AB Objective. Most myeloma tumor cells from patients express NKG2D ligands. We have reported the development of a chimeric NKG2D receptor (chNKG2D), which consists of the NKG2D receptor fused to the CD3 zeta chain. T cells expressing this receptor kill and produce cytokines in response to NKG2D-ligand(+) tumor cells. Therefore, we investigated whether human chNKG2D T cells respond against human myeloma cells.
   Materials and Methods. ChNKG2D T cells were generated from healthy donors and myeloma patients. The effector phase of chNKG2D T cells was analyzed by cell-surface marker expression and human myeloma cell lines were tested for expression of NKG2D ligands. Lysis of myeloma cell lines and cytokine secretion by chNKG2D T cells was determined. ChNKG2D T cells grown in serum-free media, or cyropreserved, were assessed for effector cell functions.
   Results. Myeloma cell lines expressed NKG2D ligands. ChNKG2D T cells from healthy donors and myeloma patients lysed myeloma cells, and secreted proinflammatory cytokines when cultured with myeloma cells or patient bone marrow, but not with peripheral blood mononuclear cells or normal bone marrow. Lysis of myeloma cells was dependent on chNKG2D T-cell expression of NKG2D and perforin. Additionally, chNKG2D T cells upregulated CD45RO, did not express CD57, and maintained expression of CD27, CD6L, and CCR7, indicating that the T cells were at an early effector stage. Finally, we showed that chNKG2D T cells generated with serum-free media, or when cryopreserved, maintained effector functions.
   Conclusion. ChNKG2D T cells respond to human myeloma cells and can be generated using clinically applicable cell culture techniques. (C) 2008 ISEH - Society for Hematology and Stem Cells. Published by Elsevier Inc.
C1 [Barber, Amorette; Zhang, Tong; Megli, Christina J.; Sentman, Charles L.] Dartmouth Med Sch, Dept Microbiol & Immunol, Lebanon, NH 03756 USA.
   [Wu, Jillian; Meehan, Kenneth R.] Dartmouth Med Sch, Dartmouth Hitchcock Med Ctr, Bone Marrow Transplant Program, Lebanon, NH 03756 USA.
   [Wu, Jillian; Meehan, Kenneth R.] Norris Cotton Canc Ctr, Lebanon, NH USA.
RP Sentman, CL (corresponding author), Dartmouth Med Sch, Dept Microbiol & Immunol, 6W Borwell Bldg,1 Med Ctr Dr, Lebanon, NH 03756 USA.
EM sentman@dartmouth.edu
OI Zhang, Tong/0000-0002-9657-5129
FU National Institutes of HealthUnited States Department of Health & Human
   ServicesNational Institutes of Health (NIH) - USA [T23 AI 07363];
   Leukemia and Lymphoma SocietyLeukemia and Lymphoma Society [6061-06];
   Leukemia and Lymphoma (LLS) Society Special FellowshipLeukemia and
   Lymphoma Society; NATIONAL CANCER INSTITUTEUnited States Department of
   Health & Human ServicesNational Institutes of Health (NIH) - USANIH
   National Cancer Institute (NCI) [P30CA023108] Funding Source: NIH
   RePORTER; NATIONAL INSTITUTE OF ALLERGY AND INFECTIOUS DISEASESUnited
   States Department of Health & Human ServicesNational Institutes of
   Health (NIH) - USANIH National Institute of Allergy & Infectious
   Diseases (NIAID) [T32AI007363] Funding Source: NIH RePORTER
FX The authors wish to thank Gary Ward and Alice Givan (Englert Cell
   Analysis Laboratory, Norris Cotton Cancer Center. Lebanon, NH. USA) for
   assistance with flow cytometry and the Immune Monitoring Laboratory
   (Norris Cotton Cancer Center) for assistance in luminex analysis. This
   study was supported in part by grants from the National Institutes of
   Health (T23 AI 07363) the Norris Cotton Cancer Center at Dartmouth
   Medical School. the Department of Microbiology and immunology, a
   Leukemia and Lymphoma Society grant 6061-06 (K.M.), and a Leukemia and
   Lymphoma (LLS) Society Special Fellowship (T.Z.). The contents are
   solely the responsibility of the authors and do not necessarily
   represent the official views of the NIH or the LLS.
CR Azuma T, 2004, CLIN CANCER RES, V10, P7402, DOI 10.1158/1078-0432.CCR-04-0825
   Barber A, 2008, J IMMUNOL, V180, P72, DOI 10.4049/jimmunol.180.1.72
   Barber A, 2007, CANCER RES, V67, P5003, DOI 10.1158/0008-5472.CAN-06-4047
   Beatty GL, 2001, J IMMUNOL, V166, P2276, DOI 10.4049/jimmunol.166.4.2276
   Blankenstein T, 2003, CURR OPIN IMMUNOL, V15, P148, DOI 10.1016/S0952-7915(03)00007-4
   Carbone E, 2005, BLOOD, V105, P251, DOI 10.1182/blood-2004-04-1422
   Choi C, 2005, BLOOD, V105, P2132, DOI 10.1182/blood-2004-01-0366
   Dunn GP, 2006, NAT REV IMMUNOL, V6, P836, DOI 10.1038/nri1961
   El-Sherbiny YM, 2007, CANCER RES, V67, P8444, DOI 10.1158/0008-5472.CAN-06-4230
   Gasser S, 2006, CANCER RES, V66, P3959, DOI 10.1158/0008-5472.CAN-05-4603
   Gasser S, 2005, NATURE, V436, P1186, DOI 10.1038/nature03884
   Gattinoni L, 2005, J CLIN INVEST, V115, P1616, DOI 10.1172/JCI24480
   Gattinoni L, 2006, NAT REV IMMUNOL, V6, P383, DOI 10.1038/nri1842
   Girlanda S, 2005, CANCER RES, V65, P7502, DOI 10.1158/0008-5472.CAN-05-0731
   Gonzalez S, 2006, CURR TOP MICROBIOL, V298, P121
   Greenberg P, 1996, BONE MARROW TRANSPL, V18, P1057
   Groh V, 1999, P NATL ACAD SCI USA, V96, P6879, DOI 10.1073/pnas.96.12.6879
   Groh V, 2002, NATURE, V419, P734, DOI 10.1038/nature01112
   Hansson L, 2007, CLIN CANCER RES, V13, P1503, DOI 10.1158/1078-0432.CCR-06-1603
   Harrison SJ, 2005, BRIT J HAEMATOL, V130, P344, DOI 10.1111/j.1365-2141.2005.05534.x
   HATA H, 1995, BLOOD, V86, P1939, DOI 10.1182/blood.V86.5.1939.bloodjournal8651939
   Holdenrieder S, 2006, INT J CANCER, V118, P684, DOI 10.1002/ijc.21382
   Huang JP, 2005, J IMMUNOTHER, V28, P258, DOI 10.1097/01.cji.0000158855.92792.7a
   Hussein MA, 2001, J CANCER RES CLIN, V127, P619
   June CH, 2007, J CLIN INVEST, V117, P1466, DOI 10.1172/JCI32446
   Lee JJ, 2007, LEUKEMIA LYMPHOMA, V48, P2022, DOI 10.1080/10428190701583975
   Meehan KR, 2007, BONE MARROW TRANSPL, V39, P695, DOI 10.1038/sj.bmt.1705665
   Miura Y, 2006, ANTICANCER RES, V26, P4115
   Okamoto M, 2006, CYTOTHERAPY, V8, P509, DOI 10.1080/14653240600957586
   Pende D, 2002, CANCER RES, V62, P6178
   Pende D, 2001, EUR J IMMUNOL, V31, P1076, DOI 10.1002/1521-4141(200104)31:4<1076::AID-IMMU1076>3.0.CO;2-Y
   Raulet DH, 2003, NAT REV IMMUNOL, V3, P781, DOI 10.1038/nri1199
   Rebmann V, 2007, CLIN IMMUNOL, V123, P114, DOI 10.1016/j.clim.2006.11.007
   Rew SB, 2005, CLIN CANCER RES, V11, P3377, DOI 10.1158/1078-0432.CCR-04-0650
   Robbins PF, 2004, J IMMUNOL, V173, P7125, DOI 10.4049/jimmunol.173.12.7125
   Salih HR, 2003, BLOOD, V102, P1389, DOI 10.1182/blood-2003-01-0019
   Salih HR, 2002, J IMMUNOL, V169, P4098, DOI 10.4049/jimmunol.169.8.4098
   Schroder K, 2004, J LEUKOCYTE BIOL, V75, P163, DOI 10.1189/jlb.0603252
   Sentman CL, 2006, ADV CANCER RES, V95, P249, DOI 10.1016/S0065-230X(06)95007-6
   SHIMA Y, 1995, BLOOD, V85, P757, DOI 10.1182/blood.V85.3.757.bloodjournal853757
   Sirohi B, 2007, ANN ONCOL, V18, P1388, DOI 10.1093/annonc/mdm180
   Spets H, 1998, BLOOD, V92, P2914, DOI 10.1182/blood.V92.8.2914.420k14_2914_2923
   Wu JY, 2006, CYTOTHERAPY, V8, P141, DOI 10.1080/14653240600620218
   WU JY, 2004, BLOOD, V104
   Zhang T, 2005, BLOOD, V106, P1544, DOI 10.1182/blood-2004-11-4365
   Zhang T, 2007, CANCER RES, V67, P11029, DOI 10.1158/0008-5472.CAN-07-2251
   Zhang T, 2006, CANCER RES, V66, P5927, DOI 10.1158/0008-5472.CAN-06-0130
   Zumberg MS, 2002, CYTOTHERAPY, V4, P531, DOI 10.1080/146532402761624692
NR 48
TC 50
Z9 51
U1 0
U2 6
PU ELSEVIER SCIENCE INC
PI NEW YORK
PA 360 PARK AVE SOUTH, NEW YORK, NY 10010-1710 USA
SN 0301-472X
J9 EXP HEMATOL
JI Exp. Hematol.
PD OCT
PY 2008
VL 36
IS 10
BP 1318
EP 1328
DI 10.1016/j.exphem.2008.04.010
PG 11
WC Hematology; Medicine, Research & Experimental
SC Hematology; Research & Experimental Medicine
GA 358DU
UT WOS:000259897700010
PM 18599182
OA Green Accepted
DA 2021-05-03
ER

PT J
AU Liakou, CI
   Kamat, A
   Tang, DN
   Chen, H
   Sun, JJ
   Troncoso, P
   Logothetis, C
   Sharma, P
AF Liakou, Chrysoula I.
   Kamat, Ashish
   Tang, Derek Ng
   Chen, Hong
   Sun, Jingjing
   Troncoso, Patricia
   Logothetis, Christopher
   Sharma, Padmanee
TI CTLA-4 blockade increases IFN gamma-producing CD4(+)ICOS(hi) cells to
   shift the ratio of effector to regulatory T cells in cancer patients
SO PROCEEDINGS OF THE NATIONAL ACADEMY OF SCIENCES OF THE UNITED STATES OF
   AMERICA
LA English
DT Article
ID TRANSCRIPTION FACTOR; COMBINATION IMMUNOTHERAPY; OVARIAN-CARCINOMA;
   ICOS; AUTOIMMUNITY; EXPRESSION; IMMUNITY; ACTIVATION; MELANOMA; SELF
AB Significant anti-tumor responses have been reported in a small subset of cancer patients treated with the immunotherapeutic agent antiCTLA-4 antibody. All clinical trials to date, comprising over 3,000 patients, have been conducted in the metastatic disease setting, which allows for correlation of drug administration with clinical outcome but has limited analyses of intermediate biomarkers to indicate whether the drug has impacted human immune responses within the tumor microenvironment. We conducted a pre-surgical clinical trial in six patients with localized bladder cancer, which allowed for correlation of drug administration with biomarkers in both blood and tumor tissues but did not permit correlation with clinical outcome. We found that CD4 T cells from peripheral blood and tumor tissues of all treated patients had markedly increased expression of inducible costimulator (ICOS). These CD4(+) ICOShi T cells produced IFN-gamma (IFN gamma) and could recognize the tumor antigen NY-ESO-1. Increase in CD4(+) ICOShi cells led to an increase in the ratio of effector to regulatory T cells. To our knowledge, these are the first immunologic changes reported in both tumor tissues and peripheral blood as a result of treatment with anti-CTLA-4 antibody, and they may be used to guide dosing and scheduling of this agent to improve clinical responses.
C1 [Liakou, Chrysoula I.; Tang, Derek Ng; Chen, Hong; Sun, Jingjing; Logothetis, Christopher; Sharma, Padmanee] Univ Texas MD Anderson Canc Ctr, Dept Genitourinary Med Oncol, Houston, TX 77030 USA.
   [Kamat, Ashish] Univ Texas MD Anderson Canc Ctr, Dept Urol, Houston, TX 77030 USA.
   [Troncoso, Patricia] Univ Texas MD Anderson Canc Ctr, Dept Pathol, Houston, TX 77030 USA.
   [Sharma, Padmanee] Univ Texas MD Anderson Canc Ctr, Dept Immunol, Houston, TX 77030 USA.
RP Sharma, P (corresponding author), Univ Texas MD Anderson Canc Ctr, Dept Genitourinary Med Oncol, 1515 Holcombe Blvd,Unit 1374, Houston, TX 77030 USA.
EM padsharma@mdanderson.org
FU Physician-Scientist Program; Institutional Research Grant from the
   University of Texas; Anderson Cancer Center; American Society of
   Clinical Oncology; Bristol-Myers SquibbBristol-Myers Squibb
FX We gratefully acknowledge the support and assistance of Drs. Jim
   Allison, Lloyd Old, Patrick Hwu, Laszlo Radvanyi, Eric Wieder, and Yong-
   Jun Liu. This work was supported in part by a Physician-Scientist
   Program Award and Institutional Research Grant from the University of
   Texas M. D. Anderson Cancer Center, a Career Development Award from the
   American Society of Clinical Oncology, a GillsonLongenbaughFoundation
   Award, a Carl C. Anderson, Sr.& Marie Jo Anderson Charitable Foundation
   Award, anda Clinical Investigator Award from the Cancer Research
   Institute (to P.S.). Bristol-Myers Squibb sponsored and funded the
   clinical trial of neoadjuvant Ipilimumab for bladder cancer patients.
CR Blankenstein T, 2003, CURR OPIN IMMUNOL, V15, P148, DOI 10.1016/S0952-7915(03)00007-4
   Burmeister Y, 2008, J IMMUNOL, V180, P774, DOI 10.4049/jimmunol.180.2.774
   Coyle AJ, 2001, NAT IMMUNOL, V2, P203, DOI 10.1038/85251
   Dong C, 2001, NATURE, V409, P97, DOI 10.1038/35051100
   Dunn GP, 2006, NAT REV IMMUNOL, V6, P836, DOI 10.1038/nri1961
   Gavin MA, 2006, P NATL ACAD SCI USA, V103, P6659, DOI 10.1073/pnas.0509484103
   HARDING FA, 1992, NATURE, V356, P607, DOI 10.1038/356607a0
   Hodi FS, 2003, P NATL ACAD SCI USA, V100, P4712, DOI 10.1073/pnas.0830997100
   Hori S, 2003, SCIENCE, V299, P1057, DOI 10.1126/science.1079490
   Hutloff A, 1999, NATURE, V397, P263
   Ito T, 2007, J EXP MED, V204, P105, DOI 10.1084/jem.20061660
   Kohyama M, 2004, P NATL ACAD SCI USA, V101, P4192, DOI 10.1073/pnas.0400214101
   Korman AJ, 2006, ADV IMMUNOL, V90, P297, DOI 10.1016/S0065-2776(06)90008-X
   Krummel MF, 1996, J EXP MED, V183, P2533, DOI 10.1084/jem.183.6.2533
   KRUMMEL MF, 1995, J EXP MED, V182, P459, DOI 10.1084/jem.182.2.459
   Leach DR, 1996, SCIENCE, V271, P1734, DOI 10.1126/science.271.5256.1734
   Lohning M, 2003, J EXP MED, V197, P181, DOI 10.1084/jem.20020632
   Maker AV, 2005, J IMMUNOL, V175, P7746, DOI 10.4049/jimmunol.175.11.7746
   Phan GQ, 2003, P NATL ACAD SCI USA, V100, P8372, DOI 10.1073/pnas.1533209100
   Quezada SA, 2006, J CLIN INVEST, V116, P1935, DOI 10.1172/JCI27745
   Sakaguchi S, 2005, NAT IMMUNOL, V6, P345, DOI 10.1038/ni1178
   Sharma S, 2003, BMC CANCER, V3, DOI 10.1186/1471-2407-3-19
   Sharpe AH, 2002, NAT REV IMMUNOL, V2, P116, DOI 10.1038/nri727
   Small EJ, 2007, CLIN CANCER RES, V13, P1810, DOI 10.1158/1078-0432.CCR-06-2318
   Szabo SJ, 2000, CELL, V100, P655, DOI 10.1016/S0092-8674(00)80702-3
   van Elsas A, 1999, J EXP MED, V190, P355, DOI 10.1084/jem.190.3.355
   Wang J, 2007, EUR J IMMUNOL, V37, P129, DOI 10.1002/eji.200636435
   Yoshinaga SK, 1999, NATURE, V402, P827, DOI 10.1038/45582
   Yu D, 2007, NATURE, V450, P299, DOI 10.1038/nature06253
   Zheng WP, 1997, CELL, V89, P587, DOI 10.1016/S0092-8674(00)80240-8
NR 30
TC 354
Z9 364
U1 1
U2 14
PU NATL ACAD SCIENCES
PI WASHINGTON
PA 2101 CONSTITUTION AVE NW, WASHINGTON, DC 20418 USA
SN 0027-8424
J9 P NATL ACAD SCI USA
JI Proc. Natl. Acad. Sci. U. S. A.
PD SEP 30
PY 2008
VL 105
IS 39
BP 14987
EP 14992
DI 10.1073/pnas.0806075105
PG 6
WC Multidisciplinary Sciences
SC Science & Technology - Other Topics
GA 386WW
UT WOS:000261914300030
PM 18818309
OA Bronze, Green Published
DA 2021-05-03
ER

PT J
AU Fujita, Y
   Nakanishi, T
   Miyamoto, Y
   Hiramatsu, M
   Mabuchi, H
   Miyamoto, A
   Shimizu, A
   Takubo, T
   Tanigawa, N
AF Fujita, Yoshihisa
   Nakanishi, Toyofumi
   Miyamoto, Yoshiharu
   Hiramatsu, Masako
   Mabuchi, Hideaki
   Miyamoto, Akiko
   Shimizu, Akira
   Takubo, Takayuki
   Tanigawa, Nobuhiko
TI Proteomics-based identification of autoantibody against heat shock
   protein 70 as a diagnostic marker in esophageal squamous cell carcinoma
SO CANCER LETTERS
LA English
DT Article
DE heat shock protein 70; autoantibody; matrix-assisted laser
   desorption/ionization-time-of-flight mass spectrometry; proteomics;
   esophageal cancer
ID HEAT-SHOCK-PROTEIN; NATURAL-KILLER-CELLS; IMMUNE-RESPONSE;
   TUMOR-ANTIGEN; BREAST-CANCER; HEPATOCELLULAR-CARCINOMA;
   PROGNOSTIC-SIGNIFICANCE; PANCREATIC-CANCER; OVARIAN-CANCER; EXPRESSION
AB Detection of novel tumor-related antigens and autoantibodies in cancer patients is expected to facilitate the diagnosis of early-stage malignant tumor and establish effective new immunotherapies. The purpose of this study was to identify novel tumor antigens in an esophageal squamous cell carcinoma (ESCC) cell line (TE-2) and related autoantibodies in sera from patients with ESCC using a proteomics-based approach. TE-2 proteins were separated by two-dimensional polyacrylamide gel electrophoresis, followed by Western blot analysis in which sera from patients with ESCC, healthy controls and patients with other cancers were tested for primary antibodies. Positive spots were excised from silver-stained gels and analyzed by matrix-assisted laser disorption/ionization time-of-flight mass spectrometry (MALDI-TOF/TOF-MS). Sera from patients with ESCC yielded multiple spots, one of which was identified as heat shock protein 70 (Hsp70) by MALDI-TOF/TOF-MS. Concentrations of serum Hsp70 autoantibody were significantly higher for patients with ESCC (mean, 0.412 +/- 0.096mg/ml) than for patients with gastric. (0.236 +/- 0.112mg/ml, P < 0.001) or colon cancer (0.231 +/- 0.120 mg/ml, P < 0.001) or healthy individuals (0.207 +/- 0.055 mg/ml, P < 0.001) by enzyme-linked immunosorbent assay. We have identified an autoantibody against Hsp70 in ESCC patients. The proteomic approach implemented herein offers a powerful tool for identifying novel serum markers that may display clinical utility against cancer. (C) 2008 Elsevier Ireland Ltd. All rights reserved.
C1 [Fujita, Yoshihisa; Miyamoto, Yoshiharu; Hiramatsu, Masako; Mabuchi, Hideaki; Miyamoto, Akiko; Tanigawa, Nobuhiko] Osaka Med Coll, Dept Gen & Gastroenterol Surg, Takatsuki, Osaka 5698686, Japan.
   [Nakanishi, Toyofumi; Shimizu, Akira; Takubo, Takayuki] Osaka Med Coll, Dept Clin Pathol, Takatsuki, Osaka 5698686, Japan.
RP Tanigawa, N (corresponding author), Osaka Med Coll, Dept Gen & Gastroenterol Surg, 2-7 Daigaku Machi, Takatsuki, Osaka 5698686, Japan.
EM sur001@poh.osaka-med.ac.jp
FU Grants-in-Aid for Scientific ResearchMinistry of Education, Culture,
   Sports, Science and Technology, Japan (MEXT)Japan Society for the
   Promotion of ScienceGrants-in-Aid for Scientific Research (KAKENHI)
   [19590574] Funding Source: KAKEN
CR An JY, 2004, WORLD J GASTROENTERO, V10, P3365, DOI 10.3748/wjg.v10.i22.3365
   BECKMANN RP, 1990, SCIENCE, V248, P850, DOI 10.1126/science.2188360
   Beere HM, 2000, NAT CELL BIOL, V2, P469
   Botzler C, 1996, CANCER IMMUNOL IMMUN, V43, P226, DOI 10.1007/s002620050326
   Brichory F, 2001, CANCER RES, V61, P7908
   Brichory FM, 2001, P NATL ACAD SCI USA, V98, P9824, DOI 10.1073/pnas.171320598
   Canelle L, 2005, J IMMUNOL METHODS, V299, P77, DOI 10.1016/j.jim.2005.01.015
   CIOCCA DR, 1993, J NATL CANCER I, V85, P570, DOI 10.1093/jnci/85.7.570
   Conroy SE, 1998, BRIT J CANCER, V77, P1875, DOI 10.1038/bjc.1998.312
   Davis MA, 2006, BREAST CANCER RES, V8, DOI 10.1186/bcr1619
   Deocaris CC, 2006, CELL STRESS CHAPERON, V11, P116, DOI 10.1379/CSC-144R.1
   Diamandis EP, 2006, CANCER RES, V66, P5540, DOI 10.1158/0008-5472.CAN-05-4503
   Enzinger PC, 2003, NEW ENGL J MED, V349, P2241, DOI 10.1056/NEJMra035010
   Fujita Y, 2006, CLIN CANCER RES, V12, P6415, DOI 10.1158/1078-0432.CCR-06-1315
   Gabai VL, 1997, J BIOL CHEM, V272, P18033, DOI 10.1074/jbc.272.29.18033
   Gonzalez-Gronow M, 2006, CANCER RES, V66, P11424, DOI 10.1158/0008-5472.CAN-06-1721
   Hanash S, 2003, NATURE, V422, P226, DOI 10.1038/nature01514
   Hatakeyama H, 2006, PROTEOMICS, V6, P6300, DOI 10.1002/pmic.200600488
   Herz Itzhak, 2006, Acute Card Care, V8, P46, DOI 10.1080/14628840600606950
   Honda K, 2005, CANCER RES, V65, P10613, DOI 10.1158/0008-5472.CAN-05-1851
   Hong SH, 2004, CANCER RES, V64, P5504, DOI 10.1158/0008-5472.CAN-04-0077
   Imafuku Y, 2004, DIS MARKERS, V20, P149, DOI 10.1155/2004/829450
   Jazii FR, 2006, WORLD J GASTROENTERO, V12, P7104, DOI 10.3748/wjg.v12.i44.7104
   Jemal A, 2007, CA-CANCER J CLIN, V57, P43, DOI 10.3322/canjclin.57.1.43
   Kawanishi K, 1999, CANCER, V85, P1649, DOI 10.1002/(SICI)1097-0142(19990415)85:8<1649::AID-CNCR2>3.0.CO;2-V
   Kawasaki H, 2001, CANCER, V91, P2026, DOI 10.1002/1097-0142(20010601)91:11<2026::AID-CNCR1228>3.0.CO;2-E
   Korneeva I, 2000, INT J CANCER, V87, P824, DOI 10.1002/1097-0215(20000915)87:6<824::AID-IJC11>3.0.CO;2-K
   Le Naour F, 2002, MOL CELL PROTEOMICS, V1, P197, DOI 10.1074/mcp.M100029-MCP200
   Le Naour F, 2001, CLIN CANCER RES, V7, P3328
   LINDQUIST S, 1988, ANNU REV GENET, V22, P631, DOI 10.1146/annurev.ge.22.120188.003215
   Meriin AB, 1999, MOL CELL BIOL, V19, P2547
   Miyazaki T, 2005, ANTICANCER RES, V25, P2749
   MORIMOTO RI, 1993, SCIENCE, V259, P1409, DOI 10.1126/science.8451637
   Mosser DD, 2004, ONCOGENE, V23, P2907, DOI 10.1038/sj.onc.1207529
   Multhoff G, 1997, J IMMUNOL, V158, P4341
   MULTHOFF G, 1995, INT J CANCER, V61, P272, DOI 10.1002/ijc.2910610222
   Nakajima M, 2002, CANCER LETT, V178, P99, DOI 10.1016/S0304-3835(01)00825-4
   Nakanishi T, 2002, J CHROMATOGR B, V776, P89, DOI 10.1016/S1570-0232(02)00078-8
   Nakanishi T, 2006, J CHROMATOGR B, V838, P15, DOI 10.1016/j.jchromb.2006.04.009
   Nanbu K, 1996, CANCER, V77, P330, DOI 10.1002/(SICI)1097-0142(19960115)77:2<330::AID-CNCR16>3.0.CO;2-2
   Nishimori T, 2006, PROTEOMICS, V6, P1011, DOI 10.1002/pmic.200500262
   Noessner E, 2002, J IMMUNOL, V169, P5424, DOI 10.4049/jimmunol.169.10.5424
   Petricoin EF, 2002, LANCET, V359, P572, DOI 10.1016/S0140-6736(02)07746-2
   Piura B, 2002, Harefuah, V141, P969
   PIURA B, 2002, HAREFUAH, V141, P1010
   PIURA B, 2002, HAREFUAH, V141, P1009
   Registration Committee for Esophageal Cancer, 2002, COMPR REG ES CANC JA
   Shimada H, 2003, SURGERY, V133, P486, DOI 10.1067/msy.2003.139
   Shimada H, 2003, J AM COLL SURGEONS, V196, P573, DOI 10.1016/S1072-7515(02)01905-1
   Syrigos KN, 2003, UROLOGY, V61, P677, DOI 10.1016/S0090-4295(02)02289-6
   Takashima M, 2006, PROTEOMICS, V6, P3894, DOI 10.1002/pmic.200500346
   Trieb K, 2000, IMMUNOBIOLOGY, V201, P368, DOI 10.1016/S0171-2985(00)80091-1
   Wang HX, 2005, MOL HUM REPROD, V11, P429, DOI 10.1093/molehr/gah183
   Yaglom JA, 2007, CANCER RES, V67, P2373, DOI 10.1158/0008-5472.CAN-06-3796
   Yeom K, 2003, LARYNGOSCOPE, V113, P1770, DOI 10.1097/00005537-200310000-00020
   Zhang LY, 2003, WORLD J GASTROENTERO, V9, P650, DOI 10.3748/wjg.v9.i4.650
   Zhang Z, 2004, CANCER RES, V64, P5882, DOI 10.1158/0008-5472.CAN-04-0746
NR 57
TC 69
Z9 74
U1 1
U2 7
PU ELSEVIER IRELAND LTD
PI CLARE
PA ELSEVIER HOUSE, BROOKVALE PLAZA, EAST PARK SHANNON, CO, CLARE, 00000,
   IRELAND
SN 0304-3835
EI 1872-7980
J9 CANCER LETT
JI Cancer Lett.
PD MAY 18
PY 2008
VL 263
IS 2
BP 280
EP 290
DI 10.1016/j.canlet.2008.01.013
PG 11
WC Oncology
SC Oncology
GA 300FU
UT WOS:000255810500015
PM 18334280
DA 2021-05-03
ER

PT J
AU Gao, JQ
   Kanagawa, N
   Xu, DH
   Han, M
   Sugita, T
   Hatanaka, Y
   Tani, Y
   Mizuguchi, H
   Tsutsumi, Y
   Mayumi, T
   Okada, N
   Nakagawa, S
AF Gao, Jian-Qing
   Kanagawa, Naoko
   Xu, Dong-Hang
   Han, Min
   Sugita, Toshiki
   Hatanaka, Yutaka
   Tani, Yoichi
   Mizuguchi, Hiroyuki
   Tsutsumi, Yasuo
   Mayumi, Tadanori
   Okada, Naoki
   Nakagawa, Shinsaku
TI Combination of two fiber-mutant adenovirus vectors, one encoding the
   chemokine FKN and another encoding cytokine interleukin 12, elicits
   notably enhanced anti-tumor responses
SO CANCER IMMUNOLOGY IMMUNOTHERAPY
LA English
DT Article
DE immunotherapy; chemokine FKN; Interleukin 12; adenovirus vector;
   anti-tumor activity; tumor-infiltrating immune cell
ID GENE-THERAPY; TUMOR-REGRESSION; IN-VITRO; INTRATUMORAL INJECTION;
   CARCINOMA MODEL; CANCER; CELLS; SYSTEM; INDUCTION; EFFICACY
AB For achieving optimal cancer immunotherapy, it is anticipated that both the activation and infiltration of immune cells into tumor are indispensable. In the present study, fiber-mutant adenovirus vectors (Ad) encoding chemokine FKN, (AdRGD-FKN), and cytokine interleukin 12, (AdRGD-IL-12), were constructed. The in vivo gene expression of AdRGD was confirmed and the combination of both FKN and IL-12 encoding Ad elicited synergistic anti-tumor activity in ovarian carcinoma, which induced tumor regression in all tumor-bearing mice, while using FKN alone did not show notable tumor-suppressive effect. The treatment with both IL-12 and FKN induced long-term specific immunity against OV-HM tumors in tumor-rejected mice. The results of immunohistochemical staining for CD3(+) and perforin-positive cells suggested that the failure of using FKN alone was because of the inactivation of infiltrated immune cells. In contrast, cotransduction with IL-12 and FKN could induce more activated tumor-infiltrating immune cells than that transducted with FKN or IL-12 alone. The results indicated that using both chemokine and cytokine might be a powerful tool and a promising way for effective cancer immunotherapy.
C1 [Gao, Jian-Qing; Xu, Dong-Hang; Han, Min] Zhejiang Univ, Inst Pharmaceut, Coll Pharmaceut Sci, Hangzhou 310058, Zhejiang, Peoples R China.
   [Kanagawa, Naoko; Sugita, Toshiki; Okada, Naoki; Nakagawa, Shinsaku] Osaka Univ, Grad Sch Pharmaceut Sci, Dept Biotechnol & Therapeut, Suita, Osaka 5650871, Japan.
   [Hatanaka, Yutaka; Tani, Yoichi] Dako Japan Co Ltd, Dept Biomed Sci, Shimogyo Ku, Kyoto, Japan.
   [Mizuguchi, Hiroyuki; Tsutsumi, Yasuo] Natl Inst Biomed Innovat, Ibaraki, Osaka, Japan.
   [Mayumi, Tadanori] Kobe Gakuin Univ, Nishi Ku, Kobe, Hyogo, Japan.
RP Gao, JQ (corresponding author), Zhejiang Univ, Inst Pharmaceut, Coll Pharmaceut Sci, 388 Yuhangtang Rd, Hangzhou 310058, Zhejiang, Peoples R China.
EM gaojianqing1029@yahoo.com.cn
RI OKADA, NAOKI/AAP-4851-2020
OI Mizuguchi, Hiroyuki/0000-0003-0594-8178
FU Ministry of Health, Labor, and Welfare of JapanMinistry of Health,
   Labour and Welfare, Japan; Ministry of Education, Culture, Sports,
   Science and Technology of JapanMinistry of Education, Culture, Sports,
   Science and Technology, Japan (MEXT); National Natural Science
   Foundation of ChinaNational Natural Science Foundation of China (NSFC)
   [30572270]; SRF [2006-331]; Grants-in-Aid for Scientific
   ResearchMinistry of Education, Culture, Sports, Science and Technology,
   Japan (MEXT)Japan Society for the Promotion of ScienceGrants-in-Aid for
   Scientific Research (KAKENHI) [17016043] Funding Source: KAKEN
FX We would like to thank Dr. Osamu Yoshie and Dr. Takashi Nakayama (Kinki
   University, Japan) for their helpful discussion and supplying the
   plasmid encoded chemokine. This study was supported by grants from the
   Ministry of Health, Labor, and Welfare of Japan, by Grants-in-Aid for
   Scientific Research on Priority Areas from the Ministry of Education,
   Culture, Sports, Science and Technology of Japan and by the National
   Natural Science Foundation of China (NSFC 30572270), and SRF for ROCS
   (2006-331).
CR Akporiaye ET, 1999, CURR OPIN MOL THER, V1, P443
   Baggiolini M, 2001, J INTERN MED, V250, P91, DOI 10.1046/j.1365-2796.2001.00867.x
   Colombo MP, 2002, CYTOKINE GROWTH F R, V13, P155, DOI 10.1016/S1359-6101(01)00032-6
   Del Vecchio M, 2007, CLIN CANCER RES, V13, P4677, DOI 10.1158/1078-0432.CCR-07-0776
   Dilloo D, 1996, NAT MED, V2, P1090, DOI 10.1038/nm1096-1090
   Dummer R, 2004, BLOOD, V104, P1631, DOI 10.1182/blood-2004-01-0360
   Emtage PCR, 1999, HUM GENE THER, V10, P697, DOI 10.1089/10430349950018463
   Gao JQ, 2007, GENE THER, V14, P491, DOI 10.1038/sj.gt.3302892
   Gao JQ, 2005, BIOL PHARM BULL, V28, P1066, DOI 10.1248/bpb.28.1066
   Gao JQ, 2005, BIOCHEM BIOPH RES CO, V328, P1043, DOI 10.1016/j.bbrc.2005.01.061
   Gao JQ, 2004, PHARMAZIE, V59, P571
   Gao JQ, 2003, CANCER RES, V63, P4420
   Guo J, 2002, GENE THER, V9, P793, DOI 10.1038/sj.gt.3301688
   Kanagawa N, 2007, INT J CANCER, V121, P2013, DOI 10.1002/ijc.22908
   KERBEL RS, 1995, J NATL CANCER I, V87, P557, DOI 10.1093/jnci/87.8.557
   MAIZEL JV, 1968, VIROLOGY, V36, P115, DOI 10.1016/0042-6822(68)90121-9
   Maric M, 1997, J IMMUNOL, V159, P360
   Mazzolini G, 2003, CURR PHARM DESIGN, V9, P1981, DOI 10.2174/1381612033454261
   McDermott DF, 2007, CLIN CANCER RES, V13, p716S, DOI 10.1158/1078-0432.CCR-06-1872
   Mizuguchi H, 1998, HUM GENE THER, V9, P2577, DOI 10.1089/hum.1998.9.17-2577
   Mizuguchi H, 2001, BIOTECHNIQUES, V30, P1112, DOI 10.2144/01305dd03
   Mizuguchi H, 2001, GENE THER, V8, P730, DOI 10.1038/sj.gt.3301453
   Mule JJ, 1996, HUM GENE THER, V7, P1545, DOI 10.1089/hum.1996.7.13-1545
   Ogawa M, 1999, CANCER RES, V59, P1531
   Okada N, 2004, BIOCHEM BIOPH RES CO, V317, P68, DOI 10.1016/j.bbrc.2004.03.013
   Okada Y, 2002, CANCER LETT, V177, P57, DOI 10.1016/S0304-3835(01)00768-6
   Paillard F, 1999, HUM GENE THER, V10, P695, DOI 10.1089/10430349950018454
   Pivarcsi A, 2007, P NATL ACAD SCI USA, V104, P19055, DOI 10.1073/pnas.0705673104
   Rosenberg SA, 2004, NAT MED, V10, P909, DOI 10.1038/nm1100
   Sangro B, 2004, J CLIN ONCOL, V22, P1389, DOI 10.1200/JCO.2004.04.059
   Schuster Manfred, 2006, Biotechnology Journal, V1, P138, DOI 10.1002/biot.200500044
   Slettenaar VIF, 2006, ADV DRUG DELIVER REV, V58, P962, DOI 10.1016/j.addr.2006.03.012
   St George JA, 2003, GENE THER, V10, P1135, DOI 10.1038/sj.gt.3302071
   Stepp SE, 2000, IMMUNOL TODAY, V21, P254, DOI 10.1016/S0167-5699(00)01622-4
   Volin MV, 2001, AM J PATHOL, V159, P1521, DOI 10.1016/S0002-9440(10)62537-0
   Wu H, 2004, GENE THER, V11, P874, DOI 10.1038/sj.gt.3302249
   Zlotnik A, 2000, IMMUNITY, V12, P121, DOI 10.1016/S1074-7613(00)80165-X
NR 37
TC 9
Z9 10
U1 0
U2 8
PU SPRINGER
PI NEW YORK
PA 233 SPRING ST, NEW YORK, NY 10013 USA
SN 0340-7004
EI 1432-0851
J9 CANCER IMMUNOL IMMUN
JI Cancer Immunol. Immunother.
PD NOV
PY 2008
VL 57
IS 11
BP 1657
EP 1664
DI 10.1007/s00262-008-0499-0
PG 8
WC Oncology; Immunology
SC Oncology; Immunology
GA 341MC
UT WOS:000258717600008
PM 18327579
DA 2021-05-03
ER

PT J
AU Stauss, HJ
   Thomas, S
   Cesco-Gaspere, M
   Hart, DP
   Xue, SA
   Holler, A
   King, J
   Wright, G
   Perro, M
   Pospori, C
   Morris, E
AF Stauss, Hans J.
   Thomas, Sharyn
   Cesco-Gaspere, Michela
   Hart, Daniel P.
   Xue, Shao-An
   Holler, Angelika
   King, Judy
   Wright, Graham
   Perro, Mario
   Pospori, Constantina
   Morris, Emma
TI WT1-specific T cell receptor gene therapy: Improving TCR function in
   transduced T cells
SO BLOOD CELLS MOLECULES AND DISEASES
LA English
DT Article; Proceedings Paper
CT Focused Workshop on Haploidentical Stem Cell Transplantation
CY OCT 04-06, 2007
CL Catania, ITALY
SP Leukemia & Lymphoma Soc, Leukemia Res Fund, Med Res Council, Dinwoodie Trust
DE immumotherapy; T cell receptor; gene therapy; cytotoxic T lymphocytes;
   Wilms Tumour Antigen 1
ID ENHANCED ANTITUMOR-ACTIVITY; TUMOR-ANTIGEN; RETROVIRAL TRANSFER;
   HUMAN-LYMPHOCYTES; LEUKEMIA; RECONSTITUTION; IMMUNOTHERAPY; ELIMINATION;
   SPECIFICITY; EFFICIENCY
AB Adoptive transfer of antigen-specific T lymphocytes is an attractive form of immunotherapy for haematological malignancies and cancer. The difficulty of isolating antigen-specific T lymphocytes for individual patients limits the more widespread use of adoptive T cell therapy. The demonstration that cloned T cell receptor (TCR) genes can be used to produce T lymphocyte populations of desired specificity offers new opportunities for antigen-specific T cell therapy. The first trial in humans demonstrated that TCR gene-modified T cells persisted for an extended time period and reduced tumor burden in some patients.
   The WT1 protein is an attractive target for immunotherapy of leukemia and sol id cancer since elevated expression has been demonstrated in AML, CIVIL, MDS and in breast, colon and ovarian cancer. In the past, we have isolated high avidity CTL specific for a WT1-derived peptide presented by HLA-A2 and cloned the TCR alpha and beta genes of a WT1-specific CTL line. The genes were inserted into retroviral vectors for transduction of human peripheral blood T lymphocytes of leukemia patients and normal donors. The treatment of leukemia-bearing NOD/SCID mice with T cells transduced with the WT1-specific TCR eliminated leukemia cells in the bone marrow of most mice, while treatment with T cells transduced with a TCR of irrelevant specificity did not diminish the leukemia burden.
   In order to improve the safety and efficacy of TCR gene therapy, we have developed lentiviral TCR gene transfer. In addition, we employed strategies to enhance TCR expression while avoiding TCR mis-pairing. It may be possible to generate dominant TCR constructs that can suppress the expression of the endogenous TCR on the surface of transduced T cells.
   The development of new TCR gene constructs holds great promise for the safe and effective delivery of TCR gene therapy for the treatment of malignancies. (C) 2007 Elsevier Inc. All rights reserved.
C1 [Stauss, Hans J.; Thomas, Sharyn; Cesco-Gaspere, Michela; Hart, Daniel P.; Xue, Shao-An; Holler, Angelika; King, Judy; Wright, Graham; Perro, Mario; Pospori, Constantina; Morris, Emma] UCL, Royal Free Hosp, Dept Immunol & Mol Pathol, London NW3 2PF, England.
RP Stauss, HJ (corresponding author), UCL, Royal Free Hosp, Dept Immunol & Mol Pathol, Hampstead Campus,Rowland Hill st, London NW3 2PF, England.
EM h.stauss@medsch.ucl.ac.uk
RI Perro, Mario/AAB-5554-2021; Xue, Shao-An/A-2735-2011
OI Perro, Mario/0000-0003-1375-8155; Pospori,
   Constandina/0000-0002-0587-1329
FU Medical Research CouncilUK Research & Innovation (UKRI)Medical Research
   Council UK (MRC)European Commission [G0700149] Funding Source: Medline
CR Bellantuono I, 2002, BLOOD, V100, P3835, DOI 10.1182/blood.V100.10.3835
   Call ME, 2005, ANNU REV IMMUNOL, V23, P101, DOI 10.1146/annurev.immunol.23.021704.115625
   Cavalieri S, 2003, BLOOD, V102, P497, DOI 10.1182/blood-2003-01-0297
   Chamoto K, 2004, CANCER RES, V64, P386, DOI 10.1158/0008-5472.CAN-03-2596
   Clay Timothy M, 2003, Methods Mol Biol, V215, P227
   Clay TM, 1999, J IMMUNOL, V163, P507
   Cohen CJ, 2007, CANCER RES, V67, P3898, DOI 10.1158/0008-5472.CAN-06-3986
   Cohen CJ, 2006, CANCER RES, V66, P8878, DOI 10.1158/0008-5472.CAN-06-1450
   Cooper LJN, 2000, J VIROL, V74, P8207, DOI 10.1128/JVI.74.17.8207-8212.2000
   Fujio K, 2000, J IMMUNOL, V165, P528, DOI 10.4049/jimmunol.165.1.528
   Gao LQ, 2000, BLOOD, V95, P2198, DOI 10.1182/blood.V95.7.2198.007k38_2198_2203
   Gao LQ, 2003, TRANSPLANTATION, V75, P1429, DOI 10.1097/01.TP.0000061516.57346.E8
   Gattinoni L, 2005, J CLIN INVEST, V115, P1616, DOI 10.1172/JCI24480
   Heemskerk MHM, 2004, J EXP MED, V199, P885, DOI 10.1084/jem.20031110
   Heemskerk MHM, 2003, BLOOD, V102, P3530, DOI 10.1182/blood-2003-05-1524
   Heemskerk MHM, 2007, BLOOD, V109, P235, DOI 10.1182/blood-2006-03-013318
   Kessels HWHG, 2001, NAT IMMUNOL, V2, P957, DOI 10.1038/ni1001-957
   KOLB HJ, 1990, BLOOD, V76, P2462, DOI 10.1182/blood.V76.12.2462.2462
   KUBALL J, 2006, BLOOD
   Morgan RA, 2003, J IMMUNOL, V171, P3287, DOI 10.4049/jimmunol.171.6.3287
   Morgan RA, 2006, SCIENCE, V314, P126, DOI 10.1126/science.1129003
   Morris EC, 2005, P NATL ACAD SCI USA, V102, P7934, DOI 10.1073/pnas.0500357102
   Oka Y, 2006, CURR MED CHEM, V13, P2345, DOI 10.2174/092986706777935104
   Schaft N, 2003, J IMMUNOL, V170, P2186, DOI 10.4049/jimmunol.170.4.2186
   Sommermeyer D, 2006, EUR J IMMUNOL, V36, P3052, DOI 10.1002/eji.200636539
   Stanislawski T, 2001, NAT IMMUNOL, V2, P962, DOI 10.1038/ni1001-962
   Sugiyama Haruo, 2002, Methods Mol Med, V68, P223
   Tahara H, 2003, J IMMUNOL, V171, P2154, DOI 10.4049/jimmunol.171.4.2154
   Xue SA, 2005, BLOOD, V106, P3062, DOI 10.1182/blood-2005-01-0146
NR 29
TC 41
Z9 46
U1 0
U2 4
PU ACADEMIC PRESS INC ELSEVIER SCIENCE
PI SAN DIEGO
PA 525 B ST, STE 1900, SAN DIEGO, CA 92101-4495 USA
SN 1079-9796
EI 1096-0961
J9 BLOOD CELL MOL DIS
JI Blood Cells Mol. Dis.
PD JAN-FEB
PY 2008
VL 40
IS 1
BP 113
EP 116
DI 10.1016/j.bcmd.2007.06.018
PG 4
WC Hematology
SC Hematology
GA 248RH
UT WOS:000252171800020
PM 17855129
DA 2021-05-03
ER

PT J
AU Hodi, FS
   Butler, M
   Oble, DA
   Seiden, MV
   Haluska, FG
   Kruse, A
   MacRae, S
   Nelson, M
   Canning, C
   Lowy, I
   Korman, A
   Lautz, D
   Russell, S
   Jaklitsch, MT
   Ramaiya, N
   Chen, TC
   Neuberg, D
   Allison, JP
   Mihm, MC
   Dranoff, G
AF Hodi, F. Stephen
   Butler, Marcus
   Oble, Darryl A.
   Seiden, Michael V.
   Haluska, Frank G.
   Kruse, Andrea
   MacRae, Suzanne
   Nelson, Marybeth
   Canning, Christine
   Lowy, Israel
   Korman, Alan
   Lautz, David
   Russell, Sara
   Jaklitsch, Michael T.
   Ramaiya, Nikhil
   Chen, Teresa C.
   Neuberg, Donna
   Allison, James P.
   Mihm, Martin C.
   Dranoff, Glenn
TI Immunologic and clinical effects of antibody blockade of cytotoxic T
   lymphocyte-associated antigen 4 in previously vaccinated cancer patients
SO PROCEEDINGS OF THE NATIONAL ACADEMY OF SCIENCES OF THE UNITED STATES OF
   AMERICA
LA English
DT Article
DE CTLA-4; regulatory T cells (Tregs); vaccine; GM-CSF
ID COLONY-STIMULATING FACTOR; PHASE-I TRIAL; COMBINATION IMMUNOTHERAPY;
   METASTATIC MELANOMA; CTLA-4 BLOCKADE; MONOCLONAL-ANTIBODY; GM-CSF;
   CELLS; AUTOIMMUNITY; THERAPY
AB Cytotoxic T lymphocyte-associated antigen 4 (CTLA-4) functions as a negative regulator of endogenous and vaccine-induced antitumor immunity. The administration of fully human anti-CTLA-4 blocking monoclonal antibodies to advanced-cancer patients increases immune-mediated tumor destruction in some subjects. Nonetheless, patients that respond also frequently manifest serious inflammatory pathologies, raising the possibility that the therapeutic and toxic effects of CTLA-4 blockade might be linked. Here we show that periodic infusions of anti-CTLA-4 antibodies after vaccination with irradiated, autologous tumor cells engineered to secrete GM-CSF (GVAX) generate clinically meaningful antitumor immunity without grade 3 or 4 toxicity in a majority of metastatic melanoma patients. The application of this sequential immunotherapy to advanced ovarian carcinoma patients also revealed that tumor destruction and severe inflammatory pathology could be dissociated, although further refinements are required to increase clinical responses and to minimize toxicity in this population. The extent of therapy-induced tumor necrosis was linearly related to the natural logarithm of the ratio of intratumoral CD8(+) effector T cells to FoxP3(+) regulatory T cells (Tregs) in posttreatment biopsies. Together, these findings help clarify the immunologic and clinical effects of CTLA-4 antibody blockade in previously vaccinated patients and raise the possibility that selective targeting of antitumor Tregs may constitute a complementary strategy for combination therapy.
C1 [Hodi, F. Stephen; Butler, Marcus; Kruse, Andrea; MacRae, Suzanne; Nelson, Marybeth; Canning, Christine; Dranoff, Glenn] Harvard Univ, Sch Med, Dept Med Oncol, Boston, MA 02115 USA.
   [Hodi, F. Stephen; Butler, Marcus; Kruse, Andrea; MacRae, Suzanne; Nelson, Marybeth; Canning, Christine; Dranoff, Glenn] Harvard Univ, Sch Med, Canc Vaccine Ctr, Dana Farber Canc Inst, Boston, MA 02115 USA.
   [Hodi, F. Stephen; Butler, Marcus; Kruse, Andrea; MacRae, Suzanne; Nelson, Marybeth; Canning, Christine; Dranoff, Glenn] Harvard Univ, Sch Med, Dept Med, Brigham & Womens Hosp, Boston, MA 02115 USA.
   [Oble, Darryl A.; Mihm, Martin C.] Harvard Univ, Sch Med, Dept Pathol, Massachusetts Gen Hosp, Boston, MA 02114 USA.
   [Seiden, Michael V.] Harvard Univ, Sch Med, Dept Med, Massachusetts Gen Hosp, Boston, MA 02114 USA.
   [Haluska, Frank G.] Tufts Univ, New England Med Ctr, Ctr Canc, Boston, MA 02111 USA.
   [Haluska, Frank G.] Tufts Univ, New England Med Ctr, Div Hematol Oncol, Boston, MA 02111 USA.
   [Lowy, Israel; Korman, Alan] Medarex Inc, Annandale, NJ 08801 USA.
   [Lautz, David; Russell, Sara; Jaklitsch, Michael T.] Brigham & Womens Hosp, Dept Surg, Boston, MA 02115 USA.
   [Lautz, David; Russell, Sara; Jaklitsch, Michael T.; Ramaiya, Nikhil; Chen, Teresa C.] Harvard Univ, Sch Med, Boston, MA 02115 USA.
   [Ramaiya, Nikhil] Dana Farber Canc Inst, Dept Radiol, Boston, MA 02115 USA.
   Dana Farber Canc Inst, Dept Radiol, Boston, MA 02115 USA.
   [Chen, Teresa C.] Massachusetts Eye & Ear Infirm, Boston, MA 02114 USA.
   [Neuberg, Donna] Harvard Univ, Sch Publ Hlth, Dept Biostat & Computat Biol, Dana Farber Canc Inst, Boston, MA 02115 USA.
   [Neuberg, Donna] Harvard Univ, Sch Publ Hlth, Dept Biostat, Boston, MA 02115 USA.
   [Allison, James P.] Mem Sloan Kettering Canc Ctr, Howard Hughes Med Inst, New York, NY 10021 USA.
   [Allison, James P.] Mem Sloan Kettering Canc Ctr, Program Immunol, New York, NY 10021 USA.
RP Hodi, FS (corresponding author), Harvard Univ, Sch Med, Dept Med Oncol, 44 Binney St, Boston, MA 02115 USA.
EM stephen_hodi@dfci.harvard.edu; allisonj@mskcc.org
OI Chen, Teresa/0000-0001-5327-2016; Allison, James/0000-0001-8980-5697
FU NATIONAL CANCER INSTITUTEUnited States Department of Health & Human
   ServicesNational Institutes of Health (NIH) - USANIH National Cancer
   Institute (NCI) [R21CA105776, R01CA111506] Funding Source: NIH RePORTER;
   NCI NIH HHSUnited States Department of Health & Human ServicesNational
   Institutes of Health (NIH) - USANIH National Cancer Institute (NCI)
   [CA111506, R01 CA111506, R21 CA105776, CA105776] Funding Source: Medline
CR Attia P, 2005, J CLIN ONCOL, V23, P6043, DOI 10.1200/JCO.2005.06.205
   Beck KE, 2006, J CLIN ONCOL, V24, P2283, DOI 10.1200/JCO.2005.04.5716
   Boon T, 2006, ANNU REV IMMUNOL, V24, P175, DOI 10.1146/annurev.immunol.24.021605.090733
   Doyle AM, 2001, J EXP MED, V194, P893, DOI 10.1084/jem.194.7.893
   Dranoff G, 2004, NAT REV CANCER, V4, P11, DOI 10.1038/nrc1252
   Ernstoff MS, 2005, J CLIN ONCOL, V23, P5875, DOI 10.1200/JCO.2005.95.029
   GLIBOA E, 2007, J CLIN INVEST, V117, P195
   Hirano N, 2003, BLOOD, V102, P4567, DOI 10.1182/blood-2002-11-3409
   Hodi FS, 2003, P NATL ACAD SCI USA, V100, P4712, DOI 10.1073/pnas.0830997100
   Hodi FS, 2006, ADV IMMUNOL, V90, P337
   Hurwitz AA, 2000, CANCER RES, V60, P2444
   Hurwitz AA, 1998, P NATL ACAD SCI USA, V95, P10067, DOI 10.1073/pnas.95.17.10067
   Jinushi M, 2007, J CLIN INVEST, V117, P1902, DOI 10.1172/JCI30966
   Jinushi M, 2006, P NATL ACAD SCI USA, V103, P9190, DOI 10.1073/pnas.0603503103
   Kapadia D, 2005, J CLIN ONCOL, V23, P8926, DOI 10.1200/JCO.2005.07.012
   Korman A., 2006, ADV IMMUNOL, V90, P293
   MAKER AV, 1997, J IMMUNOTHER, V29, P455
   Michaelis LC, 2006, NAT REV CANCER, V6, P409, DOI 10.1038/nrc1883
   Miyara M, 2006, J EXP MED, V203, P359, DOI 10.1084/jem.20050648
   Phan GQ, 2003, P NATL ACAD SCI USA, V100, P8372, DOI 10.1073/pnas.1533209100
   Quezada SA, 2006, J CLIN INVEST, V116, P1935, DOI 10.1172/JCI27745
   Rabinovich GA, 2007, ANNU REV IMMUNOL, V25, P267, DOI 10.1146/annurev.immunol.25.022106.141609
   Read S, 2000, J EXP MED, V192, P295, DOI 10.1084/jem.192.2.295
   Read S, 2006, J IMMUNOL, V177, P4376, DOI 10.4049/jimmunol.177.7.4376
   Ribas A, 2005, J CLIN ONCOL, V23, P8968, DOI 10.1200/JCO.2005.01.109
   RUEBEN JM, 2006, CANCER, V106, P2437
   Salomon B, 2001, ANNU REV IMMUNOL, V19, P225, DOI 10.1146/annurev.immunol.19.1.225
   Sanderson K, 2005, J CLIN ONCOL, V23, P741, DOI 10.1200/JCO.2005.01.128
   Sato E, 2005, P NATL ACAD SCI USA, V102, P18538, DOI 10.1073/pnas.0509182102
   Sjoblom T, 2006, SCIENCE, V314, P268, DOI 10.1126/science.1133427
   Smyth MJ, 2006, ADV IMMUNOL, V90, P1, DOI 10.1016/S0065-2776(06)90001-7
   Sutmuller RPM, 2001, J EXP MED, V194, P823, DOI 10.1084/jem.194.6.823
   Thomas RK, 2007, NAT GENET, V39, P347, DOI 10.1038/ng1975
   Thompson CB, 1997, IMMUNITY, V7, P445, DOI 10.1016/S1074-7613(00)80366-0
   TIVOL EA, 1995, IMMUNITY, V3, P541, DOI 10.1016/1074-7613(95)90125-6
   Ueda H, 2003, NATURE, V423, P506, DOI 10.1038/nature01621
   van Elsas A, 1999, J EXP MED, V190, P355, DOI 10.1084/jem.190.3.355
   WATERHOUSE P, 1995, SCIENCE, V270, P985, DOI 10.1126/science.270.5238.985
NR 38
TC 486
Z9 496
U1 0
U2 26
PU NATL ACAD SCIENCES
PI WASHINGTON
PA 2101 CONSTITUTION AVE NW, WASHINGTON, DC 20418 USA
SN 0027-8424
J9 P NATL ACAD SCI USA
JI Proc. Natl. Acad. Sci. U. S. A.
PD FEB 26
PY 2008
VL 105
IS 8
BP 3005
EP 3010
DI 10.1073/pnas.0712237105
PG 6
WC Multidisciplinary Sciences
SC Science & Technology - Other Topics
GA 268GQ
UT WOS:000253567900047
PM 18287062
OA Bronze, Green Published
DA 2021-05-03
ER

PT J
AU Hilpert, F
   Wagner, U
   Baumann, K
   Pfisterer, J
AF Hilpert, F.
   Wagner, U.
   Baumann, K.
   Pfisterer, J.
TI Ovarian cancer
SO ONKOLOGE
LA English
DT Article
DE Ovarialkarzinom; Immuntherapie; Antiangiogenese; EGFR; PDGFR; PARP;
   Ovarian cancer; Immunotherapy; Anti-angiogenesis; EGFR; PDGFR; PARP
ID PHASE-II TRIAL; PRIMARY PERITONEAL CARCINOMA; EPITHELIAL OVARIAN;
   RECURRENT OVARIAN; GROWTH-FACTOR; PLATINUM-RESISTANT; IMATINIB MESYLATE;
   BEVACIZUMAB; EXPRESSION; ANGIOGENESIS
AB Despite progress over the last years in treating ovarian cancer, most patients will have recurrences and finally die. Attempts to improve established chemotherapeutic regimens with the addition of non-cross-resistant cytotoxics have failed so far and require the establishment and evaluation of alternative treatment strategies. In recent years, several classes of investigational agents have been developed that interrupt critical pathways of tumour biology or initiate tumour-specific immune responses. Additionally, these strategies have the potential to provide more individualised treatment decisions based on molecular tumour characteristics. The most interesting approaches include immunological therapies, anti-angiogenic agents, and inhibitors of EGFR, PDGFR, intracellular signalling molecules, and PARP. Most of the innovative agents are in the early phase of clinical investigation, but the majority of international study groups have incorporated representatives of these innovative agents in their ongoing phase III trials.
C1 [Hilpert, F.] Univ Klinikum Schleswig Holstein, Geburtshilfe & Gynakol Rindes Klin, D-24105 Kiel, Germany.
   [Wagner, U.; Baumann, K.] Univ Klinikum Marburg, Klin Gynakol Gynakol Endokrinol & Onkol, Marburg, Germany.
   [Pfisterer, J.] Ubbo Emmius Klin gGmbH, Frauenklin, Aurich, Germany.
RP Hilpert, F (corresponding author), Univ Klinikum Schleswig Holstein, Geburtshilfe & Gynakol Rindes Klin, Campus Kiel,Brunswikerstr 10, D-24105 Kiel, Germany.
EM fhilpert@email.uni-kiel.de
CR Alberts DS, 2007, INT J GYNECOL CANCER, V17, P784, DOI 10.1111/j.1525-1438.2007.00882.x
   Berek JS, 2004, J CLIN ONCOL, V22, P3507, DOI 10.1200/JCO.2004.09.016
   Bookman MA, 2003, J CLIN ONCOL, V21, P283, DOI 10.1200/JCO.2003.10.104
   Burger RA, 2007, J CLIN ONCOL, V25, P5165, DOI 10.1200/JCO.2007.11.5345
   Cannistra SA, 2007, J CLIN ONCOL, V25, P5180, DOI 10.1200/JCO.2007.12.0782
   Coleman RL, 2006, GYNECOL ONCOL, V101, P126, DOI 10.1016/j.ygyno.2005.09.041
   FOLKMAN J, 1990, JNCI-J NATL CANCER I, V82, P4, DOI 10.1093/jnci/82.1.4
   Fong PC, 2008, J CLIN ONCOL, V26, DOI 10.1200/jco.2008.26.15_suppl.5510
   Garcia AA, 2008, J CLIN ONCOL, V26, P76, DOI 10.1200/JCO.2007.12.1939
   Gordon AN, 2005, INT J GYNECOL CANCER, V15, P785, DOI 10.1111/j.1525-1438.2005.00137.x
   Gordon AN, 2004, GYNECOL ONCOL, V94, P340, DOI 10.1016/j.ygyno.2004.04.024
   Gordon MS, 2006, J CLIN ONCOL, V24, P4324, DOI 10.1200/JCO.2005.05.4221
   Hall GD, 2004, BRIT J CANCER, V91, P621, DOI 10.1038/sj.bjc.6602037
   Harter P, 2007, J CLIN ONCOL, V25
   Huang S, 2000, CANCER RES, V60, P5334
   MATEI D, 2006, J CLIN ONCOL S18S, V24, P5091
   MEINHOLDHEERLEI I, 2006, J CLIN ONCOL, V24, P20037
   MUNDHENKE C, 2008, J CANC RES CLIN 0509
   Nielsen JS, 2004, INT J GYNECOL CANCER, V14, P1086, DOI 10.1111/j.1048-891X.2004.14606.x
   Nimeiri HS, 2008, GYNECOL ONCOL, V110, P49, DOI 10.1016/j.ygyno.2008.02.009
   Pfisterer J, 2006, ANN ONCOL, V17, P1568, DOI 10.1093/annonc/mdl357
   Posadas EM, 2007, CANCER-AM CANCER SOC, V110, P309, DOI 10.1002/cncr.22757
   Psyrri A, 2005, CLIN CANCER RES, V11, P8637, DOI 10.1158/1078-0432.CCR-05-1436
   Reinartz S, 2004, CLIN CANCER RES, V10, P1580, DOI 10.1158/1078-0432.CCR-03-0056
   Schilder RJ, 2005, CLIN CANCER RES, V11, P5539, DOI 10.1158/1078-0432.CCR-05-0462
   Stone PJB, 2003, GYNECOL ONCOL, V90, P566, DOI 10.1016/S0090-8258(03)00367-6
   Wagner U, 2007, GYNECOL ONCOL, V105, P132, DOI 10.1016/j.ygyno.2006.10.053
   WELCH S, 2006, J CLIN ONCOL, V24, P5084
   Windbichler GH, 2000, BRIT J CANCER, V82, P1138
   Yoneda J, 1998, JNCI-J NATL CANCER I, V90, P447, DOI 10.1093/jnci/90.6.447
NR 30
TC 1
Z9 1
U1 0
U2 1
PU SPRINGER HEIDELBERG
PI HEIDELBERG
PA TIERGARTENSTRASSE 17, D-69121 HEIDELBERG, GERMANY
SN 0947-8965
EI 1433-0415
J9 ONKOLOGE
JI Onkologe
PD NOV
PY 2008
VL 14
IS 11
BP 1157
EP +
DI 10.1007/s00761-008-1475-1
PG 7
WC Oncology
SC Oncology
GA 372YR
UT WOS:000260938700006
DA 2021-05-03
ER

PT J
AU Berek, JS
   Taylor, PT
   Nicodemus, CF
AF Berek, Jonathan S.
   Taylor, Peyton T.
   Nicodemus, Christopher F.
TI CA125 velocity at relapse is a highly significant predictor of survival
   post relapse: Results of a 5-year follow-up survey to a randomized
   placebo-controlled study of maintenance oregovomab immunotherapy in
   advanced ovarian cancer
SO JOURNAL OF IMMUNOTHERAPY
LA English
DT Article
DE ovarian cancer; antibody therapy; oregovomab; immunotherapy trial
   design; time-to-relapse; overall survival; survival post relapse; CA125
ID T-CELL RESPONSES; PHASE-III TRIAL; STAGE-III; CHEMOTHERAPY; PACLITAXEL;
   PROSTATECTOMY; CONSOLIDATION; CARBOPLATIN; INDUCTION; ANTIBODY
AB This report presents final survival survey results from a previously reported study using oregovomab immunotherapy in patients with advanced ovarian epithelial cancer. Follow-up surveys to 5 years from randomization were collected for the cohort of stage III/IV ovarian cancer patients achieving initial remission who received subsequent maintenance immunotherapy with oregovomab or placebo. The relationship of time-to-relapse, survival postrelapse, and overall survival was analyzed. One hundred forty-five patients in the intent-to-treat population and the hypothesis generating subset of 67 patients (debulked to <= 2 cin, CA125 <= 65 U/mL before cycle 3, normal CA125 and no evidence of disease postchemotherapy) previously reported were evaluated for long-term outcomes. Patterns of relapse and survival were consistent in both groups for the intent-to-treat population. Median survival time was 57.5 months for oregovomab and 48.6 months for placebo with an adjusted hazard ratio of 0.72 (95% confidence interval, 0.41-1.25). Median survival has not been reached in the hypothesis generating subset of patients receiving oregovomab. Cox multivariate regression analysis identified velocity of CA125 rise at relapse to be a highly statistically significant predictor of postrelapse outcome (P = 0.006). Although time-to-relapse may be a useful surrogate of survival in ovarian cancer immunotherapy Studies, 5 years of follow-up has proved insufficient to permit a definitive survival analysis and it has been extended in ongoing phase III studies of oregovomab. Velocity of CA 125 rise at relapse is a highly significant predictor of survival after relapse.
C1 [Berek, Jonathan S.] Stanford Univ, Sch Med, Stanford Canc Ctr, Dept Obstet & Gynecol,Div Gynecol Oncol, Stanford, CA 94305 USA.
   [Taylor, Peyton T.] Univ Virginia, Ctr Canc, Charlottesville, VA 22908 USA.
   [Nicodemus, Christopher F.] Unither Pharmaceut Inc, Wellesley, MA USA.
RP Berek, JS (corresponding author), Stanford Univ, Sch Med, Stanford Canc Ctr, Dept Obstet & Gynecol,Div Gynecol Oncol, 300 Pasteur Dr, Stanford, CA 94305 USA.
EM jberek@stanford.edu
CR Antonia SJ, 2006, CLIN CANCER RES, V12, P878, DOI 10.1158/1078-0432.CCR-05-2013
   Berek JS, 2004, J CLIN ONCOL, V22, P3507, DOI 10.1200/JCO.2004.09.016
   Bookman MA, 2006, J CLIN ONCOL, V24, p256S
   Cannistra SA, 2007, J CLIN ONCOL, V25, P2865, DOI 10.1200/JCO.2007.12.9544
   Covens A, 2002, GYNECOL ONCOL, V85, P71, DOI 10.1006/gyno.2001.6552
   COX DR, 1972, J R STAT SOC B, V34, P187
   D'Amico AV, 2007, CANCER-AM CANCER SOC, V110, P56, DOI 10.1002/cncr.22737
   Ehlen TG, 2005, INT J GYNECOL CANCER, V15, P1023, DOI 10.1111/j.1525-1438.2005.00483.x
   Fader AN, 2007, J CLIN ONCOL, V25, P2873, DOI 10.1200/JCO.2007.11.0932
   *FDA ASCO, 2006, PUBL WORKSH ENDP OV
   Gordon AN, 2004, GYNECOL ONCOL, V94, P340, DOI 10.1016/j.ygyno.2004.04.024
   Gribben JG, 2005, CLIN CANCER RES, V11, P4430, DOI 10.1158/1078-0432.CCR-04-2111
   KAPLAN EL, 1958, J AM STAT ASSOC, V53, P457, DOI 10.2307/2281868
   King CR, 2007, UROLOGY, V69, P732, DOI 10.1016/j.urology.2007.01.019
   Markman M, 2006, J CLIN ONCOL, V24, p257S
   Markman M, 2003, J CLIN ONCOL, V21, P2460, DOI 10.1200/JCO.2003.07.013
   McMeekin DS, 2004, GYNECOL ONCOL, V95, P157, DOI 10.1016/j.ygyno.2004.07.008
   Nicodemus CF, 2006, J CLIN ONCOL, V24, p275S
   Nicodemus CF, 2007, EXPERT OPIN BIOL TH, V7, P331, DOI 10.1517/14712598.7.3.331
   Noujaim AA, 2001, CANCER BIOTHER RADIO, V16, P187, DOI 10.1089/10849780152389384
   Ozols RF, 2003, J CLIN ONCOL, V21, P3194, DOI 10.1200/JCO.2003.02.153
   Schlom J, 2007, CLIN CANCER RES, V13, P3776, DOI 10.1158/1078-0432.CCR-07-0588
   Small EJ, 2006, J CLIN ONCOL, V24, P3089, DOI 10.1200/JCO.2005.04.5252
   Taylor PT, 2005, JNCI-J NATL CANCER I, V97, P151, DOI 10.1093/jnci/dji027
NR 24
TC 34
Z9 37
U1 0
U2 1
PU LIPPINCOTT WILLIAMS & WILKINS
PI PHILADELPHIA
PA TWO COMMERCE SQ, 2001 MARKET ST, PHILADELPHIA, PA 19103 USA
SN 1524-9557
EI 1537-4513
J9 J IMMUNOTHER
JI J. Immunother.
PD FEB-MAR
PY 2008
VL 31
IS 2
BP 207
EP 214
DI 10.1097/CJI.0b013e31816060ce
PG 8
WC Oncology; Immunology; Medicine, Research & Experimental
SC Oncology; Immunology; Research & Experimental Medicine
GA 266KE
UT WOS:000253433300010
PM 18481390
DA 2021-05-03
ER

PT J
AU Han, LY
   Fletcher, MS
   Urbauer, DL
   Mueller, P
   Landen, CN
   Kamat, AA
   Lin, YG
   Merritt, WM
   Spannuth, WA
   Deavers, MT
   De Geest, K
   Gershenson, DM
   Lutgendorf, SK
   Ferrone, S
   Sood, AK
AF Han, Liz Y.
   Fletcher, Mavis S.
   Urbauer, Diana L.
   Mueller, Peter
   Landen, Charles N.
   Kamat, Aparna A.
   Lin, Yvonne G.
   Merritt, William M.
   Spannuth, Whitney A.
   Deavers, Michael T.
   De Geest, Koen
   Gershenson, David M.
   Lutgendorf, Susan K.
   Ferrone, Soldano
   Sood, Anil K.
TI HLA class I antigen processing machinery component expression and
   intratumoral T-cell infiltrate as independent prognostic markers in
   ovarian carcinoma
SO CLINICAL CANCER RESEARCH
LA English
DT Article
ID HUMAN-LEUKOCYTE ANTIGEN; DOWN-REGULATION; MONOCLONAL-ANTIBODIES; HUMAN
   NEUROBLASTOMA; COLORECTAL-CANCER; DISEASE STAGE; DEFECTS; IMMUNOTHERAPY;
   ASSOCIATION; SURVIVAL
AB Purpose: Defects in the antigen processing machinery (APM) may provide tumor cells with a mechanism to escape immune recognition. The purpose of this study is to determine the clinical significance of APM component down-regulation and tumor-infiltrating T cells in ovarian carcinoma.
   Experimental Design: After institutional review board approval, tumor samples from 150 patients with invasive epithelial ovarian cancers were examined for TAP1,TAP2, tapasin, HLA class I heavy chain (HLA-HC), beta 2 microglobulin, and T-cell (CD3(+) and CD8(+)) tumor infiltration using immunohistochemistry.
   Results: The majority of tumors had either heterogeneous or positive expression of TAP1,TAP2, HLA-HC, and 32 microglobulin (66.7%, 73.3%,70.7%, and 63.3%, respectively), except tapasin for which 58% of the tumors lacked expression. Furthermore, 67% and 88% of the lesions possessed intratumoral and peritumoral CD3(+) or CD8(+) cells, respectively. The majority of APM component expression examined was significantly associated with both intratumoral and peritumoral T-cell infiltration (P < 0.05). The expression of APM components and the presence of intratumoral T-cell infiltrates were significantly associated with improved survival (all P <= 0.01); however, peritumoral T-cell infiltrates did not significantly affect survival (P = 0.33). APM component down-regulation (P < 0.001), lack of intratumoral T-cell infiltrates (P = 0.03), and suboptimal cytoreduction (P < 0.001) were independent prognostic markers for death from ovarian carcinoma.
   Conclusion: The negative effect of APM component down-regulation by itself and in combination with absent intratumoral T-cell infiltration on the survival of patients with ovarian carcinoma implies a role for immune escape in addition to immunosurveillance in the clinical course of disease.
C1 [Han, Liz Y.; Landen, Charles N.; Kamat, Aparna A.; Lin, Yvonne G.; Merritt, William M.; Spannuth, Whitney A.; Gershenson, David M.; Sood, Anil K.] Univ Texas MD Anderson Canc Ctr, Dept Gynecol Oncol, Houston, TX 77030 USA.
   [Urbauer, Diana L.; Mueller, Peter] Univ Texas MD Anderson Canc Ctr, Dept Biostat & Appl Math, Houston, TX 77030 USA.
   [Deavers, Michael T.] Univ Texas MD Anderson Canc Ctr, Dept Pathol, Houston, TX 77030 USA.
   [Sood, Anil K.] Univ Texas MD Anderson Canc Ctr, Dept Canc Biol, Houston, TX 77030 USA.
   [Fletcher, Mavis S.] Univ Nebraska, Dept Pathol, Omaha, NE 68182 USA.
   [De Geest, Koen] Univ Iowa, Dept Obstet & Gynecol, Iowa City, IA 52242 USA.
   [Lutgendorf, Susan K.] Univ Iowa, Dept Psychol, Iowa City, IA 52242 USA.
   [Ferrone, Soldano] SUNY Buffalo, Roswell Pk Canc Ctr, Dept Immunol, Buffalo, NY USA.
RP Sood, AK (corresponding author), Univ Texas MD Anderson Canc Ctr, Dept Gynecol Oncol, 1155 Herman Pressler,CPB6-3244,Unit 1362, Houston, TX 77030 USA.
EM asood@mdanderson.org
FU NCI NIH HHSUnited States Department of Health & Human ServicesNational
   Institutes of Health (NIH) - USANIH National Cancer Institute (NCI) [R01
   CA110249, R01 CA110793, P01 CA109688, CA110793, P50 CA083639, R01
   CA109298, 2P50CA083639-06A1, CA109298, R01 CA138188] Funding Source:
   Medline; NATIONAL CANCER INSTITUTEUnited States Department of Health &
   Human ServicesNational Institutes of Health (NIH) - USANIH National
   Cancer Institute (NCI) [R01CA109298, R01CA110793, P50CA083639,
   R01CA138188, R01CA110249, P01CA109688] Funding Source: NIH RePORTER
CR Agarwal R, 2003, NAT REV CANCER, V3, P502, DOI 10.1038/nrc1123
   *AM CANC SOC, 2007, CANC FACTS FIG 2007
   Atkins D, 2004, INT J CANCER, V109, P265, DOI 10.1002/ijc.11681
   Bentley GA, 1996, ANNU REV IMMUNOL, V14, P563, DOI 10.1146/annurev.immunol.14.1.563
   Blattman JN, 2004, SCIENCE, V305, P200, DOI 10.1126/science.1100369
   Campoli M, 2002, VACCINE, V20, pA40, DOI 10.1016/S0264-410X(02)00386-9
   Chang CC, 2004, CURR OPIN IMMUNOL, V16, P644, DOI 10.1016/j.coi.2004.07.015
   Cooper BC, 2002, CLIN CANCER RES, V8, P3193
   Facoetti A, 2005, CLIN CANCER RES, V11, P8304, DOI 10.1158/1078-0432.CCR-04-2588
   Garcia KC, 1999, IMMUNOL REV, V172, P73, DOI 10.1111/j.1600-065X.1999.tb01357.x
   Hicklin DJ, 1999, MOL MED TODAY, V5, P178, DOI 10.1016/S1357-4310(99)01451-3
   Johnsen AK, 1999, J IMMUNOL, V163, P4224
   Kageshita T, 1999, AM J PATHOL, V154, P745, DOI 10.1016/S0002-9440(10)65321-7
   LAMPSON LA, 1983, J IMMUNOL, V130, P2471
   Lopez-Albaitero A, 2006, J IMMUNOL, V176, P3402, DOI 10.4049/jimmunol.176.6.3402
   Marincola F M, 2000, Adv Immunol, V74, P181, DOI 10.1016/S0065-2776(08)60911-6
   Marincola FM, 2003, TRENDS IMMUNOL, V24, P335, DOI 10.1016/S1471-4906(03)00116-9
   Marrogi AJ, 1997, INT J CANCER, V74, P492, DOI 10.1002/(SICI)1097-0215(19971021)74:5<492::AID-IJC3>3.0.CO;2-Z
   Meissner M, 2005, CLIN CANCER RES, V11, P2552, DOI 10.1158/1078-0432.CCR-04-2146
   Naito Y, 1998, CANCER RES, V58, P3491
   Nakano O, 2001, CANCER RES, V61, P5132
   Ogino T, 2003, TISSUE ANTIGENS, V62, P385, DOI 10.1034/j.1399-0039.2003.00114.x
   Ogino T, 2006, CANCER RES, V66, P9281, DOI 10.1158/0008-5472.CAN-06-0488
   Pages F, 2005, NEW ENGL J MED, V353, P2654, DOI 10.1056/NEJMoa051424
   Palena C, 2006, ADV CANCER RES, V95, P115, DOI 10.1016/S0065-230X(06)95004-0
   PARNER E, 1998, ANNU REV IMMUNOL, V16, P323
   Pawelec G, 2004, CANCER IMMUNOL IMMUN, V53, P262, DOI 10.1007/s00262-003-0469-5
   Perosa F, 2003, J IMMUNOL, V171, P1918, DOI 10.4049/jimmunol.171.4.1918
   Raffaghello L, 2005, ONCOGENE, V24, P4634, DOI 10.1038/sj.onc.1208594
   Ramnath N, 2006, CANCER IMMUNOL IMMUN, V55, P891, DOI 10.1007/s00262-005-0085-7
   Seliger B, 2003, CLIN CANCER RES, V9, P1721
   STAM NJ, 1986, J IMMUNOL, V137, P2299
   Steinman RM, 2004, SCIENCE, V305, P197, DOI 10.1126/science.1099688
   Vitale M, 2005, CLIN CANCER RES, V11, P67
   Wang XH, 2005, J IMMUNOL METHODS, V299, P139, DOI 10.1016/j.jim.2005.02.006
   Zhang L, 2003, NEW ENGL J MED, V348, P203, DOI 10.1056/NEJMoa020177
   1996, HUM IMMUNOL, V47, P1
NR 37
TC 103
Z9 106
U1 0
U2 4
PU AMER ASSOC CANCER RESEARCH
PI PHILADELPHIA
PA 615 CHESTNUT ST, 17TH FLOOR, PHILADELPHIA, PA 19106-4404 USA
SN 1078-0432
J9 CLIN CANCER RES
JI Clin. Cancer Res.
PD JUN 1
PY 2008
VL 14
IS 11
BP 3372
EP 3379
DI 10.1158/1078-0432.CCR-07-4433
PG 8
WC Oncology
SC Oncology
GA 308RY
UT WOS:000256408900020
PM 18519766
OA Green Accepted, Bronze
DA 2021-05-03
ER

PT J
AU Hesdorffer, ME
   Chabot, JA
   Keohan, ML
   Fountain, K
   Talbot, S
   Gabay, M
   Valentin, C
   Lee, SM
   Taub, RN
AF Hesdorffer, Mary E.
   Chabot, John A.
   Keohan, Mary Louise
   Fountain, Karen
   Talbot, Susan
   Gabay, Michelle
   Valentin, Catherine
   Lee, Shing M.
   Taub, Robert N.
TI Combined resection, intraperitoneal chemotherapy, and whole abdominal
   radiation for the treatment of malignant peritoneal mesothelioma
SO AMERICAN JOURNAL OF CLINICAL ONCOLOGY-CANCER CLINICAL TRIALS
LA English
DT Article
DE mesothelioma; intraperitoneal chemotherapy; resection
ID CYTOREDUCTIVE SURGERY; INTERFERON-GAMMA; PHASE-III; CISPLATIN;
   PERFUSION; OVARIAN; CANCER
AB Objective: We report a single-institution Phase I or II trial of surgical debulking, intraperitoneal chemotherapy, and immunotherapy followed by whole abdominal radiotherapy in patients with malignant peritoneal mesothelioma.
   Methods: Between 1997 and 2000, 27 patients with malignant peritoneal mesothelioma were enrolled: 23 with epithelial subtype and 4 with sarcomatoid or mixed subtype. The treatment regimen consisted of surgical debulking followed by 4 intraperitoneal courses of cisplatin alternating with 4 courses of doxorubicin, 4 doses of intraperitoneal gamma interferon, a second laparotomy with resection of residual disease plus intraoperative intraperitoneal mitomycin and cisplatin heated to 41 degrees C, and finally whole abdominal radiotherapy.
   Results: The median overall survival was 70 months with a 3-year survival of 67% (95% confidence interval, 46%-81%). Fourteen patients have died of their disease with a median time to death of 17 months (range, 0.4-71 months) after consenting to treatment. Seven patients are alive without evidence of disease with a median follow-up of 90 months (range, 71-110 months), and 6 are alive with disease with a median follow-up of 86 months (range, 70-106 months). The regimen was well tolerated. There were no patients with Grade III or IV hematological toxicities, 2 patients with Grade III ototoxieity, and 3 patients with Grade III gastrointestinal toxicity.
   Conclusion: Based on the results of this study, intensive multimodality therapy appears feasible and effective in this group of patients.
C1 [Hesdorffer, Mary E.; Chabot, John A.; Gabay, Michelle; Valentin, Catherine; Lee, Shing M.; Taub, Robert N.] Columbia Univ, Div Oncol, New York, NY 10027 USA.
   [Keohan, Mary Louise] Mem Sloan Kettering Canc Ctr, New York, NY 10021 USA.
   [Fountain, Karen] Long Isl Radiat Theraphy, Manhasset, NY USA.
   [Talbot, Susan] Newark Beth Israel Med Ctr, Newark, NJ USA.
RP Hesdorffer, ME (corresponding author), Mesothelioma Appl Res Fdn, POB 91840, Santa Barbara, CA 93190 USA.
EM mhesdorffer@curemeso.org
CR ANTMAN K, 1988, J CLIN ONCOL, V6, P147, DOI 10.1200/JCO.1988.6.1.147
   ANTMAN KH, 1993, CHEST, V103, pS373, DOI 10.1378/chest.103.4_Supplement.373S
   ANTMAN KH, 1985, LANCET, V2, P977
   Baas P, 2002, SEMIN ONCOL, V29, P62, DOI 10.1053/sonc.2002.30231
   Berghmans T, 2002, LUNG CANCER, V38, P111, DOI 10.1016/S0169-5002(02)00180-0
   BOUTIN C, 1994, CANCER, V74, P2460, DOI 10.1002/1097-0142(19941101)74:9<2460::AID-CNCR2820740912>3.0.CO;2-N
   Ceresoli GL, 2001, LUNG CANCER, V34, P279, DOI 10.1016/S0169-5002(01)00257-4
   Deraco M, 2003, J SURG ONCOL, V83, P147, DOI 10.1002/jso.10255
   Freedman RS, 2000, CLIN CANCER RES, V6, P2268
   LEDERMAN GS, 1987, CANCER, V59, P1882, DOI 10.1002/1097-0142(19870601)59:11<1882::AID-CNCR2820591107>3.0.CO;2-0
   Loggie BW, 2001, AM SURGEON, V67, P999
   LOMAS DA, 1989, THORAX, V44, P828, DOI 10.1136/thx.44.10.828
   Ma GY, 1997, CANCER J SCI AM, V3, P174
   Mongero LB, 1999, PERFUSION-UK, V14, P141, DOI 10.1177/026765919901400208
   Neumann V, 2004, INT ARCH OCC ENV HEA, V77, P191, DOI 10.1007/s00420-003-0498-6
   Park BJ, 1999, ANN SURG ONCOL, V6, P582, DOI 10.1007/s10434-999-0582-6
   Taub R N, 2000, Curr Treat Options Oncol, V1, P303, DOI 10.1007/s11864-000-0046-5
   Vogelzang NJ, 2003, J CLIN ONCOL, V21, P2636, DOI 10.1200/JCO.2003.11.136
   WEISSMAN L, 1988, P AN M AM SOC CLIN, V7, P274
   Windbichler GH, 2000, BRIT J CANCER, V82, P1138
   Yan TD, 2007, ANN SURG ONCOL, V14, P41, DOI 10.1245/s10434-006-9169-7
NR 21
TC 38
Z9 38
U1 0
U2 0
PU LIPPINCOTT WILLIAMS & WILKINS
PI PHILADELPHIA
PA TWO COMMERCE SQ, 2001 MARKET ST, PHILADELPHIA, PA 19103 USA
SN 0277-3732
EI 1537-453X
J9 AM J CLIN ONCOL-CANC
JI Am. J. Clin. Oncol.-Cancer Clin. Trials
PD FEB
PY 2008
VL 31
IS 1
BP 49
EP 54
DI 10.1097/COC.0b013e3180684181
PG 6
WC Oncology
SC Oncology
GA 261TK
UT WOS:000253102700009
PM 18376228
DA 2021-05-03
ER

PT J
AU Li, W
   Cui, H
   Meng, FQ
   Chang, XH
   Zhang, G
   Liu, B
   Li, ZH
AF Li, Wei
   Cui, Heng
   Meng, Fan-Qiang
   Chang, Xiao-Hong
   Zhang, Guo
   Liu, Bei
   Li, Zi-Hai
TI New T cell epitopes identified from an anti-idiotypic antibody mimicking
   ovarian cancer associated antigen
SO CANCER IMMUNOLOGY IMMUNOTHERAPY
LA English
DT Article
DE anti-idiotypic antibodies; epitopes; T cell; tumor immunotherapy
ID CARCINOEMBRYONIC ANTIGEN; MONOCLONAL-ANTIBODIES; IMMUNE-RESPONSES;
   DENDRITIC CELLS; MALIGNANT-MELANOMA; ANTITUMOR IMMUNITY; MOLECULAR
   MIMICRY; PEPTIDE MOTIFS; CARCINOMA; VACCINE
AB Anti-idiotype (Id) antibodies can be used to induce specific cellular immune responses against tumor antigens, but the mechanism of antigenicity is not always clear. We previously reported an anti-Id antibody, 6B11, which mimics human ovarian cancer associated antigen OC166-9. To explore the molecular basis of cellular immune response induced by 6B11, a panel of peptides derived from complementarity determining region (CDR) of 6B11 were synthesized. After a series of immunologic experiments, we found that the light chain CDR3 peptide and heavy chain CDR3 peptide were the MHC class I and class II epitopes of 6B11, respectively. The combination of MHC class I and class II epitopes is more effective than 6B11 in inducing specific cellular immune response against ovarian cancer. Our study provided the structural basis of antigenicity of 6B11. The identification of antigen-specific T cell eptitopes in 6B11 should facilitate the design of epitope-based vaccine against human ovarian cancer.
C1 Peking Univ, Gynecol Oncol Ctr, Peoples Hosp, Beijing 100871, Peoples R China.
   Beijing China Japan Friendship Hosp, Dept Gen Surg 2, Beijing, Peoples R China.
   Univ Connecticut, Sch Med, Ctr Immunotherapy Canc & Infect Dis, Farmington, CT 06030 USA.
RP Cui, H (corresponding author), Peking Univ, Gynecol Oncol Ctr, Peoples Hosp, 11 Xi Zhi Men S St,Xi Cheng Dist, Beijing 100871, Peoples R China.
EM cuiheng2q@163.com
CR Abrams SI, 2000, CURR OPIN IMMUNOL, V12, P85, DOI 10.1016/S0952-7915(99)00055-2
   Andersen MH, 2000, TISSUE ANTIGENS, V55, P519, DOI 10.1034/j.1399-0039.2000.550603.x
   Banchereau J, 2000, ANNU REV IMMUNOL, V18, P767, DOI 10.1146/annurev.immunol.18.1.767
   Birkhofer A, 1996, EUR J IMMUNOL, V26, P957, DOI 10.1002/eji.1830260437
   BOYUM A, 1968, SCAND J CLIN LAB INV, VS 21, P31
   Casares N, 2001, EUR J IMMUNOL, V31, P1780, DOI 10.1002/1521-4141(200106)31:6<1780::AID-IMMU1780>3.0.CO;2-I
   Chang XH, 2003, HYBRIDOMA HYBRIDOM, V22, P109, DOI 10.1089/153685903321948030
   Chatterjee SK, 1998, CANCER RES, V58, P1217
   Cheung NKV, 2000, CLIN CANCER RES, V6, P2653
   Cui H, 2004, INT J GYNECOL CANCER, V14, P234, DOI 10.1111/j.1048-891X.2004.014206.x
   DOHI Y, 1988, J IMMUNOL, V141, P3804
   Durrant LG, 2000, CLIN CANCER RES, V6, P422
   Foon KA, 2000, J CLIN ONCOL, V18, P376, DOI 10.1200/JCO.2000.18.2.376
   Grant SC, 1999, CLIN CANCER RES, V5, P1319
   Guo H, 2005, INT J GYNECOL CANCER, V15, P856, DOI 10.1111/j.1525-1438.2005.00148.x
   Le Gal FA, 2002, INT J CANCER, V98, P221, DOI 10.1002/ijc.10186
   Li Yi, 2003, Zhongguo Yi Xue Ke Xue Yuan Xue Bao, V25, P451
   MCBRIDE WH, 1986, BRIT J CANCER, V53, P707, DOI 10.1038/bjc.1986.122
   McNeel DG, 2001, CANCER RES, V61, P5161
   Mitra-Kaushik S, 2001, CELL IMMUNOL, V209, P109, DOI 10.1006/cimm.2001.1794
   MITTELMAN A, 1992, P NATL ACAD SCI USA, V89, P466, DOI 10.1073/pnas.89.2.466
   MITTELMAN A, 1991, J CLIN INVEST, V87, P757
   MITTELMAN A, 1994, CANCER RES, V54, P415
   Mittelman A, 1995, CLIN CANCER RES, V1, P705
   MOSMANN TR, 1986, J IMMUNOL, V136, P2348
   Murray JL, 2004, CANCER RES, V64, P5481, DOI 10.1158/0008-5472.CAN-04-0517
   Pervin S, 1997, CANCER RES, V57, P728
   PLEBANSKI M, 1995, EUR J IMMUNOL, V25, P1783, DOI 10.1002/eji.1830250645
   PRIDE MW, 1992, P NATL ACAD SCI USA, V89, P11900, DOI 10.1073/pnas.89.24.11900
   Pride MW, 1998, CLIN CANCER RES, V4, P2363
   QIAN HN, 1994, CHINESE MED J-PEKING, V107, P99
   Qian HN, 1997, CHINESE MED J-PEKING, V110, P259
   Quan WDY, 1997, J CLIN ONCOL, V15, P2103, DOI 10.1200/JCO.1997.15.5.2103
   Rammensee HG, 1999, IMMUNOGENETICS, V50, P213, DOI 10.1007/s002510050595
   Reece DE, 2000, BONE MARROW TRANSPL, V26, P729, DOI 10.1038/sj.bmt.1702607
   RESSING ME, 1995, J IMMUNOL, V154, P5934
   Rice J, 2001, J IMMUNOL, V167, P1558, DOI 10.4049/jimmunol.167.3.1558
   Saha A, 2004, CANCER RES, V64, P4995, DOI 10.1158/0008-5472.CAN-04-0626
   Saleh MN, 1998, J IMMUNOTHER, V21, P379, DOI 10.1097/00002371-199809000-00006
   Steitz J, 2002, GENE THER, V9, P208, DOI 10.1038/sj.gt.3301634
   Toungouz M, 2001, J LEUKOCYTE BIOL, V69, P937
   Wagner U, 2001, CLIN CANCER RES, V7, P1154
   WANG ZK, 2001, MAT PHYS MECH, V4, P22
   Wassenaar A, 1996, IMMUNOLOGY, V87, P113
   Wei YQ, 2000, NAT MED, V6, P1160, DOI 10.1038/80506
   Yang Wen-Lan, 2004, Ai Zheng, V23, P1639
   Zarour HM, 2002, CANCER RES, V62, P213
NR 47
TC 2
Z9 3
U1 0
U2 2
PU SPRINGER
PI NEW YORK
PA 233 SPRING ST, NEW YORK, NY 10013 USA
SN 0340-7004
EI 1432-0851
J9 CANCER IMMUNOL IMMUN
JI Cancer Immunol. Immunother.
PD FEB
PY 2008
VL 57
IS 2
BP 143
EP 154
DI 10.1007/s00262-007-0354-8
PG 12
WC Oncology; Immunology
SC Oncology; Immunology
GA 233LC
UT WOS:000251091400001
PM 17618437
DA 2021-05-03
ER

PT J
AU Coosemans, A
   Moerman, P
   Verbist, G
   Maes, W
   Neven, P
   Vergote, I
   Van Gool, SW
   Amant, F
AF Coosemans, An
   Moerman, Philippe
   Verbist, Godelleve
   Maes, Wim
   Neven, Patrick
   Vergote, Ignace
   Van Gool, Stefaan W.
   Amant, Frederic
TI Wilms' tumor gene 1 (WT1) in endometrial carcinoma
SO GYNECOLOGIC ONCOLOGY
LA English
DT Article
DE Wilms' tumor gene 1 (WT1); Endometrial cancer; Uterus; Tumor
ID SEROUS CARCINOMAS; DIFFERENTIAL EXPRESSION; FALLOPIAN-TUBE; PEPTIDE;
   CANCER; WT-1; PERITONEUM; OVARIAN; CELL; IMMUNOREACTIVITY
AB Objective. Wilms' tumor gene (WT1), located on chromosome 11, encodes a transcription factor that contributes to the carcinogenesis of uterine sarcomas. To expand the knowledge on the biological role of WT1 in other uterine cancers, we focused on its detection in endometrial carcinoma.
   Methods. In total, 36 paraffin-embedded tumors were available for WT1 immunohistochemical (IHC) analysis including endometrial endometrioid carcinoma (n=24), serous carcinoma (n=9) and clear cell carcinoma (n=3). Three slides from different sites of the tumor were analysed. Of these tumors, 32 snap frozen tissue samples were available for RT-PCR (endometrioid carcinoma (23), serous carcinoma (7) and clear cell carcinoma (2)). To compare, WT1 expression was also evaluated by IHC in benign endometrium (12) and benign endometrial polyps (5).
   Results. WT1 positivity was noticed in tumor cells and endothelial cells, lining the intratumoral blood vessels. Overall, 72% (26/36) of tumors stained positive for WT1. RT-PCR results showed WT1 positivity in 75% (24/32) of samples. Comparing the staining patterns of the 3 different bioptic sites, tumor heterogeneity was demonstrated in the majority (72%) of samples.
   Conclusion. Although WT1 is expressed in a majority of endometrial carcinomas, a heterogeneous staining patient is observed. This information is important for WT1-directed immunotherapy. (C) 2008 Published by Elsevier Inc.
C1 [Coosemans, An; Verbist, Godelleve; Neven, Patrick; Vergote, Ignace; Amant, Frederic] Katholieke Univ Leuven, Lab Expt Gynaecol, B-3000 Louvain, Belgium.
   [Coosemans, An; Maes, Wim; Van Gool, Stefaan W.] Katholieke Univ Leuven, Expt Immunol Lab, B-3000 Louvain, Belgium.
   [Coosemans, An; Neven, Patrick; Vergote, Ignace; Van Gool, Stefaan W.; Amant, Frederic] Katholieke Univ Leuven, Dept Child & Women, UZ Gasthuisberg, B-3000 Louvain, Belgium.
   [Moerman, Philippe] Katholieke Univ Leuven, Dept Pathol, UZ Gasthuisberg, B-3000 Louvain, Belgium.
RP Amant, F (corresponding author), Univ Hosp Leuven, Dept Gynaecol Oncol, Herestr 49, B-3000 Louvain, Belgium.
EM frederic.amant@uz.kuleuven.ac.be
RI Coosemans, An/D-1613-2018; Amant, Frederic/W-7436-2019; Coosemans,
   An/O-9488-2019
OI Coosemans, An/0000-0002-7321-4339; Amant, Frederic/0000-0002-5452-4905;
   Coosemans, An/0000-0002-7321-4339
FU Clinical Research Fund of the Universitaire Ziekenhuizen LeuvenKU Leuven
FX The authors would like to thank Saeid Amini Nik (PhD) for his advice.;
   This research was funded by the Clinical Research Fund of the
   Universitaire Ziekenhuizen Leuven.
CR Acs G, 2004, INT J GYNECOL PATHOL, V23, P110, DOI 10.1097/00004347-200404000-00004
   Al-Hussaini M, 2004, HISTOPATHOLOGY, V44, P109, DOI 10.1111/j.1365-2559.2004.01787.x
   Amant F, 2005, LANCET, V366, P491, DOI 10.1016/S0140-6736(05)67063-8
   Coosemans A, 2007, EUR J CANCER, V43, P1630, DOI 10.1016/j.ejca.2007.04.008
   Dupont J, 2004, GYNECOL ONCOL, V94, P449, DOI 10.1016/j.ygyno.2004.05.014
   Egan JA, 2004, INT J GYNECOL PATHOL, V23, P119, DOI 10.1097/00004347-200404000-00005
   Euscher ED, 2005, AM J SURG PATHOL, V29, P1074
   Goldstein NS, 2004, INT J GYNECOL PATHOL, V23, P405, DOI 10.1097/01.pgp.0000139664.50629.dc
   Goldstein NS, 2002, AM J CLIN PATHOL, V117, P541
   Hashi A, 2003, INT J GYNECOL PATHOL, V22, P374, DOI 10.1097/01.pgp.0000092130.10100.88
   Heatley MK, 2005, HISTOPATHOLOGY, V46, P468, DOI 10.1111/j.1365-2559.2004.02005.x
   Herzer U, 1999, CURR BIOL, V9, P837, DOI 10.1016/S0960-9822(99)80369-8
   Hohenstein P, 2006, HUM MOL GENET, V15, pR196, DOI 10.1093/hmg/ddl196
   Hunder NN, 2008, NEW ENGL J MED, V358, P2698, DOI 10.1056/NEJMoa0800251
   Iiyama T, 2007, MICROBIOL IMMUNOL, V51, P519, DOI 10.1111/j.1348-0421.2007.tb03940.x
   Izumoto S, 2008, J NEUROSURG, V108, P963, DOI 10.3171/JNS/2008/108/5/0963
   Kiyokawa T.K.Y., 2003, MOD PATHOL, V16
   KREIDBERG JA, 1993, CELL, V74, P679, DOI 10.1016/0092-8674(93)90515-R
   Mailander V, 2004, LEUKEMIA, V18, P165, DOI 10.1038/sj.leu.2403186
   Moore AW, 1999, DEVELOPMENT, V126, P1845
   Moore AW, 1998, MECH DEVELOP, V79, P169, DOI 10.1016/S0925-4773(98)00188-9
   Nakatsuka S, 2006, MODERN PATHOL, V19, P804, DOI 10.1038/modpathol.3800588
   Niksic M, 2004, HUM MOL GENET, V13, P463, DOI 10.1093/hmg/ddh040
   Oka Y, 2004, P NATL ACAD SCI USA, V101, P13885, DOI 10.1073/pnas.0405884101
   Oka Y, 2007, THESCIENTIFICWORLDJO, V7, P649, DOI 10.1100/tsw.2007.119
   RACKLEY R, 1995, GENE CHROMOSOME CANC, V14, P313, DOI 10.1002/gcc.2870140411
   Shevchuk M. M. L.T., 2003, MOD PATHOL, V16
   Van Driessche A, 2005, LEUKEMIA, V19, P1863, DOI 10.1038/sj.leu.2403930
   Wagner N, 2008, ONCOGENE, V27, P3662, DOI 10.1038/sj.onc.1211044
   Zhang Q.W.T., 2003, MOD PATHOL, V16
NR 30
TC 24
Z9 25
U1 1
U2 2
PU ACADEMIC PRESS INC ELSEVIER SCIENCE
PI SAN DIEGO
PA 525 B ST, STE 1900, SAN DIEGO, CA 92101-4495 USA
SN 0090-8258
EI 1095-6859
J9 GYNECOL ONCOL
JI Gynecol. Oncol.
PD DEC
PY 2008
VL 111
IS 3
BP 502
EP 508
DI 10.1016/j.ygyno.2008.08.032
PG 7
WC Oncology; Obstetrics & Gynecology
SC Oncology; Obstetrics & Gynecology
GA 384PZ
UT WOS:000261758000020
PM 18929401
DA 2021-05-03
ER

PT J
AU Shimizu, M
   Imai, M
AF Shimizu, Momoko
   Imai, Masaki
TI Effect of the Antibody Immunotherapy by the Anti-MUC1 Monoclonal
   Antibody to the Oral Squamous Cell Carcinoma in Vitro
SO BIOLOGICAL & PHARMACEUTICAL BULLETIN
LA English
DT Article
DE oral squamous cell carcinoma; antibody; immunotherapy; human mucin 1
ID RESTRICTION FACTORS CD46; BREAST-CANCER PATIENTS; MEDIATED CYTOTOXICITY;
   T-CELLS; COMPLEMENT; EXPRESSION; MUC1; CD59; ENHANCEMENT; OVARIAN
AB To conserve both form and function in the oral area, effective and selective drugs against oral cancer will be required. We focused on MUC1, a transmembrane glycoprotein, that is considered tumor-associated antigens (TAAs) for cancer therapy. Recently, studies were done to evaluate the patterns of MUC1 expression in oral squamous cell carcinomas (OSCCs) and it was found that higher MUC1 expression correlates with tumor invasion and metastasis. Using oral squamous cell carcinoma cell lines, we demonstrate here that tumor-specific targeting of MUC1 with the specific monoclonal antibody C595 has functional consequences with regard to complement deposition on MUC1-expressing oral cancer cell lines. Anti-MUC1 monoclonal antibody (mAb) also induced complement-dependent cytotoxicity (CDC) and antibody-dependent cellular cytotoxicity (ADCC) to OSCC cells, and these effects were strongly correlated with MUC1 expression. Thus, these results indicate that anti-MUC1 mAb could provide a useful tool against OSCCs, and may provide insight into the development of low side-effect targeting therapy for this malignant disease.
C1 [Imai, Masaki] Nagoya City Univ, Grad Sch Med Sci, Dept Immunol, Mizuho Ku, Nagoya, Aichi 4678601, Japan.
   [Shimizu, Momoko] Osaka Dent Univ, Dept Oral & Maxillofacial Surg 1, Osaka 5731121, Japan.
RP Imai, M (corresponding author), Nagoya City Univ, Grad Sch Med Sci, Dept Immunol, Mizuho Ku, 1 Kawasumi,Mizuho Cho, Nagoya, Aichi 4678601, Japan.
EM imaim@med.nagoya-cu.ac.jp
FU Ministry of Education, Culture, Sports, Science and Technology of
   JapanMinistry of Education, Culture, Sports, Science and Technology,
   Japan (MEXT); Grants-in-Aid for Scientific ResearchMinistry of
   Education, Culture, Sports, Science and Technology, Japan (MEXT)Japan
   Society for the Promotion of ScienceGrants-in-Aid for Scientific
   Research (KAKENHI) [19791387] Funding Source: KAKEN
FX We thank Mr. Bryan J. Mathis for the English editing of this manuscript.
   This work was supported by Grants-in-Aid from the Ministry of Education,
   Culture, Sports, Science and Technology of Japan.
CR Cheung NKV, 2002, CLIN CANCER RES, V8, P1217
   Denda-Nagai K, 2000, GLYCOCONJUGATE J, V17, P649, DOI 10.1023/A:1011039013134
   Gelderman KA, 2004, CANCER RES, V64, P4366, DOI 10.1158/0008-5472.CAN-03-2131
   Gelderman KA, 2004, TRENDS IMMUNOL, V25, P158, DOI 10.1016/j.it.2004.01.008
   HAYES DF, 1991, J CLIN ONCOL, V9, P1113, DOI 10.1200/JCO.1991.9.7.1113
   HO SB, 1993, CANCER RES, V53, P641
   Hong F, 2004, J IMMUNOL, V173, P797, DOI 10.4049/jimmunol.173.2.797
   Imai M, 2004, IMMUNOLOGY, V111, P291, DOI 10.1111/j.0019-2805.2004.01815.x
   Imai M, 2007, CANCER RES, V67, P9535, DOI 10.1158/0008-5472.CAN-07-1690
   Jemal A, 2007, CA-CANCER J CLIN, V57, P43, DOI 10.3322/canjclin.57.1.43
   Macor P, 2007, IMMUNOL LETT, V111, P6, DOI 10.1016/j.imlet.2007.04.014
   Moreno M, 2007, CANCER LETT, V257, P47, DOI 10.1016/j.canlet.2007.06.016
   Nitta T, 2000, CANCER-AM CANCER SOC, V88, P245, DOI 10.1002/(SICI)1097-0142(20000115)88:2<245::AID-CNCR1>3.0.CO;2-T
   Ravindranath NMH, 2007, ORAL SURG ORAL MED O, V103, P231, DOI 10.1016/j.tripleo.2006.05.028
   Ravindranath NMH, 2006, J ORAL PATHOL MED, V35, P560, DOI 10.1111/j.1600-0714.2006.00466.x
   Reichert TE, 2001, CANCER, V91, P2136, DOI 10.1002/1097-0142(20010601)91:11<2136::AID-CNCR1242>3.0.CO;2-Q
   Sasabe E, 2007, INT J CANCER, V120, P268, DOI 10.1002/ijc.22294
   Shen J, 2007, BIOCHEM PHARMACOL, V73, P1901, DOI 10.1016/j.bcp.2007.03.009
   Shintani S, 2003, CANCER SCI, V94, P894, DOI 10.1111/j.1349-7006.2003.tb01372.x
   Snijdewint FGM, 2001, INT J CANCER, V93, P97, DOI 10.1002/ijc.1286
   Suwa T, 2006, ONCOL REP, V15, P757
   Thomas GR, 2000, INT J CANCER, V86, P368, DOI 10.1002/(SICI)1097-0215(20000501)86:3<368::AID-IJC11>3.0.CO;2-1
   VERHOEYEN ME, 1993, IMMUNOLOGY, V78, P364
   Wang L, 2007, GYNECOL ONCOL, V105, P695, DOI 10.1016/j.ygyno.2007.02.004
   Yu JH, 1997, J EXP MED, V185, P745, DOI 10.1084/jem.185.4.745
NR 25
TC 8
Z9 9
U1 0
U2 1
PU PHARMACEUTICAL SOC JAPAN
PI TOKYO
PA 2-12-15 SHIBUYA, SHIBUYA-KU, TOKYO, 150-0002, JAPAN
SN 0918-6158
J9 BIOL PHARM BULL
JI Biol. Pharm. Bull.
PD DEC
PY 2008
VL 31
IS 12
BP 2288
EP 2293
DI 10.1248/bpb.31.2288
PG 6
WC Pharmacology & Pharmacy
SC Pharmacology & Pharmacy
GA 376SZ
UT WOS:000261204600021
PM 19043215
OA Bronze
DA 2021-05-03
ER

PT J
AU Siva, A
   Xin, H
   Qin, F
   Oltean, D
   Bowdish, KS
   Kretz-Rommel, A
AF Siva, A.
   Xin, H.
   Qin, F.
   Oltean, D.
   Bowdish, K. S.
   Kretz-Rommel, A.
TI Immune modulation by melanoma and ovarian tumor cells through expression
   of the immunosuppressive molecule CD200
SO CANCER IMMUNOLOGY IMMUNOTHERAPY
LA English
DT Article
DE CD200; immune evasion; therapeutic monoclonal antibodies
ID CYTOTOXIC T-CELLS; MONOCLONAL-ANTIBODIES; ANTITUMOR IMMUNITY;
   PROGNOSTIC-FACTOR; IN-VITRO; CANCER; ANTIGEN; B7-H1; INDUCTION; BLOCKADE
AB Background and Objective Immune escape by tumors can occur by multiple mechanisms, each a significant barrier to immunotherapy. We previously demonstrated that upregulation of the immunosuppressive molecule CD200 on chronic lymphocytic leukemia cells inhibits Th1 cytokine production required for an effective cytotoxic T cell response. CD200 expression on human tumor cells in animal models prevents human lymphocytes from rejecting the tumor; treatment with an antagonistic anti-CD200 antibody restored lymphocyte-mediated tumor growth inhibition. The current study evaluated CD200 expression on solid cancers, and its effect on immune response in vitro.
   Methods and Results CD200 protein was expressed on the surface of 5/8 ovarian cancer, 2/4 melanoma, 2/2 neuroblastoma and 2/3 renal carcinoma cell lines tested, but CD200 was absent on prostate, lung, breast, astrocytoma, or glioblastoma cell lines. Evaluation of patient samples by immunohistochemistry showed strong, membrane-associated CD200 staining on malignant cells of melanoma (4/4), ovarian cancer (3/3) and clear cell renal cell carcinoma (ccRCC) (2/3), but also on normal ovary and kidney. CD200 expression on melanoma metastases was determined by RT-QPCR, and was found to be significantly higher in jejunum metastases (2/2) and lung metastases (2/6) than in normal samples. Addition of CD200-expressing, but not CD200-negative solid tumor cell lines to mixed lymphocyte reactions downregulated the production of Th1 cytokines. Inclusion of antagonistic anti-CD200 antibody restored Th1 cytokine responses.
   Conclusion These data suggest that melanoma, ccRCC and ovarian tumor cells can express CD200, thereby potentially suppressing anti-tumor immune responses. CD200 blockade with an antagonistic antibody may permit an effective anti-tumor immune response in these solid tumor types.
C1 [Siva, A.; Xin, H.; Qin, F.; Oltean, D.; Bowdish, K. S.; Kretz-Rommel, A.] Alexion Antibody Technol Inc, San Diego, CA 92121 USA.
RP Kretz-Rommel, A (corresponding author), Alexion Antibody Technol Inc, 3985 Sorrento Valley Blvd,Ste A, San Diego, CA 92121 USA.
EM kretz-rommel@alxnsd.com
CR Barclay AN, 2002, TRENDS IMMUNOL, V23, P285, DOI 10.1016/S1471-4906(02)02223-8
   BARCLAY AN, 1986, BIOCHEM SOC SYMP, P149
   BEVAN MJ, 1975, J IMMUNOL, V114, P559
   Blank C, 2006, INT J CANCER, V119, P317, DOI 10.1002/ijc.21775
   Bondurant KL, 2005, CLIN CANCER RES, V11, P3446, DOI 10.1158/1078-0432.CCR-04-2043
   Chattopadhyay S, 2005, HUM IMMUNOL, V66, P884, DOI 10.1016/j.humimm.2005.06.002
   Choi IH, 2003, J IMMUNOL, V171, P4650, DOI 10.4049/jimmunol.171.9.4650
   Clark DA, 2001, SEMIN IMMUNOL, V13, P255, DOI 10.1006/smim.2001.0315
   Coleman S, 2005, CANCER RES, V65, P7000, DOI 10.1158/0008-5472.CAN-04-3792
   Coukos G, 2005, BRIT J CANCER, V92, P1182, DOI 10.1038/sj.bjc.6602476
   Curiel TJ, 2003, NAT MED, V9, P562, DOI 10.1038/nm863
   Dong HD, 2002, NAT MED, V8, P793, DOI 10.1038/nm730
   Fallarino F, 2004, J IMMUNOL, V173, P3748, DOI 10.4049/jimmunol.173.6.3748
   Faries MB, 2005, BIODRUGS, V19, P247, DOI 10.2165/00063030-200519040-00004
   Filella X, 2000, PROSTATE, V44, P271, DOI 10.1002/1097-0045(20000901)44:4<271::AID-PROS2>3.0.CO;2-G
   FREEDMAN LR, 1972, J IMMUNOL, V109, P1371
   Gajewski TF, 2006, J IMMUNOTHER, V29, P233, DOI 10.1097/01.cji.0000199193.29048.56
   Gorczynski RM, 2005, TRANSPLANTATION, V79, P488, DOI 10.1097/01.TP.0000152118.51622.F9
   Gorczynski RM, 2004, AM J REPROD IMMUNOL, V52, P147, DOI 10.1111/j.1600-0897.2004.00192.x
   Gorczynski RM, 2004, TRANSPLANTATION, V77, P1138, DOI 10.1097/01.TP.0000121773.18476.1C
   Gorczynski RM, 1999, J IMMUNOL, V163, P1654
   Hoek RM, 2000, SCIENCE, V290, P1768, DOI 10.1126/science.290.5497.1768
   Ichikawa M, 2005, FRONT BIOSCI-LANDMRK, V10, P2856, DOI 10.2741/1742
   IOANNIDES CG, 1993, CELL IMMUNOL, V151, P225, DOI 10.1006/cimm.1993.1233
   KACINSKI BM, 1989, INT J RADIAT ONCOL, V17, P159, DOI 10.1016/0360-3016(89)90383-0
   Kretz-Rommel A, 2007, J IMMUNOL, V178, P5595, DOI 10.4049/jimmunol.178.9.5595
   Kryczek I, 2006, J EXP MED, V203, P871, DOI 10.1084/jem.20050930
   Lauerova L, 2002, NEOPLASMA, V49, P159
   Maker AV, 2005, ANN SURG ONCOL, V12, P1005, DOI 10.1245/ASO.2005.03.536
   McWhirter JR, 2006, P NATL ACAD SCI USA, V103, P1041, DOI 10.1073/pnas.0510081103
   Moreaux J, 2006, BLOOD, V108, P4194, DOI 10.1182/blood-2006-06-029355
   Mueller JP, 1997, MOL IMMUNOL, V34, P441, DOI 10.1016/S0161-5890(97)00042-4
   Platsoucas CD, 2003, ANTICANCER RES, V23, P1969
   RAMAKRISHNAN S, 1989, J CLIN INVEST, V83, P921, DOI 10.1172/JCI113977
   Romero P, 2006, ADV IMMUNOL, V92, P187, DOI 10.1016/S0065-2776(06)92005-7
   Simon I, 2006, CANCER RES, V66, P1570, DOI 10.1158/0008-5472.CAN-04-3550
   Tabata T, 1999, AM J SURG, V177, P203, DOI 10.1016/S0002-9610(99)00004-5
   Takeuchi T, 1997, CANCER IMMUNOL IMMUN, V43, P375, DOI 10.1007/s002620050347
   TENDLER CL, 1994, CANCER RES, V54, P4430
   Tonks A, 2007, LEUKEMIA, V21, P566, DOI 10.1038/sj.leu.2404559
   Tringler B, 2006, GYNECOL ONCOL, V100, P44, DOI 10.1016/j.ygyno.2005.08.060
   Wright GJ, 2001, IMMUNOLOGY, V102, P173, DOI 10.1046/j.1365-2567.2001.01163.x
   WU S, 1993, CANCER RES, V53, P1939
NR 43
TC 72
Z9 74
U1 0
U2 4
PU SPRINGER
PI NEW YORK
PA 233 SPRING ST, NEW YORK, NY 10013 USA
SN 0340-7004
EI 1432-0851
J9 CANCER IMMUNOL IMMUN
JI Cancer Immunol. Immunother.
PD JUL
PY 2008
VL 57
IS 7
BP 987
EP 996
DI 10.1007/s00262-007-0429-6
PG 10
WC Oncology; Immunology
SC Oncology; Immunology
GA 294HR
UT WOS:000255397600005
PM 18060403
DA 2021-05-03
ER

PT J
AU Oei, ALM
   Moreno, M
   Verheijen, RHM
   Sweep, FCGJ
   Thomas, CMG
   Massuger, LFAG
   von Mensdorff-Pouilly, S
AF Oei, Angele L. M.
   Moreno, Maria
   Verheijen, Rene H. M.
   Sweep, Fred C. G. J.
   Thomas, Chris M. G.
   Massuger, Leon F. A. G.
   von Mensdorff-Pouilly, Silvia
TI Induction of IgG antibodies to MUC1 and survival in patients with
   epithelial ovarian cancer
SO INTERNATIONAL JOURNAL OF CANCER
LA English
DT Article
DE epithelial ovarian cancer; clinical trial; HMFG1; anti-MUC1 IgG
   antibodies; survival
ID CELL-MEDIATED CYTOTOXICITY; ANTI-IDIOTYPIC ANTIBODIES; PHASE-I TRIAL;
   MONOCLONAL-ANTIBODIES; IMMUNE-RESPONSE; RISK; VACCINATION; HMFG1;
   REGRESSION; THERAPY
AB We investigated whether epithelial ovarian cancer patients participating in a randomized phase III trial comparing single intraperitoneal (IP) administration of yttrium-90-labeled murine HMFG1 (Y-90-muHMFG1) plus standard treatment (AT) vs. standard treatment (ST) alone developed IgG ab to MUC1 that had an impact on disease outcome. Serial serum samples from 208 patients in the AT and 199 patients in the ST arm were tested for IgG ab to MUC1 (anti-MUC1 IgG). Anti-MUC1 IgG at weeks 4, 8 and 12 ranked higher in the AT than in the ST arm (p < 0.001). The median (range) area under the curve (AUC) of anti-MUC1 IgG for weeks 1 to 12 was 5.53 (1.51-39.51) and 3.92 (1.17-68.74) for the AT and ST arm, respectively (p < 0.001). An anti-MUC1 IgG AUC > 13 was associated with a benefit in overall survival (OS) and disease-free survival (DFS) in the AT arm in univariate (P = 0.043 and 0.036, respectively), but not in multivariate analysis (Cox proportional hazards regression model). Kaplan-Meier analysis showed a benefit in OS and DFS in patients with an anti-MUC1 IgG AUC > 13 in the AT arm (p = 0.043 and 0.036, respectively), but not in the ST arm. A single IP injection with muHMFG1 did not lead to a survival benefit in the randomized trial, but it induced ab to MUC1 that were associated with an improved disease outcome in patients with highest levels of anti-MUC1 IgG. Immunotherapy against MUC1 could be effective in the treatment of epithelial ovarian cancer. (C) 2008 Wiley-Liss, Inc.
C1 [Moreno, Maria; von Mensdorff-Pouilly, Silvia] Vrije Univ Amsterdam, Dept Obstet & Gynecol, Med Ctr, NL-1007 MB Amsterdam, Netherlands.
   [Oei, Angele L. M.; Thomas, Chris M. G.; Massuger, Leon F. A. G.] Radboud Univ Nijmegen, Med Ctr, Dept Obstet & Gynecol, NL-6525 ED Nijmegen, Netherlands.
   [Verheijen, Rene H. M.] Univ Med Ctr Utrecht, Dept Woman & Baby, Div Surg & Oncol Gynaecol, Utrecht, Netherlands.
   [Sweep, Fred C. G. J.; Thomas, Chris M. G.] Radboud Univ Nijmegen, Dept Chem Endocrinol, Med Ctr, NL-6525 ED Nijmegen, Netherlands.
RP von Mensdorff-Pouilly, S (corresponding author), Vrije Univ Amsterdam, Dept Obstet & Gynecol, Med Ctr, POB 7057, NL-1007 MB Amsterdam, Netherlands.
EM s.vonmensdorff@vumc.nl
RI Massuger, Leon F.A.G./H-8072-2014; Thomas, C.M.G./L-4687-2015; Sweep,
   Fred/H-8096-2014
OI Sweep, Fred/0000-0003-1103-3070; Moreno, Maria/0000-0002-7294-6693
FU Antisoma Ltd, London, United Kingdom
FX Grant sponsor: Antisoma Ltd, London, United Kingdom.
CR Cannistra SA, 2004, NEW ENGL J MED, V351, P2519, DOI 10.1056/NEJMra041842
   COURTENAYLUCK N, 2007, 7 ANN M FED CLIN IMM
   COURTENAYLUCK NS, 1988, LANCET, V2, P894
   COX DR, 1972, J R STAT SOC B, V34, P187
   Cramer DW, 2005, CANCER EPIDEM BIOMAR, V14, P1125, DOI 10.1158/1055-9965.EPI-05-0035
   de Bono JS, 2004, ANN ONCOL, V15, P1825, DOI 10.1093/annonc/mdh472
   Dong Y, 1997, J PATHOL, V183, P311, DOI 10.1002/(SICI)1096-9896(199711)183:3<311::AID-PATH917>3.0.CO;2-2
   Fagerberg J, 1996, CANCER IMMUNOL IMMUN, V42, P81
   FAGERBERG J, 1993, CANCER IMMUNOL IMMUN, V37, P264, DOI 10.1007/BF01518521
   Gilewski T, 2000, CLIN CANCER RES, V6, P1693
   Hamanaka Y, 2003, INT J CANCER, V103, P97, DOI 10.1002/ijc.10801
   Hirasawa Y, 2000, AM J RESP CRIT CARE, V161, P589, DOI 10.1164/ajrccm.161.2.9905028
   KAPLAN EL, 1958, J AM STAT ASSOC, V53, P457, DOI 10.2307/2281868
   Mobus VJ, 2003, AM J OBSTET GYNECOL, V189, P28, DOI 10.1067/mob.2003.347
   Moreno M, 2007, CANCER LETT, V257, P47, DOI 10.1016/j.canlet.2007.06.016
   Nicholson S, 2004, CANCER IMMUNOL IMMUN, V53, P809, DOI 10.1007/s00262-004-0522-z
   Richards ER, 1998, CANCER IMMUNOL IMMUN, V46, P245, DOI 10.1007/s002620050484
   Runnebaum IB, 2001, J CANCER RES CLIN, V127, P73, DOI 10.1007/s004320000153
   Sabbatini PJ, 2007, CLIN CANCER RES, V13, P4170, DOI 10.1158/1078-0432.CCR-06-2949
   Slev PR, 2006, AM J CLIN PATHOL, V125, P752, DOI 10.1309/G6X6PR7526FAKV0E
   Snijdewint FGM, 2001, INT J CANCER, V93, P97, DOI 10.1002/ijc.1286
   Taylor-Papadimitriou J, 1999, BBA-MOL BASIS DIS, V1455, P301, DOI 10.1016/S0925-4439(99)00055-1
   TAYLORPAPADIMITRIOU J, 1981, INT J CANCER, V28, P17, DOI 10.1002/ijc.2910280104
   Terry KL, 2007, CANCER EPIDEM BIOMAR, V16, P30, DOI 10.1158/1055-9965.EPI-06-0688
   Verheijen RH, 2006, J CLIN ONCOL, V24, P571, DOI 10.1200/JCO.2005.02.5973
   VERHOEYEN ME, 1993, IMMUNOLOGY, V78, P364
   von Mensdorff-Pouilly S, 2000, INT J CANCER, V86, P702, DOI 10.1002/(SICI)1097-0215(20000601)86:5<702::AID-IJC16>3.0.CO;2-1
   von Mensdorff-Pouilly S, 1998, TUMOR BIOL, V19, P186, DOI 10.1159/000030006
   von Mensdorff-Pouilly S, 2000, J CLIN ONCOL, V18, P574, DOI 10.1200/JCO.2000.18.3.574
   von Mensdorff-Pouilly S, 2000, INT J BIOL MARKER, V15, P343
   ZOTTER S, 1988, Cancer Reviews, V11-12, P55
NR 31
TC 34
Z9 36
U1 0
U2 3
PU WILEY
PI HOBOKEN
PA 111 RIVER ST, HOBOKEN 07030-5774, NJ USA
SN 0020-7136
EI 1097-0215
J9 INT J CANCER
JI Int. J. Cancer
PD OCT 15
PY 2008
VL 123
IS 8
BP 1848
EP 1853
DI 10.1002/ijc.23725
PG 6
WC Oncology
SC Oncology
GA 352TA
UT WOS:000259519100014
PM 18661524
DA 2021-05-03
ER

PT J
AU Huarte, E
   Cubillos-Ruiz, JR
   Nesbeth, YC
   Scarlett, UK
   Martinez, DG
   Buckanovich, RJ
   Benencia, F
   Stan, RV
   Keler, T
   Sarobe, P
   Sentman, CL
   Conejo-Garcia, JR
AF Huarte, Eduardo
   Cubillos-Ruiz, Juan R.
   Nesbeth, Yolanda C.
   Scarlett, Uciane K.
   Martinez, Diana G.
   Buckanovich, Ronald J.
   Benencia, Fabian
   Stan, Radu V.
   Keler, Tibor
   Sarobe, Pablo
   Sentman, Charles L.
   Conejo-Garcia, Jose R.
TI Depletion of dendritic cells delays ovarian cancer progression by
   boosting antitumor immunity
SO CANCER RESEARCH
LA English
DT Article
ID T-CELLS; PHASE-I; IMMUNOTHERAPY; IMMUNOTOXIN; DIFFERENTIATION;
   RECRUITMENT; PRECURSORS; EXPRESSION; CONTRIBUTE; TOLERANCE
AB Dendritic cells (DC) and cytokines that expand myeloid progenitors are widely used to treat cancer. Here, we show that CD11c(+)DEC205(+) DCs coexpressing alpha-smooth muscle actin and VE-cadherin home to perivascular areas in the ovarian cancer microenvironment and are required for the maintenance of tumor vasculature. Consequently, depletion of DCs in mice bearing established ovarian cancer by targeting different specific markers significantly delays tumor growth and enhances the effect of standard chemotherapies. tumor growth restriction was associated with vascular apoptosis after DC ablation followed by necrosis, which triggered an antitumor immunogenic boost. Our findings provide a mechanistic rationale for selectively eliminating tumor-associated leukocytes to promote antitumor immunity, while impeding tumor vascularization and to develop more effective DC vaccines based on a better understanding of the tumor microenvironment.
C1 [Huarte, Eduardo; Cubillos-Ruiz, Juan R.; Nesbeth, Yolanda C.; Scarlett, Uciane K.; Martinez, Diana G.; Stan, Radu V.; Sentman, Charles L.; Conejo-Garcia, Jose R.] Dartmouth Med Sch, Dept Microbiol & Immunol, Lebanon, NH 03766 USA.
   [Stan, Radu V.] Dartmouth Med Sch, Dept Pathol, Lebanon, NH 03766 USA.
   [Conejo-Garcia, Jose R.] Dartmouth Med Sch, Dept Med, Lebanon, NH 03766 USA.
   [Buckanovich, Ronald J.] Univ Michigan, Dept Internal Med, Ann Arbor, MI 48109 USA.
   [Buckanovich, Ronald J.] Univ Michigan, Dept Obstet & Gynecol, Ann Arbor, MI 48109 USA.
   [Benencia, Fabian] Ohio Univ, Dept Biomed Sci, Athens, OH USA.
   [Keler, Tibor] Celldex Therapeut, Phillipsburg, NJ USA.
   [Sarobe, Pablo] Univ Navarra, Ctr Appl Med Res, Navarra, Spain.
RP Conejo-Garcia, JR (corresponding author), Dartmouth Med Sch, Dept Microbiol & Immunol, 640W Borewell,HB 7556,1 Med Ctr Dr, Lebanon, NH 03766 USA.
EM Jose.R.Conejo.Garcia@Dartmouth.edu
RI Sarobe, Pablo/D-6976-2017; Benencia, Fabian/AAH-1613-2020;
   Conejo-Garcia, Jose R/V-1897-2019; Stan, Radu/AAE-7574-2021; Stan,
   Radu/E-8876-2011
OI Sarobe, Pablo/0000-0003-0503-7905; Benencia, Fabian/0000-0003-3049-6150;
   Conejo-Garcia, Jose R/0000-0001-6431-4074; Huarte,
   Eduardo/0000-0001-7498-7547; Stan, Radu/0000-0003-2969-1725
FU National Cancer InstituteUnited States Department of Health & Human
   ServicesNational Institutes of Health (NIH) - USANIH National Cancer
   Institute (NCI) [R01CA124515, RO1CA101748]; American Cancer
   SocietyAmerican Cancer Society [IRG-82-003-22]; National Center for
   Research ResourcesUnited States Department of Health & Human
   ServicesNational Institutes of Health (NIH) - USANIH National Center for
   Research Resources (NCRR) [2P20RR016437-06]; "Ramon Areces" Foundation;
   NATIONAL CANCER INSTITUTEUnited States Department of Health & Human
   ServicesNational Institutes of Health (NIH) - USANIH National Cancer
   Institute (NCI) [R01CA124515, R01CA101748] Funding Source: NIH RePORTER;
   NATIONAL CENTER FOR RESEARCH RESOURCESUnited States Department of Health
   & Human ServicesNational Institutes of Health (NIH) - USANIH National
   Center for Research Resources (NCRR) [P20RR016437] Funding Source: NIH
   RePORTER; NATIONAL HEART, LUNG, AND BLOOD INSTITUTEUnited States
   Department of Health & Human ServicesNational Institutes of Health (NIH)
   - USANIH National Heart Lung & Blood Institute (NHLBI) [R01HL065418,
   R01HL083249] Funding Source: NIH RePORTER
FX Grant support: 2006 Liz-Tilberis Award, National Cancer Institute grants
   R01CA124515 and RO1CA101748, American Cancer Society award
   IRG-82-003-22, and National Center for Research Resources grant.
   2P20RR016437-06. E. Huarte was supported by the "Ramon Areces"
   Foundation.
CR Apetoh L, 2007, NAT MED, V13, P1050, DOI 10.1038/nm1622
   Apte SM, 2006, J TRANSL MED, V4, DOI 10.1186/1479-5876-4-16
   Barber MA, 2007, J IMMUNOL, V178, P6140, DOI 10.4049/jimmunol.178.10.6140
   Benson MJ, 2007, J EXP MED, V204, P1765, DOI 10.1084/jem.20070719
   BRINKMANN U, 1991, P NATL ACAD SCI USA, V88, P8616, DOI 10.1073/pnas.88.19.8616
   Cerundolo V, 2004, NAT IMMUNOL, V5, P7, DOI 10.1038/ni0104-7
   Chantrain CF, 2006, EUR J CANCER, V42, P310, DOI 10.1016/j.ejca.2005.11.010
   Conejo-Garcia JR, 2004, NAT MED, V10, P950, DOI 10.1038/nm1097
   Conejo-Garcia JR, 2005, BLOOD, V105, P679, DOI 10.1182/blood-2004-05-1906
   Coukos G, 2005, BRIT J CANCER, V92, P1182, DOI 10.1038/sj.bjc.6602476
   De Palma M, 2007, TRENDS IMMUNOL, V28, P519, DOI 10.1016/j.it.2007.09.004
   Gabrilovich DI, 2007, CANCER RES, V67, P425, DOI 10.1158/0008-5472.CAN-06-3037
   Gordon IO, 2006, CLIN CANCER RES, V12, P1515, DOI 10.1158/1078-0432.CCR-05-2254
   Grunewald M, 2006, CELL, V124, P175, DOI 10.1016/j.cell.2005.10.036
   Hasegawa Kosei, 2004, Cancer Immun, V4, P16
   Hawiger D, 2001, J EXP MED, V194, P769, DOI 10.1084/jem.194.6.769
   Hung CF, 2007, GENE THER, V14, P921, DOI 10.1038/sj.gt.3302913
   Jung S, 2002, IMMUNITY, V17, P211, DOI 10.1016/S1074-7613(02)00365-5
   Kershaw MH, 2006, CLIN CANCER RES, V12, P6106, DOI 10.1158/1078-0432.CCR-06-1183
   Kreitman RJ, 2005, J CLIN ONCOL, V23, P6719, DOI 10.1200/JCO.2005.11.437
   Kusmartsev S, 2005, J IMMUNOL, V175, P4583, DOI 10.4049/jimmunol.175.7.4583
   Munn DH, 2002, SCIENCE, V297, P1867, DOI 10.1126/science.1073514
   Odunsi K, 2003, CANCER RES, V63, P6076
   ORLANDI R, 1989, P NATL ACAD SCI USA, V86, P3833, DOI 10.1073/pnas.86.10.3833
   Paczesny S, 2003, SEMIN CANCER BIOL, V13, P439, DOI 10.1016/j.semcancer.2003.09.008
   Pastan I, 2006, NAT REV CANCER, V6, P559, DOI 10.1038/nrc1891
   Probst HC, 2005, NAT IMMUNOL, V6, P280, DOI 10.1038/ni1165
   Rabinovich GA, 2007, ANNU REV IMMUNOL, V25, P267, DOI 10.1146/annurev.immunol.25.022106.141609
   Ramakrishna V, 2003, INT IMMUNOL, V15, P751, DOI 10.1093/intimm/dxg074
   Sousa CR, 2006, NAT REV IMMUNOL, V6, P476, DOI 10.1038/nri1845
   Serafini P, 2006, J EXP MED, V203, P2691, DOI 10.1084/jem.20061104
   Shojaei F, 2007, NATURE, V450, P825, DOI 10.1038/nature06348
   Steinman RM, 2003, ANNU REV IMMUNOL, V21, P685, DOI 10.1146/annurev.immunol.21.120601.141040
   Yamazaki S, 2007, BLOOD, V110, P4293, DOI 10.1182/blood-2007-05-088831
   Yen MJ, 2006, CLIN CANCER RES, V12, P827, DOI 10.1158/1078-0432.CCR-05-1397
   Zammit DJ, 2005, IMMUNITY, V22, P561, DOI 10.1016/j.immuni.2005.03.005
   Zhang L, 2002, AM J PATHOL, V161, P2295, DOI 10.1016/S0002-9440(10)64505-1
NR 37
TC 84
Z9 85
U1 0
U2 11
PU AMER ASSOC CANCER RESEARCH
PI PHILADELPHIA
PA 615 CHESTNUT ST, 17TH FLOOR, PHILADELPHIA, PA 19106-4404 USA
SN 0008-5472
EI 1538-7445
J9 CANCER RES
JI Cancer Res.
PD SEP 15
PY 2008
VL 68
IS 18
BP 7684
EP 7691
DI 10.1158/0008-5472.CAN-08-1167
PG 8
WC Oncology
SC Oncology
GA 351KE
UT WOS:000259422400052
PM 18768667
OA Bronze, Green Accepted
DA 2021-05-03
ER

PT J
AU Leffers, N
   Lambeck, AJA
   de Graeff, P
   Bijlsma, AY
   Daemen, T
   van der Zee, AGJ
   Nijman, HW
AF Leffers, Ninke
   Lambeck, Annechien J. A.
   de Graeff, Pauline
   Bijlsma, Astrid Y.
   Daemen, Toos
   van der Zee, Ate G. J.
   Nijman, Hans W.
TI Survival of ovarian cancer patients overexpressing the tumour antigen
   p53 is diminished in case of MHC class I down-regulation
SO GYNECOLOGIC ONCOLOGY
LA English
DT Article
DE p53; MHC class I; ovarian cancer; immune escape; p53 autoantibodies
ID T-CELL RESPONSES; COLORECTAL-CANCER; CLINICAL-SIGNIFICANCE;
   PROGNOSTIC-FACTOR; ESCAPE MECHANISM; DISEASE STAGE; LUNG-CANCER;
   PHASE-I; EXPRESSION; CARCINOMA
AB Objectives. The adaptive immune system seems to play an essential role in the natural course of ovarian cancer. Aim of this study was to establish whether disease-specific survival for patients expressing the tumour antigen p53 is influenced by MHC class I expression or the presence of p53 autoantibodies (p53-Aab).
   Methods. P53 and MHC class I expression were analysed in ovarian cancer tissue of 329 patients by immunohistochemistry using tissue microarrays. For 233 patients, pre-treatment serum samples were available to study the presence of p53 autoantibodies by ELISA. Data were linked to clinicopathological parameters and disease-specific survival.
   Results. P53 overexpression, MHC class 1 down-regulation in neoplastic cells and serum p53 autoantibodies were observed in 49.4, 38.9 and 15.9% of patients, respectively. MHC class I down-regulation in p53-overexpressing tumours correlated with a 10-month reduced disease-specific survival in univariate analysis (log-rank 4.10; p=0.043). p53-Aab were strongly correlated with p53 overexpression (p<0.001), but did not influence disease-specific survival.
   Conclusions. As the prognosis of patients with p53-overexpressing ovarian cancer is affected by the MHC class I status of tumour cells and ovarian cancer patients can generate immune responses to the p53 tumour antigen, the further development of immunotherapy should evaluate strategies to improve MHC class I expression by tumour cells to facilitate antigen presentation in an attempt to increase clinical responses. (C) 2008 Elsevier Inc. All rights reserved.
C1 [Nijman, Hans W.] Univ Groningen, Univ Med Ctr Groningen, Dept Gynecol Oncol, NL-9700 RB Groningen, Netherlands.
   [Lambeck, Annechien J. A.; Daemen, Toos] Univ Groningen, Univ Med Ctr Groningen, Mol Virol Sect, NL-9700 RB Groningen, Netherlands.
RP Nijman, HW (corresponding author), Univ Groningen, Univ Med Ctr Groningen, Dept Gynecol Oncol, POB 30-001, NL-9700 RB Groningen, Netherlands.
EM h.w.nijman@og.umcg.nl
CR Abendstein B, 2000, CANCER, V88, P1432, DOI 10.1002/(SICI)1097-0142(20000315)88:6<1432::AID-CNCR22>3.0.CO;2-8
   Agarwal R, 2006, EJSO-EUR J SURG ONC, V32, P875, DOI 10.1016/j.ejso.2006.03.041
   Antonia SJ, 2006, CLIN CANCER RES, V12, P878, DOI 10.1158/1078-0432.CCR-05-2013
   Atkins D, 2004, INT J CANCER, V109, P265, DOI 10.1002/ijc.11681
   Atkins D, 2004, J UROLOGY, V171, P885, DOI 10.1097/01.ju.0000094807.95420.fe
   Bartel F, 2008, CLIN CANCER RES, V14, P89, DOI 10.1158/1078-0432.CCR-07-1192
   BERD D, 1986, CANCER RES, V46, P2572
   Campoli MR, 2004, CRIT REV IMMUNOL, V24, P267, DOI 10.1615/CritRevImmunol.v24.i4.40
   *CANC COMM INT FED, 1986, GYNECOL ONCOL, V25, P383
   de Graeff P, 2006, BRIT J CANCER, V95, P627, DOI 10.1038/sj.bjc.6603300
   Dunn GP, 2004, IMMUNITY, V21, P137, DOI 10.1016/j.immuni.2004.07.017
   Ehtesham M, 2002, CANCER GENE THER, V9, P925, DOI 10.1038/sj.cgt.7700516
   Fonsatti E, 2007, CLIN CANCER RES, V13, P3333, DOI 10.1158/1078-0432.CCR-06-3091
   Gadducci A, 1999, GYNECOL ONCOL, V72, P76, DOI 10.1006/gyno.1998.5101
   Gnjatic S, 2003, P NATL ACAD SCI USA, V100, P8862, DOI 10.1073/pnas.1133324100
   Goodell V, 2006, J CLIN ONCOL, V24, P762, DOI 10.1200/JCO.2005.03.2813
   Indrova M, 2002, INT J ONCOL, V20, P643
   KLEMI PJ, 1995, CANCER, V76, P1201, DOI 10.1002/1097-0142(19951001)76:7<1201::AID-CNCR2820760716>3.0.CO;2-L
   Kononen J, 1998, NAT MED, V4, P844, DOI 10.1038/nm0798-844
   Kuball J, 2002, GENE THER, V9, P833, DOI 10.1038/sj.gt.3301709
   Lambeck A, 2007, INT J CANCER, V121, P606, DOI 10.1002/ijc.22710
   Lomas M, 2004, ANN ONCOL, V15, P324, DOI 10.1093/annonc/mdh053
   Mayerhofer K, 1999, ANTICANCER RES, V19, P875
   Menon AG, 2003, CANCER GENE THER, V10, P509, DOI 10.1038/sj.cgt.7700600
   Miyagi T, 2003, J GASTROEN HEPATOL, V18, P32, DOI 10.1046/j.1440-1746.2003.02921.x
   Nagorsen D, 2006, CLIN CANCER RES, V12, P3064, DOI 10.1158/1078-0432.CCR-05-2788
   Nielsen JS, 2004, INT J GYNECOL CANCER, V14, P1086, DOI 10.1111/j.1048-891X.2004.14606.x
   Nijman HW, 2005, J TRANSL MED, V3, P1, DOI 10.1186/1479-5876-3-34
   Parkin DM, 2005, CA-CANCER J CLIN, V55, P74, DOI 10.3322/canjclin.55.2.74
   Ritz U, 2001, INT J ONCOL, V19, P1211
   Rolland P, 2007, CLIN CANCER RES, V13, P3591, DOI 10.1158/1078-0432.CCR-06-2087
   Rosen DG, 2004, MODERN PATHOL, V17, P790, DOI 10.1038/modpathol.3800120
   Sato E, 2005, P NATL ACAD SCI USA, V102, P18538, DOI 10.1073/pnas.0509182102
   Schrump DS, 2006, CLIN CANCER RES, V12, P5777, DOI 10.1158/1078-0432.CCR-06-0669
   Scully RE, 1999, HISTOLOGICAL TYPING
   So T, 2005, CANCER RES, V65, P5945, DOI 10.1158/0008-5472.CAN-04-3787
   Svane IM, 2007, CANCER IMMUNOL IMMUN, V56, P1485, DOI 10.1007/s00262-007-0293-4
   van der Burg SH, 2002, CLIN CANCER RES, V8, P1019
   VANDERZEE AGJ, 1995, J CLIN ONCOL, V13, P70, DOI 10.1200/JCO.1995.13.1.70
   Vitale M, 2005, CLIN CANCER RES, V11, P67
   Vogl FD, 2000, BRIT J CANCER, V83, P1338, DOI 10.1054/bjoc.2000.1446
   Zhang L, 2003, NEW ENGL J MED, V348, P203, DOI 10.1056/NEJMoa020177
   Zitvogel L, 2006, NAT REV IMMUNOL, V6, P715, DOI 10.1038/nri1936
NR 43
TC 30
Z9 30
U1 0
U2 3
PU ACADEMIC PRESS INC ELSEVIER SCIENCE
PI SAN DIEGO
PA 525 B ST, STE 1900, SAN DIEGO, CA 92101-4495 USA
SN 0090-8258
J9 GYNECOL ONCOL
JI Gynecol. Oncol.
PD SEP
PY 2008
VL 110
IS 3
BP 365
EP 373
DI 10.1016/j.ygyno.2008.04.043
PG 9
WC Oncology; Obstetrics & Gynecology
SC Oncology; Obstetrics & Gynecology
GA 349XN
UT WOS:000259316700016
PM 18571704
DA 2021-05-03
ER

PT J
AU Yokokawa, J
   Remondo, C
   Gulley, JL
   Arlen, PM
   Schlom, JR
   Tsang, KY
AF Yokokawa, Junko
   Remondo, Cinzia
   Gulley, James L.
   Arlen, Philip M.
   Schlom, Jeffrey
   Tsang, Kwong Y.
TI Enhanced functionality of CD4(+)CD25(high)FoxP3(+) regulatory T cells in
   the peripheral blood of patients with prostate cancer
SO CLINICAL CANCER RESEARCH
LA English
DT Article
ID CHRONIC LYMPHOCYTIC-LEUKEMIA; TRANSCRIPTION FACTOR FOXP3; METASTATIC
   MELANOMA; OVARIAN-CANCER; LUNG-CANCER; IN-VITRO; TUMOR; EXPRESSION;
   CARCINOMA; CYCLOOXYGENASE-2
AB Purpose: CD4(+)CD25(high)FoxP3(+) regulatory T cells (Treg) have been shown to inhibit the activation and function of T cells that participate in antigen-specific immune responses. Higher levels of Tregs have been reported in the peripheral blood of patients with several types of tumors. In this study, we investigated the number and functionality of CD4(+)CD25(high)FoxP3(+) Tregs in patients with prostate cancer (PCa), and their potential role in inhibiting antitumor immune responses.
   Experimental Design: Levels of Tregs in the peripheral blood of healthy donors and patients with biochemically progressive, localized, and metastatic PCa were each measured by flow cytometry. The functional activity of Tregs was determined by their ability to suppress the proliferation of CD4(+)CD25(-) T cells. Data were analyzed using Wilcoxon rank sum test and unpaired Student's t test.
   Results: Although levels of Tregs in the peripheral blood of patients with PCa were not significantly higher than those in healthy donors, Tregs in patients with PCa had significantly greater suppressive functionality than Tregs from healthy donors (P < 0.05). Additionally, there was a direct correlation between the serum levels of prostaglandin E-2 and Treg functionality in patients with localized PCa, using Pearson's product-moment correlation coefficient (R).
   Conclusions: These findings further show the potential importance of Tregs in modifying immune responses in patients with PCa. Although longer studies are necessary to confirm these findings, these studies also show for the first time the differences in Treg populations in patients with various stages of PCa, and thus, provide a basis for determining which PCa patient populations are best suited for immunotherapy trials involving the inhibition of Tregs.
C1 [Yokokawa, Junko; Remondo, Cinzia; Gulley, James L.; Arlen, Philip M.; Schlom, Jeffrey; Tsang, Kwong Y.] NIH, Natl Canc Inst, Ctr Canc Res, Tumor Immunol & Biol Lab, Bethesda, MD 20892 USA.
RP Schlom, JR (corresponding author), NIH, Natl Canc Inst, Ctr Canc Res, Tumor Immunol & Biol Lab, 10 Ctr Dr,Room 8B09, Bethesda, MD 20892 USA.
EM js141c@nih.gov
RI Gulley, James L/Y-7576-2019; Gulley, James L/K-4139-2016
OI Gulley, James L/0000-0002-6569-2912; Gulley, James L/0000-0002-6569-2912
FU NATIONAL CANCER INSTITUTEUnited States Department of Health & Human
   ServicesNational Institutes of Health (NIH) - USANIH National Cancer
   Institute (NCI) [ZIABC010666, ZIABC010598, Z01BC010944, ZIABC010425,
   Z01BC010598, Z01BC010945, Z01BC010662, ZIABC010973, ZIABC010945,
   Z01BC010666, ZIABC010972, ZIABC010944, Z01BC010425, Z01BC010972,
   Z01BC010973] Funding Source: NIH RePORTER; Intramural NIH HHSUnited
   States Department of Health & Human ServicesNational Institutes of
   Health (NIH) - USA Funding Source: Medline
CR Adler AJ, 2007, CURR CANCER DRUG TAR, V7, P3, DOI 10.2174/156800907780006931
   Ahmadzadeh M, 2006, BLOOD, V107, P2409, DOI 10.1182/blood-2005-06-2399
   Antony PA, 2002, J IMMUNOTHER, V25, P202, DOI 10.1097/00002371-200205000-00002
   Baratelli F, 2005, J IMMUNOL, V175, P1483, DOI 10.4049/jimmunol.175.3.1483
   Barnett B, 2005, AM J REPROD IMMUNOL, V54, P369, DOI 10.1111/j.1600-0897.2005.00330.x
   Beyer M, 2005, BLOOD, V106, P2018, DOI 10.1182/blood-2005-02-0642
   Beyer M, 2006, BLOOD, V108, P804, DOI 10.1182/blood-2006-02-002774
   Bluestone JA, 2003, NAT REV IMMUNOL, V3, P253, DOI 10.1038/nri1032
   Bubley GJ, 1999, J CLIN ONCOL, V17, P3461, DOI 10.1200/JCO.1999.17.11.3461
   Campanelli AP, 2006, J INFECT DIS, V193, P1313, DOI 10.1086/502980
   Cesana GC, 2006, J CLIN ONCOL, V24, P1169, DOI 10.1200/JCO.2005.03.6830
   CHAKRABORTY NG, 1990, J IMMUNOL, V145, P2359
   Cobbold SP, 2004, J IMMUNOL, V172, P6003, DOI 10.4049/jimmunol.172.10.6003
   Curiel TJ, 2004, NAT MED, V10, P942, DOI 10.1038/nm1093
   Dannull J, 2005, J CLIN INVEST, V115, P3623, DOI 10.1172/JCI25947
   DeLong P, 2005, CANCER BIOL THER, V4, P342, DOI 10.4161/cbt.4.3.1644
   Fontenot JD, 2005, IMMUNITY, V22, P329, DOI 10.1016/j.immuni.2005.01.016
   Fu S, 2004, AM J TRANSPLANT, V4, P1614, DOI 10.1111/j.1600-6143.2004.00566.x
   Gulley JL, 2005, CLIN CANCER RES, V11, P3353, DOI 10.1158/1078-0432.CCR-04-2062
   Gupta S, 2000, PROSTATE, V42, P73, DOI 10.1002/(SICI)1097-0045(20000101)42:1<73::AID-PROS9>3.0.CO;2-G
   Harris SG, 2002, TRENDS IMMUNOL, V23, P144, DOI 10.1016/S1471-4906(01)02154-8
   Hoffmann P, 2004, BLOOD, V104, P895, DOI 10.1182/blood-2004-01-0086
   Hori S, 2003, SCIENCE, V299, P1057, DOI 10.1126/science.1079490
   Javia LR, 2003, J IMMUNOTHER, V26, P85, DOI 10.1097/00002371-200301000-00009
   Jemal A, 2007, CA-CANCER J CLIN, V57, P43, DOI 10.3322/canjclin.57.1.43
   Jonuleit H, 2000, J EXP MED, V192, P1213, DOI 10.1084/jem.192.9.1213
   Knutson KL, 2007, CANCER IMMUNOL IMMUN, V56, P271, DOI 10.1007/s00262-006-0194-y
   Kono K, 2006, CANCER IMMUNOL IMMUN, V55, P1064, DOI 10.1007/s00262-005-0092-8
   Levings MK, 2001, J EXP MED, V193, P1295, DOI 10.1084/jem.193.11.1295
   Liyanage UK, 2002, J IMMUNOL, V169, P2756, DOI 10.4049/jimmunol.169.5.2756
   Miller AM, 2006, J IMMUNOL, V177, P7398, DOI 10.4049/jimmunol.177.10.7398
   Motta M, 2005, LEUKEMIA, V19, P1788, DOI 10.1038/sj.leu.2403907
   MUKHERJI B, 1989, J EXP MED, V169, P1961, DOI 10.1084/jem.169.6.1961
   Onizuka S, 1999, CANCER RES, V59, P3128
   Ormandy LA, 2005, CANCER RES, V65, P2457, DOI 10.1158/0008-5472.CAN-04-3232
   Read S, 2001, CURR OPIN IMMUNOL, V13, P644, DOI 10.1016/S0952-7915(01)00273-4
   Sasada T, 2003, CANCER-AM CANCER SOC, V98, P1089, DOI 10.1002/cncr.11618
   Schaefer C, 2005, BRIT J CANCER, V92, P913, DOI 10.1038/sj.bjc.6602407
   Schlom J, 2007, CLIN CANCER RES, V13, P3776, DOI 10.1158/1078-0432.CCR-07-0588
   Sharma S, 2005, CANCER RES, V65, P5211, DOI 10.1158/0008-5472.CAN-05-0141
   Sheng HM, 1997, J CLIN INVEST, V99, P2254, DOI 10.1172/JCI119400
   Shevach EM, 2001, J EXP MED, V193, pF41, DOI 10.1084/jem.193.11.F41
   Shimizu J, 1999, J IMMUNOL, V163, P5211
   Uefuji K, 2000, CLIN CANCER RES, V6, P135
   Viguier M, 2004, J IMMUNOL, V173, P1444, DOI 10.4049/jimmunol.173.2.1444
   Wolf D, 2006, CANCER IMMUNOL IMMUN, V55, P1198, DOI 10.1007/s00262-005-0107-5
   Woo EY, 2001, CANCER RES, V61, P4766
   Yagi H, 2004, INT IMMUNOL, V16, P1643, DOI 10.1093/intimm/dxh165
   Yang ZZ, 2006, BLOOD, V107, P3639, DOI 10.1182/blood-2005-08-3376
   Zhou G, 2006, BLOOD, V107, P628, DOI 10.1182/blood-2005-07-2737
NR 50
TC 107
Z9 116
U1 0
U2 6
PU AMER ASSOC CANCER RESEARCH
PI PHILADELPHIA
PA 615 CHESTNUT ST, 17TH FLOOR, PHILADELPHIA, PA 19106-4404 USA
SN 1078-0432
EI 1557-3265
J9 CLIN CANCER RES
JI Clin. Cancer Res.
PD FEB 15
PY 2008
VL 14
IS 4
BP 1032
EP 1040
DI 10.1158/1078-0432.CCR-07-2056
PG 9
WC Oncology
SC Oncology
GA 266PX
UT WOS:000253449700011
PM 18281535
OA Bronze
DA 2021-05-03
ER

PT J
AU Choi, YS
   Hoory, T
   Monie, A
   Wu, A
   Connolly, D
   Hung, CF
AF Choi, Youn Seok
   Hoory, Talia
   Monie, Archana
   Wu, Annie
   Connolly, Denise
   Hung, Chien-Fu
TI alpha-Galactosylceramide enhances the protective and therapeutic effects
   of tumor cell based vaccines for ovarian tumors
SO VACCINE
LA English
DT Article
DE alpha-Galactosylceramide; Tumor cell-based vaccines; Adjuvant; MOSEC;
   Ovarian
ID MESOTHELIN-EXPRESSING TUMORS; KILLER T-CELLS; IFN-GAMMA; GLYCOLIPID
   ANTIGENS; CANCER; NKT; IMMUNOTHERAPY; ACTIVATION; IMMUNITY; KRN7000
AB Ovarian cancer is one of the leading causes of death from gynecological cancers in the United States. Conventional therapies are unlikely to control advanced stage ovarian cancers, thus requiring innovative alternative therapies. In the current study, we characterized the therapeutic effect of tumor cell-based vaccines combined with the adjuvant, alpha-galactosylceramide (alpha-GalCer) using two different Mouse models. Our data suggests that treatment with alpha-GalCer led to an increase in the IFN-gamma serum levels in the presence or absence of irradiated mouse ovarian surface epithelial tumor cells (MOSEC). Furthermore, administration of irradiated MOSEC tumor cells with adjuvant alpha-GalCer generated significant protective and therapeutic antitumor effects against MOSEC tumors in vaccinated C57BL/6 mice. In addition, immune cells expressing CD4, CD8 or NK1.1 markers were found to be important for the protective antitumor effects generated by irradiated tumor cell-based vaccines combined with adjuvant alpha-GalCer. We also found that treatment of a spontaneous ovarian cancer murine model, the Mullerian inhibiting substance type II receptor T antigen (TgMISIIR-TAg) transgenic mice with ovarian tumor cell-based vaccines combined with adjuvant alpha-GalCer led to prolonged survival as well as increased numbers of tumor-specific CD8(+) T cells. Therefore, irradiated tumor cell-based vaccines in combination with alpha-GalCer are capable of breaking immune tolerance and generating significant antitumor effects in two different mouse tumor models. Our Study serves as a foundation for future clinical translation. (C) 2008 Elsevier Ltd. All rights reserved.
C1 [Hung, Chien-Fu] Johns Hopkins Univ, Sch Med, Dept Pathol, Johns Hopkins Med Inst, Baltimore, MD 21231 USA.
   [Hung, Chien-Fu] Johns Hopkins Med Inst, Dept Oncol, Baltimore, MD 21205 USA.
   [Choi, Youn Seok] Catholic Univ, Daegu Sch Med, Dept Obstet & Gynecol, Namgu, South Korea.
   [Connolly, Denise] Fox Chase Canc Ctr, Div Med Sci, Ovarian Canc Program, Philadelphia, PA 19111 USA.
RP Hung, CF (corresponding author), Johns Hopkins Univ, Sch Med, Dept Pathol, Johns Hopkins Med Inst, CRB 2 Room 307,1550 Orleans St, Baltimore, MD 21231 USA.
EM chung2@jhmi.edu
OI Wu, Annie/0000-0002-0730-298X; Choi, Youn Seok/0000-0001-8901-9434
FU Alliance for Cancer Gene Therapy (ACGT); NCDGG [1U19 CA113341-01];
   American Cancer Society (ACS)American Cancer Society; NATIONAL CANCER
   INSTITUTEUnited States Department of Health & Human ServicesNational
   Institutes of Health (NIH) - USANIH National Cancer Institute (NCI)
   [U19CA113341] Funding Source: NIH RePORTER
FX We would like to thank Dr. T.-C. Wu for critical review of the
   manuscript. This work was supported by ovarian cancer grants from the
   Alliance for Cancer Gene Therapy (ACGT), the NCDGG (1U19 CA113341-01)
   and the American Cancer Society (ACS).
CR Antonia SJ, 1999, CURR OPIN MOL THER, V1, P50
   Burdin N, 1998, J IMMUNOL, V161, P3271
   Chang CL, 2007, GENE THER, V14, P1189, DOI 10.1038/sj.gt.3302974
   Chen HJ, 1997, J IMMUNOL, V159, P2240
   CHUNG Y, 2007, BLOOD
   Connolly DC, 2003, CANCER RES, V63, P1389
   Coukos G, 2005, EXPERT OPIN BIOL TH, V5, P1193, DOI 10.1517/14712598.5.9.1193
   Dranoff G, 2002, IMMUNOL REV, V188, P147, DOI 10.1034/j.1600-065X.2002.18813.x
   Fujii S, 2002, NAT IMMUNOL, V3, P867, DOI 10.1038/ni827
   Greenlee RT, 2000, CA-CANCER J CLIN, V50, P7, DOI 10.3322/canjclin.50.1.7
   Hayakawa Y, 2001, EUR J IMMUNOL, V31, P1720, DOI 10.1002/1521-4141(200106)31:6<1720::AID-IMMU1720>3.3.CO;2-L
   Hung CF, 2007, GENE THER, V14, P921, DOI 10.1038/sj.gt.3302913
   Hung CF, 2007, VACCINE, V25, P127, DOI 10.1016/j.vaccine.2006.06.087
   Kawano T, 1997, SCIENCE, V278, P1626, DOI 10.1126/science.278.5343.1626
   KIM D, 2007, HUM GENE THER    JUN
   Ko SY, 2005, J IMMUNOL, V175, P3309, DOI 10.4049/jimmunol.175.5.3309
   Kobayashi E, 1995, ONCOL RES, V7, P529
   Nagaraj S, 2006, INT IMMUNOL, V18, P1279, DOI 10.1093/intimm/dxl059
   Nakagawa R, 1998, CANCER RES, V58, P1202
   Roby KF, 2000, CARCINOGENESIS, V21, P585, DOI 10.1093/carcin/21.4.585
   Shimizu K, 2007, J IMMUNOL, V178, P2853, DOI 10.4049/jimmunol.178.5.2853
   Silk JD, 2004, J CLIN INVEST, V114, P1800, DOI 10.1172/JCI200422046
   Spada FM, 1998, J EXP MED, V188, P1529, DOI 10.1084/jem.188.8.1529
   Thompson PL, 2007, ADV EXP MED BIOL, V601, P345
   Wilson MT, 2003, P NATL ACAD SCI USA, V100, P10913, DOI 10.1073/pnas.1833166100
   Youn HJ, 2007, VACCINE, V25, P5189, DOI 10.1016/j.vaccine.2007.04.081
NR 26
TC 9
Z9 9
U1 0
U2 4
PU ELSEVIER SCI LTD
PI OXFORD
PA THE BOULEVARD, LANGFORD LANE, KIDLINGTON, OXFORD OX5 1GB, OXON, ENGLAND
SN 0264-410X
J9 VACCINE
JI Vaccine
PD OCT 29
PY 2008
VL 26
IS 46
BP 5855
EP 5863
DI 10.1016/j.vaccine.2008.08.027
PG 9
WC Immunology; Medicine, Research & Experimental
SC Immunology; Research & Experimental Medicine
GA 373LS
UT WOS:000260974000013
PM 18771701
OA Green Accepted
DA 2021-05-03
ER

PT J
AU Chiriva-Internati, M
   Weidanz, JA
   Yu, Y
   Frezza, EE
   Jenkins, MR
   Kennedy, RC
   Cobos, E
   Kast, WM
AF Chiriva-Internati, Maurizio
   Weidanz, Jon A.
   Yu, Yuefei
   Frezza, Eldo E.
   Jenkins, Marjorie R.
   Kennedy, Ronald C.
   Cobos, Everardo
   Kast, W. Martin
TI Sperm protein 17 is a suitable target for adoptive T-cell-based
   immunotherapy in human ovarian cancer
SO JOURNAL OF IMMUNOTHERAPY
LA English
DT Article
DE ovarian cancer; Sp17; T lymphocytes; adoptive immunotherapy; monoclonal
   CTL; T-cell therapy
ID SPERM PROTEIN-17 SP17; MULTIPLE-MYELOMA; SELF-ANTIGEN; LYMPHOCYTES;
   RESPONSES; VACCINATION; REGRESSION; COMPLEX; TESTIS; TUMORS
AB For ovarian cancer (OC) patients with advanced or metastatic disease, standard treatments (chemotherapy and radiotherapy) are not very effective and have undesirable side effects. Newer and more promising approaches in cancer treatment use components of the immune system. In this study, we applied an adoptive immunotherapy-based approach using a cancer testis antigen, sperm protein 17, as a target for the treatment of human metastatic OC in a NOD.CB17-PrkDCcid/J (nonobese, diabetic severe combined immunodeficient) mouse model. We used the human SK-OV-3A2.A3 OC cell line, endogenously expressing sperm protein 17, to induce tumor growth in mice. We provide direct evidence, for the first time, that in vitro cultured, monoclonal, cytotoxic T lymphocytes (derived either from advanced OC patients or from healthy donors), specific for sperm protein 17, can eradicate human metastatic OC cells. In addition, we observed no evidence of autoimmunity after histologic examination of the tissue sections adding to the safety profile of our approach.
C1 [Chiriva-Internati, Maurizio; Yu, Yuefei; Frezza, Eldo E.; Kennedy, Ronald C.; Cobos, Everardo] Texas Tech Univ, Hlth Sci Ctr, Dept Microbiol & Immunol, SW Canc Treatment & Res Ctr, Lubbock, TX 79430 USA.
   [Chiriva-Internati, Maurizio; Weidanz, Jon A.; Yu, Yuefei; Cobos, Everardo] Texas Tech Univ, Hlth Sci Ctr, Div Hematol & Oncol, Lubbock, TX 79430 USA.
   [Weidanz, Jon A.] Texas Tech Univ, Hlth Sci Ctr, Dept Pharmaceut Sci, Sch Pharm, Amarillo, TX USA.
   [Jenkins, Marjorie R.] Texas Tech Univ, Hlth Sci Ctr, Dept Internal Med, Amarillo, TX USA.
   [Jenkins, Marjorie R.] Texas Tech Univ, Hlth Sci Ctr, Dept Obstet & Gynecol, Amarillo, TX USA.
   [Jenkins, Marjorie R.] Texas Tech Univ, Hlth Sci Ctr, Laura W Bush Inst Womens Hlth, Amarillo, TX USA.
   [Jenkins, Marjorie R.] Texas Tech Univ, Hlth Sci Ctr, Ctr Womens Hlth & Gender Based Med, Amarillo, TX USA.
   [Kast, W. Martin] Univ So Calif, Kenneth Norris Jr Comprehens Canc Ctr, Dept Mol Microbiol & Immunol, Los Angeles, CA 90033 USA.
   [Kast, W. Martin] Univ So Calif, Kenneth Norris Jr Comprehens Canc Ctr, Dept Obstet & Gynecol, Los Angeles, CA 90033 USA.
RP Chiriva-Internati, M (corresponding author), Texas Tech Univ, Hlth Sci Ctr, Dept Microbiol & Immunol, SW Canc Treatment & Res Ctr, Mail Stop 6591,Room 513191, Lubbock, TX 79430 USA.
EM maurizio.chirivainternati@ttuhsc.edu
OI Kast, W Martin/0000-0003-2321-3159
CR Ali S, 2004, INT J CANCER, V110, P239, DOI 10.1002/ijc.20113
   Boon T, 2006, ANNU REV IMMUNOL, V24, P175, DOI 10.1146/annurev.immunol.24.021605.090733
   Cheng WJ, 2005, NAT MED, V11, P531, DOI 10.1038/nm1230
   Chiriva-Internati M, 2003, BLOOD, V102, P3100, DOI 10.1182/blood-2002-11-3580
   Chiriva-Internati M, 2003, INT J CANCER, V107, P863, DOI 10.1002/ijc.11486
   Chiriva-Internati M, 2002, CANCER-AM CANCER SOC, V94, P2447, DOI 10.1002/cncr.10506
   Chiriva-Internati M, 2002, SCAND J IMMUNOL, V56, P429, DOI 10.1046/j.1365-3083.2002.01138.x
   Chiriva-Internati M, 2002, BLOOD, V100, P961, DOI 10.1182/blood-2002-02-0408
   Chiriva-Internati M, 2001, EUR J IMMUNOL, V31, P2277, DOI 10.1002/1521-4141(200108)31:8<2277::AID-IMMU2277>3.0.CO;2-Z
   Chiriva-Internati M, 2007, J IMMUNOL METHODS, V321, P86, DOI 10.1016/j.jim.2007.01.010
   Coulie PG, 2002, IMMUNOL REV, V188, P33, DOI 10.1034/j.1600-065X.2002.18804.x
   Dadabayev AR, 2005, AM J HEMATOL, V80, P6, DOI 10.1002/ajh.20415
   Feeley KM, 2001, HISTOPATHOLOGY, V38, P87, DOI 10.1046/j.1365-2559.2001.01042.x
   Frayne J, 2002, REPRODUCTION, V124, P767, DOI 10.1530/rep.0.1240767
   Gattinoni L, 2006, NAT REV IMMUNOL, V6, P383, DOI 10.1038/nri1842
   Grizzi F, 2006, BMC CANCER, V6, DOI 10.1186/1471-2407-6-23
   Grizzi F, 2004, J HISTOCHEM CYTOCHEM, V52, P549, DOI 10.1177/002215540405200414
   Grizzi F, 2003, J HISTOCHEM CYTOCHEM, V51, P1245, DOI 10.1177/002215540305100916
   Hwu P, 2002, J IMMUNOTHER, V25, P189, DOI 10.1097/00002371-200205000-00001
   Jemal A, 2005, CA-CANCER J CLIN, V55, P10, DOI 10.3322/canjclin.55.1.10
   Karanikas V, 2003, J IMMUNOL, V171, P4898, DOI 10.4049/jimmunol.171.9.4898
   Kershaw MH, 2002, HUM GENE THER, V13, P1971, DOI 10.1089/10430340260355374
   Lim SH, 2001, BLOOD, V97, P1508, DOI 10.1182/blood.V97.5.1508
   Morgan RA, 2006, SCIENCE, V314, P126, DOI 10.1126/science.1129003
   Nakazato T, 2007, INT J GYNECOL CANCER, V17, P426, DOI 10.1111/j.1525-1438.2007.00815.x
   ORAND MG, 1988, DEV BIOL, V129, P231, DOI 10.1016/0012-1606(88)90177-7
   Overwijk WW, 1999, P NATL ACAD SCI USA, V96, P2982, DOI 10.1073/pnas.96.6.2982
   Parkin DM, 2005, CA-CANCER J CLIN, V55, P74, DOI 10.3322/canjclin.55.2.74
   Rosenberg SA, 2004, NAT MED, V10, P909, DOI 10.1038/nm1100
   Rosenberg SA, 2001, NATURE, V411, P380, DOI 10.1038/35077246
   Scanlan Matthew J, 2004, Cancer Immun, V4, P1
   Soler D, 2003, BLOOD, V101, P1677, DOI 10.1182/blood-2002-07-2348
   Straughn JM, 2004, INT J CANCER, V108, P805, DOI 10.1002/ijc.11617
   Weidanz JA, 2006, J IMMUNOL, V177, P5088, DOI 10.4049/jimmunol.177.8.5088
   Wen Y, 2001, BIOCHEM J, V357, P25, DOI 10.1042/0264-6021:3570025
NR 35
TC 15
Z9 16
U1 0
U2 4
PU LIPPINCOTT WILLIAMS & WILKINS
PI PHILADELPHIA
PA TWO COMMERCE SQ, 2001 MARKET ST, PHILADELPHIA, PA 19103 USA
SN 1524-9557
EI 1537-4513
J9 J IMMUNOTHER
JI J. Immunother.
PD OCT
PY 2008
VL 31
IS 8
BP 693
EP 703
DI 10.1097/CJI.0b013e31818283d5
PG 11
WC Oncology; Immunology; Medicine, Research & Experimental
SC Oncology; Immunology; Research & Experimental Medicine
GA 352ND
UT WOS:000259503000002
PM 18779750
DA 2021-05-03
ER

PT J
AU Lo, ASY
   Taylor, JR
   Farzaneh, F
   Kemeny, DM
   Dibb, NJ
   Maher, J
AF Lo, Agnes Shuk Yee
   Taylor, Jessica Rhiannon
   Farzaneh, Farzin
   Kemeny, David Michael
   Dibb, Nicholas John
   Maher, John
TI Harnessing the tumour-derived cytokine, CSF-1, to co-stimulate T-cell
   growth and activation
SO MOLECULAR IMMUNOLOGY
LA English
DT Article
DE CSF-1; c-fms; T-cell; adoptive immunotherapy
ID FACTOR-I RECEPTOR; GYNECOLOGIC MALIGNANCIES; SIGNAL-TRANSDUCTION;
   DENDRITIC CELLS; KINASE-ACTIVITY; DOWN-REGULATION; OVARIAN-CANCER;
   BREAST-CANCER; DIFFERENTIATION; PROLIFERATION
AB Aberrant growth factor production is a prevalent mechanism in tumourigenesis. If T-cells responded positively to a cancer-derived cytokine, this might result in selective enhancement of function within the tumour microenvironment. Here, we have chosen colony-stimulating factor-1 (CSF-1) as a candidate to test this concept. CSF-1 is greatly overproduced in many cancers but has no direct effects upon T-lymphocytes, which do not express the c-fms-encoded CSF-1 receptor. To confer CSF-1-responsiveness, we have expressed the human c fins gene in immortalized and primary T-cells. Addition of soluble CSF-1 resulted in synergistic enhancement of IL-2-driven T-cell proliferation. CSF-1 also co-stimulated the production of interferon (IFN)-gamma by activated T-cells. These effects required Y809 of the CSF-1R and activation of the Ras-MEK-MAP kinase cascade, but were independent of PI3K signalling. T-cells that express c-fins are also responsive to membrane-anchored CSF-1 (mCSF-1) which, unlike its soluble counterpart, could co-stimulate IL-2 production. CSF-1 promoted chemotaxis of c-fms-expressing primary human T-cells and greatly augmented proliferation mediated by a tumour-targeted chimeric antigen receptor, with preservation of tumour cytolytic activity. Taken together, these data establish that T-cells may be genetically modified to acquire responsiveness to CSF-1 and provide proof-of-principle for a novel strategy to enhance the effectiveness of adoptive T-cell immunotherapy. (c) 2007 Elsevier Ltd. All rights reserved.
C1 [Maher, John] Kings Coll London, Breast Canc Biol Grp, Div Canc Studies, London SE1 9RT, England.
   [Lo, Agnes Shuk Yee] Harvard Univ, Sch Med, Dana Farber Canc Inst, Dept Canc Immunol & AIDS, Boston, MA 02115 USA.
   [Taylor, Jessica Rhiannon] Breakthrough Breast Canc Res Ctr, Canc Genet & Epigenet, Inst Canc Res, Chester Beatty Labs, London SW3 6JB, England.
   [Farzaneh, Farzin] Kings Coll London, Dept Haematol Med, Rayne Inst, London SE5 9NU, England.
   [Kemeny, David Michael] Natl Univ Singapore, Immunol Programme, Singapore 117597, Singapore.
   [Kemeny, David Michael] Natl Univ Singapore, Dept Microbiol, Singapore 117597, Singapore.
   [Dibb, Nicholas John] Univ London Imperial Coll Sci Technol & Med, IRDB, London W12 0NN, England.
RP Maher, J (corresponding author), Kings Coll London, Breast Canc Biol Grp, Div Canc Studies, Guys Hosp Campus,St Thomas St, London SE1 9RT, England.
EM john.maher@kcl.ac.uk
RI Farzaneh, Farzin/B-4902-2009
OI Farzaneh, Farzin/0000-0002-9275-2415; Maher, John/0000-0001-8275-8488
FU Breast Cancer Now [2003:552] Funding Source: Medline
CR Aasheim HC, 2005, BLOOD, V105, P2869, DOI 10.1182/blood-2004-08-2981
   BAIOCCHI G, 1991, CANCER, V67, P990, DOI 10.1002/1097-0142(19910215)67:4<990::AID-CNCR2820670422>3.0.CO;2-8
   BAKER DA, 1994, LEUKEMIA, V8, P1970
   Bluman EM, 1996, BLOOD, V88, P3887, DOI 10.1182/blood.V88.10.3887.bloodjournal88103887
   Bollard CM, 2002, BLOOD, V99, P3179, DOI 10.1182/blood.V99.9.3179
   Boon T, 1997, IMMUNOL TODAY, V18, P267, DOI 10.1016/S0167-5699(97)80020-5
   Bourette RP, 2007, ONCOGENE, V26, P234, DOI 10.1038/sj.onc.1209777
   Brentjens RJ, 2003, NAT MED, V9, P279, DOI 10.1038/nm827
   Bubenik J, 2004, INT J ONCOL, V25, P487
   Byrd VM, 1999, J IMMUNOL, V162, P5853
   Chow S, 2001, CYTOMETRY, V46, P72, DOI 10.1002/cyto.1067
   Crawley JB, 1996, EUR J IMMUNOL, V26, P2717, DOI 10.1002/eji.1830261125
   Dibb NJ, 1990, GROWTH FACTORS, V2, P301, DOI 10.3109/08977199009078018
   DOWNING JR, 1989, MOL CELL BIOL, V9, P2890, DOI 10.1128/MCB.9.7.2890
   FANTL WJ, 1993, ANNU REV BIOCHEM, V62, P453, DOI 10.1146/annurev.bi.62.070193.002321
   Friel J, 2005, J CELL PHYSIOL, V204, P247, DOI 10.1002/jcp.20291
   Gajewski TF, 2006, IMMUNOL REV, V213, P131, DOI 10.1111/j.1600-065X.2006.00442.x
   Goswami S, 2005, CANCER RES, V65, P5278, DOI 10.1158/0008-5472.CAN-04-1853
   Hamilton JA, 1997, J LEUKOCYTE BIOL, V62, P145
   Haynes NM, 2002, BLOOD, V100, P3155, DOI 10.1182/blood-2002-04-1041
   Kacinski BM, 1997, MOL REPROD DEV, V46, P71, DOI 10.1002/(SICI)1098-2795(199701)46:1<71::AID-MRD11>3.0.CO;2-6
   Kaminska J, 2006, ONCOLOGY-BASEL, V70, P115, DOI 10.1159/000093002
   Kershaw MH, 2006, CLIN CANCER RES, V12, P6106, DOI 10.1158/1078-0432.CCR-06-1183
   Kirma N, 2004, CANCER RES, V64, P4162, DOI 10.1158/0008-5472.CAN-03-2971
   Kirma N, 2007, CANCER RES, V67, P1918, DOI 10.1158/0008-5472.CAN-06-1991
   KOMMOSS F, 1994, J PATHOL, V174, P111, DOI 10.1002/path.1711740207
   Kouhara H, 1997, CELL, V89, P693, DOI 10.1016/S0092-8674(00)80252-4
   Li GL, 2005, J IMMUNOL, V174, P4706, DOI 10.4049/jimmunol.174.8.4706
   Lin EY, 2006, CANCER RES, V66, P11238, DOI 10.1158/0008-5472.CAN-06-1278
   Lin EY, 2001, J EXP MED, V193, P727, DOI 10.1084/jem.193.6.727
   LO ASY, IN PRESS J LEUKOC BI
   Maher J, 2002, NAT BIOTECHNOL, V20, P70, DOI 10.1038/nbt0102-70
   McDermott RS, 2002, EUR CYTOKINE NETW, V13, P121
   Menetrier-Caux C, 1998, BLOOD, V92, P4778, DOI 10.1182/blood.V92.12.4778
   Morgan RA, 2006, SCIENCE, V314, P126, DOI 10.1126/science.1129003
   Mroczko B, 2007, CLIN CHIM ACTA, V380, P208, DOI 10.1016/j.cca.2007.02.037
   Okazaki T, 2005, J IMMUNOL, V174, P7531, DOI 10.4049/jimmunol.174.12.7531
   PIERCE JH, 1990, P NATL ACAD SCI USA, V87, P5613, DOI 10.1073/pnas.87.15.5613
   Pule MA, 2005, MOL THER, V12, P933, DOI 10.1016/j.ymthe.2005.04.016
   ROCHE S, 1994, P NATL ACAD SCI USA, V91, P9185, DOI 10.1073/pnas.91.19.9185
   Rosenberg SA, 2005, J IMMUNOL, V175, P6169, DOI 10.4049/jimmunol.175.9.6169
   ROUSSEL MF, 1990, MOL CELL BIOL, V10, P2407, DOI 10.1128/MCB.10.5.2407
   Sadelain M, 2003, NAT REV CANCER, V3, P35, DOI 10.1038/nrc971
   Sapi E, 2004, EXP BIOL MED, V229, P1
   Skates SJ, 2004, J CLIN ONCOL, V22, P4059, DOI 10.1200/JCO.2004.03.091
   Stanley ER, 1997, MOL REPROD DEV, V46, P4, DOI 10.1002/(SICI)1098-2795(199701)46:1<4::AID-MRD2>3.0.CO;2-V
   SUZUKI M, 1995, ONCOLOGY, V52, P128
   Takeda S, 1996, BRIT J CANCER, V73, P615, DOI 10.1038/bjc.1996.106
   Taylor JR, 2006, ONCOGENE, V25, P147, DOI 10.1038/sj.onc.1209007
   Taylor ML, 2001, BLOOD, V98, P1195, DOI 10.1182/blood.V98.4.1195
   Uden M, 1999, ONCOGENE, V18, P3846, DOI 10.1038/sj.onc.1202743
   VANDERGEER P, 1991, MOL CELL BIOL, V11, P4698, DOI 10.1128/MCB.11.9.4698
   Vindis C, 2003, J CELL BIOL, V162, P661, DOI 10.1083/jcb.200302073
   VONRUDEN T, 1991, LEUKEMIA, V5, P3
   Xue SA, 2005, BLOOD, V106, P3062, DOI 10.1182/blood-2005-01-0146
   Yu G, 2003, J IMMUNOL, V171, P106, DOI 10.4049/jimmunol.171.1.106
   Yu P, 2004, NAT IMMUNOL, V5, P141, DOI 10.1038/ni1029
NR 57
TC 21
Z9 21
U1 1
U2 6
PU PERGAMON-ELSEVIER SCIENCE LTD
PI OXFORD
PA THE BOULEVARD, LANGFORD LANE, KIDLINGTON, OXFORD OX5 1GB, ENGLAND
SN 0161-5890
J9 MOL IMMUNOL
JI Mol. Immunol.
PD MAR
PY 2008
VL 45
IS 5
BP 1276
EP 1287
DI 10.1016/j.molimm.2007.09.010
PG 12
WC Biochemistry & Molecular Biology; Immunology
SC Biochemistry & Molecular Biology; Immunology
GA 260SF
UT WOS:000253030000009
PM 17950877
DA 2021-05-03
ER

PT J
AU Kwitniewski, M
   Juzeniene, A
   Glosnicka, R
   Moan, J
AF Kwitniewski, Mateusz
   Juzeniene, Asta
   Glosnicka, Renata
   Moan, Johan
TI Immunotherapy: a way to improve the therapeutic outcome of photodynamic
   therapy?
SO PHOTOCHEMICAL & PHOTOBIOLOGICAL SCIENCES
LA English
DT Article
ID TUMOR-NECROSIS-FACTOR; GROWTH-FACTOR RECEPTOR;
   5,6-DIMETHYLXANTHENONE-4-ACETIC ACID; CANCER VACCINES; BLADDER-CANCER;
   ANTIANGIOGENIC TREATMENT; TRANSURETHRAL RESECTION; LOCALIZED TREATMENT;
   CALMETTE-GUERIN; OVARIAN-CANCER
AB Photodynamic therapy (PDT) is a treatment for cancer and non-cancerous lesions involving light and a sensitizing drug, a so-called photosensitizer. Photosensitizers for PDT usually accumulate in tumour tissues with some selectivity. Thus, malignant and abnormal cells can be destroyed by PDT which acts by producing singlet oxygen and possible other reactive oxygen species. However, the efficiency of PDT is often limited by shallow light penetration into tissue. In some cases one treatment modality cannot cure a patient because of treatment limitations and/or side effects. In recent years, many preclinical studies have indicated that the therapeutic outcome of PDT can be improved, doses and side effects lowered by combination with immunotherapy. Most experiments have been done with animals and cell lines. This review Summarizes the current knowledge about different immunotherapeutic approaches which can be used to improve effectiveness and extend the applications of PDT in clinics.
C1 [Kwitniewski, Mateusz; Juzeniene, Asta; Moan, Johan] Med Univ Gdansk, Dept Mol Microbiol & Serol, Natl Salmonella Ctr, PL-80227 Gdansk, Poland.
RP Kwitniewski, M (corresponding author), Med Univ Gdansk, Dept Mol Microbiol & Serol, Natl Salmonella Ctr, Ul Studzienki 38, PL-80227 Gdansk, Poland.
EM kwitniewski@amg.gda.pl
RI Kwitniewski, Mateusz/V-4523-2019
OI Kwitniewski, Mateusz/0000-0002-2743-6934; Juzeniene,
   Asta/0000-0001-9426-0062
CR Bellnier DA, 2003, CANCER RES, V63, P7584
   BELLNIER DA, 1991, J PHOTOCH PHOTOBIO B, V8, P203, DOI 10.1016/1011-1344(91)80060-U
   Berinstein NL, 2007, VACCINE, V25, pB72, DOI 10.1016/j.vaccine.2007.06.043
   Bhatti M, 2008, INT J CANCER, V122, P1155, DOI 10.1002/ijc.23206
   Bhuvaneswari R, 2007, PHOTOCH PHOTOBIO SCI, V6, P1275, DOI 10.1039/b705763f
   Castano AP, 2006, NAT REV CANCER, V6, P535, DOI 10.1038/nrc1894
   Cecic I, 2001, PHOTOCHEM PHOTOBIOL, V74, P712, DOI 10.1562/0031-8655(2001)074<0712:IOSNRI>2.0.CO;2
   Chabalgoity Jose A, 2002, Expert Rev Vaccines, V1, P495, DOI 10.1586/14760584.1.4.495
   Chan DA, 2007, CANCER METAST REV, V26, P333, DOI 10.1007/s10555-007-9063-1
   Chen WR, 2005, PHOTOCHEM PHOTOBIOL, V81, P190, DOI 10.1562/2004-07-20-RA-236.1
   Ching LM, 1999, CANCER RES, V59, P3304
   Copier J, 2007, VACCINE, V25, pB35, DOI 10.1016/j.vaccine.2007.06.041
   del Carmen MG, 2005, JNCI-J NATL CANCER I, V97, P1516, DOI 10.1093/jnci/dji314
   Del Governatore M, 2000, CANCER RES, V60, P4200
   deVree WJA, 1997, CANCER RES, V57, P2555
   deVree WJA, 1996, CANCER RES, V56, P2908
   Di Paola R, 2007, NITRIC OXIDE-BIOL CH, V16, P118, DOI 10.1016/j.niox.2006.05.006
   Elenkov IJ, 2000, PHARMACOL REV, V52, P595
   Fernandez-Varon E, 2007, VET J, V174, P33, DOI 10.1016/j.tvjl.2006.08.001
   Ferrario A, 2000, CANCER RES, V60, P4066
   Ferrario A, 2006, J ENVIRON PATHOL TOX, V25, P251, DOI 10.1615/JEnvironPatholToxicolOncol.v25.i1-2.160
   Finn OJ, 2003, NAT REV IMMUNOL, V3, P630, DOI 10.1038/nri1150
   Goff BA, 1996, BRIT J CANCER, V74, P1194, DOI 10.1038/bjc.1996.516
   Golab J, 2000, BRIT J CANCER, V82, P1485
   Gollnick SO, 2003, BRIT J CANCER, V88, P1772, DOI 10.1038/sj.bjc.6600864
   Gollnick SO, 2002, CANCER RES, V62, P1604
   Jain RK, 2006, NAT CLIN PRACT ONCOL, V3, P24, DOI 10.1038/ncponc0403
   Jain RK, 2005, SCIENCE, V307, P58, DOI 10.1126/science.1104819
   Jalili A, 2004, CLIN CANCER RES, V10, P4498, DOI 10.1158/1078-0432.CCR-04-0367
   Jameson MB, 2007, CANCER CHEMOTH PHARM, V59, P681, DOI 10.1007/s00280-006-0322-6
   Jiang F, 2008, PHOTOCHEM PHOTOBIOL, V84, P128, DOI 10.1111/j.1751-1097.2007.00208.x
   Joseph WR, 1999, CANCER RES, V59, P633
   Kisker O, 2003, NEOPLASIA, V5, P32, DOI 10.1016/S1476-5586(03)80015-5
   Klinman DM, 2004, NAT REV IMMUNOL, V4, P248, DOI 10.1038/nri1329
   Korbelik M, 2007, BRIT J CANCER, V97, P1381, DOI 10.1038/sj.bjc.6604059
   Korbelik M, 2007, BRIT J CANCER, V96, P67, DOI 10.1038/sj.bjc.6603508
   Korbelik M, 2006, CANCER IMMUNOL IMMUN, V55, P900, DOI 10.1007/s00262-005-0088-4
   Korbelik M, 2004, PHOTOCH PHOTOBIO SCI, V3, P812, DOI 10.1039/b315663J
   Korbelik M, 1999, CANCER RES, V59, P1941
   Korbelik M, 1997, BRIT J CANCER, V75, P202, DOI 10.1038/bjc.1997.34
   Korbelik M, 2001, INT J CANCER, V93, P269, DOI 10.1002/ijc.1326
   Korbelik M, 2001, PHOTOCHEM PHOTOBIOL, V73, P403, DOI 10.1562/0031-8655(2001)073<0403:IBPTAB>2.0.CO;2
   Korbelik M, 1998, J PHOTOCH PHOTOBIO B, V44, P151, DOI 10.1016/S1011-1344(98)00138-9
   Kousis PC, 2007, CANCER RES, V67, P10501, DOI 10.1158/0008-5472.CAN-07-1778
   Krege S, 1996, J UROLOGY, V156, P962, DOI 10.1016/S0022-5347(01)65673-8
   KROSL G, 1994, CANCER LETT, V84, P43, DOI 10.1016/0304-3835(94)90356-5
   Krosl G, 1996, CANCER RES, V56, P3281
   Kunamneni A, 2007, J THROMB THROMBOLYS, V23, P9, DOI 10.1007/s11239-006-9011-x
   Liao D, 2007, CANCER METAST REV, V26, P281, DOI 10.1007/s10555-007-9066-y
   MEW D, 1983, J IMMUNOL, V130, P1473
   Meyer JP, 2002, POSTGRAD MED J, V78, P449, DOI 10.1136/pmj.78.922.449
   Mocellin S, 2005, CYTOKINE GROWTH F R, V16, P35, DOI 10.1016/j.cytogfr.2004.11.001
   Mocellin S, 2004, LANCET ONCOL, V5, P681, DOI 10.1016/S1470-2045(04)01610-9
   Moeller BJ, 2007, CANCER METAST REV, V26, P241, DOI 10.1007/s10555-007-9056-0
   Nowis D, 2005, ACTA BIOCHIM POL, V52, P339
   Nowis D, 2005, PHOTODIAGN PHOTODYN, V2, P283, DOI 10.1016/S1572-1000(05)00098-0
   Perabo FGE, 2004, UROLOGY, V64, P409, DOI 10.1016/j.urology.2004.04.026
   Saji H, 2006, CLIN CANCER RES, V12, P2568, DOI 10.1158/1078-0432.CCR-05-1986
   Sauder DN, 2000, J AM ACAD DERMATOL, V43, pS6
   Savellano MD, 2005, CANCER RES, V65, P6371, DOI 10.1158/0008-5472.CAN-05-0426
   Savellano MD, 2005, CLIN CANCER RES, V11, P1658, DOI 10.1158/1078-0432.CCR-04-1902
   Savellano MD, 2003, PHOTOCHEM PHOTOBIOL, V77, P431, DOI 10.1562/0031-8655(2003)077<0431:TCTOTE>2.0.CO;2
   Schroder K, 2004, J LEUKOCYTE BIOL, V75, P163, DOI 10.1189/jlb.0603252
   Shelley MD, 2001, BJU INT, V88, P209, DOI 10.1046/j.1464-410x.2001.02306.x
   Soukos NS, 2001, CANCER RES, V61, P4490
   Staneloudi C, 2007, IMMUNOLOGY, V120, P512, DOI 10.1111/j.1365-2567.2006.02522.x
   Sun JH, 2002, PHOTOCH PHOTOBIO SCI, V1, P690, DOI 10.1039/b204254a
   Szygula M, 2004, PHOTODIAGN PHOTODYN, V1, P241, DOI 10.1016/S1572-1000(04)00067-5
   Uehara M, 2000, CANCER IMMUNOL IMMUN, V49, P401, DOI 10.1007/s002620000134
   Uehara M, 2003, ORAL ONCOL, V39, P184, DOI 10.1016/S1368-8375(02)00109-4
   van Duijnhoven FH, 2003, IMMUNOBIOLOGY, V207, P105, DOI 10.1078/0171-2985-00221
   Vance JE, 2005, PROG LIPID RES, V44, P207, DOI 10.1016/j.plipres.2005.05.001
   Vrouenraets MB, 1999, CANCER RES, V59, P1505
   Vrouenraets MB, 2001, CANCER RES, V61, P1970
   Wang WC, 2007, PLASMA PROCESS POLYM, V4, P88, DOI 10.1002/ppap.200600075
   Wyld L, 1998, BRIT J CANCER, V77, P1621, DOI 10.1038/bjc.1998.265
   Yamamoto N, 2008, INT J CANCER, V122, P461, DOI 10.1002/ijc.23107
   Zhou QY, 2005, CANCER CHEMOTH PHARM, V56, P569, DOI 10.1007/s00280-005-1017-0
   1979, Patent No. 4138479
   1991, Patent No. 5051408
   COMP TOXICOGENOMICS
NR 81
TC 34
Z9 36
U1 1
U2 11
PU ROYAL SOC CHEMISTRY
PI CAMBRIDGE
PA THOMAS GRAHAM HOUSE, SCIENCE PARK, MILTON RD, CAMBRIDGE CB4 0WF, CAMBS,
   ENGLAND
SN 1474-905X
EI 1474-9092
J9 PHOTOCH PHOTOBIO SCI
JI Photochem. Photobiol. Sci.
PD SEP
PY 2008
VL 7
IS 9
BP 1011
EP 1017
DI 10.1039/b806710d
PG 7
WC Biochemistry & Molecular Biology; Biophysics; Chemistry, Physical
SC Biochemistry & Molecular Biology; Biophysics; Chemistry
GA 352LU
UT WOS:000259499500002
PM 18754046
DA 2021-05-03
ER

PT S
AU Barnett, BG
   Rueter, J
   Kryczek, I
   Brumlik, MJ
   Cheng, PJ
   Daniel, BJ
   Coukos, G
   Zou, WP
   Curiel, TJ
AF Barnett, Brian G.
   Rueter, Jens
   Kryczek, Ilona
   Brumlik, Michael J.
   Cheng, Pui Joan
   Daniel, Benjamin J.
   Coukos, George
   Zou, Weiping
   Curiel, Tyler J.
BE Coukos, G
   Berchuck, A
   Ozols, R
TI Regulatory T cells: A new frontier in cancer immunotherapy
SO OVARIAN CANCER: STATE OF THE ART AND FUTURE DIRECTIONS IN TRANSLATIONAL
   RESEARCH
SE Advances in Experimental Medicine and Biology
LA English
DT Article
ID PLASMACYTOID DENDRITIC CELLS; HUMAN OVARIAN-CARCINOMA; PERIPHERAL-BLOOD;
   TUMOR-IMMUNITY; LUNG-CANCER; PROLIFERATION; DEPLETION; BLOCKADE;
   MELANOMA
C1 [Coukos, George] Univ Penn, Ctr Res Early Detect & Cure Ovarian Canc, Philadelphia, PA 19104 USA.
   [Curiel, Tyler J.] Tulane Univ, Sch Med, Dept Internal Med, New Orleans, LA 70112 USA.
EM gcks@mail.med.upenn.edu; tcuriel@tulane.edu
RI Coukos, George/ABG-7389-2020
OI Coukos, George/0000-0001-8813-7367
FU FOOD AND DRUG ADMINISTRATIONUnited States Department of Health & Human
   Services [R01FD003118] Funding Source: NIH RePORTER; NATIONAL CANCER
   INSTITUTEUnited States Department of Health & Human ServicesNational
   Institutes of Health (NIH) - USANIH National Cancer Institute (NCI)
   [R01CA105207, R01CA100425] Funding Source: NIH RePORTER; NCI NIH
   HHSUnited States Department of Health & Human ServicesNational
   Institutes of Health (NIH) - USANIH National Cancer Institute (NCI)
   [CA105207, CA100425] Funding Source: Medline; FDA HHS [FD003118] Funding
   Source: Medline
CR Almand B, 2001, J IMMUNOL, V166, P678, DOI 10.4049/jimmunol.166.1.678
   Curiel TJ, 2004, NAT MED, V10, P942, DOI 10.1038/nm1093
   Curiel TJ, 2003, NAT MED, V9, P562, DOI 10.1038/nm863
   Foss F M, 2000, Clin Lymphoma, V1, P110, DOI 10.3816/CLM.2000.n.009
   FRANCOIS BJ, 2003, NAT REV IMMUNOL, V3, P189
   Javia LR, 2003, J IMMUNOTHER, V26, P85, DOI 10.1097/00002371-200301000-00009
   Kryczek I, 2006, J EXP MED, V203, P871, DOI 10.1084/jem.20050930
   Liyanage UK, 2002, J IMMUNOL, V169, P2756, DOI 10.4049/jimmunol.169.5.2756
   PREHN RT, 1957, J NATL CANCER I, V18, P769
   Sasada T, 2003, CANCER-AM CANCER SOC, V98, P1089, DOI 10.1002/cncr.11618
   Shevach EM, 2002, NAT REV IMMUNOL, V2, P389, DOI 10.1038/nri821
   Shimizu J, 1999, J IMMUNOL, V163, P5211
   Somasundaram R, 2002, CANCER RES, V62, P5267
   Steitz J, 2001, CANCER RES, V61, P8643
   Sutmuller RPM, 2001, J EXP MED, V194, P823, DOI 10.1084/jem.194.6.823
   Taniguchi M, 2003, ANNU REV IMMUNOL, V21, P483, DOI 10.1146/annurev.immunol.21.120601.141057
   Wei S, 2005, CANCER RES, V65, P5020, DOI 10.1158/0008-5472.CAN-04-4043
   Wolf AM, 2003, CLIN CANCER RES, V9, P606
   Woo EY, 2002, J IMMUNOL, V168, P4272, DOI 10.4049/jimmunol.168.9.4272
   Woo EY, 2001, CANCER RES, V61, P4766
   Zou WP, 2001, NAT MED, V7, P1339, DOI 10.1038/nm1201-1339
   Zou WP, 2001, EUR J IMMUNOL, V31, P3833, DOI 10.1002/1521-4141(200112)31:12<3833::AID-IMMU3833>3.0.CO;2-Y
   Zou WP, 2005, NAT REV CANCER, V5, P263, DOI 10.1038/nrc1586
   Zou WP, 2006, NAT REV IMMUNOL, V6, P295, DOI 10.1038/nri1806
NR 24
TC 20
Z9 21
U1 0
U2 2
PU SPRINGER-VERLAG BERLIN
PI BERLIN
PA HEIDELBERGER PLATZ 3, D-14197 BERLIN, GERMANY
SN 0065-2598
EI 2214-8019
BN 978-0-387-68966-1
J9 ADV EXP MED BIOL
JI Adv.Exp.Med.Biol.
PY 2008
VL 622
BP 255
EP 260
PG 6
WC Medicine, Research & Experimental
SC Research & Experimental Medicine
GA BHU19
UT WOS:000256388400020
PM 18546633
DA 2021-05-03
ER

PT J
AU Thompson, S
   Dessi, J
   Self, CH
AF Thompson, Stephen
   Dessi, John
   Self, Colin H.
TI The construction and in vitro testing of photo-activatable cancer
   targeting folated anti-CD3 conjugates
SO BIOCHEMICAL AND BIOPHYSICAL RESEARCH COMMUNICATIONS
LA English
DT Article
DE folate receptor; bispecific antibody; photo-activatable; tumour
   targeting; T-cell
ID BISPECIFIC ANTIBODIES; T-CELLS; RECEPTOR EXPRESSION; TUMOR-CELLS;
   IMMUNOTHERAPY; INDUCTION
AB The construction and in vitro testing of a photo-activatable anti-tumour immuno-regulatory antibody is described. In this 'cloaked' folated anti-CD3 antibody conjugate, the folate portion of the conjugate is free to bind to folate receptor expressing cancer cells, whilst the anti-CD3 activity is effectively rendered inert by a coating of photo-labile 2-nitrobenzyl groups. On irradiation with UV-A light the activity of the anti-CD3 antibody is restored, not only when it is required, but more importantly, only where it is required. The conjugate can then attract killer T-cells to the surface of the tumour cells and kill them. Unirradiated normal tissues, to which the conjugate has been targeted by specific and non-specific binding, remain unharmed. We believe that these 'photo-switchable' conjugates could be used to markedly improve the targeting of the immune response to folate receptor (FR) expressing ovarian and breast cancers whilst minimising the side effects in the rest of the body. (c) 2007 Elsevier Inc. All rights reserved.
C1 [Thompson, Stephen; Dessi, John; Self, Colin H.] Univ Newcastle Upon Tyne, Sch Med, Sch Clin, Newcastle Upon Tyne NE2 4HH, Tyne & Wear, England.
   [Thompson, Stephen; Dessi, John; Self, Colin H.] Univ Newcastle Upon Tyne, Sch Med, Lab Sci, Newcastle Upon Tyne NE2 4HH, Tyne & Wear, England.
RP Thompson, S (corresponding author), Univ Newcastle Upon Tyne, Sch Med, Sch Clin, Framlington Pl, Newcastle Upon Tyne NE2 4HH, Tyne & Wear, England.
EM stephen.thompson@ncl.ac.uk; c.h.self@ncl.ac.uk
CR Baeuerle PA, 2003, CURR OPIN MOL THER, V5, P413
   Gates SB, 1996, CLIN CANCER RES, V2, P1135
   JUNG G, 1987, P NATL ACAD SCI USA, V84, P4611, DOI 10.1073/pnas.84.13.4611
   Kranz DR, 1998, J CONTROL RELEASE, V53, P77, DOI 10.1016/S0168-3659(97)00239-3
   Lu YJ, 2003, J CONTROL RELEASE, V91, P17, DOI 10.1016/S0168-3659(03)00215-3
   Lu YJ, 2002, CANCER IMMUNOL IMMUN, V51, P153, DOI 10.1007/s00262-002-0266-6
   LUM LG, 2005, BIOL RESPONSE MODIF, V22, P273
   Molema G, 2000, BRIT J CANCER, V82, P472
   Parker N, 2005, ANAL BIOCHEM, V338, P284, DOI 10.1016/j.ab.2004.12.026
   Roy EJ, 2004, ADV DRUG DELIVER REV, V56, P1219, DOI 10.1016/j.addr.2004.01.006
   Ruf P, 2001, BLOOD, V98, P2526, DOI 10.1182/blood.V98.8.2526
   Self CH, 1996, NAT MED, V2, P817, DOI 10.1038/nm0796-817
   Self CH, 2007, CHEMMEDCHEM, V2, P1587, DOI 10.1002/cmdc.200700200
   THOMPSON S, 1994, BIOCHEM BIOPH RES CO, V201, P1213, DOI 10.1006/bbrc.1994.1834
   Weetall M, 2002, TRANSPLANTATION, V73, P1658, DOI 10.1097/00007890-200205270-00023
   Withoff S, 2001, CURR OPIN MOL THER, V3, P53
NR 16
TC 5
Z9 5
U1 0
U2 5
PU ACADEMIC PRESS INC ELSEVIER SCIENCE
PI SAN DIEGO
PA 525 B ST, STE 1900, SAN DIEGO, CA 92101-4495 USA
SN 0006-291X
J9 BIOCHEM BIOPH RES CO
JI Biochem. Biophys. Res. Commun.
PD FEB 8
PY 2008
VL 366
IS 2
BP 526
EP 531
DI 10.1016/j.bbrc.2007.11.158
PG 6
WC Biochemistry & Molecular Biology; Biophysics
SC Biochemistry & Molecular Biology; Biophysics
GA 252GZ
UT WOS:000252436300041
PM 18068664
DA 2021-05-03
ER

PT J
AU Wertel, I
   Polak, G
   Bednarek, W
   Barczynski, B
   Rolinski, J
   Kotarski, J
AF Wertel, I.
   Polak, G.
   Bednarek, W.
   Barczynski, B.
   Rolinski, J.
   Kotarski, J.
TI Dendritic cell subsets in the peritoneal fluid and peripheral blood of
   women suffering from ovarian cancer
SO CYTOMETRY PART B-CLINICAL CYTOMETRY
LA English
DT Article
DE myeloid DCs; lymphoid DCs; peritoneal fluid; cystadenocarcinoma
ID ANTIGEN-PRESENTING CELLS; T-CELLS; TUMORS; MOLECULES; IMMUNOTHERAPY;
   CHEMOKINES; INDUCTION; CARCINOMA; IMMATURE; STAGE
AB Background: Evaluation of immature myeloid and lymphoid dendritic cells (DCs) in the peritoneal fluid (PF) and peripheral blood (PB) mononuclears of women with ovarian carcinoma (n = 47) and benign ovarian tumors (n = 37).
   Methods: Mononuclear cells were isolated from PF and PB, stained with monoclonal antibodies (mAbs) against DC antigens (anti-BDCA-1, anti-BDCA-2), and estimated using flow cytometry.
   Results: The percentage of PF myeloid DC (MDC) in mononuclears was significantly lower in patients with ovarian cancer in comparison to the group of nonmalignant ovarian tumors (0.65% and 6.95%). The percentage of PF lymphoid DCs (LDCs) was higher in patients with ovarian cancer than in the reference group (0.64% and 0.09%). The percentage of PB MDCs and LDCs did not differ significantly between studied groups. In women suffering from ovarian cancer the percentage of both MOCs and LDCs was higher in the PF than in the PB. In the reference group the percentage of MDCs was higher but that of LDCs was lower in the PF than in the PB. In women with ovarian cancer, PF MDCs/LDCs ratio was lower in comparison to patients with serous cystadenoma. In PB the ratio of MDCs to LDCs did not differ significantly between studied groups.
   Conclusions: We concluded that MDCs population may be affected by the presence of malignant disease. LDC subsets may have influence on the local immune response in the PF of women with malignant tumors of the ovary. (C) 2008 Clinical Cytometry Society.
C1 [Wertel, I.; Polak, G.; Bednarek, W.; Barczynski, B.; Kotarski, J.] Univ Sch Med, Dept Gynaecol 1, PL-20081 Lublin, Poland.
   [Rolinski, J.] Univ Sch Med, Dept Clin Immunol, PL-20081 Lublin, Poland.
RP Wertel, I (corresponding author), Univ Sch Med, Dept Gynaecol 1, Ul Staszica 16, PL-20081 Lublin, Poland.
EM iwonawertel@gmail.com
OI WERTEL, IWONA/0000-0003-3396-1679; Rolinski, Jacek
   Mariusz/0000-0001-5596-2651; Rolinski, Jacek/0000-0003-4841-6120
CR Almand B, 2000, CLIN CANCER RES, V6, P1755
   Avigan D, 1999, BLOOD REV, V13, P51, DOI 10.1016/S0268-960X(99)90023-1
   Banchereau J, 2000, ANNU REV IMMUNOL, V18, P767, DOI 10.1146/annurev.immunol.18.1.767
   Bethwaite PB, 1996, PATHOLOGY, V28, P321, DOI 10.1080/00313029600169274
   CHEN LP, 1992, CELL, V71, P1093, DOI 10.1016/S0092-8674(05)80059-5
   Coussens LM, 2002, NATURE, V420, P860, DOI 10.1038/nature01322
   Curiel TJ, 2004, CANCER RES, V64, P5535, DOI 10.1158/0008-5472.CAN-04-1272
   de la Rosa G, 2003, J LEUKOCYTE BIOL, V73, P639, DOI 10.1189/jlb.1002516
   Dhodapkar MV, 2001, J EXP MED, V193, P233, DOI 10.1084/jem.193.2.233
   Di Nicola M, 2000, HAEMATOLOGICA, V85, P202
   Dzionek A, 2000, J IMMUNOL, V165, P6037, DOI 10.4049/jimmunol.165.11.6037
   Eisenthal A, 2001, HUM PATHOL, V32, P803, DOI 10.1053/hupa.2001.26455
   Gabrilovich DI, 1997, CLIN CANCER RES, V3, P483
   Grouard G, 1997, J EXP MED, V185, P1101, DOI 10.1084/jem.185.6.1101
   Guppy AE, 2005, CLIN ONCOL-UK, V17, P399, DOI 10.1016/j.clon.2005.05.009
   Hart DNJ, 1997, BLOOD, V90, P3245, DOI 10.1182/blood.V90.9.3245
   Kuwana M, 2002, HUM IMMUNOL, V63, P1156, DOI 10.1016/S0198-8859(02)00754-1
   Nestle FO, 1997, AM J PATHOL, V150, P641
   ODOHERTY U, 1994, IMMUNOLOGY, V82, P487
   Olweus J, 1997, P NATL ACAD SCI USA, V94, P12551, DOI 10.1073/pnas.94.23.12551
   Robinson SP, 1999, EUR J IMMUNOL, V29, P2769, DOI 10.1002/(SICI)1521-4141(199909)29:09<2769::AID-IMMU2769>3.0.CO;2-2
   Santin AD, 2004, INT J GYNECOL CANCER, V14, P64, DOI 10.1111/j.1048-891x.2004.014175.x
   Staveley-O'Carroll K, 1998, P NATL ACAD SCI USA, V95, P1178, DOI 10.1073/pnas.95.3.1178
   Vicari AP, 2002, CYTOKINE GROWTH F R, V13, P143, DOI 10.1016/S1359-6101(01)00033-8
   Wertel I, 2003, AM J REPROD IMMUNOL, V50, P238, DOI 10.1034/j.1600-0897.2003.00081.x
   Wischatta M, 2000, ANN OTO RHINOL LARYN, V109, P56, DOI 10.1177/000348940010900111
   Yanagimoto H, 2005, CLIN IMMUNOL, V114, P52, DOI 10.1016/j.clim.2004.09.007
   YANCIK R, 1993, CANCER, V71, P517
   Zehntner S, 1999, PATHOLOGY, V31, P116, DOI 10.1080/003130299105296
   Zheng P, 1999, CANCER RES, V59, P3461
   Zou WP, 2001, NAT MED, V7, P1339, DOI 10.1038/nm1201-1339
NR 31
TC 20
Z9 20
U1 1
U2 9
PU WILEY-LISS
PI HOBOKEN
PA DIV JOHN WILEY & SONS INC, 111 RIVER ST, HOBOKEN, NJ 07030 USA
SN 1552-4949
J9 CYTOM PART B-CLIN CY
JI Cytom. Part B-Clin. Cytom.
PD JUL
PY 2008
VL 74B
IS 4
BP 251
EP 258
DI 10.1002/cyto.b.20410
PG 8
WC Medical Laboratory Technology; Pathology
SC Medical Laboratory Technology; Pathology
GA 315HX
UT WOS:000256870500007
PM 18302193
OA Bronze
DA 2021-05-03
ER

PT J
AU Zhou, Y
   Cheng, ZX
   Zhu, HP
   Feng, DQ
   Zhao, WD
   Ling, B
   Wei, HM
   Tian, ZG
AF Zhou, Ying
   Cheng, Zhixiang
   Zhu, Huaiping
   Feng, Dingqing
   Zhao, Weidong
   Ling, Bin
   Wei, Haiming
   Tian, Zhigang
TI Stable suppression of HER-2 gene expression using siRNA increases the
   lysis of human ovarian carcinoma cells mediated by NK-92 cell line
SO ONCOLOGY REPORTS
LA English
DT Article
DE HER-2; nature killer cells; small interfering RNA; ovarian carcinoma
ID NATURAL-KILLER-CELLS; ALLOGENEIC NK CELLS; BREAST-CANCER; IMMUNOTHERAPY;
   CYTOTOXICITY; LEUKEMIA; RECEPTOR; PROGNOSIS; HERCEPTIN; ONCOGENE
AB The overexpression and amplification of HER-2 gene is associated with the malignant biological behavior of ovarian carcinoma and these tumor cells expressing elevated levels of HER-2 appear to be resistant to the cytolysis of NK-92. In this study, we analyzed the cytolysis effects of NK-92 on human ovarian carcinoma cells (SK-OV-3) after inhibition the expression of HER-2 mRNA by siRNA. Human ovarian carcinoma cell line SK-OV-3 was transfected with siRNA-hairpin expression retroviral vector (HER-2/siRNA) designed to target HER-2 mRNA. A negative control was established utilizing a vector lacking the antisense component (HER-2/negative). The expression levels of HER-2 gene in SK-OV-3/siRNA, and SK-OV-3/negative cell lines were evaluated by semi-quantitative RT-PCR and immunohistochemistry. The growth and the early apoptosis of these cells were assayed by MTT and flow cytometry, respectively. The cytotoxicity of NK-92 against target cells was investigated by LDH. SK-OV-3/siRNA and SK-OV-3 cells were injected subcutaneously into BALB/c nude mice respectively and NK-92 cells were intraperitoneally injected to examine the anti-tumor activity in vivo. The stable cell line (SK-OV-3/siRNA) with a persistent silence of HER-2 was established. The inhibited expression of HER-2 gene was exhibited by semi-quantitative RT-PCR and immunohistochemistry. The suppressed proliferation and the elicitation of early apoptosis cells were observed in SK-OV-3/siRNA cell line. NK-92 cell line can efficiently lyse the SK-OV-3/siRNA cells in vitro and significantly inhibit the growth of tumors xenografted with SK-OV-3/siRNA cells. Suppression of HER-2 gene expression using siRNA combined treatment of NK-92 presents a new strategy for NK-92 biological treatment on the HER-2 expression epithelial tumors.
C1 [Zhou, Ying; Cheng, Zhixiang; Zhu, Huaiping; Feng, Dingqing; Zhao, Weidong; Ling, Bin] Anhui Med Univ, Anhui Prov Hosp, Hefei 230001, Anhui, Peoples R China.
   [Zhou, Ying; Cheng, Zhixiang; Zhu, Huaiping; Feng, Dingqing; Zhao, Weidong; Ling, Bin] Anhui Prov Key Lab Mol Med, Hefei 230001, Anhui, Peoples R China.
   [Wei, Haiming; Tian, Zhigang] Univ Sci & Technol China, Hefei Natl Lab Phys Sci Microscale, Hefei 230027, Peoples R China.
   [Wei, Haiming; Tian, Zhigang] Univ Sci & Technol China, Sch Life Sci, Hefei 230027, Peoples R China.
RP Ling, B (corresponding author), Anhui Med Univ, Anhui Prov Hosp, 17 Lu Jiang Rd, Hefei 230001, Anhui, Peoples R China.
EM lingbin.ling@gmail.com
RI Tian, Zhigang/J-3512-2013
FU Hi-Tech Research and Development Program of P.R. ChinaNational High
   Technology Research and Development Program of China [2002AA216151];
   Anhui Provincial Natural Science FoundationNatural Science Foundation of
   Anhui Province [20050430715]; Anhui Provincial Educational Department
   Natural Science Foundation [2005KJ347ZC]; Chinese National Natural
   Science FoundationNational Natural Science Foundation of China (NSFC)
   [30471805]; Natural Science Foundation of Anhui Provincial Educational
   Department, P.R. ChinaNatural Science Foundation of Anhui Province
   [2006KJ080C]
FX This study was supported by the Hi-Tech Research and Development Program
   of P.R. China (#2002AA216151), the Anhui Provincial Natural Science
   Foundation project (#20050430715), the Anhui Provincial Educational
   Department Natural Science Foundation project (#2005KJ347ZC), the
   Chinese National Natural Science Foundation project (#30471805), the
   Natural Science Foundation of Anhui Provincial Educational Department,
   P.R. China (#2006KJ080C).
CR Burshtyn DN, 1996, IMMUNITY, V4, P77, DOI 10.1016/S1074-7613(00)80300-3
   Camilleri-Broet S, 2004, ANN ONCOL, V15, P104, DOI 10.1093/annonc/mdh021
   Carson WE, 2001, EUR J IMMUNOL, V31, P3016, DOI 10.1002/1521-4141(2001010)31:10<3016::AID-IMMU3016>3.0.CO;2-J
   Chen Gang, 2005, Zhonghua Fu Chan Ke Za Zhi, V40, P476
   Daldrup-Link HE, 2005, EUR RADIOL, V15, P4, DOI 10.1007/s00330-004-2526-7
   Demirtzoglou FJ, 2006, IMMUNOPHARM IMMUNOT, V28, P571, DOI 10.1080/08923970601066971
   GONG JH, 1994, LEUKEMIA, V8, P652
   Igarashi T, 2004, BLOOD, V104, P170, DOI 10.1182/blood-2003-12-4438
   Klingemann H G, 1996, Biol Blood Marrow Transplant, V2, P68
   Maki G, 2003, BONE MARROW TRANSPL, V31, P1119, DOI 10.1038/sj.bmt.1704117
   Menard S, 2003, ONCOGENE, V22, P6570, DOI 10.1038/sj.onc.1206779
   Ochsenbein AF, 2001, NATURE, V411, P1058, DOI 10.1038/35082583
   Pusztai L, 2006, CANCER INVEST, V24, P187, DOI 10.1080/07357900500524629
   Romanski A, 2005, EXP HEMATOL, V33, P344, DOI 10.1016/j.exphem.2004.11.006
   Ross Jeffrey S, 2003, Clin Leadersh Manag Rev, V17, P333
   Shahied LS, 2004, J BIOL CHEM, V279, P53907, DOI 10.1074/jbc.M407888200
   Skirnisdottir I, 2001, INT J GYNECOL CANCER, V11, P119, DOI 10.1046/j.1525-1438.2001.00086.x
   SLAMON DJ, 1989, SCIENCE, V244, P707, DOI 10.1126/science.2470152
   Son YI, 2001, CANCER RES, V61, P884
   Suck G, 2006, SEMIN CANCER BIOL, V16, P412, DOI 10.1016/j.semcancer.2006.07.006
   Sun R, 2004, CELL RES, V14, P67, DOI 10.1038/sj.cr.7290204
   Tam YK, 1999, J HEMATOTHER, V8, P281, DOI 10.1089/106161299320316
   Tonn T, 2001, J HEMATOTH STEM CELL, V10, P535, DOI 10.1089/15258160152509145
   Uharek L, 1996, LEUKEMIA, V10, P1758
   Uherek C, 2002, BLOOD, V100, P1265, DOI 10.1182/blood.V100.4.1265.h81602001265_1265_1273
   WILTSCHKE C, 1994, CANCER, V73, P135, DOI 10.1002/1097-0142(19940101)73:1<135::AID-CNCR2820730123>3.0.CO;2-S
   Yan Y, 1998, CLIN CANCER RES, V4, P2859
   Yang G, 2004, J BIOL CHEM, V279, P4339, DOI 10.1074/jbc.M311153200
   Yarden Y, 2001, NAT REV MOL CELL BIO, V2, P127, DOI 10.1038/35052073
   Zhang J, 2004, HAEMATOLOGICA, V89, P338
NR 30
TC 4
Z9 4
U1 0
U2 5
PU SPANDIDOS PUBL LTD
PI ATHENS
PA POB 18179, ATHENS, 116 10, GREECE
SN 1021-335X
EI 1791-2431
J9 ONCOL REP
JI Oncol. Rep.
PD DEC
PY 2008
VL 20
IS 6
BP 1425
EP 1431
DI 10.3892/or_00000162
PG 7
WC Oncology
SC Oncology
GA 378AK
UT WOS:000261293300019
PM 19020724
OA Bronze
DA 2021-05-03
ER

PT J
AU Varela-Rohena, A
   Carpenito, C
   Perez, EE
   Richardson, M
   Parry, RV
   Milone, M
   Scholler, J
   Hao, XL
   Mexas, A
   Carroll, RG
   June, CH
   Riley, JL
AF Varela-Rohena, Angel
   Carpenito, Carmine
   Perez, Elena E.
   Richardson, Max
   Parry, Richard V.
   Milone, Michael
   Scholler, John
   Hao, Xueli
   Mexas, Angela
   Carroll, Richard G.
   June, Carl H.
   Riley, James L.
TI Genetic engineering of T cells for adoptive immunotherapy
SO IMMUNOLOGIC RESEARCH
LA English
DT Article
DE Lentiviral vector; CD28; PD-1; TCR; Chimeric immunoreceptor; Zinc-finger
   nuclease; NOG mice; Immunotherapy; Adoptive T cell therapy
ID SEVERE COMBINED IMMUNODEFICIENCY; ANTIGEN-PRESENTING CELLS; EX-VIVO;
   CD28 COSTIMULATION; IN-VIVO; LENTIVIRAL VECTOR; OVARIAN-CANCER; DIRECTED
   EVOLUTION; ANTITUMOR EFFICACY; PHAGE DISPLAY
AB To be effective for the treatment of cancer and infectious diseases, T cell adoptive immunotherapy requires large numbers of cells with abundant proliferative reserves and intact effector functions. We are achieving these goals using a gene therapy strategy wherein the desired characteristics are introduced into a starting cell population, primarily by high efficiency lentiviral vector-mediated transduction. Modified cells are then expanded using ex vivo expansion protocols designed to minimally alter the desired cellular phenotype. In this article, we focus on strategies to (1) dissect the signals controlling T cell proliferation; (2) render CD4 T cells resistant to HIV-1 infection; and (3) redirect CD8 T cell antigen specificity.
C1 [Varela-Rohena, Angel; Carpenito, Carmine; Perez, Elena E.; Richardson, Max; Parry, Richard V.; Milone, Michael; Scholler, John; Hao, Xueli; Mexas, Angela; Carroll, Richard G.; June, Carl H.; Riley, James L.] Univ Penn, Dept Pathol & Lab Med, Abramson Family Canc Res Inst, Philadelphia, PA 19104 USA.
RP Riley, JL (corresponding author), Univ Penn, Dept Pathol & Lab Med, Abramson Family Canc Res Inst, 421 Curie Blvd,556 BRB 2-3, Philadelphia, PA 19104 USA.
EM rileyj@exchange.upenn.edu
OI Riley, James/0000-0002-1057-576X; Varela-Rohena,
   Angel/0000-0002-4108-7849
FU NATIONAL CANCER INSTITUTEUnited States Department of Health & Human
   ServicesNational Institutes of Health (NIH) - USANIH National Cancer
   Institute (NCI) [R01CA113783, P01CA066726, R41CA130547] Funding Source:
   NIH RePORTER; NATIONAL HEART, LUNG, AND BLOOD INSTITUTEUnited States
   Department of Health & Human ServicesNational Institutes of Health (NIH)
   - USANIH National Heart Lung & Blood Institute (NHLBI) [T32HL007775]
   Funding Source: NIH RePORTER; NATIONAL INSTITUTE OF ALLERGY AND
   INFECTIOUS DISEASESUnited States Department of Health & Human
   ServicesNational Institutes of Health (NIH) - USANIH National Institute
   of Allergy & Infectious Diseases (NIAID) [P01AI080192, R21AI060477,
   U19AI066290, K08AI073102, R01AI057838] Funding Source: NIH RePORTER; NCI
   NIH HHSUnited States Department of Health & Human ServicesNational
   Institutes of Health (NIH) - USANIH National Cancer Institute (NCI) [P01
   CA066726, R41 CA130547-01, P01 CA066726-110006, R01 CA113783-04, R41
   CA130547-02, R01 CA113783-03, R01 CA113783, R41 CA130547] Funding
   Source: Medline; NHLBI NIH HHSUnited States Department of Health & Human
   ServicesNational Institutes of Health (NIH) - USANIH National Heart Lung
   & Blood Institute (NHLBI) [T32 HL007775] Funding Source: Medline; NIAID
   NIH HHSUnited States Department of Health & Human ServicesNational
   Institutes of Health (NIH) - USANIH National Institute of Allergy &
   Infectious Diseases (NIAID) [R01 AI057838, R21 AI060477-01A1, U19
   AI066290-040003, K08 AI073102-02, P01 AI080192-010003, U19
   AI066290-020003, R01 AI057838-05, U19 AI066290-030003, R01
   AI057838-01A1, R01 AI057838-03, R21 AI060477, U19 AI066290, K08
   AI073102, R21 AI060477-02, R01 AI057838-02, R01 AI057838-04, P01
   AI080192, U19 AI066290-010003] Funding Source: Medline
CR Abraham RT, 2004, NAT REV IMMUNOL, V4, P301, DOI 10.1038/nri1330
   Akbari O, 2002, NAT MED, V8, P1024, DOI 10.1038/nm745
   Altvater B, 2006, CLIN EXP IMMUNOL, V144, P447, DOI 10.1111/j.1365-2249.2006.03095.x
   BLAESE RM, 1995, SCIENCE, V270, P475, DOI 10.1126/science.270.5235.475
   BOWEN DL, 1985, ANN INTERN MED, V103, P704, DOI 10.7326/0003-4819-103-5-704
   Brundiers R, 1999, J BIOL CHEM, V274, P35289, DOI 10.1074/jbc.274.50.35289
   Carroll RG, 1997, SCIENCE, V276, P273, DOI 10.1126/science.276.5310.273
   Chemnitz JM, 2006, J IMMUNOL, V176, P6603, DOI 10.4049/jimmunol.176.11.6603
   Chemnitz JM, 2004, J IMMUNOL, V173, P945, DOI 10.4049/jimmunol.173.2.945
   Clay TM, 1999, J IMMUNOL, V163, P507
   Cooper LJN, 2004, BLOOD CELL MOL DIS, V33, P83, DOI 10.1016/j.bcmd.2004.03.003
   Davis MM, 1998, ANNU REV IMMUNOL, V16, P523, DOI 10.1146/annurev.immunol.16.1.523
   Deeks SG, 2007, IMMUNITY, V27, P406, DOI 10.1016/j.immuni.2007.08.010
   Derby MA, 2001, J IMMUNOL, V166, P1690, DOI 10.4049/jimmunol.166.3.1690
   Donnelly MLL, 2001, J GEN VIROL, V82, P1013, DOI 10.1099/0022-1317-82-5-1013
   Dull T, 1998, J VIROL, V72, P8463, DOI 10.1128/JVI.72.11.8463-8471.1998
   Dunn SM, 2006, PROTEIN SCI, V15, P710, DOI 10.1110/ps.051936406
   Eshhar Z, 2001, J IMMUNOL METHODS, V248, P67, DOI 10.1016/S0022-1759(00)00343-4
   Frauwirth KA, 2002, IMMUNITY, V16, P769, DOI 10.1016/S1074-7613(02)00323-0
   Fremont DH, 1996, CURR OPIN IMMUNOL, V8, P93, DOI 10.1016/S0952-7915(96)80111-7
   Galon J, 2006, SCIENCE, V313, P1960, DOI 10.1126/science.1129139
   Garcia KC, 1997, P NATL ACAD SCI USA, V94, P13838, DOI 10.1073/pnas.94.25.13838
   Gattinoni L, 2005, J CLIN INVEST, V115, P1616, DOI 10.1172/JCI24480
   GROSS G, 1989, TRANSPLANT P, V21, P127
   Hacein-Bey-Abina S, 2002, NEW ENGL J MED, V346, P1185, DOI 10.1056/NEJMoa012616
   Hacein-Bey-Abina S, 2003, NEW ENGL J MED, V348, P255, DOI 10.1056/NEJM200301163480314
   Harrington LE, 2006, CURR OPIN IMMUNOL, V18, P349, DOI 10.1016/j.coi.2006.03.017
   Hassan R, 2004, CLIN CANCER RES, V10, P3937, DOI 10.1158/1078-0432.CCR-03-0801
   Heslop HE, 1999, J CLIN APHERESIS, V14, P154, DOI 10.1002/(SICI)1098-1101(1999)14:3<154::AID-JCA9>3.0.CO;2-K
   Humeau LM, 2004, MOL THER, V9, P902, DOI 10.1016/j.ymthe.2004.03.005
   Iversen AKN, 2006, NAT IMMUNOL, V7, P179, DOI 10.1038/ni1298
   Kershaw MH, 2006, CLIN CANCER RES, V12, P6106, DOI 10.1158/1078-0432.CCR-06-1183
   Kiepiela P, 2007, NAT MED, V13, P46, DOI 10.1038/nm1520
   Klebanoff CA, 2006, IMMUNOL REV, V211, P214, DOI 10.1111/j.0105-2896.2006.00391.x
   Kovacs B, 2005, J IMMUNOL, V175, P7848, DOI 10.4049/jimmunol.175.12.7848
   Kowolik CM, 2006, CANCER RES, V66, P10995, DOI 10.1158/0008-5472.CAN-06-0160
   Lamers CH, 2006, J CLIN ONCOL, V24, pe20, DOI DOI 10.1200/JCO.2006.05.9964
   Lederman MM, 2004, SCIENCE, V306, P485, DOI 10.1126/science.1099288
   Levine BL, 1996, SCIENCE, V272, P1939, DOI 10.1126/science.272.5270.1939
   Levine BL, 2008, EXPERT OPIN BIOL TH, V8, P475, DOI [10.1517/14712598.8.4.475, 10.1517/14712598.8.4.475 ]
   Levine BL, 2006, P NATL ACAD SCI USA, V103, P17372, DOI 10.1073/pnas.0608138103
   Li Y, 2005, NAT BIOTECHNOL, V23, P349, DOI 10.1038/nbt1070
   Maher J, 2002, NAT BIOTECHNOL, V20, P70, DOI 10.1038/nbt0102-70
   Manilla P, 2005, HUM GENE THER, V16, P17, DOI 10.1089/hum.2005.16.17
   Maric M, 1998, CANCER RES, V58, P3376
   Maus MV, 2002, NAT BIOTECHNOL, V20, P143, DOI 10.1038/nbt0202-143
   Mitchell RS, 2004, PLOS BIOL, V2, P1127, DOI 10.1371/journal.pbio.0020234
   Mitsuyasu RT, 2000, BLOOD, V96, P785, DOI 10.1182/blood.V96.3.785.015k10_785_793
   Molloy PE, 2005, CURR OPIN PHARMACOL, V5, P438, DOI 10.1016/j.coph.2005.02.004
   Morgan RA, 2006, SCIENCE, V314, P126, DOI 10.1126/science.1129003
   Mosier DE, 1999, J VIROL, V73, P3544, DOI 10.1128/JVI.73.5.3544-3550.1999
   NADLER LM, 1983, J IMMUNOL, V131, P244
   Naito Y, 1998, CANCER RES, V58, P3491
   Newrzela S, 2008, BLOOD, V112, P2278, DOI 10.1182/blood-2007-12-128751
   PAGES F, 1994, NATURE, V369, P327, DOI 10.1038/369327a0
   Park JR, 2007, MOL THER, V15, P825, DOI 10.1038/sj.mt.6300104
   Parry RV, 2005, MOL CELL BIOL, V25, P9543, DOI 10.1128/MCB.25.21.9543-9553.2005
   Parry RV, 2003, J IMMUNOL, V171, P166, DOI 10.4049/jimmunol.171.1.166
   Perez EE, 2008, NAT BIOTECHNOL, V26, P808, DOI 10.1038/nbt1410
   Porter DL, 2006, BLOOD, V107, P1325, DOI 10.1182/blood-2005-08-3373
   Raab M, 2001, IMMUNITY, V15, P921, DOI 10.1016/S1074-7613(01)00248-5
   RICHARDSON MW, 2008, J VIROL IN PRESS
   Riley JL, 2005, BLOOD, V105, P13, DOI 10.1182/blood-2004-04-1596
   Riley JL, 2002, P NATL ACAD SCI USA, V99, P11790, DOI 10.1073/pnas.162359999
   Rudolf D, 2008, CANCER IMMUNOL IMMUN, V57, P175, DOI 10.1007/s00262-007-0360-x
   Sadelain M, 2003, NAT REV CANCER, V3, P35, DOI 10.1038/nrc971
   Sakaguchi S, 2008, CELL, V133, P775, DOI 10.1016/j.cell.2008.05.009
   Sallusto F, 1999, NATURE, V401, P708, DOI 10.1038/44385
   Santiago Y, 2008, P NATL ACAD SCI USA, V105, P5809, DOI 10.1073/pnas.0800940105
   Sato E, 2005, P NATL ACAD SCI USA, V102, P18538, DOI 10.1073/pnas.0509182102
   Sato T, 2007, MOL THER, V15, P962, DOI 10.1038/mt.sj.6300122
   Shapiro VS, 1997, MOL CELL BIOL, V17, P4051, DOI 10.1128/MCB.17.7.4051
   Shultz LD, 2005, J IMMUNOL, V174, P6477, DOI 10.4049/jimmunol.174.10.6477
   Stremlau M, 2005, J VIROL, V79, P3139, DOI 10.1128/JVI.79.5.3139-3145.2005
   Stremlau M, 2004, NATURE, V427, P848, DOI 10.1038/nature02343
   Szymczak AL, 2004, NAT BIOTECHNOL, V22, P589, DOI 10.1038/nbt957
   Till BG, 2008, BLOOD, V112, P2261, DOI 10.1182/blood-2007-12-128843
   VANDENBERGHE P, 1992, J EXP MED, V175, P951, DOI 10.1084/jem.175.4.951
   VARELAROHENA A, 2008, NAT MED IN PRESS
   Viola A, 1996, SCIENCE, V273, P104, DOI 10.1126/science.273.5271.104
   Viola A, 1999, SCIENCE, V283, P680, DOI 10.1126/science.283.5402.680
   WALTER EA, 1995, NEW ENGL J MED, V333, P1038, DOI 10.1056/NEJM199510193331603
   Wulfing C, 1998, SCIENCE, V282, P2266, DOI 10.1126/science.282.5397.2266
   Zhang H, 2007, J IMMUNOL, V179, P4910, DOI 10.4049/jimmunol.179.7.4910
   Zhang L, 2003, NEW ENGL J MED, V348, P203, DOI 10.1056/NEJMoa020177
NR 85
TC 43
Z9 43
U1 0
U2 11
PU HUMANA PRESS INC
PI TOTOWA
PA 999 RIVERVIEW DRIVE SUITE 208, TOTOWA, NJ 07512 USA
SN 0257-277X
EI 1559-0755
J9 IMMUNOL RES
JI Immunol. Res.
PD OCT
PY 2008
VL 42
IS 1-3
BP 166
EP 181
DI 10.1007/s12026-008-8057-6
PG 16
WC Immunology
SC Immunology
GA 387KW
UT WOS:000261952100015
PM 18841331
OA Green Accepted
DA 2021-05-03
ER

PT J
AU Hagemann, T
   Lawrence, T
   McNeish, I
   Charles, KA
   Kulbe, H
   Thompson, RG
   Robinson, SC
   Balkwill, FR
AF Hagemann, Thorsten
   Lawrence, Toby
   McNeish, Iain
   Charles, Kellie A.
   Kulbe, Hagen
   Thompson, Richard G.
   Robinson, Stephen C.
   Balkwill, Frances R.
TI "Re-educating" tumor-associated macrophages by targeting NF-kappa B
SO JOURNAL OF EXPERIMENTAL MEDICINE
LA English
DT Article
ID NITRIC-OXIDE SYNTHASE; OVARIAN-CANCER CELLS; MOUSE MODEL; INFLAMMATION;
   ALPHA; ACTIVATION; LIPOPOLYSACCHARIDE; IMMUNOTHERAPY; INVASIVENESS;
   PROGRESSION
AB The nuclear factor kappa B (NF-kappa B) signaling pathway is important in cancer-related inflammation and malignant progression. Here, we describe a new role for NF-kappa B in cancer in maintaining the immunosuppressive phenotype of tumor-associated macrophages (TAMs). We show that macrophages are polarized via interleukin (IL)-1R and MyD88 to an immunosuppressive "alternative" phenotype that requires I kappa B kinase beta-mediated NF-kappa B activation. When NF-kappa B signaling is inhibited specifically in TAMs, they become cytotoxic to tumor cells and switch to a "classically" activated phenotype; IL-12 high, major histocompatibility complex II high, but IL-10 low and arginase-1 low. Targeting NF-kappa B signaling in TAMs also promotes regression of advanced tumors in vivo by induction of macrophage tumoricidal activity and activation of antitumor activity through IL-12-dependent NK cell recruitment. We provide a rationale for manipulating the phenotype of the abundant macrophage population already located within the tumor microenvironment; the potential to "re-educate" the tumor-promoting macrophage population may prove an effective and novel therapeutic approach for cancer that complements existing therapies.
C1 [Hagemann, Thorsten; Lawrence, Toby; Charles, Kellie A.; Kulbe, Hagen; Thompson, Richard G.; Robinson, Stephen C.; Balkwill, Frances R.] Ctr Canc Inflammat, London EC1M 6BQ, England.
   [McNeish, Iain] Ctr Mol Oncol, Inst Canc, London EC1M 6BQ, England.
   [McNeish, Iain] CR UK Clin Canc Ctr, London EC1M 6BQ, England.
   [McNeish, Iain] Barts & London Queen Marys Sch Med & Dent, London EC1M 6BQ, England.
RP Hagemann, T (corresponding author), Ctr Canc Inflammat, London EC1M 6BQ, England.
EM t.hagemann@qmul.ac.uk
RI Peng, Chunwei/F-6788-2010; Charles, Kellie/A-6886-2012; Lawrence,
   Toby/F-4461-2015
OI McNeish, Iain/0000-0002-9387-7586; Lawrence, Toby/0000-0003-0967-6122;
   Balkwill, Frances/0000-0002-5587-9759
FU Cancer Research UKCancer Research UK Funding Source: Medline; Medical
   Research CouncilUK Research & Innovation (UKRI)Medical Research Council
   UK (MRC)European Commission [G0601867(82107), G0501974, G0601891,
   G0601867] Funding Source: Medline; Wellcome TrustWellcome TrustEuropean
   Commission Funding Source: Medline
CR ANDREESEN R, 1990, CANCER RES, V50, P7450
   Balkwill F, 2005, CANCER CELL, V7, P211, DOI 10.1016/j.ccr.2005.02.013
   Binder C, 1999, LAB INVEST, V79, P1703
   Bondeson J, 1999, J IMMUNOL, V162, P2939
   Boyd CS, 2002, BIOL CHEM, V383, P411, DOI 10.1515/BC.2002.045
   Condeelis J, 2006, CELL, V124, P263, DOI 10.1016/j.cell.2006.01.007
   Diehl S, 2000, IMMUNITY, V13, P805, DOI 10.1016/S1074-7613(00)00078-9
   Egan LJ, 2004, P NATL ACAD SCI USA, V101, P2452, DOI 10.1073/pnas.0306734101
   Foxwell BMJ, 2000, ANN RHEUM DIS, V59, P54
   Gordon S, 2003, NAT REV IMMUNOL, V3, P23, DOI 10.1038/nri978
   Greten FR, 2004, CELL, V118, P285, DOI 10.1016/j.cell.2004.07.013
   Hagemann T, 2004, CARCINOGENESIS, V25, P1543, DOI 10.1093/carcin/bgh146
   Hagemann T, 2005, J IMMUNOL, V175, P1197, DOI 10.4049/jimmunol.175.2.1197
   Hagemann T, 2006, J IMMUNOL, V176, P5023, DOI 10.4049/jimmunol.176.8.5023
   Hennemann B, 1998, CANCER IMMUNOL IMMUN, V45, P250
   Kulbe H, 2007, CANCER RES, V67, P585, DOI 10.1158/0008-5472.CAN-06-2941
   Langowski JL, 2006, NATURE, V442, P461, DOI 10.1038/nature04808
   Lin EY, 2001, J EXP MED, V193, P727, DOI 10.1084/jem.193.6.727
   Mantovani A, 2004, TRENDS IMMUNOL, V25, P677, DOI 10.1016/j.it.2004.09.015
   Pikarsky E, 2004, NATURE, V431, P461, DOI 10.1038/nature02924
   Robinson SC, 2003, CANCER RES, V63, P8360
   Roby KF, 2000, CARCINOGENESIS, V21, P585, DOI 10.1093/carcin/21.4.585
   Sica A, 2006, EUR J CANCER, V42, P717, DOI 10.1016/j.ejca.2006.01.003
   XIE QW, 1992, SCIENCE, V256, P225, DOI 10.1126/science.1373522
NR 24
TC 537
Z9 555
U1 1
U2 63
PU ROCKEFELLER UNIV PRESS
PI NEW YORK
PA 1114 FIRST AVE, 4TH FL, NEW YORK, NY 10021 USA
SN 0022-1007
J9 J EXP MED
JI J. Exp. Med.
PD JUN 9
PY 2008
VL 205
IS 6
BP 1261
EP 1268
DI 10.1084/jem.20080108
PG 8
WC Immunology; Medicine, Research & Experimental
SC Immunology; Research & Experimental Medicine
GA 317EG
UT WOS:000257002000004
PM 18490490
OA Green Published, Other Gold
DA 2021-05-03
ER

PT J
AU De Cesare, M
   Calcaterra, C
   Pratesi, G
   Gatti, L
   Zunino, F
   Menard, S
   Balsari, A
AF De Cesare, Michelandrea
   Calcaterra, Claudia
   Pratesi, Graziella
   Gatti, Laura
   Zunino, Franco
   Menard, Sylvie
   Balsari, Andrea
TI Eradication of ovarian tumor xenografts by locoregional administration
   of targeted immunotherapy
SO CLINICAL CANCER RESEARCH
LA English
DT Article
ID CPG-OLIGODEOXYNUCLEOTIDES; IL-8; CELLS; NEUTROPHILS; INHIBITION;
   APOPTOSIS; THERAPY; OLIGONUCLEOTIDE; CHEMOTHERAPY; COMBINATION
AB Purpose: Oligodeoxynucleotides containing unmethylated CpG motifs (CpG-ODN) are potent activators of innate and adaptive immunity. Recognition of CpG-ODN is mediated by Toll-like receptor 9 expressed by immune cells, endothelial and epithelial cells, and fibroblasts. We examined the antitumor effect of CpG-ODN and the role of administration route on human ovarian cancers growing in the peritoneal cavity of nude mice.
   Experimental Design: Mice implanted i.p. with human ovarian carcinoma cells were treated i.p., s.c., or i.v. and assessed for survival and tumor-free incidence. Peritoneal washings were analyzed for keratinocyte chemokine production and for functional and phenotypic profiles as indicators of the cell types involved in mediating the antitumor effects.
   Results: IGROV-1-bearing mice treated i.p. survived significantly longer than those treated i.v. or s.c. (P = 0.0005), and nearly half of them (8 of 17) were tumor-free by the end of the experiment, a rate never achieved using a variety of chemotherapeutic drugs. High rates of tumor-free mice were observed in three other ovarian tumor xenografts treated i.p. Compared with peritoneal washings of mice treated s.c. or i.v., those from mice treated i.p. showed the highest level of serum and tissue keratinocyte chemokine, the highest number of natural killer cells and neutrophils, and the highest antiproliferative activity in vitro.
   Conclusions: The superior antitumor effect obtained by locoregional administration of CpG-ODN in i.p. tumor-bearing mice with a limited adaptive immune response points to the importance of innate effector cells amplification at the site of tumor growth and suggests the promise of i.p. CpG-ODN in clinical trials for ovarian cancer.
C1 [De Cesare, Michelandrea; Pratesi, Graziella; Gatti, Laura; Zunino, Franco] Ist Nazl Tumori, Fdn IRCCS, Preclin Chemotherapy & Pharmacol Unit, I-20133 Milan, Italy.
   [Menard, Sylvie; Balsari, Andrea] Ist Nazl Tumori, Fdn IRCCS, Mol Targeting Unit, I-20133 Milan, Italy.
   [Calcaterra, Claudia; Balsari, Andrea] Univ Milan, Inst Pathol, I-20133 Milan, Italy.
RP Pratesi, G (corresponding author), Ist Nazl Tumori, Fdn IRCCS, Preclin Chemotherapy & Pharmacol Unit, Via Venezian 1, I-20133 Milan, Italy.
EM graziella.pratesi@istitutotumori.mi.it
RI De Cesare, Michelandrea/M-6667-2017; menard, sylvie mm/C-7940-2011;
   Gatti, Laura/J-6016-2016; Gatti, Laura/H-4501-2019; balsari,
   andrea/M-5657-2016
OI De Cesare, Michelandrea/0000-0001-9687-0753; Gatti,
   Laura/0000-0001-6751-5031; Gatti, Laura/0000-0001-6751-5031; balsari,
   andrea/0000-0002-3250-2668
FU Associazione Italiana per la Ricerca sul Cancro (Milan,
   Italy)Associazione Italiana per la Ricerca sul Cancro (AIRC)
FX Associazione Italiana per la Ricerca sul Cancro (Milan, Italy).
CR Abreu MT, 2005, J IMMUNOL, V174, P4453, DOI 10.4049/jimmunol.174.8.4453
   Akhtar M, 2003, FASEB J, V17, P1319, DOI 10.1096/fj.02-0950fje
   Alberts DS, 2006, GYNECOL ONCOL, V103, P783, DOI 10.1016/j.ygyno.2006.09.012
   Alberts DS, 2006, GYNECOL ONCOL, V100, P133, DOI 10.1016/j.ygyno.2005.07.117
   Alvarez MJ, 2005, CANCER RES, V65, P5123, DOI 10.1158/0008-5472.CAN-04-1102
   Armstrong DK, 2006, NEW ENGL J MED, V354, P34, DOI 10.1056/NEJMoa052985
   BENARD J, 1985, CANCER RES, V45, P4970
   Buhtoiarov IN, 2007, IMMUNOLOGY, V120, P412, DOI 10.1111/j.1365-2567.2006.02517.x
   Carpentier AF, 1999, CANCER RES, V59, P5429
   Chen YL, 2003, J IMMUNOL, V171, P1183, DOI 10.4049/jimmunol.171.3.1183
   Di Carlo E, 2001, BLOOD, V97, P339, DOI 10.1182/blood.V97.2.339
   Di Carlo E, 2003, CHEM IMMUNOL, V83, P182
   Friedberg JW, 2005, BLOOD, V105, P489, DOI 10.1182/blood-2004-06-2156
   Gerszten RE, 1999, NATURE, V398, P718
   HANSSON M, 1978, J IMMUNOL, V121, P6
   HARADA A, 1994, J LEUKOCYTE BIOL, V56, P559
   Hayashi F, 2003, BLOOD, V102, P2660, DOI 10.1182/blood-2003-04-1078
   Hernandez-Ilizaliturri FJ, 2003, CLIN CANCER RES, V9, P5866
   Jemal A, 2007, CA-CANCER J CLIN, V57, P43, DOI 10.3322/canjclin.57.1.43
   Johansson EL, 1998, INFECT IMMUN, V66, P514, DOI 10.1128/IAI.66.2.514-520.1998
   Jozsef L, 2006, J IMMUNOL, V176, P1195, DOI 10.4049/jimmunol.176.2.1195
   Jozsef L, 2004, FASEB J, V18, P1776, DOI 10.1096/fj.04-2048fje
   Kemp TJ, 2005, BLOOD, V106, P3474, DOI 10.1182/blood-2005-03-1327
   Klinman DM, 2004, NAT REV IMMUNOL, V4, P248, DOI 10.1038/nri1329
   Krieg Arthur M, 2007, Proc Am Thorac Soc, V4, P289, DOI 10.1513/pats.200701-021AW
   Krieg AM, 2007, J CLIN INVEST, V117, P1184, DOI 10.1172/JCI31414
   Krieg Arthur M, 2004, Curr Oncol Rep, V6, P88, DOI 10.1007/s11912-004-0019-0
   Link BK, 2006, J IMMUNOTHER, V29, P558, DOI 10.1097/01.cji.0000211304.60126.8f
   Markman M, 2003, LANCET ONCOL, V4, P277, DOI 10.1016/S1470-2045(03)01074-X
   McGuire WP, 2003, BRIT J CANCER, V89, pS3, DOI 10.1038/sj.bjc.6601494
   Meng YX, 2005, INT J CANCER, V116, P992, DOI 10.1002/ijc.21131
   MIOTTI S, 1987, INT J CANCER, V39, P297, DOI 10.1002/ijc.2910390306
   MULLIGAN MS, 1993, J IMMUNOL, V150, P5585
   Nardini E, 2005, J CELL PHYSIOL, V204, P889, DOI 10.1002/jcp.20360
   Pashenkov M, 2006, J CLIN ONCOL, V24, P5716, DOI 10.1200/JCO.2006.07.9129
   PRATESI G, 1995, BRIT J CANCER, V71, P525, DOI 10.1038/bjc.1995.104
   Pratesi G, 2005, CANCER RES, V65, P6388, DOI 10.1158/0008-5472.CAN-05-0602
   Sanford MA, 2001, HUM GENE THER, V12, P1485, DOI 10.1089/10430340152480221
   SINGHAL RL, 1992, ONCOL RES, V4, P517
   Stockmeyer B, 2003, J IMMUNOL, V171, P5124, DOI 10.4049/jimmunol.171.10.5124
   Trevani AS, 2003, EUR J IMMUNOL, V33, P3164, DOI 10.1002/eji.200324334
   WELS W, 1992, CANCER RES, V52, P6310
NR 42
TC 20
Z9 20
U1 1
U2 1
PU AMER ASSOC CANCER RESEARCH
PI PHILADELPHIA
PA 615 CHESTNUT ST, 17TH FLOOR, PHILADELPHIA, PA 19106-4404 USA
SN 1078-0432
EI 1557-3265
J9 CLIN CANCER RES
JI Clin. Cancer Res.
PD SEP 1
PY 2008
VL 14
IS 17
BP 5512
EP 5518
DI 10.1158/1078-0432.CCR-08-0445
PG 7
WC Oncology
SC Oncology
GA 347UG
UT WOS:000259166000024
PM 18765543
OA Bronze
DA 2021-05-03
ER

PT J
AU Menard, C
   Ghiringhelli, F
   Roux, S
   Chaput, N
   Mateus, C
   Grohmann, U
   Caillat-Zucman, S
   Zitvogel, L
   Robert, C
AF Menard, Cedric
   Ghiringhelli, Francois
   Roux, Stephan
   Chaput, Nathalie
   Mateus, Christine
   Grohmann, Ursula
   Caillat-Zucman, Sophie
   Zitvogel, Laurence
   Robert, Caroline
TI CTLA-4 blockade confers lymphocyte resistance to regulatory T-Cells in
   advanced melanoma: Surrogate marker of efficacy of tremelimumab?
SO CLINICAL CANCER RESEARCH
LA English
DT Article
ID LOW-DOSE CYCLOPHOSPHAMIDE; METASTATIC MELANOMA; CANCER REGRESSION;
   ANTITUMOR LYMPHOCYTES; MONOCLONAL-ANTIBODY; ANTIGEN-4 BLOCKADE;
   TUMOR-IMMUNITY; OVARIAN-CANCER; IMMUNOTHERAPY; RESPONSES
AB Purpose: Anti - CTL antigen-4 (CTLA-4) monoclonal antibody (mAb) has led to encouraging antitumor activity associated with immune-related adverse events in patients with heavily pretreated melanoma. However, mechanisms of action and surrogate immunologic markers of efficacy have not been reported thus far. Experimental Design: We monitored the immune responses of 10 melanoma patients included in a phase II clinical trial, which evaluated the efficacy of a second line of therapy of tremelimumab anti - CTLA-4 mAb in patients with metastatic melanoma. The frequency of blood leukocyte populations in association with T cell and regulatory T cell (T-reg) functions were evaluated. Results: Prior to therapy, patients with advanced melanoma presented with a severe CD4(+) and CD8(+) T cell lymphopenia associated with blunted T-cell proliferative capacities that could be assigned to T-reg. Tremelimumab rapidly restored the effector and memory CD4(+) and CD8(+) T-cell pool and TCR-dependent T-cell proliferation that became entirely resistant to T-reg-mediatecl suppression. Progression-free survival and overall survival was directly correlated with the acquisition of a biological response defined as the resistance of peripheral lymphocytes to T-reg-inhibitory effects (obtained in 7 of 10 patients). Conclusion: CTLA-4 blockade seems to be a valuable strategy to revive reactive memory T cells anergized in the context of stage IV melanoma, and our work suggests that memory T-cell resistance toT(reg) resulting from anti - CTLA-4 treatment might be a biological activity marker for tremelimumab in patients with melanoma.
C1 [Ghiringhelli, Francois] INSERM, Fac Med, CRI866, F-21000 Dijon, France.
   [Menard, Cedric; Ghiringhelli, Francois; Roux, Stephan; Chaput, Nathalie; Zitvogel, Laurence; Robert, Caroline] Inst Gustave Roussy, Ctr Clin Invest, CBT507, Villejuif, France.
   [Menard, Cedric; Roux, Stephan; Chaput, Nathalie; Zitvogel, Laurence] Inst Gustave Roussy, INSERM, U805, Villejuif, France.
   [Mateus, Christine; Robert, Caroline] Inst Gustave Roussy, Dept Med, Dermatol Unit, Villejuif, France.
   [Ghiringhelli, Francois] INSERM, Dept Med, Ctr Georges Francois Leclerc, F-21000 Dijon, France.
   [Grohmann, Ursula] Univ Perugia, Dept Expt Med, I-06100 Perugia, Italy.
   [Caillat-Zucman, Sophie] Hop St Vincent de Paul, INSERM, U561, F-75674 Paris, France.
RP Ghiringhelli, F (corresponding author), INSERM, Fac Med, CRI866, 7 Blvd Jeanne Arc, F-21000 Dijon, France.
EM francois.ghiringhelli@yahoo.fr
RI Robert, Caroline/G-6157-2018; Grohmann, Ursula/T-6545-2019; Menard,
   Cedric/AAB-3180-2020
OI Robert, Caroline/0000-0002-9493-0238; Menard,
   Cedric/0000-0002-2207-361X; Grohmann, Ursula/0000-0001-7952-1850;
   ghiringhelli, francois/0000-0002-5465-8305; Caillat-Zucman,
   Sophie/0000-0002-4535-3550
CR Attia P, 2005, J IMMUNOTHER, V28, P582, DOI 10.1097/01.cji.0000175468.19742.10
   Barnett B, 2005, AM J REPROD IMMUNOL, V54, P369, DOI 10.1111/j.1600-0897.2005.00330.x
   BERD D, 1988, CANCER RES, V48, P1671
   Boon T, 2006, ANNU REV IMMUNOL, V24, P175, DOI 10.1146/annurev.immunol.24.021605.090733
   Brunner MC, 1999, J IMMUNOL, V162, P5813
   Chambers CA, 1998, EUR J IMMUNOL, V28, P3137, DOI 10.1002/(SICI)1521-4141(199810)28:10<3137::AID-IMMU3137>3.3.CO;2-O
   Chambers CA, 1997, IMMUNITY, V7, P885, DOI 10.1016/S1074-7613(00)80406-9
   Curiel TJ, 2004, NAT MED, V10, P942, DOI 10.1038/nm1093
   Dannull J, 2005, J CLIN INVEST, V115, P3623, DOI 10.1172/JCI25947
   Dudley ME, 2005, J CLIN ONCOL, V23, P2346, DOI 10.1200/JCO.2005.00.240
   Dudley ME, 2002, SCIENCE, V298, P850, DOI 10.1126/science.1076514
   Fecci PE, 2007, CLIN CANCER RES, V13, P2158, DOI 10.1158/1078-0432.CCR-06-2070
   Galon J, 2006, SCIENCE, V313, P1960, DOI 10.1126/science.1129139
   Ghiringhelli F, 2004, EUR J IMMUNOL, V34, P336, DOI 10.1002/eji.200324181
   Ghiringhelli F, 2005, J EXP MED, V202, P1075, DOI 10.1084/jem.20051511
   Ghiringhelli F, 2007, CANCER IMMUNOL IMMUN, V56, P641, DOI 10.1007/s00262-006-0225-8
   Greenwald RJ, 2001, IMMUNITY, V14, P145, DOI 10.1016/S1074-7613(09)00096-X
   Gulley JL, 2007, NAT CLIN PRACT ONCOL, V4, P136, DOI 10.1038/ncponc0749
   Hodi FS, 2003, P NATL ACAD SCI USA, V100, P4712, DOI 10.1073/pnas.0830997100
   Krummel MF, 1996, J EXP MED, V183, P2533, DOI 10.1084/jem.183.6.2533
   Leach DR, 1996, SCIENCE, V271, P1734, DOI 10.1126/science.271.5256.1734
   Liu WH, 2006, J EXP MED, V203, P1701, DOI 10.1084/jem.20060772
   Luhder F, 2000, P NATL ACAD SCI USA, V97, P12204, DOI 10.1073/pnas.200348397
   Lutsiak MEC, 2005, BLOOD, V105, P2862, DOI 10.1182/blood-2004-06-2410
   Maker AV, 2005, J IMMUNOL, V175, P7746, DOI 10.4049/jimmunol.175.11.7746
   Pages F, 2005, NEW ENGL J MED, V353, P2654, DOI 10.1056/NEJMoa051424
   Peggs KS, 2006, CURR OPIN IMMUNOL, V18, P206, DOI 10.1016/j.coi.2006.01.011
   Phan GQ, 2003, P NATL ACAD SCI USA, V100, P8372, DOI 10.1073/pnas.1533209100
   Quezada SA, 2006, J CLIN INVEST, V116, P1935, DOI 10.1172/JCI27745
   Read S, 2000, J EXP MED, V192, P295, DOI 10.1084/jem.192.2.295
   Reuben JM, 2006, CANCER, V106, P2437, DOI 10.1002/cncr.21854
   Ribas A, 2005, J CLIN ONCOL, V23, P8968, DOI 10.1200/JCO.2005.01.109
   Ribas A, 2007, ONCOLOGIST, V12, P873, DOI 10.1634/theoncologist.12-7-873
   Rosenberg SA, 2004, P NATL ACAD SCI USA, V101, P14639, DOI 10.1073/pnas.0405730101
   Salomon B, 2000, IMMUNITY, V12, P431, DOI 10.1016/S1074-7613(00)80195-8
   Seddiki N, 2006, J EXP MED, V203, P1693, DOI 10.1084/jem.20060468
   Sutmuller RPM, 2001, J EXP MED, V194, P823, DOI 10.1084/jem.194.6.823
   Swann JB, 2007, J CLIN INVEST, V117, P1137, DOI 10.1172/JCI31405
   Taieb J, 2006, J IMMUNOL, V176, P2722, DOI 10.4049/jimmunol.176.5.2722
   Takahashi T, 2000, J EXP MED, V192, P303, DOI 10.1084/jem.192.2.303
   TIVOL EA, 1995, IMMUNITY, V3, P541, DOI 10.1016/1074-7613(95)90125-6
   WATERHOUSE P, 1995, SCIENCE, V270, P985, DOI 10.1126/science.270.5238.985
   Weber J, 2007, ONCOLOGIST, V12, P864, DOI 10.1634/theoncologist.12-7-864
   Woo EY, 2001, CANCER RES, V61, P4766
   Zou WP, 2006, NAT REV IMMUNOL, V6, P295, DOI 10.1038/nri1806
NR 45
TC 81
Z9 81
U1 0
U2 1
PU AMER ASSOC CANCER RESEARCH
PI PHILADELPHIA
PA 615 CHESTNUT ST, 17TH FLOOR, PHILADELPHIA, PA 19106-4404 USA
SN 1078-0432
J9 CLIN CANCER RES
JI Clin. Cancer Res.
PD AUG 15
PY 2008
VL 14
IS 16
BP 5242
EP 5249
DI 10.1158/1078-0432.CCR-07-4797
PG 8
WC Oncology
SC Oncology
GA 338QX
UT WOS:000258523800030
PM 18698043
OA Bronze
DA 2021-05-03
ER

PT J
AU Kretz-Ronlmel, A
   Qin, F
   Dakappagari, N
   Cofiell, R
   Faas, SJ
   Bowdish, KS
AF Kretz-Ronlmel, Anke
   Qin, Fenghua
   Dakappagari, Naveen
   Cofiell, Roxanne
   Faas, Susan J.
   Bowdish, Katherine S.
TI Blockade of CD200 in the presence or absence of antibody effector
   function: Implications for anti-CD200 therapy
SO JOURNAL OF IMMUNOLOGY
LA English
DT Article
ID MONOCLONAL-ANTIBODIES; METASTATIC MELANOMA; ANTIGEN-4 BLOCKADE;
   ANTITUMOR IMMUNITY; COLORECTAL-CANCER; OVARIAN-CARCINOMA;
   PROGNOSTIC-FACTOR; HINGE REGION; FC-RECEPTOR; T-CELLS
AB CD200 is an immunosuppressive molecule overexpressed in multiple hematologic malignancies such as B cell chronic lymphocytic leukemia, multiple myeloma, and acute myeloid leukemia. We previously demonstrated that up-regulation of CD200 on tumor cells suppresses antitumor immune responses and that antagonistic anti-human CD200 mAbs enabled human PBMC-mediated tumor growth inhibition in xenograft NOD/SCID human (hu)-mouse models. Ab variants with effector function (IgG1 constant region (G1)) or without effector function (IgG2/G4 fusion constant region (G2G4)) exhibited high antitumor activity in a human tumor xenograft model in which CD200 was expressed. In this report, we seek to select the best candidate to move forward into the clinic and begin to decipher the mechanisms of tumor cell killing by comparing anti-CD200-G1 vs anti-CD200-G2G4 in two related animal models. In a CD200-expressing xenograft NOD/SCID hu-mouse model where CD200 ligand/receptor interactions are already established before initiating treatment, we find that anti-CD200-G1 is a less effective Ab compared with anti-CD200-G2G4. Separately, in a model that evaluates the effect of the Abs on the immune cell component of the xenograft NOD/SCID hu-mouse model distinctly from the effects of binding to CD200 on tumor cells, we find that the administration of anti-CD200-G1 Abs completely abolished human PBMC-mediated tumor growth inhibition. Along with supporting in vitro studies, our data indicate that anti-CD200-G1 Abs efficiently mediate Ab-dependent cellular cytotoxicity of activated T cells, critical cells involved in immune-mediated killing. These studies suggest important implications regarding the selection of the constant region in anti-CD200 immunotherapy of cancer patients.
C1 [Kretz-Ronlmel, Anke; Qin, Fenghua; Dakappagari, Naveen; Bowdish, Katherine S.] Alexion Antibody Technologies, San Diego, CA 92121 USA.
   [Cofiell, Roxanne; Faas, Susan J.] Alexion Pharmaceut, Cheshire, CT 06410 USA.
RP Bowdish, KS (corresponding author), Alexion Antibody Technologies, 3985 Sorrento Valley Blvd,Suite A, San Diego, CA 92121 USA.
EM kbowdish@alxnsd.com
CR BARCLAY AN, 1986, BIOCHEM SOC SYMP, P149
   CANFIELD SM, 1991, J EXP MED, V173, P1483, DOI 10.1084/jem.173.6.1483
   CARTER P, 1992, P NATL ACAD SCI USA, V89, P4285, DOI 10.1073/pnas.89.10.4285
   Cartron G, 2004, BLOOD, V104, P2635, DOI 10.1182/blood-2004-03-1110
   Chen LP, 2004, NAT REV IMMUNOL, V4, P336, DOI 10.1038/nri1349
   Cilley JC, 2007, EXPERT OPIN BIOL TH, V7, P739, DOI 10.1517/14712598.7.5.739
   Curiel TJ, 2003, NAT MED, V9, P562, DOI 10.1038/nm863
   Dall'Acqua WF, 2006, J IMMUNOL, V177, P1129, DOI 10.4049/jimmunol.177.2.1129
   Dall'Ozzo S, 2004, CANCER RES, V64, P4664, DOI 10.1158/0008-5472.CAN-03-2862
   EPSTEIN MA, 1966, J NATL CANCER I, V37, P547
   French RR, 2007, BLOOD, V109, P4810, DOI 10.1182/blood-2006-11-057216
   Gorczynski RM, 1999, J IMMUNOL, V163, P1654
   Grillo-Lopez AJ, 1999, SEMIN ONCOL, V26, P66
   HALE G, 1988, LANCET, V2, P1394
   Hillmen P, 2004, NEW ENGL J MED, V350, P552, DOI 10.1056/NEJMoa031688
   Hodi FS, 2003, P NATL ACAD SCI USA, V100, P4712, DOI 10.1073/pnas.0830997100
   Hoek RM, 2000, SCIENCE, V290, P1768, DOI 10.1126/science.290.5497.1768
   Kretz-Rommel A, 2007, J IMMUNOL, V178, P5595, DOI 10.4049/jimmunol.178.9.5595
   Kryczek I, 2006, J EXP MED, V203, P871, DOI 10.1084/jem.20050930
   Lazar GA, 2006, P NATL ACAD SCI USA, V103, P4005, DOI 10.1073/pnas.0508123103
   Leyland-Jones B, 2002, ANN ONCOL, V13, P993, DOI 10.1093/annonc/mdf295
   Maker AV, 2005, ANN SURG ONCOL, V12, P1005, DOI 10.1245/ASO.2005.03.536
   McWhirter JR, 2006, P NATL ACAD SCI USA, V103, P1041, DOI 10.1073/pnas.0510081103
   Mendelsohn J, 2000, ONCOGENE, V19, P6550, DOI 10.1038/sj.onc.1204082
   MILLER AD, 2002, GLOBAL OUTSOURCING R, V4, P8
   Moreaux J, 2006, BLOOD, V108, P4194, DOI 10.1182/blood-2006-06-029355
   Mueller JP, 1997, MOL IMMUNOL, V34, P441, DOI 10.1016/S0161-5890(97)00042-4
   Nahta R, 2007, ONCOGENE, V26, P3637, DOI 10.1038/sj.onc.1210379
   Niwa R, 2005, J IMMUNOL METHODS, V306, P151, DOI 10.1016/j.jim.2005.08.009
   Phan GQ, 2003, P NATL ACAD SCI USA, V100, P8372, DOI 10.1073/pnas.1533209100
   Siberil S, 2007, CRIT REV ONCOL HEMAT, V62, P26, DOI 10.1016/j.critrevonc.2006.12.003
   TAO MH, 1993, J EXP MED, V178, P661, DOI 10.1084/jem.178.2.661
   Tonks A, 2007, LEUKEMIA, V21, P566, DOI 10.1038/sj.leu.2404559
   VOSSEN ACTM, 1995, EUR J IMMUNOL, V25, P1492, DOI 10.1002/eji.1830250603
   Wang HY, 2007, CURR OPIN IMMUNOL, V19, P217, DOI 10.1016/j.coi.2007.02.004
   Wright GJ, 2001, IMMUNOLOGY, V102, P173, DOI 10.1046/j.1365-2567.2001.01163.x
   Zhang W, 2006, ANN MED, V38, P545, DOI 10.1080/09546630601070812
NR 37
TC 60
Z9 65
U1 0
U2 0
PU AMER ASSOC IMMUNOLOGISTS
PI BETHESDA
PA 9650 ROCKVILLE PIKE, BETHESDA, MD 20814 USA
SN 0022-1767
EI 1550-6606
J9 J IMMUNOL
JI J. Immunol.
PD JAN 15
PY 2008
VL 180
IS 2
BP 699
EP 705
DI 10.4049/jimmunol.180.2.699
PG 7
WC Immunology
SC Immunology
GA 250HG
UT WOS:000252290000004
PM 18178807
OA Bronze
DA 2021-05-03
ER

PT J
AU Matsumura, N
   Mandai, M
   Hamanishi, J
   Yamaguchi, K
   Fukuhara, K
   Yagi, H
   Higuchi, T
   Takakura, K
   Fujii, S
AF Matsumura, Noriomi
   Mandai, Masaki
   Hamanishi, Junzo
   Yamaguchi, Ken
   Fukuhara, Ken
   Yagi, Haruhiko
   Higuchi, Toshihiro
   Takakura, Kenji
   Fujii, Shingo
TI Immunostimulatory effect of Fms-like tyrosine kinase 3 ligand on
   peripheral monocyte-derived dendritic cells and natural killer cells:
   Utilization for ovarian cancer treatment
SO ONCOLOGY REPORTS
LA English
DT Article
DE tyrosine kinase; dendritic cells; GM-CSF; IL-4; immunotherapy
ID HEMATOPOIETIC PROGENITOR CELLS; COLONY-STIMULATING FACTOR; MURINE FLT3
   LIGAND; IN-VIVO; GROWTH-FACTOR; ANTITUMOR IMMUNITY; VACCINE ADJUVANT;
   GENE-THERAPY; CD40 LIGAND; NOD MICE
AB Systemic administration of Fms-like tyrosine kinase 3 ligand (FLT3L) has been considered to be a major route of delivery for tumor immunotherapy because expression of its receptor, FLT3, was detected predominantly in hematopoetic progenitor cells. However, several studies indicate that FLT3L locally overexpressed in tumor or dendritic cells (DCs) also shows an anti-tumor effect. In the current study, we found that FLT3 expression is not present in monocytes but is instead induced in DCs through the differentiation process resulting from stimulation by GM-CSF and IL-4. Addition of FLT3L further augmented FLT3 induction and also increased CD40 expression in DCs, leading to enhanced induction of lymphoblastoid cell line-targeted cytotoxic T-lymphocyte response and CD107a mobilization in CD8(+) T cells. Furthermore, FLT3L also induced FLT3 expression in peripheral blood NK cells that showed an enhanced response detected by CD107a mobilization. In a murine ovarian cancer model, locally expressed FLT3L showed anti-tumor effects. Collectively, the current study indicates that FLT3L has an immunostimulatory effect on peripheral blood cells and FLT3L targeted to mature peripheral blood cells may serve as a useful tool for cancer immunotherapy.
C1 [Matsumura, Noriomi; Mandai, Masaki; Hamanishi, Junzo; Yamaguchi, Ken; Fukuhara, Ken; Yagi, Haruhiko; Higuchi, Toshihiro; Takakura, Kenji; Fujii, Shingo] Kyoto Univ, Dept Gynecol & Obstet, Grad Sch Med, Kyoto 6068507, Japan.
RP Mandai, M (corresponding author), Kyoto Univ, Dept Gynecol & Obstet, Grad Sch Med, Kyoto 6068507, Japan.
EM mandai@kuhp.kyoto-u.ac.jp
RI Yamaguchi, Ken/Y-6633-2018; Hamanishi, Junzo/AAX-3318-2020
OI Yamaguchi, Ken/0000-0002-7669-1405; Matsumura,
   Noriomi/0000-0002-4512-7975; Hamanishi, Junzo/0000-0002-7750-0623
FU Grants-in-Aid for Scientific ResearchMinistry of Education, Culture,
   Sports, Science and Technology, Japan (MEXT)Japan Society for the
   Promotion of ScienceGrants-in-Aid for Scientific Research (KAKENHI)
   [19890114] Funding Source: KAKEN
CR Alsheikhly AR, 2004, CANCER IMMUNOL IMMUN, V53, P946, DOI 10.1007/s00262-004-0553-5
   *AM CANC SOC, 1995, CANC FACTS FIG 1995, V6
   Antonysamy MA, 2000, CYTOKINE, V12, P87, DOI 10.1006/cyto.1999.0540
   Ardavin C, 2001, TRENDS IMMUNOL, V22, P691, DOI 10.1016/S1471-4906(01)02059-2
   Betts MR, 2003, J IMMUNOL METHODS, V281, P65, DOI 10.1016/S0022-1759(03)00265-5
   Borges L, 1999, J IMMUNOL, V163, P1289
   Brasel K, 1996, BLOOD, V88, P2004, DOI 10.1182/blood.V88.6.2004.bloodjournal8862004
   Braun SE, 1999, HUM GENE THER, V10, P2141, DOI 10.1089/10430349950017130
   Braun SE, 1997, EXP HEMATOL, V25, P51
   Brossart P, 1998, BLOOD, V92, P4238, DOI 10.1182/blood.V92.11.4238.423k16_4238_4247
   Chen KY, 1997, CANCER RES, V57, P3511
   Chilton PM, 2004, DIABETES, V53, P1995, DOI 10.2337/diabetes.53.8.1995
   DISAIA PJ, 1997, CLIN GYNECOLOGIC ONC, P282
   Disis ML, 2002, BLOOD, V99, P2845, DOI 10.1182/blood.V99.8.2845
   Edwan JH, 2004, J IMMUNOL, V172, P5016, DOI 10.4049/jimmunol.172.8.5016
   Fong L, 2001, J IMMUNOL, V166, P4254, DOI 10.4049/jimmunol.166.6.4254
   Freedman RS, 2003, CLIN CANCER RES, V9, P5228
   Karsunky H, 2003, J EXP MED, V198, P305, DOI 10.1084/jem.20030323
   Kataoka K, 2004, J IMMUNOL, V172, P3612, DOI 10.4049/jimmunol.172.6.3612
   Kim JV, 2004, NAT BIOTECHNOL, V22, P403, DOI 10.1038/nbt955
   Kugler A, 2000, NAT MED, V6, P332, DOI 10.1038/73193
   Lacey SF, 2005, J INFECT DIS, V191, P977, DOI 10.1086/428136
   Liu YQ, 2003, J GENE MED, V5, P668, DOI 10.1002/jgm.387
   LYMAN SD, 1994, BLOOD, V83, P2795, DOI 10.1182/blood.V83.10.2795.2795
   Lynch DH, 1997, NAT MED, V3, P625, DOI 10.1038/nm0697-625
   Masten BJ, 2004, J IMMUNOL, V172, P4077, DOI 10.4049/jimmunol.172.7.4077
   Maus MV, 2002, NAT BIOTECHNOL, V20, P143, DOI 10.1038/nbt0202-143
   McKenna HJ, 2000, BLOOD, V95, P3489, DOI 10.1182/blood.V95.11.3489
   McKenna HJ, 2001, CURR OPIN HEMATOL, V8, P149, DOI 10.1097/00062752-200105000-00004
   Miller G, 2003, J IMMUNOL, V170, P3554, DOI 10.4049/jimmunol.170.7.3554
   Morin J, 2003, CLIN EXP IMMUNOL, V134, P388, DOI 10.1111/j.1365-2249.2003.02308.x
   Namikawa R, 1996, BLOOD, V87, P1881
   NILSSON K, 1982, ADV CANCER RES, V37, P319, DOI 10.1016/S0065-230X(08)60886-6
   O'Sullivan B, 2003, CRIT REV IMMUNOL, V23, P83, DOI 10.1615/CritRevImmunol.v23.i12.50
   Ozols RF, 1992, PRINCIPLES PRACTICE, P731
   Pabst R, 2003, J IMMUNOL, V171, P325, DOI 10.4049/jimmunol.171.1.325
   Peehl DM, 2004, J CELL BIOCHEM, V91, P185, DOI 10.1002/jcb.10691
   Pulendran B, 2000, J IMMUNOL, V165, P566, DOI 10.4049/jimmunol.165.1.566
   Rasko JEJ, 1995, LEUKEMIA, V9, P2058
   ROSNET O, 1993, BLOOD, V82, P1110, DOI 10.1182/blood.V82.4.1110.bloodjournal8241110
   Rubio V, 2003, NAT MED, V9, P1377, DOI 10.1038/nm942
   Sang HX, 2003, VACCINE, V21, P3019, DOI 10.1016/S0264-410X(03)00143-9
   Silver DF, 2000, GYNECOL ONCOL, V77, P377, DOI 10.1006/gyno.2000.5782
   Sivanandham M, 2002, CANCER IMMUNOL IMMUN, V51, P63, DOI 10.1007/s00262-001-0256-0
   Smith JR, 2001, IMMUNOLOGY, V102, P352, DOI 10.1046/j.1365-2567.2001.01180.x
   Teshima T, 2002, BLOOD, V99, P1825, DOI 10.1182/blood.V99.5.1825
   Tourkova IL, 2003, J IMMUNOTHER, V26, P468, DOI 10.1097/00002371-200311000-00002
   Veiby OP, 1996, J IMMUNOL, V157, P2953
   Visser M, 1996, BRIT J HAEMATOL, V94, P236, DOI 10.1046/j.1365-2141.1996.d01-1789.x
   Yanagi K, 2003, INT J ONCOL, V22, P345
NR 50
TC 7
Z9 10
U1 0
U2 5
PU PROFESSOR D A SPANDIDOS
PI ATHENS
PA 1, S MERKOURI ST, EDITORIAL OFFICE,, ATHENS 116 35, GREECE
SN 1021-335X
J9 ONCOL REP
JI Oncol. Rep.
PD FEB
PY 2008
VL 19
IS 2
BP 505
EP 515
PG 11
WC Oncology
SC Oncology
GA 255HK
UT WOS:000252648600027
PM 18202801
DA 2021-05-03
ER

PT J
AU Buckanovich, RJ
   Facciabene, A
   Kim, S
   Benencia, F
   Sasaroli, D
   Balint, K
   Katsaros, D
   O'Brien-Jenkins, A
   Gimotty, PA
   Coukos, G
AF Buckanovich, Ronald J.
   Facciabene, Andrea
   Kim, Sarah
   Benencia, Fabian
   Sasaroli, Dimitra
   Balint, Klara
   Katsaros, Dionysios
   O'Brien-Jenkins, Anne
   Gimotty, Phyllis A.
   Coukos, George
TI Endothelin B receptor mediates the endothelial barrier to T cell homing
   to tumors and disables immune therapy
SO NATURE MEDICINE
LA English
DT Article
ID NITRIC-OXIDE SYNTHASE; EPITHELIAL OVARIAN-CANCER; NF-KAPPA-B; LYMPHOCYTE
   ACCUMULATION; LEUKOCYTE ADHESION; VASCULAR FUNCTION; EMERGING ROLE;
   EXPRESSION; ANTAGONISTS; IMMUNOTHERAPY
AB In spite of their having sufficient immunogenicity, tumor vaccines remain largely ineffective. The mechanisms underlying this lack of efficacy are still unclear. Here we report a previously undescribed mechanism by which the tumor endothelium prevents T cell homing and hinders tumor immunotherapy. Transcriptional profiling of microdissected tumor endothelial cells from human ovarian cancers revealed genes associated with the absence or presence of tumor-infiltrating lymphocytes (TILs). Overexpression of the endothelin B receptor (ETBR) was associated with the absence of TILs and short patient survival time. The ETBR inhibitor BQ-788 increased T cell adhesion to human endothelium in vitro, an effect countered by intercellular adhesion molecule-1 (ICAM-1) blockade or treatment with NO donors. In mice, ETBR neutralization by BQ-788 increased T cell homing to tumors; this homing required ICAM-1 and enabled tumor response to otherwise ineffective immunotherapy in vivo without changes in systemic antitumor immune response. These findings highlight a molecular mechanism with the potential to be pharmacologically manipulated to enhance the efficacy of tumor immunotherapy in humans.
C1 [Buckanovich, Ronald J.; Facciabene, Andrea; Kim, Sarah; Benencia, Fabian; Sasaroli, Dimitra; Balint, Klara; O'Brien-Jenkins, Anne; Gimotty, Phyllis A.; Coukos, George] Univ Penn, Ctr Res Ovarian Canc Early Detect & Cure, Philadelphia, PA 19104 USA.
   [Buckanovich, Ronald J.] Univ Penn, Dept Med, Philadelphia, PA 19104 USA.
   [Benencia, Fabian; Coukos, George] Univ Penn, Abramson Family Canc Res Inst, Philadelphia, PA 19104 USA.
   [Sasaroli, Dimitra] Univ Penn, Dept Biostat & Epidemiol, Philadelphia, PA 19104 USA.
   [Gimotty, Phyllis A.] Democritus Univ Thrace, Dept Mol Biol & Genet, Alexandroupolis 68100, Greece.
   [Katsaros, Dionysios] Univ Turin, Dept Obstet & Gynecol, I-10126 Turin, Italy.
RP Coukos, G (corresponding author), Univ Penn, Ctr Res Ovarian Canc Early Detect & Cure, Philadelphia, PA 19104 USA.
EM gcks@mail.med.upenn.edu
RI Coukos, George/ABG-7389-2020; Benencia, Fabian/AAH-1613-2020
OI Benencia, Fabian/0000-0003-3049-6150; Coukos, George/0000-0001-8813-7367
FU FIC NIH HHSUnited States Department of Health & Human ServicesNational
   Institutes of Health (NIH) - USANIH Fogarty International Center (FIC)
   [D43-TW00671] Funding Source: Medline; NCI NIH HHSUnited States
   Department of Health & Human ServicesNational Institutes of Health (NIH)
   - USANIH National Cancer Institute (NCI) [P50-CA083638, R01-CA112162,
   R01-CA098951] Funding Source: Medline; NICHD NIH HHSUnited States
   Department of Health & Human ServicesNational Institutes of Health (NIH)
   - USANIH Eunice Kennedy Shriver National Institute of Child Health &
   Human Development (NICHD) [K12-HD43459] Funding Source: Medline; EUNICE
   KENNEDY SHRIVER NATIONAL INSTITUTE OF CHILD HEALTH &HUMAN
   DEVELOPMENTUnited States Department of Health & Human ServicesNational
   Institutes of Health (NIH) - USANIH Eunice Kennedy Shriver National
   Institute of Child Health & Human Development (NICHD) [K12HD043459]
   Funding Source: NIH RePORTER; FOGARTY INTERNATIONAL CENTERUnited States
   Department of Health & Human ServicesNational Institutes of Health (NIH)
   - USANIH Fogarty International Center (FIC) [D43TW000671] Funding
   Source: NIH RePORTER; NATIONAL CANCER INSTITUTEUnited States Department
   of Health & Human ServicesNational Institutes of Health (NIH) - USANIH
   National Cancer Institute (NCI) [P50CA083638, R01CA112162, R01CA098951]
   Funding Source: NIH RePORTER
CR Baatz H, 2001, INFLAMM RES, V50, P534, DOI 10.1007/PL00000231
   Bagnall AJ, 2006, HYPERTENSION, V48, P286, DOI 10.1161/01.HYP.0000229907.58470.4c
   Bagnato A, 2005, ENDOCR-RELAT CANCER, V12, P761, DOI 10.1677/erc.1.01077
   Bouzin C, 2007, J IMMUNOL, V178, P1505, DOI 10.4049/jimmunol.178.3.1505
   Buckanovich RJ, 2007, J CLIN ONCOL, V25, P852, DOI 10.1200/JCO.2006.08.8583
   Buckanovich RJ, 2006, CANCER BIOL THER, V5, P635, DOI 10.4161/cbt.5.6.2676
   Cardillo C, 1999, HYPERTENSION, V33, P753, DOI 10.1161/01.HYP.33.2.753
   Conejo-Garcia JR, 2005, BLOOD, V105, P679, DOI 10.1182/blood-2004-05-1906
   Courreges MC, 2006, CANCER GENE THER, V13, P182, DOI 10.1038/sj.cgt.7700888
   Cowburn PJ, 2005, EUR J HEART FAIL, V7, P37, DOI 10.1016/j.ejheart.2004.08.001
   D'Orleans-Juste P, 2002, PHARMACOL THERAPEUT, V95, P221, DOI 10.1016/S0163-7258(02)00235-8
   Espina V, 2006, NAT PROTOC, V1, P586, DOI 10.1038/nprot.2006.85
   Feuerer M, 2006, J IMMUNOL, V176, P2857, DOI 10.4049/jimmunol.176.5.2857
   Fukami T, 1996, J MED CHEM, V39, P2313, DOI 10.1021/jm9600914
   Galon J, 2006, SCIENCE, V313, P1960, DOI 10.1126/science.1129139
   Gattinoni L, 2006, NAT REV IMMUNOL, V6, P383, DOI 10.1038/nri1842
   GAUTHIER TW, 1994, AM J PHYSIOL-GASTR L, V267, pG562
   Grimshaw MJ, 2004, CANCER RES, V64, P2461, DOI 10.1158/0008-5472.CAN-03-1069
   Halcox JPJ, 2007, HYPERTENSION, V49, P1134, DOI 10.1161/HYPERTENSIONAHA.106.083303
   Hamanishi J, 2007, P NATL ACAD SCI USA, V104, P3360, DOI 10.1073/pnas.0611533104
   Hickey MJ, 2001, CLIN SCI, V100, P1, DOI 10.1042/CS20000135
   Hodi FS, 2006, ADV IMMUNOL, V90, P341, DOI 10.1016/S0065-2776(06)90009-1
   Huddleston HG, 2005, GYNECOL ONCOL, V96, P77, DOI 10.1016/j.ygyno.2004.08.047
   Iqbal J, 2005, MINI-REV MED CHEM, V5, P381, DOI 10.2174/1389557053544010
   Kelleher ZT, 2007, J BIOL CHEM, V282, P30667, DOI 10.1074/jbc.M705929200
   Korman AJ, 2006, ADV IMMUNOL, V90, P297, DOI 10.1016/S0065-2776(06)90008-X
   Kubes P, 2000, GUT, V47, P6, DOI 10.1136/gut.47.1.6
   Kuhlmann A, 2005, CORNEA, V24, P837, DOI 10.1097/01.ico.0000157400.81408.2b
   Lelamali K, 2001, J CELL PHYSIOL, V188, P337, DOI 10.1002/jcp.1128
   Levin ER, 1996, AM J NEPHROL, V16, P246, DOI 10.1159/000169004
   Lopez A, 2004, CRIT CARE MED, V32, P21, DOI 10.1097/01.CCM.0000105581.01815.C6
   Marasciulo FL, 2006, CURR MED CHEM, V13, P1655, DOI 10.2174/092986706777441968
   Morris CD, 2005, BRIT J CANCER, V92, P2148, DOI 10.1038/sj.bjc.6602676
   Motte S, 2006, PHARMACOL THERAPEUT, V110, P386, DOI 10.1016/j.pharmthera.2005.08.012
   Nelson J, 2003, NAT REV CANCER, V3, P110, DOI 10.1038/nrc990
   Ng QS, 2007, LANCET ONCOL, V8, P111, DOI 10.1016/S1470-2045(07)70001-3
   Peng XH, 2007, CANCER IMMUNOL IMMUN, V56, P797, DOI 10.1007/s00262-006-0240-9
   Salani D, 2000, AM J PATHOL, V157, P1703, DOI 10.1016/S0002-9440(10)64807-9
   Sampaio ALF, 2004, J LEUKOCYTE BIOL, V76, P210, DOI 10.1189/jlb.1003504
   Sampaio ALF, 2000, J LEUKOCYTE BIOL, V67, P189
   Sato E, 2005, P NATL ACAD SCI USA, V102, P18538, DOI 10.1073/pnas.0509182102
   Schlom J, 2007, CLIN CANCER RES, V13, P3776, DOI 10.1158/1078-0432.CCR-07-0588
   TSUKAHARA H, 1994, J BIOL CHEM, V269, P21778
   WAGNER OF, 1992, J BIOL CHEM, V267, P16066
   Waldow T, 2006, NITRIC OXIDE-BIOL CH, V15, P103, DOI 10.1016/j.niox.2005.12.005
   Wanecek M, 2000, EUR J PHARMACOL, V407, P1, DOI 10.1016/S0014-2999(00)00675-0
   Wedgwood S, 2005, AM J PHYSIOL-LUNG C, V288, pL480, DOI 10.1152/ajplung.00283.2004
   Wulfing P, 2003, CLIN CANCER RES, V9, P4125
   Zhang L, 2003, NEW ENGL J MED, V348, P203, DOI 10.1056/NEJMoa020177
   Zhang L, 2002, AM J PATHOL, V161, P2295, DOI 10.1016/S0002-9440(10)64505-1
NR 50
TC 339
Z9 344
U1 0
U2 22
PU NATURE PUBLISHING GROUP
PI NEW YORK
PA 75 VARICK ST, 9TH FLR, NEW YORK, NY 10013-1917 USA
SN 1078-8956
EI 1546-170X
J9 NAT MED
JI Nat. Med.
PD JAN
PY 2008
VL 14
IS 1
BP 28
EP 36
DI 10.1038/nm1699
PG 9
WC Biochemistry & Molecular Biology; Cell Biology; Medicine, Research &
   Experimental
SC Biochemistry & Molecular Biology; Cell Biology; Research & Experimental
   Medicine
GA 249IV
UT WOS:000252222400019
PM 18157142
DA 2021-05-03
ER

PT J
AU Inami, K
   Kajino, K
   Abe, M
   Hagiwara, Y
   Maeda, M
   Suyama, M
   Watanabe, S
   Hino, O
AF Inami, Koichi
   Kajino, Kazunori
   Abe, Masaaki
   Hagiwara, Yoshiaki
   Maeda, Masahiro
   Suyama, Masafumi
   Watanabe, Sumio
   Hino, Okio
TI Secretion of N-ERC/mesothelin and expression of C-ERC/mesothelin in
   human pancreatic ductal carcinoma
SO ONCOLOGY REPORTS
LA English
DT Article
DE ERC/mesothelin; pancreatic ductal carcinoma; ELISA; immunohistochemistry
ID TUMOR-MARKER; EPITHELIOID MESOTHELIOMA; MOLECULAR-CLONING; SERUM;
   CANCER; IDENTIFICATION
AB ERC/mesothelin gene (MSLN) encodes a precursor protein, which is cleaved by proteases to generate N-ERC/mesothelin and C-ERC/mesothelin. N-ERC/mesothelin is a Soluble protein, also known as megakaryocyte-potentiating factor, which is released into extracellular space. N-ERC/mesothelin is known to be a serum marker of mesothelioma. We have previously developed an enzyme-linked immunosorbent assay system for N-ERC/mesothelin, which can detect mesothelioma. C-ERC/mesothelin is expressed in normal mesothelial cell, pancreatic cancers, ovarian cancers, mesotheliomas and some other cancers. Pancreatic ductal carcinoma remain,,, a fatal disease because its diagnosis often occurs very late. In this Study, we examined ERC/mesothelin expression in human pancreatic cancer cell lines (MIA-PaCa2, PK-1, KP-3, TCC-PAN2, PK-59 and PK-45H) by reverse transcription-polymerase chain reaction and immunoblotting and N-ERC/mesothelin concentration in the Supernatant of cultured cancer cells by the ELISA system. We also investigated C-ERC/mesothlein expression in human pancreatic ductal carcinoma tissues by immunostaining using 5132 anti-mesothelin monoclonal antibody and N-ERC/mesothelin concentration in sera obtained from patients with pancreatic ductal carcinoma via ELISA. In vitro, N-ERC/mesothelin concentration in cell Culture medium nearly correlated with the expression level of CERC/mesothelin. Although C-ERC/mesothelin was frequently expressed in human pancreatic ductal carcinoma, serum NERC/mesothelin concentration of cancer patients was equivalent to healthy controls. N-ERC/mesothelin was not useful as a serum marker of pancreatic ductal carcinoma, but because of frequent expression, GERC/mesothelin might be useful as a target of molecular imaging and immunotherapy.
C1 [Inami, Koichi; Kajino, Kazunori; Abe, Masaaki; Hagiwara, Yoshiaki; Hino, Okio] Juntendo Univ, Sch Med, Dept Pathol & Oncol, Bunkyo Ku, Tokyo 1138421, Japan.
   [Inami, Koichi; Suyama, Masafumi; Watanabe, Sumio] Juntendo Univ, Sch Med, Dept Gastroenterol, Tokyo 1138421, Japan.
   Immunobiol Labs, Takasaki, Gunma 3700831, Japan.
RP Hino, O (corresponding author), Juntendo Univ, Sch Med, Dept Pathol & Oncol, Bunkyo Ku, 2-1-1 Hongo, Tokyo 1138421, Japan.
EM ohino@med.juntendo.ac.jp
FU Ministry of Education, Culture, Sports and Science and Technology of
   JapanMinistry of Education, Culture, Sports, Science and Technology,
   Japan (MEXT); Ministry of Health, Labor and Welfare of JapanMinistry of
   Health, Labour and Welfare, Japan
FX We would like to thank, Masumi Maruo, Naoko Aoki, Kazu Shiomi, Danqing
   Zhang, ToshiyLiki Kobayashi and members of the Department of
   Gastroenterology, Juntendo ZD hospital, for their help in management of
   this study. This work is supported by a Grant-in-Aid for Cancer Research
   and Grants-in-Aid for Scientific Research from the Ministry of
   Education, Culture, Sports and Science and Technology of Japan and the
   Ministry of Health, Labor and Welfare of Japan. This study was partially
   supported by a consignment expense for Molecular Imaging Program on
   'Research Base for PET Diagnosis' from Ministry of Education, Culture,
   Sport and Science and Technology, Government of Japan.
CR Argani P, 2001, CLIN CANCER RES, V7, P3862
   Baruch AC, 2007, DIAGN CYTOPATHOL, V35, P143, DOI 10.1002/dc.20594
   Chang K, 1996, P NATL ACAD SCI USA, V93, P136, DOI 10.1073/pnas.93.1.136
   CHANG K, 1992, INT J CANCER, V51, P548, DOI 10.1002/ijc.2910510408
   CHOMCZYNSKI P, 1987, ANAL BIOCHEM, V162, P156, DOI 10.1016/0003-2697(87)90021-2
   Egawa S, 2004, PANCREAS, V28, P235, DOI 10.1097/00006676-200404000-00004
   Hassan R, 2006, CLIN CANCER RES, V12, P447, DOI 10.1158/1078-0432.CCR-05-1477
   Hassan R, 2004, CLIN CANCER RES, V10, P3937, DOI 10.1158/1078-0432.CCR-03-0801
   HINO O, 2007, CANCER SCI, V98, P1147
   KOJIMA T, 1995, J BIOL CHEM, V270, P21984, DOI 10.1074/jbc.270.37.21984
   Li DH, 2004, LANCET, V363, P1049, DOI 10.1016/S0140-6736(04)15841-8
   Maeda M, 2006, ONCOLOGY-BASEL, V71, P26, DOI 10.1159/000100446
   Maeda M, 2006, PATHOL INT, V56, P649, DOI 10.1111/j.1440-1827.2006.02024.x
   Matsuno S, 2004, PANCREAS, V28, P219, DOI 10.1097/00006676-200404000-00002
   Onda M, 2006, CLIN CANCER RES, V12, P4225, DOI 10.1158/1078-0432.CCR-06-0472
   Robinson BWS, 2005, LUNG CANCER, V49, pS109, DOI 10.1016/j.lungcan.2005.03.020
   Robinson BWS, 2003, LANCET, V362, P1612, DOI 10.1016/S0140-6736(03)14794-0
   Sapede C, 2008, CANCER SCI, V99, P590, DOI 10.1111/j.1349-7006.2007.00715.x
   Scholler N, 1999, P NATL ACAD SCI USA, V96, P11531, DOI 10.1073/pnas.96.20.11531
   Segawa T, 2008, BIOCHEM BIOPH RES CO, V369, P915, DOI 10.1016/j.bbrc.2008.02.114
   Shiomi K, 2008, CLIN CANCER RES, V14, P1431, DOI 10.1158/1078-0432.CCR-07-1613
   Shiomi K, 2006, CANCER SCI, V97, P928, DOI 10.1111/j.1349-7006.2006.00246.x
   Wray CJ, 2005, GASTROENTEROLOGY, V128, P1626, DOI 10.1053/j.gastro.2005.03.035
   YAMAGUCHI N, 1994, J BIOL CHEM, V269, P805
   Yamashita Y, 2000, BIOCHEM BIOPH RES CO, V275, P134, DOI 10.1006/bbrc.2000.3280
   Yaziji H, 2006, MODERN PATHOL, V19, P514, DOI 10.1038/modpathol.3800534
NR 26
TC 12
Z9 12
U1 0
U2 5
PU SPANDIDOS PUBL LTD
PI ATHENS
PA POB 18179, ATHENS, 116 10, GREECE
SN 1021-335X
EI 1791-2431
J9 ONCOL REP
JI Oncol. Rep.
PD DEC
PY 2008
VL 20
IS 6
BP 1375
EP 1380
DI 10.3892/or_00000155
PG 6
WC Oncology
SC Oncology
GA 378AK
UT WOS:000261293300012
PM 19020717
OA Bronze
DA 2021-05-03
ER

PT J
AU Morecki, S
   Lindhofer, H
   Yacovlev, E
   Gelfand, Y
   Ruf, P
   Slavin, S
AF Morecki, Shoshana
   Lindhofer, Horst
   Yacovlev, Elena
   Gelfand, Yael
   Ruf, Peter
   Slavin, Shimon
TI Induction of long-lasting antitumor immunity by concomitant cell therapy
   with allogeneic lymphocytes and trifunctional bispecific antibody
SO EXPERIMENTAL HEMATOLOGY
LA English
DT Article
ID HIGH-DOSE INTERLEUKIN-2; ACTIVATED KILLER-CELLS; X ANTI-CD3 ANTIBODY;
   MALIGNANT ASCITES; ADOPTIVE IMMUNOTHERAPY; LEUKEMIA RELAPSE; ACCESSORY
   CELLS; ADVANCED CANCER; OVARIAN-CANCER; T-LYMPHOCYTES
AB Objective. Use of a trifunctional bispecific antibody (trAb) given concomitantly with allogeneic cell therapy to achieve an anti tumor effect without graft-vs-host disease (GVHD).
   Materials and Methods. A trAb-directed against murine CD3 and human epithelial cell adhesion molecule (EpCAM) (BiLu), was given alone or concomitantly with interleukin (IL)-2-activated (LAK) H-2(b) donor splenocytes to H-2(d/b) mice inoculated with murine melanoma cells transfected with human EpCAM.
   Results. A total of 32/38 mice treated with BiLu and LAK splenocytes, were tumor-free survivors without GVHD for > 200 days following inoculation of a 100% lethal tumor dose (5 X 10(4)). Of 28 disease-free surviving mice previously treated with LAK splenocytes and BiLu, 24 mice proved resistance to a second tumor challenge of 10(4) cells given > 210 days following the first tumor inoculation with no evidence of disease for > 150 days. In contrast, only 4 of 13 disease-free survivor mice treated with naive splenocytes and BiLu, and 5 of 10 disease-free survivor controls treated with BiLu only, resisted the second tumor challenge. Induction of antitumor immunity was more efficient and long-lasting (> 150 days) in mice previously injected with a lethal tumor cell dose of 5 X 10(4) cells than in mice previously inoculated with 5 X 10(3) tumor cells.
   Conclusion. Concomitantly treatment of allogeneic LAK cells and trAb-induced an efficient long-lasting antitumor immunity. Considering the documented efficacy of anti-EpCAM bispecific antibody in various metastatic cancers, clinical application of our approach may be justified in patients with minimal residual disease at high risk for tumor recurrence. (c) 2008 ISEH - Society for Hematology and Stem Cells. Published by Elsevier Inc.
C1 [Morecki, Shoshana; Yacovlev, Elena; Gelfand, Yael; Slavin, Shimon] Hadassah Univ Hosp, Dept Bone Marrow Transplant & Canc Immunotherapy, Cell Therapy & Transplantat Res Lab, IL-91120 Jerusalem, Israel.
   [Lindhofer, Horst; Ruf, Peter] TRION Res, Martinsried, Germany.
RP Morecki, S (corresponding author), Hadassah Univ Hosp, Dept Bone Marrow Transplant & Canc Immunotherapy, Cell Therapy & Transplantat Res Lab, POB 12000, IL-91120 Jerusalem, Israel.
EM morecki@hadassah.org.il
CR Burges A, 2007, CLIN CANCER RES, V13, P3899, DOI 10.1158/1078-0432.CCR-06-2769
   CLARK M, 1988, PROG ALLERGY, V45, P31
   Clynes R, 2006, HEMATOL ONCOL CLIN N, V20, P585, DOI 10.1016/j.hoc.2006.02.010
   COHEN P, 1993, J IMMUNOL, V151, P4803
   Dreier T, 2002, INT J CANCER, V100, P690, DOI 10.1002/ijc.10557
   Friedrich SW, 2002, NEOPLASIA, V4, P449, DOI 10.1038/sj.neo.7900260
   Heiss MM, 2005, INT J CANCER, V117, P435, DOI 10.1002/ijc.21165
   KAPLAN EL, 1958, J AM STAT ASSOC, V53, P457, DOI 10.2307/2281868
   Kiewe P, 2006, CLIN CANCER RES, V12, P3085, DOI 10.1158/1078-0432.CCR-05-2436
   Kudo T, 1999, TOHOKU J EXP MED, V188, P275, DOI 10.1620/tjem.188.275
   LEFOR AT, 1991, J SURG RES, V50, P15, DOI 10.1016/0022-4804(91)90004-6
   LINDHOFER H, 1995, J IMMUNOL, V155, P219
   Lindhofer H, 1996, BLOOD, V88, P4651, DOI 10.1182/blood.V88.12.4651.bloodjournal88124651
   MANTEL NATHAN, 1966, CANCERCHEMOTHERAP REP, V50, P163
   Marme A, 2002, INT J CANCER, V101, P183, DOI 10.1002/ijc.10562
   MIESCHER GC, 1989, IMMUNOL LETT, V23, P113, DOI 10.1016/0165-2478(89)90122-3
   Morecki S, 2004, BIOL BLOOD MARROW TR, V10, P40, DOI 10.1016/j.bbmt.2003.09.013
   Morecki S, 2006, BLOOD, V107, P1564, DOI 10.1182/blood-2005-07-2738
   MULE JJ, 1984, SCIENCE, V225, P1487, DOI 10.1126/science.6332379
   Panigrahi S, 2004, EXP HEMATOL, V32, P756, DOI 10.1016/j.exphem.2004.04.009
   Porgador A, 1997, P NATL ACAD SCI USA, V94, P13140, DOI 10.1073/pnas.94.24.13140
   Riechelmann H, 2007, CANCER IMMUNOL IMMUN, V56, P1397, DOI 10.1007/s00262-007-0283-6
   Riesenberg R, 2001, J HISTOCHEM CYTOCHEM, V49, P911, DOI 10.1177/002215540104900711
   ROSENBERG SA, 1993, JNCI-J NATL CANCER I, V85, P622, DOI 10.1093/jnci/85.8.622
   ROSENBERG SA, 1987, NEW ENGL J MED, V316, P889, DOI 10.1056/NEJM198704093161501
   Ruf P, 2001, BLOOD, V98, P2526, DOI 10.1182/blood.V98.8.2526
   Schmitt M, 2004, INT J ONCOL, V25, P841
   Slavin S, 1996, BLOOD, V87, P2195, DOI 10.1182/blood.V87.6.2195.bloodjournal8762195
   SLAVIN S, 2001, LANCET ONCOL, P2491
   Vourka-Karussis U, 1999, EXP HEMATOL, V27, P461, DOI 10.1016/S0301-472X(98)00026-5
   Wimberger P, 2003, INT J CANCER, V105, P241, DOI 10.1002/ijc.11056
   Zeidler R, 1999, J IMMUNOL, V163, P1246
   Zeidler R, 2000, BRIT J CANCER, V83, P261
NR 33
TC 25
Z9 28
U1 0
U2 1
PU ELSEVIER SCIENCE INC
PI NEW YORK
PA 360 PARK AVE SOUTH, NEW YORK, NY 10010-1710 USA
SN 0301-472X
EI 1873-2399
J9 EXP HEMATOL
JI Exp. Hematol.
PD AUG
PY 2008
VL 36
IS 8
BP 997
EP 1003
DI 10.1016/j.exphem.2008.03.005
PG 7
WC Hematology; Medicine, Research & Experimental
SC Hematology; Research & Experimental Medicine
GA 334FH
UT WOS:000258207200010
PM 18495330
DA 2021-05-03
ER

PT J
AU Milne, K
   Barnes, RO
   Girardin, A
   Mawer, MA
   Nesslinger, NJ
   Ng, A
   Nielsen, JS
   Sahota, R
   Tran, E
   Webb, JR
   Wong, MQ
   Wick, DA
   Wray, A
   McMurtrie, E
   Kobel, M
   Kalloger, SE
   Gilks, CB
   Watson, PH
   Nelson, BH
AF Milne, Katy
   Barnes, Rebecca O.
   Girardin, Adam
   Mawer, Melanie A.
   Nesslinger, Nancy J.
   Ng, Alvin
   Nielsen, Julie S.
   Sahota, Robert
   Tran, Eric
   Webb, John R.
   Wong, May Q.
   Wick, Darin A.
   Wray, Andrew
   McMurtrie, Elissa
   Koebel, Martin
   Kalloger, Steven E.
   Gilks, C. Blake
   Watson, Peter H.
   Nelson, Brad H.
TI Tumor-Infiltrating T Cells Correlate with NY-ESO-1-Specific
   Autoantibodies in Ovarian Cancer
SO PLOS ONE
LA English
DT Article
ID INDEPENDENT PROGNOSTIC-FACTOR; INTRAPERITONEAL ADOPTIVE IMMUNOTHERAPY;
   FOLATE BINDING-PROTEIN; ACTIVATED KILLER-CELL; RECOMBINANT
   INTERLEUKIN-2; BREAST-CANCER; LYMPHOCYTES RECOGNIZE; HER2/NEU
   EXPRESSION; ANTIGEN-EXPRESSION; INTERFERON-GAMMA
AB Background: Tumor-infiltrating CD8+ T cells are correlated with prolonged progression-free and overall survival in epithelial ovarian cancer (EOC). A significant fraction of EOC patients mount autoantibody responses to various tumor antigens, however the relationship between autoantibodies and tumor-infiltrating T cells has not been investigated in EOC or any other human cancer. We hypothesized that autoantibody and T cell responses may be correlated in EOC and directed toward the same antigens.
   Methodology and Principal Findings: We obtained matched serum and tumor tissue from 35 patients with high-grade serous ovarian cancer. Serum samples were assessed by ELISA for autoantibodies to the common tumor antigen NY-ESO-1. Tumor tissue was examined by immunohistochemistry for expression of NY-ESO-1, various T cell markers (CD3, CD4, CD8, CD25, FoxP3, TIA-1 and Granzyme B) and other immunological markers (CD20, MHC class I and MHC class II). Lymphocytic infiltrates varied widely among tumors and included cells positive for CD3, CD8, TIA-1, CD25, FoxP3 and CD4. Twenty-six percent (9/35) of patients demonstrated serum IgG autoantibodies to NY-ESO-1, which were positively correlated with expression of NY-ESO-1 antigen by tumor cells (r = 0.57, p = 0.0004). Autoantibodies to NY-ESO-1 were associated with increased tumor-infiltrating CD8+, CD4+ and FoxP3+ cells. In an individual HLA-A2+ patient with autoantibodies to NY-ESO-1, CD8+ T cells isolated from solid tumor and ascites were reactive to NY-ESO-1 by IFN-gamma ELISPOT and MHC class I pentamer staining.
   Conclusion and Significance: We demonstrate that tumor-specific autoantibodies and tumor-infiltrating T cells are correlated in human cancer and can be directed against the same target antigen. This implies that autoantibodies may collaborate with tumor-infiltrating T cells to influence clinical outcomes in EOC. Furthermore, serological screening methods may prove useful for identifying clinically relevant T cell antigens for immunotherapy.
C1 [Milne, Katy; Barnes, Rebecca O.; Girardin, Adam; Mawer, Melanie A.; Nesslinger, Nancy J.; Ng, Alvin; Nielsen, Julie S.; Sahota, Robert; Tran, Eric; Webb, John R.; Wong, May Q.; Wick, Darin A.; Wray, Andrew; Watson, Peter H.; Nelson, Brad H.] BC Canc Agcy, Trev & Joyce Deeley Res Ctr, Victoria, BC, Canada.
   [Girardin, Adam; Tran, Eric; Webb, John R.; Watson, Peter H.; Nelson, Brad H.] Univ Victoria, Dept Biochem & Microbiol, Victoria, BC V8W 2Y2, Canada.
   [McMurtrie, Elissa] BC Canc Agcy, Victoria, BC, Canada.
   [Koebel, Martin; Kalloger, Steven E.; Gilks, C. Blake] Vancouver Gen Hosp, Dept Anat Pathol, Vancouver, BC, Canada.
   [Watson, Peter H.] Univ British Columbia, Dept Pathol, Vancouver, BC V5Z 1M9, Canada.
   [Nelson, Brad H.] Univ British Columbia, Dept Med Genet, Vancouver, BC V5Z 1M9, Canada.
RP Milne, K (corresponding author), BC Canc Agcy, Trev & Joyce Deeley Res Ctr, Victoria, BC, Canada.
EM bnelson@bccancer.bc.ca
RI Nelson, Brad H/K-2622-2014; Kobel, Martin/A-7373-2011; Kalloger,
   Steve/B-3949-2010
OI Watson, Peter/0000-0002-1642-0638; Milne, Katy/0000-0001-5616-1821;
   Kobel, Martin/0000-0002-6615-2037; Nelson, Brad/0000-0002-4445-5539
FU British Columbia Cancer Foundation; Canary Foundation; U.S. Department
   of DefenseUnited States Department of Defense [OC000018]
FX British Columbia Cancer Foundation, Canary Foundation, U.S. Department
   of Defense (OC000018). None of the sponsors had any role in the design
   and conduct of the study, in the collection, analysis, and
   interpretation of the data, or in the preparation, review, or approval
   of the manuscript.
CR Akahiro Jun-ichi, 2004, Int J Clin Oncol, V9, P42, DOI 10.1007/s10147-003-0360-6
   AOKI Y, 1991, CANCER RES, V51, P1934
   Bagnoli M, 2007, MOL CANCER THER, V6, P762, DOI 10.1158/1535-7163.MCT-06-0357
   BAMIAS A, 2007, GYNECOL ONCOL
   Bookman MA, 2005, INT J GYNECOL CANCER, V15, P212, DOI 10.1111/j.1525-1438.2005.00444.x
   Buckanovich RJ, 2008, NAT MED, V14, P28, DOI 10.1038/nm1699
   Carson WE, 2004, CLIN CANCER RES, V10, P3401, DOI 10.1158/1078-0432.CCR-1016-03
   Chan OTM, 2000, CANCER IMMUNOL IMMUN, V49, P181, DOI 10.1007/s002620000122
   Chatterjee M, 2006, CANCER RES, V66, P1181, DOI 10.1158/0008-5472.CAN-04-2962
   Crane IJ, 2005, CRIT REV IMMUNOL, V25, P75, DOI 10.1615/CritRevImmunol.v25.i2.10
   Curiel TJ, 2004, NAT MED, V10, P942, DOI 10.1038/nm1093
   Dadmarz R D, 1996, Cancer J Sci Am, V2, P263
   Demaria S, 2001, CLIN CANCER RES, V7, P3025
   du Bois A, 2003, JNCI-J NATL CANCER I, V95, P1320, DOI 10.1093/jnci/djg036
   Duncan TJ, 2007, CLIN CANCER RES, V13, P4139, DOI 10.1158/1078-0432.CCR-06-2833
   Fitzpatrick FA, 2003, INT IMMUNOPHARMACOL, V3, P1699, DOI 10.1016/j.intimp.2003.08.007
   Freedman R S, 1996, Cancer Treat Res, V82, P115
   Freedman RS, 1996, HUM GENE THER, V7, P1351, DOI 10.1089/hum.1996.7.11-1351
   FREEDMAN RS, 1994, J IMMUNOTHER, V16, P198, DOI 10.1097/00002371-199410000-00004
   Freedman RS, 2000, CLIN CANCER RES, V6, P2268
   Fujimoto K, 2006, ANTICANCER RES, V26, P4015
   Fujita K, 1995, CLIN CANCER RES, V1, P501
   Gadducci A, 1999, GYNECOL ONCOL, V72, P76, DOI 10.1006/gyno.1998.5101
   Galon J, 2006, SCIENCE, V313, P1960, DOI 10.1126/science.1129139
   Geisler JP, 2002, J NATL CANCER I, V94, P61
   GILKS CB, 2008, HUMAN PATHO IN PRESS
   Gimotty PA, 2007, DIS MARKERS, V23, P445, DOI 10.1155/2007/508350
   Goedegebuure PS, 1997, CELL IMMUNOL, V175, P150, DOI 10.1006/cimm.1996.1055
   Goodell V, 2006, J CLIN ONCOL, V24, P762, DOI 10.1200/JCO.2005.03.2813
   HALAPI E, 1993, CANCER IMMUNOL IMMUN, V36, P191, DOI 10.1007/BF01741091
   Hamanishi J, 2007, P NATL ACAD SCI USA, V104, P3360, DOI 10.1073/pnas.0611533104
   Hayashi K, 1999, GYNECOL ONCOL, V74, P86, DOI 10.1006/gyno.1999.5430
   Helal TE, 2004, PATHOL ONCOL RES, V10, P80, DOI 10.1007/BF02893460
   Hilton JL, 2002, JNCI-J NATL CANCER I, V94, P1396
   Hogdall EVS, 2002, APMIS, V110, P545, DOI 10.1034/j.1600-0463.2002.11007805.x
   Holschneider CH, 2000, SEMIN SURG ONCOL, V19, P3, DOI 10.1002/1098-2388(200007/08)19:1<3::AID-SSU2>3.0.CO;2-S
   IKARASHI H, 1994, CANCER RES, V54, P190
   IOANNIDES CG, 1991, CANCER RES, V51, P4257
   IOANNIDES CG, 1991, J IMMUNOL, V146, P1700
   Kanavaros P, 2000, LEUKEMIA LYMPHOMA, V38, P317, DOI 10.3109/10428190009087022
   KAWAKAMI A, 1992, P NATL ACAD SCI USA, V89, P8681, DOI 10.1073/pnas.89.18.8681
   Kooi S, 1996, CELL IMMUNOL, V174, P116, DOI 10.1006/cimm.1996.0301
   Kusuda T, 2005, ONCOL REP, V13, P1153
   Ladoire S, 2008, CLIN CANCER RES, V14, P2413, DOI 10.1158/1078-0432.CCR-07-4491
   LAMBECK A, 2007, INT J CANC
   LINEHAN DC, 1995, SURG ONCOL, V4, P41, DOI 10.1016/S0960-7404(10)80030-1
   Luborsky JL, 2005, AM J REPROD IMMUNOL, V54, P55, DOI 10.1111/j.1600-0897.2005.00287.x
   Marth C, 2004, AM J OBSTET GYNECOL, V191, P1598, DOI 10.1016/j.ajog.2004.05.007
   Mayerhofer K, 1999, ANTICANCER RES, V19, P875
   MOORE DH, 1990, GYNECOL ONCOL, V38, P458, DOI 10.1016/0090-8258(90)90091-X
   Negus RPM, 1997, AM J PATHOL, V150, P1723
   Nelson BH, 2008, IMMUNOL REV, V222, P101, DOI 10.1111/j.1600-065X.2008.00614.x
   Nijman HW, 2001, EUR J OBSTET GYN R B, V94, P114, DOI 10.1016/S0301-2115(00)00294-3
   Odunsi K, 2003, CANCER RES, V63, P6076
   Ozols RF, 2003, J CLIN ONCOL, V21, P3194, DOI 10.1200/JCO.2003.02.153
   Ozols RF, 2000, SEMIN ONCOL, V27, P47
   Pappas J, 2005, CELL IMMUNOL, V234, P81, DOI 10.1016/j.cellimm.2005.05.001
   PEOPLES GE, 1993, J IMMUNOL, V151, P5481
   Peoples GE, 1998, ANN SURG ONCOL, V5, P743, DOI 10.1007/BF02303486
   PEOPLES GE, 1993, J IMMUNOL, V151, P5472
   PEOPLES GE, 1995, P NATL ACAD SCI USA, V92, P432, DOI 10.1073/pnas.92.2.432
   Peoples GE, 1999, CLIN CANCER RES, V5, P4214
   PEOPLES GE, 1994, J IMMUNOL, V152, P4993
   PEOPLES GE, 1993, SURGERY, V114, P227
   Pipkin ME, 2007, CURR OPIN IMMUNOL, V19, P301, DOI 10.1016/j.coi.2007.04.011
   Qin ZH, 1998, NAT MED, V4, P627, DOI 10.1038/nm0598-627
   Raspollini MR, 2005, ANN ONCOL, V16, P590, DOI 10.1093/annonc/mdi112
   Riesbeck K, 1999, ANTI-CANCER DRUG, V10, P219, DOI 10.1097/00001813-199902000-00011
   Rolland P, 2007, CLIN CANCER RES, V13, P3591, DOI 10.1158/1078-0432.CCR-06-2087
   Santin AD, 2004, INT J GYNECOL CANCER, V14, P64, DOI 10.1111/j.1048-891x.2004.014175.x
   Sato E, 2005, P NATL ACAD SCI USA, V102, P18538, DOI 10.1073/pnas.0509182102
   Shah CA, 2008, GYNECOL ONCOL, V109, P215, DOI 10.1016/j.ygyno.2008.01.010
   STEIS RG, 1990, J CLIN ONCOL, V8, P1618, DOI 10.1200/JCO.1990.8.10.1618
   STEWART JA, 1990, CANCER RES, V50, P6302
   Stone B, 2003, INT J CANCER, V104, P73, DOI 10.1002/ijc.10900
   Tomsova M, 2008, GYNECOL ONCOL, V108, P415, DOI 10.1016/j.ygyno.2007.10.016
   Tsavaris N, 2002, BRIT J CANCER, V87, P21, DOI 10.1038/sj.bjc.6600347
   TSUDA H, 1994, GYNECOL ONCOL, V52, P218, DOI 10.1006/gyno.1994.1034
   Tsuda N, 2007, CANCER RES, V67, P8378, DOI 10.1158/0008-5472.CAN-07-0327
   URBA WJ, 1989, J NATL CANCER I, V81, P602, DOI 10.1093/jnci/81.8.602
   Vogl FD, 2000, BRIT J CANCER, V83, P1338, DOI 10.1054/bjoc.2000.1446
   Wasserfall CH, 2006, AUTOIMMUN REV, V5, P424, DOI 10.1016/j.autrev.2005.12.002
   Wolf D, 2005, CLIN CANCER RES, V11, P8326, DOI 10.1158/1078-0432.CCR-05-1244
   Woo EY, 2001, CANCER RES, V61, P4766
   Yakirevich E, 2003, CLIN CANCER RES, V9, P6453
   YOSHINO I, 1994, J IMMUNOL, V152, P2393
   Zhang L, 2003, NEW ENGL J MED, V348, P203, DOI 10.1056/NEJMoa020177
   Ziegler SF, 2007, EUR J IMMUNOL, V37, P21, DOI 10.1002/eji.200636929
   Zou WP, 2006, NAT REV IMMUNOL, V6, P295, DOI 10.1038/nri1806
NR 89
TC 33
Z9 34
U1 0
U2 2
PU PUBLIC LIBRARY SCIENCE
PI SAN FRANCISCO
PA 1160 BATTERY STREET, STE 100, SAN FRANCISCO, CA 94111 USA
SN 1932-6203
J9 PLOS ONE
JI PLoS One
PD OCT 15
PY 2008
VL 3
IS 10
AR e3409
DI 10.1371/journal.pone.0003409
PG 11
WC Multidisciplinary Sciences
SC Science & Technology - Other Topics
GA 432GP
UT WOS:000265121800007
PM 18923710
OA DOAJ Gold, Green Published
DA 2021-05-03
ER

PT J
AU Revill, P
   Mealy, N
   Bozzo, J
AF Revill, P.
   Mealy, N.
   Bozzo, J.
TI Catumaxomab - Anti-Ep-CAM monoclonal antibody oncolytic
SO DRUGS OF THE FUTURE
LA English
DT Article
DE Removab (R)
ID EPCAM X ANTI-CD3; MALIGNANT ASCITES; ACCESSORY CELLS; BREAST-CANCER;
   T-CELLS; CARCINOMA; IMMUNOTHERAPY; TARGET; LYSIS; OVEREXPRESSION
AB Catumaxomab (Removab (R)) is a trifunctional antibody that simultaneously activates T cells and accessory immune cells to destroy target tumor cells possessing the surface antigen epithelial cell adhesion molecule (Ep-CAM). The agent has been submitted for approval with the European authorities for the treatment of malignant ascites caused by Ep-CAM-positive metastatic epithelial-derived tumors, and is in phase II trials for the treatment of ovarian and gastric cancers.
C1 [Revill, P.; Mealy, N.; Bozzo, J.] Prous Sci, Barcelona 08025, Spain.
RP Revill, P (corresponding author), Prous Sci, Provenza 388, Barcelona 08025, Spain.
CR Baeuerle PA, 2007, BRIT J CANCER, V96, P417, DOI 10.1038/sj.bjc.6603494
   Balzar M, 1999, J MOL MED, V77, P699, DOI 10.1007/s001099900038
   Belau A, 2007, J CLIN ONCOL, V25
   BOHLEN H, 1993, CANCER RES, V53, P4310
   BURGES A, 2003, EUR J CANC S5, V1
   Burges A, 2007, CLIN CANCER RES, V13, P3899, DOI 10.1158/1078-0432.CCR-06-2769
   *CLINICALTRIALS GO, 2008, NCT00464893 CLINICAL
   *CLINICALTRIALS GO, 2008, NCT00377429 CLINICAL
   *CLINICALTRIALS GO, 2008, NCT00326885 CLINICAL
   *CLINICALTRIALS GO, 2008, NCT00563836 CLINICAL
   *CLINICALTRIALS GO, 2008, NCT00189345 CLINICAL
   Demanet C, 1996, BLOOD, V87, P4390, DOI 10.1182/blood.V87.10.4390.bloodjournal87104390
   Gastl G, 2000, LANCET, V356, P1981, DOI 10.1016/S0140-6736(00)03312-2
   Gronau SS, 2005, HEAD NECK-J SCI SPEC, V27, P376, DOI 10.1002/hed.20170
   Heiss MM, 2005, INT J CANCER, V117, P435, DOI 10.1002/ijc.21165
   HERLYN M, 1979, P NATL ACAD SCI USA, V76, P1438, DOI 10.1073/pnas.76.3.1438
   JAEGER M, 2004, P AN M AM SOC CLIN, P23
   LINDHOFER H, 1995, J IMMUNOL, V155, P219
   Lindhofer H, 1996, BLOOD, V88, P4651, DOI 10.1182/blood.V88.12.4651.bloodjournal88124651
   LITVINOV SV, 1994, J CELL BIOL, V125, P437, DOI 10.1083/jcb.125.2.437
   LOIBL S, 2007, EUR J CANC S, V5
   Munz M, 2004, ONCOGENE, V23, P5748, DOI 10.1038/sj.onc.1207610
   Osta WA, 2004, CANCER RES, V64, P5818, DOI 10.1158/0008-5472.CAN-04-0754
   PARSONS S, 2007, EUR J CANC S, V5
   Parsons SL, 2007, J CLIN ONCOL, V25
   PASSLICK B, 2006, 42 ANN M AM SOC CLIN
   Riechelmann H, 2007, CANCER IMMUNOL IMMUN, V56, P1397, DOI 10.1007/s00262-007-0283-6
   Riesenberg R, 2001, J HISTOCHEM CYTOCHEM, V49, P911, DOI 10.1177/002215540104900711
   Ruf P, 2007, BRIT J CANCER, V97, P315, DOI 10.1038/sj.bjc.6603881
   Ruf P, 2001, BLOOD, V98, P2526, DOI 10.1182/blood.V98.8.2526
   Schmitt M, 2004, INT J ONCOL, V25, P841
   SCHMITT M, 2002, BLOOD 2, V100
   Sebastian M, 2007, J CLIN ONCOL, V25
   SEBASTIAN M, 2005, LUNG CANC S2, V49
   SEBASTIAN M, 2006, 42 ANN M AM SOC CLIN
   Sebastian M, 2007, CANCER IMMUNOL IMMUN, V56, P1637, DOI 10.1007/s00262-007-0310-7
   Spizzo G, 2006, GYNECOL ONCOL, V103, P483, DOI 10.1016/j.ygyno.2006.03.035
   STROEHLEIN MA, 2006, 42 ANN M AM SOC CLIN
   STROHLEIN MA, 2005, 41 ANN M AM SOC CLIN
   STROHLEIN MA, 2005, EUR J CANC S2, V3
   STROUT MM, 2004, P 2 ACM SIGPLAN WORK, P23
   Went P, 2006, BRIT J CANCER, V94, P128, DOI 10.1038/sj.bjc.6602924
   Went PT, 2004, HUM PATHOL, V35, P122, DOI 10.1016/j.humpath.2003.08.026
   WIESNETH M, 2006, BONE MARROW TRANS S1, V37
   WIMBERGER P, 2004, CANC CELL INT S1, V4, pS3
   WIMBERGER P, 2005, P AM ASS CANC RES AA, V46
   Zeidler R, 1999, J IMMUNOL, V163, P1246
   Zeidler R, 2000, BRIT J CANCER, V83, P261
   2007, DAILYDRUGNEWS   1231
NR 49
TC 3
Z9 3
U1 1
U2 5
PU PROUS SCIENCE, SAU-THOMSON REUTERS
PI BARCELONA
PA 398 PROVENCA, 08025 BARCELONA, SPAIN
SN 0377-8282
EI 2013-0368
J9 DRUG FUTURE
JI Drug Future
PD MAY
PY 2008
VL 33
IS 5
BP 385
EP 391
DI 10.1358/dof.2008.033.05.1204087
PG 7
WC Pharmacology & Pharmacy
SC Pharmacology & Pharmacy
GA 310IA
UT WOS:000256520900001
DA 2021-05-03
ER

PT J
AU Har-Noy, A
   Zeira, M
   Weiss, L
   Slavin, S
AF Har-Noy, A.
   Zeira, M.
   Weiss, L.
   Slavin, S.
TI Completely mismatched allogeneic CD3/CD28 cross-linked Th1 memory cells
   elicit anti-leukemia effects in unconditioned hosts without GVHD
   toxicity
SO LEUKEMIA RESEARCH
LA English
DT Article
DE Leukemia treatment; Graft vs. leukemia; Graft vs. host disease;
   Allogeneic cell therapy; Immunotherapy
ID RECIPIENT LEUKOCYTE INFUSIONS; CD4(+) T-CELLS; PHENOTYPE DEVELOPMENT;
   REACTIVE LYMPHOCYTES; ANTITUMOR RESPONSES; OVARIAN-CARCINOMA;
   IMMUNE-RESPONSE; CD40 LIGAND; IFN-GAMMA; IN-VIVO
AB Fully allogeneic CD3/CD28 cross-linked Th 1 cells were found to elicit host-mediated anti-leukemia effects without GVHD toxicity. Mice inoculated with a lethal dose of BCL 1 leukemia demonstrated significantly enhanced survival after allogeneic Th 1 treatment. Cure rates of 12.5% with a single allogeneic cell infusion and 31.25% with multiple infusions were demonstrated. Cured mice were able to reject rechallenge with a lethal dose of tumor without further treatment. These results suggest that use of intentionally mis-matched, Th 1 memory cells infused with cross-linked CD3/CD28 could represent a novel clinical approach to eliciting potent anti-tumor effects in patients without conditioning and without GVHD toxicity. (C) 2008 Elsevier Ltd. All rights reserved.
C1 [Har-Noy, A.; Zeira, M.; Weiss, L.] Hadassah Hebrew Univ, Med Ctr, Dept Bone Marrow Transplantat & Canc Immunotherap, IL-91120 Jerusalem, Israel.
   [Slavin, S.] Tel Aviv Med Ctr & Sch Med, Int Ctr Cell Therapy & Canc ICTC, IL-64239 Tel Aviv, Israel.
   [Har-Noy, A.] Immunovat Therapies Ltd, IL-60850 Shoham, Israel.
RP Har-Noy, A (corresponding author), Hadassah Hebrew Univ, Med Ctr, Dept Bone Marrow Transplantat & Canc Immunotherap, POB 12000, IL-91120 Jerusalem, Israel.
EM harnoy@immunovative.co.il
FU Israel Office of the Chief Scientist
FX This work was funded in part through support from the Israel Office of
   the Chief Scientist to M-HN.
CR Aruga A, 1997, J IMMUNOL, V159, P664
   ASLAKSON CJ, 1992, CANCER RES, V52, P1399
   Bay JO, 2002, BONE MARROW TRANSPL, V30, P95, DOI 10.1038/sj.bmt.1703609
   Bland JM, 2004, BRIT MED J, V328, P1073, DOI 10.1136/bmj.328.7447.1073
   Borg C, 2004, J CLIN INVEST, V114, P379, DOI 10.1172/jci20041102
   BRETSCHER PA, 1992, SCIENCE, V257, P539, DOI 10.1126/science.1636090
   CASAMAYORPALLEJA M, 1995, J EXP MED, V181, P1293, DOI 10.1084/jem.181.4.1293
   Cella M, 1996, J EXP MED, V184, P747, DOI 10.1084/jem.184.2.747
   Chamoto K, 2003, CANCER SCI, V94, P924, DOI 10.1111/j.1349-7006.2003.tb01377.x
   Champlin R, 1996, ACTA HAEMATOL-BASEL, V95, P157
   Childs R, 2002, SEMIN HEMATOL, V39, P63, DOI 10.1053/shem.2002.29257
   Conrad R, 2006, BIOL BLOOD MARROW TR, V12, P346, DOI 10.1016/j.bbmt.2005.10.028
   Dazzi F, 2000, BLOOD, V96, P2712
   FERRARA JLM, 1991, NEW ENGL J MED, V324, P667
   Fowler DH, 2006, CRIT REV ONCOL HEMAT, V57, P225, DOI 10.1016/j.critrevonc.2005.07.001
   GEORGOPOULOS NT, 2007, INT J CANC
   Giraud AL, 1999, NEUROREPORT, V10, P1, DOI 10.1097/00001756-199901180-00001
   Har-Noy M, 2008, MED HYPOTHESES, V70, P1186, DOI 10.1016/j.mehy.2007.10.008
   HOSKEN NA, 1995, J EXP MED, V182, P1579, DOI 10.1084/jem.182.5.1579
   HSIEH CS, 1995, J EXP MED, V181, P713, DOI 10.1084/jem.181.2.713
   Hunter TB, 2007, SCAND J IMMUNOL, V65, P479, DOI 10.1111/j.1365-3083.2007.01927.x
   Ikeda H, 2004, CANCER SCI, V95, P697, DOI 10.1111/j.1349-7006.2004.tb03248.x
   Karlson TDL, 2007, CLIN EXP IMMUNOL, V147, P313, DOI 10.1111/j.1365-2249.2006.03267.x
   KERNAN NA, 1986, BLOOD, V68, P770
   Kidd Parris, 2003, Altern Med Rev, V8, P223
   Kilinc MO, 2006, J IMMUNOL, V177, P6962, DOI 10.4049/jimmunol.177.10.6962
   Kim EY, 2006, EXP MOL MED, V38, P284, DOI 10.1038/emm.2006.34
   Koguchi Y, 2007, BLOOD, V110, P2520, DOI 10.1182/blood-2007-03-081299
   Kraus AB, 2003, EXP HEMATOL, V31, P609, DOI 10.1016/S0301-472X(03)00082-1
   Lee PP, 1997, BLOOD, V90, P1611, DOI 10.1182/blood.V90.4.1611.1611_1611_1617
   LEE TH, 1995, BLOOD, V85, P1207, DOI 10.1182/blood.V85.5.1207.bloodjournal8551207
   Levings MK, 2000, J ALLERGY CLIN IMMUN, V106, pS109, DOI 10.1067/mai.2000.106635
   Loskog Angelica, 2007, Endocrine Metabolic & Immune Disorders-Drug Targets, V7, P23
   Marshall NA, 2004, BLOOD, V103, P1755, DOI 10.1182/blood-2003-07-2594
   Nishimura T, 2000, CANCER CHEMOTH PHARM, V46, pS52, DOI 10.1007/PL00014051
   Pugatsch T, 1996, BONE MARROW TRANSPL, V17, P273
   Rabinovich GA, 2007, ANNU REV IMMUNOL, V25, P267, DOI 10.1146/annurev.immunol.25.022106.141609
   Rosenberg SA, 2004, NAT MED, V10, P909, DOI 10.1038/nm1100
   Rubio MT, 2006, CLIN IMMUNOL, V120, P33, DOI 10.1016/j.clim.2006.03.004
   Rubio MT, 2005, J IMMUNOL, V175, P665, DOI 10.4049/jimmunol.175.2.665
   Rubio MT, 2003, BLOOD, V102, P2300, DOI 10.1182/blood-2002-12-3949
   Saito TI, 2006, EXP HEMATOL, V34, P1271, DOI 10.1016/j.exphem.2006.04.022
   Shankaran V, 2001, NATURE, V410, P1107, DOI 10.1038/35074122
   Simeonovic CJ, 1999, CELL TRANSPLANT, V8, P365, DOI 10.1177/096368979900800404
   SLAVIN S, 1978, NATURE, V272, P624, DOI 10.1038/272624a0
   Slavin S, 2002, J HEMATOTH STEM CELL, V11, P265, DOI 10.1089/152581602753658457
   Slavin S, 2001, CRIT REV ONCOL HEMAT, V39, P25, DOI 10.1016/S1040-8428(01)00121-4
   Snijders A, 1998, INT IMMUNOL, V10, P1593, DOI 10.1093/intimm/10.11.1593
   Sohn SK, 2004, EUR J HAEMATOL, V72, P430, DOI 10.1111/j.1600-0609.2004.00249.x
   Spruance SL, 2004, ANTIMICROB AGENTS CH, V48, P2787, DOI 10.1128/AAC.48.8.2787-2792.2004
   Steinman Ralph M, 2006, Novartis Found Symp, V279, P101
   Stremmel C, 1999, J EXP MED, V189, P919, DOI 10.1084/jem.189.6.919
   SULLIVAN KM, 1989, NEW ENGL J MED, V320, P828, DOI 10.1056/NEJM198903303201303
   T Georgopoulos N, 2006, CELL DEATH DIFFER, V13, P1789, DOI 10.1038/sj.cdd.4401859
   Tomihara K, 2007, INT J CANCER, V120, P1491, DOI 10.1002/ijc.22518
   Tong AW, 2001, CLIN CANCER RES, V7, P691
   vanRhee F, 1997, BONE MARROW TRANSPL, V20, P553, DOI 10.1038/sj.bmt.1700933
   von Leoprechting A, 1999, CANCER RES, V59, P1287
   WEIDEN PL, 1979, NEW ENGL J MED, V300, P1068, DOI 10.1056/NEJM197905103001902
   WHITESIDE TL, 1995, CURR OPIN IMMUNOL, V7, P704, DOI 10.1016/0952-7915(95)80080-8
   Winter H, 2003, IMMUNOLOGY, V108, P409, DOI 10.1046/j.1365-2567.2003.01596.x
   Zhou J, 2007, J INT MED RES, V35, P290, DOI 10.1177/147323000703500302
   Zitvogel L, 2004, ADV IMMUNOL, V84, P131, DOI 10.1016/S0065-2776(04)84004-5
NR 63
TC 7
Z9 7
U1 0
U2 1
PU PERGAMON-ELSEVIER SCIENCE LTD
PI OXFORD
PA THE BOULEVARD, LANGFORD LANE, KIDLINGTON, OXFORD OX5 1GB, ENGLAND
SN 0145-2126
EI 1873-5835
J9 LEUKEMIA RES
JI Leuk. Res.
PD DEC
PY 2008
VL 32
IS 12
BP 1903
EP 1913
DI 10.1016/j.leukres.2008.05.007
PG 11
WC Oncology; Hematology
SC Oncology; Hematology
GA 369UX
UT WOS:000260720500016
PM 18565579
DA 2021-05-03
ER

PT J
AU Dahl, K
   Karlsson, M
   Marits, P
   Hoffstedt, A
   Winqvist, O
   Thorn, M
AF Dahl, Kjell
   Karlsson, Mona
   Marits, Per
   Hoffstedt, Anna
   Winqvist, Ola
   Thorn, Magnus
TI Metinel node - The first lymph node draining a metastasis-contains
   tumor-reactive lymphocytes
SO ANNALS OF SURGICAL ONCOLOGY
LA English
DT Article
DE solid tumors; metastases; sentinel node; lymphatic mapping;
   immunotherapy
ID LIVER METASTASES; SENTINEL NODES; T-CELLS; SURVIVAL; CANCER;
   ANGIOGENESIS; SURGERY; IDENTIFICATION; INVOLVEMENT
AB Backgound: We previously identified tumor-reactive lymphocytes in the first lymph nodes that drain the primary tumor. In this study, we performed lymphatic mapping to investigate the possibility of finding the first lymph nodes that drain metastases, and of learning whether these lymph nodes contained tumor-reactive lymphocytes suitable for adoptive immunotherapy.
   Methods: Nineteen patients were studied. The primary tumor site was colorectal cancer in seven patients, malignant melanoma in four, ovarian cancer and breast cancer in two, and one each with pancreatic cancer, cholangiocarcinoma, leiomyosarcoma, and squamous cellular cancer of the tongue. By injection of Patent blue dye or radioactive tracers around the metastases, we identified draining lymph nodes from liver metastases (n = 9), intra-abdominal local recurrences (n = 3), and regional lymph node metastases (n = 7). In six patients, a preoperative lymphoscintigraphy was performed.
   Results: We located the first draining lymph node or nodes from metastases or local recurrences; we named them "metinel nodes." Lymphocytes from the metinel nodes proliferated, showed clonal expansion, and produced interferon gamma (via in vitro expansions on stimulation with tumor homogenate) and interleukins, all of which demonstrate the characteristics of tumor-reactive lymphocytes. Eight of the nineteen patients received immunotherapy on the basis of tumor-reactive T cells derived from the metinel nodes.
   Conclusions: We demonstrate that it is possible to locate the first lymph nodes draining subcutaneous, lymphatic, and visceral metastases, the so-called metinel nodes. Metinel node-derived lymphocytes may be used to treat disseminated solid cancer, and clinical trials should evaluate the effect of such treatment.
C1 [Dahl, Kjell; Thorn, Magnus] Stockholm S Gen Hosp, Dept Surg, S-11883 Stockholm, Sweden.
   [Karlsson, Mona; Marits, Per; Winqvist, Ola] Karolinska Hosp, Dept Med, Unit Clin Allergy Res, S-17176 Stockholm, Sweden.
   [Hoffstedt, Anna] Stockholm S Gen Hosp, Dept Digital Imaging Nuclear Med, S-11883 Stockholm, Sweden.
RP Dahl, K (corresponding author), Stockholm S Gen Hosp, Dept Surg, S-11883 Stockholm, Sweden.
EM kjell.dahl@sodersjukhuset.se
OI winqvist, Ola/0000-0003-0842-4441
CR Alitalo Kari, 2004, Cancer Res, V64, P9225, DOI 10.1158/0008-5472.CAN-04-2475
   AUGUST DA, 1985, CANCER-AM CANCER SOC, V55, P1490, DOI 10.1002/1097-0142(19850401)55:7<1490::AID-CNCR2820550712>3.0.CO;2-N
   Baldwin ME, 2002, BIOESSAYS, V24, P1030, DOI 10.1002/bies.10173
   Barrett T, 2006, CONTRAST MEDIA MOL I, V1, P230, DOI 10.1002/cmmi.116
   BURNET FM, 1970, PROG EXP TUMOR RES, V13, P1
   Dahl K, 2005, EJSO, V31, P381, DOI 10.1016/j.ejso.2004.12.015
   FOLKMAN J, 1971, NEW ENGL J MED, V285, P1182
   Galon J, 2006, SCIENCE, V313, P1960, DOI 10.1126/science.1129139
   Grobmyer SR, 2006, ANN SURG, V244, P260, DOI 10.1097/01.sla.0000217606.59625.9d
   HOOVER HC, 1975, AM J SURG, V130, P405, DOI 10.1016/0002-9610(75)90473-0
   Kamangar F, 2006, J CLIN ONCOL, V24, P2137, DOI 10.1200/JCO.2005.05.2308
   Kane JM, 2002, AM SURGEON, V68, P745
   Kawakami M, 2003, SURGERY, V133, P300, DOI 10.1067/msy.2003.45
   KETCHAM AS, 1969, ANN SURG, V169, P297, DOI 10.1097/00000658-196903000-00001
   Laurent C, 2004, J AM COLL SURGEONS, V198, P884, DOI 10.1016/j.jamcollsurg.2004.01.017
   Lyman GH, 2005, J CLIN ONCOL, V23, P7703, DOI 10.1200/JCO.2005.08.001
   Marits P, 2006, BRIT J CANCER, V94, P1478, DOI 10.1038/sj.bjc.6603126
   Marits P, 2006, EUR UROL, V49, P59, DOI 10.1016/j.eururo.2005.09.010
   NAKAMURA S, 1992, BRIT J SURG, V79, P35, DOI 10.1002/bjs.1800790112
   Nathanson SD, 2003, CANCER, V98, P413, DOI 10.1002/cncr.11464
   Negishi H, 2004, GYNECOL ONCOL, V94, P161, DOI 10.1016/j.ygyno.2004.04.023
   Ohta T, 2003, ONCOL REP, V10, P315
   Padera TP, 2002, SCIENCE, V296, P1883, DOI 10.1126/science.1071420
   Pages F, 2005, NEW ENGL J MED, V353, P2654, DOI 10.1056/NEJMoa051424
   Parkin DM, 2005, CA-CANCER J CLIN, V55, P74, DOI 10.3322/canjclin.55.2.74
   Pham SM, 1995, ANN THORAC SURG, V60, P1623, DOI 10.1016/0003-4975(95)00120-4
   POSTE G, 1980, NATURE, V283, P139, DOI 10.1038/283139a0
   RENKIN EM, 1986, AM J PHYSIOL, V250, pH706
   Rodgers MS, 2000, BRIT J SURG, V87, P1142, DOI 10.1046/j.1365-2168.2000.01580.x
   Sherif A, 2001, J UROLOGY, V166, P812, DOI 10.1016/S0022-5347(05)65842-9
   Sherif A, 2006, EUR UROL, V50, P83, DOI 10.1016/j.eururo.2006.03.002
   STANDRING S, 2005, GRAYS ANATOMY, P1221
   Thompson JF, 2005, LANCET, V365, P687, DOI 10.1016/S0140-6736(05)17951-3
   Thornton AD, 2006, BRIT J SURG, V93, P1456, DOI 10.1002/bjs.5624
   Van den Eynden GG, 2006, BRIT J CANCER, V95, P1362, DOI 10.1038/sj.bjc.6603443
   WEIDNER N, 1991, NEW ENGL J MED, V324, P1, DOI 10.1056/NEJM199101033240101
   WEISS L, 1983, BRIT J CANCER, V47, P81, DOI 10.1038/bjc.1983.10
   White JD, 2002, CANCER RES, V62, P1669
   Zhang L, 2003, NEW ENGL J MED, V348, P203, DOI 10.1056/NEJMoa020177
NR 39
TC 10
Z9 10
U1 0
U2 4
PU SPRINGER
PI NEW YORK
PA ONE NEW YORK PLAZA, SUITE 4600, NEW YORK, NY, UNITED STATES
SN 1068-9265
EI 1534-4681
J9 ANN SURG ONCOL
JI Ann. Surg. Oncol.
PD MAY
PY 2008
VL 15
IS 5
BP 1454
EP 1463
DI 10.1245/s10434-007-9788-7
PG 10
WC Oncology; Surgery
SC Oncology; Surgery
GA 283FW
UT WOS:000254623100028
PM 18299934
OA Other Gold, Green Published
DA 2021-05-03
ER

PT J
AU Dunn, GP
   Lewis, JS
   Sunwoo, JB
   Uppaluri, R
AF Dunn, Gavin P.
   Lewis, James S., Jr.
   Sunwoo, John B.
   Uppaluri, Ravindra
TI Spontaneous regression of cutaneous head and neck melanoma: Implications
   for the immunologic control of neoplasia
SO HEAD AND NECK-JOURNAL FOR THE SCIENCES AND SPECIALTIES OF THE HEAD AND
   NECK
LA English
DT Article
DE melanoma; tumor; TIL; immunoediting; immunotherapy
ID TUMOR-INFILTRATING LYMPHOCYTES; T-CELLS; MALIGNANT-MELANOMA;
   COLORECTAL-CANCER; PROGNOSTIC-FACTOR; OVARIAN-CANCER; SURVIVAL;
   MACROPHAGE; IMMUNOSURVEILLANCE; PROGRESSION
AB Background. Spontaneous regression of cancer in the head and neck is a rare event. Moreover, there are rare reported cases of spontaneous regression of primary head and neck melanoma with accompanying immunohistochemical analysis of the tumor.
   Methods. We used detailed preoperative and postoperative pathologic examination of a lesion in the right supraclavicular region.
   Results. Pathologic examination of the initial specimen identified a melanoma of superficial spreading type with vertical growth and a thickness of 1.8 mm. The excised specimen demonstrated a complete regression of the melanoma with a florid host inflammatory response predominantly composed of a histiocytic reaction.
   Conclusion. The case presented illustrates histopathologic findings occurring in a head and neck melanoma as it is undergoing spontaneous regression. These findings point to a potentially critical role for histiocytes in effecting tumor elimination. Pathologic analysis of spontaneous head and neck melanoma regression will ultimately facilitate an improved understanding of naturally-occurring tumor elimination. (C) 2007 Wiley Periodicals, Inc.
C1 [Sunwoo, John B.; Uppaluri, Ravindra] Washington Univ, Sch Med, Dept Otolaryngol, St Louis, MO 63110 USA.
   [Dunn, Gavin P.] Massachusetts Gen Hosp, Dept Neurosurg, Boston, MA 02114 USA.
   [Lewis, James S., Jr.] Washington Univ, Sch Med, Dept Pathol & Immunol, St Louis, MO 63110 USA.
RP Uppaluri, R (corresponding author), Washington Univ, Sch Med, Dept Otolaryngol, Box 8115,600 S Euclid Ave, St Louis, MO 63110 USA.
EM uppalurir@ent.wustl.edu
RI uppaluri, ravi/AAU-2132-2020
CR Barnetson R S, 1997, Australas J Dermatol, V38 Suppl 1, pS63
   Barnhill RL, 2004, PATHOLOGY MALIGNANT
   Bingle L, 2002, J PATHOL, V196, P254, DOI 10.1002/path.1027
   BLESSING K, 1992, HISTOPATHOLOGY, V20, P315, DOI 10.1111/j.1365-2559.1992.tb00988.x
   BOON T, 1994, ANNU REV IMMUNOL, V12, P337, DOI 10.1146/annurev.immunol.12.1.337
   BURNET FM, 1970, PROG EXP TUMOR RES, V13, P1
   CLARK WH, 1989, JNCI-J NATL CANCER I, V81, P1893, DOI 10.1093/jnci/81.24.1893
   Clemente CG, 1996, CANCER, V77, P1303, DOI 10.1002/(SICI)1097-0142(19960401)77:7<1303::AID-CNCR12>3.0.CO;2-5
   Dunn GP, 2004, IMMUNITY, V21, P137, DOI 10.1016/j.immuni.2004.07.017
   Dunn GP, 2002, NAT IMMUNOL, V3, P991, DOI 10.1038/ni1102-991
   Dunn GP, 2004, ANNU REV IMMUNOL, V22, P329, DOI 10.1146/annurev.immunol.22.012703.104803
   Everson TC, 1966, SPONTANEOUS REGRESSI
   GATTI RA, 1971, CANCER-AM CANCER SOC, V28, P89, DOI 10.1002/1097-0142(197107)28:1<89::AID-CNCR2820280117>3.0.CO;2-Q
   KANG SW, 1993, J CUTAN PATHOL, V20, P126, DOI 10.1111/j.1600-0560.1993.tb00228.x
   Katz KA, 2005, MELANOMA RES, V15, P77, DOI 10.1097/00008390-200502000-00013
   MacMicking J, 1997, ANNU REV IMMUNOL, V15, P323, DOI 10.1146/annurev.immunol.15.1.323
   MCGOVERN VJ, 1983, HISTOPATHOLOGY, V7, P673, DOI 10.1111/j.1365-2559.1983.tb02279.x
   Mihm MC, 1996, LAB INVEST, V74, P43
   Naito Y, 1998, CANCER RES, V58, P3491
   Nakano O, 2001, CANCER RES, V61, P5132
   NATHANSON L, 1976, NATL CANCER I MONOGR, P67
   Ohno S, 2003, ANTICANCER RES, V23, P5015
   Old LJ, 1998, J EXP MED, V187, P1163, DOI 10.1084/jem.187.8.1163
   Pages F, 2005, NEW ENGL J MED, V353, P2654, DOI 10.1056/NEJMoa051424
   Papac RJ, 1998, IN VIVO, V12, P571
   Penn I, 1970, MALIGNANT TUMORS ORG
   Printz C, 2001, J NATL CANCER I, V93, P1047, DOI 10.1093/jnci/93.14.1047
   Rosenberg SA, 1999, IMMUNITY, V10, P281, DOI 10.1016/S1074-7613(00)80028-X
   Sato E, 2005, P NATL ACAD SCI USA, V102, P18538, DOI 10.1073/pnas.0509182102
   Schumacher K, 2001, CANCER RES, V61, P3932
   Welsh TJ, 2005, J CLIN ONCOL, V23, P8959, DOI 10.1200/JCO.2005.01.4910
   Zhang L, 2003, NEW ENGL J MED, V348, P203, DOI 10.1056/NEJMoa020177
NR 32
TC 10
Z9 11
U1 0
U2 3
PU JOHN WILEY & SONS INC
PI HOBOKEN
PA 111 RIVER ST, HOBOKEN, NJ 07030 USA
SN 1043-3074
J9 HEAD NECK-J SCI SPEC
JI Head Neck-J. Sci. Spec. Head Neck
PD FEB
PY 2008
VL 30
IS 2
BP 267
EP 272
DI 10.1002/hed.20701
PG 6
WC Otorhinolaryngology; Surgery
SC Otorhinolaryngology; Surgery
GA 259NK
UT WOS:000252945800017
PM 17657794
DA 2021-05-03
ER

PT J
AU Li, M
   Bharadwaj, U
   Zhang, RX
   Zhang, S
   Mu, H
   Fisher, WE
   Brunicardi, FC
   Chen, CY
   Yao, QZ
AF Li, Min
   Bharadwaj, Uddalak
   Zhang, Rongxin
   Zhang, Sheng
   Mu, Hong
   Fisher, William E.
   Brunicardi, F. Charles
   Chen, Changyi
   Yao, Qizhi
TI Mesothelin is a malignant factor and therapeutic vaccine target for
   pancreatic cancer
SO MOLECULAR CANCER THERAPEUTICS
LA English
DT Article
ID VIRUS-LIKE PARTICLES; K-RAS; DUCTAL ADENOCARCINOMAS; TISSUE MICROARRAY;
   IMMUNE-RESPONSES; OVARIAN CANCERS; CELL-ADHESION; EXPRESSION;
   IDENTIFICATION; IMMUNOTHERAPY
AB Given the high fatality rate of pancreatic cancer, an effective treatment for this devastating disease is urgently needed. We have shown that mesothelin expression was higher in human pancreatic cancer cells than in human pancreatic duct epithelial cells, and mesothelin mRNA was substantially overexpressed in 18 of 21 (86%) clinical pancreatic adenocarcinoma specimens when compared with the surrounding normal tissues. However, the biological functions of mesothelin in tumor progression are not clearly understood. Here we studied the effects of mesothelin overexpression in pancreatic cancer cell proliferation and migration in vitro and pancreatic cancer progression in vivo. We found that forced expression of mesothelin significantly increased tumor cell proliferation and migration by 90% and 300%, respectively, and increased tumor volume by 4-fold in the nude mice xenograft model when compared with the vector control cell line. Silencing of mesothelin inhibited cell proliferation and migration in pancreatic cancer cells and ablated tumor progression in vivo. Vaccination with chimeric virus-like particles that contain human mesothelin substantially inhibited tumor progression in C57BL/6J mice. The increases in mesothelin-specific antibodies and CTL activity and the decrease in regulatory T cells correlated with reduced tumor progression and prolonged survival. This study revealed novel functions of mesothelin and suggested a new therapeutic vaccine strategy whereby mesothelin is targeted to control pancreatic cancer progression.
C1 [Li, Min; Bharadwaj, Uddalak; Zhang, Rongxin; Zhang, Sheng; Mu, Hong; Fisher, William E.; Brunicardi, F. Charles; Chen, Changyi; Yao, Qizhi] Baylor Coll Med, Michael E DeBakey Dept Surg, Mol Surg Res Ctr, Houston, TX 77030 USA.
RP Yao, QZ (corresponding author), Baylor Coll Med, Michael E DeBakey Dept Surg, Mol Surg Res Ctr, 1 Baylor Pl,Mail Stop,NAB-2010, Houston, TX 77030 USA.
EM qizhiyao@bcm.edu
FU NCCIH NIH HHSUnited States Department of Health & Human ServicesNational
   Institutes of Health (NIH) - USANIH National Center for Complementary &
   Alternative Medicine [R21 AT003094, R21 AT003094-01, AT003094] Funding
   Source: Medline; NIDCR NIH HHSUnited States Department of Health & Human
   ServicesNational Institutes of Health (NIH) - USANIH National Institute
   of Dental & Craniofacial Research (NIDCR) [R01 DE015543, R01
   DE015543-02, DE15542] Funding Source: Medline; NATIONAL CENTER FOR
   COMPLEMENTARY &ALTERNATIVE MEDICINEUnited States Department of Health &
   Human ServicesNational Institutes of Health (NIH) - USANIH National
   Center for Complementary & Alternative Medicine [R21AT003094] Funding
   Source: NIH RePORTER; NATIONAL INSTITUTE OF DENTAL &CRANIOFACIAL
   RESEARCHUnited States Department of Health & Human ServicesNational
   Institutes of Health (NIH) - USANIH National Institute of Dental &
   Craniofacial Research (NIDCR) [R01DE015543] Funding Source: NIH RePORTER
CR Argani P, 2001, CLIN CANCER RES, V7, P3862
   Arumugam T, 2005, CLIN CANCER RES, V11, P5356, DOI 10.1158/1078-0432.CCR-05-0092
   Bast RC, 2005, INT J GYNECOL CANCER, V15, P274, DOI 10.1111/j.1525-1438.2005.00441.x
   Boisgerault Florence, 2002, Expert Rev Vaccines, V1, P101, DOI 10.1586/14760584.1.1.101
   Chackerian B, 2002, J IMMUNOL, V169, P6120, DOI 10.4049/jimmunol.169.11.6120
   CHANG K, 1992, CANCER RES, V52, P181
   Chang K, 1996, P NATL ACAD SCI USA, V93, P136, DOI 10.1073/pnas.93.1.136
   CORBETT TH, 1984, CANCER RES, V44, P717
   Dainty LA, 2007, GYNECOL ONCOL, V105, P563, DOI 10.1016/j.ygyno.2006.10.063
   Day JD, 1996, HUM PATHOL, V27, P119, DOI 10.1016/S0046-8177(96)90364-0
   DIGIUSEPPE JA, 1994, AM J PATHOL, V144, P889
   Duxbury MS, 2004, CANCER RES, V64, P3987, DOI 10.1158/0008-5472.CAN-04-0424
   Elia L, 2006, EUR J IMMUNOL, V36, P1337, DOI 10.1002/eji.200535514
   Frierson HF, 2003, HUM PATHOL, V34, P605, DOI 10.1016/S0046-8177(03)00177-1
   Furukawa T, 1996, AM J PATHOL, V148, P1763
   Gubbels JAA, 2006, MOL CANCER, V5, DOI 10.1186/1476-4598-5-50
   Guo LZ, 2003, VIROLOGY, V313, P502, DOI 10.1016/S0042-6822(03)00372-6
   Hassan R, 2005, AM J CLIN PATHOL, V124, P838, DOI 10.1309/F1B64CL7H8VJKEAF
   Hassan R, 2004, CLIN CANCER RES, V10, P3937, DOI 10.1158/1078-0432.CCR-03-0801
   Ho M, 2007, CLIN CANCER RES, V13, P1571, DOI 10.1158/1078-0432.CCR-06-2161
   Hornick JL, 2005, AM J SURG PATHOL, V29, P381, DOI 10.1097/01.pas.0000149710.01559.fe
   HRUBAN RH, 1993, AM J PATHOL, V143, P545
   Iacobuzio-Donahue CA, 2003, CANCER RES, V63, P8614
   Jaffee EM, 2001, J CLIN ONCOL, V19, P145, DOI 10.1200/JCO.2001.19.1.145
   Laheru D, 2005, NAT REV CANCER, V5, P459, DOI 10.1038/nrc1630
   Landis SH, 1998, CA-CANCER J CLIN, V48, P6, DOI 10.3322/canjclin.48.1.6
   Li DH, 2004, LANCET, V363, P1049, DOI 10.1016/S0140-6736(04)15841-8
   Li M, 2006, CANCER-AM CANCER SOC, V106, P2284, DOI 10.1002/cncr.21862
   Li M, 2004, CANCER-AM CANCER SOC, V101, P2341, DOI 10.1002/cncr.20634
   Li M, 2007, P NATL ACAD SCI USA, V104, P18636, DOI 10.1073/pnas.0709307104
   Linehan DC, 2005, IMMUNOL RES, V32, P155, DOI 10.1385/IR:32:1-3:155
   Maitra A, 2003, MODERN PATHOL, V16, P902, DOI 10.1097/01.MP.0000086072.56290.FB
   Ordonez NG, 2003, MODERN PATHOL, V16, P192, DOI 10.1097/01.MP.0000056981.16578.C3
   Ruedl C, 2005, J VIROL, V79, P717, DOI 10.1128/JVI.79.2.717-724.2005
   Rump A, 2004, J BIOL CHEM, V279, P9190, DOI 10.1074/jbc.M312372200
   Sato N, 2003, CANCER RES, V63, P4158
   Steinbach D, 2007, EUR J HAEMATOL, V79, P281, DOI 10.1111/j.1600-0609.2007.00928.x
   Sturm PDJ, 1998, J PATHOL, V186, P247
   van Heek T, 2002, AM J CLIN PATHOL, V117, P755
   Watanabe H, 2005, PANCREAS, V30, P349, DOI 10.1097/01.mpa.0000160281.56828.76
   Wei YQ, 2000, NAT MED, V6, P1160, DOI 10.1038/80506
   Yao QZ, 2004, J IMMUNOL, V173, P1951, DOI 10.4049/jimmunol.173.3.1951
   Yokokawa J, 2005, CLIN CANCER RES, V11, P6342, DOI 10.1158/1078-0432.CCR-05-0596
   Zhang LZ, 2006, CANCER RES, V66, P898, DOI 10.1158/0008-5472.CAN-05-3025
   Zhang RX, 2004, VACCINE, V23, P139, DOI 10.1016/j.vaccine.2004.05.036
   Zhou W, 1998, CANCER EPIDEM BIOMAR, V7, P109
NR 46
TC 114
Z9 119
U1 0
U2 12
PU AMER ASSOC CANCER RESEARCH
PI PHILADELPHIA
PA 615 CHESTNUT ST, 17TH FLOOR, PHILADELPHIA, PA 19106-4404 USA
SN 1535-7163
J9 MOL CANCER THER
JI Mol. Cancer Ther.
PD FEB
PY 2008
VL 7
IS 2
BP 286
EP 296
DI 10.1158/1535-7163.MCT-07-0483
PG 11
WC Oncology
SC Oncology
GA 264CP
UT WOS:000253263300006
PM 18281514
OA Bronze, Green Accepted
DA 2021-05-03
ER

PT J
AU Wilczek, E
   Rzepko, R
   Nowis, D
   Legat, M
   Golab, J
   Glab, M
   Gorlewicz, A
   Konopacki, F
   Mazurkiewicz, M
   Sladowski, D
   Gornicka, B
   Wasiutynski, A
   Wilczynski, GM
AF Wilczek, Ewa
   Rzepko, Robert
   Nowis, Dominika
   Legat, Magdalena
   Golab, Jakub
   Glab, Marta
   Gorlewicz, Adam
   Konopacki, Filip
   Mazurkiewicz, Michal
   Sladowski, Dariusz
   Gornicka, Barbara
   Wasiutynski, Aleksander
   Wilczynski, Grzegorz M.
TI The possible role of factor H in colon cancer resistance to complement
   attack
SO INTERNATIONAL JOURNAL OF CANCER
LA English
DT Article
DE factor H; colon cancer; metastasis; immunotherapy; complement
ID DECAY-ACCELERATING FACTOR; HUMAN BREAST-CANCER; BONE SIALOPROTEIN
   EXPRESSION; MEMBRANE COFACTOR PROTEIN; REGULATORY PROTEINS;
   AMPLIFICATION CONVERTASE; MONOCLONAL-ANTIBODIES; CARCINOMA-CELLS;
   TUMOR-CELLS; CD59
AB A soluble complement inhibitor factor H (FH) and its splice variant factor H-like protein (FHL) have been recently discovered to play a major role in malignant cell escape from complement-mediated cytotoxicity in lung-, ovarian- and glia-derived neoplasms. The role of FH in colon cancer has not yet been examined. Here, we studied immunocytochemically FH/FHL expression in tumor samples derived from 40 patients, with both primary colon adenocarcinoma and metastatic foci in the liver. FH/FHL immunoreactivity was present in stroma of both primary and metastatic tumors, in virtually all patients. The cellular immunoreactivity was observed infrequently. Importantly, when analyzed quantitatively, FH/FHL immunoreactivity was significantly increased in liver metastases when compared with the primary sites. In addition, we have analyzed FH and FHL expression in 5 colon cancer cell lines: SW480, SW620, HCT116, HT-29 and Lovo. FH mRNA and FH secretion were observed in SW620 and HT-29 cells, whereas FHL was produced only by HT-29 cell-line. By confocal and electron microscopy, FH immunoreactivity was associated with the plasma membrane and intracellular vesicular structures. Finally, we have analyzed the role of FH in the susceptibility of SW620 colon cancer cells to complement-mediated damage. When FH function was blocked, using specific antibody, the cells became more susceptible to lysis. Taken together, our results suggest an important role of FH/FHL in colon cancer cells defense against complement-mediated cytotoxicity, and in metastatic process. (C) 2008 Wiley-Liss, Inc.
C1 [Wilczek, Ewa; Gorlewicz, Adam; Konopacki, Filip; Wilczynski, Grzegorz M.] Polish Acad Sci, Lab Mol & Syst Neuromorphol, M Nencki Inst Expt Biol, PL-02093 Warsaw, Poland.
   [Wilczek, Ewa; Mazurkiewicz, Michal; Gornicka, Barbara; Wasiutynski, Aleksander; Wilczynski, Grzegorz M.] Med Univ Warsaw, Dept Pathol, Warsaw, Poland.
   [Rzepko, Robert] Med Univ Gdansk, Dept Pathol, Gdansk, Poland.
   [Nowis, Dominika; Legat, Magdalena; Golab, Jakub] Med Univ Warsaw, Ctr Biostruct Res, Dept Immunol, Warsaw, Poland.
   [Glab, Marta] Polish Acad Sci, Lab Intracellular Ion Channels, M Nencki Inst Expt Biol, Dept Cellular Biochem, PL-02093 Warsaw, Poland.
   [Konopacki, Filip] Polish Acad Sci, Mol Neurobiol Lab, M Nencki Inst Expt Biol, PL-02093 Warsaw, Poland.
   [Sladowski, Dariusz] Med Univ Warsaw, Ctr Biostruct Res, Dept Transplantol & Cent Tissue Bank, Warsaw, Poland.
RP Wilczynski, GM (corresponding author), Polish Acad Sci, Lab Mol & Syst Neuromorphol, M Nencki Inst Expt Biol, Pasteura 3, PL-02093 Warsaw, Poland.
EM g.wilczynski@nencki.gov.pl
RI Nowis, Dominika/P-1213-2017; Gorlewicz, Adam/O-8893-2015; Wolinska,
   Ewa/AAE-4628-2021; Nowis, Dominika/P-6866-2019; Golab,
   Jakub/K-6974-2013; Gorlewicz, Adam/B-7444-2019
OI Nowis, Dominika/0000-0003-2748-9523; Nowis,
   Dominika/0000-0003-2748-9523; Golab, Jakub/0000-0002-2830-5100;
   Sladowski, Dariusz/0000-0002-2453-5160; Konopacki,
   Filip/0000-0001-6679-1966; Wilczynski, Grzegorz/0000-0001-6667-0291;
   Gorlewicz, Adam/0000-0002-3229-4424; Wolinska, Ewa/0000-0001-9592-1301
CR Ajona D, 2004, CANCER RES, V64, P6310, DOI 10.1158/0008-5472.CAN-03-2328
   ALSENZ J, 1985, BIOCHEM J, V232, P841, DOI 10.1042/bj2320841
   Bellahcene A, 1996, INT J CANCER, V69, P350
   Bellahcene A, 1996, J BONE MINER RES, V11, P665
   BJORGE L, 1994, EUR J IMMUNOL, V24, P1597
   Chambers AF, 1996, LUNG CANCER-J IASLC, V15, P311, DOI 10.1016/0169-5002(95)00595-1
   Cole DS, 2003, CLIN SCI, V104, P455, DOI 10.1042/CS20020362
   Donin N, 2003, CLIN EXP IMMUNOL, V131, P254, DOI 10.1046/j.1365-2249.2003.02066.x
   FEARON DT, 1977, P NATL ACAD SCI USA, V74, P1683, DOI 10.1073/pnas.74.4.1683
   Fedarko NS, 2004, FASEB J, V18, P734, DOI 10.1096/fj.03-0966fje
   Fedarko NS, 2000, J BIOL CHEM, V275, P16666, DOI 10.1074/jbc.M001123200
   Fishelson Z, 2003, MOL IMMUNOL, V40, P109, DOI 10.1016/S0161-5890(03)00112-3
   Gasque P, 2004, MOL IMMUNOL, V41, P1089, DOI 10.1016/j.molimm.2004.06.011
   Gelderman KA, 2002, LAB INVEST, V82, P483, DOI 10.1038/labinvest.3780441
   Gorter A, 1999, IMMUNOL TODAY, V20, P576, DOI 10.1016/S0167-5699(99)01537-6
   HAKULINEN J, 1994, LAB INVEST, V71, P820
   Hellwage J, 1997, BIOCHEM J, V326, P321, DOI 10.1042/bj3260321
   INOUE H, 1994, ACTA MED OKAYAMA, V48, P271
   Juhl H, 1997, J SURG ONCOL, V64, P222, DOI 10.1002/(SICI)1096-9098(199703)64:3<222::AID-JSO9>3.0.CO;2-C
   Junnikkala S, 2000, J IMMUNOL, V164, P6075, DOI 10.4049/jimmunol.164.11.6075
   Junnikkalla S, 2002, BRIT J CANCER, V87, P1119, DOI 10.1038/sj.bjc.6600614
   Jurianz K, 2001, INT J CANCER, V93, P848, DOI 10.1002/ijc.1406
   KEMENY N, 1997, TREATMENT LIVER META, P1939
   Liszewski MK, 1996, ADV IMMUNOL, V61, P201
   Loberg RD, 2006, NEOPLASIA, V8, P69, DOI 10.1593/neo.05679
   LUBLIN DM, 1989, ANNU REV IMMUNOL, V7, P35, DOI 10.1146/annurev.iy.07.040189.000343
   McLaughlin P, 2001, CRIT REV ONCOL HEMAT, V40, P3, DOI 10.1016/S1040-8428(01)00130-5
   MERI S, 2001, ENCY LIFE SCI
   NICULESCU F, 1992, AM J PATHOL, V140, P1039
   Niehans GA, 1996, AM J PATHOL, V149, P129
   Oates AJ, 1997, INVAS METAST, V17, P1
   OJCIUS DM, 1990, IMMUNOL TODAY, V11, P47
   PHEND KD, 1995, J HISTOCHEM CYTOCHEM, V43, P283, DOI 10.1177/43.3.7532656
   SCHEELE J, 1990, BRIT J SURG, V77, P1241, DOI 10.1002/bjs.1800771115
   Thorsteinsson L, 1998, APMIS, V106, P869, DOI 10.1111/j.1699-0463.1998.tb00233.x
   Waltregny D, 1998, J NATL CANCER I, V90, P1000, DOI 10.1093/jnci/90.13.1000
   Watson NFS, 2006, CANCER IMMUNOL IMMUN, V55, P973, DOI 10.1007/s00262-005-0055-0
   WEILER JM, 1976, P NATL ACAD SCI USA, V73, P3268, DOI 10.1073/pnas.73.9.3268
   WHALEY K, 1976, J EXP MED, V144, P1147, DOI 10.1084/jem.144.5.1147
   YAMAKAWA M, 1994, CANCER, V73, P2808, DOI 10.1002/1097-0142(19940601)73:11<2808::AID-CNCR2820731125>3.0.CO;2-P
   Zipfel PF, 1999, IMMUNOL TODAY, V20, P135, DOI 10.1016/S0167-5699(98)01432-7
NR 41
TC 35
Z9 38
U1 0
U2 2
PU WILEY
PI HOBOKEN
PA 111 RIVER ST, HOBOKEN 07030-5774, NJ USA
SN 0020-7136
EI 1097-0215
J9 INT J CANCER
JI Int. J. Cancer
PD MAY 1
PY 2008
VL 122
IS 9
BP 2030
EP 2037
DI 10.1002/ijc.23238
PG 8
WC Oncology
SC Oncology
GA 277OR
UT WOS:000254224100015
PM 18183578
OA Bronze
DA 2021-05-03
ER

PT J
AU Barber, A
   Zhang, T
   Sentman, CL
AF Barber, Amorette
   Zhang, Tong
   Sentman, Charles L.
TI Immunotherapy with chimeric NKG2D receptors leads to long-term
   tumor-free survival and development of host antitumor immunity in murine
   ovarian cancer
SO JOURNAL OF IMMUNOLOGY
LA English
DT Article
ID BEARING T-CELLS; INTERFERON-GAMMA; ADOPTIVE IMMUNOTHERAPY; IFN-GAMMA;
   PERSISTENCE; REGRESSION; THERAPY; CHEMOTHERAPY; LYMPHOCYTES; INHIBITION
AB Ovarian cancer is one of the leading causes of cancer death in women and the development of novel therapies is needed to complement the standard treatment options such as chemotherapy and radiation. In this study, we show that treatment with T cells expressing a chimeric NKG2D receptor (chNKG2D) was able to lead to long-term, tumor-free survival in mice bearing established ovarian tumors. Tumor-free mice were able to reject a rechallenge with ovarian tumor cells 225 days after original tumor injection. In addition, chNKG2D T cell treatment induced specific host immune responses to ovarian tumor cells, including the development of both CD8(+) and CD4(+) T cell tumor-specific memory responses. The chNKG2D T cells reduced the ovarian tumor burden using both cytotoxic and cytokine-dependent pathways. Specifically, chNKG2D T cell expression of perforin, GM-CSF, and IFN-gamma were essential for complete antitumor efficacy.
C1 [Barber, Amorette; Zhang, Tong; Sentman, Charles L.] Dartmouth Med Sch, Dept Microbiol & Immunol, Lebanon, NH 03756 USA.
RP Sentman, CL (corresponding author), Dartmouth Med Sch, Dept Microbiol & Immunol, 6W Borwell Bldg,1 Med Ctr Dr, Lebanon, NH 03756 USA.
EM charles.sentman@dartmouth.edu
OI Zhang, Tong/0000-0002-9657-5129
FU NIAID NIH HHSUnited States Department of Health & Human ServicesNational
   Institutes of Health (NIH) - USANIH National Institute of Allergy &
   Infectious Diseases (NIAID) [AI 07363] Funding Source: Medline
CR Barber A, 2007, CANCER RES, V67, P5003, DOI 10.1158/0008-5472.CAN-06-4047
   Baur M, 2005, BRIT J CANCER, V92, P1019, DOI 10.1038/sj.bjc.6602427
   Beatty GL, 2001, J IMMUNOL, V166, P2276, DOI 10.4049/jimmunol.166.4.2276
   Blankenstein T, 2003, CURR OPIN IMMUNOL, V15, P148, DOI 10.1016/S0952-7915(03)00007-4
   Carlsten M, 2007, CANCER RES, V67, P1317, DOI 10.1158/0008-5472.CAN-06-2264
   Disis ML, 2002, J CLIN ONCOL, V20, P2624, DOI 10.1200/JCO.2002.06.171
   Dudley ME, 2005, J CLIN ONCOL, V23, P2346, DOI 10.1200/JCO.2005.00.240
   Dudley ME, 2002, SCIENCE, V298, P850, DOI 10.1126/science.1076514
   Dunn GP, 2006, NAT REV IMMUNOL, V6, P836, DOI 10.1038/nri1961
   Gattinoni L, 2005, J CLIN INVEST, V115, P1616, DOI 10.1172/JCI24480
   Gattinoni L, 2006, NAT REV IMMUNOL, V6, P383, DOI 10.1038/nri1842
   Hamanishi J, 2007, P NATL ACAD SCI USA, V104, P3360, DOI 10.1073/pnas.0611533104
   Huang JP, 2005, J IMMUNOTHER, V28, P258, DOI 10.1097/01.cji.0000158855.92792.7a
   Hung CF, 2007, GENE THER, V14, P921, DOI 10.1038/sj.gt.3302913
   Inman BA, 2007, CURR CANCER DRUG TAR, V7, P15, DOI 10.2174/156800907780006878
   June CH, 2007, J CLIN INVEST, V117, P1466, DOI 10.1172/JCI32446
   Kershaw MH, 2006, CLIN CANCER RES, V12, P6106, DOI 10.1158/1078-0432.CCR-06-1183
   Kurbacher Christian M, 2005, Oncology (Williston Park), V19, P23
   Lamers CH, 2006, J CLIN ONCOL, V24, pe20, DOI DOI 10.1200/JCO.2006.05.9964
   Marth C, 2006, INT J GYNECOL CANCER, V16, P1522, DOI 10.1111/j.1525-1438.2006.00622.x
   Muranski P, 2006, NAT CLIN PRACT ONCOL, V3, P668, DOI 10.1038/ncponc0666
   Norell H, 2006, CANCER RES, V66, P6387, DOI 10.1158/0008-5472.CAN-06-0029
   Park JR, 2007, MOL THER, V15, P825, DOI 10.1038/sj.mt.6300104
   Pende D, 2002, CANCER RES, V62, P6178
   PujadeLauraine E, 1996, J CLIN ONCOL, V14, P343, DOI 10.1200/JCO.1996.14.2.343
   Rabinovich GA, 2007, ANNU REV IMMUNOL, V25, P267, DOI 10.1146/annurev.immunol.25.022106.141609
   Raulet DH, 2003, NAT REV IMMUNOL, V3, P781, DOI 10.1038/nri1199
   Robbins PF, 2004, J IMMUNOL, V173, P7125, DOI 10.4049/jimmunol.173.12.7125
   Roby KF, 2000, CARCINOGENESIS, V21, P585, DOI 10.1093/carcin/21.4.585
   Schroder K, 2004, J LEUKOCYTE BIOL, V75, P163, DOI 10.1189/jlb.0603252
   Sentman CL, 2006, ADV CANCER RES, V95, P249, DOI 10.1016/S0065-230X(06)95007-6
   Wigginton JM, 2001, J CLIN INVEST, V108, P51
   Windbichler GH, 2000, BRIT J CANCER, V82, P1138
   Yang RC, 2006, CANCER RES, V66, P6807, DOI 10.1158/0008-5472.CAN-05-3755
   Zhang T, 2005, BLOOD, V106, P1544, DOI 10.1182/blood-2004-11-4365
   Zhang T, 2006, CANCER RES, V66, P5927, DOI 10.1158/0008-5472.CAN-06-0130
   Zhou JH, 2005, J IMMUNOL, V175, P7046, DOI 10.4049/jimmunol.175.10.7046
   Zou WP, 2005, NAT REV CANCER, V5, P263, DOI 10.1038/nrc1586
   Zou WP, 2006, NAT REV IMMUNOL, V6, P295, DOI 10.1038/nri1806
NR 39
TC 60
Z9 66
U1 0
U2 7
PU AMER ASSOC IMMUNOLOGISTS
PI BETHESDA
PA 9650 ROCKVILLE PIKE, BETHESDA, MD 20814 USA
SN 0022-1767
EI 1550-6606
J9 J IMMUNOL
JI J. Immunol.
PD JAN 1
PY 2008
VL 180
IS 1
BP 72
EP 78
DI 10.4049/jimmunol.180.1.72
PG 7
WC Immunology
SC Immunology
GA 248OF
UT WOS:000252162700012
PM 18097006
OA Bronze
DA 2021-05-03
ER

PT J
AU Karagiannis, SN
   Bracher, MG
   Beavil, RL
   Beavil, AJ
   Hunt, J
   McCloskey, N
   Thompson, RG
   East, N
   Burke, F
   Sutton, BJ
   Dombrowicz, D
   Balkwill, FR
   Gould, HJ
AF Karagiannis, Sophia N.
   Bracher, Marguerite G.
   Beavil, Rebecca L.
   Beavil, Andrew J.
   Hunt, James
   McCloskey, Natalie
   Thompson, Richard G.
   East, Nicholas
   Burke, Frances
   Sutton, Brian J.
   Dombrowicz, David
   Balkwill, Frances R.
   Gould, Hannah J.
TI Role of IgE receptors in IgE antibody-dependent cytotoxicity and
   phagocytosis of ovarian tumor cells by human monocytic cells
SO CANCER IMMUNOLOGY IMMUNOTHERAPY
LA English
DT Article
DE monocytes; cytotoxicity; phagocytosis; Fc receptors; tumor immunity
ID FC-EPSILON-RI; FOLATE-BINDING-PROTEIN; HUMAN MONONUCLEAR PHAGOCYTES;
   MONOCLONAL-ANTIBODIES; CARCINOMA PATIENTS; IMMUNOGLOBULIN-E;
   GENE-EXPRESSION; MAST-CELLS; FC-EPSILON-RII/CD23; EOSINOPHILS
AB Antibodies directed against tumor-associated antigens are emerging as effective treatments for a number of cancers, although the mechanism(s) of action for some are unclear and still under investigation. We have previously examined a chimeric IgE antibody (MOv18 IgE), against the ovarian tumor-specific antigen, folate binding protein (FBP), and showed that it can direct human PBMC to kill ovarian cancer cells. We have developed a three-color flow cytometric assay to investigate the mechanism by which IgE receptors on U937 monocytes target and kill ovarian tumor cells. U937 monocytes express three IgE receptors, the high-affinity receptor, Fc epsilon RI, the low-affinity receptor, CD23, and galectin-3, and mediate tumor cell killing in vitro by two mechanisms, cytotoxicity, and phagocytosis. Our results suggest that CD23 mediates phagocytosis, which is enhanced by upregulation of CD23 on U937 cells with IL-4, whereas Fc epsilon RI mediates cytotoxicity. We show that effector : tumor cell bridging is associated with both activities. Galectin-3 does not appear to be involved in tumor cell killing. U937 cells and IgE exerted ovarian tumor cell killing in vivo in our xenograft model in nude mice. Harnessing IgE receptors to target tumor cells suggests the potential of tumor-specific IgE antibodies to activate effector cells in immunotherapy of ovarian cancer.
C1 Kings Coll London, Randall Div Cell & Mol Biophys, London SE1 1UL, England.
   Barts & London, Queen Marys Sch Med & Dent, John Vane Sci Ctr, Inst Canc,Ctr Translat Oncol, London EC1M 6BQ, England.
   Barts & London, Queen Marys Sch Med & Dent, John Vane Sci Ctr, CR UK Clin Ctr, London EC1M 6BQ, England.
   Inst Pasteur, Inst Fed Rech 17, Ist Natl Sante Rech Med, Unite 547, F-59019 Lille, France.
RP Karagiannis, SN (corresponding author), Kings Coll London, Randall Div Cell & Mol Biophys, Room 38,New Hunts House,Guys Campus,St Thomass St, London SE1 1UL, England.
EM sophia.karagiannis@kcl.ac.uk
RI Karagiannis, Sophia/H-1097-2011; Beavil, Andrew/B-5624-2009; Dombrowicz,
   David/F-7044-2013
OI Karagiannis, Sophia/0000-0002-4100-7810; Beavil,
   Andrew/0000-0002-0768-122X; Gould, Hannah/0000-0003-0411-688X;
   Dombrowicz, David/0000-0002-0485-8923; Balkwill,
   Frances/0000-0002-5587-9759
FU Medical Research CouncilUK Research & Innovation (UKRI)Medical Research
   Council UK (MRC)European Commission [G0501974, G0200486] Funding Source:
   Medline; Medical Research CouncilUK Research & Innovation (UKRI)Medical
   Research Council UK (MRC)European Commission [G0400503B] Funding Source:
   researchfish
CR BALKWILL FR, 1986, CANCER RES, V46, P3990
   BENARD J, 1985, CANCER RES, V45, P4970
   BOLTZNITULESCU G, 1995, J LEUKOCYTE BIOL, V58, P256
   Bracher M, 2007, J IMMUNOL METHODS, V323, P160, DOI 10.1016/j.jim.2007.04.009
   BRUGGEMANN M, 1987, J EXP MED, V166, P1351, DOI 10.1084/jem.166.5.1351
   Buijs WCAM, 1998, EUR J NUCL MED, V25, P1552, DOI 10.1007/s002590050335
   CAMPBELL IG, 1991, CANCER RES, V51, P5329
   Carter PJ, 2006, NAT REV IMMUNOL, V6, P343, DOI 10.1038/nri1837
   Clynes RA, 2000, NAT MED, V6, P443
   CONEY LR, 1991, CANCER RES, V51, P6125
   CONEY LR, 1994, CANCER RES, V54, P2448
   Cook JPD, 1997, BIOCHEMISTRY-US, V36, P15579, DOI 10.1021/bi9713005
   Cormier SA, 2006, J LEUKOCYTE BIOL, V79, P1131, DOI 10.1189/jlb.0106027
   Dyall R, 1999, EUR J IMMUNOL, V29, P30, DOI 10.1002/(SICI)1521-4141(199901)29:01<30::AID-IMMU30>3.0.CO;2-D
   DYER MJS, 1989, BLOOD, V73, P1431
   FRIGERI LG, 1992, J IMMUNOL, V148, P861
   Glennie MJ, 2003, DRUG DISCOV TODAY, V8, P503, DOI 10.1016/S1359-6446(03)02714-4
   Gould HJ, 2003, ANNU REV IMMUNOL, V21, P579, DOI 10.1146/annurev.immunol.21.120601.141103
   Gould HJ, 1999, EUR J IMMUNOL, V29, P3527, DOI 10.1002/(SICI)1521-4141(199911)29:11<3527::AID-IMMU3527>3.3.CO;2-X
   GOUNNI AS, 1994, NATURE, V367, P183, DOI 10.1038/367183a0
   Karagiannis SN, 2003, EUR J IMMUNOL, V33, P1030, DOI 10.1002/eji.200323185
   Kayaba H, 2001, J IMMUNOL, V167, P995, DOI 10.4049/jimmunol.167.2.995
   KEEGAN AD, 1991, MOL IMMUNOL, V28, P1149, DOI 10.1016/0161-5890(91)90030-N
   Lin SQ, 1996, CELL, V85, P985, DOI 10.1016/S0092-8674(00)81300-8
   Liu FT, 2005, INT ARCH ALLERGY IMM, V136, P385, DOI 10.1159/000084545
   Liu FT, 1996, BIOCHEMISTRY-US, V35, P6073, DOI 10.1021/bi952716q
   LIU FT, 1995, AM J PATHOL, V147, P1016
   MACGLASHAN DW, 1993, J ALLERGY CLIN IMMUN, V91, P605, DOI 10.1016/0091-6749(93)90266-I
   MAURER D, 1994, J EXP MED, V179, P745, DOI 10.1084/jem.179.2.745
   Mavromatis BH, 2004, BLOOD REV, V18, P137, DOI 10.1016/S0268-960X(03)00039-0
   Molthoff CFM, 1997, CANCER-AM CANCER SOC, V80, P2712, DOI 10.1002/(SICI)1097-0142(19971215)80:12+<2712::AID-CNCR50>3.0.CO;2-B
   MOSSALAYI MD, 1994, INT IMMUNOL, V6, P931, DOI 10.1093/intimm/6.7.931
   Munitz A, 2004, ALLERGY, V59, P268, DOI 10.1111/j.1398-9995.2003.00442.x
   NEUBERGER MS, 1985, NATURE, V314, P268, DOI 10.1038/314268a0
   Oliver JM, 2000, IMMUNOPHARMACOLOGY, V48, P269, DOI 10.1016/S0162-3109(00)00224-1
   PAULEUGENE N, 1995, CELL IMMUNOL, V163, P314, DOI 10.1006/cimm.1995.1132
   RAVETCH JV, 1991, ANNU REV IMMUNOL, V9, P457, DOI 10.1146/annurev.iy.09.040191.002325
   Reali E, 2001, CANCER RES, V61, P5517
   Reischl IG, 1996, CLIN EXP ALLERGY, V26, P630, DOI 10.1046/j.1365-2222.1996.1047408.x
   RISKE F, 1991, J BIOL CHEM, V266, P11245
   SUNDSTROM C, 1976, INT J CANCER, V17, P565, DOI 10.1002/ijc.2910170504
   Toffoli G, 1997, INT J CANCER, V74, P193, DOI 10.1002/(SICI)1097-0215(19970422)74:2<193::AID-IJC10>3.0.CO;2-F
   TOMASSETTI A, 1993, FEBS LETT, V317, P143, DOI 10.1016/0014-5793(93)81510-7
   VERCELLI D, 1989, NATURE, V338, P649, DOI 10.1038/338649a0
   VOULDOUKIS I, 1995, P NATL ACAD SCI USA, V92, P7804, DOI 10.1073/pnas.92.17.7804
   WAKAI M, 1993, HYBRIDOMA, V12, P25, DOI 10.1089/hyb.1993.12.25
   WANG B, 1992, J EXP MED, V175, P1353, DOI 10.1084/jem.175.5.1353
   WILLIAMS J, 1992, J IMMUNOL, V149, P2823
   WONG HL, 1992, J IMMUNOL, V148, P2118
   YOKOTA A, 1992, P NATL ACAD SCI USA, V89, P5030, DOI 10.1073/pnas.89.11.5030
   YOKOTA A, 1988, CELL, V55, P611, DOI 10.1016/0092-8674(88)90219-X
NR 51
TC 48
Z9 49
U1 0
U2 6
PU SPRINGER
PI NEW YORK
PA 233 SPRING ST, NEW YORK, NY 10013 USA
SN 0340-7004
EI 1432-0851
J9 CANCER IMMUNOL IMMUN
JI Cancer Immunol. Immunother.
PD FEB
PY 2008
VL 57
IS 2
BP 247
EP 263
DI 10.1007/s00262-007-0371-7
PG 17
WC Oncology; Immunology
SC Oncology; Immunology
GA 233LC
UT WOS:000251091400011
PM 17657488
DA 2021-05-03
ER

PT J
AU Benatar, T
   Cao, MY
   Lee, Y
   Li, H
   Feng, NP
   Gu, XP
   Lee, V
   Jin, H
   Wang, M
   Der, S
   Lightfoot, J
   Wright, JA
   Young, AH
AF Benatar, Tania
   Cao, Ming Y.
   Lee, Yoon
   Li, Hui
   Feng, Ningping
   Gu, Xiaoping
   Lee, Vivian
   Jin, Hongnan
   Wang, Ming
   Der, Sandy
   Lightfoot, Jeff
   Wright, Jim A.
   Young, Aiping H.
TI Virulizin (R) induces production of IL-17E to enhance antitumor activity
   by recruitment of eosinophils into tumors
SO CANCER IMMUNOLOGY IMMUNOTHERAPY
LA English
DT Article
DE cancer; eosinophils; IL-17E; immunotherapy; Virulizin (R)
ID HUMAN PANCREATIC-CANCER; IN-VIVO; IMMUNOTHERAPY AGENT; CYTOKINE FAMILY;
   MACROPHAGES; CELLS; PEROXIDASE; EXPRESSION; MECHANISM; INTERLEUKIN-25
AB Virulizin (R) has demonstrated strong antitumor efficacy in a variety of human tumor xenograft models including melanoma, pancreatic cancer, breast cancer, ovarian cancer and prostate cancer. Our previous studies have demonstrated that macrophages, NK cells, and cytokines are important in the antitumor mechanism of Virulizin (R). Virulizin (R) treatment of tumor bearing mice results in the expansion as well as increased activity of monocytes/macrophages and production of cytokines IL-12 and TNF alpha and activation of NK cells. In this study we show that the inflammatory cytokine IL-17E (IL-25) is induced by Virulizin (R) treatment and is part of its antitumor mechanism. T(H)2 is a proinflammatory cytokine, which induces a TH2 type immune response, associated with eosinophil expansion and infiltration into mucosal tissues. IL-17E was increased in sera of Virulizin (R)-treated mice bearing human melanoma xenografts, compared to saline-treated controls, as shown by 2D gel electrophoresis and ELISA. Treatment of splenocytes in vitro with Virulizin (R) resulted in increased IL-17E mRNA expression, which peaked between 24 and 32 h post-stimulation. Both in vitro and in vivo experiments demonstrated that B cells produced IL-17E in response to Virulizin (R) treatment. Furthermore, Virulizin (R) treatment in vivo resulted in increased blood eosinophilia and eosinophil infiltration into tumors. Finally, injection of recombinant IL-17E showed antitumor activity towards xenografted tumors, which correlated with increased eosinophilia in blood and tumors. Taken together, these results support another antitumor mechanism mediated by Virulizin (R), through induction of IL-17E by B cells, leading to recruitment of eosinophils into tumors, which may function in parallel with macrophages and NK cells in mediating tumor destruction.
C1 [Benatar, Tania; Cao, Ming Y.; Lee, Yoon; Li, Hui; Feng, Ningping; Gu, Xiaoping; Lee, Vivian; Jin, Hongnan; Wang, Ming; Lightfoot, Jeff; Wright, Jim A.; Young, Aiping H.] Lorus Therapeut Inc, Dept Res & Dev, Toronto, ON M9W 4Z7, Canada.
   [Der, Sandy] Univ Toronto, Dept Lab Med & Pathobiol, Program Prote & Bioinformat, Toronto, ON M5S 1A8, Canada.
   [Cao, Ming Y.] Hlth Canada, BGTD, Ottawa, ON K1A 0K9, Canada.
RP Lee, Y (corresponding author), Lorus Therapeut Inc, Dept Res & Dev, 2 Meridian Rd, Toronto, ON M9W 4Z7, Canada.
EM ming_yu_cao@hc-sc.gc.ca; ylee@lorusthera.com
CR Aggarwal S, 2002, J LEUKOCYTE BIOL, V71, P1
   Cao MY, 2005, CANCER IMMUNOL IMMUN, V54, P229, DOI 10.1007/s00262-004-0582-0
   Cao MY, 2004, J PHARMACOL EXP THER, V308, P538, DOI 10.1124/jpet.103.059618
   *CHARL RIV LAB, IMM MOD DAT
   Du CG, 2003, INT J ONCOL, V23, P1341
   Du CG, 2003, ANTI-CANCER DRUG, V14, P289, DOI 10.1097/00001813-200304000-00006
   Feng NP, 2003, CANCER CHEMOTH PHARM, V51, P247, DOI 10.1007/s00280-002-0559-7
   Ferdinandi, 1999, Expert Opin Investig Drugs, V8, P1721, DOI 10.1517/13543784.8.10.1721
   Fort MM, 2001, IMMUNITY, V15, P985, DOI 10.1016/S1074-7613(01)00243-6
   Grimaldi JC, 1999, J LEUKOCYTE BIOL, V65, P846
   HOUTHAEVE T, 1995, FEBS LETT, V376, P91, DOI 10.1016/0014-5793(95)01242-7
   Hurst SD, 2002, J IMMUNOL, V169, P443, DOI 10.4049/jimmunol.169.1.443
   Ikeda K, 2003, BLOOD, V101, P3594, DOI 10.1182/blood-2002-09-2817
   Kang CM, 2005, AM J RESP CELL MOL, V33, P290, DOI 10.1165/rcmb.2005-0003OC
   Kawaguchi M, 2004, J ALLERGY CLIN IMMUN, V114, P1265, DOI 10.1016/j.jaci.2004.10.019
   Kim MR, 2002, BLOOD, V100, P2330, DOI 10.1182/blood-2002-01-0012
   Kubo H, 1999, INT ARCH ALLERGY IMM, V118, P426, DOI 10.1159/000024154
   Li H, 2005, CANCER IMMUNOL IMMUN, V54, P1115, DOI 10.1007/s00262-005-0698-x
   Li H, 2007, INT IMMUNOPHARMACOL, V7, P1350, DOI 10.1016/j.intimp.2007.06.001
   Liu CN, 2000, INT J ONCOL, V16, P1015
   Lotfi R, 2007, J IMMUNOTHER, V30, P16, DOI 10.1097/01.cji.0000211324.53396.f6
   Mattes J, 2003, J EXP MED, V197, P387, DOI 10.1084/jem.20021683
   NATHAN CF, 1982, J EXP MED, V155, P1291, DOI 10.1084/jem.155.5.1291
   Pan GH, 2001, J IMMUNOL, V167, P6559, DOI 10.4049/jimmunol.167.11.6559
   Rothenberg ME, 2006, ANNU REV IMMUNOL, V24, P147, DOI 10.1146/annurev.immunol.24.021605.090720
   Samoszuk M, 1997, HISTOL HISTOPATHOL, V12, P807
   Simson L, 2007, J IMMUNOL, V178, P4222, DOI 10.4049/jimmunol.178.7.4222
   SPESSOTTO P, 1995, EUR J IMMUNOL, V25, P1366, DOI 10.1002/eji.1830250535
   TEPPER RI, 1992, SCIENCE, V257, P548, DOI 10.1126/science.1636093
   vanderVliet A, 1997, J BIOL CHEM, V272, P7617, DOI 10.1074/jbc.272.12.7617
   Wehrend A, 2004, ANAT HISTOL EMBRYOL, V33, P180, DOI 10.1111/j.1439-0264.2004.00532.x
NR 31
TC 32
Z9 34
U1 0
U2 3
PU SPRINGER
PI NEW YORK
PA 233 SPRING ST, NEW YORK, NY 10013 USA
SN 0340-7004
J9 CANCER IMMUNOL IMMUN
JI Cancer Immunol. Immunother.
PD DEC
PY 2008
VL 57
IS 12
BP 1757
EP 1769
DI 10.1007/s00262-008-0502-9
PG 13
WC Oncology; Immunology
SC Oncology; Immunology
GA 351GI
UT WOS:000259412300002
PM 18351336
DA 2021-05-03
ER

PT J
AU Wang, Q
   Zhang, P
   Zhang, QX
   Wang, XY
   Li, JF
   Ma, CH
   Sun, WS
   Zhang, LN
AF Wang, Qun
   Zhang, Pin
   Zhang, Qixia
   Wang, Xiaoyan
   Li, Jianfeng
   Ma, Chunhong
   Sun, Wensheng
   Zhang, Lining
TI Analysis of CD137 and CD137L expression in human primary tumor tissues
SO CROATIAN MEDICAL JOURNAL
LA English
DT Article
ID T-CELLS; 4-1BB LIGAND; EFFECTOR FUNCTION; IMMUNE-RESPONSES; SOLID
   TUMORS; COSTIMULATION; IMMUNOTHERAPY; SURVIVAL; ACTIVATION; EXPANSION
AB Aim To assess the expression of CD137 and CD137L in human primary tumor tissues and their potential role in tumor immunity.
   Methods Expression of CD137 and CD137L was assessed by immunohistochemistry in frozen sections of 12 human normal tissues, 15 benign tumors of epithelial or mesenchymal origin (adenoma and leiomyoma), and 36 malignant tumors of epithelial origin (squamous cell carcinoma and adenocarcinoma). The expression of CD137L on 9 human tumor cell lines (3 hepatocarcinoma, 2 lung carcinoma, 2 colon carcinoma, 1 lymphoma, and 1 leukemia) was detected by reverse transcription polymerase chain reaction. To analyze the role of CD137L expressed on tumor cells, we co-cultured tumor cells expressing CD137L with activated T lymphocytes expressing CD137 or with Chinese hamster ovary cells expressing CD137 and then detected by ELISA the levels of cytokines (IL-8, IFN-gamma) secreted by tumor cells or activated T cells.
   Results The expression of CD137 and CD137L was observed only in human benign (2/15, 3/15) or malignant tumors (15/36, 21/36), but not in normal tissues (0/12, 0/12). CD137 was expressed on the vessel walls within tumor tissues, whereas CD137L was expressed on tumor cells. The expression of CD137 and CD137L was more common in malignant tumors, especially in moderate or low-differentiated tumors. Furthermore, CD137L expression found on tumor cell lines was functional because the ligation of CD137L on lung squamous carcinoma cells L78 with CD137 on T cells induced IFN-gamma production by T cells, and ligation of CD137L on hepatocarcinoma cells HcpG2.2.15 with CD137 triggered tumor cells to produce IL-8.
   Conclusion CD137 and CD137L are expressed in different human primary tumor tissues, suggesting that they may influence the progression of tumors.
C1 [Wang, Qun; Zhang, Pin; Zhang, Qixia; Wang, Xiaoyan; Ma, Chunhong; Sun, Wensheng; Zhang, Lining] Shandong Univ, Sch Med, Dept Immunol, Jinan 250012, Peoples R China.
   [Li, Jianfeng] Shandong Prov Hosp, Cent Lab, Jinan, Peoples R China.
RP Zhang, LN (corresponding author), Shandong Univ, Sch Med, Dept Immunol, 44 Wenhua Xi Rd, Jinan 250012, Peoples R China.
EM immuno@sdu.edu.cn
RI ma, chunhong/C-6043-2008
CR Brat DJ, 2005, NEURO-ONCOLOGY, V7, P122, DOI 10.1215/S1152851704001061
   Broll K, 2001, AM J CLIN PATHOL, V115, P543, DOI 10.1309/E343-KMYX-W3Y2-10KY
   Cannons JL, 2001, J IMMUNOL, V167, P1313, DOI 10.4049/jimmunol.167.3.1313
   Cho HR, 2004, TRANSPL INT, V17, P351, DOI 10.1111/j.1432-2277.2004.tb00454.x
   Hamilton S.R., 2000, WHO CLASSIFICATION T
   HURTADO JC, 1995, J IMMUNOL, V155, P3360
   Johnson BD, 2005, J IMMUNOTHER, V28, P449, DOI 10.1097/01.cji.0000171313.93299.74
   Laderach D, 2003, CELL IMMUNOL, V226, P37, DOI 10.1016/j.cellimm.2003.11.003
   Langstein J, 1998, J IMMUNOL, V160, P2488
   May KF, 2002, CANCER RES, V62, P3459
   McMillin DW, 2006, HUM GENE THER, V17, P798, DOI 10.1089/hum.2006.17.798
   Salih HR, 2000, J IMMUNOL, V165, P2903, DOI 10.4049/jimmunol.165.5.2903
   Saoulli K, 1998, J EXP MED, V187, P1849, DOI 10.1084/jem.187.11.1849
   Schwarz H, 2005, J LEUKOCYTE BIOL, V77, P281, DOI 10.1189/jlb.0904558
   SCHWARZ H, 1995, BLOOD, V85, P1043, DOI 10.1182/blood.V85.4.1043.bloodjournal8541043
   Sica Gabriel, 1999, Archivum Immunologiae et Therapiae Experimentalis, V47, P275
   Taraban VY, 2002, EUR J IMMUNOL, V32, P3617, DOI 10.1002/1521-4141(200212)32:12<3617::AID-IMMU3617>3.0.CO;2-M
   Tavassoli FA, 2003, WHO CLASSIFICATION T
   Travis WD, 2004, WHO CLASSIFICATION T
   Vinay DS, 1998, SEMIN IMMUNOL, V10, P481, DOI 10.1006/smim.1998.0157
   [万兵 Wan Bing], 2002, [中国免疫学杂志, Chinese Journal of Immunology], V18, P678
   Watts TH, 2005, ANNU REV IMMUNOL, V23, P23, DOI 10.1146/annurev.immunol.23.021704.115839
   Wen T, 2002, J IMMUNOL, V168, P4897, DOI 10.4049/jimmunol.168.10.4897
   Zhang H, 2007, J IMMUNOL, V179, P4910, DOI 10.4049/jimmunol.179.7.4910
   Zhang N, 2007, CLIN CANCER RES, V13, P2758, DOI 10.1158/1078-0432.CCR-06-2343
NR 25
TC 23
Z9 28
U1 0
U2 1
PU MEDICINSKA NAKLADA
PI ZAGREB
PA VLASKA 69, HR-10000 ZAGREB, CROATIA
SN 0353-9504
EI 1332-8166
J9 CROAT MED J
JI Croat. Med. J.
PD APR
PY 2008
VL 49
IS 2
BP 192
EP 200
DI 10.3325/cmj.2008.2.192
PG 9
WC Medicine, General & Internal
SC General & Internal Medicine
GA 302GX
UT WOS:000255957900008
PM 18461674
OA DOAJ Gold, Green Published
DA 2021-05-03
ER
