# Supplementary material for: Evolution of Immunotherapy for Ovarian Cancer from a Bird’s-Eye Perspective: A Text-Mining Analysis of Publication Trends and Topics
Source: Front Oncol. 2022 Feb 24;12:795129. doi: 10.3389/fonc.2022.795129 (PMC8907843; doi:10.3389/fonc.2022.795129)
Supplement: Supplementary file 1 [file DataSheet_1.zip › raw data/download2020u209pt1.txt]

PT J
AU Xu, ZX
   Tang, HC
   Zhang, TS
   Sun, ML
   Han, Q
   Xu, J
   Wei, MJ
   Yu, ZJ
AF Xu, Zhaoxu
   Tang, Haichao
   Zhang, Tianshu
   Sun, Mingli
   Han, Qiang
   Xu, Jiao
   Wei, Minjie
   Yu, Zhaojin
TI TEX19 promotes ovarian carcinoma progression and is a potential target
   for epitope vaccine immunotherapy
SO LIFE SCIENCES
LA English
DT Article
DE TEX19; Ovarian cancer; Proliferation; Invasion; Metastasis; Epitope
   peptide
ID CANCER; ANTIGENS; HETEROGENEITY; REVEALS
AB Aims: Testis Expressed 19 (TEX19) is one of cancer/testis antigens identified in recent years and is related to the oncogenesis and progress of several cancers. This study aimed to reveal the role of TEX19 in ovarian cancer (OC) and searched for potential candidate epitope peptides of TEX19 to facilitate clinical application.
   Main methods: TEX19 levels were evaluated by immunohistochemistry (IHC) in 98 human ovarian tissue samples. The correlation of TEX19 levels with patients' clinicopathological features was assessed. Quantitative real-time polymerase chain reaction (qRT-PCR) and western blotting analysis were utilized to detect TEX19 levels in ovarian cell lines and TEX19-deficient cells. The level of TEX19 in OVCAR-3 and A2780 was knocked down by small interfering RNA (siRNA), and loss-of-function assays were used to determine the biological effects of TEX19 on the proliferation, migration, and invasion of OC cells. Subsequently, candidate epitope peptides from TEX19 were predicted and verified by the IEDB database, pepsite2 website, MOE software, and T2 cell binding assay.
   Key findings: TEX19 was significantly upregulated in OC which correlated to higher TNM stage, lymph node involvement, and invasiveness. Knockdown of TEX19 inhibited proliferation, migration, and invasion of OC cells. Additionally, we screened four peptides derived from TEX19 and found TL to be the dominant peptide with the greatest affinity with HLA-A*0201.
   Significance: Our data indicated a cancer-promoting effect of TEX19 in OC and demonstrated that TL could be a potential candidate for an anti-tumor epitope vaccine of OC, suggesting that TEX19 is a promising biomarker and immunotherapeutic target for OC.
C1 [Xu, Zhaoxu; Tang, Haichao; Sun, Mingli; Han, Qiang; Xu, Jiao; Wei, Minjie; Yu, Zhaojin] China Med Univ, Sch Pharm, Dept Pharmacol, 77 Puhe Rd,Shenyang North New Area, Shenyang 110122, Liaoning, Peoples R China.
   [Xu, Zhaoxu; Tang, Haichao; Sun, Mingli; Han, Qiang; Xu, Jiao; Wei, Minjie; Yu, Zhaojin] China Med Univ, Liaoning Key Lab Mol Targeted Antitumor Drug Dev, 77 Puhe Rd,Shenyang North New Area, Shenyang 110122, Liaoning, Peoples R China.
   [Xu, Zhaoxu; Tang, Haichao; Sun, Mingli; Han, Qiang; Xu, Jiao; Wei, Minjie; Yu, Zhaojin] China Med Univ, Liaoning Canc Immune Peptide Drug Engn Technol Re, 77 Puhe Rd,Shenyang North New Area, Shenyang 110122, Liaoning, Peoples R China.
   [Xu, Zhaoxu; Tang, Haichao; Sun, Mingli; Han, Qiang; Xu, Jiao; Wei, Minjie; Yu, Zhaojin] China Med Univ, Minist Educ, Key Lab Precis Diag & Treatment Gastrointestinal, 77 Puhe Rd,Shenyang North New Area, Shenyang 110122, Liaoning, Peoples R China.
   [Zhang, Tianshu] Chinese Acad Med Sci, Inst Med Biotechnol, 1 Tian Tan Xi Li, Beijing 100050, Peoples R China.
   [Zhang, Tianshu] 9 Dongdan Santiao, Beijing 100730, Peoples R China.
RP Wei, MJ; Yu, ZJ (corresponding author), China Med Univ, Sch Pharm, Dept Pharmacol, 77 Puhe Rd,Shenyang North New Area, Shenyang 110122, Liaoning, Peoples R China.
EM weiminjiecmu@163.com; yuzhaojin19830813@163.com
FU National Natural Science Foundation of ChinaNational Natural Science
   Foundation of China (NSFC) [81601370]; NSFC-Liaoning Joint Fund Key
   Program [U1608281]; Shenyang ST Projects [19-109-4-09, 17-123-9-00];
   Double Hundred Program for Shenyang Scientific and Technological
   Innovation Projects [Z18-4-020]
FX This work was supported by National Natural Science Foundation of China
   [Nos 81601370]; NSFC-Liaoning Joint Fund Key Program [No. U1608281];
   Shenyang S&T Projects [19-109-4-09, 17-123-9-00]; and Double Hundred
   Program for Shenyang Scientific and Technological Innovation Projects
   [Z18-4-020].
CR Akers SN, 2010, FUTURE ONCOL, V6, P717, DOI [10.2217/fon.10.36, 10.2217/FON.10.36]
   Andreatta M, 2017, IMMUNOLOGY, V152, P255, DOI 10.1111/imm.12763
   [Anonymous], 2012, JAPANESE J CLIN MED, V70, P2183
   [Anonymous], 2017, PLOS GENETICS, V13
   [Anonymous], 2017, ELIFE, V6
   Bray F, 2018, CA-CANCER J CLIN, V68, P394, DOI 10.3322/caac.21492
   Burrell RA, 2013, NATURE, V501, P338, DOI 10.1038/nature12625
   Chen ZG, 2010, DIS COLON RECTUM, V53, P31, DOI 10.1007/DCR.0b013e3181bdca3a
   Chodon T, 2018, HEMATOL ONCOL CLIN N, V32, P1025, DOI 10.1016/j.hoc.2018.07.011
   Coburn SB, 2017, INT J CANCER, V140, P2451, DOI 10.1002/ijc.30676
   Coleman RL, 2013, NAT REV CLIN ONCOL, V10, P211, DOI 10.1038/nrclinonc.2013.5
   Coulie PG, 2014, NAT REV CANCER, V14, P135, DOI 10.1038/nrc3670
   Crichton JH, 2018, CHROMOSOMA, V127, P437, DOI 10.1007/s00412-018-0674-9
   Feichtinger J, 2012, DATABASE-OXFORD, DOI 10.1093/database/bas055
   Feichtinger J, 2012, ONCOTARGET, V3, P843
   Fratta E, 2011, MOL ONCOL, V5, P164, DOI 10.1016/j.molonc.2011.02.001
   Gjerstorff MF, 2015, ONCOTARGET, V6, P15772, DOI 10.18632/oncotarget.4694
   Gjerstorff MF, 2016, BMC CANCER, V16, DOI 10.1186/s12885-015-1998-y
   Gordeeva O, 2018, SEMIN CANCER BIOL, V53, P75, DOI 10.1016/j.semcancer.2018.08.006
   Jacobs IJ, 2004, MOL CELL PROTEOMICS, V3, P355, DOI 10.1074/mcp.R400006-MCP200
   Jelovac D, 2011, CA-CANCER J CLIN, V61, P183, DOI 10.3322/caac.20113
   Kuntz S, 2008, STEM CELLS, V26, P734, DOI 10.1634/stemcells.2007-0772
   Li B, 2016, GENOME BIOL, V17, DOI 10.1186/s13059-016-1028-7
   Lundegaard C, 2008, NUCLEIC ACIDS RES, V36, pW509, DOI 10.1093/nar/gkn202
   Meacham CE, 2013, NATURE, V501, P328, DOI 10.1038/nature12624
   Melief CJM, 2015, J CLIN INVEST, V125, P3401, DOI 10.1172/JCI80009
   Mishra Seema, 2014, Methods Mol Biol, V1184, P513, DOI 10.1007/978-1-4939-1115-8_28
   Nielsen M, 2003, PROTEIN SCI, V12, P1007, DOI 10.1110/ps.0239403
   Noone AM, 2018, SEER CANC STAT REV
   Nuttall R., 2017, CANADIAN CANC STAT 2
   Oza AM, 2015, LANCET ONCOL, V16, P928, DOI 10.1016/S1470-2045(15)00086-8
   Peters B, 2005, BMC BIOINFORMATICS, V6, DOI 10.1186/1471-2105-6-132
   Planells-Palop V, 2017, MOL CANCER, V16, DOI 10.1186/s12943-017-0653-4
   Pourseif MM, 2018, BIOIMPACTS, V8, P39, DOI 10.15171/bi.2018.06
   Rossjohn J, 2015, ANNU REV IMMUNOL, V33, P169, DOI 10.1146/annurev-immunol-032414-112334
   Rudolph MG, 2006, ANNU REV IMMUNOL, V24, P419, DOI 10.1146/annurev.immunol.23.021704.115658
   Salmaninejad A, 2016, IMMUNOL INVEST, V45, P619, DOI 10.1080/08820139.2016.1197241
   Sidney John, 2008, Immunome Res, V4, P2, DOI 10.1186/1745-7580-4-2
   Simpson AJG, 2005, NAT REV CANCER, V5, P615, DOI 10.1038/nrc1669
   Song X, 2017, ONCOGENE, V36, P1476, DOI 10.1038/onc.2016.314
   Sophie R., 2013, SCI TRANSL MED, V5
   Suri A, 2006, EXPERT OPIN BIOL TH, V6, P379, DOI 10.1517/14712598.6.4.379
   Tang ZF, 2017, NUCLEIC ACIDS RES, V45, pW98, DOI 10.1093/nar/gkx247
   Tarabay Y, 2013, HUM REPROD, V28, P2201, DOI 10.1093/humrep/det129
   Teneriello M.G., 2011, CANCER, V117, P4340
   Vita R, 2019, NUCLEIC ACIDS RES, V47, pD339, DOI 10.1093/nar/gky1006
   Vita R, 2015, NUCLEIC ACIDS RES, V43, pD405, DOI 10.1093/nar/gku938
   Wang C, 2016, NAT COMMUN, V7, DOI 10.1038/ncomms10499
   Wang PJ, 2001, NAT GENET, V27, P422, DOI 10.1038/86927
   Whitehurst AW, 2014, ANNU REV PHARMACOL, V54, P251, DOI 10.1146/annurev-pharmtox-011112-140326
   Xie KP, 2019, J OVARIAN RES, V12, DOI 10.1186/s13048-018-0475-z
   Ye F, 2015, FASEB J, V29, P4268, DOI 10.1096/fj.14-266718
   Yoneda A, 2012, J HISTOCHEM CYTOCHEM, V60, P9, DOI 10.1369/0022155411428469
   Zhong JH, 2016, TUMOR BIOL, V37, P7757, DOI 10.1007/s13277-015-4567-8
NR 54
TC 3
Z9 4
U1 2
U2 3
PU PERGAMON-ELSEVIER SCIENCE LTD
PI OXFORD
PA THE BOULEVARD, LANGFORD LANE, KIDLINGTON, OXFORD OX5 1GB, ENGLAND
SN 0024-3205
EI 1879-0631
J9 LIFE SCI
JI Life Sci.
PD JAN 15
PY 2020
VL 241
AR 117171
DI 10.1016/j.lfs.2019.117171
PG 11
WC Medicine, Research & Experimental; Pharmacology & Pharmacy
SC Research & Experimental Medicine; Pharmacology & Pharmacy
GA KB0SV
UT WOS:000506211900049
PM 31843525
DA 2021-05-03
ER

PT S
AU How, J
   Patel, A
   Jazaeri, A
AF How, Jeffrey
   Patel, Ami
   Jazaeri, Amir
BE Naing, A
   Hajjar, J
TI Immuno-oncology for Gynecologic Malignancies
SO IMMUNOTHERAPY, 3RD EDITION
SE Advances in Experimental Medicine and Biology
LA English
DT Article; Book Chapter
DE Endometrial cancer; Cervical cancer; Ovarian cancer; Immunotherapy;
   Immune checkpoint inhibitors; Cancer vaccines; Adoptive cell transfer
ID TUMOR-INFILTRATING LYMPHOCYTES; EPITHELIAL OVARIAN-CANCER; ADOPTIVE CELL
   TRANSFER; MISMATCH REPAIR DEFICIENCY; METASTATIC CERVICAL-CANCER;
   ACTIVATED KILLER-CELL; ENDOMETRIAL CANCER; PHASE-II; PLATINUM-RESISTANT;
   ANTI-PD-1 ANTIBODY
AB Patients with advanced and/or recurrent gynecologic cancers derive limited benefit from currently available cytotoxic and targeted therapies. Successes of immunotherapy in other difficult-to-treat malignancies such as metastatic melanoma and advanced lung cancer have led to intense interest in clinical testing of these treatments in patients with gynecologic cancers. Currently, in the realm of gynecologic oncology, the FDA-approved use of immune checkpoint inhibitors is limited to microsatellite instable cancers and PD-L1-positive cervical cancer. However, there has been an exponential growth of clinical trials testing immunotherapy approaches, both alone and in combination with chemotherapy and/or targeted agents, in patients with gynecologic cancers. This chapter reviews some of the major reported and ongoing immunotherapy clinical trials in patients with endometrial, cervical, and epithelial ovarian cancer.
C1 [How, Jeffrey; Patel, Ami; Jazaeri, Amir] Univ Texas MD Anderson Canc Ctr, Dept Gynecol Oncol & Reprod Med, Houston, TX 77030 USA.
RP Jazaeri, A (corresponding author), Univ Texas MD Anderson Canc Ctr, Dept Gynecol Oncol & Reprod Med, Houston, TX 77030 USA.
EM jahow@mdanderson.org; abpatel2@mdanderson.org; aajazaeri@mdanderson.org
OI Patel, Ami/0000-0001-7875-9891; How, Jeffrey/0000-0003-1446-9574
CR AOKI Y, 1991, CANCER RES, V51, P1934
   Armbruster S, 2018, HEMATOL ONCOL CLIN N, V32, P965, DOI 10.1016/j.hoc.2018.07.005
   Baek S, 2015, CELL MOL IMMUNOL, V12, DOI 10.1038/cmi.2014.40
   Basu P, 2018, INT J GYNECOL CANCER, V28, P764, DOI 10.1097/IGC.0000000000001235
   Brahmer JR, 2012, NEW ENGL J MED, V366, P2455, DOI 10.1056/NEJMoa1200694
   Burger R, 2018, 17 BIENN M INT GYNEC
   Burk RD, 2017, NATURE, V543, P378, DOI 10.1038/nature21386
   Cannistra S., 2018, ANN ONCOL, V29, pVIII332, DOI [10.1093/annonc/mdy285, DOI 10.1093/ANNONC/MDY285, 10. 1093/annonc/mdy285]
   Carbognin L, 2015, PLOS ONE, V10, DOI 10.1371/journal.pone.0130142
   Chiang CLL, 2010, SEMIN IMMUNOL, V22, P132, DOI 10.1016/j.smim.2010.02.004
   Chu CS, 2012, CANCER IMMUNOL IMMUN, V61, P629, DOI 10.1007/s00262-011-1081-8
   Chung HC, 2019, J CLIN ONCOL, V37, P1470, DOI 10.1200/JCO.18.01265
   Cibula D, 2018, J CLIN ONCOL, V36, DOI 10.1200/JCO.2018.36.15_suppl.e17515
   Coosemans A, 2013, ANTICANCER RES, V33, P5495
   Dellinger TH, 2009, EXPERT REV ANTICANC, V9, P905, DOI 10.1586/ERA.09.54
   Diefenbach CSM, 2008, CLIN CANCER RES, V14, P2740, DOI 10.1158/1078-0432.CCR-07-4619
   Disis ML, 2019, JAMA ONCOL
   Dorigo O, 2018, J CLIN ONCOL, V36, DOI 10.1200/JCO.2018.36.15_suppl.5510
   Drew Y, 2018, GYNECOL ONCOL, V149, P246, DOI 10.1016/j.ygyno.2018.04.555
   Fader A., 2016, GYNECOL ONCOL, V141, P206, DOI [10.1016/j.ygyno.2016.04.532, DOI 10.1016/J.YGYNO.2016.04.532]
   Fleming GF, 2017, J CLIN ONCOL, V35, DOI 10.1200/JCO.2017.35.15_suppl.5585
   FREEDMAN RS, 1994, J IMMUNOTHER, V16, P198, DOI 10.1097/00002371-199410000-00004
   Frenel JS, 2017, J CLIN ONCOL, V35, P4035, DOI 10.1200/JCO.2017.74.5471
   Friedman CF, 2019, GYNECOL ONCOL, V154, P17, DOI 10.1016/j.ygyno.2019.04.045
   Fujita K, 1995, CLIN CANCER RES, V1, P501
   Getz G, 2013, NATURE, V497, P67, DOI 10.1038/nature12113
   GRIMM EA, 1982, J EXP MED, V155, P1823, DOI 10.1084/jem.155.6.1823
   GROSS G, 1989, P NATL ACAD SCI USA, V86, P10024, DOI 10.1073/pnas.86.24.10024
   Hamanishi J, 2007, P NATL ACAD SCI USA, V104, P3360, DOI 10.1073/pnas.0611533104
   Hamanishi J, 2015, J CLIN ONCOL, V33, P4015, DOI 10.1200/JCO.2015.62.3397
   Hasegawa K, 2018, ANN ONCOL S7, V29, pvii60
   Hodi FS, 2010, NEW ENGL J MED, V363, P711, DOI 10.1056/NEJMoa1003466
   Hollebecque A, 2017, J CLIN ONCOL, V35, DOI 10.1200/JCO.2017.35.15_suppl.5504
   Houot R, 2015, CANCER IMMUNOL RES, V3, P1115, DOI 10.1158/2326-6066.CIR-15-0190
   Howitt BE, 2015, JAMA ONCOL, V1, P1319, DOI 10.1001/jamaoncol.2015.2151
   Huh W, 2017, GYNECOL ONCOL, V145, P220, DOI 10.1016/j.ygyno.2017.03.506
   IKARASHI H, 1994, CANCER RES, V54, P190
   Infante JR, 2016, ANN ONCOL, V27, DOI 10.1093/annonc/mdw374.18
   Jackson DO, 2017, ONCOTARGET, V8, P15912, DOI 10.18632/oncotarget.13305
   Jager E, 2006, P NATL ACAD SCI USA, V103, P14453, DOI 10.1073/pnas.0606512103
   Jager E, 1998, J EXP MED, V187, P265, DOI 10.1084/jem.187.2.265
   Jazaeri AA, 2019, J CLIN ONCOL, V37, DOI 10.1200/JCO.2019.37.15_suppl.2538
   Karamurzin Y, 2009, INT J GYNECOL PATHOL, V28, P239, DOI 10.1097/PGP.0b013e31818d8fe6
   Kaumaya PTP, 2009, J CLIN ONCOL, V27, P5270, DOI 10.1200/JCO.2009.22.3883
   Kawano K, 2014, IMMUNOPHARM IMMUNOT, V36, P224, DOI 10.3109/08923973.2014.913617
   Koebel CM, 2007, NATURE, V450, P903, DOI 10.1038/nature06309
   Konstantinopoulos PA, 2019, JAMA ONCOL
   Le DT, 2015, NEW ENGL J MED, V372, P2509, DOI 10.1056/NEJMoa1500596
   Le DT, 2017, SCIENCE, V357, P409, DOI 10.1126/science.aan6733
   Lee J, 2018, EUR SOC MED ONC M MU
   Lee JM, 2017, J CLIN ONCOL, V35, P2193, DOI 10.1200/JCO.2016.72.1340
   Levinson Kimberly, 2019, Am Soc Clin Oncol Educ Book, V39, pe126, DOI 10.1200/EDBK_237967
   Lheureux S, 2018, JAMA ONCOL, V4, DOI 10.1001/jamaoncol.2017.3776
   Li PY, 1996, J NUCL MED, V37, P665
   Liontos M, 2019, CRIT REV ONCOL HEMAT, V137, P9, DOI 10.1016/j.critrevonc.2019.02.009
   Lohmueller J, 2017, PHARMACOL THERAPEUT, V178, P31, DOI 10.1016/j.pharmthera.2017.03.008
   Lu YC, 2017, J CLIN ONCOL, V35, P3322, DOI 10.1200/JCO.2017.74.5463
   Makker V, 2019, LANCET ONCOL, V20, P711, DOI 10.1016/S1470-2045(19)30020-8
   Matanes E, 2019, BEST PRACT RES CL OB, V60, P97, DOI 10.1016/j.bpobgyn.2019.03.005
   Matulonis UA, 2019, ANN ONCOL
   Mayadev J, 2017, J CLIN ONCOL, V35, DOI 10.1200/JCO.2017.35.15_suppl.5526
   Mayor P, 2018, GYNECOL ONCOL, V150, P361, DOI 10.1016/j.ygyno.2018.05.024
   Mehnert JM, 2016, J CLIN INVEST, V126, P2334, DOI 10.1172/JCI84940
   Meng Y, 2018, J CANCER, V9, P2938, DOI 10.7150/jca.22532
   Mezache L, 2015, MODERN PATHOL, V28, P1594, DOI 10.1038/modpathol.2015.108
   Murali R, 2014, LANCET ONCOL, V15, pE268, DOI 10.1016/S1470-2045(13)70591-6
   Nakatsuka S, 2006, MODERN PATHOL, V19, P804, DOI 10.1038/modpathol.3800588
   Oaknin A, 2019, GYNECOL ONCOL, V154, P17, DOI 10.1016/j.ygyno.2019.04.044
   Odunsi K, 2014, CANCER IMMUNOL RES, V2, P37, DOI 10.1158/2326-6066.CIR-13-0126
   Ohno S, 2009, ANTICANCER RES, V29, P4779
   Ott PA, 2017, J CLIN ONCOL, V35, P2535, DOI 10.1200/JCO.2017.72.5952
   Pakish JB, 2017, CURR TREAT OPTION ON, V18, DOI 10.1007/s11864-017-0504-y
   Paraghamian Sarah E, 2017, Gynecol Oncol Res Pract, V4, P3, DOI 10.1186/s40661-017-0038-9
   Pardoll DM, 2012, NAT REV CANCER, V12, P252, DOI 10.1038/nrc3239
   Pedersen M, 2018, ONCOIMMUNOLOGY, V7, DOI 10.1080/2162402X.2018.1502905
   Pujade-Lauraine E, 2019, GYNECOL ONCOL, V154, P21, DOI 10.1016/j.ygyno.2019.04.053
   Quereux G, 2018, J EUR ACAD DERMATOL, V32, pE39, DOI 10.1111/jdv.14486
   Raspollini MR, 2005, ANN ONCOL, V16, P590, DOI 10.1093/annonc/mdi112
   Rob L, 2018, J CLIN ONCOL, V36, DOI 10.1200/JCO.2018.36.15_suppl.5509
   ROSENBERG SA, 1988, NEW ENGL J MED, V319, P1676, DOI 10.1056/NEJM198812223192527
   ROSENBERG SA, 1986, SCIENCE, V233, P1318, DOI 10.1126/science.3489291
   Rosenberg SA, 2015, SCIENCE, V348, P62, DOI 10.1126/science.aaa4967
   Rubinstein M, 2019, AM SOC CLIN ONC ANN
   Sabbatini P, 2012, CLIN CANCER RES, V18, P6497, DOI 10.1158/1078-0432.CCR-12-2189
   SANTIN A, 2018, J CLIN ONCOL S, V36
   Santin AD, 2000, GYNECOL OBSTET INVES, V49, P194, DOI 10.1159/000010246
   Sharabi A, 2017, ONCOLOGIST, V22, P631, DOI 10.1634/theoncologist.2016-0517
   Shukla SA, 2017, GYNECOL ONCOL REP, V19, P42, DOI 10.1016/j.gore.2016.12.009
   Slomovitz B, 2016, SOC IMM CANC ANN M N
   STEIS RG, 1990, J CLIN ONCOL, V8, P1618, DOI 10.1200/JCO.1990.8.10.1618
   Stevanovic S, 2019, CLIN CANCER RES, V25, P1486, DOI 10.1158/1078-0432.CCR-18-2722
   Stevanovic S, 2017, SCIENCE, V356, P200, DOI 10.1126/science.aak9510
   Stevanovic S, 2015, J CLIN ONCOL, V33, P1543, DOI 10.1200/JCO.2014.58.9093
   Tanyi JL, 2018, SCI TRANSL MED, V10, DOI 10.1126/scitranslmed.aao5931
   Topalian SL, 2012, NEW ENGL J MED, V366, P2443, DOI 10.1056/NEJMoa1200690
   van Gool IC, 2015, CLIN CANCER RES, V21, P3347, DOI 10.1158/1078-0432.CCR-15-0057
   Varga A, 2019, GYNECOL ONCOL, V152, P243, DOI 10.1016/j.ygyno.2018.11.017
   Wenham R, 2018, 17 BIENN M INT GYNEC
   Zimmer AS, 2019, J IMMUNOTHER CANCER, V7, DOI 10.1186/s40425-019-0680-3
NR 99
TC 1
Z9 1
U1 0
U2 0
PU SPRINGER INTERNATIONAL PUBLISHING AG
PI CHAM
PA GEWERBESTRASSE 11, CHAM, CH-6330, SWITZERLAND
SN 0065-2598
EI 2214-8019
BN 978-3-030-41008-7; 978-3-030-41007-0
J9 ADV EXP MED BIOL
JI Adv.Exp.Med.Biol.
PY 2020
VL 1244
BP 149
EP 182
DI 10.1007/978-3-030-41008-7_7
D2 10.1007/978-3-030-41008-7
PG 34
WC Oncology; Immunology; Medicine, Research & Experimental
SC Oncology; Immunology; Research & Experimental Medicine
GA BO9ER
UT WOS:000530839100007
PM 32301014
DA 2021-05-03
ER

PT J
AU Zhao, YC
   Tang, DF
   Yang, S
   Liu, HL
   Luo, S
   Stinchcombe, TE
   Glass, C
   Su, L
   Shen, SP
   Christiani, DC
   Wei, QY
AF Zhao, Yu Chen
   Tang, Dongfang
   Yang, Sen
   Liu, Hongliang
   Luo, Sheng
   Stinchcombe, Thomas E.
   Glass, Carolyn
   Su, Li
   Shen, Sipeng
   Christiani, David C.
   Wei, Qingyi
TI Novel Variants of ELP2 and PIAS1 in the Interferon Gamma Signaling
   Pathway Are Associated with Non-Small Cell Lung Cancer Survival
SO CANCER EPIDEMIOLOGY BIOMARKERS & PREVENTION
LA English
DT Article
ID GENOME-WIDE ASSOCIATION; FUNCTIONAL VARIATION; RANDOMIZED PROSTATE;
   STAT3
AB Background: IFN gamma is a pleiotropic cytokine that plays critical immunomodulatory roles in intercellular communication in innate and adaptive immune responses. Despite recognition of IFN gamma signaling effects on host defense against viral infection and its utility in immunotherapy and tumor progression, the roles of genetic variants of the IFN gamma signaling pathway genes in survival of patients with cancer remain unknown.
   Methods: We used a discovery genotyping dataset from the Prostate, Lung, Colorectal and Ovarian Cancer Screening Trial (n = 1,185) and a replication genotyping dataset from the Harvard Lung Cancer Susceptibility Study (n = 984) to evaluate associations between 14,553 genetic variants in 150 IFN gamma pathway genes and survival of non-small cell lung cancer (NSCLC).
   Results: The combined analysis identified two independent potentially functional SNPs, ELP2 rs7242481G> A and PIAS1 rs1049493T>C, to be significantly associated with NSCLC sur- vival, with a combined HR of 0.85 (95% confidence interval, 0.78-0.92; P < 0.0001) and 0.87 (0.81-0.93; P < 0.0001), respectively. Expression quantitative trait loci analyses showed that the survival-associated ELP2 rs7242481A allele was significantly associated with increased mRNA expression levels of elongator acetyltransferase complex subunit 2 (ELP2) in 373 lymphoblastoid cell lines and 369 whole-blood samples. The PIAS1 rs1049493C allele was significantly associated with decreased mRNA expression levels of PIAS1 in 383 normal lung tissues and 369 whole-blood samples.
   Conclusions: Genetic variants of IFN gamma signaling genes are potential prognostic markers for NSCLC survival, likely through modulating the expression of key genes involved in host immune response.
   Impact: Once validated, these variants could be useful predictors of NSCLC survival.
C1 [Zhao, Yu Chen; Tang, Dongfang; Yang, Sen; Liu, Hongliang; Stinchcombe, Thomas E.; Glass, Carolyn; Wei, Qingyi] Duke Univ, Duke Canc Inst, Med Ctr, Durham, NC 27710 USA.
   [Zhao, Yu Chen; Tang, Dongfang; Yang, Sen; Liu, Hongliang; Wei, Qingyi] Duke Univ, Dept Populat Hlth Sci, Sch Med, Durham, NC 27710 USA.
   [Luo, Sheng] Duke Univ, Dept Biostat & Bioinformat, Sch Med, Durham, NC 27710 USA.
   [Stinchcombe, Thomas E.; Wei, Qingyi] Duke Univ, Dept Med, Med Ctr, Durham, NC 27710 USA.
   [Glass, Carolyn] Duke Univ, Dept Pathol, Sch Med, Durham, NC 27710 USA.
   [Su, Li; Shen, Sipeng; Christiani, David C.] Harvard Sch Publ Hlth, Dept Environm Hlth, Boston, MA USA.
   [Su, Li; Shen, Sipeng; Christiani, David C.] Harvard Sch Publ Hlth, Dept Epidemiol, Boston, MA USA.
   [Christiani, David C.] Massachusetts Gen Hosp, Dept Med, Boston, MA 02114 USA.
RP Wei, QY (corresponding author), Duke Univ, Med Ctr, Dept Populat Hlth Sci, 905 S LaSalle St, Durham, NC 27710 USA.; Wei, QY (corresponding author), Duke Univ, Dept Med, Sch Med, 905 S LaSalle St, Durham, NC 27710 USA.
EM qingyi.wei@duke.edu
OI Glass, Carolyn/0000-0002-8850-9906; Luo, Sheng/0000-0003-4214-5809
FU V Foundation for Cancer Research [D201719]; Duke Cancer Institute as
   part of the P30 Cancer Center Support Grant [NIH/NCI CA014236];
   NIHUnited States Department of Health & Human ServicesNational
   Institutes of Health (NIH) - USA [U01CA209414, CA092824, CA074386,
   CA090578]; NIH Genes, Environment and Health Initiative (GEI)United
   States Department of Health & Human ServicesNational Institutes of
   Health (NIH) - USA [Z01 CP 010200]; NCIUnited States Department of
   Health & Human ServicesNational Institutes of Health (NIH) - USANIH
   National Cancer Institute (NCI); Gene Environment Association Studies,
   GENEVA Coordinating Center [U01HG004446]; NIH GEI [U01HG004438];
   Intramural Research Program of the Division of Cancer Epidemiology and
   GeneticsUnited States Department of Health & Human ServicesNational
   Institutes of Health (NIH) - USANIH National Cancer Institute (NCI)NIH
   National Cancer Institute- Division of Cancer Epidemiology & Genetics;
   Division of Cancer Prevention, NCI, NIH, U.S. Department of Health and
   Human Services
FX Q. Wei was supported by the V Foundation for Cancer Research (D201719)
   and also partly supported by the Duke Cancer Institute as part of the
   P30 Cancer Center Support Grant (grant ID: NIH/NCI CA014236). The
   Harvard Lung Cancer Susceptibility Study was supported by NIH grants
   U01CA209414, CA092824, CA074386, and CA090578 to D.C. Christiani. The
   authors thank all the participants of the PLCO Cancer Screening Trial.
   The authors also thank the NCI for providing access to the data
   collected by the PLCO Trial. The authors also acknowledge the dbGaP
   repository for providing cancer genotyping datasets. The authors wish to
   thank all the investigators and funding agencies that enabled the
   deposition of data in dbGaP and PLCO that we used in this study: The
   datasets used for the analyses described in this study were obtained
   from dbGaP at http://www.ncbi.nlm.nih.gov/gap through dbGaP accession
   numbers phs000336.v1.p1 and phs000093.v2.p2. Principal investigators are
   as follows: Maria Teresa Landi, Genetic Epidemiology Branch, Division of
   Cancer Epidemiology and Genetics, NCI, NIH (Bethesda, MD); and Neil E.
   Caporaso, Genetic Epidemiology Branch, Division of Cancer Epidemiology
   and Genetics, NCI, NIH (Bethesda, MD). Funding support for the GWAS of
   Lung Cancer and Smoking was provided through the NIH Genes, Environment
   and Health Initiative (GEI; Z01 CP 010200). The human subjects
   participating in the GWAS derive from The Environment and Genetics in
   Lung Cancer Etiology (EAGLE) case-control study and the PLCO Screening
   Trial, and these studies were supported by intramural resources of the
   NCI. Assistance with phenotype harmonization and genotype cleaning as
   well as with general study coordination was provided by the Gene
   Environment Association Studies, GENEVA Coordinating Center
   (U01HG004446). Assistance with data cleaning was provided by the
   National Center for Biotechnology Information. Funding support for
   genotyping, which was performed at the Johns Hopkins University Center
   for Inherited Disease Research, was provided by the NIH GEI
   (U01HG004438). PLCO was also supported by the Intramural Research
   Program of the Division of Cancer Epidemiology and Genetics and by
   contracts from the Division of Cancer Prevention, NCI, NIH, U.S.
   Department of Health and Human Services. The authors thank PLCO
   screening center investigators and staff, and the staff of Information
   Management Services Inc. and Westat Inc. Most importantly, the authors
   acknowledge trial participants for their contributions that made this
   study possible.
CR Ardlie KG, 2015, SCIENCE, V348, P648, DOI 10.1126/science.1262110
   Aulchenko YS, 2007, BIOINFORMATICS, V23, P1294, DOI 10.1093/bioinformatics/btm108
   Berland L, 2019, J THORAC DIS, V11, pS71, DOI 10.21037/jtd.2018.11.102
   Borcoman E, 2019, ANN ONCOL, V30, P385, DOI 10.1093/annonc/mdz003
   Boyle AP, 2012, GENOME RES, V22, P1790, DOI 10.1101/gr.137323.112
   Castro F, 2018, FRONT IMMUNOL, V9, DOI 10.3389/fimmu.2018.00847
   Chambless LE, 2006, STAT MED, V25, P3474, DOI 10.1002/sim.2299
   Chanda A, 2017, PLOS ONE, V12, DOI 10.1371/journal.pone.0177639
   Collum RG, 2000, P NATL ACAD SCI USA, V97, P10120, DOI 10.1073/pnas.170192197
   Dong CM, 2015, STRUCTURE, V23, P1078, DOI 10.1016/j.str.2015.03.018
   Fridley BL, 2011, EUR J HUM GENET, V19, P837, DOI 10.1038/ejhg.2011.57
   Gallagher MD, 2018, AM J HUM GENET, V102, P717, DOI 10.1016/j.ajhg.2018.04.002
   Gong J, 2018, J IMMUNOTHER CANCER, V6, DOI 10.1186/s40425-018-0316-z
   Graves EE, 2010, SEMIN RADIAT ONCOL, V20, P156, DOI 10.1016/j.semradonc.2010.01.003
   Hocking WG, 2010, JNCI-J NATL CANCER I, V102, P722, DOI 10.1093/jnci/djq126
   Ivashkiv LB, 2014, NAT REV IMMUNOL, V14, P36, DOI 10.1038/nri3581
   Koury J, 2018, J IMMUNOL RES, V2018, DOI 10.1155/2018/9585614
   Lappalainen T, 2013, NATURE, V501, P506, DOI 10.1038/nature12531
   Lee JS, 2017, ADV EXP MED BIOL, V963, P283, DOI 10.1007/978-3-319-50044-7_17
   Lemjabbar-Alaoui H, 2015, BBA-REV CANCER, V1856, P189, DOI 10.1016/j.bbcan.2015.08.002
   Lloyd CM, 2010, NAT REV IMMUNOL, V10, P838, DOI 10.1038/nri2870
   Mailman MD, 2007, NAT GENET, V39, P1181
   Mizukoshi E, 2019, INT J MOL SCI, V20, DOI 10.3390/ijms20081823
   Molina JR, 2008, MAYO CLIN PROC, V83, P584, DOI 10.4065/83.5.584
   Ni L, 2018, CANCER MED-US, V7, P4509, DOI 10.1002/cam4.1700
   Oken MM, 2005, JNCI-J NATL CANCER I, V97, P1832, DOI 10.1093/jnci/dji430
   Pandya PH, 2016, J IMMUNOL RES, V2016, DOI 10.1155/2016/4273943
   Park JH, 2019, GENE, V685, P170, DOI 10.1016/j.gene.2018.10.057
   Pruim RJ, 2010, BIOINFORMATICS, V26, P2336, DOI 10.1093/bioinformatics/btq419
   Qing YL, 2004, J BIOL CHEM, V279, P41679, DOI 10.1074/jbc.M406413200
   Rabellino A, 2012, CANCER RES, V72, P2275, DOI 10.1158/0008-5472.CAN-11-3159
   Siegel RL, 2019, CA-CANCER J CLIN, V69, P7, DOI 10.3322/caac.21551
   Siegel RL, 2016, CA-CANCER J CLIN, V66, P7, DOI 10.3322/caac.21332
   Tang DF, 2020, MOL CARCINOGEN, V59, P104, DOI 10.1002/mc.23132
   Tau G, 1999, ALLERGY, V54, P1233, DOI 10.1034/j.1398-9995.1999.00099.x
   Tryka KA, 2014, NUCLEIC ACIDS RES, V42, pD975, DOI 10.1093/nar/gkt1211
   Wakefield J, 2007, AM J HUM GENET, V81, P208, DOI 10.1086/519024
   Wang RF, 2017, CELL RES, V27, P11, DOI 10.1038/cr.2016.155
   Wang TH, 2004, NAT MED, V10, P48, DOI 10.1038/nm976
   Wang YR, 2016, INT J CANCER, V138, P2592, DOI 10.1002/ijc.29991
   Wang Y, 2018, CANCER LETT, V415, P117, DOI 10.1016/j.canlet.2017.12.003
   Ward LD, 2016, NUCLEIC ACIDS RES, V44, pD877, DOI 10.1093/nar/gkv1340
   Winkler GS, 2001, J BIOL CHEM, V276, P32743, DOI 10.1074/jbc.M105303200
   Witte JS, 2010, ANNU REV PUBL HEALTH, V31, P9, DOI 10.1146/annurev.publhealth.012809.103723
   Xu ZL, 2009, NUCLEIC ACIDS RES, V37, pW600, DOI 10.1093/nar/gkp290
   Zaidi MR, 2011, CLIN CANCER RES, V17, P6118, DOI 10.1158/1078-0432.CCR-11-0482
   Zhai RH, 2014, INT J CANCER, V134, P961, DOI 10.1002/ijc.28414
   Zienolddiny S, 2012, LUNG CANCER-TARGETS, V3, P1, DOI 10.2147/LCTT.S13256
NR 48
TC 0
Z9 0
U1 1
U2 1
PU AMER ASSOC CANCER RESEARCH
PI PHILADELPHIA
PA 615 CHESTNUT ST, 17TH FLOOR, PHILADELPHIA, PA 19106-4404 USA
SN 1055-9965
EI 1538-7755
J9 CANCER EPIDEM BIOMAR
JI Cancer Epidemiol. Biomarkers Prev.
PD AUG
PY 2020
VL 29
IS 8
BP 1679
EP 1688
DI 10.1158/1055-9965.EPI-19-1450
PG 10
WC Oncology; Public, Environmental & Occupational Health
SC Oncology; Public, Environmental & Occupational Health
GA NK6QD
UT WOS:000566858500019
PM 32493705
OA Green Accepted
DA 2021-05-03
ER

PT J
AU Hu, JJ
   Wang, ZT
   Chen, ZX
   Li, A
   Sun, J
   Zheng, MH
   Wu, JB
   Shen, TL
   Qiao, J
   Lin, L
   Li, B
   Wu, DQ
   Xiao, Q
AF Hu, Jiajia
   Wang, Zhengting
   Chen, Zhengxi
   Li, Ao
   Sun, Jing
   Zheng, Minhua
   Wu, Jibo
   Shen, Tianli
   Qiao, Ju
   Lin, Li
   Li, Biao
   Wu, Dianqing
   Xiao, Qian
TI DKK2 blockage -mediated immunotherapy enhances anti-angiogenic therapy
   of Kras mutated colorectal cancer
SO BIOMEDICINE & PHARMACOTHERAPY
LA English
DT Article
ID ENDOTHELIAL GROWTH-FACTOR; DIRECTLY SUPPRESSES ACTIVATION; VEGF THERAPY;
   T-CELLS; TUMOR MICROENVIRONMENT; SIGNALING PATHWAY; WNT ANTAGONIST;
   DISTINCT ROLES; OVARIAN-CANCER; STEM-CELLS
C1 [Hu, Jiajia; Li, Biao] Shanghai Jiao Tong Univ, Sch Med, Ruijin Hosp, Dept Nucl Med, Shanghai, Peoples R China.
   [Hu, Jiajia; Chen, Zhengxi; Li, Ao; Wu, Jibo; Shen, Tianli; Wu, Dianqing; Xiao, Qian] Yale Sch Med, Dept Pharmacol, New Haven, CT USA.
   [Hu, Jiajia; Chen, Zhengxi; Li, Ao; Wu, Jibo; Shen, Tianli; Wu, Dianqing; Xiao, Qian] Yale Sch Med, Vasc Biol & Therapeut Program, New Haven, CT USA.
   [Wang, Zhengting] Shanghai Jiao Tong Univ, Sch Med, Ruijin Hosp, Dept Gastroenterol, Shanghai, Peoples R China.
   [Chen, Zhengxi] Shanghai Jiao Tong Univ, Shanghai Key Lab Stomatol, Shanghai Peoples Hosp 9, Dept Orthodont,Sch Stomatol, Shanghai, Peoples R China.
   [Sun, Jing; Zheng, Minhua] Shanghai Jiao Tong Univ, Sch Med, Ruijin Hosp, Dept Gen Surg, Shanghai, Peoples R China.
   [Wu, Jibo; Lin, Li] Chinese Acad Sci, Univ Chinese Acad Sci, Shanghai Inst Biol Sci, Inst Biochem & Cell Biol, Shanghai, Peoples R China.
   [Shen, Tianli] Xi An Jiao Tong Univ, Affiliated Hosp 1, Dept Gen Surg, Xian, Shaanxi, Peoples R China.
   [Qiao, Ju] Northeastern Univ, Dept Mech & Ind Engn, Boston, MA 02115 USA.
RP Wu, DQ; Xiao, Q (corresponding author), Yale Sch Med, Dept Pharmacol, New Haven, CT USA.
EM dianqing.wu@yale.edu; qian.xiao@yale.edu
OI Chen, Zhengxi/0000-0002-3941-111X; Xiao, Qian/0000-0002-2103-4854
FU CSC Scholarships [201806235042]; foundation of talent plan A for Guangci
   Excellent Youth of Ruijin Hospital Affiliated to Shanghai Jiao Tong
   University School of Medicine [GCQN-2017-A12]; National Cancer
   InstituteUnited States Department of Health & Human ServicesNational
   Institutes of Health (NIH) - USANIH National Cancer Institute (NCI)
   [CA214703]; Transcenta Inc.
FX This work was supported by the foundation from the CSC Scholarships (No.
   201806235042) the foundation of talent plan A for Guangci Excellent
   Youth of Ruijin Hospital Affiliated to Shanghai Jiao Tong University
   School of Medicine (No. GCQN-2017-A12); National Cancer Institute
   (CA214703); and Transcenta Inc.
CR Zhang B, 2008, J CLIN INVEST, V118, P1398, DOI 10.1172/JCI33522
   Braumuller H, 2013, NATURE, V494, P361, DOI 10.1038/nature11824
   Carmeliet P, 2000, NATURE, V407, P249, DOI 10.1038/35025220
   Chen ZX, 2018, DATA BRIEF, V20, P1124, DOI 10.1016/j.dib.2018.08.129
   DIGHE AS, 1994, IMMUNITY, V1, P447, DOI 10.1016/1074-7613(94)90087-6
   Dijksterhuis JP, 2015, J BIOL CHEM, V290, P6789, DOI 10.1074/jbc.M114.612648
   Ferrara N, 2004, ONCOLOGIST, V9, P2, DOI 10.1634/theoncologist.9-suppl_1-2
   Fukurnura D, 2018, NAT REV CLIN ONCOL, V15, P325, DOI 10.1038/nrclinonc.2018.29
   Gabrilovich DI, 1996, NAT MED, V2, P1096, DOI 10.1038/nm1096-1096
   Gavalas NG, 2012, BRIT J CANCER, V107, P1869, DOI 10.1038/bjc.2012.468
   Georganaki M, 2018, FRONT IMMUNOL, V9, DOI 10.3389/fimmu.2018.03081
   Hauer K, 2013, CANCER RES, V73, P967, DOI 10.1158/0008-5472.CAN-12-1492
   Hayakawa Y, 2002, BLOOD, V100, P1728
   Heist RS, 2015, P NATL ACAD SCI USA, V112, P1547, DOI 10.1073/pnas.1424024112
   Hillen F, 2007, CANCER METAST REV, V26, P489, DOI 10.1007/s10555-007-9094-7
   Huang YH, 2007, BLOOD, V110, P624, DOI 10.1182/blood-2007-01-065714
   Huang YH, 2012, P NATL ACAD SCI USA, V109, P17561, DOI 10.1073/pnas.1215397109
   Hung KE, 2010, P NATL ACAD SCI USA, V107, P1565, DOI 10.1073/pnas.0908682107
   Jain RK, 2014, CANCER CELL, V26, P605, DOI 10.1016/j.ccell.2014.10.006
   Jung K, 2017, P NATL ACAD SCI USA, V114, P10455, DOI 10.1073/pnas.1710754114
   Jung K, 2017, J CLIN INVEST, V127, P3039, DOI 10.1172/JCI93182
   Kamba T, 2007, BRIT J CANCER, V96, P1788, DOI 10.1038/sj.bjc.6603813
   Kammertoens T, 2017, NATURE, V545, P98, DOI 10.1038/nature22311
   Katoh M, 2007, INT J MOL MED, V19, P197
   Lanitis E, 2015, CURR OPIN IMMUNOL, V33, P55, DOI 10.1016/j.coi.2015.01.011
   Levin VA, 2017, J NEURO-ONCOL, V134, P325, DOI 10.1007/s11060-017-2528-3
   Levin VA, 2015, J NEURO-ONCOL, V122, P145, DOI 10.1007/s11060-014-1693-x
   Listopad JJ, 2013, P NATL ACAD SCI USA, V110, P2276, DOI 10.1073/pnas.1218295110
   Lorgis V, 2012, J NEURO-ONCOL, V107, P351, DOI 10.1007/s11060-011-0748-5
   Lu-Emerson C, 2015, J CLIN ONCOL, V33, P1197, DOI 10.1200/JCO.2014.55.9575
   Manjili MH, 2011, J PATHOL, V224, P5, DOI 10.1002/path.2865
   Mauge L, 2014, FRONT ONCOL, V4, DOI 10.3389/fonc.2014.00061
   Min JK, 2011, J CLIN INVEST, V121, P1882, DOI 10.1172/JCI42556
   Nakayama M, 2019, J MOL CELL BIOL, V11, P267, DOI 10.1093/jmcb/mjy075
   Niu G, 2010, CURR DRUG TARGETS, V11, P1000, DOI 10.2174/138945010791591395
   Ott PA, 2015, FRONT ONCOL, V5, DOI 10.3389/fonc.2015.00202
   Ozao-Choy J, 2009, CANCER RES, V69, P2514, DOI 10.1158/0008-5472.CAN-08-4709
   Park H, 2014, ANGIOGENESIS, V17, P221, DOI 10.1007/s10456-013-9390-5
   Pralhad T, 2003, J PHARM PHARMACOL, V55, P1045, DOI 10.1211/0022357021819
   Rafii S, 2002, NAT REV CANCER, V2, P826, DOI 10.1038/nrc925
   Rahbari NN, 2016, SCI TRANSL MED, V8, DOI 10.1126/scitranslmed.aaf5219
   Schaaf MB, 2018, CELL DEATH DIS, V9, DOI 10.1038/s41419-017-0061-0
   Schreiber RD, 2011, SCIENCE, V331, P1565, DOI 10.1126/science.1203486
   Shao M, 2018, EVID-BASED COMPL ALT, V2018, DOI 10.1155/2018/6049498
   Shao YC, 2017, AM J CANCER RES, V7, P1754
   Shen TL, 2019, CELL DEATH DISCOV, V5, DOI 10.1038/s41420-019-0204-4
   Siegel RL, 2019, CA-CANCER J CLIN, V69, P7, DOI 10.3322/caac.21551
   Stacker SA, 2013, CHIN J CANCER, V32, P297, DOI 10.5732/cjc.012.10319
   SU LK, 1992, SCIENCE, V256, P668, DOI 10.1126/science.1350108
   Sui HS, 2018, J IMMUNOL RES, V2018, DOI 10.1155/2018/6984948
   Terme M, 2013, CANCER RES, V73, P539, DOI 10.1158/0008-5472.CAN-12-2325
   Tomita H, 2007, CANCER RES, V67, P4079, DOI 10.1158/0008-5472.CAN-06-4025
   Van der Veldt AAM, 2012, CANCER CELL, V21, P82, DOI 10.1016/j.ccr.2011.11.023
   Voron T, 2015, J EXP MED, V212, P139, DOI 10.1084/jem.20140559
   Xiao Q, 2018, NAT MED, V24, P262, DOI 10.1038/nm.4496
   Xiao Q, 2017, BIOMED PHARMACOTHER, V93, P359, DOI 10.1016/j.biopha.2017.06.061
   Xiao Q, 2015, PLOS GENET, V11, DOI 10.1371/journal.pgen.1005249
   Xu Q, 2017, PLOS ONE, V12, DOI 10.1371/journal.pone.0186718
   Yang YL, 2016, NAT COMMUN, V7, DOI 10.1038/ncomms12680
   Yanga YL, 2013, P NATL ACAD SCI USA, V110, P12018, DOI 10.1073/pnas.1301331110
   Zhao Rongqing, 2020, Antib Ther, V3, P63, DOI 10.1093/abt/tbaa004
   Zhou X, 2019, J MOL CELL BIOL, V11, P293, DOI 10.1093/jmcb/mjy072
   Ziogas AC, 2012, INT J CANCER, V130, P857, DOI 10.1002/ijc.26094
   Ziyad Safiyyah, 2011, Genes Cancer, V2, P1085, DOI 10.1177/1947601911432334
NR 64
TC 1
Z9 1
U1 0
U2 1
PU ELSEVIER FRANCE-EDITIONS SCIENTIFIQUES MEDICALES ELSEVIER
PI ISSY-LES-MOULINEAUX
PA 65 RUE CAMILLE DESMOULINS, CS50083, 92442 ISSY-LES-MOULINEAUX, FRANCE
SN 0753-3322
EI 1950-6007
J9 BIOMED PHARMACOTHER
JI Biomed. Pharmacother.
PD JUL
PY 2020
VL 127
AR 110229
DI 10.1016/j.biopha.2020.110229
PG 10
WC Medicine, Research & Experimental; Pharmacology & Pharmacy
SC Research & Experimental Medicine; Pharmacology & Pharmacy
GA LY7EZ
UT WOS:000540691800012
PM 32559853
OA Other Gold
DA 2021-05-03
ER

PT J
AU Pan, Y
   Chiu, YH
   Chiu, SC
   Cho, DY
   Lee, LM
   Wen, YC
   Whang-Peng, J
   Hsiao, CH
   Shih, PH
AF Pan, Yueh
   Chiu, Ya-Hsu
   Chiu, Shao-Chih
   Cho, Der-Yang
   Lee, Liang-Ming
   Wen, Yu-Ching
   Whang-Peng, Jacqueline
   Hsiao, Chi-Hao
   Shih, Ping-Hsiao
TI Cytokine-induced Killer T Cells Enhance the Cytotoxicity Against
   Carboplatin-resistant Ovarian Cancer Cells
SO ANTICANCER RESEARCH
LA English
DT Article
DE Ovarian cancer; cytokine-induced killer cell; peripheral blood
   mononuclear cell; chemotherapy; flow cytometry
ID IMMUNOTHERAPY; CHEMOTHERAPY; LYMPHOMA
AB Background/Aim: Ovarian cancer (OC) is typically diagnosed at an advanced stage with limitations for cure. Cytokine-induced killer (CIK) T cell therapy exerts significant cytotoxic effects against cancer cells and reduces the adverse effects of chemotherapy. Herein, we performed a flow cytometry-based method to evaluate the cytotoxicity of peripheral blood mononuclear cells-derived CIK cells against OC cells. Materials and Methods: The CIK cells were induced and expanded using an interferon-gamma/IL-2-based xeno-free medium system. The cytotoxicity of CIK cells or carboplatin against OC cells was examined. Results: The CIK cells showed an NK-like phenotypic characteristic and dose-dependently increased cytotoxicity against OC cells. We found that the number of advanced OC cells, which were more resistant to carboplatin, was dramatically decreased by an additional one-shot CIK treatment. Conclusion: CIK cells have a potent cytotoxic ability that would be explored as an alternative strategy for cancer treatment in the near future.
C1 [Pan, Yueh; Lee, Liang-Ming; Wen, Yu-Ching; Hsiao, Chi-Hao] Wan Fang Hosp, Dept Urol, Taipei, Taiwan.
   [Chiu, Ya-Hsu; Chiu, Shao-Chih; Cho, Der-Yang; Shih, Ping-Hsiao] China Med Univ Hosp, Translat Cell Therapy Ctr, Dept Med Res, 2 Yude Rd, Taichung 404332, Taiwan.
   [Chiu, Shao-Chih] China Med Univ, Grad Inst Biomed Sci, Taichung, Taiwan.
   [Cho, Der-Yang] China Med Univ, Grad Inst Immunol, Taichung, Taiwan.
   [Cho, Der-Yang] China Med Univ Hosp, Neuropsychiat Ctr, Dept Neurosurg, Taichung, Taiwan.
   [Lee, Liang-Ming; Wen, Yu-Ching; Hsiao, Chi-Hao] Taipei Med Univ, Coll Med, Sch Med, Dept Urol, Taipei, Taiwan.
   [Whang-Peng, Jacqueline] Wan Fang Hosp, Canc Ctr, Taipei, Taiwan.
   [Whang-Peng, Jacqueline] Taipei Med Univ, Ctr Excellence Canc Res, Taipei, Taiwan.
RP Hsiao, CH (corresponding author), Wan Fang Hosp, Dept Urol, Taipei, Taiwan.; Shih, PH (corresponding author), China Med Univ Hosp, Translat Cell Therapy Ctr, Dept Med Res, 2 Yude Rd, Taichung 404332, Taiwan.
EM jarvishsiao@gmail.com; phs1027@gmail.com
FU Research Fund of the Department of Medical Research, China Medical
   University Hospital [DMR-107-153, DMR-CELL-1809]; Taipei Municipal
   WanFang Hospital
FX The present study was supported by grants from the Research Fund of the
   Department of Medical Research, China Medical University Hospital (grant
   nos. DMR-107-153 and DMR-CELL-1809) and Taipei Municipal WanFang
   Hospital (grant no.109-wf-eva-28).
CR Bremm M, 2019, FRONT IMMUNOL, V10, DOI 10.3389/fimmu.2019.01218
   Cappuzzello E, 2017, CYTOKINE GROWTH F R, V36, P99, DOI 10.1016/j.cytogfr.2017.06.003
   Dai CQ, 2016, ONCOTARGET, V7, P10332, DOI 10.18632/oncotarget.7243
   Gammaitoni L, 2013, CLIN CANCER RES, V19, P4347, DOI 10.1158/1078-0432.CCR-13-0061
   Gao XC, 2017, FRONT IMMUNOL, V8, DOI 10.3389/fimmu.2017.00774
   Introna M, 2006, BONE MARROW TRANSPL, V38, P621, DOI 10.1038/sj.bmt.1705503
   Introna M, 2018, INT J MOL SCI, V19, DOI 10.3390/ijms19020358
   Jindal V, 2018, MED ONCOL, V35, DOI 10.1007/s12032-018-1131-6
   Ledermann JA, 2018, ANN ONCOL, V29, P259, DOI 10.1093/annonc/mdy157
   Li J, 2017, CELL PHYSIOL BIOCHEM, V41, P907, DOI [10.1159/000460504, 10.1159/00460504]
   Merker M, 2019, BIOL BLOOD MARROW TR, V25, P1281, DOI 10.1016/j.bbmt.2019.03.004
   Narayan R, 2019, BIOL BLOOD MARROW TR, V25, P1293, DOI 10.1016/j.bbmt.2019.03.027
   Niu C, 2015, BMC IMMUNOL, V16, DOI 10.1186/s12865-015-0124-x
   Ogura M, 2016, CANCER CHEMOTH PHARM, V78, P199, DOI 10.1007/s00280-016-3070-2
   Rebe C, 2015, FUTURE ONCOL, V11, P2645, DOI 10.2217/fon.15.198
   Santos PM, 2018, J IMMUNOL, V200, P443, DOI 10.4049/jimmunol.1701024
   Schmeel LC, 2015, J CANCER RES CLIN, V141, P839, DOI 10.1007/s00432-014-1864-3
   SCHMIDTWOLF IGH, 1991, J EXP MED, V174, P139, DOI 10.1084/jem.174.1.139
   Ushijima K, 2010, J ONCOL, V2010, DOI 10.1155/2010/497429
   Xiao Z, 2018, INT IMMUNOPHARMACOL, V61, P363, DOI 10.1016/j.intimp.2018.06.012
   Xu J, 2018, CYTOTHERAPY, V20, P623, DOI 10.1016/j.jcyt.2017.12.007
   Yu BD, 2017, EXP THER MED, V14, P831, DOI 10.3892/etm.2017.4562
NR 22
TC 1
Z9 1
U1 0
U2 0
PU INT INST ANTICANCER RESEARCH
PI ATHENS
PA EDITORIAL OFFICE 1ST KM KAPANDRITIOU-KALAMOU RD KAPANDRITI, PO BOX 22,
   ATHENS 19014, GREECE
SN 0250-7005
EI 1791-7530
J9 ANTICANCER RES
JI Anticancer Res.
PD JUL
PY 2020
VL 40
IS 7
BP 3865
EP 3872
DI 10.21873/anticanres.14376
PG 8
WC Oncology
SC Oncology
GA OP4ET
UT WOS:000588034500008
PM 32620626
DA 2021-05-03
ER

PT J
AU Tseng, SH
   Park, ST
   Lam, B
   Tsai, YC
   Cheng, MA
   Farmer, E
   Xing, DY
   Hung, CF
AF Tseng, Ssu-Hsueh
   Park, Sung-Taek
   Lam, Brandon
   Tsai, Ya-Chea
   Cheng, Max A.
   Farmer, Emily
   Xing, Deyin
   Hung, Chien-Fu
TI Novel, genetically induced mouse model that recapitulates the
   histological morphology and immunosuppressive tumor microenvironment of
   metastatic peritoneal carcinomatosis
SO JOURNAL FOR IMMUNOTHERAPY OF CANCER
LA English
DT Article
DE translational medical research; vaccination; immunotherapy
ID PATHWAY-TARGETED THERAPY; SEROUS OVARIAN-CANCER; INSERTIONAL
   MUTAGENESIS; SLEEPING-BEAUTY; MOLECULAR CHARACTERIZATION;
   MONOCLONAL-ANTIBODY; T-CELLS; MESOTHELIN; IMMUNOTHERAPY; MICE
AB Background Peritoneal carcinomatosis is a hallmark of advanced peritoneal tumor progression, particularly for tubal/ovarian high-grade serous carcinomas (HGSCs). Patients with peritoneal carcinomatosis have poor survival rates and are difficult to treat clinically due to widespread tumor dissemination in the peritoneal cavity.
   Methods We developed a clinically relevant, genetically induced, peritoneal carcinomatosis model that recapitulates the histological morphology and immunosuppressive state of the tumor microenvironment of metastatic peritoneal HGSCs by intraperitoneally injecting shp53, AKT, c-Myc, luciferase and sleeping beauty transposase, followed by electroporation (EP) in the peritoneal cavity of immunocompetent mice (intraperitoneal (IP)/EP mice).
   Results Similar to the spread of human ovarian cancers, IP/EP mice displayed multiple tumor nodules attached to the surface of the abdomen. Histopathological analysis indicated that these tumors were epithelial in origin. These IP/EP mice also displayed a loss of CD3(+) T cell infiltration in tumors, highly expressed inhibitory checkpoint molecules in tumor-infiltrating and global CD4(+) and CD8(+) T cells, and increased levels of transforming growth factor-beta in the ascites, all of which contribute to the promotion of tumor growth.
   Conclusions Overall, our tumor model recapitulates clinical peritoneal HGSC metastasis, which makes it ideal for preclinical drug screening, testing of immunotherapy-based therapeutics and studying of the tumor biology of peritoneal carcinomatosis.
C1 [Tseng, Ssu-Hsueh; Park, Sung-Taek; Lam, Brandon; Tsai, Ya-Chea; Cheng, Max A.; Farmer, Emily; Xing, Deyin; Hung, Chien-Fu] Johns Hopkins Univ, Pathol, Baltimore, MD 21218 USA.
RP Xing, DY; Hung, CF (corresponding author), Johns Hopkins Univ, Pathol, Baltimore, MD 21218 USA.
EM dxing2@jhmi.edu; chung2@jhmi.edu
OI Lam, Brandon/0000-0001-9737-2000; Cheng, Max/0000-0002-6189-180X
FU National Institutes of HealthUnited States Department of Health & Human
   ServicesNational Institutes of Health (NIH) - USA [R01CA233486,
   R01CA237067]
FX This work was supported by the National Institutes of Health under award
   numbers R01CA233486 and R01CA237067.
CR Au-Yeung G, 2017, CLIN CANCER RES, V23, P1862, DOI 10.1158/1078-0432.CCR-16-0620
   Baldo P, 2017, ONCOTARGETS THER, V10, P5337, DOI 10.2147/OTT.S145105
   BAST RC, 1983, NEW ENGL J MED, V309, P883, DOI 10.1056/NEJM198310133091503
   Beckmann PJ, 2019, CANCER RES, V79, P905, DOI 10.1158/0008-5472.CAN-18-1261
   Bell D, 2011, NATURE, V474, P609, DOI 10.1038/nature10166
   Brudno JN, 2016, BLOOD, V127, P3321, DOI 10.1182/blood-2016-04-703751
   Buque A, 2018, TRENDS CANCER, V4, P599, DOI 10.1016/j.trecan.2018.07.003
   Chen DS, 2013, IMMUNITY, V39, P1, DOI 10.1016/j.immuni.2013.07.012
   Flavell RA, 2010, NAT REV IMMUNOL, V10, P554, DOI 10.1038/nri2808
   Hassan R, 2006, CLIN CANCER RES, V12, P447, DOI 10.1158/1078-0432.CCR-05-1477
   Hassan R, 2016, J CLIN ONCOL, V34, P4171, DOI 10.1200/JCO.2016.68.3672
   Hassan R, 2010, LUNG CANCER, V68, P455, DOI 10.1016/j.lungcan.2009.07.016
   Horie K, 2001, P NATL ACAD SCI USA, V98, P9191, DOI 10.1073/pnas.161071798
   Howell VM, 2014, METHODS MOL BIOL, V1194, P367, DOI 10.1007/978-1-4939-1215-5_21
   Hu Z, 2018, NAT REV IMMUNOL, V18, P168, DOI 10.1038/nri.2017.131
   Huang CH, 2016, MEDICINE, V95, DOI 10.1097/MD.0000000000004501
   Hung CF, 2007, GENE THER, V14, P921, DOI 10.1038/sj.gt.3302913
   Hung CF, 2018, HUM GENE THER, V29, P614, DOI 10.1089/hum.2017.080
   Jaffee EM, 2001, J CLIN ONCOL, V19, P145, DOI 10.1200/JCO.2001.19.1.145
   June CH, 2018, NEW ENGL J MED, V379, P64, DOI 10.1056/NEJMra1706169
   Kortlever RM, 2017, CELL, V171, P1301, DOI 10.1016/j.cell.2017.11.013
   Kurman RJ, 2013, ANN ONCOL, V24, P16, DOI 10.1093/annonc/mdt463
   Kurman RJ, 2014, INT J GYNECOL PATHOL, V33, P339, DOI 10.1097/PGP.0000000000000144
   Lin YH, 2018, CANCER IMMUNOL RES, V6, P305, DOI 10.1158/2326-6066.CIR-16-0358
   Long Long, 2018, Genes Cancer, V9, P176, DOI 10.18632/genesandcancer.180
   Malekzadeh P, 2019, J CLIN INVEST, V129, P1109, DOI 10.1172/JCI123791
   Mittempergher L, 2016, CURR ONCOL REP, V18, DOI 10.1007/s11912-016-0526-9
   Nik NN, 2014, ANNU REV PATHOL-MECH, V9, P27, DOI 10.1146/annurev-pathol-020712-163949
   Olivier M, 2010, CSH PERSPECT BIOL, V2, DOI 10.1101/cshperspect.a001008
   Olson B, 2018, CANCER DISCOV, V8, P1358, DOI 10.1158/2159-8290.CD-18-0044
   OMAR YT, 1989, TUMOR BIOL, V10, P316, DOI 10.1159/000217631
   Orsulic S, 2002, CANCER CELL, V1, P53, DOI 10.1016/S1535-6108(01)00002-2
   Pardoll DM, 2012, NAT REV CANCER, V12, P252, DOI 10.1038/nrc3239
   Perets R, 2013, CANCER CELL, V24, P751, DOI 10.1016/j.ccr.2013.10.013
   Ribas A, 2018, SCIENCE, V359, P1350, DOI 10.1126/science.aar4060
   Rodriguez-Perea AL, 2016, CLIN EXP IMMUNOL, V185, P281, DOI 10.1111/cei.12804
   Rustin GJS, 2004, CLIN CANCER RES, V10, P3919, DOI 10.1158/1078-0432.CCR-03-0787
   Sanchez-Correa B, 2019, CANCERS, V11, DOI 10.3390/cancers11060877
   Scarlett UK, 2012, J EXP MED, V209, P495, DOI 10.1084/jem.20111413
   Seidel JA, 2018, FRONT ONCOL, V8, DOI 10.3389/fonc.2018.00086
   Sherman-Baust CA, 2014, J PATHOL, V233, P228, DOI 10.1002/path.4353
   Siegel RL, 2019, CA-CANCER J CLIN, V69, P7, DOI 10.3322/caac.21551
   TASHIRO H, 1992, INT J CANCER, V50, P828, DOI 10.1002/ijc.2910500528
   Topper MJ, 2017, CELL, V171, P1284, DOI 10.1016/j.cell.2017.10.022
   Tschida BR, 2017, CANCER RES, V77, P6576, DOI 10.1158/0008-5472.CAN-17-2281
   Tschida BR, 2014, SEMIN CELL DEV BIOL, V27, P86, DOI 10.1016/j.semcdb.2014.01.006
   Xing DY, 2006, CANCER RES, V66, P8949, DOI 10.1158/0008-5472.CAN-06-1495
   Xing DY, 2005, CELL CYCLE, V4, P1004, DOI 10.4161/cc.4.8.1869
   Xing DY, 2005, P NATL ACAD SCI USA, V102, P6936, DOI 10.1073/pnas.0502256102
   Yang L, 2017, ONCOTARGET, V8, P51008, DOI 10.18632/oncotarget.16846
   Yant SR, 2000, NAT GENET, V25, P35, DOI 10.1038/75568
   Yarchoan M, 2017, NEW ENGL J MED, V377, P2500, DOI 10.1056/NEJMc1713444
   Zhai YL, 2017, J PATHOL, V243, P16, DOI 10.1002/path.4927
   Zhou EC, 2015, INT J CLIN EXP PATHO, V8, P8018
   Zhou GY, 2018, ONCOIMMUNOLOGY, V7, DOI 10.1080/2162402X.2018.1448332
   Zhu EF, 2015, CANCER CELL, V27, P489, DOI 10.1016/j.ccell.2015.03.004
NR 56
TC 2
Z9 2
U1 1
U2 1
PU BMJ PUBLISHING GROUP
PI LONDON
PA BRITISH MED ASSOC HOUSE, TAVISTOCK SQUARE, LONDON WC1H 9JR, ENGLAND
EI 2051-1426
J9 J IMMUNOTHER CANCER
JI J. Immunother. Cancer
PY 2020
VL 8
IS 1
AR e000480
DI 10.1136/jitc-2019-000480
PG 11
WC Oncology; Immunology
SC Oncology; Immunology
GA OP8DU
UT WOS:000588320500026
PM 32111730
OA DOAJ Gold, Green Published
DA 2021-05-03
ER

PT J
AU Moffat, GT
   O'Reilly, EM
AF Moffat, Gordon T.
   O'Reilly, Eileen M.
TI The Role of PARP Inhibitors in Germline BRCA-Associated Pancreatic
   Ductal Adenocarcinoma
SO CLINICAL ADVANCES IN HEMATOLOGY & ONCOLOGY
LA English
DT Article
DE BRCA; germline; olaparib; pancreatic cancer; platinum; poly(ADP-ribose)
   polymerase inhibitors
ID HOMOLOGY-DIRECTED REPAIR; OVARIAN-CANCER; MAINTENANCE THERAPY;
   DOUBLE-BLIND; MUTATIONS; DNA; PLATINUM; OLAPARIB; RESISTANCE;
   CHEMOTHERAPY
AB Pancreatic ductal adenocarcinoma (PDAC) is an aggressive malignancy that remains a challenge to treat. In pursuit of personalized medicine, researchers continue active exploration of the genetic and molecular framework of PDAC to apply novel therapeutics and enhance outcomes. In patients who have PDAC, germline mutations such as those in the BRCA1/2 and PALB2 genes are predominantly associated with the DNA damage response and repair pathway. On the basis of studies completed in patients with BRCA-mutated advanced breast and ovarian cancer, the poly(ADP-ribose) polymerase (PARP) inhibitors have been evaluated for safety, tolerability, and efficacy in patients with advanced PDAC who are carrying germline BRCA gene mutations. Results have demonstrated meaningful activity and identified BRCA as a predictive and targetable biomarker in PDAC, and have also identified the role of olaparib as a maintenance therapy in PDAC. On the basis of the principle of synthetic lethality, and to avert resistance to PARP inhibitors, clinical trials of combination therapy with PARP inhibitors and platinum-based chemotherapy have been conducted with an early signal. As we continue to explore the role of PARP inhibitors in the management of PDAC, recent clinical trials are studying the effectiveness of PARP inhibitors in combination with immunotherapy, targeted inhibitors, and angiogenesis inhibitors. The next steps are to understand the role of PARP inhibitors beyond germline BRCA in other homologous recombination repair gene mutations and in other subgroups of patients with PDAC.
C1 [Moffat, Gordon T.] Mem Sloan Kettering Canc Ctr, Gastrointestinal Oncol Serv, New York, NY 10065 USA.
   [O'Reilly, Eileen M.] Mem Sloan Kettering Canc Ctr, Med Oncol, Hepatopancreaticobiliary & Neuroendocrine Canc, 1275 York Ave, New York, NY 10065 USA.
   [O'Reilly, Eileen M.] Mem Sloan Kettering Canc Ctr, David M Rubenstein Ctr Pancreat Canc Res, 1275 York Ave, New York, NY 10065 USA.
   [O'Reilly, Eileen M.] Weill Cornell Med Coll, New York, NY 10065 USA.
RP O'Reilly, EM (corresponding author), Mem Sloan Kettering Canc Ctr, 300 East 66th St,Off 1021, New York, NY 10065 USA.
EM oreillye@mskcc.org
FU National Institutes of Health/National Cancer Institute Cancer Center
   Support Grant [P30CA008748]
FX Funding was partly supported by the National Institutes of
   Health/National Cancer Institute Cancer Center Support Grant
   P30CA008748. Dr Moffat has no conflicts of interest. Dr O'Reilly has
   received research funding to MSKCC from Genentech, Roche, Bristol-Myers
   Squibb, Halozyme, Celgene, MabVax Therapeutics, Acta Biologica,
   AstraZeneca, Silenseed, Pfizer, and Polaris, and has served as a
   consultant/advisor for CytomX Therapeutics, BioLineRx, Targovax,
   Celgene, Bayer, Polaris, and Sobi.
CR Aguirre AJ, 2018, CANCER DISCOV, V8, P1096, DOI 10.1158/2159-8290.CD-18-0275
   [Anonymous], 2010, JNCI-J NATL CANCER I, V102, P1822, DOI 10.1093/jnci/djq517
   Ashworth A, 2008, J CLIN ONCOL, V26, P3785, DOI 10.1200/JCO.2008.16.0812
   Audeh MW, 2010, LANCET, V376, P245, DOI 10.1016/S0140-6736(10)60893-8
   Aung KL, 2016, J CLIN ONCOL, V34, DOI 10.1200/JCO.2016.34.15_suppl.4123
   Azar I, 2019, J GASTROINTEST ONCOL, V10, P703, DOI 10.21037/jgo.2018.07.08
   Barber LJ, 2013, J PATHOL, V229, P422, DOI 10.1002/path.4140
   Binder KAR, 2019, CANCER RES, V79, DOI 10.1158/1538-7445.AM2019-CT234
   Blair AB, 2018, J AM COLL SURGEONS, V226, P630, DOI 10.1016/j.jamcollsurg.2017.12.021
   Bouwman P, 2014, CLIN CANCER RES, V20, P540, DOI 10.1158/1078-0432.CCR-13-0225
   Brand R, 2018, CANCER-AM CANCER SOC, V124, P3520, DOI 10.1002/cncr.31628
   Bray F, 2018, CA-CANCER J CLIN, V68, P394, DOI 10.3322/caac.21492
   Breast Canc Linkage Consortium, 1999, JNCI-J NATL CANCER I, V91, P1310
   Byrum AK, 2019, TRENDS CELL BIOL, V29, P740, DOI 10.1016/j.tcb.2019.06.005
   Cavallo F, 2012, PLOS ONE, V7, DOI 10.1371/journal.pone.0051563
   Chen CC, 2018, ANNU REV CANC BIOL, V2, P313, DOI 10.1146/annurev-cancerbio-030617-050502
   Chiorean EG, 2019, J CLIN ONCOL, V37
   Christie EL, 2017, J CLIN ONCOL, V35, P1274, DOI 10.1200/JCO.2016.70.4627
   Clarke N, 2018, LANCET ONCOL, V19, P975, DOI 10.1016/S1470-2045(18)30365-6
   Coleman RL, 2017, LANCET, V390, P1949, DOI 10.1016/S0140-6736(17)32440-6
   Connor AA, 2017, JAMA ONCOL, V3, P774, DOI 10.1001/jamaoncol.2016.3916
   Couch FJ, 2007, CANCER EPIDEM BIOMAR, V16, P342, DOI 10.1158/1055-9965.EPI-06-0783
   Domchek SM, 2019, CANC RES S, V79
   Domchek SM, 2016, GYNECOL ONCOL, V140, P199, DOI 10.1016/j.ygyno.2015.12.020
   Drew Y, 2019, ANN ONCOL, V30
   Edwards SL, 2008, NATURE, V451, P1111, DOI 10.1038/nature06548
   Evers B, 2006, ONCOGENE, V25, P5885, DOI 10.1038/sj.onc.1209871
   Farmer H, 2005, NATURE, V434, P917, DOI 10.1038/nature03445
   Goggins M, 1996, CANCER RES, V56, P5360
   Golan T, 2014, BRIT J CANCER, V111, P1132, DOI 10.1038/bjc.2014.418
   GOLAN T, 2018, J CLIN ONCOL S, V36
   Golan T, 2019, NEW ENGL J MED, V381, P317, DOI 10.1056/NEJMoa1903387
   Gonzalez-Martin A, 2019, NEW ENGL J MED, V381, P2391, DOI 10.1056/NEJMoa1910962
   Gunderson CC, 2018, GYNECOL ONCOL, V148, P591, DOI 10.1016/j.ygyno.2018.01.010
   Hahn SA, 2003, JNCI-J NATL CANCER I, V95, P214, DOI 10.1093/jnci/95.3.214
   Haynes B, 2018, CANCER TREAT REV, V71, P1, DOI 10.1016/j.ctrv.2018.09.003
   Holter S, 2015, J CLIN ONCOL, V33, P3124, DOI 10.1200/JCO.2014.59.7401
   Houtgraaf JH, 2006, CARDIOVASC REVASCULA, V7, P165, DOI 10.1016/j.carrev.2006.02.002
   Jonsson P, 2019, NATURE, V571, P576, DOI 10.1038/s41586-019-1382-1
   Kaufman B, 2015, J CLIN ONCOL, V33, P244, DOI 10.1200/JCO.2014.56.2728
   Kikuchi R, 2013, J PHARM SCI-US, V102, P4426, DOI 10.1002/jps.23737
   Kondo Tomohiro, 2018, Oncotarget, V9, P19817, DOI 10.18632/oncotarget.24865
   Krantz BA, 2017, CHIN CLIN ONCOL, V6, DOI 10.21037/cco.2017.06.14
   Ledermann J, 2014, LANCET ONCOL, V15, P852, DOI 10.1016/S1470-2045(14)70228-1
   Lim JJ, 2014, NEOPLASIA, V16, P343, DOI 10.1016/j.neo.2014.04.003
   Litton JK, 2018, NEW ENGL J MED, V379, P753, DOI 10.1056/NEJMoa1802905
   Liu JF, 2014, LANCET ONCOL, V15, P1207, DOI 10.1016/S1470-2045(14)70391-2
   Lohse I, 2015, BRIT J CANCER, V113, P425, DOI 10.1038/bjc.2015.220
   Lowery MA, 2018, JNCI-J NATL CANCER I, V110, DOI 10.1093/jnci/djy024
   Lowery MA, 2018, EUR J CANCER, V89, P19, DOI 10.1016/j.ejca.2017.11.004
   Lowery MA, 2011, ONCOLOGIST, V16, P1397, DOI 10.1634/theoncologist.2011-0185
   Mandelker D, 2017, JAMA-J AM MED ASSOC, V318, P825, DOI 10.1001/jama.2017.11137
   Mateo J, 2015, NEW ENGL J MED, V373, P1697, DOI 10.1056/NEJMoa1506859
   Matulonis UA, 2017, ANN ONCOL, V28, P512, DOI 10.1093/annonc/mdw672
   Michels J, 2013, CELL CYCLE, V12, P877, DOI 10.4161/cc.24034
   Mirza MR, 2016, NEW ENGL J MED, V375, P2154, DOI 10.1056/NEJMoa1611310
   Moffat GT, 2019, CANCER-AM CANCER SOC, V125, P3927, DOI 10.1002/cncr.32423
   Moore K, 2018, NEW ENGL J MED, V379, P2495, DOI 10.1056/NEJMoa1810858
   Moynahan ME, 2001, MOL CELL, V7, P263, DOI 10.1016/S1097-2765(01)00174-5
   Moynahan ME, 1999, MOL CELL, V4, P511, DOI 10.1016/S1097-2765(00)80202-6
   Murphy KM, 2002, CANCER RES, V62, P3789
   Mylavarapu S, 2018, FRONT ONCOL, V8, DOI 10.3389/fonc.2018.00016
   National Comprehensive Cancer Network, 2020, NCCN CLIN PRACT GUID
   National Comprehensive Cancer Network, 2019, NCCN CLIN PRACT GUID
   Nepomuceno TC, 2017, INT J MOL SCI, V18, DOI 10.3390/ijms18091886
   Norquist B, 2011, J CLIN ONCOL, V29, P3008, DOI 10.1200/JCO.2010.34.2980
   O'Reilly EM, 2018, CANCER-AM CANCER SOC, V124, P1374, DOI 10.1002/cncr.31218
   Oberstein PE, 2013, THER ADV GASTROENTER, V6, P321, DOI 10.1177/1756283X13478680
   OReilly EM, 2020, J CLIN ONCOL, DOI 10.1200/JCO.19.02931
   Pang J, 2018, CELL PHYSIOL BIOCHEM, V49, P645, DOI 10.1159/000493028
   Park W, 2019, J CLIN ONCOL, V37
   Pilie PG, 2019, NAT REV CLIN ONCOL, V16, P81, DOI 10.1038/s41571-018-0114-z
   Pishvaian MJ, 2018, CLIN CANCER RES, V24, P5018, DOI 10.1158/1078-0432.CCR-18-0531
   Pishvaian MJ, 2017, BRIT J CANCER, V116, P1021, DOI 10.1038/bjc.2017.40
   Pishvaian MJ, 2019, J CLIN ONCOL, V37
   Pishvaian MJ, 2019, JCO PRECIS ONCOL, V3, P1
   Pujade-Lauraine E, 2017, LANCET ONCOL, V18, P1274, DOI 10.1016/S1470-2045(17)30469-2
   Rahib L, 2014, CANCER RES, V74, P2913, DOI 10.1158/0008-5472.CAN-14-0155
   Ramos P, 2015, ONCOGENE, V34, P3617, DOI 10.1038/onc.2014.314
   Rawla P, 2019, WORLD J ONCOL, V10, P10, DOI 10.14740/wjon1166
   Robson M, 2017, NEW ENGL J MED, V377, P523, DOI 10.1056/NEJMoa1706450
   Salo-Mullen EE, 2015, CANCER-AM CANCER SOC, V121, P4382, DOI 10.1002/cncr.29664
   Shindo K, 2017, J CLIN ONCOL, V35, P3382, DOI 10.1200/JCO.2017.72.3502
   Shroff RT, 2018, JCO PRECIS ONCOL, V2, DOI 10.1200/PO.17.00316
   Siegel RL, 2019, CA-CANCER J CLIN, V69, P7, DOI 10.3322/caac.21551
   Siegel RL, 2016, CA-CANCER J CLIN, V66, P7, DOI 10.3322/caac.21332
   Solomon S, 2012, CANCER J, V18, P485, DOI 10.1097/PPO.0b013e318278c4a6
   Swisher EM, 2008, CANCER RES, V68, P2581, DOI 10.1158/0008-5472.CAN-08-0088
   Swisher EM, 2017, LANCET ONCOL, V18, P75, DOI [10.1016/s1470-2045(16)30559-9, 10.1016/S1470-2045(16)30559-9]
   Taherian N, 2019, J CLIN ONCOL, V37, DOI 10.1200/JCO.2019.37.15_suppl.4134
   Teo MY, 2016, J GASTROINTEST ONCOL, V7, P738, DOI 10.21037/jgo.2016.05.04
   Thompson D, 2002, JNCI-J NATL CANCER I, V94, P1358, DOI 10.1093/jnci/94.18.1358
   Tuli R, 2019, EBIOMEDICINE, V40, P375, DOI 10.1016/j.ebiom.2018.12.060
   Turner N, 2004, NAT REV CANCER, V4, P814, DOI 10.1038/nrc1457
   Turner NC, 2019, CLIN CANCER RES, V25, P2717, DOI 10.1158/1078-0432.CCR-18-1891
   Tutt A, 2001, EMBO J, V20, P4704, DOI 10.1093/emboj/20.17.4704
   Tutt A, 2010, LANCET, V376, P235, DOI 10.1016/S0140-6736(10)60892-6
   Waddell N, 2015, NATURE, V518, P495, DOI 10.1038/nature14169
   Weigelt B, 2017, CLIN CANCER RES, V23, P6708, DOI 10.1158/1078-0432.CCR-17-0544
   Weledji EP, 2016, ONCOL REV, V10, P28, DOI 10.4081/oncol.2016.294
   Yap Timothy A, 2019, Am Soc Clin Oncol Educ Book, V39, P185, DOI 10.1200/EDBK_238473
   Yarchoan M, 2017, ONCOTARGET, V8, P44073, DOI 10.18632/oncotarget.17237
   Yurgelun MB, 2019, GENET MED, V21, P213, DOI 10.1038/s41436-018-0009-5
   Zhou JX, 2017, DRUG DES DEV THER, V11, P3009, DOI 10.2147/DDDT.S147726
NR 104
TC 0
Z9 0
U1 0
U2 0
PU MILLENNIUM MEDICAL PUBLISHING, INC
PI NEW YORK
PA 611 BROADWAY, STE 310, NEW YORK, NY 10012 USA
SN 1543-0790
J9 CLIN ADV HEMATOL ONC
JI Clin. Adv. Hematol. Oncol.
PD MAR
PY 2020
VL 18
IS 3
BP 168
EP +
PG 14
WC Oncology
SC Oncology
GA KU3OV
UT WOS:000519621700007
PM 32609666
DA 2021-05-03
ER

PT J
AU Zhong, H
   Chen, HY
   Qiu, HH
   Huang, C
   Wu, ZH
AF Zhong, Hui
   Chen, Huiyu
   Qiu, Huahong
   Huang, Chen
   Wu, Zhihui
TI A multiomics comparison between endometrial cancer and serous ovarian
   cancer
SO PEERJ
LA English
DT Article
DE Ovarian cancer; Endometrial Cancer; TCGA; Multiomics
ID IMMUNOTHERAPY; CHROMOSOME-4; SIGNATURES; DELETIONS; REVEALS; TUMORS
AB Background. Endometrial carcinoma (EC) and serous ovarian carcinoma (OvCa) are both among the common cancer types in women. EC can be divided into two subtypes, endometroid EC and serous-like EC, with distinct histological characterizations and molecular phenotypes. There is an increasing awareness that serous-like EC resembles serous OvCa in genetic landscape, but a clear relationship between them is still lacking.
   Methods. Here, we took advantage of the large-scale molecular profiling of The Cancer Genome Atlas(TCGA) to compare the two EC subtypes and serous OvCa. We used bioinformatics data analytic methods to systematically examine the somatic mutation (SM) and copy number alteration (SCNA), gene expression, pathway activities, survival gene signatures and immune infiltration. Based on these quantifiable molecular characterizations, we asked whether serous-like EC should be grouped more closely to serous OvCa, based on the context of being serous-like; or if should be grouped more closely to endometroid EC, based on the same organ origin.
   Results. We found that although serous-like EC and serous OvCa share some common genotypes, including mutation and copy number alteration, they differ in molecular phenotypes such as gene expression and signaling pathway activity. Moreover, no shared prognostic gene signature was found, indicating that they use unique genes governing tumor progression. Finally, although the endometrioid EC and serous OvCa are both highly immune infiltrated, the immune cell composition in serous OvCa is mostly immune suppressive, whereas endometrioid EC has a higher level of cytotoxic immune cells. Overall, our genetic aberration and molecular phenotype characterizations indicated that serous-like EC and serous OvCa cannot be simply treated as a simple "serous" cancer type. In particular, additional attention should be paid to their unique gene activities and tumor microenvironments for novel targeted therapy development.
C1 [Zhong, Hui; Chen, Huiyu; Qiu, Huahong; Wu, Zhihui] Fujian Med Univ, Affiliated Hosp, Fujian Prov Matern & Childrens Hosp, Dept Clin Lab, Fuzhou, Fujian, Peoples R China.
   [Huang, Chen] Baylor Coll Med, Lester & Sue Smith Breast Ctr, Houston, TX 77030 USA.
RP Wu, ZH (corresponding author), Fujian Med Univ, Affiliated Hosp, Fujian Prov Matern & Childrens Hosp, Dept Clin Lab, Fuzhou, Fujian, Peoples R China.
EM 13799386698@139.com
RI Huang, Chen/ABC-7549-2020
CR Aggarwal S, 2010, NAT REV DRUG DISCOV, V9, P427, DOI 10.1038/nrd3186
   Alderton GK, 2012, NAT REV IMMUNOL, V12, P237, DOI 10.1038/nri3197
   Barbie DA, 2009, NATURE, V462, P108, DOI 10.1038/nature08460
   Baudino Troy A, 2015, Curr Drug Discov Technol, V12, P3
   Berger AC, 2018, CANCER CELL, V33, P690, DOI 10.1016/j.ccell.2018.03.014
   Brasseur K, 2017, ONCOTARGET, V8, P4008, DOI 10.18632/oncotarget.14021
   Bullard JH, 2010, BMC BIOINFORMATICS, V11, DOI 10.1186/1471-2105-11-94
   Ciriello G, 2013, NAT GENET, V45, P1127, DOI 10.1038/ng.2762
   Colaprico A, 2016, NUCLEIC ACIDS RES, V44, DOI 10.1093/nar/gkv1507
   Cortez AJ, 2018, CANCER CHEMOTH PHARM, V81, P17, DOI 10.1007/s00280-017-3501-8
   Ge ZQ, 2018, CELL REP, V23, P213, DOI 10.1016/j.celrep.2018.03.047
   Getz G, 2013, NATURE, V497, P67, DOI 10.1038/nature12113
   Goh WWB, 2017, TRENDS BIOTECHNOL, V35, P498, DOI 10.1016/j.tibtech.2017.02.012
   Goode EL, 2017, JAMA ONCOL, V3, DOI 10.1001/jamaoncol.2017.3290
   Hanzelmann S, 2013, BMC BIOINFORMATICS, V14, DOI 10.1186/1471-2105-14-7
   Havel JJ, 2019, NAT REV CANCER, V19, P133, DOI 10.1038/s41568-019-0116-x
   Heim D, CANC ORGAN TISSUE SP, DOI [10.1002/ijc.28882, DOI 10.1002/IJC.28882]
   Hemminki A, 1998, NATURE, V391, P184
   Hoadley KA, 2018, CELL, V173, P291, DOI 10.1016/j.cell.2018.03.022
   Hoadley KA, 2014, CELL, V158, P929, DOI 10.1016/j.cell.2014.06.049
   Hospital Hopkins, 2017, F1000 FACULTY REV, V6, P81, DOI [10.12688/f1000research.10020.1, DOI 10.12688/F1000RESEARCH.10020.1]
   Leek JT, 2018, BIOCONDUCTOR SVA SUR
   Li B, 2017, GENOME BIOL, V18, DOI 10.1186/s13059-017-1256-5
   Li B, 2016, GENOME BIOL, V17, DOI 10.1186/s13059-016-1028-7
   Liao YX, 2019, NUCLEIC ACIDS RES, V47, pW199, DOI 10.1093/nar/gkz401
   Liberzon A, 2015, CELL SYST, V1, P417, DOI 10.1016/j.cels.2015.12.004
   Liu X, 2008, BMC BIOINFORMATICS, V9, DOI 10.1186/1471-2105-9-271
   Makker Vicky, 2017, Gynecol Oncol Res Pract, V4, P19, DOI 10.1186/s40661-017-0056-7
   Matulonis UA, 2016, NAT REV DIS PRIMERS, V2, DOI 10.1038/nrdp.2016.61
   Mayakonda A, 2018, GENOME RES, V28, P1747, DOI 10.1101/gr.239244.118
   Mougiakakos D, 2010, ADV CANCER RES, V107, P57, DOI 10.1016/S0065-230X(10)07003-X
   Moxley KM, 2010, ONCOLOGIST, V15, P1026, DOI 10.1634/theoncologist.2010-0087
   Mullen RD, 2014, SEX DEV, V8, P281, DOI 10.1159/000364935
   Murphy PM., 2012, CLIN IMMUNOLOGY PRIN, P136, DOI [10.1016/B978-0-7234-3691-1.00034-9, DOI 10.1016/B978-0-7234-3691-1.00034-9]
   Newman AM, 2017, GENOME BIOL, V18, DOI 10.1186/s13059-017-1257-4
   Newman AM, 2015, NAT METHODS, V12, P453, DOI [10.1038/nmeth.3337, 10.1038/NMETH.3337]
   Nygaard V, 2016, BIOSTATISTICS, V17, P29, DOI 10.1093/biostatistics/kxv027
   Oh D-Y, 2019, CLIN ONCOLOGY, V17, P33, DOI [10.1038/s41571-019-0268-3., DOI 10.1038/s41571-019-0268-3]
   Oytam Y, 2016, BMC BIOINFORMATICS, V17, DOI 10.1186/s12859-016-1212-5
   Pallen MJ, 2003, PROTEIN SCI, V12, P1804, DOI 10.1110/ps.0371103
   Piulats JM, 2016, CLIN CANCER RES, V22, P5623, DOI 10.1158/1078-0432.CCR-16-1820
   Rooney MS, 2015, CELL, V160, P48, DOI 10.1016/j.cell.2014.12.033
   Rosario SR, 2018, NAT COMMUN, V9, DOI 10.1038/s41467-018-07232-8
   Schubert M, 2018, NAT COMMUN, V9, DOI 10.1038/s41467-017-02391-6
   Shivapurkar N, 1999, CLIN CANCER RES, V5, P17
   Siegel RL, 2019, CA-CANCER J CLIN, V69, P7, DOI 10.3322/caac.21551
   Singh RK, 2007, HUM GENET, V122, P71, DOI 10.1007/s00439-007-0375-6
   Subramanian A, 2005, P NATL ACAD SCI USA, V102, P15545, DOI 10.1073/pnas.0506580102
   Terry M, 2019, SURVIVAL PACKAGE R
   Thorsson V, 2018, IMMUNITY, V48, P812, DOI 10.1016/j.immuni.2018.03.023
   Tung NM, 2018, BRIT J CANCER, V119, P141, DOI 10.1038/s41416-018-0127-5
   Valkenburg KC, 2018, NAT REV CLIN ONCOL, V15, P366, DOI 10.1038/s41571-018-0007-1
   Vasaikar S, 2019, CELL, V177, P1035, DOI 10.1016/j.cell.2019.03.030
   Wang XL, 1999, ONCOGENE, V18, P823, DOI 10.1038/sj.onc.1202318
   Wang ZN, 2016, METHODS MOL BIOL, V1418, P111, DOI 10.1007/978-1-4939-3578-9_6
   Wilken JA, 2012, FUTURE MED CHEM, V4, P447, DOI [10.4155/FMC.12.11, 10.4155/fmc.12.11]
   Yoshihara K, 2013, NAT COMMUN, V4, DOI 10.1038/ncomms3612
   Zhang Z, 2018, COMMUN BIOL, V1, DOI 10.1038/s42003-018-0239-8
NR 58
TC 2
Z9 2
U1 0
U2 2
PU PEERJ INC
PI LONDON
PA 341-345 OLD ST, THIRD FLR, LONDON, EC1V 9LL, ENGLAND
SN 2167-8359
J9 PEERJ
JI PeerJ
PD JAN 9
PY 2020
VL 8
AR e8347
DI 10.7717/peerj.8347
PG 22
WC Multidisciplinary Sciences
SC Science & Technology - Other Topics
GA KB6AS
UT WOS:000506576300009
PM 31942259
OA DOAJ Gold, Green Published
DA 2021-05-03
ER

PT J
AU Stravinskiene, D
   Sliziene, A
   Baranauskiene, L
   Petrikaite, V
   Zvirbliene, A
AF Stravinskiene, Dovile
   Sliziene, Aiste
   Baranauskiene, Lina
   Petrikaite, Vilma
   Zvirbliene, Aurelija
TI Inhibitory Monoclonal Antibodies and Their Recombinant Derivatives
   Targeting Surface-Exposed Carbonic Anhydrase XII on Cancer Cells
SO INTERNATIONAL JOURNAL OF MOLECULAR SCIENCES
LA English
DT Article
DE carbonic anhydrase XII; cancer immunotherapy; monoclonal antibody;
   recombinant antibody; single-chain fragment variable; hybridoma
ID SELECTIVE INHIBITORS; ENZYMATIC-ACTIVITY; VARIABLE DOMAINS; IX;
   SEQUENCE; GROWTH; PROTEIN; EXPRESSION; CARCINOMA; THERAPIES
AB Monoclonal and recombinant antibodies are widely used for the diagnostics and therapy of cancer. They are generated to interact with cell surface proteins which are usually involved in the development and progression of cancer. Carbonic anhydrase XII (CA XII) contributes to the survival of tumors under hypoxic conditions thus is considered a candidate target for antibody-based therapy. In this study, we have generated a novel collection of monoclonal antibodies (MAbs) against the recombinant extracellular domain of CA XII produced in HEK-293 cells. Eighteen out of 24 MAbs were reactive with cellular CA XII on the surface of live kidney and lung cancer cells as determined by flow cytometry. One MAb 14D6 also inhibited the enzymatic activity of recombinant CA XII as measured by the stopped-flow assay. MAb 14D6 showed the migrastatic effect on human lung carcinoma A549 and renal carcinoma A498 cell lines in a 'wound healing' assay. It did not reduce the growth of multicellular lung and renal cancer spheroids but reduced the cell viability by the ATP Bioluminescence assay. Epitope mapping revealed the surface-exposed amino acid sequence (35-FGPDGENS-42) close to the catalytic center of CA XII recognized by the MAb 14D6. The variable regions of the heavy and light chains of MAb 14D6 were sequenced and their complementarity-determining regions were defined. The obtained variable sequences were used to generate recombinant antibodies in two formats: single-chain fragment variable (scFv) expressed in E. coli and scFv fused to human IgG1 Fc fragment (scFv-Fc) expressed in Chinese Hamster Ovary (CHO) cells. Both recombinant antibodies maintained the same specificity for CA XII as the parental MAb 14D6. The novel antibodies may represent promising tools for CA XII-related cancer research and immunotherapy.
C1 [Stravinskiene, Dovile; Sliziene, Aiste; Zvirbliene, Aurelija] Vilnius Univ, Inst Biotechnol, Dept Immunol & Cell Biol, Life Sci Ctr, Sauletekio Al 7, LT-10257 Vilnius, Lithuania.
   [Baranauskiene, Lina; Petrikaite, Vilma] Vilnius Univ, Inst Biotechnol, Dept Biothermodynam & Drug Design, Life Sci Ctr, Sauletekio Al 7, LT-10257 Vilnius, Lithuania.
   [Petrikaite, Vilma] Lithuanian Univ Hlth Sci, Inst Cardiol, Lab Drug Targets Histopathol, Sukileliu Pr 13, LT-50162 Kaunas, Lithuania.
RP Stravinskiene, D (corresponding author), Vilnius Univ, Inst Biotechnol, Dept Immunol & Cell Biol, Life Sci Ctr, Sauletekio Al 7, LT-10257 Vilnius, Lithuania.
EM dovile.stravinskiene@gmc.vu.lt; aiste.imbrasaite@gmc.vu.lt;
   lina.baranauskiene@bti.vu.lt; vilma.petrikaite@bti.vu.lt;
   aurelija.zvirbliene@bti.vu.lt
RI Baranauskiene, Lina/P-5088-2016
OI Baranauskiene, Lina/0000-0002-9924-9177; Sliziene,
   Aiste/0000-0003-4415-0986; Stravinskiene, Dovile/0000-0003-3547-9421
FU Research Council of LithuaniaResearch Council of Lithuania (LMTLT)
   [MIP-37/2012]
FX This research was funded by the Research Council of Lithuania (grant No.
   MIP-37/2012).
CR Ahlskog JKJ, 2009, BIOORG MED CHEM LETT, V19, P4851, DOI 10.1016/j.bmcl.2009.06.022
   Ahmad ZA, 2012, CLIN DEV IMMUNOL, DOI 10.1155/2012/980250
   Almasbak H, 2016, J IMMUNOL RES, V2016, DOI 10.1155/2016/5474602
   Alterio V, 2019, J MOL BIOL, V431, P4910, DOI 10.1016/j.jmb.2019.10.022
   Bandaranayake AD, 2014, FEBS LETT, V588, P253, DOI 10.1016/j.febslet.2013.11.035
   Battke C, 2011, CANCER IMMUNOL IMMUN, V60, P649, DOI 10.1007/s00262-011-0980-z
   Brochet X, 2008, NUCLEIC ACIDS RES, V36, pW503, DOI 10.1093/nar/gkn316
   Bujotzek A, 2015, MABS-AUSTIN, V7, P838, DOI 10.1080/19420862.2015.1068492
   Capkauskaite E, 2013, BIOORGAN MED CHEM, V21, P6937, DOI 10.1016/j.bmc.2013.09.029
   Carradori S, 2013, BIOORG MED CHEM LETT, V23, P6759, DOI 10.1016/j.bmcl.2013.10.026
   Ceponyte U, 2018, CANCER MANAG RES, V10, P1543, DOI 10.2147/CMAR.S163747
   Chaplin DD, 2010, J ALLERGY CLIN IMMUN, V125, pS3, DOI 10.1016/j.jaci.2009.12.980
   Chiche J, 2009, CANCER RES, V69, P358, DOI 10.1158/0008-5472.CAN-08-2470
   Chien MH, 2012, ORAL ONCOL, V48, P417, DOI 10.1016/j.oraloncology.2011.11.015
   Cimmperman P, 2008, BIOPHYS J, V95, P3222, DOI 10.1529/biophysj.108.134973
   Daunys S, 2020, BIOL CELL, V112, P383, DOI 10.1111/boc.201900099
   Dekaminaviciute D, 2014, J ENZYM INHIB MED CH, V29, P804, DOI 10.3109/14756366.2013.856424
   Dekaminaviciute D, 2014, BIOMED RES INT, V2014, DOI 10.1155/2014/309307
   Divgi CR, 1998, CLIN CANCER RES, V4, P2729
   Doyen J, 2013, FRONT ONCOL, V2, DOI 10.3389/fonc.2012.00199
   Dudutiene V, 2014, J MED CHEM, V57, P9435, DOI 10.1021/jm501003k
   Ehrenmann Francois, 2011, Cold Spring Harb Protoc, V2011, P737, DOI 10.1101/pdb.prot5636
   Ehrenmann F, 2010, NUCLEIC ACIDS RES, V38, pD301, DOI 10.1093/nar/gkp946
   Fiedler L, 2018, NUCL MED BIOL, V60, P55, DOI 10.1016/j.nucmedbio.2018.02.004
   Fiedler L, 2018, CHEMMEDCHEM, V13, P1230, DOI 10.1002/cmdc.201800130
   Frenzel A, 2016, MABS-AUSTIN, V8, P1177, DOI 10.1080/19420862.2016.1212149
   Gedvilaite A, 2015, VIRUSES-BASEL, V7, P4204, DOI 10.3390/v7082818
   Giudicelli Veronique, 2011, Cold Spring Harb Protoc, V2011, P695, DOI 10.1101/pdb.prot5633
   Gondi G, 2013, CANCER RES, V73, P6494, DOI 10.1158/0008-5472.CAN-13-1110
   Hsieh MJ, 2010, EUR J CELL BIOL, V89, P598, DOI 10.1016/j.ejcb.2010.03.004
   Imai K, 2006, NAT REV CANCER, V6, P714, DOI 10.1038/nrc1913
   Jogaite V, 2013, BIOORGAN MED CHEM, V21, P1431, DOI 10.1016/j.bmc.2012.10.016
   Kaas Quentin, 2007, Briefings in Functional Genomics & Proteomics, V6, P253, DOI 10.1093/bfgp/elm032
   Kaas Q, 2007, CURR BIOINFORM, V2, P21, DOI 10.2174/157489307779314302
   Kallio H, 2010, J CANC MOL, V5, P73
   KHALIFAH RG, 1971, J BIOL CHEM, V246, P2561
   KOHLER G, 1975, NATURE, V256, P495, DOI 10.1038/256495a0
   Kopecka J, 2016, ONCOTARGET, V7, P85861, DOI 10.18632/oncotarget.13040
   Kopecka J, 2015, ONCOTARGET, V6, P6776, DOI 10.18632/oncotarget.2882
   Krauss J, 2003, MOL BIOTECHNOL, V25, P1, DOI 10.1385/MB:25:1:1
   Krebber A, 1997, J IMMUNOL METHODS, V201, P35, DOI 10.1016/S0022-1759(96)00208-6
   Kucinskaite-Kodze I, 2016, VIRUS RES, V211, P209, DOI 10.1016/j.virusres.2015.10.024
   Kuzmi P., 2015, HIST VARIANTS USAGE
   Liang CC, 2007, NAT PROTOC, V2, P329, DOI 10.1038/nprot.2007.30
   Liu XY, 2008, IMMUNOL REV, V222, P9, DOI 10.1111/j.1600-065X.2008.00601.x
   Lounnas N, 2013, CANCER LETT, V333, P76, DOI 10.1016/j.canlet.2013.01.020
   Meyer L, 2019, PLOS ONE, V14, DOI 10.1371/journal.pone.0218717
   Mickevii<umacron>te A., 2019, CARBONIC ANHYDRASE D, P15, DOI DOI 10.1007/978-3-030-12780-0_2
   Morris JC, 2011, J MED CHEM, V54, P6905, DOI 10.1021/jm200892s
   MORRISON JF, 1969, BIOCHIM BIOPHYS ACTA, V185, P269, DOI 10.1016/0005-2744(69)90420-3
   Mullard A, 2017, NAT REV DRUG DISCOV, V16, P669, DOI 10.1038/nrd.2017.196
   Murri-Plesko MT, 2011, EUR J PHARMACOL, V657, P173, DOI 10.1016/j.ejphar.2011.01.063
   Nordfors K, 2010, BMC CANCER, V10, DOI 10.1186/1471-2407-10-148
   OOSTERWIJK E, 1986, INT J CANCER, V38, P489, DOI 10.1002/ijc.2910380406
   Oosterwijk-Wakka JC, 2013, INT J MOL SCI, V14, P11402, DOI 10.3390/ijms140611402
   ORLANDI R, 1989, P NATL ACAD SCI USA, V86, P3833, DOI 10.1073/pnas.86.10.3833
   Petricevic B, 2013, J TRANSL MED, V11, DOI 10.1186/1479-5876-11-307
   Pleckaityte M, 2011, BMC BIOTECHNOL, V11, DOI 10.1186/1472-6750-11-100
   Scott AM, 2012, NAT REV CANCER, V12, P278, DOI 10.1038/nrc3236
   Sudzius J, 2010, BIOORGAN MED CHEM, V18, P7413, DOI 10.1016/j.bmc.2010.09.011
   Tamosiunas PL, 2014, J IMMUNOL RES, V2014, DOI 10.1155/2014/573531
   Tauro M, 2014, BIOORG MED CHEM LETT, V24, P1941, DOI 10.1016/j.bmcl.2014.03.001
   Thiry A, 2006, TRENDS PHARMACOL SCI, V27, P566, DOI 10.1016/j.tips.2006.09.002
   Touisni N, 2011, J MED CHEM, V54, P8271, DOI 10.1021/jm200983e
   Uda NR, 2019, ANTICANCER RES, V39, P4117, DOI 10.21873/anticanres.13570
   Unverdorben F, 2016, MABS-AUSTIN, V8, P120, DOI 10.1080/19420862.2015.1113360
   Vanneman M, 2012, NAT REV CANCER, V12, P237, DOI 10.1038/nrc3237
   Wan H, 2016, ADMET DMPK, V4, P1, DOI 10.5599/admet.4.1.276
   Wang ZD, 2000, J IMMUNOL METHODS, V233, P167, DOI 10.1016/S0022-1759(99)00184-2
   Whittington DA, 2001, P NATL ACAD SCI USA, V98, P9545, DOI 10.1073/pnas.161301298
   Wilson M.B., 1978, IMMUNOFLUORESCENCE R, P363
   Wootla B., 2014, POLYCLONAL MONOCLONA, P79
   Wykoff CC, 2000, CANCER RES, V60, P7075
   Xu C, 2010, PLOS ONE, V5, DOI 10.1371/journal.pone.0009625
   Ye J, 2013, NUCLEIC ACIDS RES, V41, pW34, DOI 10.1093/nar/gkt382
   Zhou J, 2011, JOVE-J VIS EXP, DOI 10.3791/3322
   Zvirbliene A, 2010, TOXICON, V56, P19, DOI 10.1016/j.toxicon.2010.03.007
NR 77
TC 1
Z9 1
U1 2
U2 2
PU MDPI
PI BASEL
PA ST ALBAN-ANLAGE 66, CH-4052 BASEL, SWITZERLAND
EI 1422-0067
J9 INT J MOL SCI
JI Int. J. Mol. Sci.
PD DEC
PY 2020
VL 21
IS 24
AR 9411
DI 10.3390/ijms21249411
PG 26
WC Biochemistry & Molecular Biology; Chemistry, Multidisciplinary
SC Biochemistry & Molecular Biology; Chemistry
GA PL1ZV
UT WOS:000602929600001
PM 33321910
OA DOAJ Gold, Green Published
DA 2021-05-03
ER

PT J
AU Irenaeus, S
   Hellstrom, V
   Wenthe, J
   Krause, J
   Sundin, A
   Ahlstrom, H
   Tufveson, G
   Totterman, TH
   Loskog, A
   Ullenhag, GJ
AF Irenaeus, Sandra
   Hellstrom, Vivan
   Wenthe, Jessica
   Krause, Johan
   Sundin, Anders
   Ahlstrom, Hakan
   Tufveson, Gunnar
   Totterman, Thomas H.
   Loskog, Angelica
   Ullenhag, Gustav J.
TI Intratumoral immunostimulatory AdCD40L gene therapy in patients with
   advanced solid tumors
SO CANCER GENE THERAPY
LA English
DT Article; Early Access
ID CANCER; CYCLOPHOSPHAMIDE; IMMUNOTHERAPY; CELLS
AB AdCD40L is a replication-deficient virus carrying the gene for CD40 ligand which has previously been evaluated in patients with urothelial cancer and malignant melanoma. Herein, we present the results of repeated intratumoral injections of AdCD40L in seven patients with metastatic solid cancer. One patient who developed urothelial cancer derived from a renal transplant was treated with repeated injections of AdCD40L alone. The remaining patients suffered from cholangiocarcinoma, kidney, breast, rectal, or ovarian cancer and received AdCD40L repeatedly (4x) in combination with cyclophosphamide. The treatment was safe and generally well-tolerated. Two patients had clinical benefit of the treatment and one of them was accepted for re-treatment. Circulating proinflammatory cytokines were commonly increased after treatment, but save for TNF alpha, significances were not reached which could be due to the low number of patients. Similar to earlier findings in AdCD40L-treated melanoma patients, IL8 plasma levels were high in the present study. In conclusion, gene therapy by repeated intratumoral AdCD40L injections alone, or in combination with cyclophosphamide, is feasible and safe in patients with solid cancers. The potential of intratumoral CD40L gene transfer as treatment of cancer was illustrated by the clinical improvement in two out of seven patients.
C1 [Irenaeus, Sandra; Wenthe, Jessica; Totterman, Thomas H.; Loskog, Angelica; Ullenhag, Gustav J.] Uppsala Univ, Dept Immunol Genet & Pathol, Sci Life Lab, Dag Hammarskjolds Vag 20, S-75185 Uppsala, Sweden.
   [Irenaeus, Sandra; Ullenhag, Gustav J.] Uppsala Univ Hosp, Dept Oncol, S-75185 Uppsala, Sweden.
   [Hellstrom, Vivan; Krause, Johan; Sundin, Anders; Ahlstrom, Hakan; Tufveson, Gunnar] Uppsala Univ, Dept Surg Sci, S-75185 Uppsala, Sweden.
   [Krause, Johan; Sundin, Anders; Ahlstrom, Hakan] Uppsala Univ Hosp, Div Radiol, S-75185 Uppsala, Sweden.
RP Ullenhag, GJ (corresponding author), Uppsala Univ, Dept Immunol Genet & Pathol, Sci Life Lab, Dag Hammarskjolds Vag 20, S-75185 Uppsala, Sweden.; Ullenhag, GJ (corresponding author), Uppsala Univ Hosp, Dept Oncol, S-75185 Uppsala, Sweden.
EM gustav.ullenhag@igp.uu.se
OI Loskog, Angelica/0000-0001-8583-6138
FU research foundation Stiftelsen Onkologiska Kliniken i Uppsala
   Forskningsfond; Lion's Cancer Fund at Uppsala University Hospital;
   Medical Faculty at Uppsala University; Swedish State Support for
   Clinical Research; Swedish Cancer SocietySwedish Cancer Society
FX This study was supported by grants to Dr. Ullenhag by the research
   foundation Stiftelsen Onkologiska Kliniken i Uppsala Forskningsfond and
   Lion's Cancer Fund at Uppsala University Hospital and by grants to Dr.
   Totterman and Dr. Loskog from the Swedish Cancer Society, Medical
   Faculty at Uppsala University and the Swedish State Support for Clinical
   Research and Lion's Cancer Fund at Uppsala University Hospital. The
   study was also supported by grants to Hakan Ahlstrom from the Swedish
   Cancer Society and Lion's Cancer Fund at Uppsala University Hospital.
CR Boutsikou E, 2018, THER ADV MED ONCOL, V10, DOI 10.1177/1758835918768238
   Ghiringhelli F, 2007, CANCER IMMUNOL IMMUN, V56, P641, DOI 10.1007/s00262-006-0225-8
   Hammers H, 2016, CURR OPIN UROL, V26, P543, DOI 10.1097/MOU.0000000000000338
   Hartoonian C, 2014, HEPAT MON, V14, DOI 10.5812/hepatmon.14611
   He TC, 1998, P NATL ACAD SCI USA, V95, P2509, DOI 10.1073/pnas.95.5.2509
   Irenaeus S, 2017, ONCOTARGET, V8, P78573, DOI 10.18632/oncotarget.19750
   Liljenfeldt L, 2014, CANCER GENE THER, V21, P95, DOI 10.1038/cgt.2014.2
   Lindqvist C, 2009, J IMMUNOTHER, V32, P785, DOI 10.1097/CJI.0b013e3181acea69
   Loskog A, 2004, J IMMUNOL, V172, P7200, DOI 10.4049/jimmunol.172.11.7200
   Loskog A, 2016, BRIT J CANCER, V114, P872, DOI 10.1038/bjc.2016.42
   Loskog ASI, 2005, CLIN CANCER RES, V11, P8816, DOI 10.1158/1078-0432.CCR-05-1817
   Malmstrom PU, 2010, CLIN CANCER RES, V16, P3279, DOI 10.1158/1078-0432.CCR-10-0385
   Marabelle A, 2017, ANN ONCOL, V28, P33, DOI 10.1093/annonc/mdx683
   Schiza A, 2017, J TRANSL MED, V15, DOI 10.1186/s12967-017-1182-z
   Ullenhag G, 2012, INT REV IMMUNOL, V31, P289, DOI 10.3109/08830185.2012.692844
   Westberg S, 2013, J IMMUNOTHER, V36, P350, DOI 10.1097/CJI.0b013e31829d8a1b
NR 16
TC 0
Z9 0
U1 1
U2 1
PU SPRINGERNATURE
PI LONDON
PA CAMPUS, 4 CRINAN ST, LONDON, N1 9XW, ENGLAND
SN 0929-1903
EI 1476-5500
J9 CANCER GENE THER
JI Cancer Gene Ther.
DI 10.1038/s41417-020-00271-8
EA DEC 2020
PG 10
WC Biotechnology & Applied Microbiology; Oncology; Genetics & Heredity;
   Medicine, Research & Experimental
SC Biotechnology & Applied Microbiology; Oncology; Genetics & Heredity;
   Research & Experimental Medicine
GA PE9SG
UT WOS:000598699500001
PM 33318679
DA 2021-05-03
ER

PT J
AU Drerup, JM
   Deng, YL
   Pandeswara, L
   Padron, AS
   Reyes, RM
   Zhang, XY
   Mendez, J
   Liu, AJ
   Clark, CA
   Chen, WJ
   Conejo-Garcia, JR
   Hurez, V
   Gupta, H
   Curiel, TJ
AF Drerup, Justin M.
   Deng, Yilun
   Pandeswara, Lakshmi
   Padron, Alvaro S.
   Reyes, Ryan M.
   Zhang, Xinyue
   Mendez, Jenny
   Liu, Aijie
   Clark, Curtis A.
   Chen, Wanjiao
   Conejo-Garcia, Jose R.
   Hurez, Vincent
   Gupta, Harshita
   Curiel, Tyler J.
TI CD122-Selective IL2 Complexes Reduce Immunosuppression, Promote Treg
   Fragility, and Sensitize Tumor Response to PD-L1 Blockade
SO CANCER RESEARCH
LA English
DT Article
ID REGULATORY T-CELLS; IL-2 RECEPTOR; SELECTIVE STIMULATION; ANTI-PD-L1
   ANTIBODY; INTERLEUKIN-2; CANCER; IMMUNOTHERAPY; SAFETY; MICE;
   LYMPHOCYTES
AB The IL2 receptor (IL2R) is an attractive cancer immunotherapy target that controls immunosuppressive T regulatory cells (Treg) and antitumor T cells. Here we used IL2R beta-selective IL2/anti-IL2 complexes (IL2c) to stimulate effector T cells preferentially in the orthotopic mouse ID8agg ovarian cancer model. Despite strong tumor rejection, IL2c unexpectedly lowered the tumor microenvironmental CD8(+)/Treg ratio. IL2c reduced tumor microenvironmental Treg suppression and induced a fragile Treg phenotype, helping explain improved efficacy despite numerically increased Tregs without affecting Treg in draining lymph nodes. IL2c also reduced Treg-mediated, high-affinity IL2R signaling needed for optimal Treg functions, a likely mechanism for reduced Treg suppression. Effector T-cell IL2R signaling was simultaneously improved, suggesting that IL2c inhibits Treg functions without hindering effector T cells, a limitation of most Treg depletion agents. Anti-PD-L1 antibody did not treat ID8agg, but adding IL2c generated complete tumor regressions and protective immune memory not achieved by either monotherapy. Similar anti-PD-L1 augmentation of IL2c and degradation of Treg functions were seen in subcutaneous B16 melanoma. Thus, IL2c is a multifunctional immunotherapy agent that stimulates immunity, reduces immunosuppression in a site-specific manner, and combines with other immunotherapies to treat distinct tumors in distinct anatomic compartments.
   Significance: These findings present CD122-targeted IL2 complexes as an advancement in cancer immunotherapy, as they reduce Treg immunosuppression, improve anticancer immunity, and boost PD-L1 immune checkpoint blockade efficacy in distinct tumors and anatomic locations.
C1 [Drerup, Justin M.] Univ Texas Hlth San Antonio, Grad Sch Biomed Sci, Dept Cell Syst & Anat, San Antonio, TX USA.
   [Drerup, Justin M.; Deng, Yilun; Pandeswara, Lakshmi; Padron, Alvaro S.; Mendez, Jenny; Liu, Aijie; Clark, Curtis A.; Hurez, Vincent; Gupta, Harshita; Curiel, Tyler J.] Univ Texas Hlth San Antonio, Dept Med, San Antonio, TX USA.
   [Reyes, Ryan M.; Clark, Curtis A.] Univ Texas Hlth San Antonio, Grad Sch Biomed Sci, Dept Microbiol Immunol & Mol Genet, San Antonio, TX USA.
   [Zhang, Xinyue] Sun Yat Sen Univ, Guangzhou, Guangdong, Peoples R China.
   [Chen, Wanjiao] Xiangya Med Sch, Changsha, Hunan, Peoples R China.
   [Conejo-Garcia, Jose R.] H Lee Moffitt Canc Ctr & Res Inst, Dept Immunol, Tampa, FL USA.
   [Curiel, Tyler J.] Univ Texas Hlth San Antonio, Mays Family Canc Ctr, San Antonio, TX USA.
RP Curiel, TJ (corresponding author), Univ Texas Hlth San Antonio, Adult Canc Program, STRF MC8252,8403 Floyd Curl Dr, San Antonio, TX 78229 USA.
EM curielt@uthscsa.edu
RI Conejo-Garcia, Jose R/V-1897-2019
OI Conejo-Garcia, Jose R/0000-0001-6431-4074; Reyes,
   Ryan/0000-0002-9562-5809
FU NCIUnited States Department of Health & Human ServicesNational
   Institutes of Health (NIH) - USANIH National Cancer Institute (NCI)
   [CA164122, CA054174, CA205965, CA205568]; Ovarian Cancer Research Fund
   Alliance [290498]; Skinner endowment; Holly Beach Public Library; Owens
   Foundation; Barker Foundation; NCATSUnited States Department of Health &
   Human ServicesNational Institutes of Health (NIH) - USANIH National
   Center for Advancing Translational Sciences (NCATS) [TL1 TR001119];
   CPRIT [RP170345]; Ovarian Cancer Research Alliance; UTHSA MD/PhD program
FX This study was supported by grants from NCI (CA164122, CA054174,
   CA205965), the Ovarian Cancer Research Fund Alliance (290498), the
   Skinner endowment, The Holly Beach Public Library, The Owens Foundation,
   and The Barker Foundation to T.J. Curiel; the NCATS (TL1 TR001119) to
   J.M. Drerup, the NCI (CA205568) to C.A. Clark, and CPRIT (RP170345) and
   Ovarian Cancer Research Alliance to Y. Deng, J.R. Conejo-Garcia, and
   T.J. Curiel. We thank the UTHSA MD/PhD program for financial and
   administrative support to J.M. Drerup and C.A. Clark. We thank Shunhua
   Lao and June Deng for animal colony management.
CR Alexandrov LB, 2013, NATURE, V500, P415, DOI 10.1038/nature12477
   Anz D, 2011, INT J CANCER, V129, P2417, DOI 10.1002/ijc.25902
   Arenas-Ramirez N, 2016, SCI TRANSL MED, V8, DOI 10.1126/scitranslmed.aag3187
   Arenas-Ramirez N, 2015, TRENDS IMMUNOL, V36, P763, DOI 10.1016/j.it.2015.10.003
   Baert T, 2015, J IMMUNOTHER CANCER, V3, DOI 10.1186/s40425-015-0102-0
   Blackburn SD, 2009, NAT IMMUNOL, V10, P29, DOI 10.1038/ni.1679
   Boyman O, 2006, SCIENCE, V311, P1924, DOI 10.1126/science.1122927
   Brahmer JR, 2012, NEW ENGL J MED, V366, P2455, DOI 10.1056/NEJMoa1200694
   Burchill MA, 2007, J IMMUNOL, V178, P280, DOI 10.4049/jimmunol.178.1.280
   Cao XF, 2007, IMMUNITY, V27, P635, DOI 10.1016/j.immuni.2007.08.014
   Charych DH, 2016, CLIN CANCER RES, V22, P680, DOI 10.1158/1078-0432.CCR-15-1631
   Chinen T, 2016, NAT IMMUNOL, V17, P1322, DOI 10.1038/ni.3540
   Clark CA, 2016, CANCER RES, V76, P6964, DOI 10.1158/0008-5472.CAN-16-0258
   Curiel TJ, 2004, NAT MED, V10, P942, DOI 10.1038/nm1093
   Curiel TJ, 2007, J CLIN INVEST, V117, P1167, DOI 10.1172/JCI31202
   Downs-Canner S, 2017, NAT COMMUN, V8, DOI 10.1038/ncomms14649
   Drerup JM, 2015, CURR TREAT OPTION ON, V16, DOI 10.1007/s11864-014-0317-1
   Fontenot JD, 2005, NAT IMMUNOL, V6, P1142, DOI 10.1038/ni1263
   Grossman WJ, 2004, IMMUNITY, V21, P589, DOI 10.1016/j.immuni.2004.09.002
   Gu J, 2017, CELL MOL IMMUNOL, V14, P521, DOI 10.1038/cmi.2016.30
   Han KH, 2016, BMC UROL, V16, DOI 10.1186/s12894-016-0121-2
   Herbst RS, 2014, NATURE, V515, P563, DOI 10.1038/nature14011
   Hurez V, 2015, AGING CELL, V14, P945, DOI 10.1111/acel.12380
   Hurwitz ME, 2019, J CLIN ONCOL, V37, DOI 10.1200/JCO.2019.37.15_suppl.2623
   Jacobs JFM, 2012, LANCET ONCOL, V13, pE32, DOI 10.1016/S1470-2045(11)70155-3
   Kamphorst AO, 2017, P NATL ACAD SCI USA, V114, P4993, DOI 10.1073/pnas.1705327114
   Krieg C, 2010, P NATL ACAD SCI USA, V107, P11906, DOI 10.1073/pnas.1002569107
   Letourneau S, 2010, P NATL ACAD SCI USA, V107, P2171, DOI 10.1073/pnas.0909384107
   Levin AM, 2012, NATURE, V484, P529, DOI 10.1038/nature10975
   Massard C, 2016, J CLIN ONCOL, V34, P3119, DOI 10.1200/JCO.2016.67.9761
   Matek TR, 2008, ANNU REV IMMUNOL, V26, P453, DOI 10.1146/annurev.immunol.26.021607.090357
   Mitra S, 2015, IMMUNITY, V42, P826, DOI 10.1016/j.immuni.2015.04.018
   Moynihan KD, 2016, NAT MED, V22, P1402, DOI 10.1038/nm.4200
   NAKAMURA Y, 1994, NATURE, V369, P330, DOI 10.1038/369330a0
   Oldenhove G, 2009, IMMUNITY, V31, P772, DOI 10.1016/j.immuni.2009.10.001
   Overacre AE, 2016, CURR OPIN IMMUNOL, V39, P39, DOI 10.1016/j.coi.2015.12.009
   Overacre-Delgoffe AE, 2017, CELL, V169, P1130, DOI 10.1016/j.cell.2017.05.005
   Preston CC, 2013, PLOS ONE, V8, DOI 10.1371/journal.pone.0080063
   Ribas A, 2016, J EXP MED, V213, P2835, DOI 10.1084/jem.20161462
   Rosenberg SA, 2014, J IMMUNOL, V192, P5451, DOI 10.4049/jimmunol.1490019
   SADLACK B, 1993, CELL, V75, P253, DOI 10.1016/0092-8674(93)80067-O
   SAKAGUCHI S, 1995, J IMMUNOL, V155, P1151
   Sato E, 2005, P NATL ACAD SCI USA, V102, P18538, DOI 10.1073/pnas.0509182102
   Setiady YY, 2010, EUR J IMMUNOL, V40, P780, DOI 10.1002/eji.200939613
   Smigiel KS, 2014, J EXP MED, V211, P121, DOI 10.1084/jem.20131142
   Spangler JB, 2015, IMMUNITY, V42, P815, DOI 10.1016/j.immuni.2015.04.015
   Su EW, 2015, SCI TRANSL MED, V7, DOI 10.1126/scitranslmed.aac8155
   SUZUKI H, 1995, SCIENCE, V268, P1472, DOI 10.1126/science.7770771
   Topalian SL, 2016, NAT REV CANCER, V16, P275, DOI 10.1038/nrc.2016.36
   Topalian SL, 2012, NEW ENGL J MED, V366, P2443, DOI 10.1056/NEJMoa1200690
   Wan YSY, 2007, NATURE, V445, P766, DOI 10.1038/nature05479
   Wei S, 2007, CANCER RES, V67, P7487, DOI 10.1158/0008-5472.CAN-07-0565
   WILLERFORD DM, 1995, IMMUNITY, V3, P521, DOI 10.1016/1074-7613(95)90180-9
   Wing K, 2008, SCIENCE, V322, P271, DOI 10.1126/science.1160062
   Zhang L, 2003, NEW ENGL J MED, V348, P203, DOI 10.1056/NEJMoa020177
   Zou WP, 2006, NAT REV IMMUNOL, V6, P295, DOI 10.1038/nri1806
NR 56
TC 1
Z9 1
U1 6
U2 6
PU AMER ASSOC CANCER RESEARCH
PI PHILADELPHIA
PA 615 CHESTNUT ST, 17TH FLOOR, PHILADELPHIA, PA 19106-4404 USA
SN 0008-5472
EI 1538-7445
J9 CANCER RES
JI Cancer Res.
PD NOV
PY 2020
VL 80
IS 22
BP 5063
EP 5075
DI 10.1158/0008-5472.CAN-20-0002
PG 13
WC Oncology
SC Oncology
GA OW3NJ
UT WOS:000592797600018
PM 32948605
OA Bronze
DA 2021-05-03
ER

PT J
AU Wen, W
   Song, SS
   Han, YC
   Chen, HB
   Liu, XZ
   Qian, QJ
AF Wen, Wen
   Song, Shanshan
   Han, Yuchun
   Chen, Haibin
   Liu, Xiangzhen
   Qian, Qijun
TI An efficient Screening System in Yeast to Select a Hyperactive piggyBac
   Transposase for Mammalian Applications
SO INTERNATIONAL JOURNAL OF MOLECULAR SCIENCES
LA English
DT Article
DE non-viral transgenic vectors; piggyBac transposase; yeast; efficient
   screening system; transposition efficiency
ID SLEEPING-BEAUTY TRANSPOSASE; GENE-TRANSFER; HUMAN-CELLS; T-CELLS; TOL2
AB As non-viral transgenic vectors, the piggyBac transposon system represents an attractive tool for gene delivery to achieve a long-term gene expression in immunotherapy applications due to its large cargo capacity, its lack of a trace of transposon and of genotoxic potential, and its highly engineered structure. However, further improvements in transpose activity are required for industrialization and clinical applications. Herein, we established a one-plasmid effective screening system and a two-step high-throughput screening process in yeast to isolate hyperactive mutants for mammalian cell applications. By applying this screening system, 15 hyperactive piggyBac transposases that exhibited higher transpose activity compared with optimized hyPBase in yeast and four mutants that showed higher transpose activity in mammalian cells were selected among 3000 hyPBase mutants. The most hyperactive transposase, bz-hyPBase, with four mutation sites showed an ability to yield high-efficiency editing in Chinese hamster ovarian carcinoma (CHO) cells and T cells, indicating that they could be expanded for gene therapy approaches. Finally, we tested the potential of this screening system in other versions of piggyBac transposase.
C1 [Wen, Wen; Song, Shanshan; Han, Yuchun; Chen, Haibin; Liu, Xiangzhen; Qian, Qijun] Shanghai Cell Therapy Res Inst, Shanghai 201805, Peoples R China.
   [Wen, Wen; Song, Shanshan; Han, Yuchun; Chen, Haibin; Liu, Xiangzhen; Qian, Qijun] Shanghai Cell Therapy Grp, Shanghai 201805, Peoples R China.
RP Liu, XZ; Qian, QJ (corresponding author), Shanghai Cell Therapy Res Inst, Shanghai 201805, Peoples R China.; Liu, XZ; Qian, QJ (corresponding author), Shanghai Cell Therapy Grp, Shanghai 201805, Peoples R China.
EM wenw@shcell.org; songss@shcell.org; hanyc@shcell.org; chenhb@shcell.org;
   liuxz@shcell.org; qian@shcell.org
OI wen, wen/0000-0002-5774-5869
FU Major National Science and Technology Projects [2018ZX10302207-003];
   Shanghai Natural Science Foundation ProjectNatural Science Foundation of
   Shanghai [19ZR1454200]; Shanghai Science and Technology Development
   Funds [18431903900]
FX This study was supported by Major National Science and Technology
   Projects (2018ZX10302207-003), Shanghai Natural Science Foundation
   Project (19ZR1454200), and Shanghai Science and Technology Development
   Funds (18431903900).
CR Buchholz F, 1998, NAT BIOTECHNOL, V16, P657, DOI 10.1038/nbt0798-657
   Cadinanos J, 2007, NUCLEIC ACIDS RES, V35, DOI 10.1093/nar/gkm446
   CARY LC, 1989, VIROLOGY, V172, P156, DOI 10.1016/0042-6822(89)90117-7
   Cesana D., 2017, SAFETY EFFICACY GENE, P9
   Ding S, 2005, CELL, V122, P473, DOI 10.1016/j.cell.2005.07.013
   Doherty JE, 2012, HUM GENE THER, V23, P311, DOI 10.1089/hum.2011.138
   Galvan DL, 2009, J IMMUNOTHER, V32, P837, DOI 10.1097/CJI.0b013e3181b2914c
   Hackett PB, 2010, MOL THER, V18, P674, DOI 10.1038/mt.2010.2
   He JC, 2018, CELL IMMUNOL, V329, P31, DOI 10.1016/j.cellimm.2018.04.007
   Huang X, 2010, MOL THER, V18, P1803, DOI 10.1038/mt.2010.141
   Ikeda R, 2007, MOL CELL BIOL, V27, P1665, DOI 10.1128/MCB.01500-06
   Li H, 2018, CELL DEATH DIS, V9, DOI 10.1038/s41419-017-0238-6
   Li RB, 2013, DIS MODEL MECH, V6, P828, DOI 10.1242/dmm.010827
   Manuri PVR, 2010, HUM GENE THER, V21, P427, DOI 10.1089/hum.2009.114
   Mates L, 2009, NAT GENET, V41, P753, DOI 10.1038/ng.343
   MCCLINTOCK B, 1950, P NATL ACAD SCI USA, V36, P344, DOI 10.1073/pnas.36.6.344
   Meir YJJ, 2013, FASEB J, V27, P4429, DOI 10.1096/fj.12-223586
   Mitra R, 2008, EMBO J, V27, P1097, DOI 10.1038/emboj.2008.41
   MOERMAN DG, 1986, P NATL ACAD SCI USA, V83, P2579, DOI 10.1073/pnas.83.8.2579
   Morgan RA, 2016, BIOMEDICINES, V4, DOI 10.3390/biomedicines4020009
   MUMBERG D, 1994, NUCLEIC ACIDS RES, V22, P5767, DOI 10.1093/nar/22.25.5767
   Nakanishi H, 2011, J BIOTECHNOL, V154, P205, DOI 10.1016/j.jbiotec.2011.05.009
   Nakazawa Y, 2009, J IMMUNOTHER, V32, P826, DOI 10.1097/CJI.0b013e3181ad762b
   OSBORNE BI, 1995, CURR OPIN CELL BIOL, V7, P406, DOI 10.1016/0955-0674(95)80097-2
   Querques I, 2019, NAT BIOTECHNOL, V37, P1502, DOI 10.1038/s41587-019-0291-z
   Sarkar A, 2003, MOL GENET GENOMICS, V270, P173, DOI 10.1007/s00438-003-0909-0
   SPRADLING AC, 1995, P NATL ACAD SCI USA, V92, P10824, DOI 10.1073/pnas.92.24.10824
   Takahashi K, 2007, CELL, V131, P861, DOI 10.1016/j.cell.2007.11.019
   Vargas JE, 2016, J TRANSL MED, V14, DOI 10.1186/s12967-016-1047-x
   Wang W, 2008, P NATL ACAD SCI USA, V105, P9290, DOI 10.1073/pnas.0801017105
   Woodard LE, 2015, TRENDS BIOTECHNOL, V33, P525, DOI 10.1016/j.tibtech.2015.06.009
   Wu SCY, 2006, P NATL ACAD SCI USA, V103, P15008, DOI 10.1073/pnas.0606979103
   Yusa K, 2004, MOL CELL BIOL, V24, P4004, DOI 10.1128/MCB.24.9.4004-4018.2004
   Yusa K, 2015, MICROBIOL SPECTR, V3, DOI 10.1128/microbiolspec.MDNA3-0028-2014
   Yusa K, 2011, P NATL ACAD SCI USA, V108, P1531, DOI 10.1073/pnas.1008322108
NR 35
TC 1
Z9 1
U1 2
U2 6
PU MDPI
PI BASEL
PA ST ALBAN-ANLAGE 66, CH-4052 BASEL, SWITZERLAND
EI 1422-0067
J9 INT J MOL SCI
JI Int. J. Mol. Sci.
PD MAY
PY 2020
VL 21
IS 9
AR 3064
DI 10.3390/ijms21093064
PG 13
WC Biochemistry & Molecular Biology; Chemistry, Multidisciplinary
SC Biochemistry & Molecular Biology; Chemistry
GA LR3GK
UT WOS:000535581700035
PM 32357554
OA DOAJ Gold, Green Published
DA 2021-05-03
ER

PT J
AU Rocconi, RP
   Grosen, EA
   Ghamande, SA
   Chan, JK
   Barve, MA
   Oh, J
   Tewari, D
   Morris, PC
   Stevens, EE
   Bottsford-Miiler, JN
   Tang, M
   Aaron, P
   Stanbery, L
   Horvath, S
   Wallraven, G
   Bognar, E
   Manning, L
   Nemunaitis, J
   Shanahan, D
   Slomovitz, BM
   Herzog, TJ
   Monk, BJ
   Coleman, RL
AF Rocconi, Rodney P.
   Grosen, Elizabeth A.
   Ghamande, Sharad A.
   Chan, John K.
   Barve, Minal A.
   Oh, Jonathan
   Tewari, Devansu
   Morris, Peter C.
   Stevens, Erin E.
   Bottsford-Miiler, Justin N.
   Tang, Min
   Aaron, Phylicia
   Stanbery, Laura
   Horvath, Staci
   Wallraven, Gladice
   Bognar, Ernest
   Manning, Luisa
   Nemunaitis, John
   Shanahan, David
   Slomovitz, Brian M.
   Herzog, Thomas J.
   Monk, Bradley J.
   Coleman, Robert L.
TI Gemogenovatucel-T (Vigil) immunotherapy as maintenance in frontline
   stage III/IV ovarian cancer (VITAL): a randomised, double-blind,
   placebo-controlled, phase 2b trial
SO LANCET ONCOLOGY
LA English
DT Article
ID PLATINUM; CELLS; CHEMOTHERAPY; CARCINOMA
AB Background Gemogenovatucel-T is an autologous tumour cell vaccine manufactured from harvested tumour tissue, which specifically reduces expression of furin and downstream TGF-beta 1 and TGF-beta 2. The aim of this study was to determine the safety and efficacy of gemogenovatucel-T in front-line ovarian cancer maintenance.
   Methods This randomised, double-blind, placebo-controlled, phase 2b trial involved 25 hospitals in the USA. Women aged 18 years and older with stage III/IV high-grade serous, endometrioid, or clear cell ovarian cancer in clinical complete response after a combination of surgery and five to eight cycles of chemotherapy involving carboplatin and paclitaxel, and an Eastern Cooperative Oncology Group status of 0 or 1 were eligible for inclusion in the study. Patients were randomly assigned (1:1) to gemogenovatucel-T or placebo by an independent third party interactive response system after successful screening using randomly permuted block sizes of two and four and stratified by extent of surgical cytoreduction and neoadjuvant versus adjuvant chemotherapy. Gemogenovatucel-T (1 x 10(7) cells per injection) or placebo was administered intradermally (one per month) for a minimum of four and up to 12 doses. Patients, investigators, and clinical staff were masked to patient allocation until after statistical analysis. The primary endpoint was recurrence-free survival, analysed in the per-protocol population. All patients who received at least one dose of gemogenovatucel-T were included in the safety analysis. The study is registered with ClinicalTrials.gov, NCT02346747.
   Findings Between Feb 11, 2015, and March 2, 2017, 310 patients consented to the study at 22 sites. 217 were excluded. 91 patients received gemogenovatucel-T (n=47) or placebo (n=44) and were analysed for safety and efficacy. The median follow-up from first dose of gemogenovatucel-T was 40.0 months (IQR 35.0-44.8) and from first dose of placebo was 39.8 months (35.5-44.6). Recurrence-free survival was 11.5 months (95% CI 7.5-not reached) for patients assigned to gemogenovatucel-T versus 8.4 months (7.9-15.5) for patients assigned to placebo (HR 0.69, 90% CI 0.44-1.07; one-sided p=0.078). Gemogenovatucel-T resulted in no grade 3 or 4 toxic effects. Two patients in the placebo group had five grade 3 toxic events, including arthralgia, bone pain, generalised muscle weakness, syncope, and dyspnea. Seven patients (four in the placebo group and three in the gemogenovatucel-T group) had 11 serious adverse events. No treatment-related deaths were reported in either of the groups.
   Interpretation Front-line use of gemogenovatucel-T immunotherapy as maintenance was well tolerated but the primary endpoint was not met. Further investigation of gemogenovatucel-T in patients stratified by BRCA mutation status is warranted. Copyright (C) 2020 Elsevier Ltd. All rights reserved.
C1 [Rocconi, Rodney P.] Univ S Alabama, Mitchell Canc Inst, Div Gynecol Oncol, Mobile, AL USA.
   [Grosen, Elizabeth A.] Canc Care Northwest, Dept Obstet & Gynecol, Spokane, WA USA.
   [Ghamande, Sharad A.] Augusta Univ, Sect Gynecol Oncol, Augusta, GA USA.
   [Chan, John K.] Calif Pacific Palo Alto Med Fdn, Sutter Ctr Res Inst, Div Gynecol Oncol, San Francisco, CA USA.
   [Barve, Minal A.] Mary Crowley Canc Res Ctr, Dept Oncol, Dallas, TX USA.
   [Barve, Minal A.; Oh, Jonathan] Texas Oncol, Dept Oncol, Dallas, TX USA.
   [Tewari, Devansu] Kaiser Permanente, Dept Obstet & Gynecol, Irvine, CA USA.
   [Morris, Peter C.] Nebraska Methodist Hosp, Div Gynecol Oncol, Omaha, NE USA.
   [Stevens, Erin E.; Bottsford-Miiler, Justin N.] Billings Clin, Dept Gynecol Oncol, Billings, MT USA.
   [Tang, Min] StatBeyond Consulting, Stats Dept, Irvine, CA USA.
   [Aaron, Phylicia; Stanbery, Laura; Manning, Luisa; Nemunaitis, John] Gradalis, Dept Med Affairs, Carollton, TX 75006 USA.
   [Horvath, Staci] Gradalis, Dept Site Res, Carollton, TX USA.
   [Wallraven, Gladice] Gradalis, Dept Clin & Regulatory Operat, Carollton, TX USA.
   [Bognar, Ernest] Gradalis, Dept CMC Operat, Carollton, TX USA.
   [Shanahan, David] Gradalis, Management Dept, Carollton, TX USA.
   [Slomovitz, Brian M.] Broward Hlth, Dept Obstet & Gynecol, Ft Lauderdale, FL USA.
   [Slomovitz, Brian M.] Florida Int Univ, Dept Obstet & Gynecol, Miami, FL 33199 USA.
   [Herzog, Thomas J.] Univ Cincinnati, Canc Ctr, Dept Obstet & Gynecol, Cincinnati, OH USA.
   [Monk, Bradley J.] Arizona Oncol, Dept Obstet & Gynecol, Phoenix, AZ USA.
   [Coleman, Robert L.] US Oncol Res, The Woodlands, TX USA.
RP Nemunaitis, J (corresponding author), Gradalis, Dept Med Affairs, Carollton, TX 75006 USA.
EM jnemunaitis@gradalisinc.com
FU Gradalis
FX Gradalis.
CR Bristow RE, 1999, CANCER, V85, P658, DOI 10.1002/(SICI)1097-0142(19990201)85:3<658::AID-CNCR16>3.0.CO;2-M
   Coleman RL, 2017, LANCET, V390, P1949, DOI 10.1016/S0140-6736(17)32440-6
   Curiel TJ, 2003, NAT MED, V9, P562, DOI 10.1038/nm863
   Drachman D., 2012, J CLIN RES BEST PRAC, V8, P1
   DRANOFF G, 1993, P NATL ACAD SCI USA, V90, P3539, DOI 10.1073/pnas.90.8.3539
   Esteve JM, 2010, EXP CELL RES, V316, P2618, DOI 10.1016/j.yexcr.2010.06.019
   Folkerts H, 2019, MED RES REV, V39, P517, DOI 10.1002/med.21531
   Geissmann F, 1999, J IMMUNOL, V162, P4567
   Gonzalez-Martin A, 2019, NEW ENGL J MED, V381, P2391, DOI 10.1056/NEJMoa1910962
   Goodman SN, 1998, AM J EPIDEMIOL, V147, P807, DOI 10.1093/oxfordjournals.aje.a009531
   Hamanishi J, 2007, P NATL ACAD SCI USA, V104, P3360, DOI 10.1073/pnas.0611533104
   Ison G, 2018, CLIN CANCER RES, V24, P4066, DOI 10.1158/1078-0432.CCR-18-0042
   Kang YB, 2004, CELL, V118, P277, DOI 10.1016/j.cell.2004.07.011
   Kim G, 2015, CLIN CANCER RES, V21, P4257, DOI 10.1158/1078-0432.CCR-15-0887
   Konstantinopoulos PA, 2015, CANCER DISCOV, V5, P1137, DOI 10.1158/2159-8290.CD-15-0714
   Kraya AA, 2019, CLIN CANCER RES, V25, P4363, DOI 10.1158/1078-0432.CCR-18-0468
   LaFargue CJ, 2019, LANCET ONCOL, V20, pE15, DOI 10.1016/S1470-2045(18)30786-1
   Li X, 2007, CANCER LETT, V253, P144, DOI 10.1016/j.canlet.2007.01.024
   Liu JF, 2019, JAMA ONCOL, V5, P1731, DOI 10.1001/jamaoncol.2019.3343
   Maples P, 2009, BIOPROCESSING J, V8, P38
   Markman M, 2003, J CLIN ONCOL, V21, P2460, DOI 10.1200/JCO.2003.07.013
   McGranahan N, 2016, SCIENCE, V351, P1463, DOI 10.1126/science.aaf1490
   Nemunaitis J, 2006, J CLIN ONCOL, V24, P4721, DOI 10.1200/JCO.2005.05.5335
   Oh J, 2016, GYNECOL ONCOL, V143, P504, DOI 10.1016/j.ygyno.2016.09.018
   Olivares J, 2011, CLIN CANCER RES, V17, P183, DOI 10.1158/1078-0432.CCR-10-2195
   Polcher M, 2010, CANCER IMMUNOL IMMUN, V59, P909, DOI 10.1007/s00262-010-0817-1
   Pujade-Lauraine E, 2019, GYNECOL ONCOL, V154, P21, DOI 10.1016/j.ygyno.2019.04.053
   Riester M, 2014, JNCI-J NATL CANCER I, V106, DOI 10.1093/jnci/dju048
   Roane BM, 2019, CANCERS, V11, DOI 10.3390/cancers11050668
   Senzer N., 2013, J VACCINES VACCIN, V4, P209, DOI DOI 10.4172/2157-7560.1000209
   Smyth MJ, 2002, CURR OPIN IMMUNOL, V14, P165, DOI 10.1016/S0952-7915(02)00316-3
   Thiese MS, 2016, J THORAC DIS, V8, pE928, DOI 10.21037/jtd.2016.08.16
NR 32
TC 4
Z9 4
U1 3
U2 3
PU ELSEVIER SCIENCE INC
PI NEW YORK
PA STE 800, 230 PARK AVE, NEW YORK, NY 10169 USA
SN 1470-2045
EI 1474-5488
J9 LANCET ONCOL
JI Lancet Oncol.
PD DEC
PY 2020
VL 21
IS 12
BP 1661
EP 1672
PG 12
WC Oncology
SC Oncology
GA PG7GH
UT WOS:000599899200049
PM 33271095
DA 2021-05-03
ER

PT J
AU Qian, JB
   Olbrecht, S
   Boeckx, B
   Vos, H
   Laoui, D
   Etlioglu, E
   Wauters, E
   Pomella, V
   Verbandt, S
   Busschaert, P
   Bassez, A
   Franken, A
   Bempt, MV
   Xiong, JY
   Weynand, B
   van Herck, Y
   Antoranz, A
   Bosisio, FM
   Thienpont, B
   Floris, G
   Vergote, I
   Smeets, A
   Tejpar, S
   Lambrechts, D
AF Qian, Junbin
   Olbrecht, Siel
   Boeckx, Bram
   Vos, Hanne
   Laoui, Damya
   Etlioglu, Emre
   Wauters, Els
   Pomella, Valentina
   Verbandt, Sara
   Busschaert, Pieter
   Bassez, Ayse
   Franken, Amelie
   Bempt, Marlies Vanden
   Xiong, Jieyi
   Weynand, Birgit
   van Herck, Yannick
   Antoranz, Asier
   Bosisio, Francesca Maria
   Thienpont, Bernard
   Floris, Giuseppe
   Vergote, Ignace
   Smeets, Ann
   Tejpar, Sabine
   Lambrechts, Diether
TI A pan-cancer blueprint of the heterogeneous tumor microenvironment
   revealed by single-cell profiling
SO CELL RESEARCH
LA English
DT Article
ID VON-WILLEBRAND-FACTOR; GROWTH-FACTOR BETA-1; LANGERHANS CELLS;
   GENE-EXPRESSION; T-CELLS; ANGIOGENESIS; RECEPTORS; MACROPHAGES;
   FIBROBLASTS; ACTIVATION
AB The stromal compartment of the tumor microenvironment consists of a heterogeneous set of tissue-resident and tumor-infiltrating cells, which are profoundly moulded by cancer cells. An outstanding question is to what extent this heterogeneity is similar between cancers affecting different organs. Here, we profile 233,591 single cells from patients with lung, colorectal, ovary and breast cancer (n = 36) and construct a pan-cancer blueprint of stromal cell heterogeneity using different single-cell RNA and protein-based technologies. We identify 68 stromal cell populations, of which 46 are shared between cancer types and 22 are unique. We also characterise each population phenotypically by highlighting its marker genes, transcription factors, metabolic activities and tissue-specific expression differences. Resident cell types are characterised by substantial tissue specificity, while tumor-infiltrating cell types are largely shared across cancer types. Finally, by applying the blueprint to melanoma tumors treated with checkpoint immunotherapy and identifying a naive CD4(+)T-cell phenotype predictive of response to checkpoint immunotherapy, we illustrate how it can serve as a guide to interpret scRNA-seq data. In conclusion, by providing a comprehensive blueprint through an interactive web server, we generate the first panoramic view on the shared complexity of stromal cells in different cancers.
C1 [Qian, Junbin; Olbrecht, Siel; Boeckx, Bram; Bassez, Ayse; Franken, Amelie; Bempt, Marlies Vanden; Xiong, Jieyi; Lambrechts, Diether] VIB Ctr Canc Biol, Leuven, Belgium.
   [Qian, Junbin; Olbrecht, Siel; Boeckx, Bram; Bassez, Ayse; Franken, Amelie; Bempt, Marlies Vanden; Xiong, Jieyi; Lambrechts, Diether] Katholieke Univ Leuven, Dept Human Genet, Lab Translat Genet, Leuven, Belgium.
   [Olbrecht, Siel; Busschaert, Pieter; Vergote, Ignace] Univ Hosp Leuven, Dept Obstet & Gynaecol, Leuven, Belgium.
   [Vos, Hanne; Smeets, Ann] Katholieke Univ Leuven, Univ Hosp Leuven, Dept Oncol, Surg Oncol, Leuven, Belgium.
   [Laoui, Damya] Vrije Univ Brussel, Lab Cellular & Mol Immunol, Brussels, Belgium.
   [Laoui, Damya] VIB Ctr Inflammat Res, Myeloid Cell Immunol Lab, Brussels, Belgium.
   [Etlioglu, Emre; Pomella, Valentina; Verbandt, Sara; Tejpar, Sabine] Katholieke Univ Leuven, Dept Oncol, Lab Mol Digest Oncol, Leuven, Belgium.
   [Wauters, Els] Katholieke Univ Leuven, Univ Hosp, Resp Oncol Unit Pneumol, Leuven, Belgium.
   [Wauters, Els] Katholieke Univ Leuven, Univ Hosp, Leuven Lung Canc Grp, Leuven, Belgium.
   [Wauters, Els] Katholieke Univ Leuven, Dept Chron Dis Metab & Ageing, Lab Pneumol, Leuven, Belgium.
   [Weynand, Birgit; Antoranz, Asier; Bosisio, Francesca Maria; Floris, Giuseppe] Univ Leuven, Lab Translat Cell & Tissue Res, Dept Imaging & Pathol, KU Leuven, B-3000 Leuven, Belgium.
   [Weynand, Birgit; Antoranz, Asier; Bosisio, Francesca Maria; Floris, Giuseppe] Univ Leuven, Univ Hosp Leuven, Dept Pathol, KU Leuven, B-3000 Leuven, Belgium.
   [van Herck, Yannick] Katholieke Univ Leuven, Lab Expt Oncol, Leuven, Belgium.
   [Thienpont, Bernard] Katholieke Univ Leuven, Lab Funct Epigenet, Dept Human Genet, Leuven, Belgium.
RP Lambrechts, D (corresponding author), VIB Ctr Canc Biol, Leuven, Belgium.; Lambrechts, D (corresponding author), Katholieke Univ Leuven, Dept Human Genet, Lab Translat Genet, Leuven, Belgium.
EM Diether.Lambrechts@kuleuven.vib.be
RI Bempt, Marlies Vanden/AAG-8277-2020; Verbandt, Sara/AAJ-1467-2021
OI Bempt, Marlies Vanden/0000-0003-0111-0263; Bassez,
   Ayse/0000-0002-0432-1536; Antoranz, Asier/0000-0001-7284-610X;
   Thienpont, Bernard/0000-0002-8772-6845; Olbrecht,
   Siel/0000-0001-9452-5905; Qian, Junbin/0000-0001-6145-045X; Lambrechts,
   Diether/0000-0002-3429-302X; Wauters, Els/0000-0002-0115-0030
FU Scientific Fund for Research-Flanders (FWO)FWO [G065615N]; Stichting
   tegen Kanker (STK) [FAF-C/2016/876]; VIB TechWatch funding; VIB Grand
   Challenge grant; Hercules Foundation; Flemish Government, Department of
   Economy, Science and Innovation (EWI)
FX We thank T. Van Brussel, R. Schepers, and E. Vanderheyden for their
   technical assistance. This work was supported by VIB TechWatch funding,
   Scientific Fund for Research-Flanders (FWO) grants to D. Lambrechts
   (G065615N), a Stichting tegen Kanker (STK) grant to D. Lambrechts
   (FAF-C/2016/876) and a VIB Grand Challenge grant to D. Lambrechts. The
   computational resources used in this work were provided by the Flemish
   Supercomputer Center (VSC), funded by the Hercules Foundation and the
   Flemish Government, Department of Economy, Science and Innovation (EWI).
CR Aibar S, 2017, NAT METHODS, V14, P1083, DOI [10.1038/NMETH.4463, 10.1038/nmeth.4463]
   Aizarani N, 2019, NATURE, V572, P199, DOI 10.1038/s41586-019-1373-2
   Ancuta P, 2009, BMC GENOMICS, V10, DOI 10.1186/1471-2164-10-403
   Andre P, 2018, CELL, V175, P1731, DOI 10.1016/j.cell.2018.10.014
   Boeckx B, 2020, INT J CANCER, V146, P3207, DOI 10.1002/ijc.32797
   Bottcher JP, 2018, CELL, V172, P1022, DOI 10.1016/j.cell.2018.01.004
   Borst J, 2018, NAT REV IMMUNOL, V18, P635, DOI 10.1038/s41577-018-0044-0
   Bosisio FM, 2020, ELIFE, V9, DOI 10.7554/eLife.53008
   Brett A, 2013, MOL CANCER, V12, DOI 10.1186/1476-4598-12-3
   Bronte V, 2016, NAT COMMUN, V7, DOI 10.1038/ncomms12150
   Buffa FM, 2010, BRIT J CANCER, V102, P428, DOI 10.1038/sj.bjc.6605450
   Butler A, 2018, NAT BIOTECHNOL, V36, P411, DOI 10.1038/nbt.4096
   Cannoodt R., 2016, BIORXIV, DOI [10.1101/079509, DOI 10.1101/079509]
   Chakarov S, 2019, SCIENCE, V363, P1190, DOI 10.1126/science.aau0964
   Chim SM, 2011, J BIOL CHEM, V286, P22035, DOI 10.1074/jbc.M110.187633
   Chopin M, 2013, J EXP MED, V210, P2967, DOI 10.1084/jem.20130930
   Salzer MC, 2018, CELL, V175, P1575, DOI 10.1016/j.cell.2018.10.012
   Cohen M, 2018, CELL, V175, P1031, DOI 10.1016/j.cell.2018.09.009
   Crinier A, 2018, IMMUNITY, V49, P971, DOI 10.1016/j.immuni.2018.09.009
   Cyster JG, 2019, CELL, V177, P524, DOI 10.1016/j.cell.2019.03.016
   Davie K, 2018, CELL, V174, P982, DOI 10.1016/j.cell.2018.05.057
   Dhaun N, 2019, NAT REV CARDIOL 2019, V6, P1
   Eelen G, 2018, PHYSIOL REV, V98, P3, DOI 10.1152/physrev.00001.2017
   Elyada E, 2019, CANCER DISCOV, V9, P1102, DOI 10.1158/2159-8290.CD-19-0094
   Federico A, 2020, BIOINFORMATICS, V36, P1307, DOI 10.1093/bioinformatics/btz700
   Fonseka CY, 2018, SCI TRANSL MED, V10, DOI 10.1126/scitranslmed.aaq0305
   Fujisawa M, 2018, PLOS ONE, V13, DOI 10.1371/journal.pone.0205494
   Gatto D, 2011, J IMMUNOL, V187, P4621, DOI 10.4049/jimmunol.1101542
   Gaude E, 2016, NAT COMMUN, V7, DOI 10.1038/ncomms13041
   Geissmann F, 2003, J EXP MED, V198, P623, DOI 10.1084/jem.20030390
   Ghahary A, 2000, GROWTH FACTORS, V17, P167, DOI 10.3109/08977190009001066
   Guilliams M, 2016, IMMUNITY, V45, P669, DOI 10.1016/j.immuni.2016.08.015
   Guo XY, 2018, NAT MED, V24, P978, DOI 10.1038/s41591-018-0045-3
   Gustafson CE, 2014, MUCOSAL IMMUNOL, V7, P467, DOI 10.1038/mi.2013.64
   Hart KM, 2009, NEOPLASIA, V11, P564, DOI 10.1593/neo.09228
   Haudenschild DR, 2011, J BIOL CHEM, V286, P43250, DOI 10.1074/jbc.M111.234716
   Hogan LE, 2016, SCI REP-UK, V6, DOI 10.1038/srep21780
   Hovestadt V, 2019, NATURE, V572, P74, DOI 10.1038/s41586-019-1434-6
   Iijima N, 2016, NATURE, V533, P552, DOI 10.1038/nature17979
   Imtiyaz HZ, 2010, J CLIN INVEST, V120, P2699, DOI 10.1172/JCI39506
   Jabara S, 2003, J CLIN ENDOCR METAB, V88, P484, DOI 10.1210/jc.2002-021274
   Kalluri R, 2016, NAT REV CANCER, V16, P582, DOI 10.1038/nrc.2016.73
   Kelly LM, 2000, EMBO J, V19, P1987, DOI 10.1093/emboj/19.9.1987
   Kinchen J, 2018, CELL, V175, P372, DOI 10.1016/j.cell.2018.08.067
   Kurahashi M, 2011, J PHYSIOL-LONDON, V589, P697, DOI 10.1113/jphysiol.2010.201129
   Lambrechts D, 2018, NAT MED, V24, P1277, DOI 10.1038/s41591-018-0096-5
   Lee H, 2014, J PHYSIOL-LONDON, V592, P1283, DOI 10.1113/jphysiol.2013.267989
   Lim HY, 2018, IMMUNITY, V49, P326, DOI 10.1016/j.immuni.2018.06.008
   Liu HT, 2008, IMMUNOL LETT, V117, P70, DOI 10.1016/j.imlet.2007.12.012
   Marvel D, 2015, J CLIN INVEST, V125, P3356, DOI 10.1172/JCI80005
   McGinnis CS, 2019, CELL SYST, V8, P329, DOI 10.1016/j.cels.2019.03.003
   Merad M, 2008, NAT REV IMMUNOL, V8, P935, DOI 10.1038/nri2455
   Muller AM, 2002, RESPIRATION, V69, P526, DOI 10.1159/000066471
   Nabet BY, 2017, CELL, V170, P352, DOI 10.1016/j.cell.2017.06.031
   Nakanishi Y, 2009, NATURE, V462, P510, DOI 10.1038/nature08511
   Newman AM, 2019, NAT BIOTECHNOL, V37, P773, DOI 10.1038/s41587-019-0114-2
   Orimo A, 2005, CELL, V121, P335, DOI 10.1016/j.cell.2005.02.034
   Pan C, 2016, ONCOTARGET, V7, P35562, DOI 10.18632/oncotarget.9384
   Parikh K, 2019, NATURE, V567, P49, DOI 10.1038/s41586-019-0992-y
   Peng JY, 2019, CELL RES, V29, P725, DOI 10.1038/s41422-019-0195-y
   Pisarska MD, 2011, ENDOCRINOLOGY, V152, P1199, DOI 10.1210/en.2010-1041
   Puddifoot CA, 2015, J NEUROSCI, V35, P3420, DOI 10.1523/JNEUROSCI.3630-14.2015
   Puram SV, 2017, CELL, V171, P1611, DOI 10.1016/j.cell.2017.10.044
   Pusztaszeri MP, 2006, J HISTOCHEM CYTOCHEM, V54, P385, DOI 10.1369/jhc.4A6514.2005
   Qiu XJ, 2017, NAT METHODS, V14, P979, DOI [10.1038/NMETH.4402, 10.1038/nmeth.4402]
   Quezada SA, 2010, J EXP MED, V207, P637, DOI 10.1084/jem.20091918
   Roszer T, 2015, MEDIAT INFLAMM, V2015, DOI 10.1155/2015/816460
   Rupp C, 2015, ONCOGENE, V34, P815, DOI 10.1038/onc.2014.18
   Ryckman C, 2003, J IMMUNOL, V170, P3233, DOI 10.4049/jimmunol.170.6.3233
   Rynne-Vidal A, 2017, J PATHOL, V242, P140, DOI 10.1002/path.4889
   Sade-Feldman M, 2018, CELL, V175, P998, DOI 10.1016/j.cell.2018.10.038
   Salaun B, 2003, EUR J IMMUNOL, V33, P2619, DOI 10.1002/eji.200324175
   Samstein RM, 2019, NAT GENET, V51, P202, DOI 10.1038/s41588-018-0312-8
   Saunders WB, 2006, J CELL BIOL, V175, P179, DOI 10.1083/jcb.200603176
   Savas P, 2018, NAT MED, V24, P986, DOI 10.1038/s41591-018-0078-7
   Schraufstatter IU, 2012, IMMUNOLOGY, V135, P287, DOI 10.1111/j.1365-2567.2011.03541.x
   Shi GX, 2002, J IMMUNOL, V169, P2507, DOI 10.4049/jimmunol.169.5.2507
   Shojaei F, 2007, NATURE, V450, P825, DOI 10.1038/nature06348
   Simone TM, 2015, J DEV BIOL, V3, P11, DOI 10.3390/jdb3010011
   Staudacher JJ, 2017, SCI REP-UK, V7, DOI 10.1038/s41598-017-05907-8
   Steen KA, 2017, MOL CELL BIOL, V37, DOI 10.1128/MCB.00282-16
   Stoeckius M, 2017, NAT METHODS, V14, P865, DOI [10.1038/nmeth.4380, 10.1038/NMETH.4380]
   Street K, 2018, BMC GENOMICS, V19, DOI 10.1186/s12864-018-4772-0
   Strickland LA, 2005, J PATHOL, V206, P466, DOI 10.1002/path.1805
   Takemori T, 2014, EUR J IMMUNOL, V44, P1258, DOI 10.1002/eji.201343716
   Terawaki S, 2011, J IMMUNOL, V186, P2772, DOI 10.4049/jimmunol.1003208
   Tirosh I, 2016, SCIENCE, V352, P189, DOI 10.1126/science.aad0501
   Turqueti-Neves A, 2014, EUR J IMMUNOL, V44, P2130, DOI 10.1002/eji.201344203
   van Beijnum JR, 2006, BLOOD, V108, P2339, DOI 10.1182/blood-2006-02-004291
   van den Brink SC, 2017, NAT METHODS, V14, P935, DOI 10.1038/nmeth.4437
   van Galen P, 2019, CELL, V176, P1265, DOI 10.1016/j.cell.2019.01.031
   van Montfoort N, 2018, CELL, V175, P1744, DOI 10.1016/j.cell.2018.10.028
   Venteicher AS, 2017, SCIENCE, V355, DOI 10.1126/science.aai8478
   Villani AC, 2017, SCIENCE, V356, DOI 10.1126/science.aah4573
   Volksdorf T, 2017, AM J PATHOL, V187, P1301, DOI 10.1016/j.ajpath.2017.02.006
   Wolock SL, 2019, CELL SYST, V8, P281, DOI 10.1016/j.cels.2018.11.005
   Wu CH, 2017, J NUTR BIOCHEM, V41, P65, DOI 10.1016/j.jnutbio.2016.11.008
   Wu TJ, 2018, FRONT IMMUNOL, V9, DOI 10.3389/fimmu.2018.02686
   Xu HP, 2007, INVEST OPHTH VIS SCI, V48, P2162, DOI 10.1167/iovs.06-0783
   Zagorska A, 2014, NAT IMMUNOL, V15, P920, DOI 10.1038/ni.2986
   Zhang AW, 2019, NAT METHODS, V16, P1007, DOI 10.1038/s41592-019-0529-1
   Zheng CH, 2017, CELL, V169, P1342, DOI 10.1016/j.cell.2017.05.035
   Zheng J, 2013, MOL CANCER, V12, DOI 10.1186/1476-4598-12-141
NR 103
TC 16
Z9 16
U1 3
U2 6
PU NATURE PUBLISHING GROUP
PI LONDON
PA MACMILLAN BUILDING, 4 CRINAN ST, LONDON N1 9XW, ENGLAND
SN 1001-0602
EI 1748-7838
J9 CELL RES
JI Cell Res.
PD SEP
PY 2020
VL 30
IS 9
BP 745
EP 762
DI 10.1038/s41422-020-0355-0
EA JUN 2020
PG 18
WC Cell Biology
SC Cell Biology
GA NI2US
UT WOS:000543631100003
PM 32561858
OA Bronze, Green Published, Green Accepted
DA 2021-05-03
ER

PT J
AU Wiedemeyer, K
   Kobel, M
   Koelkebeck, H
   Xiao, Z
   Vashisht, K
AF Wiedemeyer, Katharina
   Kobel, Martin
   Koelkebeck, Holly
   Xiao, Zhan
   Vashisht, Kapil
TI High glypican-3 expression characterizes a distinct subset of ovarian
   clear cell carcinomas in Canadian patients: an opportunity for targeted
   therapy
SO HUMAN PATHOLOGY
LA English
DT Article
DE Ovarian cancer; Clear cell carcinoma; Oncofetal; GPC3; Glypican;
   Immunotherapy
ID MARKER; TUMOR; LIVER; SERUM; STAGE
AB The expression frequency and distribution of glypican-3 (GPC3) was retrospectively assessed by immunohistochemistry in 316 accurately phenotyped ovarian clear cell carcinoma (OCCC) specimens from Canadian patients. The study aimed to evaluate the prevalence of this biomarker in OCCC in a mixed-ethnicity Canadian population and to evaluate associations of GPC3 expression with clinicopathological parameters. Tissue microarrays with napsin A or HNF1 beta positive and WT1-negative OCCC specimens were evaluated using a GPC3 antibody clone 1G12. Membranous, cytoplasmic, and Golgi pattern GPC3 expression was noted in 184 of 316 (58.2%) cases; 63 of 316 (20%) cases showed high GPC3 expression (>50% of tumor cells were positive). GPC3 expression was not associated with age, stage, and residual disease after primary surgery. High GPC3 expression did not correlate with a specific morphological pattern or the presence of endometriosis. Furthermore, GPC3 expression was not significantly associated with survival in the entire cohort. Statistically significant association of high GPC3 expression was noted with higher body mass index, napsin A positivity, estrogen receptor (ER) negativity, and ARID1A retention. In a stratified analysis by ARI-D1A status, high GPC3 expression was significantly associated with unfavorable outcomes in cases with loss of ARI-D1A (n=10; log rank p= 0.0048). Women diagnosed with OCCC and high GPC3 expression were also more likely to receive adjuvant chemotherapy. Considering the tumor-specific membranous expression of GPC3 in 58% of cases and high interobserver reproducibility, GPC3 immunohistochemistry is a robust predictive test for inclusion in clinical trials for GPC3-targeted therapies for OCCC. (C) 2020 Elsevier Inc. All rights reserved.
C1 [Wiedemeyer, Katharina; Kobel, Martin] Univ Calgary, Dept Pathol & Lab Med, McCaig Tower 3260 Hosp Dr NW, Calgary, AB T2N 426, Canada.
   [Koelkebeck, Holly; Xiao, Zhan; Vashisht, Kapil] AstraZeneca, One MedImmune Way, Gaithersburg, MD 20878 USA.
RP Wiedemeyer, K (corresponding author), Univ Calgary, Dept Pathol & Lab Med, McCaig Tower 3260 Hosp Dr NW, Calgary, AB T2N 426, Canada.
EM katharma.wiedemeyer@ucalgary.ca
OI Wiedemeyer, Katharina/0000-0002-0754-2393; Kobel,
   Martin/0000-0002-6615-2037
FU AstraZeneca, Gaithersburg, USAAstraZeneca; AstraZenecaAstraZeneca
FX This work was supported by AstraZeneca, Gaithersburg, USA. This
   manuscript was reviewed and approved for publication by the AstraZeneca
   institutional review committee. This study was funded by AstraZeneca,
   and the members of AstraZeneca intellectually contributed to the study.
CR Anglesio MS, 2011, GYNECOL ONCOL, V121, P407, DOI 10.1016/j.ygyno.2011.01.005
   Baumhoer D, 2008, AM J CLIN PATHOL, V129, P899, DOI 10.1309/HCQWPWD50XHD2DW6
   Capurro M, 2003, GASTROENTEROLOGY, V125, P89, DOI 10.1016/S0016-5085(03)00689-9
   Capurro M, 2005, CANCER RES, V65, P372
   Dhungel B, 2018, GENE THER, V25, P115, DOI 10.1038/s41434-018-0002-2
   Esheba GE, 2008, AM J SURG PATHOL, V32, P600, DOI 10.1097/PAS.0b013e31815a565a
   Filmus J, 2013, FEBS J, V280, P2471, DOI 10.1111/febs.12126
   Kandil D, 2007, CANCER CYTOPATHOL, V111, P316, DOI 10.1002/cncr.22954
   Kinoshita Y, 2015, EUR J PEDIATR SURG, V25, P138, DOI 10.1055/s-0034-1393961
   Kobayashi H, 2015, ONCOL LETT, V10, P612, DOI 10.3892/ol.2015.3367
   Kobel M, 2018, J PATHOL CLIN RES, V4, P149, DOI 10.1002/cjp2.108
   Kobel M, 2016, INT J GYNECOL PATHOL, V35, P430, DOI 10.1097/PGP.0000000000000274
   Kobel M, 2010, INT J GYNECOL PATHOL, V29, P203, DOI 10.1097/PGP.0b013e3181c042b6
   Le Page C, 2018, BMC CANCER, V18, DOI 10.1186/s12885-018-4242-8
   Li N, 2018, TRENDS CANCER, V4, P741, DOI 10.1016/j.trecan.2018.09.004
   Liu H, 2010, WORLD J GASTROENTERO, V16, P4410, DOI 10.3748/wjg.v16.i35.4410
   Liu XY, 2015, CARCINOGENESIS, V36, P232, DOI 10.1093/carcin/bgu245
   Mabuchi S, 2016, J GYNECOL ONCOL, V27, DOI 10.3802/jgo.2016.27.e31
   Machida H, 2019, GYNECOL ONCOL, V153, P589, DOI 10.1016/j.ygyno.2019.03.243
   Maeda D, 2009, MODERN PATHOL, V22, P824, DOI 10.1038/modpathol.2009.40
   Montalbano M, 2018, CELL ONCOL, V41, P169, DOI 10.1007/s13402-017-0364-2
   Montalbano M, 2017, ONCOL REP, V37, P1291, DOI 10.3892/or.2017.5387
   Nagase S, 2019, J OBSTET GYNAECOL RE, V45, P289, DOI 10.1111/jog.13863
   Ortiz MV, 2019, FRONT ONCOL, V9, DOI 10.3389/fonc.2019.00108
   Rambau PF, 2018, J PATHOL CLIN RES, V4, P250, DOI 10.1002/cjp2.109
   Shimizu Y, 2019, FRONT ONCOL, V9, DOI 10.3389/fonc.2019.00248
   Singh Amit Kumar, 2018, Curr Chem Genom Transl Med, V12, P9, DOI 10.2174/2213988501812010009
   Stadlmann S, 2007, INT J GYNECOL PATHOL, V26, P341, DOI 10.1097/pgp.0b013e31802d692c
   Stigliano I, 2009, BREAST CANCER RES TR, V114, P251, DOI 10.1007/s10549-008-0009-2
   Suzuki S, 2016, ONCOIMMUNOLOGY, V5, DOI 10.1080/2162402X.2016.1238542
   Uekuri C, 2013, ONCOL LETT, V6, P1163, DOI 10.3892/ol.2013.1550
   Umezu T, 2010, J CLIN PATHOL, V63, P962, DOI 10.1136/jcp.2010.080234
   Wiegand KC, 2010, NEW ENGL J MED, V363, P1532, DOI 10.1056/NEJMoa1008433
   Yoo HJ, 2013, J CLIN ENDOCR METAB, V98, P2897, DOI 10.1210/jc.2012-4297
NR 34
TC 1
Z9 1
U1 1
U2 4
PU W B SAUNDERS CO-ELSEVIER INC
PI PHILADELPHIA
PA 1600 JOHN F KENNEDY BOULEVARD, STE 1800, PHILADELPHIA, PA 19103-2899 USA
SN 0046-8177
EI 1532-8392
J9 HUM PATHOL
JI Hum. Pathol.
PD APR
PY 2020
VL 98
BP 56
EP 63
DI 10.1016/j.humpath.2020.01.002
PG 8
WC Pathology
SC Pathology
GA LN1GK
UT WOS:000532693100005
PM 32017945
DA 2021-05-03
ER

PT J
AU Lampert, EJ
   Cimino-Mathews, A
   Lee, JS
   Nair, J
   Lee, MJ
   Yuno, A
   An, DI
   Trepel, JB
   Ruppin, E
   Lee, JM
AF Lampert, Erika J.
   Cimino-Mathews, Ashley
   Lee, Joo Sang
   Nair, Jayakumar
   Lee, Min-Jung
   Yuno, Akira
   An, Daniel
   Trepel, Jane B.
   Ruppin, Eytan
   Lee, Jung-Min
TI Clinical outcomes of prexasertib monotherapy in recurrent BRCA wild-type
   high-grade serous ovarian cancer involve innate and adaptive immune
   responses
SO JOURNAL FOR IMMUNOTHERAPY OF CANCER
LA English
DT Article
DE immunomodulation; immunotherapy; adaptive immunity; immunity; innate
ID DNA-DAMAGE RESPONSE; CHECKPOINT KINASE 1; REGULATORY T-CELLS; STING
   PATHWAY; LYMPHOCYTES; INHIBITION; REPLICATION; APOPTOSIS; PD-L1; DEATH
AB Background Preclinical data suggest cell cycle checkpoint blockade may induce an immunostimulatory tumor microenvironment. However, it remains elusive whether immunomodulation occurs in the clinical setting. To test this, we used blood and fresh tissue samples collected at baseline and post therapy from a phase II trial of the cell cycle checkpoint 1 inhibitor (CHK1i) prexasertib in recurrent ovarian cancer. Methods Paired blood samples and fresh core biopsies, taken before treatment was started at baseline (cycle 1 day 1 (C1D1)) and post second dose on day 15 of cycle 1 (C1D15), were collected. To evaluate changes in the immune responses after treatment, multiparametric flow cytometry for DNA damage markers and immune cell subsets was performed on paired blood samples. RNA sequencing (RNAseq) of paired core biopsies was also analyzed. Archival tissue immune microenvironment was evaluated with immunohistochemistry. All correlative study statistical analyses used two-sided significance with a cut-off of p=0.05. Results Flow cytometric analysis showed significantly increased gamma-H2AX staining after CHK1i treatment, accompanied by increased monocyte populations, suggestive of an activated innate immune response (median 31.6% vs 45.6%, p=0.005). Increased expressions of immunocompetence marker HLA-DR (Human Leukocyte Antigen DR antigen) on monocytes and ofTBK1,a marker of STING (stimulator of interferon genes) pathway activation, in biopsies were associated with improved progression-free survival (PFS) (9.25 vs 3.5 months, p=0.019; 9 vs 3 months, p=0.003, respectively). Computational analysis of RNAseq data indicated increased infiltration of tumor niches by naive B-cells and resting memory T-cells, suggestive of a possibly activated adaptive immune response, and greater T-reg infiltration after treatment correlated with worse PFS (9.25 vs 3.5 months, p=0.007). An immunosuppressive adaptive immune response, perhaps compensatory, was also observed on flow cytometry, including lymphodepletion of total peripheral CD4+ and CD8+T cells after CHK1i and an increase in the proportion of T-regs among these T-cells. Additionally, there was a trend of improved PFS with greater tumor-infiltrating lymphocytes (TILs) in archival tissues (13.7 months >30% TILs vs 5.5 months <= 30% TILs, p=0.05). Conclusion Our study demonstrates that a favorable clinical response in high-grade serous ovarian carcinoma patients treated with CHK1i is possibly associated with enhanced innate and adaptive immunity, requiring further mechanistic studies. It is supportive of current efforts for a clinical development strategy for therapeutic combinations with immunotherapy in ovarian cancer.
C1 [Lampert, Erika J.; Nair, Jayakumar; An, Daniel; Lee, Jung-Min] NCI, Womens Malignancies Branch, Bethesda, MD 20892 USA.
   [Cimino-Mathews, Ashley] Johns Hopkins, Dept Pathol, Baltimore, MD USA.
   [Lee, Joo Sang; Ruppin, Eytan] NCI, Canc Data Sci Lab, Bethesda, MD 20892 USA.
   [Lee, Min-Jung; Yuno, Akira; Trepel, Jane B.] NCI, Dev Therapeut Branch, Bethesda, MD 20892 USA.
RP Lampert, EJ (corresponding author), NCI, Womens Malignancies Branch, Bethesda, MD 20892 USA.
EM lampere@ccf.org
OI An, Daniel/0000-0001-5036-0985; Lampert, Erika/0000-0001-9406-5371
FU Intramural Research Program of the National Cancer Institute, Center for
   Cancer Research (CCR) [ZIA BC011525]; Eli Lilly and CompanyEli Lilly
   [02915]; NIHUnited States Department of Health & Human ServicesNational
   Institutes of Health (NIH) - USA; Doris Duke Charitable Foundation
   (DDCF)Doris Duke Charitable Foundation (DDCF) [2014194]; American
   Association for Dental Research; Colgate-Palmolive Company;
   GenentechRoche HoldingGenentech; Elsevier
FX This research was supported by the Intramural Research Program of the
   National Cancer Institute (JML, #ZIA BC011525), Center for Cancer
   Research (CCR). Prexasertib was supplied to the CCR by Eli Lilly and
   Company under a Collaborative Agreement (Cooperative Research and
   Development Agreement (CRADA #02915)). This research was made possible
   through the National Institutes of Health (NIH) Medical Research
   Scholars Program, a public-private partnership supported jointly by the
   NIH and contributions to the Foundation for the NIH from the Doris Duke
   Charitable Foundation (DDCF Grant #2014194), the American Association
   for Dental Research, the Colgate-Palmolive Company, Genentech, Elsevier
   and other private donors.
CR Adams SF, 2009, CANCER-AM CANCER SOC, V115, P2891, DOI 10.1002/cncr.24317
   Ayers M, 2017, J CLIN INVEST, V127, P2930, DOI 10.1172/JCI91190
   Bell D, 2011, NATURE, V474, P609, DOI 10.1038/nature10166
   Berger G, 2019, TRENDS MOL MED, V25, P412, DOI 10.1016/j.molmed.2019.02.007
   Brill E, 2017, ONCOTARGET, V8, P111026, DOI 10.18632/oncotarget.22195
   Brzostek-Racine S, 2011, J IMMUNOL, V187, P5336, DOI 10.4049/jimmunol.1100040
   Chabanon RM, 2019, J CLIN INVEST, V129, P1211, DOI 10.1172/JCI123319
   Chen BB, 2018, METHODS MOL BIOL, V1711, P243, DOI 10.1007/978-1-4939-7493-1_12
   Chen Q, 2016, NAT IMMUNOL, V17, P1142, DOI 10.1038/ni.3558
   Chua MLK, 2014, RADIAT ENVIRON BIOPH, V53, P355, DOI 10.1007/s00411-014-0531-z
   Cui TX, 2013, IMMUNITY, V39, P611, DOI 10.1016/j.immuni.2013.08.025
   Curiel TJ, 2004, NAT MED, V10, P942, DOI 10.1038/nm1093
   Ding LY, 2018, CELL REP, V25, P2972, DOI 10.1016/j.celrep.2018.11.054
   Dunphy G, 2018, MOL CELL, V71, P745, DOI 10.1016/j.molcel.2018.07.034
   Green DS, 2016, CYTOKINE GROWTH F R, V29, P109, DOI 10.1016/j.cytogfr.2016.02.006
   Hartlova A, 2015, IMMUNITY, V42, P332, DOI 10.1016/j.immuni.2015.01.012
   Johansson P, 2017, CYTOM PART B-CLIN CY, V92, P534, DOI 10.1002/cyto.b.21374
   Kastan MB, 2004, NATURE, V432, P316, DOI 10.1038/nature03097
   Kim MK, 2014, ONCOTARGET, V5, P1
   King C, 2015, MOL CANCER THER, V14, P2004, DOI 10.1158/1535-7163.MCT-14-1037
   Konecny GE, 2014, JNCI-J NATL CANCER I, V106, DOI 10.1093/jnci/dju249
   Konstantinopoulos PA, 2015, CANCER DISCOV, V5, P1137, DOI 10.1158/2159-8290.CD-15-0714
   Korwek Z, 2012, DNA REPAIR, V11, P864, DOI 10.1016/j.dnarep.2012.08.006
   Lacy P, 2011, BLOOD, V118, P9, DOI 10.1182/blood-2010-08-265892
   Lee JM, 2018, LANCET ONCOL, V19, P207, DOI 10.1016/S1470-2045(18)30009-3
   Lee JM, 2017, J CLIN ONCOL, V35, P2193, DOI 10.1200/JCO.2016.72.1340
   Leffers N, 2009, CANCER IMMUNOL IMMUN, V58, P449, DOI 10.1007/s00262-008-0583-5
   Li T, 2018, J EXP MED, V215, P1287, DOI 10.1084/jem.20180139
   Lin AB, 2017, CLIN CANCER RES, V23, P3232, DOI 10.1158/1078-0432.CCR-16-0083
   Lowery CD, 2017, CLIN CANCER RES, V23, P4354, DOI 10.1158/1078-0432.CCR-16-2876
   Morse CB, 2019, GYNECOL ONCOL, V153, P217, DOI 10.1016/j.ygyno.2019.02.011
   Nishikawa H, 2014, CURR OPIN IMMUNOL, V27, P1, DOI 10.1016/j.coi.2013.12.005
   Pantelidou C, 2019, CANCER DISCOV, V9, P722, DOI 10.1158/2159-8290.CD-18-1218
   Parkes EE, 2017, JNCI-J NATL CANCER I, V109, DOI 10.1093/jnci/djw199
   Patil M, 2013, CELL MOL LIFE SCI, V70, P4009, DOI 10.1007/s00018-013-1307-3
   Sato E, 2005, P NATL ACAD SCI USA, V102, P18538, DOI 10.1073/pnas.0509182102
   Sato H, 2017, NAT COMMUN, V8, DOI 10.1038/s41467-017-01883-9
   Sen T, 2019, CANCER DISCOV, V9, P646, DOI 10.1158/2159-8290.CD-18-1020
   Shen JF, 2019, CANCER RES, V79, P311, DOI 10.1158/0008-5472.CAN-18-1003
   Siegel RL, 2019, CA-CANCER J CLIN, V69, P7, DOI 10.3322/caac.21551
   Soderquest K, 2011, BLOOD, V117, P4511, DOI 10.1182/blood-2010-10-312264
   Sun LL, 2018, AM J CANCER RES, V8, P1307
   Sunshine JC, 2017, CLIN CANCER RES, V23, P4938, DOI 10.1158/1078-0432.CCR-16-1821
   Tothill RW, 2008, CLIN CANCER RES, V14, P5198, DOI 10.1158/1078-0432.CCR-08-0196
   Zannini L, 2014, J MOL CELL BIOL, V6, P442, DOI 10.1093/jmcb/mju045
NR 45
TC 1
Z9 1
U1 0
U2 1
PU BMJ PUBLISHING GROUP
PI LONDON
PA BRITISH MED ASSOC HOUSE, TAVISTOCK SQUARE, LONDON WC1H 9JR, ENGLAND
EI 2051-1426
J9 J IMMUNOTHER CANCER
JI J. Immunother. Cancer
PY 2020
VL 8
IS 2
AR e000516
DI 10.1136/jitc-2019-000516
PG 10
WC Oncology; Immunology
SC Oncology; Immunology
GA MV9UH
UT WOS:000556693200004
PM 32709712
OA DOAJ Gold, Green Published
DA 2021-05-03
ER

PT J
AU Henriksen, JR
   Nederby, L
   Donskov, F
   Waldstrom, M
   Adimi, P
   Jakobsen, A
   Steffensen, KD
AF Henriksen, Jon Roikjaer
   Nederby, Line
   Donskov, Frede
   Waldstrom, Marianne
   Adimi, Parvin
   Jakobsen, Anders
   Steffensen, Karina Dahl
TI Blood natural killer cells during treatment in recurrent ovarian cancer
SO ACTA ONCOLOGICA
LA English
DT Article
ID PERIPHERAL-BLOOD; LYMPHOCYTE SUBSETS; ASSOCIATION; IMMUNOTHERAPY;
   CHEMOTHERAPY; MECHANISMS; THERAPY; RISK
AB Objective Recent research indicated favorable prognostic impact of intratumoral natural killer (NK) cells in ovarian carcinoma (OC). The role of NK cells during chemotherapy in OC is unknown. We investigated impact of NK cells in OC patients treated with palliative chemotherapy. Methods Participants receiving palliative chemotherapy for recurrent OC (N = 72) had prospectively blood samples at baseline and before cycle 2. NK cell counts were quantified by flow cytometry. NK cell activity was measured by the NK Vue(R)assay, estimating interferon-gamma production. Overall survival (OS) was the primary endpoint. Cutoffs were predefined, NK numbers (>= 184 x 10(6)cells/L vs. <184 x 10(6)cells/L) and NK activity (<200 pg/mL vs. >= 200 pg/mL). Results Median OS in patients with low vs. high NK cell count at baseline was 7.1 months vs. 15.6 months (p = .028), respectively, and before cycle 2 was 5.7 vs. 17.3 months,p < .001, respectively. The difference in restricted mean survival (Delta RMST) was 5.7 months (95% CI: 3.3-8.0) at cycle 2 vs. 2.5 months (95% CI: -0.6 to 5.6) at baseline, showing a significant difference with no overlap of confidence intervals. In multivariate analyses, low NK cell count remained significant with a hazard ratio (HR)=2.83, 95% CI: 1.53-5.22,p = .001 (baseline) and HR = 3.34, 95% CI: 1.67-6.71,p = .001 (before cycle 2). Patients with both low NK count and NK activity at baseline (N = 20) had median OS 6.5 months vs. 11.5 months in patients with either high activity, high count or both (p = .007). In parallel, patients with both low NK activity and count at cycle 2 (N = 18) had a median survival of 4.0 months vs. 15.4 months (p < .001). Conclusions A low blood NK cell count in recurrent metastatic ovarian cancer during chemotherapy is associated with unfavorable prognostic impact. Early increase in survival difference based on NK cell status suggests an association between NK cell count and treatment benefit.
C1 [Henriksen, Jon Roikjaer; Adimi, Parvin; Jakobsen, Anders; Steffensen, Karina Dahl] Univ Hosp Southern Denmark, Dept Oncol, Vejle Hosp, Beriderbakken 4, DK-7100 Vejle, Denmark.
   [Henriksen, Jon Roikjaer; Waldstrom, Marianne; Jakobsen, Anders; Steffensen, Karina Dahl] Univ Southern Denmark, Fac Hlth Sci, Inst Reg Hlth Res, Odense, Denmark.
   [Nederby, Line] Univ Hosp Southern Denmark, Dept Biochem & Immunol, Vejle Hosp, Vejle, Denmark.
   [Donskov, Frede] Aarhus Univ Hosp, Dept Oncol, Aarhus, Denmark.
   [Waldstrom, Marianne] Univ Hosp Southern Denmark, Dept Pathol, Vejle Hosp, Vejle, Denmark.
RP Henriksen, JR (corresponding author), Univ Hosp Southern Denmark, Dept Oncol, Vejle Hosp, Beriderbakken 4, DK-7100 Vejle, Denmark.
EM jon.henriksen@rsyd.dk
OI Jakobsen, Anders/0000-0003-2110-2615; Donskov,
   Frede/0000-0002-8449-863X; Henriksen, Jon Roikjaer/0000-0002-2905-5342;
   Dahl Steffensen, Karina/0000-0002-9217-3907
FU Region of Southern Denmark; Department of Oncology, Vejle Hospital,
   University Hospital of Southern Denmark; Danish Central Region Research
   Fund
FX The Region of Southern Denmark and the Department of Oncology, Vejle
   Hospital, University Hospital of Southern Denmark funded salary and
   expenses. ATGen Co. Ltd. provided the NK VueVR kit. FD has received a
   research grant from the Danish Central Region Research Fund. We are
   thankful for the logistic work by study nurse Yvette Schandorf and for
   the technical laboratory assistance by Camilla Davidsen, Sara Egsgaard,
   Nilosa Ushanthan and Bjarne Damgaard Andreassen. Finally, we are
   thankful for the linguistic editing provided by Karin Larsen.
CR Bisset LR, 2004, EUR J HAEMATOL, V72, P203, DOI 10.1046/j.0902-4441.2003.00199.x
   Bryceson YT, 2011, J INNATE IMMUN, V3, P216, DOI 10.1159/000325265
   de Jonge K, 2019, SCI REP-UK, V9, DOI 10.1038/s41598-019-40933-8
   Donskov F, 2002, BRIT J CANCER, V87, P194, DOI 10.1038/sj.bjc.6600437
   Ferlay J, 2015, INT J CANCER, V136, pE359, DOI 10.1002/ijc.29210
   Francis J, 2017, CURR ONCOL, V24, pE540, DOI 10.3747/co.24.3824
   Gharagozloo M, 2015, BRATISL MED J, V116, P296, DOI 10.4149/BLL_2015_056
   Hanahan D, 2011, CELL, V144, P646, DOI 10.1016/j.cell.2011.02.013
   Hanker LC, 2012, ANN ONCOL, V23, P2605, DOI 10.1093/annonc/mds203
   Hansen TF, 2019, TRANSL ONCOL, V12, P968, DOI 10.1016/j.tranon.2019.04.002
   Henriksen JR, 2020, ACTA ONCOL MADR, V59, P1
   Hu Guoming, 2018, Oncotarget, V9, P8111, DOI 10.18632/oncotarget.23621
   Imai K, 2000, LANCET, V356, P1795, DOI 10.1016/S0140-6736(00)03231-1
   Jobin G, 2017, GASTROENTEROLOGY, V153, P980, DOI 10.1053/j.gastro.2017.06.009
   Jung YS, 2018, J GASTROEN HEPATOL, V33, P831, DOI 10.1111/jgh.14028
   KIESSLING R, 1975, EUR J IMMUNOL, V5, P112, DOI 10.1002/eji.1830050208
   KIKUCHI Y, 1990, J CANCER RES CLIN, V116, P283, DOI 10.1007/BF01612904
   Kim R, 2019, CANCER IMMUNOL IMMUN, V68, P577, DOI 10.1007/s00262-019-02305-z
   Klanova M, 2019, CLIN CANCER RES, V25, P4634, DOI 10.1158/1078-0432.CCR-18-3270
   Lee SB, 2014, BIOCHEM BIOPH RES CO, V445, P584, DOI 10.1016/j.bbrc.2014.02.040
   Li K, 2009, CANCER IMMUNOL IMMUN, V58, P641, DOI 10.1007/s00262-008-0585-3
   LUKOMSKA B, 1983, CANCER-AM CANCER SOC, V51, P465, DOI 10.1002/1097-0142(19830201)51:3<465::AID-CNCR2820510318>3.0.CO;2-9
   Lutgendorf SK, 2005, J CLIN ONCOL, V23, P7105, DOI 10.1200/JCO.2005.10.015
   Malmberg KJ, 2017, SEMIN IMMUNOL, V31, P20, DOI 10.1016/j.smim.2017.08.002
   Matulonis UA, 2019, ANN ONCOL, V30, P1080, DOI 10.1093/annonc/mdz135
   Moretta L, 2010, BLOOD, V116, P3689, DOI 10.1182/blood-2010-09-303057
   Nederby L, 2018, J IMMUNOL METHODS, V458, P21, DOI 10.1016/j.jim.2018.04.002
   Nersesian S, 2019, FRONT IMMUNOL, V10, DOI 10.3389/fimmu.2019.01782
   Poli A, 2009, IMMUNOLOGY, V126, P458, DOI 10.1111/j.1365-2567.2008.03027.x
   Redmond KM, 2008, FRONT BIOSCI-LANDMRK, V13, P5138, DOI 10.2741/3070
   Rustin GJS, 2011, INT J GYNECOL CANCER, V21, P419, DOI 10.1097/IGC.0b013e3182070f17
   Suen WCW, 2018, CANCER INVEST, V36, P431, DOI 10.1080/07357907.2018.1515315
   TARTTER PI, 1987, ARCH SURG-CHICAGO, V122, P1264
   Vinay DS, 2015, SEMIN CANCER BIOL, V35, pS185, DOI 10.1016/j.semcancer.2015.03.004
   Vivier E, 2011, SCIENCE, V331, DOI 10.1126/science.1198687
   WHITESIDE TL, 1989, CLIN IMMUNOL IMMUNOP, V53, P1, DOI 10.1016/0090-1229(89)90096-2
   WHITESIDE TL, 1995, CURR OPIN IMMUNOL, V7, P704, DOI 10.1016/0952-7915(95)80080-8
NR 37
TC 8
Z9 8
U1 2
U2 6
PU TAYLOR & FRANCIS LTD
PI ABINGDON
PA 2-4 PARK SQUARE, MILTON PARK, ABINGDON OR14 4RN, OXON, ENGLAND
SN 0284-186X
EI 1651-226X
J9 ACTA ONCOL
JI Acta Oncol.
PD NOV 1
PY 2020
VL 59
IS 11
BP 1365
EP 1373
DI 10.1080/0284186X.2020.1791358
EA JUL 2020
PG 9
WC Oncology
SC Oncology
GA OM9RG
UT WOS:000550686100001
PM 32692270
DA 2021-05-03
ER

PT J
AU Trikalinos, NA
   Chatterjee, D
   Winter, K
   Powell, M
   Yano, M
AF Trikalinos, Nikolaos A.
   Chatterjee, Deyali
   Winter, Kyle
   Powell, Matthew
   Yano, Motoyo
TI Tumor Evolution in a Patient with Recurrent Endometrial Cancer and
   Synchronous Neuroendocrine Cancer and Response to Checkpoint Inhibitor
   Treatment
SO ONCOLOGIST
LA English
DT Article
ID ADVANCED MELANOMA; THERAPY; CARCINOMA; DISEASE; RISK
AB Both metachronous and synchronous tumors pose a diagnostic and clinical challenge, more so when one of the specimens demonstrates the rare neuroendocrine histology. We describe a patient with sarcoidosis who was treated for endometrial and ovarian neoplasm, recurred with two separate histologies (adenocarcinoma and high grade neuroendocrine), both associated with microsatellite instability (MSI)-high status. Targeted next-generation sequencing of tumor with synonymous somatic alterations pointed to a common ancestry of all three tumors and patient was successfully treated with a tailored immunotherapy regimen. Her sarcoidosis worsened only slightly, and immunotherapy did not need to be discontinued. This case highlights the importance of molecular testing for the optimal therapy of complex synchronous tumors and the need for communication between surgical and medical oncologists in patients with MSI-high cancer. Key Points
   The case of a patient with a recurrent gynecological cancer presenting as microsatellite instability (MSI)-high endometrial adenocarcinoma and MSI-high neuroendocrine tumor is reported. This case demonstrated a common genetic lineage with good response to checkpoint inhibition without clinical worsening of autoimmune disease. This article adds to the literature, suggesting tumor evolution with neuroendocrine differentiation in some cancers, and argues that a molecular-based approach to treatment might achieve better understanding and possibly superior treatment outcomes.
C1 [Trikalinos, Nikolaos A.] Washington Univ, Dept Med, St Louis, MO USA.
   [Chatterjee, Deyali; Winter, Kyle] Washington Univ, Pathol & Immunol, St Louis, MO USA.
   [Powell, Matthew] Washington Univ, Gynecol Oncol, St Louis, MO USA.
   [Yano, Motoyo] Mayo Clin, Coll Med, Dept Diagnost Radiol, Scottsdale, AZ USA.
RP Trikalinos, NA (corresponding author), Washington Univ, Div Oncol, 660 S Euclid Ave,Campus Box 8056-29, St Louis, MO 63110 USA.
EM ntrikalinos@wustl.edu
OI Trikalinos, Nikolaos/0000-0001-8611-2182
CR Antill YC, 2015, INT J CANCER, V137, P2757, DOI 10.1002/ijc.29641
   Danziger O, 2018, FRONT IMMUNOL, V9, DOI 10.3389/fimmu.2018.00094
   de Mestier L, 2017, NEUROENDOCRINOLOGY, V105, P412, DOI 10.1159/000475527
   Dowty JG, 2013, HUM MUTAT, V34, P490, DOI 10.1002/humu.22262
   Franks AL, 2012, ANTICANCER RES, V32, P1119
   Fraser AG, 2002, ALIMENT PHARM THER, V16, P1225, DOI 10.1046/j.1365-2036.2002.01297.x
   Gervais R, 2005, ANN ONCOL, V16, P90, DOI 10.1093/annonc/mdi018
   Gkiozos I, 2018, J THORAC ONCOL, V13, P1076, DOI 10.1016/j.jtho.2018.04.031
   Gu L, 2014, MOL CANCER THER, V13, P1246, DOI 10.1158/1535-7163.MCT-13-0605
   Iijima M, 2019, ANN SURG ONCOL, V26, P1744, DOI 10.1245/s10434-019-07268-0
   Johnson DB, 2016, JAMA ONCOL, V2, P234, DOI 10.1001/jamaoncol.2015.4368
   Kennedy LC, 2019, J NATL COMPR CANC NE, V17, P750, DOI 10.6004/jnccn.2019.7310
   Kwon JS, 2011, J CLIN ONCOL, V29, P2247, DOI 10.1200/JCO.2010.32.9979
   Le DT, 2015, NEW ENGL J MED, V372, P2509, DOI 10.1056/NEJMoa1500596
   Lee CJ, 2018, SCI REP-UK, V8, DOI 10.1038/s41598-018-35592-0
   Menzies AM, 2017, ANN ONCOL, V28, P368, DOI 10.1093/annonc/mdw443
   Mu P, 2017, SCIENCE, V355, P84, DOI 10.1126/science.aah4307
   Pasternak B, 2013, AM J EPIDEMIOL, V177, P1296, DOI 10.1093/aje/kws375
   Pocrnich CE, 2016, AM J SURG PATHOL, V40, P577, DOI 10.1097/PAS.0000000000000633
   Rouzbahman M, 2013, SEMIN DIAGN PATHOL, V30, P224, DOI 10.1053/j.semdp.2013.06.007
   Saloustros E, 2017, ENDOCR-RELAT CANCER, V24, P31, DOI 10.1530/ERC-16-0443
   Sharabi A, 2017, ONCOLOGIST, V22, P631, DOI 10.1634/theoncologist.2016-0517
   Sharma A, 2010, J CLIN INVEST, V120, P4478, DOI 10.1172/JCI44239
   Yuan S, 2019, CANCER DISCOV, V9, P837, DOI 10.1158/2159-8290.CD-19-0015
NR 24
TC 0
Z9 0
U1 0
U2 2
PU WILEY
PI HOBOKEN
PA 111 RIVER ST, HOBOKEN 07030-5774, NJ USA
SN 1083-7159
EI 1549-490X
J9 ONCOLOGIST
JI Oncologist
PD FEB
PY 2021
VL 26
IS 2
BP 90
EP 96
DI 10.1002/onco.13525
EA OCT 2020
PG 7
WC Oncology
SC Oncology
GA QF0PM
UT WOS:000574567900001
PM 32945065
OA Bronze, Green Published
DA 2021-05-03
ER

PT J
AU Lynam, S
   Lugade, AA
   Odunsi, K
AF Lynam, Sarah
   Lugade, Amit A.
   Odunsi, Kunle
TI Immunotherapy for Gynecologic Cancer: Current Applications and Future
   Directions
SO CLINICAL OBSTETRICS AND GYNECOLOGY
LA English
DT Article
DE immunotherapy; checkpoint inhibitor; ovarian cancer; endometrial cancer;
   cervical cancer; adoptive cell transfer
ID TUMOR-INFILTRATING LYMPHOCYTES; AUTOLOGOUS DENDRITIC CELLS; HUMORAL
   IMMUNE-RESPONSE; CYTOLYTIC T-LYMPHOCYTES; OVARIAN-CANCER;
   ANTITUMOR-ACTIVITY; RECURRENT OVARIAN; INTRAEPITHELIAL NEOPLASIA;
   ADOPTIVE IMMUNOTHERAPY; IMMUNOLOGICAL RESPONSE
AB The role of the immune system in the development of cancer has been a subject of ongoing clinical investigation in recent years. Emerging data demonstrate that tumorigenesis resulting in ovarian, uterine, and cervical cancers is a consequence of impaired host immune responses to cancerous cells. Leveraging the immune system through the use of immune checkpoint inhibitors, therapeutic vaccine therapy, and adoptive cell transfer presents a profound opportunity to revolutionize cancer treatment. This review will encompass the role of the immune system in development of gynecologic cancers and highlight recent data regarding immunotherapy applications in ovarian, uterine, and cervical cancers.
C1 [Lynam, Sarah; Odunsi, Kunle] Roswell Park Comprehens Canc Ctr, Dept Gynecol Oncol, Buffalo, NY USA.
   [Lugade, Amit A.; Odunsi, Kunle] Roswell Park Comprehens Canc Ctr, Ctr Immunotherapy, Buffalo, NY USA.
RP Odunsi, K (corresponding author), Roswell Park Comprehens Canc Ctr, Buffalo, NY 14203 USA.
EM kunle.odunsi@roswellpark.org
FU NCI NIH HHSUnited States Department of Health & Human ServicesNational
   Institutes of Health (NIH) - USANIH National Cancer Institute (NCI) [T32
   CA108456] Funding Source: Medline
CR Alvarez RD, 2016, GYNECOL ONCOL, V140, P245, DOI 10.1016/j.ygyno.2015.11.026
   AOKI Y, 1991, CANCER RES, V51, P1934
   Barber A, 2008, J IMMUNOL, V180, P72, DOI 10.4049/jimmunol.180.1.72
   Bellmunt J, 2017, NEW ENGL J MED, V376, P1015, DOI 10.1056/NEJMoa1613683
   BOKHMAN JV, 1983, GYNECOL ONCOL, V15, P10, DOI 10.1016/0090-8258(83)90111-7
   Boon T, 1996, J EXP MED, V183, P725, DOI 10.1084/jem.183.3.725
   Borysiewicz LK, 1996, LANCET, V347, P1523, DOI 10.1016/S0140-6736(96)90674-1
   Brahmer JR, 2012, NEW ENGL J MED, V366, P2455, DOI 10.1056/NEJMoa1200694
   BRICHARD V, 1993, J EXP MED, V178, P489, DOI 10.1084/jem.178.2.489
   Brossart P, 2000, BLOOD, V96, P3102, DOI 10.1182/blood.V96.9.3102.h8003102_3102_3108
   BURNET M, 1957, BMJ-BRIT MED J, V1, P841, DOI 10.1136/bmj.1.5023.841
   CHEEVER MA, 1995, IMMUNOL REV, V145, P33, DOI 10.1111/j.1600-065X.1995.tb00076.x
   Chen YT, 1997, P NATL ACAD SCI USA, V94, P1914, DOI 10.1073/pnas.94.5.1914
   Chung HC, 2019, J CLIN ONCOL, V37, P1470, DOI 10.1200/JCO.18.01265
   Clinicaltrials.gov, 2019, NCT01611558 PHAS 2 S
   Coleman RL, 2015, GYNECOL ONCOL, V137, P3, DOI 10.1016/j.ygyno.2015.01.005
   Coosemans A, 2013, ANTICANCER RES, V33, P3855
   Davis ID, 2004, P NATL ACAD SCI USA, V101, P10697, DOI 10.1073/pnas.0403572101
   de Jong RA, 2009, GYNECOL ONCOL, V114, P105, DOI 10.1016/j.ygyno.2009.03.022
   Disis ML, 2019, JAMA ONCOL, V5, P393, DOI 10.1001/jamaoncol.2018.6258
   Disis ML, 1999, CLIN CANCER RES, V5, P1289
   Dudley ME, 2008, J CLIN ONCOL, V26, P5233, DOI 10.1200/JCO.2008.16.5449
   Dudley ME, 2005, J CLIN ONCOL, V23, P2346, DOI 10.1200/JCO.2005.00.240
   Dunn GP, 2002, NAT IMMUNOL, V3, P991, DOI 10.1038/ni1102-991
   Dunn GP, 2004, ANNU REV IMMUNOL, V22, P329, DOI 10.1146/annurev.immunol.22.012703.104803
   Fader A., 2016, GYNECOL ONCOL, V141, P206, DOI [10.1016/j.ygyno.2016.04.532, DOI 10.1016/J.YGYNO.2016.04.532]
   FREEDMAN RS, 1994, J IMMUNOTHER, V16, P198, DOI 10.1097/00002371-199410000-00004
   Fujita K, 1995, CLIN CANCER RES, V1, P501
   Garcia-Hernandez E, 2006, CANCER GENE THER, V13, P592, DOI 10.1038/sj.cgt.7700937
   Garon EB, 2015, NEW ENGL J MED, V372, P2018, DOI 10.1056/NEJMoa1501824
   Getz G, 2013, NATURE, V497, P67, DOI 10.1038/nature12113
   Gray HJ, 2016, J IMMUNOTHER CANCER, V4, DOI 10.1186/s40425-016-0137-x
   Guo CQ, 2013, ADV CANCER RES, V119, P421, DOI 10.1016/B978-0-12-407190-2.00007-1
   Hamanishi J, 2007, P NATL ACAD SCI USA, V104, P3360, DOI 10.1073/pnas.0611533104
   Hamanishi J, 2015, J CLIN ONCOL, V33, P4015, DOI 10.1200/JCO.2015.62.3397
   Hasegawa K, 2018, J CLIN ONCOL, V36, DOI 10.1200/JCO.2018.36.15_suppl.5594
   Ho M, 2005, CLIN CANCER RES, V11, P3814, DOI 10.1158/1078-0432.CCR-04-2304
   Howitt BE, 2015, JAMA ONCOL, V1, P1319, DOI 10.1001/jamaoncol.2015.2151
   Howlader N., 2019, SEER CANC STAT REV 1
   Huang RY, 2015, ONCOTARGET, V6, P27359, DOI 10.18632/oncotarget.4751
   Infante J, 2016, ANN ONCOL S6, V27(suppl 6), p871P
   Jager E, 1999, INT J CANCER, V84, P506, DOI 10.1002/(SICI)1097-0215(19991022)84:5<506::AID-IJC10>3.0.CO;2-6
   Jager E, 1999, CANCER METAST REV, V18, P143, DOI 10.1023/A:1006220707618
   Jamal-Hanjani M, 2015, CLIN CANCER RES, V21, P1258, DOI 10.1158/1078-0432.CCR-14-1429
   Kandalaft LE, 2013, ONCOIMMUNOLOGY, V2, DOI 10.4161/onci.22664
   Kershaw MH, 2006, CLIN CANCER RES, V12, P6106, DOI 10.1158/1078-0432.CCR-06-1183
   Kim TJ, 2014, NAT COMMUN, V5, DOI 10.1038/ncomms6317
   Konstantinopoulos PA, 2019, J CLIN ONCOL, V37, P2786, DOI 10.1200/JCO.19.01021
   Konstantinopoulos PA, 2018, J CLIN ONCOL, V36, DOI 10.1200/JCO.2018.36.15_suppl.106
   Le DT, 2015, NEW ENGL J MED, V372, P2509, DOI 10.1056/NEJMoa1500596
   Le DT, 2017, SCIENCE, V357, P409, DOI 10.1126/science.aan6733
   Leffers N, 2009, INT J CANCER, V125, P2104, DOI 10.1002/ijc.24597
   LENNETTE ET, 1995, EUR J CANCER, V31A, P1875, DOI 10.1016/0959-8049(95)00354-L
   Lethe B, 1998, INT J CANCER, V76, P903, DOI 10.1002/(SICI)1097-0215(19980610)76:6<903::AID-IJC22>3.0.CO;2-1
   Lheureux S, 2018, JAMA ONCOL, V4, DOI 10.1001/jamaoncol.2017.3776
   Makker V, 2019, LANCET ONCOL, V20, P711, DOI 10.1016/S1470-2045(19)30020-8
   Matulonis UA, 2019, ANN ONCOL, V30, P1080, DOI 10.1093/annonc/mdz135
   Mayadev J, 2017, J CLIN ONCOL, V35, DOI 10.1200/JCO.2017.35.15_suppl.5526
   Mezache L, 2015, MODERN PATHOL, V28, P1594, DOI 10.1038/modpathol.2015.108
   Mirza MR, 2016, NEW ENGL J MED, V375, P2154, DOI 10.1056/NEJMoa1611310
   Nagle CM, 2018, J GYNECOL ONCOL, V29, DOI 10.3802/jgo.2018.29.e39
   Naumann RW, 2019, ANN ONCOL, V30, P898
   Naumann RW, 2019, J CLIN ONCOL, V37, P2825, DOI 10.1200/JCO.19.00739
   Odunsi K, 2003, CANCER RES, V63, P6076
   Odunsi K, 2007, P NATL ACAD SCI USA, V104, P12837, DOI 10.1073/pnas.0703342104
   Odunsi K, 2014, CANCER IMMUNOL RES, V2, P37, DOI 10.1158/2326-6066.CIR-13-0126
   Odunsi K, 2012, P NATL ACAD SCI USA, V109, P5797, DOI 10.1073/pnas.1117208109
   Ott PA, 2018, OBSTET GYNECOL SURV, V73, P26, DOI 10.1097/01.ogx.0000527579.58363.20
   Pardoll DM, 2012, NAT REV CANCER, V12, P252, DOI 10.1038/nrc3239
   Piersma SJ, 2007, CANCER RES, V67, P354, DOI 10.1158/0008-5472.CAN-06-3388
   Pujade-Lauraine E, 2017, LANCET ONCOL, V18, P1274, DOI 10.1016/S1470-2045(17)30469-2
   Quezada SA, 2011, IMMUNOL REV, V241, P104, DOI 10.1111/j.1600-065X.2011.01007.x
   Reinartz S, 2004, CLIN CANCER RES, V10, P1580, DOI 10.1158/1078-0432.CCR-03-0056
   Robbins PF, 1996, J EXP MED, V183, P1185, DOI 10.1084/jem.183.3.1185
   Robert C, 2014, LANCET, V384, P1109, DOI 10.1016/S0140-6736(14)60958-2
   Rose PG, 1999, NEW ENGL J MED, V340, P1144, DOI 10.1056/NEJM199904153401502
   ROSENBERG SA, 1988, NEW ENGL J MED, V319, P1676, DOI 10.1056/NEJM198812223192527
   Sabbatini P, 2012, CLIN CANCER RES, V18, P6497, DOI 10.1158/1078-0432.CCR-12-2189
   Santin AD, 1999, J VIROL, V73, P5402, DOI 10.1128/JVI.73.7.5402-5410.1999
   Santin AD, 2000, GYNECOL OBSTET INVES, V49, P194, DOI 10.1159/000010246
   Sato E, 2005, P NATL ACAD SCI USA, V102, P18538, DOI 10.1073/pnas.0509182102
   Scanlan MJ, 1998, INT J CANCER, V76, P652, DOI 10.1002/(SICI)1097-0215(19980529)76:5<652::AID-IJC7>3.3.CO;2-9
   Shah W, 2011, CELL MOL IMMUNOL, V8, P59, DOI 10.1038/cmi.2010.56
   Sharma RK, 2009, CANCER RES, V69, P4319, DOI 10.1158/0008-5472.CAN-08-3141
   Stevanovic S, 2018, J CLIN ONCOL S15, V26(suppl 15), P3004
   Stevanovic S, 2015, J CLIN ONCOL, V33, P1543, DOI 10.1200/JCO.2014.58.9093
   Stockert E, 1998, J EXP MED, V187, P1349, DOI 10.1084/jem.187.8.1349
   Szender JB, 2017, GYNECOL ONCOL, V145, P420, DOI 10.1016/j.ygyno.2017.03.509
   Tanyi JL, 2018, SCI TRANSL MED, V10, DOI 10.1126/scitranslmed.aao5931
   Tewari KS, 2014, NEW ENGL J MED, V370, P734, DOI 10.1056/NEJMoa1309748
   Tindle RW, 1996, CURR OPIN IMMUNOL, V8, P643, DOI 10.1016/S0952-7915(96)80080-X
   VANDERBRUGGEN P, 1991, SCIENCE, V254, P1643, DOI 10.1126/science.1840703
   Varga A, 2019, GYNECOL ONCOL, V152, P243, DOI 10.1016/j.ygyno.2018.11.017
   Walboomers JMM, 1999, J PATHOL, V189, P12, DOI 10.1002/(SICI)1096-9896(199909)189:1&lt;12::AID-PATH431&gt;3.0.CO;2-F
   Wieser Verena, 2018, Oncotarget, V9, P17501, DOI 10.18632/oncotarget.24770
   Wright SE, 2012, J IMMUNOTHER, V35, P196, DOI 10.1097/CJI.0b013e318243f213
   Wrzesinski C, 2010, J IMMUNOTHER, V33, P1, DOI 10.1097/CJI.0b013e3181b88ffc
   Yang W, 2013, IMMUNOLOGY, V139, P513, DOI 10.1111/imm.12101
   Zhang L, 2003, NEW ENGL J MED, V348, P203, DOI 10.1056/NEJMoa020177
NR 99
TC 4
Z9 4
U1 2
U2 17
PU LIPPINCOTT WILLIAMS & WILKINS
PI PHILADELPHIA
PA TWO COMMERCE SQ, 2001 MARKET ST, PHILADELPHIA, PA 19103 USA
SN 0009-9201
EI 1532-5520
J9 CLIN OBSTET GYNECOL
JI Clin. Obstet. Gynecol.
PD MAR
PY 2020
VL 63
IS 1
BP 48
EP 63
DI 10.1097/GRF.0000000000000513
PG 16
WC Obstetrics & Gynecology
SC Obstetrics & Gynecology
GA KF5OC
UT WOS:000509290300007
PM 31833846
OA Green Accepted
DA 2021-05-03
ER

PT J
AU Lupi, LA
   Delella, FK
   Cucielo, MS
   Romagnoli, GG
   Kaneno, R
   Nunes, ID
   Domeniconi, RF
   Martinez, M
   Martinez, FE
   Favaro, WJ
   Chuffa, LGD
AF Lupi, Luiz Antonio
   Delella, Flavia Karina
   Cucielo, Maira Smaniotto
   Romagnoli, Graziela Gorete
   Kaneno, Ramon
   Nunes, Iseu da Silva
   Domeniconi, Raquel Fantin
   Martinez, Marcelo
   Martinez, Francisco Eduardo
   Favaro, Wagner Josa
   de Almeida Chuffa, Luiz Gustavo
TI P-MAPA and Interleukin-12 Reduce Cell Migration/Invasion and Attenuate
   the Toll-Like Receptor-Mediated Inflammatory Response in Ovarian Cancer
   SKOV-3 Cells: A Preliminary Study
SO MOLECULES
LA English
DT Article
DE ovarian cancer; P-MAPA; IL-12; TLR signaling; inflammation;
   chemoresistance
ID RECOMBINANT HUMAN INTERLEUKIN-3; NF-KAPPA-B; DENDRITIC CELLS; T-CELLS;
   CHEMOTHERAPY; PACLITAXEL; EXPRESSION; TLR4; CHEMORESISTANCE; ACTIVATION
AB Immunotherapies have emerged as promising complementary treatments for ovarian cancer (OC), but its effective and direct role on OC cells is unclear. This study examined the combinatory effects of the protein aggregate magnesium-ammonium phospholinoleate-palmitoleate anhydride, known as P-MAPA, and the human recombinant interleukin-12 (hrIL-12) on cell migration/invasion, apoptosis, toll-like receptor (TLR)-mediated inflammation, and cytokine/chemokine profile in human OC cell line SKOV-3. P-MAPA and IL-12 showed cancer cell toxicity under low doses after 48 h. Although apoptosis/necrosis and the cell cycle were unchanged by the treatments, P-MAPA enhanced the sensitivity to paclitaxel (PTX) and P-MAPA associated with IL-12 significantly reduced the migratory potential and invasion capacity of SKOV-3 cells. P-MAPA therapy reduced TLR2 immunostaining and the myeloid differentiation factor 88 (MyD88), but not the TLR4 levels. Moreover, the combination of P-MAPA with IL-12 attenuated the levels of MyD88, interferon regulatory factor 3 (IRF3) and nuclear factor kappa B (NF-kB p65). The IL-12 levels were increased and P-MAPA stimulated the secretion of cytokines IL-3, IL-9, IL-10, and chemokines MDC/CCL22 and, regulated on activation, normal T cells expressed and secreted (RANTES)/CCL5. Conversely, combination therapy reduced the levels of IL-3, IL-9, IL-10, MDC/CCL22, and RANTES/CCL5. Collectively, P-MAPA and IL-12 reduce cell dynamics and effectively target the TLR-related downstream molecules, eliciting a protective effect against chemoresistance. P-MAPA also stimulates the secretion of anti-inflammatory molecules, possibly having an immune response in the OC microenvironment.
C1 [Lupi, Luiz Antonio; Cucielo, Maira Smaniotto; Domeniconi, Raquel Fantin; Martinez, Francisco Eduardo; de Almeida Chuffa, Luiz Gustavo] UNESP Sao Paulo State Univ, Inst Biosci, Dept Anat, BR-18618689 Botucatu, SP, Brazil.
   [Delella, Flavia Karina] UNESP Sao Paulo State Univ, Inst Biosci, Dept Morphol, BR-18618689 Botucatu, SP, Brazil.
   [Romagnoli, Graziela Gorete; Kaneno, Ramon] UNESP Sao Paulo State Univ, Inst Biosci, Dept Microbiol & Immunol, BR-18618689 Botucatu, SP, Brazil.
   [Nunes, Iseu da Silva] Farmabrasilis R&D Div, BR-13279020 Campinas, SP, Brazil.
   [Martinez, Marcelo] Univ Fed Sao Carlos, Dept Morphol & Pathol, BR-13565905 Sao Paulo, Brazil.
   [Favaro, Wagner Josa] Univ Estadual Campinas, Dept Struct & Funct Biol, UNICAMP, BR-13083970 Campinas, SP, Brazil.
RP Chuffa, LGD (corresponding author), UNESP Sao Paulo State Univ, Inst Biosci, Dept Anat, BR-18618689 Botucatu, SP, Brazil.
EM luiz.lupi@unesp.br; flavia.delella@unesp.br; maira.cucielo@gmail.com;
   graziela.romagnoli@unesp.br; rskaneno@yahoo.com.br; iseununes@gmail.com;
   raquel.domeniconi@unesp.br; martinez@ufscar.br; fe.martinez@unesp.br;
   favarowj@unicamp.br; guchuffa@yahoo.com.br
RI de Almeida Chuffa, Luiz Gustavo/ABC-2781-2020; Martinez, Francisco
   Eduardo/P-4804-2018; Favaro, Wagner Jose/AAS-7463-2020; Kaneno,
   Ramon/H-3088-2012; Chuffa, Luiz Gustavo/A-4085-2010; Domeniconi,
   Raquel/C-2530-2012
OI Favaro, Wagner Jose/0000-0001-5830-8938; Kaneno,
   Ramon/0000-0002-4292-3298; Cucielo, Maira/0000-0003-0593-9335; NUNES,
   ISEU/0000-0002-2818-3107; Chuffa, Luiz Gustavo/0000-0002-0199-3396;
   Domeniconi, Raquel/0000-0003-2938-010X
FU Farmabrasilis-Brazil; FAPESP (Fundacao de Amparo a Pesquisa do Estado de
   Sao Paulo)Fundacao de Amparo a Pesquisa do Estado de Sao Paulo (FAPESP)
   [2019/00906-6, 2016/03993-9]; CAPESCAPES [0708/2018]; CNPqNational
   Council for Scientific and Technological Development (CNPq)
   [401040/2016-0]
FX We would like to give a special thanks to Farmabrasilis-Brazil, FAPESP
   (Fundacao de Amparo a Pesquisa do Estado de Sao Paulo, grant numbers:
   2019/00906-6 and 2016/03993-9), CAPES (grant number: 0708/2018), and
   CNPq (grant number: 401040/2016-0) by providing financial support.
CR Ahn HJ, 2004, J CELL BIOCHEM, V91, P1043, DOI 10.1002/jcb.20006
   Barbieri F, 2010, J ONCOL, V2010, DOI 10.1155/2010/426956
   Bronte G, 2014, EXPERT OPIN BIOL TH, V14, P103, DOI 10.1517/14712598.2014.859671
   Cannistra SA, 2004, NEW ENGL J MED, V351, P2519, DOI 10.1056/NEJMra041842
   Chen R, 2008, ONCOGENE, V27, P225, DOI 10.1038/sj.onc.1210907
   Chuffa LGA, 2015, BMC CANCER, V15, DOI 10.1186/s12885-015-1032-4
   Chuffa LGA, 2013, PLOS ONE, V8, DOI 10.1371/journal.pone.0081676
   Cohen CA, 2016, J INTERF CYTOK RES, V36, P62, DOI 10.1089/jir.2015.0049
   Colombo MP, 2002, CYTOKINE GROWTH F R, V13, P155, DOI 10.1016/S1359-6101(01)00032-6
   Colvin EK, 2014, FRONT ONCOL, V4, DOI 10.3389/fonc.2014.00137
   d'Adhemar CJ, 2014, PLOS ONE, V9, DOI 10.1371/journal.pone.0100816
   Chuffa LGD, 2018, J OVARIAN RES, V11, DOI 10.1186/s13048-018-0380-5
   Chuffa LGD, 2017, STEROIDS, V118, P93, DOI 10.1016/j.steroids.2016.12.011
   Ebell MH, 2016, AM J PREV MED, V50, P384, DOI 10.1016/j.amepre.2015.09.023
   Fallows S, 2001, J PATHOL, V194, P68, DOI 10.1002/path.857
   Favaro WJ, 2012, INFECT AGENTS CANCER, V7, DOI 10.1186/1750-9378-7-14
   Fialova A, 2013, INT J CANCER, V132, P1070, DOI 10.1002/ijc.27759
   Gaikwad SM, 2015, INT J BIOCHEM CELL B, V61, P90, DOI 10.1016/j.biocel.2015.02.001
   Garcia PV, 2016, BMC CANCER, V16, DOI 10.1186/s12885-016-2474-z
   Giuntoli RL, 2009, ANTICANCER RES, V29, P2875
   Hurteau JA, 2001, GYNECOL ONCOL, V82, P7, DOI 10.1006/gyno.2001.6255
   Jouhi L, 2015, ANTICANCER RES, V35, P1843
   Kelly MG, 2006, CANCER RES, V66, P3859, DOI 10.1158/0008-5472.CAN-05-3948
   Kim KH, 2012, WORLD J SURG ONCOL, V10, DOI 10.1186/1477-7819-10-193
   Lavoue V, 2013, J TRANSL MED, V11, DOI 10.1186/1479-5876-11-147
   Lee LF, 2000, J IMMUNOL, V164, P2769, DOI 10.4049/jimmunol.164.5.2769
   Lenzi R, 2007, J TRANSL MED, V5, DOI 10.1186/1479-5876-5-66
   Li Z, 2016, TUMOR BIOL, V37, P13279, DOI 10.1007/s13277-016-5163-2
   Meng Y, 2016, ONCOL REP, V36, P2463, DOI 10.3892/or.2016.5076
   Milliken D, 2002, CLIN CANCER RES, V8, P1108
   Muccioli Maria, 2012, ISRN Oncol, V2012, P642141, DOI 10.5402/2012/642141
   Park J, 2014, CANCER IMMUNOL IMMUN, V63, P835, DOI 10.1007/s00262-014-1557-4
   Prabst K, 2017, METHODS MOL BIOL, V1601, P1, DOI 10.1007/978-1-4939-6960-9_1
   Qu QX, 2017, CELL PHYSIOL BIOCHEM, V43, P1893, DOI 10.1159/000484109
   Siegel RL, 2017, CA-CANCER J CLIN, V67, P7, DOI 10.3322/caac.21387
   Singh M, 2016, IMMUNOL INVEST, V45, P712, DOI 10.1080/08820139.2016.1186689
   Soria G, 2008, CANCER LETT, V267, P271, DOI 10.1016/j.canlet.2008.03.018
   Su W, 2001, BIOCHEM BIOPH RES CO, V280, P503, DOI 10.1006/bbrc.2000.4150
   Szajnik M, 2009, ONCOGENE, V28, P4353, DOI 10.1038/onc.2009.289
   Tino AB, 2016, J OVARIAN RES, V9, DOI 10.1186/s13048-016-0293-0
   Trinchieri G, 2003, NAT REV IMMUNOL, V3, P133, DOI 10.1038/nri1001
   Ullah MO, 2016, J LEUKOCYTE BIOL, V100, P27, DOI 10.1189/jlb.2RI1115-531R
   Vargas TR, 2017, SEMIN IMMUNOPATHOL, V39, P39, DOI 10.1007/s00281-016-0599-4
   VELDHUIS GJ, 1995, J CLIN ONCOL, V13, P733, DOI 10.1200/JCO.1995.13.3.733
   Vulcano M, 2001, EUR J IMMUNOL, V31, P812, DOI 10.1002/1521-4141(200103)31:3<812::AID-IMMU812>3.0.CO;2-L
   Wang AC, 2009, EUR J CLIN INVEST, V39, P157, DOI 10.1111/j.1365-2362.2008.02070.x
   Wang YJ, 2018, GENES DIS, V5, P194, DOI 10.1016/j.gendis.2018.05.003
   Yamamoto K, 1999, J IMMUNOTHER, V22, P539, DOI 10.1097/00002371-199911000-00008
   Yamamoto M, 2003, SCIENCE, V301, P640, DOI 10.1126/science.1087262
   Zhan YP, 2015, J OVARIAN RES, V8, DOI 10.1186/s13048-015-0178-7
   Zhu GL, 2019, FOOD SCI NUTR, V7, P1251, DOI 10.1002/fsn3.954
   Zsiros E, 2015, CLIN CANCER RES, V21, P2840, DOI 10.1158/1078-0432.CCR-14-2777
NR 52
TC 6
Z9 6
U1 0
U2 3
PU MDPI
PI BASEL
PA ST ALBAN-ANLAGE 66, CH-4052 BASEL, SWITZERLAND
EI 1420-3049
J9 MOLECULES
JI Molecules
PD JAN
PY 2020
VL 25
IS 1
AR 5
DI 10.3390/molecules25010005
PG 23
WC Biochemistry & Molecular Biology; Chemistry, Multidisciplinary
SC Biochemistry & Molecular Biology; Chemistry
GA KL9XN
UT WOS:000513770000005
PM 31861351
OA DOAJ Gold, Green Published
DA 2021-05-03
ER

PT J
AU Sweigert, SE
   Bajic, P
   Aragao, A
   Picken, M
   Woods, ME
AF Sweigert, Sarah E.
   Bajic, Petar
   Aragao, Alessa
   Picken, Maria
   Woods, Michael E.
TI Renal Cell Carcinoma with Direct Extension into the Gonadal Vein,
   Uterus, Fallopian Tube, and Bilateral Ovaries: A Case Report
SO JOURNAL OF KIDNEY CANCER AND VHL
LA English
DT Article
DE gonadal vein; invasive; kidney cancer; ovary; renal cell carcinoma;
   uterus
ID COMPUTED-TOMOGRAPHY; THROMBOSIS
AB Renal cell carcinoma (RCC) with invasion into the renal vein is well described; however, invasion into the gonadal vein is a rare event with less than five cases reported in the literature. RCC occasionally presents with metastasis to the ovaries or the fallopian tubes, although this is also a rare occurrence. We present a case of locally advanced left RCC with direct extension into the ipsilateral gonadal vein with extension into the bilateral ovaries and uterus, which has not been previously described. Computed tomography (CT) in a 72-year-old female with a 35-pound weight loss indicated the presence of a 16-cm left renal mass with caudal tumor extension through the left gonadal vein and regional lymphadenopathy. There was no evidence of distant metastasis, and she underwent an open left radical nephrectomy. Intraoperatively, she was found to have direct extension of the tumor through the left gonadal vein into the uterus, bilateral ovaries, and the left fallopian tube. All visible disease was resected, and retroperitoneal and pelvic lymphadenectomy were performed. The patient had an uneventful hospital course. Pathology revealed clear cell RCC, Fuhrman grade 3. The final pathologic stage was pT4N1M1. The patient was ultimately noted to have pulmonary metastasis and was treated with immunotherapy with no evidence of disease progression.
C1 [Sweigert, Sarah E.; Woods, Michael E.] Loyola Univ Chicago, Dept Urol, Stritch Sch Med, Maywood, IL USA.
   [Bajic, Petar] Cleveland Clin, Glickman Urol & Kidney Inst, Cleveland, OH 44106 USA.
   [Aragao, Alessa; Picken, Maria] Loyola Univ Chicago, Dept Pathol, Stritch Sch Med, Maywood, IL USA.
RP Sweigert, SE (corresponding author), Dept Urol, 2160 S First Ave,Bldg 54,Room 237A, Maywood, IL 60153 USA.
EM Sarah.Sweigert@lumc.edu
RI Bajic, Petar/J-7332-2019
OI Bajic, Petar/0000-0002-4884-2288; Picken, Maria/0000-0002-8065-6178
CR American Cancer Society, 2019, CANC FACTS FIG 2019
   Bray F, 2018, CA-CANCER J CLIN, V68, P394, DOI 10.3322/caac.21492
   Chow WH, 2010, NAT REV UROL, V7, P245, DOI 10.1038/nrurol.2010.46
   Delahunt B, 2013, AM J SURG PATHOL, V37, P1490, DOI 10.1097/PAS.0b013e318299f0fb
   Ghersin E, 2005, J COMPUT ASSIST TOMO, V29, P472, DOI 10.1097/01.rct.0000164514.31030.d7
   Goyal Ankur, 2014, BMJ Case Rep, V2014, DOI 10.1136/bcr-2013-201576
   Haghighatkhah H, 2015, INDIAN J UROL, V31, P79, DOI 10.4103/0970-1591.139553
   KELVIN FM, 1975, BRIT J RADIOL, V48, P315, DOI 10.1259/0007-1285-48-568-315
   Komatsubara M, 2016, UROLOGY, V95, pE3, DOI 10.1016/j.urology.2016.05.057
   Liang L, 2016, HUM PATHOL, V51, P96, DOI 10.1016/j.humpath.2015.12.017
   MULCAHY JJ, 1970, J UROLOGY, V104, P50, DOI 10.1016/S0022-5347(17)61669-0
   Narayan R, 2016, INDIAN J NUCL MED, V31, P238, DOI 10.4103/0972-3919.183607
   Thomas AA, 2009, UROLOGY, V73, P1229, DOI 10.1016/j.urology.2008.11.020
   Uruc F, 2017, CASE REP SURG, V2017, DOI 10.1155/2017/9849205
NR 14
TC 0
Z9 0
U1 0
U2 0
PU CODON PUBLICATIONS
PI BRISBANE
PA LEVEL 9, 167 EAGLE ST, BRISBANE, QLD 4000, AUSTRALIA
SN 2203-5826
J9 J KIDNEY CANCER VHL
JI J. Kidney Cancer VHL
PY 2020
VL 7
IS 3
BP 1
EP 4
DI 10.15586/jkcvhl.2020.130
PG 4
WC Oncology
SC Oncology
GA NC0KK
UT WOS:000560901500001
PM 32953420
OA DOAJ Gold
DA 2021-05-03
ER

PT J
AU Smazynski, J
   Hamilton, PT
   Thornton, S
   Milne, K
   Wouters, MCA
   Webb, JR
   Nelson, BH
AF Smazynski, Julian
   Hamilton, Phineas T.
   Thornton, Shelby
   Milne, Katy
   Wouters, Maartje C. A.
   Webb, John R.
   Nelson, Brad H.
TI The immune suppressive factors CD155 and PD-L1 show contrasting
   expression patterns and immune correlates in ovarian and other cancers
SO GYNECOLOGIC ONCOLOGY
LA English
DT Article
DE Immunotherapy; CD155; PD-L1; TIGIT; Cold tumors; Checkpoint blockade
ID INFILTRATING T-CELLS; TIGIT; PROGNOSIS; MOLECULES; GENE
AB Objective. We recently showed that tumors with an immunologically 'cold' phenotype are enriched for expression of stemness-associated genes and PVR/CD155, the ligand of the immunosuppressive molecule TIGIT. To explore the therapeutic implications of this finding, we investigated the relationship between PVR/CD155 expression, tumor-infiltrating lymphocytes (TIL), and prognosis in high-grade serous ovarian cancer (HGSC) and other cancers.
   Methods. Expression of CD155, TIGIT, PD-1, PD-L1, and other immune markers in HGSC was assessed by high-dimensional flow cytometry, multi-color histological imaging, and/or gene expression profiling. The prognostic significance of PVR/CD155 and CD274/PD-L1 expression was assessed bioinformatically in HGSC and 32 other cancers in The Cancer Genome Atlas.
   Results. T cells from HGSC frequently co-expressed TIGIT and PD-1, and the ratio of TIGIT to PD-1 expression increased markedly after in vitro expansion with a clinically relevant protocol. CD155 was commonly expressed on malignant epithelium in HGSC and showed a negative or non-significant association with TIL. In contrast, PD-L1 was predominantly expressed by tumor-associated macrophages and positively associated with TIL. These contrasts between CD155 and PD-L1 were seen across HGSC patients, across metastatic sites within individual patients, and even within individual tumor deposits. PVR/CD155 and CD274/PD-L1 exhibited divergent prognostic associations across diverse cancer types in TCGA, including HGSC.
   Conclusions. CD155 and PD-L1 exhibit contrasting expression patterns, TIL associations and prognostic significance, suggesting they represent non-redundant immunosuppressive mechanisms. The CD155/TIGIT pathway represents a compelling immunotherapeutic target for HGSC and for immunologically cold tumors in general. Crown Copyright (C) 2020 Published by Elsevier Inc.
C1 [Smazynski, Julian; Hamilton, Phineas T.; Thornton, Shelby; Milne, Katy; Wouters, Maartje C. A.; Webb, John R.; Nelson, Brad H.] BC Canc, Dedey Res Ctr, Victoria, BC V8R 6V5, Canada.
   [Smazynski, Julian; Webb, John R.; Nelson, Brad H.] Univ Victoria, Dept Biochem & Microbiol, Victoria, BC V8P 3E6, Canada.
   [Nelson, Brad H.] Univ British Columbia, Dept Med Genet, Vancouver, BC V6T 1Z3, Canada.
RP Nelson, BH (corresponding author), British Columbia Canc Agcy, 2410 Lee Ave, Victoria, BC V8R 6V5, Canada.
EM bnelson@bccrc.ca
RI Wouters, Maartje/A-6431-2016
OI Wouters, Maartje/0000-0001-5829-6973
FU BC Cancer Foundation; Canadian Cancer SocietyCanadian Cancer Society
   (CCS); Canada's Networks of Centres of Excellence [BioCanRx FY16/CORE7];
   Canadian Institutes of Health ResearchCanadian Institutes of Health
   Research (CIHR) [MOP 142436, MFE 158087]; Terry Fox Research Institute
   [1060]; Cancer Research Society; Michael Smith Foundation for Health
   ResearchMichael Smith Foundation for Health Research [16631]; Carraresi
   Foundation OVCARE Research Grants - VGH & UBC Hospital Foundation;
   Canadian Institutes of Health Research Postdoctoral FellowshipsCanadian
   Institutes of Health Research (CIHR)
FX Funding was provided by the BC Cancer Foundation (B.H.N), Canadian
   Cancer Society (B.H.N), Canada's Networks of Centres of Excellence
   (BioCanRx FY16/CORE7; B. H.N and M.C.A.W), Canadian Institutes of Health
   Research (MOP 142436 and MFE 158087; B.H. N), Terry Fox Research
   Institute (TFRI#1060; B.H. N.), Cancer Research Society (B.H.N.),
   Michael Smith Foundation for Health Research (16631; M.C.A.W), Carraresi
   Foundation OVCARE Research Grants supported by the VGH & UBC Hospital
   Foundation (P.T.H), and Canadian Institutes of Health Research
   Postdoctoral Fellowships (P.T.H. and M.C.A.W).
CR [Anonymous], 2008, BLOOD, DOI DOI 10.1182/BLOOD-2008-08-173914
   Bowtell DD, 2015, NAT REV CANCER, V15, P668, DOI 10.1038/nrc4019
   Brlic PK, 2019, CELL MOL IMMUNOL, V16, P40, DOI 10.1038/s41423-018-0168-y
   Castro F, 2018, FRONT IMMUNOL, V9, DOI 10.3389/fimmu.2018.00847
   Chan CJ, 2010, J IMMUNOL, V184, P902, DOI 10.4049/jimmunol.0903225
   Chauvin JM, 2015, J CLIN INVEST, V125, P2046, DOI 10.1172/JCI80445
   Danaher P, 2017, J IMMUNOTHER CANCER, V5, DOI 10.1186/s40425-017-0215-8
   Darvin P, 2018, EXP MOL MED, V50, DOI 10.1038/s12276-018-0191-1
   Dougall WC, 2017, IMMUNOL REV, V276, P112, DOI 10.1111/imr.12518
   Escalante NK, 2011, ARTERIOSCL THROM VAS, V31, P1177, DOI 10.1161/ATVBAHA.111.224162
   Gaillard Stephanie L, 2016, Gynecol Oncol Res Pract, V3, P11
   Gajewski TF, 2015, SEMIN ONCOL, V42, P663, DOI 10.1053/j.seminoncol.2015.05.011
   Ganzfried BF, 2013, DATABASE-OXFORD, DOI 10.1093/database/bat013
   GETIS A, 1992, GEOGR ANAL, V24, P189, DOI 10.1111/j.1538-4632.1992.tb00261.x
   Harjunpaa H, 2018, ONCOIMMUNOLOGY, V7, DOI 10.1080/2162402X.2018.1445949
   Hirota T, 2005, ONCOGENE, V24, P2229, DOI 10.1038/sj.onc.1208409
   Hwang WT, 2012, GYNECOL ONCOL, V124, P192, DOI 10.1016/j.ygyno.2011.09.039
   Johnston RJ, 2014, CANCER CELL, V26, P923, DOI 10.1016/j.ccell.2014.10.018
   Kroeger DR, 2016, CLIN CANCER RES, V22, P3005, DOI 10.1158/1078-0432.CCR-15-2762
   Li XY, 2018, J CLIN INVEST, V128, P2613, DOI 10.1172/JCI98769
   Lu L, 2014, J TRANSL MED, V12, DOI 10.1186/1479-5876-12-36
   Martin L, 2016, IMPLEMENT SCI, V11
   Miranda A, 2019, P NATL ACAD SCI USA, V116, P9020, DOI 10.1073/pnas.1818210116
   Mittal D, 2019, CANCER IMMUNOL RES, V7, P559, DOI 10.1158/2326-6066.CIR-18-0637
   Nawaz S, 2015, MODERN PATHOL, V28, P1621, DOI 10.1038/modpathol.2015.133
   Nishiwada S, 2015, ANTICANCER RES, V35, P2287
   O'Donnell JS, 2020, SEMIN CANCER BIOL, V65, P189, DOI 10.1016/j.semcancer.2019.11.013
   O'Donnell JS, 2017, CANCER TREAT REV, V52, P71, DOI 10.1016/j.ctrv.2016.11.007
   Pauken KE, 2014, CANCER CELL, V26, P785, DOI 10.1016/j.ccell.2014.11.016
   Sloan KE, 2004, BMC CANCER, V4, DOI 10.1186/1471-2407-4-73
   Solecki DJ, 2002, J BIOL CHEM, V277, P25697, DOI 10.1074/jbc.M201378200
   Takai Y, 2008, NAT REV MOL CELL BIO, V9, P603, DOI 10.1038/nrm2457
   Vareki SM, 2018, J IMMUNOTHER CANCER, V6, DOI 10.1186/s40425-018-0479-7
   Viechtbauer W, 2010, J STAT SOFTW, V36, P1, DOI 10.18637/jss.v036.i03
   Wang B, 2018, SCI IMMUNOL, V3, DOI 10.1126/sciimmunol.aat7061
   Webb JR, 2016, GYNECOL ONCOL, V141, P293, DOI 10.1016/j.ygyno.2016.03.008
   Xu YL, 2019, ONCOL LETT, V17, P2960, DOI 10.3892/ol.2019.9910
   Yong HM, 2019, BIOMED PHARMACOTHER, V115, DOI 10.1016/j.biopha.2019.108884
   Zhang AW, 2018, CELL, V173, P1755, DOI 10.1016/j.cell.2018.03.073
   Zhuo BB, 2018, ONCOL LETT, V15, P7312, DOI 10.3892/ol.2018.8228
NR 40
TC 4
Z9 4
U1 0
U2 4
PU ACADEMIC PRESS INC ELSEVIER SCIENCE
PI SAN DIEGO
PA 525 B ST, STE 1900, SAN DIEGO, CA 92101-4495 USA
SN 0090-8258
EI 1095-6859
J9 GYNECOL ONCOL
JI Gynecol. Oncol.
PD JUL
PY 2020
VL 158
IS 1
BP 167
EP 177
DI 10.1016/j.ygyno.2020.04.689
PG 11
WC Oncology; Obstetrics & Gynecology
SC Oncology; Obstetrics & Gynecology
GA MC0NH
UT WOS:000542994200067
PM 32446718
OA Green Published, Other Gold
DA 2021-05-03
ER

PT J
AU Santos, JM
   Heinio, C
   Cervera-Carrascon, V
   Quixabeira, DCA
   Siurala, M
   Havunen, R
   Butzow, R
   Zafar, S
   de Gruijl, T
   Lassus, H
   Kanerva, A
   Hemminki, A
AF Santos, Joao Manuel
   Heinio, Camilla
   Cervera-Carrascon, Victor
   Quixabeira, Dafne C. A.
   Siurala, Mikko
   Havunen, Riikka
   Butzow, Ralf
   Zafar, Sadia
   de Gruijl, Tanja
   Lassus, Heini
   Kanerva, Anna
   Hemminki, Akseli
TI Oncolytic adenovirus shapes the ovarian tumor microenvironment for
   potent tumor-infiltrating lymphocyte tumor reactivity
SO JOURNAL FOR IMMUNOTHERAPY OF CANCER
LA English
DT Article
DE oncolytic virus; adenovirus; TIL therapy; immunotherapy; tumor
   microenvironment; tumor-infiltrating lymphocytes
ID ADOPTIVE CELL THERAPY; NECROSIS-FACTOR-ALPHA; REGULATORY T-CELLS;
   METASTATIC MELANOMA; CANCER-CELLS; FAVORABLE PROGNOSIS; COMPLETE
   RESPONSES; PD-L1 EXPRESSION; IMMUNE-RESPONSE; IN-VIVO
AB Background
   Ovarian cancers often contain significant numbers of tumor-infiltrating lymphocytes (TILs) that can be readily harnessed for adoptive T-cell therapy (ACT). However, the immunosuppressive ovarian tumor microenvironment and lack of tumor reactivity in TILs can limit the effectiveness of the therapy. We hypothesized that by using an oncolytic adenovirus (Ad5/3-E2F-D24-hTNFa-IRES-hIL2; TILT-123) to deliver tumor necrosis factor alpha (TNFa) and interleukin-2 (IL-2), we could counteract immunosuppression, and enhance antitumor TIL responses in ovarian cancer (OVCA).
   Methods
   We established ex vivo tumor cultures freshly derived from patients with advanced OVCA and evaluated the effects of Ad5/3-E2F-D24-hTNFa-IRES-hIL2 or Ad5/3-E2F-D24 (the control virus without TNFa and IL-2) on TILs, cytokine response and tumor viability. Tumor reactivity was assessed by determining interferon gamma (IFNg) response of clinically relevant TILs towards autologous T-cell-depleted ex vivo tumor cultures pretreated with or without the aforementioned oncolytic adenoviruses.
   Results
   Treatment of ex vivo tumor cultures with Ad5/3-E2F-D24-hTNFa-IRES-hIL2 caused a substantial rise in proinflammatory signals: increased secretion of IFNg, CXCL10, TNFa and IL-2, and concomitant activation of CD4+ and CD8+ TILs. Potent tumor reactivity was seen, as clinically relevant TIL secreted high levels of IFNg in response to autologous T-cell-depleted ovarian ex vivo tumor cultures treated with Ad5/3-E2F-D24-hTNFa-IRES-hIL2. This phenomenon was independent of PD-L1 expression in tumor cells, a factor that determined the variability of IFNg responses seen in different patient samples.
   Conclusions
   Overall, oncolytic adenovirus Ad5/3-E2F-D24-hTNFa-IRES-hIL2 was able to rewire the ovarian tumor microenvironment to accommodate heightened antitumor TIL reactivity. Such effects may improve the clinical effectiveness of ACT with TILs in patients with advanced OVCA.
C1 [Santos, Joao Manuel; Heinio, Camilla; Cervera-Carrascon, Victor; Quixabeira, Dafne C. A.; Siurala, Mikko; Havunen, Riikka; Zafar, Sadia; Kanerva, Anna; Hemminki, Akseli] Univ Helsinki, Canc Gene Therapy Grp, Translat Immunol Res Program, Fac Med, Helsinki, Finland.
   [Santos, Joao Manuel; Cervera-Carrascon, Victor; Siurala, Mikko; Havunen, Riikka; Hemminki, Akseli] TILT Biotherapeut, Helsinki, Finland.
   [Butzow, Ralf] Helsinki Univ Hosp, Comprehens Canc Ctr, Helsinki, Finland.
   [de Gruijl, Tanja] Univ Med Ctr Amsterdam, Dept Med Oncol, Canc Ctr Amsterdam, Amsterdam, Netherlands.
   [de Gruijl, Tanja] Univ Med Ctr Amsterdam, Dept Radiat Oncol, Canc Ctr Amsterdam, Amsterdam, Netherlands.
   [Lassus, Heini; Kanerva, Anna] Helsinki Univ Hosp, Dept Obstet & Gynecol, Helsinki, Finland.
RP Hemminki, A (corresponding author), Univ Helsinki, Canc Gene Therapy Grp, Translat Immunol Res Program, Fac Med, Helsinki, Finland.; Hemminki, A (corresponding author), TILT Biotherapeut, Helsinki, Finland.
EM akseli.hemminki@helsinki.fi
RI Cervera-Carrascon, Victor/AAV-5435-2020
OI Cervera-Carrascon, Victor/0000-0001-6684-3666; Lassus,
   Heini/0000-0003-0598-5147; Quixabeira, Dafne/0000-0003-2614-3942
FU European Commission Marie Curie Innovative Training Network (ITN) grant
   VIRION (H2020-MSCA-ITN-2014) [643130]; Finnish Cultural
   FoundationFinnish Cultural Foundation; Jane and Aatos Erkko Foundation;
   HUCH Research Funds (EVO); Sigrid Juselius FoundationSigrid Juselius
   Foundation; Finnish Cancer Organizations; University of Helsinki;
   Finnish Society of Sciences and Letters; TILT Biotherapeutics
FX This study was supported by the European Commission Marie Curie
   Innovative Training Network (ITN) grant VIRION (H2020-MSCA-ITN-2014,
   project number 643130), Finnish Cultural Foundation, Jane and Aatos
   Erkko Foundation, HUCH Research Funds (EVO), Sigrid Juselius Foundation,
   Finnish Cancer Organizations, University of Helsinki, The Finnish
   Society of Sciences and Letters and TILT Biotherapeutics.
CR Andersen R, 2016, CLIN CANCER RES, V22, P3734, DOI 10.1158/1078-0432.CCR-15-1879
   Andersen R, 2015, HUM VACC IMMUNOTHER, V11, P2790, DOI 10.1080/21645515.2015.1075106
   AOKI Y, 1991, CANCER RES, V51, P1934
   Au KK, 2017, GYNECOL ONCOL, V145, P436, DOI 10.1016/j.ygyno.2017.03.007
   Cervera-Carrascon V, 2018, ONCOIMMUNOLOGY, V7, DOI 10.1080/2162402X.2017.1412902
   Cervera-Carrascon V, 2018, AACR TUM IMM IMM M
   Cervera-Carrascon V, 2019, EXPERT OPIN BIOL TH, V19, P443, DOI 10.1080/14712598.2019.1595582
   Chen DS, 2017, NATURE, V541, P321, DOI 10.1038/nature21349
   Cui TX, 2013, IMMUNITY, V39, P611, DOI 10.1016/j.immuni.2013.08.025
   Curiel TJ, 2004, NAT MED, V10, P942, DOI 10.1038/nm1093
   de Queiroz NMGP, 2019, MOL CANCER RES, V17, P974, DOI 10.1158/1541-7786.MCR-18-0504
   Donia M, 2012, SCAND J IMMUNOL, V75, P157, DOI 10.1111/j.1365-3083.2011.02640.x
   Dudley ME, 2008, J CLIN ONCOL, V26, P5233, DOI 10.1200/JCO.2008.16.5449
   Dudley ME, 2013, J CLIN ONCOL, V31, P2152, DOI 10.1200/JCO.2012.46.6441
   FREEDMAN RS, 1994, J IMMUNOTHER, V16, P198, DOI 10.1097/00002371-199410000-00004
   Fujita K, 1995, CLIN CANCER RES, V1, P501
   Gaillard SL, 2019, ANN ONCOL, V30, P1025, DOI 10.1093/annonc/mdz166
   Gooden MJM, 2011, BRIT J CANCER, V105, P93, DOI 10.1038/bjc.2011.189
   Havunen R, 2018, MOL THER-ONCOLYTICS, V11, P109, DOI 10.1016/j.omto.2018.10.005
   Havunen R, 2017, MOL THER-ONCOLYTICS, V4, P77, DOI 10.1016/j.omto.2016.12.004
   Kanerva A, 2003, MOL THER, V8, P449, DOI 10.1016/S1525-0016(03)00200-4
   Kanerva A, 2015, MOL THER, V23, P321, DOI 10.1038/mt.2014.218
   Kanerva A, 2013, CLIN CANCER RES, V19, P2734, DOI 10.1158/1078-0432.CCR-12-2546
   Koski A, 2015, MOL THER, V23, P1641, DOI 10.1038/mt.2015.125
   LEONARD WJ, 1985, P NATL ACAD SCI USA, V82, P6281, DOI 10.1073/pnas.82.18.6281
   Liikanen I, 2011, MOL THER, V19, P1858, DOI 10.1038/mt.2011.144
   Matsuzaki J, 2010, P NATL ACAD SCI USA, V107, P7875, DOI 10.1073/pnas.1003345107
   McCloskey CW, 2018, CANCERS, V10, DOI 10.3390/cancers10080244
   Medler TR, 2015, TRENDS CANCER, V1, P66, DOI 10.1016/j.trecan.2015.07.008
   Meza-Perez S, 2017, TRENDS IMMUNOL, V38, P526, DOI 10.1016/j.it.2017.03.002
   Muraro E, 2017, FRONT IMMUNOL, V8, DOI 10.3389/fimmu.2017.00197
   Owens GL, 2018, CANCER IMMUNOL IMMUN, V67, P1519, DOI 10.1007/s00262-018-2211-3
   Pedersen M, 2018, ONCOIMMUNOLOGY, V7, DOI 10.1080/2162402X.2018.1502905
   Pesonen S, 2012, INT J CANCER, V130, P1937, DOI 10.1002/ijc.26216
   Rosenberg SA, 2015, SCIENCE, V348, P62, DOI 10.1126/science.aaa4967
   Rosenberg SA, 2011, CLIN CANCER RES, V17, P4550, DOI 10.1158/1078-0432.CCR-11-0116
   Santoiemma PP, 2015, CANCER BIOL THER, V16, P807, DOI 10.1080/15384047.2015.1040960
   Sato E, 2005, P NATL ACAD SCI USA, V102, P18538, DOI 10.1073/pnas.0509182102
   Seder RA, 2008, NAT REV IMMUNOL, V8, P247, DOI 10.1038/nri2274
   Siurala M, 2016, MOL THER, V24, P1435, DOI 10.1038/mt.2016.137
   Tahtinen S, 2016, J IMMUNOTHER, V39, P343
   Tahtinen S, 2015, CANCER IMMUNOL RES, V3, P915, DOI 10.1158/2326-6066.CIR-14-0220-T
   Tahtinen S, 2015, PLOS ONE, V10, DOI 10.1371/journal.pone.0131242
   Taipale Kristian, 2018, Oncotarget, V9, P6320, DOI 10.18632/oncotarget.23967
   Todd MC, 2000, ONCOGENE, V19, P258, DOI 10.1038/sj.onc.1203289
   Tsiatas ML, 2009, INT J GYNECOL CANCER, V19, P1329, DOI 10.1111/IGC.0b013e3181b7a40e
   Vlad AM, 2010, CANCER IMMUNOL IMMUN, V59, P293, DOI 10.1007/s00262-009-0750-3
   Wall L, 2003, CLIN CANCER RES, V9, P2487
   Watanabe K, 2018, JCI INSIGHT, V3, DOI 10.1172/jci.insight.99573
   Webb JR, 2016, GYNECOL ONCOL, V141, P293, DOI 10.1016/j.ygyno.2016.03.008
   Westergaard MCW, 2019, BRIT J CANCER, V120, P424, DOI 10.1038/s41416-019-0384-y
   Woller N, 2015, MOL THER, V23, P1630, DOI 10.1038/mt.2015.115
   Yao X, 2012, BLOOD, V119, P5688, DOI 10.1182/blood-2011-10-386482
   Yeung TL, 2013, CANCER RES, V73, P5016, DOI 10.1158/0008-5472.CAN-13-0023
   [No title captured]
NR 55
TC 8
Z9 8
U1 0
U2 0
PU BMJ PUBLISHING GROUP
PI LONDON
PA BRITISH MED ASSOC HOUSE, TAVISTOCK SQUARE, LONDON WC1H 9JR, ENGLAND
EI 2051-1426
J9 J IMMUNOTHER CANCER
JI J. Immunother. Cancer
PD JAN
PY 2020
VL 8
IS 1
AR e000188
DI 10.1136/jitc-2019-000188
PG 15
WC Oncology; Immunology
SC Oncology; Immunology
GA OT3CN
UT WOS:000590727700001
PM 31940588
OA DOAJ Gold, Green Published
DA 2021-05-03
ER

PT J
AU Su, KM
   Lin, TW
   Liu, LC
   Yang, YP
   Wang, ML
   Tsai, PH
   Wang, PH
   Yu, MH
   Chang, CM
   Chang, CC
AF Su, Kuo-Min
   Lin, Tzu-Wei
   Liu, Li-Chun
   Yang, Yi-Pin
   Wang, Mong-Lien
   Tsai, Ping-Hsing
   Wang, Peng-Hui
   Yu, Mu-Hsien
   Chang, Chia-Ming
   Chang, Cheng-Chang
TI The Potential Role of Complement System in the Progression of Ovarian
   Clear Cell Carcinoma Inferred from the Gene Ontology-Based
   Immunofunctionome Analysis
SO INTERNATIONAL JOURNAL OF MOLECULAR SCIENCES
LA English
DT Article
DE ovarian clear cell carcinoma (OCCC); gene ontology (GO); immunological
   function; machine learning; complement system
ID CANCER; ENDOMETRIAL; PLATINUM; WOMEN; VSIG4
AB Ovarian clear cell carcinoma (OCCC) is the second most common epithelial ovarian carcinoma (EOC). It is refractory to chemotherapy with a worse prognosis after the preliminary optimal debulking operation, such that the treatment of OCCC remains a challenge. OCCC is believed to evolve from endometriosis, a chronic immune/inflammation-related disease, so that immunotherapy may be a potential alternative treatment. Here, gene set-based analysis was used to investigate the immunofunctionomes of OCCC in early and advanced stages. Quantified biological functions defined by 5917 Gene Ontology (GO) terms downloaded from the Gene Expression Omnibus (GEO) database were used. DNA microarray gene expression profiles were used to convert 85 OCCCs and 136 normal controls into to the functionome. Relevant offspring were as extracted and the immunofunctionomes were rebuilt at different stages by machine learning. Several dysregulated pathogenic functions were found to coexist in the immunopathogenesis of early and advanced OCCC, wherein the complement-activation-alternative-pathway may be the headmost dysfunctional immunological pathway in duality for carcinogenesis at all OCCC stages. Several immunological genes involved in the complement system had dual influences on patients' survival, and immunohistochemistrical analysis implied the higher expression of C3a receptor (C3aR) and C5a receptor (C5aR) levels in OCCC than in controls.
C1 [Su, Kuo-Min; Liu, Li-Chun; Yu, Mu-Hsien; Chang, Cheng-Chang] Triserv Gen Hosp, Dept Obstet & Gynecol, Natl Def Med Ctr, Taipei 114, Taiwan.
   [Su, Kuo-Min; Yu, Mu-Hsien; Chang, Cheng-Chang] Natl Def Med Ctr, Grad Inst Med Sci, Taipei 114, Taiwan.
   [Lin, Tzu-Wei; Yang, Yi-Pin; Wang, Mong-Lien; Tsai, Ping-Hsing] Taipei Vet Gen Hosp, Dept Med Res, Taipei 112, Taiwan.
   [Liu, Li-Chun] Triserv Gen Hosp, Div Obstet & Gynecol, Natl Def Med Ctr, Songshan Branch, Taipei 105, Taiwan.
   [Yang, Yi-Pin; Wang, Mong-Lien; Tsai, Ping-Hsing; Wang, Peng-Hui; Chang, Chia-Ming] Natl Yang Ming Univ, Sch Med, Taipei 112, Taiwan.
   [Wang, Peng-Hui; Chang, Chia-Ming] Taipei Vet Gen Hosp, Dept Obstet & Gynecol, Taipei 112, Taiwan.
   [Wang, Peng-Hui] China Med Univ Hosp, Dept Med Res, Taichung 404, Taiwan.
RP Chang, CC (corresponding author), Triserv Gen Hosp, Dept Obstet & Gynecol, Natl Def Med Ctr, Taipei 114, Taiwan.; Chang, CC (corresponding author), Natl Def Med Ctr, Grad Inst Med Sci, Taipei 114, Taiwan.; Chang, CM (corresponding author), Natl Yang Ming Univ, Sch Med, Taipei 112, Taiwan.; Chang, CM (corresponding author), Taipei Vet Gen Hosp, Dept Obstet & Gynecol, Taipei 112, Taiwan.
EM aeolusfield@hotmail.com; backyard0826@gmail.com; lvita.tw@gmail.com;
   molly0103@gmail.com; monglien@gmail.com; figatsai@gmail.com;
   phwang@vghtpe.gov.tw; hsienhui@ms15.hinet.net; cm_chang@vghtpe.gov.tw;
   obsgynchang@gmail.com
OI Tsai, Pinghsing/0000-0003-2141-1872; Chang,
   Chia-Ming/0000-0001-6172-9741; Su, Kuo-Min/0000-0001-7366-3671; Liu,
   Lichun/0000-0001-7022-8316; Chang, Cheng-Chang/0000-0002-7356-446X;
   Wang, Peng-Hui/0000-0002-6048-8541
FU Tri-Service General Hospital [TSGH-C108-115, TSGH-D-109106,
   TSGH-D-109189]; Ministry of Science and Technology [MOST
   107-2314-B-016-036]; Teh-Tzer Study Group for Human Medical Research
   Foundation
FX This research was funded and supported in part by the following grants
   from the Tri-Service General Hospital (TSGH-C108-115, TSGH-D-109106 and
   TSGH-D-109189), Ministry of Science and Technology (MOST
   107-2314-B-016-036) and the Teh-Tzer Study Group for Human Medical
   Research Foundation.
CR Abbas A.K., 2019, BASIC IMMUNOLOGY FUN, P164
   Afshar-Kharghan V, 2017, J CLIN INVEST, V127, P780, DOI 10.1172/JCI90962
   Ajona D, 2019, SEMIN CELL DEV BIOL, V85, P153, DOI 10.1016/j.semcdb.2017.11.023
   Anglesio MS, 2011, GYNECOL ONCOL, V121, P407, DOI 10.1016/j.ygyno.2011.01.005
   Aslan C, 2014, CLIN BIOCHEM, V47, P496, DOI 10.1016/j.clinbiochem.2013.11.020
   Bareke H, 2018, SCAND J IMMUNOL, V88, DOI 10.1111/sji.12672
   Benedet JL, 2000, INT J GYNECOL OBSTET, V70, P209
   Bjorge L, 2005, BRIT J CANCER, V92, P895, DOI 10.1038/sj.bjc.6602334
   Breuer K, 2013, NUCLEIC ACIDS RES, V41, pD1228, DOI 10.1093/nar/gks1147
   Byun JM, 2017, INT J GYNECOL CANCER, V27, P872, DOI 10.1097/IGC.0000000000000979
   Chalmers ZR, 2017, GENOME MED, V9, DOI 10.1186/s13073-017-0424-2
   Chang CM, 2018, ONCOTARGET, V9, P3704, DOI 10.18632/oncotarget.23364
   Chang CM, 2017, INT J MOL SCI, V18, DOI 10.3390/ijms18112345
   Chang CM, 2016, INT J MOL SCI, V17, DOI 10.3390/ijms17081272
   Chang CM, 2016, INT J MOL SCI, V17, DOI 10.3390/ijms17060886
   Cho MS, 2014, CELL REP, V6, P1085, DOI 10.1016/j.celrep.2014.02.014
   Coussens LM, 2002, NATURE, V420, P860, DOI 10.1038/nature01322
   Disis ML, 2015, J CLIN ONCOL, V33, DOI 10.1200/jco.2015.33.15_suppl.5509
   Eddy JA, 2010, PLOS COMPUT BIOL, V6, DOI 10.1371/journal.pcbi.1000792
   Fekete JT, 2020, GYNECOL ONCOL, V156, P654, DOI 10.1016/j.ygyno.2020.01.006
   Fishelson Z, 2019, FRONT IMMUNOL, V10, DOI 10.3389/fimmu.2019.00752
   Gu HM, 2016, FASEB J, V30, P2336, DOI 10.1096/fj.201500044
   Hamanishi J, 2015, J CLIN ONCOL, V33, DOI 10.1200/jco.2015.33.15_suppl.5570
   Infante JR, 2016, ANN ONCOL, V27, DOI 10.1093/annonc/mdw374.18
   Kobayashi H, 2007, INT J GYNECOL CANCER, V17, P37, DOI 10.1111/j.1525-1438.2006.00754.x
   Kok VC, 2015, INT J GYNECOL CANCER, V25, P968, DOI 10.1097/IGC.0000000000000454
   Markiewski MM, 2007, AM J PATHOL, V171, P715, DOI 10.2353/ajpath.2007.070166
   Matulonis UA, 2016, NAT REV DIS PRIMERS, V2, DOI 10.1038/nrdp.2016.61
   Nunez-Cruz S, 2012, NEOPLASIA, V14, P994, DOI 10.1593/neo.121262
   O'Leary NA, 2016, NUCLEIC ACIDS RES, V44, pD733, DOI 10.1093/nar/gkv1189
   Oda K, 2018, GYNECOL ONCOL, V151, P381, DOI 10.1016/j.ygyno.2018.09.001
   Okamoto A, 2014, J CLIN ONCOL, V32, DOI 10.1200/jco.2014.32.15_suppl.5507
   Okamoto A, 2014, INT J GYNECOL CANCER, V24, pS20, DOI 10.1097/IGC.0000000000000289
   Parazzini F, 2017, EUR J OBSTET GYN R B, V209, P3, DOI 10.1016/j.ejogrb.2016.04.021
   Pearce CL, 2012, LANCET ONCOL, V13, P385, DOI 10.1016/S1470-2045(11)70404-1
   Reis ES, 2018, NAT REV IMMUNOL, V18, P5, DOI 10.1038/nri.2017.97
   Robin X, 2011, BMC BIOINFORMATICS, V12, DOI 10.1186/1471-2105-12-77
   Sampson JA, 1925, ARCH SURG-CHICAGO, V10, P1, DOI 10.1001/archsurg.1925.01120100007001
   Samstein RM, 2019, NAT GENET, V51, P202, DOI 10.1038/s41588-018-0312-8
   Sato N, 2000, CANCER RES, V60, P7052
   Sekizawa Akihiko, 2004, Medical Electron Microscopy, V37, P97
   Sugiyama T, 2000, CANCER, V88, P2584, DOI 10.1002/1097-0142(20000601)88:11<2584::AID-CNCR22>3.0.CO;2-5
   Symons LK, 2018, TRENDS MOL MED, V24, P748, DOI 10.1016/j.molmed.2018.07.004
   Varga A, 2015, J CLIN ONCOL, V33, DOI 10.1200/jco.2015.33.15_suppl.5510
   Vogt L, 2006, J CLIN INVEST, V116, P2817, DOI 10.1172/JCI25673
   Winter WE, 2007, J CLIN ONCOL, V25, P3621, DOI 10.1200/JCO.2006.10.2517
   Zehir A, 2017, NAT MED, V23, P703, DOI 10.1038/nm.4333
   Zhang L, 2003, NEW ENGL J MED, V348, P203, DOI 10.1056/NEJMoa020177
   Zhang Y, 2016, TRANSL CANCER RES, V5, P650, DOI 10.21037/tcr.2016.08.40
NR 49
TC 2
Z9 2
U1 3
U2 5
PU MDPI
PI BASEL
PA ST ALBAN-ANLAGE 66, CH-4052 BASEL, SWITZERLAND
EI 1422-0067
J9 INT J MOL SCI
JI Int. J. Mol. Sci.
PD APR
PY 2020
VL 21
IS 8
AR 2824
DI 10.3390/ijms21082824
PG 23
WC Biochemistry & Molecular Biology; Chemistry, Multidisciplinary
SC Biochemistry & Molecular Biology; Chemistry
GA LR3AC
UT WOS:000535565300166
PM 32316695
OA DOAJ Gold, Green Published
DA 2021-05-03
ER

PT J
AU Cheng, SH
   Xu, C
   Jin, Y
   Li, Y
   Zhong, C
   Ma, J
   Yang, JN
   Zhang, N
   Li, Y
   Wang, C
   Yang, ZY
   Wang, Y
AF Cheng, Shanshan
   Xu, Cong
   Jin, Yue
   Li, Yu
   Zhong, Cheng
   Ma, Jun
   Yang, Jiani
   Zhang, Nan
   Li, Yuan
   Wang, Chao
   Yang, Zhiyou
   Wang, Yu
TI Artificial Mini Dendritic Cells Boost T Cell-Based Immunotherapy for
   Ovarian Cancer
SO ADVANCED SCIENCE
LA English
DT Article
DE dendritic cells; immunotherapy; nanovaccines; ovarian cancer; T cells
ID EPITHELIAL OVARIAN; ANTITUMOR IMMUNITY; TUMOR; NANOPARTICLES; ANTIGEN;
   RESPONSES; DELIVERY; VACCINES; THERAPY
AB Ovarian cancer is the most lethal gynecological malignancy with high recurrence rates and low survival rates, remaining a disease of high unmet need. Cancer immunotherapy, which harnesses the potential of the immune system to attack tumors, has emerged as one of the most promising treatment options in recent years. As an important form of immunotherapy, dendritic cell (DC)-based vaccines have demonstrated the ability to induce an immune response, while clinical efficacy of DC vaccines remains unsubstantiated as long-term benefit is only reported in a restricted proportion of patients. Here, a biomimetic nanovaccine derived from DCs is developed through cell membrane coating nanotechnology. This nanovaccine, denoted "mini DC," inherits the ability of antigen presentation and T cells' stimulation from DCs and is shown to elicit enhanced activation of T cells both in vitro and in vivo. In a mouse model of ovarian cancer, mini DCs exhibit superior therapeutic and prophylactic efficacy against cancer including delayed tumor growth and reduced tumor metastasis compared with DC vaccine. These findings suggest that mini DCs may serve as a facile and potent vaccine to boost anticancer immunotherapy.
C1 [Cheng, Shanshan; Xu, Cong; Jin, Yue; Li, Yu; Zhong, Cheng; Ma, Jun; Yang, Jiani; Zhang, Nan; Li, Yuan; Wang, Chao; Yang, Zhiyou; Wang, Yu] Shanghai Jiao Tong Univ, Sch Med, Shanghai Key Lab Gynecol Oncol, Dept Obstet & Gynecol,Renji Hosp, Shanghai 200127, Peoples R China.
RP Wang, Y (corresponding author), Shanghai Jiao Tong Univ, Sch Med, Shanghai Key Lab Gynecol Oncol, Dept Obstet & Gynecol,Renji Hosp, Shanghai 200127, Peoples R China.
EM wangyu@renji.com
FU National Natural Science Foundation of ChinaNational Natural Science
   Foundation of China (NSFC) [81572560]; Three-Year Action Plan of the
   Program of Shanghai Hospital Development Center for Promoting Clinical
   Skills and Innovative Ability of Municipal Hospitals [16CR2012A]
FX This work was supported by the National Natural Science Foundation of
   China (Grant No. 81572560) and Three-Year Action Plan of the Program of
   Shanghai Hospital Development Center for Promoting Clinical Skills and
   Innovative Ability of Municipal Hospitals (16CR2012A). The authors
   appreciate the use of Instrumentation Facility at Institute of Molecular
   Medicine and Central laboratory, Renji Hospital, School of Medicine,
   Shanghai Jiao Tong University. The authors also acknowledge Dr. Lu Mang
   and Yihan Bai for technical support.
CR Azzi J, 2016, CELL REP, V15, P1202, DOI 10.1016/j.celrep.2016.04.007
   Bol KF, 2016, CLIN CANCER RES, V22, P1897, DOI 10.1158/1078-0432.CCR-15-1399
   Chang CC, 2006, J BIOL CHEM, V281, P18763, DOI 10.1074/jbc.M511525200
   Chiang CLL, 2006, CANCER IMMUNOL IMMUN, V55, P1384, DOI 10.1007/s00262-006-0127-9
   Chiang CLL, 2013, CLIN CANCER RES, V19, P4801, DOI 10.1158/1078-0432.CCR-13-1185
   Cress RD, 2015, OBSTET GYNECOL, V126, P491, DOI 10.1097/AOG.0000000000000981
   Cubillos-Ruiz JR, 2015, CELL, V161, P1527, DOI 10.1016/j.cell.2015.05.025
   Fang RH, 2018, ADV MATER, V30, DOI 10.1002/adma.201706759
   Gardner A, 2016, TRENDS IMMUNOL, V37, P855, DOI 10.1016/j.it.2016.09.006
   Gottfried E, 2006, BLOOD, V107, P2013, DOI 10.1182/blood-2005-05-1795
   Hamanishi J, 2007, P NATL ACAD SCI USA, V104, P3360, DOI 10.1073/pnas.0611533104
   HOCHMUTH RM, 1983, SCIENCE, V220, P101, DOI 10.1126/science.6828875
   Hu CMJ, 2015, NATURE, V526, P118, DOI 10.1038/nature15373
   Hu CMJ, 2013, NAT NANOTECHNOL, V8, P336, DOI [10.1038/NNANO.2013.54, 10.1038/nnano.2013.54]
   Hu CMJ, 2011, P NATL ACAD SCI USA, V108, P10980, DOI 10.1073/pnas.1106634108
   Hu QY, 2015, ADV MATER, V27, P7043, DOI 10.1002/adma.201503323
   Jain RA, 2000, BIOMATERIALS, V21, P2475, DOI 10.1016/S0142-9612(00)00115-0
   Kandalaft LE, 2011, J CLIN ONCOL, V29, P925, DOI 10.1200/JCO.2009.27.2369
   Kantoff PW, 2010, NEW ENGL J MED, V363, P411, DOI 10.1056/NEJMoa1001294
   Karst AM, 2010, J ONCOL, V2010, DOI 10.1155/2010/932371
   Kleindienst P, 2003, J IMMUNOL, V170, P2817, DOI 10.4049/jimmunol.170.6.2817
   Kowalczyk DW, 2003, CANCER GENE THER, V10, P870, DOI 10.1038/sj.cgt.7700653
   Ledermann JA, 2017, ANN ONCOL, V28, P46, DOI 10.1093/annonc/mdx452
   Lim TS, 2011, J IMMUNOL, V187, P258, DOI 10.4049/jimmunol.1100267
   Matsuo K, 2010, GYNECOL ONCOL, V116, P61, DOI 10.1016/j.ygyno.2009.09.018
   Matsuo K, 2009, INT J CANCER, V125, P2721, DOI 10.1002/ijc.24654
   Matza D, 2009, P NATL ACAD SCI USA, V106, P9785, DOI 10.1073/pnas.0902844106
   McHugh MD, 2015, BIOMATERIALS, V59, P172, DOI 10.1016/j.biomaterials.2015.04.003
   Moon JJ, 2012, P NATL ACAD SCI USA, V109, P1080, DOI 10.1073/pnas.1112648109
   MOREHEAD LC, 2018, ANN RES HOSP, V2, P8
   O'Neill LAJ, 2016, J EXP MED, V213, P15, DOI 10.1084/jem.20151570
   Odunsi K, 2017, ANN ONCOL, V28, P1, DOI 10.1093/annonc/mdx444
   Parodi A, 2013, NAT NANOTECHNOL, V8, P61, DOI 10.1038/nnano.2012.212
   Paulis LE, 2013, CURR OPIN IMMUNOL, V25, P389, DOI 10.1016/j.coi.2013.03.001
   Sabado RL, 2017, CELL RES, V27, P74, DOI 10.1038/cr.2016.157
   Siegel RL, 2016, CA-CANCER J CLIN, V66, P7, DOI 10.3322/caac.21332
   Stuart GCE, 2003, GYNECOL ONCOL, V90, pS8, DOI 10.1016/S0090-8258(03)00472-4
   Tanyi JL, 2018, SCI TRANSL MED, V10, DOI 10.1126/scitranslmed.aao5931
   Torre LA, 2018, CA-CANCER J CLIN, V68, P284, DOI 10.3322/caac.21456
   van der Woude LL, 2017, TRENDS CANCER, V3, P797, DOI 10.1016/j.trecan.2017.09.006
   Verdijk P, 2009, CLIN CANCER RES, V15, P2531, DOI 10.1158/1078-0432.CCR-08-2729
   Zhang C, 2019, ADV MATER, V31, DOI 10.1002/adma.201901179
   Zhang QZ, 2018, NAT NANOTECHNOL, V13, P1182, DOI 10.1038/s41565-018-0254-4
NR 43
TC 18
Z9 18
U1 8
U2 29
PU WILEY
PI HOBOKEN
PA 111 RIVER ST, HOBOKEN 07030-5774, NJ USA
EI 2198-3844
J9 ADV SCI
JI Adv. Sci.
PD APR
PY 2020
VL 7
IS 7
AR 1903301
DI 10.1002/advs.201903301
EA FEB 2020
PG 14
WC Chemistry, Multidisciplinary; Nanoscience & Nanotechnology; Materials
   Science, Multidisciplinary
SC Chemistry; Science & Technology - Other Topics; Materials Science
GA LE4TT
UT WOS:000511027600001
PM 32274314
OA DOAJ Gold, Green Published
DA 2021-05-03
ER

PT J
AU Skokos, D
   Waite, JC
   Haber, L
   Crawford, A
   Hermann, A
   Ullman, E
   Slim, R
   Godin, S
   Ajithdoss, D
   Ye, X
   Wang, B
   Wu, Q
   Ramos, I
   Pawashe, A
   Canova, L
   Vazzana, K
   Ram, P
   Herlihy, E
   Ahmed, H
   Oswald, E
   Golubov, J
   Poon, P
   Havel, L
   Chiu, D
   Lazo, M
   Provoncha, K
   Yu, K
   Kim, J
   Warsaw, JJ
   Oristian, NS
   Siao, CJ
   Dudgeon, D
   Huang, T
   Potocky, T
   Martin, J
   MacDonald, D
   Oyejide, A
   Rafique, A
   Poueymirou, W
   Kirshner, JR
   Smith, E
   Olson, W
   Lin, J
   Thurston, G
   Sleeman, MA
   Murphy, AJ
   Yancopoulos, GD
AF Skokos, Dimitris
   Waite, Janelle C.
   Haber, Lauric
   Crawford, Alison
   Hermann, Aynur
   Ullman, Erica
   Slim, Rabih
   Godin, Stephen
   Ajithdoss, Dharani
   Ye, Xuan
   Wang, Bei
   Wu, Qi
   Ramos, Ilyssa
   Pawashe, Arpita
   Canova, Lauren
   Vazzana, Kristin
   Ram, Priyanka
   Herlihy, Evan
   Ahmed, Hassan
   Oswald, Erin
   Golubov, Jacquelynn
   Poon, Patrick
   Havel, Lauren
   Chiu, Danica
   Lazo, Miguel
   Provoncha, Kathleen
   Yu, Kevin
   Kim, Julie
   Warsaw, Jacqueline J.
   Oristian, Nicole Stokes
   Siao, Chia-Jen
   Dudgeon, Drew
   Huang, Tammy
   Potocky, Terra
   Martin, Joel
   MacDonald, Douglas
   Oyejide, Adelekan
   Rafique, Ashique
   Poueymirou, William
   Kirshner, Jessica R.
   Smith, Eric
   Olson, William
   Lin, John
   Thurston, Gavin
   Sleeman, Matthew A.
   Murphy, Andrew J.
   Yancopoulos, George D.
TI A class of costimulatory CD28-bispecific antibodies that enhance the
   antitumor activity of CD3-bispecific antibodies
SO SCIENCE TRANSLATIONAL MEDICINE
LA English
DT Article
ID T-CELL-ACTIVATION; MONOCLONAL-ANTIBODIES; CYTOKINE STORM; BREAST-CANCER;
   CD28; IMMUNOTHERAPY; TRIAL; CHEMOTHERAPY; EXPRESSION; ANTIGEN
AB T cell activation is initiated upon binding of the T cell receptor (TCR)/CD3 complex to peptide-major histocompatibility complexes ("signal 1"); activation is enhanced by engagement of a second "costimulatory" receptor, such as the CD28 receptor on T cells binding to its cognate ligand(s) on the target cell ("signal 2"). CD3-based bispecific antibodies act by replacing conventional signal 1, linking T cells to tumor cells by binding a tumor-specific antigen (TSA) with one arm of the bispecific and bridging to TCR/CD3 with the other. Although some of these so-called TSAxCD3 bispecifics have demonstrated promising antitumor efficacy in patients with cancer, their activity remains to be optimized. Here, we introduce a class of bispecific antibodies that mimic signal 2 by bridging TSA to the costimulatory CD28 receptor on T cells. We term these TSAxCD28 bispecifics and describe two such bispecific antibodies: one specific for ovarian and the other for prostate cancer antigens. Unlike CD28 superagonists, which broadly activate T cells and resulted in profound toxicity in early clinical trials, these TSAxCD28 bispecifics show limited activity and no toxicity when used alone in genetically humanized immunocompetent mouse models or in primates. However, when combined with TSAxCD3 bispecifics, they enhance the artificial synapse between a T cell and its target cell, potentiate T cell activation, and markedly improve antitumor activity of CD3 bispecifics in a variety of xenogeneic and syngeneic tumor models. Combining this class of CD28-costimulatory bispecific antibodies with the emerging class of TSAxCD3 bispecifics may provide well-tolerated, off-the-shelf antibody therapies with robust antitumor efficacy.
C1 [Skokos, Dimitris; Waite, Janelle C.; Haber, Lauric; Crawford, Alison; Hermann, Aynur; Ullman, Erica; Slim, Rabih; Godin, Stephen; Ajithdoss, Dharani; Ye, Xuan; Wang, Bei; Wu, Qi; Ramos, Ilyssa; Pawashe, Arpita; Canova, Lauren; Vazzana, Kristin; Ram, Priyanka; Herlihy, Evan; Ahmed, Hassan; Oswald, Erin; Golubov, Jacquelynn; Poon, Patrick; Havel, Lauren; Chiu, Danica; Lazo, Miguel; Provoncha, Kathleen; Yu, Kevin; Kim, Julie; Warsaw, Jacqueline J.; Oristian, Nicole Stokes; Siao, Chia-Jen; Dudgeon, Drew; Huang, Tammy; Potocky, Terra; Martin, Joel; MacDonald, Douglas; Oyejide, Adelekan; Rafique, Ashique; Poueymirou, William; Kirshner, Jessica R.; Smith, Eric; Olson, William; Lin, John; Thurston, Gavin; Sleeman, Matthew A.; Murphy, Andrew J.; Yancopoulos, George D.] Regeneron Pharmaceut, 777 Old Saw Mill River Rd, Tarrytown, NY 10591 USA.
RP Skokos, D (corresponding author), Regeneron Pharmaceut, 777 Old Saw Mill River Rd, Tarrytown, NY 10591 USA.
EM dimitris.skokos@regeneron.com
RI crawford, alison/AAS-3155-2020; Crawford, Alison/N-3234-2014
OI Ye, Xuan/0000-0002-5567-7196; Crawford, Alison/0000-0002-4591-6341;
   haber, lauric/0000-0002-9222-9843; Waite, Janelle/0000-0002-9494-4760
FU Sanofi; Regeneron Pharmaceuticals Inc.
FX Funding was provided by Regeneron Pharmaceuticals Inc. This work was
   funded, in part, by Sanofi.
CR Bacac M, 2018, CLIN CANCER RES, V24, P4785, DOI 10.1158/1078-0432.CCR-18-0455
   Bannerji R., 2018, AM SOC HEMATOL, V132, P1690
   Bargou R, 2008, SCIENCE, V321, P974, DOI 10.1126/science.1158545
   Bonifant CL, 2016, MOL THER-ONCOLYTICS, V3, DOI 10.1038/mto.2016.11
   Brandl M, 1999, EXP HEMATOL, V27, P1264, DOI 10.1016/S0301-472X(99)00072-7
   Budde L., 2018, AM SOC HEMATOL, V132, P399
   CHEN LP, 1992, CELL, V71, P1093, DOI 10.1016/S0092-8674(05)80059-5
   Connors JM, 2018, NEW ENGL J MED, V378, P331, DOI 10.1056/NEJMoa1708984
   Crawford A, 2019, SCI TRANSL MED, V11, DOI 10.1126/scitranslmed.aau7534
   Dieras V, 2017, LANCET ONCOL, V18, P732, DOI 10.1016/S1470-2045(17)30312-1
   Dustin ML, 2014, MOL CELL, V54, P255, DOI 10.1016/j.molcel.2014.04.001
   Eastwood D, 2010, BRIT J PHARMACOL, V161, P512, DOI 10.1111/j.1476-5381.2010.00922.x
   Eiermann W, 2001, ANN ONCOL, V12, P57, DOI 10.1023/A:1011172125897
   Esensten JH, 2016, IMMUNITY, V44, P973, DOI 10.1016/j.immuni.2016.04.020
   Gregorakis A K, 1998, Semin Urol Oncol, V16, P2
   Gust J, 2017, CANCER DISCOV, V7, P1404, DOI 10.1158/2159-8290.CD-17-0698
   Huppa JB, 2003, NAT REV IMMUNOL, V3, P973, DOI 10.1038/nri1245
   June CH, 2018, SCIENCE, V359, P1361, DOI 10.1126/science.aar6711
   Jung G, 2001, INT J CANCER, V91, P225, DOI 10.1002/1097-0215(200002)9999:9999<::AID-IJC1038>3.3.CO;2-7
   Kantarjian H, 2017, NEW ENGL J MED, V376, P836, DOI 10.1056/NEJMoa1609783
   Lee DW, 2014, BLOOD, V124, P188, DOI 10.1182/blood-2014-05-552729
   Macdonald LE, 2014, P NATL ACAD SCI USA, V111, P5147, DOI 10.1073/pnas.1323896111
   Mateos MV, 2018, NEW ENGL J MED, V378, P518, DOI 10.1056/NEJMoa1714678
   Maude SL, 2018, NEW ENGL J MED, V378, P439, DOI 10.1056/NEJMoa1709866
   Murphy AJ, 2014, P NATL ACAD SCI USA, V111, P5153, DOI 10.1073/pnas.1324022111
   Mylonas I, 2003, ANTICANCER RES, V23, P1075
   Neelapu SS, 2017, NEW ENGL J MED, V377, P2531, DOI 10.1056/NEJMoa1707447
   Neelapu SS, 2018, NAT REV CLIN ONCOL, V15, P47, DOI 10.1038/nrclinonc.2017.148
   Overdijk MB, 2012, J IMMUNOL, V189, P3430, DOI 10.4049/jimmunol.1200356
   Poueymirou WT, 2007, NAT BIOTECHNOL, V25, P91, DOI 10.1038/nbt1263
   RENNER C, 1994, SCIENCE, V264, P833, DOI 10.1126/science.8171337
   Salles G, 2017, ADV THER, V34, P2232, DOI 10.1007/s12325-017-0612-x
   Salmikangas P, 2018, PHARM RES-DORDR, V35, DOI 10.1007/s11095-018-2436-z
   Sanmamed MF, 2015, SEMIN ONCOL, V42, P640, DOI 10.1053/j.seminoncol.2015.05.014
   Schuster SJ, 2017, NEW ENGL J MED, V377, P2545, DOI 10.1056/NEJMoa1708566
   SCHWARTZ RH, 1992, CELL, V71, P1065, DOI 10.1016/S0092-8674(05)80055-8
   Shimabukuro-Vornhagen A, 2018, J IMMUNOTHER CANCER, V6, DOI 10.1186/s40425-018-0343-9
   Siokis A, 2018, CELL REP, V24, P1151, DOI 10.1016/j.celrep.2018.06.114
   Smith EJ, 2015, SCI REP-UK, V5, DOI 10.1038/srep17943
   Stebbings R, 2013, J IMMUNOTOXICOL, V10, P75, DOI 10.3109/1547691X.2012.711783
   Stebbings R, 2007, J IMMUNOL, V179, P3325, DOI 10.4049/jimmunol.179.5.3325
   Suh H, 2017, AM J CANCER RES, V7, P1372
   Sun LPL, 2015, SCI TRANSL MED, V7, DOI 10.1126/scitranslmed.aaa4802
   Suntharalingam G, 2006, NEW ENGL J MED, V355, P1018, DOI 10.1056/NEJMoa063842
   Tustian AD, 2016, MABS-AUSTIN, V8, P828, DOI 10.1080/19420862.2016.1160192
   Valenzuela DM, 2003, NAT BIOTECHNOL, V21, P652, DOI 10.1038/nbt822
   Yang JC, 2000, J IMMUNOTHER, V23, P177, DOI 10.1097/00002371-200003000-00001
   Yang XY, 2014, CURR OPIN BIOTECH, V30, P225, DOI 10.1016/j.copbio.2014.09.001
   Zeh HJ, 1999, J IMMUNOL, V162, P989
   Zhukovsky EA, 2016, CURR OPIN IMMUNOL, V40, P24, DOI 10.1016/j.coi.2016.02.006
NR 50
TC 7
Z9 7
U1 4
U2 10
PU AMER ASSOC ADVANCEMENT SCIENCE
PI WASHINGTON
PA 1200 NEW YORK AVE, NW, WASHINGTON, DC 20005 USA
SN 1946-6234
EI 1946-6242
J9 SCI TRANSL MED
JI Sci. Transl. Med.
PD JAN 8
PY 2020
VL 12
IS 525
AR eaaw7888
DI 10.1126/scitranslmed.aaw7888
PG 14
WC Cell Biology; Medicine, Research & Experimental
SC Cell Biology; Research & Experimental Medicine
GA KC9OA
UT WOS:000507499600003
PM 31915305
OA Other Gold
DA 2021-05-03
ER

PT J
AU Gao, Y
   Chen, LX
   Cai, GY
   Xiong, XM
   Wu, Y
   Ma, D
   Li, SC
   Gao, QL
AF Gao Yue
   Chen Lingxi
   Cai Guangyao
   Xiong Xiaoming
   Wu Yuan
   Ma Ding
   Li Shuai Cheng
   Gao Qinglei
TI Heterogeneity of immune microenvironment in ovarian cancer and its
   clinical significance: a retrospective study
SO ONCOIMMUNOLOGY
LA English
DT Article
DE & xfeff;ovarian cancer; immune infiltration; prognosis; heterogeneity;
   immunotherapy
ID CELL; CHEMOTHERAPY; MODEL
AB Treatment of ovarian cancer (OC) remains the biggest challenge among gynecological malignancies. Immune checkpoint blockade therapy is promising in many cancers but shows low response rates in OC because of its heterogeneity. Although the biological and molecular heterogeneity of OC has been extensively investigated, heterogeneity of immune microenvironment remains elusive. We have collected the expression profiles of 3071 OC patients from 22 publicly available datasets. CIBERSORT was applied to infer the infiltration fraction of 22 immune cells among 2086 patients with CIBERSORT P < .05. We then explored the heterogeneity landscape of immune microenvironment in OC at three levels (immune infiltration, prognostic relevance of immune infiltration, immune checkpoint expression patterns). Multivariable Cox regression model was used to investigate the associations between survival risk and immune infiltration. Constructed immune risk score stratified patients with significantly different survival risk (HR: 1.47, 95% CI: 1.31-1.66, P < .0001). The immune infiltration landscape, prognostic relevance of immune cells, and expression patterns of 79 immune checkpoints exhibited remarkable clinicopathological heterogeneity. For instance, M1 macrophages were significantly associated with better outcomes among patients with high-grade, late-stage, type-II OC (HR: 0.77-0.83), and worse outcomes among patients with type-I OC (HR: 1.78); M2 macrophages were significantly associated with worse outcomes among patients with high-grade, type-II OC (HR: 1.14-1.17); Neutrophils were significantly associated with worse outcomes among patients with high-grade, late-stage, type-I OC (HR: 1.14-1.73). The heterogeneous landscape of immune microenvironment presented in this study provided new insights into prognostic prediction and tailored immunotherapy of OC.
C1 [Gao Yue; Cai Guangyao; Xiong Xiaoming; Wu Yuan; Ma Ding; Gao Qinglei] Huazhong Univ Sci & Technol, Tongji Hosp, Tongji Med Coll, Canc Biol Res Ctr,Key Lab,Minist Educ, Wuhan, Peoples R China.
   [Chen Lingxi; Li Shuai Cheng] City Univ Hong Kong, Dept Comp Sci, Kowloon Tong, Hong Kong, Peoples R China.
   [Li Shuai Cheng] City Univ Hong Kong, Dept Biomed Engn, Kowloon Tong, Hong Kong, Peoples R China.
RP Li, SC (corresponding author), Huazhong Univ Sci & Technol, Tongji Hosp, Tongji Med Coll, 1095 Jiefang Anv, Wuhan, Peoples R China.
EM shuaicli@cityu.edu.hk
OI Gao, Yue/0000-0002-9084-5802; Chen, Lingxi/0000-0002-5229-7470
FU National Science Foundation of ChinaNational Natural Science Foundation
   of China (NSFC) [81772787]; National Key Research Development Program of
   China [2016YFC0902901]; Fundamental Research Funds for the Central
   UniversitiesFundamental Research Funds for the Central Universities
   [2017JYCXJJ025]
FX This work was supported by the National Science Foundation of China
   under Grant 81472783; National Key Research Development Program of China
   under Grant 2016YFC0902901; and the Fundamental Research Funds for the
   Central Universities under Grant 2017JYCXJJ025; the National Science
   Foundation of China [81772787].
CR Ali HR, 2016, PLOS MED, V13, DOI 10.1371/journal.pmed.1002194
   Alsaab HO, 2017, FRONT PHARMACOL, V8, DOI 10.3389/fphar.2017.00561
   Byers LA, 2013, CLIN CANCER RES, V19, P279, DOI 10.1158/1078-0432.CCR-12-1558
   Cho U, 2018, MOL CARCINOGEN, V57, P235, DOI 10.1002/mc.22750
   Coffre M, 2010, J TRANSL MED, P8, DOI [10.1186/1479-5876-8-s1-o5, DOI 10.1186/1479-5876-8-S1-O5]
   Corradetti B, 2019, J PHARMACOL EXP THER, V370, P636, DOI 10.1124/jpet.118.254979
   Curiel TJ, 2004, NAT MED, V10, P942, DOI 10.1038/nm1093
   Dong HP, 2006, AM J CLIN PATHOL, V125, P451, DOI 10.1309/15B66DQMFYYM78CJ
   Drakes ML, 2018, CANCERS, V10, DOI 10.3390/cancers10090302
   Fridman WH, 2012, NAT REV CANCER, V12, P298, DOI 10.1038/nrc3245
   Fujio K, 2017, CURR TOP MICROBIOL, V410, P29, DOI 10.1007/82_2017_59
   Giornelli GH, 2016, SPRINGERPLUS, V5, DOI 10.1186/s40064-016-2660-0
   Goode EL, 2017, JAMA ONCOL, V3, DOI 10.1001/jamaoncol.2017.3290
   Guo L, 2019, ACS NANO, V13, P1078, DOI 10.1021/acsnano.8b08872
   Kehoe S, 2015, LANCET, V386, P249, DOI 10.1016/S0140-6736(14)62223-6
   Kossai M, 2018, PATHOBIOLOGY, V85, P41, DOI 10.1159/000479006
   Kurman RJ, 2016, AM J PATHOL, V186, P733, DOI 10.1016/j.ajpath.2015.11.011
   Kuwada K, 2018, J EXP CLIN CANC RES, V37, DOI 10.1186/s13046-018-0981-2
   Law CW, 2014, GENOME BIOL, V15, DOI 10.1186/gb-2014-15-2-r29
   Lee W, 2019, J EXP MED, V216, P176, DOI 10.1084/jem.20181170
   Li J, 2017, ONCOTARGET, V8, P15621, DOI 10.18632/oncotarget.14919
   Li MO, 2006, ANNU REV IMMUNOL, V24, P99, DOI 10.1146/annurev.immunol.24.021605.090737
   Liu BS, 2017, J HEMATOL ONCOL, V10, DOI 10.1186/s13045-017-0541-9
   Lo CS, 2017, CLIN CANCER RES, V23, P925, DOI 10.1158/1078-0432.CCR-16-1433
   Mak MP, 2016, CLIN CANCER RES, V22, P609, DOI 10.1158/1078-0432.CCR-15-0876
   Mills CD, 2015, FRONT IMMUNOL, V6, DOI 10.3389/fimmu.2015.00212
   Newman AM, 2015, NAT METHODS, V12, P453, DOI [10.1038/nmeth.3337, 10.1038/NMETH.3337]
   Oh E, 2019, CELLS-BASEL, V8, DOI 10.3390/cells8111387
   Sang W, 2019, CHEM SOC REV, V48, P3771, DOI 10.1039/c8cs00896e
   Sato E, 2005, P NATL ACAD SCI USA, V102, P18538, DOI 10.1073/pnas.0509182102
   Schwab CL, 2014, IMMUNOTHERAPY-UK, V6, P1279, DOI 10.2217/imt.14.90
   Shang B, 2015, SCI REP-UK, V5, DOI 10.1038/srep15179
   Shen SP, 2019, EBIOMEDICINE, V40, P318, DOI 10.1016/j.ebiom.2018.12.054
   Thorsson V, 2019, IMMUNITY, V51, P411, DOI 10.1016/j.immuni.2019.08.004
   VANFURTH R, 1979, BLOOD, V54, P485
   Wang C, 2017, CLIN CANCER RES, V23, P4077, DOI 10.1158/1078-0432.CCR-17-0246
   Wang J, 2019, CELL, V176, P334, DOI 10.1016/j.cell.2018.11.010
   Wang L, 2018, NAT COMMUN, V9, DOI 10.1038/s41467-018-05992-x
   Xue J, 2014, IMMUNITY, V40, P274, DOI 10.1016/j.immuni.2014.01.006
NR 39
TC 6
Z9 6
U1 0
U2 1
PU TAYLOR & FRANCIS INC
PI PHILADELPHIA
PA 530 WALNUT STREET, STE 850, PHILADELPHIA, PA 19106 USA
SN 2162-402X
J9 ONCOIMMUNOLOGY
JI OncoImmunology
PY 2020
VL 9
IS 1
AR 1760067
DI 10.1080/2162402X.2020.1760067
PG 11
WC Oncology; Immunology
SC Oncology; Immunology
GA LK6WN
UT WOS:000531004500001
PM 32391193
OA DOAJ Gold, Green Published
DA 2021-05-03
ER

PT J
AU Liu, Y
   Chang, Y
   He, XH
   Cai, YX
   Jiang, H
   Jia, R
   Leng, JY
AF Liu, Yun
   Chang, Yue
   He, Xinhong
   Cai, Yixuan
   Jiang, Hao
   Jia, Ru
   Leng, Jiyan
TI CD47 Enhances Cell Viability and Migration Ability but Inhibits
   Apoptosis in Endometrial Carcinoma Cells via the PI3K/Akt/mTOR Signaling
   Pathway
SO FRONTIERS IN ONCOLOGY
LA English
DT Article
DE CD47; endometrial carcinoma; cell viability; migration; apoptosis
ID CANCER; IMMUNOTHERAPY; OVARIAN
AB Purposes:To measure expression levels of CD47 during endometrial carcinoma development, and to determine specific modulatory effects. Methods:CD47 expression levels in endometrial carcinoma tissues and adjacent tissues were analyzed using qRT-PCR. CD47-overexpressed or downregulated cell models were established using CD47 plasmid or CD47 shRNA. The effects of CD47 on HEC-1A and Ishikawa cell growth were evaluated using CCK-8 assays. Migration ability of transfected HEC-1A and Ishikawa cells were examined using wound healing assays. Flow cytometry was used to measure the effects of CD47 on apoptosis and the cell cycle in HEC-1A and Ishikawa cells. Western blot was used to analyze the correlation between CD47 expression level and PI3K/Akt/mTOR signaling pathway. Results:Highly expressed CD47 was observed in endometrial carcinoma tissues, with higher levels in more advanced tissues than in early tissues. Upregulation of CD47 enhanced cell viability and migration ability in HEC-1A and Ishikawa cells, while silencing CD47 caused the opposite results. CD47 overexpression suppressed apoptosis and inhibited cell cycle arrest in HEC-1A and Ishikawa cells. CD47 upregulation contributes to the activation of PI3K/Akt/mTOR signaling pathway in endometrial carcinoma cells. Conclusion:CD47 exerts oncogenic functions in endometrial carcinoma by activating PI3K/Akt/mTOR signaling, suggesting it may be a novel immunotherapeutic target for therapeutic interventions.
C1 [Liu, Yun; Chang, Yue; He, Xinhong; Cai, Yixuan; Jiang, Hao; Jia, Ru; Leng, Jiyan] Capital Med Univ, Beijing Friendship Hosp, Dept Obstet & Gynecol, Beijing, Peoples R China.
RP Liu, Y (corresponding author), Capital Med Univ, Beijing Friendship Hosp, Dept Obstet & Gynecol, Beijing, Peoples R China.
EM liuyun.bjfh@ccmu.edu.cn
FU Beijing Natural Science FoundationBeijing Natural Science Foundation
   [7184211]; National Natural Science Foundation of ChinaNational Natural
   Science Foundation of China (NSFC) [81801402]; Beijing Natural Science
   Foundation Program of Beijing Municipal Commission of Education
   [KM201610025023]; Scientific Research Key Program of Beijing Municipal
   Commission of EducationBeijing Municipal Commission of Education
   [KM201610025023]; Beijing Key Clinical Specialty Project
FX This work was supported by the Beijing Natural Science Foundation
   (7184211), National Natural Science Foundation of China (81801402),
   Beijing Natural Science Foundation Program and Scientific Research Key
   Program of Beijing Municipal Commission of Education (KM201610025023),
   and the Beijing Key Clinical Specialty Project.
CR Barra F, 2019, EXPERT OPIN INV DRUG, V28, P131, DOI 10.1080/13543784.2018.1558202
   Betancur PA, 2017, NAT COMMUN, V8, DOI 10.1038/ncomms14802
   Cao X, 2018, ONCOTARGETS THER, V11, P6351, DOI 10.2147/OTT.S174618
   Chen YH, 2005, CHINA SURF ENG, P5
   Di Tucci C, 2019, J GYNECOL ONCOL, V30, DOI 10.3802/jgo.2019.30.e46
   DiNitto Jonathan P, 2003, Sci STKE, V2003, pre16, DOI 10.1126/stke.2132003re16
   Engelman JA, 2006, NAT REV GENET, V7, P606, DOI 10.1038/nrg1879
   Ferlay J, 2015, INT J CANCER, V136, pE359, DOI 10.1002/ijc.29210
   Gu SL, 2018, J IMMUNOL RES, V2018, DOI 10.1155/2018/6156757
   He CJ, 2011, CLIN DEV IMMUNOL, DOI 10.1155/2011/695834
   Hennessy BT, 2005, NAT REV DRUG DISCOV, V4, P988, DOI 10.1038/nrd1902
   Liu J, 2015, EXP THER MED, V10, P1947, DOI 10.3892/etm.2015.2714
   Liu R, 2017, ONCOTARGET, V8, P39021, DOI 10.18632/oncotarget.16547
   Liu XJ, 2019, ONCOL RES, V27, P415, DOI 10.3727/096504018X15155538502359
   Llobet D, 2009, J CLIN PATHOL, V62, P777, DOI 10.1136/jcp.2008.056101
   Matlung HL, 2017, IMMUNOL REV, V276, P145, DOI 10.1111/imr.12527
   McAlpine JN, 2016, CANCER-AM CANCER SOC, V122, P2787, DOI 10.1002/cncr.30094
   Philip CA, 2017, BMC CANCER, V17, DOI 10.1186/s12885-017-3639-0
   Piulats JM, 2016, CLIN CANCER RES, V22, P5623, DOI 10.1158/1078-0432.CCR-16-1820
   Porta C, 2014, FRONT ONCOL, V4, DOI 10.3389/fonc.2014.00064
   Sarbassov DD, 2005, SCIENCE, V307, P1098, DOI 10.1126/science.1106148
   Siegel RL, 2016, CA-CANCER J CLIN, V66, P7, DOI 10.3322/caac.21332
   Slomovitz BM, 2012, CLIN CANCER RES, V18, P5856, DOI 10.1158/1078-0432.CCR-12-0662
   Sobecki-Rausch J, 2019, CURR TREAT OPTION ON, V20, DOI 10.1007/s11864-019-0679-5
   Tong B, 2018, FUTURE ONCOL, V14, P2179, DOI 10.2217/fon-2018-0035
   Vanderstraeten A, 2014, CANCER IMMUNOL IMMUN, V63, P545, DOI 10.1007/s00262-014-1537-8
   Velcheti Vamsidhar, 2016, Am Soc Clin Oncol Educ Book, V35, P298, DOI 10.14694/EDBK_156572
   Ventriglia J, 2017, CANCER TREAT REV, V59, P109, DOI 10.1016/j.ctrv.2017.07.008
   Weiskopf K, 2017, EUR J CANCER, V76, P100, DOI 10.1016/j.ejca.2017.02.013
   Weiskopf K, 2016, J CLIN INVEST, V126, P2610, DOI 10.1172/JCI81603
   Yeramian A, 2013, ONCOGENE, V32, P403, DOI 10.1038/onc.2012.76
   Zhang Y, 2013, EUR J CANCER, V49, P3320, DOI 10.1016/j.ejca.2013.06.005
NR 32
TC 0
Z9 0
U1 1
U2 1
PU FRONTIERS MEDIA SA
PI LAUSANNE
PA AVENUE DU TRIBUNAL FEDERAL 34, LAUSANNE, CH-1015, SWITZERLAND
SN 2234-943X
J9 FRONT ONCOL
JI Front. Oncol.
PD AUG 26
PY 2020
VL 10
AR 1525
DI 10.3389/fonc.2020.01525
PG 9
WC Oncology
SC Oncology
GA NP9HC
UT WOS:000570480300001
PM 32984001
OA DOAJ Gold, Green Published
DA 2021-05-03
ER

PT J
AU Xiong, Y
   Song, WT
   Shen, LM
   Wang, Y
   Zhang, J
   Hu, MY
   Liu, Y
   Li, JJ
   Musetti, S
   Liu, RH
   Huang, L
AF Xiong, Yang
   Song, Wantong
   Shen, Limei
   Wang, Ying
   Zhang, Jing
   Hu, Mengying
   Liu, Yun
   Li, Jingjing
   Musetti, Sara
   Liu, Rihe
   Huang, Leaf
TI Oral Metformin and Polymetformin Reprogram Immunosuppressive
   Microenvironment and Boost Immune Checkpoint Inhibitor Therapy in
   Colorectal Cancer
SO ADVANCED THERAPEUTICS
LA English
DT Article
DE cancer immunotherapy; immune checkpoint blockade; metformin;
   Polymetformin; tumor microenvironments
ID LACTIC-ACID BACTERIA; PD-L1 EXPRESSION; TUMOR-GROWTH;
   LACTOBACILLUS-ACIDOPHILUS; GASTRIC-CARCINOMA; GUT MICROBIOME;
   OVARIAN-CANCER; BLOCKADE; CELLS; ROLES
AB Immune checkpoint inhibitors (ICI), especially PD-1/PD-L1 inhibitors, are emerging as promising therapeutic options for patients with advanced tumors, but the response rate in the majority of colorectal cancer (CRC) patients remains low. Herein, the use of metformin (Met) and its polymeric form (Polymet) to enhance the response rate of immune checkpoint blockade therapy is reported. Oral Met and Polymet significantly enhance the antitumor effect of ICI therapy in a murine orthotopic CRC model. Further analyses reveal that Met and Polymet reprogram the immunosuppressive tumor microenvironment via activation of adenosine 5 '-monophosphate-activated protein kinase and inhibition of the mammalian target of rapamycin signaling pathway, stimulating T cell infiltration into the tumor. Additionally, oral Met and Polymet change the abundance of key microbes in the intestinal environment, including increasing theLactobacilluspopulation, which should exert tumor-suppressing activities in the CRC. These findings highlight the potential of combining Met or Polymet with cancer immunotherapy and provide a strategy for sensitizing CRC patients to immune checkpoint blockade therapy.
C1 [Xiong, Yang; Song, Wantong; Shen, Limei; Wang, Ying; Zhang, Jing; Hu, Mengying; Liu, Yun; Li, Jingjing; Musetti, Sara; Liu, Rihe; Huang, Leaf] Univ N Carolina, UNC Eshelman Sch Pharm, Chapel Hill, NC 27559 USA.
   [Xiong, Yang] Zhejiang Chinese Med Univ, Coll Pharmaceut Sci, Hangzhou 310053, Zhejiang, Peoples R China.
   [Song, Wantong] Chinese Acad Sci, Changchun Inst Appl Chem, Key Lab Polymer Ecomat, Changchun 130022, Jilin, Peoples R China.
RP Huang, L (corresponding author), Univ N Carolina, UNC Eshelman Sch Pharm, Chapel Hill, NC 27559 USA.
EM leafh@email.unc.edu
FU Carolina Center for Cancer Nanotechnology Excellence (NIH) [CA198999];
   National Natural Science Foundation of ChinaNational Natural Science
   Foundation of China (NSFC) [81774011]
FX This work was supported by the Carolina Center for Cancer Nanotechnology
   Excellence (NIH grant CA198999) and was also supported by project of the
   National Natural Science Foundation of China (No. 81774011).
CR Abiko K, 2013, CLIN CANCER RES, V19, P1363, DOI 10.1158/1078-0432.CCR-12-2199
   Baldassari S, 2018, SCI REP-UK, V8, DOI 10.1038/s41598-018-22054-w
   Baldwin C, 2010, NUTR CANCER, V62, P371, DOI 10.1080/01635580903407197
   Bezu L, 2015, FRONT IMMUNOL, V6, DOI 10.3389/fimmu.2015.00187
   Bu LL, 2016, ONCOIMMUNOLOGY, V5, DOI 10.1080/2162402X.2015.1130206
   Cha JH, 2018, MOL CELL, V71, P606, DOI 10.1016/j.molcel.2018.07.030
   Chen CC, 2012, BRIT J NUTR, V107, P1623, DOI 10.1017/S0007114511004934
   Chen C, 2018, FOOD FUNCT, V9, P3732, DOI [10.1039/c7fo01346a, 10.1039/C7FO01346A]
   Chen Q, 2016, NAT COMMUN, V7, DOI 10.1038/ncomms13193
   De Velasco G, 2017, CANCER IMMUNOL RES, V5, P312, DOI 10.1158/2326-6066.CIR-16-0237
   Duan XP, 2019, NAT COMMUN, V10, DOI 10.1038/s41467-019-09221-x
   Forslund K, 2015, NATURE, V528, P262, DOI 10.1038/nature15766
   Fujita M, 2011, CANCER RES, V71, P2664, DOI 10.1158/0008-5472.CAN-10-3055
   Gabrilovich D, 2003, CURR DRUG TARGETS, V4, P525, DOI 10.2174/1389450033490849
   Garrett WS, 2015, SCIENCE, V348, P80, DOI 10.1126/science.aaa4972
   Goodwin TJ, 2017, BIOMATERIALS, V141, P260, DOI 10.1016/j.biomaterials.2017.07.007
   Gopalakrishnan V, 2018, CANCER CELL, V33, P570, DOI 10.1016/j.ccell.2018.03.015
   Graham GG, 2011, CLIN PHARMACOKINET, V50, P81, DOI 10.2165/11534750-000000000-00000
   He CB, 2016, NAT COMMUN, V7, DOI 10.1038/ncomms12499
   Hu MY, 2019, NAT COMMUN, V10, DOI 10.1038/s41467-019-10893-8
   Huber TB, 2011, KIDNEY INT, V79, P502, DOI 10.1038/ki.2010.457
   Johnson DB, 2017, CANCER-AM CANCER SOC, V123, P1904, DOI 10.1002/cncr.30642
   Kim ST, 2017, ONCOTARGET, V8, P77415, DOI 10.18632/oncotarget.20492
   Koller VJ, 2008, FOOD CHEM TOXICOL, V46, P1221, DOI 10.1016/j.fct.2007.09.005
   Kroemer G, 2013, ANNU REV IMMUNOL, V31, P51, DOI 10.1146/annurev-immunol-032712-100008
   Kuo CL, 2008, J CELL BIOCHEM, V103, P931, DOI 10.1002/jcb.21466
   Lasry A, 2016, NAT IMMUNOL, V17, P230, DOI 10.1038/ni.3384
   Le DT, 2015, NEW ENGL J MED, V372, P2509, DOI 10.1056/NEJMoa1500596
   Le DT, 2016, J CLIN ONCOL, V34, DOI 10.1200/JCO.2016.34.15_suppl.103
   Liu XR, 2020, MICROORGANISMS, V8, DOI 10.3390/microorganisms8020175
   Lopez-Fauqued M, 2010, INT J CANCER, V126, P1549, DOI 10.1002/ijc.24926
   Lu KD, 2016, J AM CHEM SOC, V138, P12502, DOI 10.1021/jacs.6b06663
   Marichal T, 2013, CANCER IMMUNOL RES, V1, P269, DOI 10.1158/2326-6066.CIR-13-0119
   Miao L, 2017, ACS NANO, V11, P8690, DOI 10.1021/acsnano.7b01786
   Miotto D, 2010, LUNG CANCER, V69, P355, DOI 10.1016/j.lungcan.2009.12.012
   Mo CF, 2014, ANTIOXID REDOX SIGN, V20, P574, DOI 10.1089/ars.2012.5116
   Moiseeva O, 2013, AGING CELL, V12, P489, DOI 10.1111/acel.12075
   Nishikawa H, 2014, CURR OPIN IMMUNOL, V27, P1, DOI 10.1016/j.coi.2013.12.005
   Ostrand-Rosenberg S, 2012, SEMIN CANCER BIOL, V22, P275, DOI 10.1016/j.semcancer.2012.01.011
   Pfirschke C, 2016, IMMUNITY, V44, P343, DOI 10.1016/j.immuni.2015.11.024
   Postow MA, 2015, J CLIN ONCOL, V33, P1974, DOI 10.1200/JCO.2014.59.4358
   Rabinovich GA, 2007, ANNU REV IMMUNOL, V25, P267, DOI 10.1146/annurev.immunol.25.022106.141609
   Rattan R, 2011, NEOPLASIA, V13, P483, DOI 10.1593/neo.11148
   Ribas A, 2018, SCIENCE, V359, P1350, DOI 10.1126/science.aar4060
   Saisho Y, 2015, ENDOCR METAB IMMUNE, V15, P196, DOI 10.2174/1871530315666150316124019
   Scharping NE, 2017, CANCER IMMUNOL RES, V5, P9, DOI 10.1158/2326-6066.CIR-16-0103
   Soliman H, 2014, PLOS ONE, V9, DOI 10.1371/journal.pone.0088557
   Song WT, 2018, ADV MATER, V30, DOI 10.1002/adma.201805007
   Song WT, 2017, BIOMATERIALS, V148, P16, DOI 10.1016/j.biomaterials.2017.09.017
   Sun J, 2007, TISSUE ANTIGENS, V69, P19, DOI 10.1111/j.1399-0039.2006.00701.x
   Talmadge JE, 2013, NAT REV CANCER, V13, P739, DOI 10.1038/nrc3581
   Tiptiri-Kourpeti A, 2016, PLOS ONE, V11, DOI 10.1371/journal.pone.0147960
   Topalian SL, 2012, CURR OPIN IMMUNOL, V24, P207, DOI 10.1016/j.coi.2011.12.009
   Vallianou NG, 2019, HORM-INT J ENDOCRINO, V18, P141, DOI 10.1007/s42000-019-00093-w
   Verdura S, 2019, ONCOIMMUNOLOGY, V8, DOI 10.1080/2162402X.2019.1633235
   Viollet B, 2012, CLIN SCI, V122, P253, DOI 10.1042/CS20110386
   Wang A, 2015, EJSO-EUR J SURG ONC, V41, P450, DOI 10.1016/j.ejso.2015.01.020
   Wang Y, 2018, ADV FUNCT MATER, V28, DOI 10.1002/adfm.201802847
   Wu AA, 2015, ONCOIMMUNOLOGY, V4, DOI 10.1080/2162402X.2015.1016700
   Wu CP, 2006, ACTA HISTOCHEM, V108, P19, DOI 10.1016/j.acthis.2006.01.003
   Wu H, 2017, NAT MED, V23, P850, DOI 10.1038/nm.4345
   Xiong Y, 2019, NANOMED-NANOTECHNOL, V21, DOI 10.1016/j.nano.2019.102034
   Zamarron BF, 2011, INT J BIOL SCI, V7, P651, DOI 10.7150/ijbs.7.651
   Zelenay S, 2015, CELL, V162, P1257, DOI 10.1016/j.cell.2015.08.015
   Zhang JJ, 2019, AM J TRANSL RES, V11, P6965
   Zhao Y, 2016, NAT COMMUN, V7, DOI 10.1038/ncomms11822
   Zheng JL, 2018, J AGR FOOD CHEM, V66, P5821, DOI [10.1021/acsjafc.8b00829, 10.1021/acs.jafc.8b00829]
   Zhong L, 2014, WORLD J GASTROENTERO, V20, P7878, DOI 10.3748/wjg.v20.i24.7878
   Zhou F, 2015, LUNG CANCER, V89, P203, DOI 10.1016/j.lungcan.2015.06.005
   Zhou JY, 2018, GUT, V67, P931, DOI 10.1136/gutjnl-2017-314032
NR 70
TC 0
Z9 0
U1 9
U2 10
PU WILEY
PI HOBOKEN
PA 111 RIVER ST, HOBOKEN 07030-5774, NJ USA
EI 2366-3987
J9 ADV THER-GERMANY
JI Adv. Therap.
PD DEC
PY 2020
VL 3
IS 12
AR 2000168
DI 10.1002/adtp.202000168
EA OCT 2020
PG 10
WC Pharmacology & Pharmacy
SC Pharmacology & Pharmacy
GA PI7VT
UT WOS:000576367400001
DA 2021-05-03
ER

PT J
AU Zhao, FJ
   Zhou, Y
   Seesaha, PK
   Zhang, YH
   Liu, SQ
   Gan, XY
   Hu, J
   Gu, YH
   Chen, XF
AF Zhao, Fengjiao
   Zhou, Yong
   Seesaha, Poshita Kumari
   Zhang, Yihong
   Liu, Siqin
   Gan, Xiaoyan
   Hu, Jun
   Gu, Yanhong
   Chen, Xiaofeng
TI Olaparib combined with immunotherapy for treating a patient with liver
   cancer carryingBRCA2germline mutation A case report
SO MEDICINE
LA English
DT Article
DE BRCA2germline mutation; immunotherapy; liver cancer; next-generation
   sequencing; PARP inhibitor
ID TRANSCATHETER ARTERIAL CHEMOEMBOLIZATION; HEPATOCELLULAR-CARCINOMA;
   OVARIAN-CANCER; SURVIVAL; THERAPY; BREAST
AB Rationale: Immunotherapy and targeted therapy have attracted widespread attention in current clinical research, which could be considered as a good therapeutic option for treatment of refractory liver cancer. Patient concerns: The patient was a 37-year-old man with hepatitis B virus (HBV) infection. He was presented with hepatalgia and discomfort. Diagnosis: The computed tomography showed multiple intrahepatic masses, indicating primary liver cancer with multiple intrahepatic metastases. Interventions: After failed transarterial chemoembolization therapy, he was initially treated with immunotherapy pembrolizumab plus angiogenesis inhibitor lenvatinib, and after 3 months of treatment, the condition improved. However, the disease subsequently progressed. The next-generation sequencing identified aBRCA2germline mutation in this patient. A poly (ADP-ribose) polymerase inhibitor, olaparib, plus nivolumab therapy was started and achieved stable disease. Outcomes: The patient achieved stable disease and improvement in hepatalgia for 3 months after the combination treatment of Olaparib and nivolumab. Conclusion: We identified aBRCA2germline mutation in a patient with liver cancer. Our findings could offer an alternative management for patients with liver cancer harboring germlineBRCA2mutation.
C1 [Zhao, Fengjiao; Seesaha, Poshita Kumari; Gu, Yanhong; Chen, Xiaofeng] Nanjing Med Univ, Dept Med Oncol, Affiliated Hosp 1, Nanjing 210029, Peoples R China.
   [Zhou, Yong; Hu, Jun] Nanjing Red Cross Hosp, Dept Med Oncol, Nanjing, Peoples R China.
   [Zhang, Yihong; Liu, Siqin; Gan, Xiaoyan] OrigiMed, Shanghai, Peoples R China.
   [Chen, Xiaofeng] Nanjing Pukou Cent Hosp, Dept Oncol, Pukou Branch Hosp Jiangsu Prov Hosp, Nanjing, Peoples R China.
RP Chen, XF (corresponding author), Nanjing Med Univ, Dept Med Oncol, Affiliated Hosp 1, Nanjing 210029, Peoples R China.
EM chenxiaofengnjmu@163.com
FU Advanced Health Talent of Six-One Project of Jiangsu Province
   [LGY2017069]
FX This study was supported by the funding of Advanced Health Talent of
   Six-One Project of Jiangsu Province (grant no. LGY2017069).
CR Boussiotis VA, 2014, CANCER J, V20, P265, DOI 10.1097/PPO.0000000000000059
   Bray F, 2018, CA-CANCER J CLIN, V68, P394, DOI 10.3322/caac.21492
   Ding LY, 2018, CELL REP, V25, P2972, DOI 10.1016/j.celrep.2018.11.054
   El-Khoueiry AB, 2017, LANCET, V389, P2492, DOI 10.1016/S0140-6736(17)31046-2
   Gasser S, 2006, CANCER RES, V66, P3959, DOI 10.1158/0008-5472.CAN-05-4603
   King MC, 2003, SCIENCE, V302, P643, DOI 10.1126/science.1088759
   Kudo M, 2018, LANCET, V391, P1163, DOI 10.1016/S0140-6736(18)30207-1
   Kudo M, 2017, LIVER CANCER, V6, P253, DOI 10.1159/000479573
   Li X, 2004, WORLD J GASTROENTERO, V10, P2878
   Lin JZ, 2019, CLIN CANCER RES, V25, P4701, DOI 10.1158/1078-0432.CCR-19-0127
   Matulonis UA, 2016, CANCER-AM CANCER SOC, V122, P1844, DOI 10.1002/cncr.29995
   Morales JC, 2014, CRIT REV EUKAR GENE, V24, P15, DOI 10.1615/CritRevEukaryotGeneExpr.2013006875
   Pardoll DM, 2012, NAT REV CANCER, V12, P252, DOI 10.1038/nrc3239
   Quaas A, 2018, BMC GASTROENTEROL, V18, DOI 10.1186/s12876-018-0803-1
   Robson M, 2017, NEW ENGL J MED, V377, P523, DOI 10.1056/NEJMoa1706450
   Seki T, 2001, EUR J GASTROEN HEPAT, V13, P291, DOI 10.1097/00042737-200103000-00014
   Sergio A, 2008, AM J GASTROENTEROL, V103, P914, DOI 10.1111/j.1572-0241.2007.01712.x
   Song BC, 2001, CANCER, V91, P2386, DOI 10.1002/1097-0142(20010615)91:12<2386::AID-CNCR1272>3.3.CO;2-W
   Zeng HM, 2018, LANCET GLOB HEALTH, V6, pE555, DOI 10.1016/S2214-109X(18)30127-X
NR 19
TC 1
Z9 1
U1 2
U2 2
PU LIPPINCOTT WILLIAMS & WILKINS
PI PHILADELPHIA
PA TWO COMMERCE SQ, 2001 MARKET ST, PHILADELPHIA, PA 19103 USA
SN 0025-7974
EI 1536-5964
J9 MEDICINE
JI Medicine (Baltimore)
PD SEP 18
PY 2020
VL 99
IS 38
DI 10.1097/MD.0000000000022312
PG 4
WC Medicine, General & Internal
SC General & Internal Medicine
GA OC6WV
UT WOS:000579298600092
PM 32957395
OA DOAJ Gold, Green Published
DA 2021-05-03
ER

PT J
AU Wang, JS
   Zhang, TT
   Yang, LN
   Yang, G
AF Wang, Jingshu
   Zhang, Tingting
   Yang, Lina
   Yang, Gong
TI Comprehensive genomic analysis of microenvironment phenotypes in ovarian
   cancer
SO PEERJ
LA English
DT Article
DE Ovarian cancer; Immune infiltration; Tumor microenvironment; Random
   forest; Immunotherapy
ID DNA METHYLATION; GENE-EXPRESSION; RELATIVE SURVIVAL; HYPERMETHYLATION;
   CELLS
AB Background. Ovarian cancer is one of the leading causes of cancer-related death in women. The incidence of ovarian cancer is insidious, and the recurrence rate is high. The survival rate of ovarian cancer has not significantly improved over the past decade. Recently, immune checkpoint inhibitors such as those targeting CTLA-4, PD-1, or PD-L1 have been used to treat ovarian cancer. Therefore, a full analysis of the immune biomarkers associated with this malignancy is necessary.
   Methods. In this study, we used data from The Cancer Genome Atlas (TCGA) database to analyze the infiltration patterns of specific immune cell types in tumor samples. Data from the Gene Expression Omnibus (GEO) database was used for external validation. According to the invasion patterns of immune cells, we divided the ovarian cancer microenvironment into two clusters: A and B. These tumor microenvironment (TME) subtypes were associated with genomic and clinicopathological characteristics. Subsequently, a random forest classification model was established. Differential genomic features, functional enrichment, and DNA methylation were analyzed between the two clusters. The characteristics of immune cell infiltration and the expression of immune-related cytokines or markers were analyzed. Somatic mutation analysis was also performed between clusters A and B. Finally, multivariate Cox analysis was used to analyze independent prognostic factors.
   Results. The ovarian cancer TME cluster A was characterized by less infiltration of immune cells and sparse distribution and low expression of immunomodulators. In contrast, cytotoxic T cells and immunosuppressive cells were significantly increased in the ovarian cancer TME cluster B. Additionally, immune-related cytokines or markers, including IFN-gamma and TNF-beta, were also expressed in large quantities. In total, 35 differentially methylated and expressed genes (DMEGs) were identified. Functional enrichment analyses revealed that the DMEGs in cluster B participated in important biological processes and immune-related pathways. The mutation load in cluster B was insignificantly higher than that of cluster A (p = 0.076). Multivariate Cox analysis showed that TME was an independent prognostic factor for ovarian cancer (hazard ratio: 1.33, 95% confidence interval: 1.01-1.75, p = 0.041).
   Conclusion. This study described and classified basic information about the immune invasion pattern of ovarian cancer and integrated biomarkers related to different immunophenotypes to reveal interactions between ovarian cancer and the immune system.
C1 [Wang, Jingshu; Yang, Gong] Fudan Univ, Peoples Hosp Shanghai 5, Cent Lab, Shanghai, Peoples R China.
   [Zhang, Tingting] Shanghai Univ Chinese Tradit Med, Acupuncture & Tuina Coll, Shanghai, Peoples R China.
   [Yang, Lina] Fudan Univ, Peoples Hosp Shanghai 5, Dept Gynecol Oncol, Shanghai, Peoples R China.
   [Yang, Gong] Fudan Univ, Shanghai Canc Ctr, Canc Inst, Shanghai, Peoples R China.
   [Yang, Gong] Fudan Univ, Shanghai Med Sch, Dept Oncol, Shanghai, Peoples R China.
RP Yang, G (corresponding author), Fudan Univ, Peoples Hosp Shanghai 5, Cent Lab, Shanghai, Peoples R China.; Yang, G (corresponding author), Fudan Univ, Shanghai Canc Ctr, Canc Inst, Shanghai, Peoples R China.; Yang, G (corresponding author), Fudan Univ, Shanghai Med Sch, Dept Oncol, Shanghai, Peoples R China.
EM yanggong@fudan.edu.cn
FU National Natural Science Foundation of ChinaNational Natural Science
   Foundation of China (NSFC) [81572553, 81372797, 81772789, 81171911]
FX This study was supported by grants from the National Natural Science
   Foundation of China (No. 81572553, #No. 81372797, No. 81772789, and No.
   81171911) for G. Yang. The funders had no role in study design, data
   collection and analysis, decision to publish, or preparation of the
   manuscript.
CR Barnholtz-Sloan JS, 2003, AM J OBSTET GYNECOL, V189, P1120, DOI 10.1067/S0002-9378(03)00579-9
   Bi GS, 2020, CANCER IMMUNOL IMMUN, V69, P1293, DOI 10.1007/s00262-020-02546-3
   Bindea G, 2013, IMMUNITY, V39, P782, DOI 10.1016/j.immuni.2013.10.003
   Bock C, 2012, NAT REV GENET, V13, P705, DOI 10.1038/nrg3273
   Colaprico A, 2016, NUCLEIC ACIDS RES, V44, DOI 10.1093/nar/gkv1507
   Cortese R, 2008, INT J BIOCHEM CELL B, V40, P1494, DOI 10.1016/j.biocel.2007.11.018
   Fehrenbacher L, 2016, LANCET, V387, P1837, DOI 10.1016/S0140-6736(16)00587-0
   Hanzelmann S, 2013, BMC BIOINFORMATICS, V14, DOI 10.1186/1471-2105-14-7
   Horsburgh S, 2015, EXERC IMMUNOL REV, V21, P26
   Huang CC, 2019, ONCOGENE, V38, P3201, DOI 10.1038/s41388-018-0658-5
   Hwang WT, 2012, GYNECOL ONCOL, V124, P192, DOI 10.1016/j.ygyno.2011.09.039
   Johnson WE, 2007, BIOSTATISTICS, V8, P118, DOI 10.1093/biostatistics/kxj037
   Kulis M, 2010, ADV GENET, V70, P27, DOI [10.1016/B978-0-12-380866-0.60002-2, 10.1016/S0065-2660(10)70002-X]
   Lee S, 2004, LAB INVEST, V84, P884, DOI 10.1038/labinvest.3700108
   Licchesi JDF, 2008, CLIN CANCER RES, V14, P2570, DOI 10.1158/1078-0432.CCR-07-2033
   Liu YN, 2008, MOL CELL BIOL, V28, P7096, DOI 10.1128/MCB.00449-08
   Lorenzo-Sanz L, 2019, CANCER MICROENVIRON, V12, P119, DOI 10.1007/s12307-019-00232-2
   Lowe KA, 2013, GYNECOL ONCOL, V130, P107, DOI 10.1016/j.ygyno.2013.03.026
   Mariani A, 2019, GYNECOL ONCOL, V154, P495, DOI 10.1016/j.ygyno.2019.06.010
   Monti S, 2003, MACH LEARN, V52, P91, DOI 10.1023/A:1023949509487
   Park HK, 2017, CANCER EPIDEM BIOMAR, V26, P1511, DOI 10.1158/1055-9965.EPI-17-0290
   Ritchie ME, 2015, NUCLEIC ACIDS RES, V43, DOI 10.1093/nar/gkv007
   Rooney MS, 2015, CELL, V160, P48, DOI 10.1016/j.cell.2014.12.033
   Sato E, 2005, P NATL ACAD SCI USA, V102, P18538, DOI 10.1073/pnas.0509182102
   Seeber L M S, 2012, Methods Mol Biol, V863, P253, DOI 10.1007/978-1-61779-612-8_15
   Smith ZD, 2013, NAT REV GENET, V14, P204, DOI 10.1038/nrg3354
   Tamborero D, 2018, CLIN CANCER RES, V24, P3717, DOI 10.1158/1078-0432.CCR-17-3509
   Wang M, 2008, BMC GENOMICS, V9, DOI 10.1186/1471-2164-9-225
   Xiao L, 2020, BIOCHEM PHARMACOL, V180, DOI 10.1016/j.bcp.2020.114116
   Yu GC, 2012, OMICS, V16, P284, DOI 10.1089/omi.2011.0118
NR 30
TC 0
Z9 0
U1 1
U2 1
PU PEERJ INC
PI LONDON
PA 341-345 OLD ST, THIRD FLR, LONDON, EC1V 9LL, ENGLAND
SN 2167-8359
J9 PEERJ
JI PeerJ
PD NOV 23
PY 2020
VL 8
AR e10255
DI 10.7717/peerj.10255
PG 16
WC Multidisciplinary Sciences
SC Science & Technology - Other Topics
GA OU4OR
UT WOS:000591509200002
PM 33282553
OA DOAJ Gold, Green Published
DA 2021-05-03
ER

PT J
AU He, ZX
   Wang, S
   Qiao, GL
   Wang, XL
   Zhou, XN
   Zhu, SY
   Yuan, YH
   Morse, MA
   Hobeika, A
   Ren, J
   Lyerly, HK
AF He, Zixuan
   Wang, Shuo
   Qiao, Guoliang
   Wang, Xiaoli
   Zhou, Xinna
   Zhu, Siyu
   Yuan, Yanhua
   Morse, Michael A.
   Hobeika, Amy
   Ren, Jun
   Lyerly, Herbert Kim
TI Clinical efficacy of intra-cavitary infusions of autologous dendritic
   cell/cytokine-induced killer cell products for the treatment of
   refractory malignant pleural effusions and ascites
SO AMERICAN JOURNAL OF TRANSLATIONAL RESEARCH
LA English
DT Article
DE Autologous cytokine induced killer cell immunotherapy; malignant pleural
   effusion; malignant ascites; circulating tumor DNA (ctDNA)
ID OVARIAN-CANCER; INTRAPERITONEAL CHEMOTHERAPY; TALC PLEURODESIS;
   DOUBLE-BLIND; PHASE-II; MANAGEMENT; LYMPHOCYTES; CATUMAXOMAB; CATHETER;
   THERAPY
AB To explore the safety and efficacy of intra-cavitary infusions of autologous mixed dendritic cell (DC)-cytokine-induced killer (CIK) cell products in advanced cancer patients with malignant pleural effusions or ascites. DC-CIKs were expanded ex vivo (mean yield of 1.36x10(9) cells (range, 0.74 similar to 4.98x10(9))) from peripheral blood mono-nuclear cells obtained by repeated venipuncture or apheresis. Patients received at least 1 cycle of 3 infusions of the DC-CIKs administered by indwelling catheter into the pleural or peritoneal cavity every other day. The volume of malignant effusions was assessed radiologically. Peripheral blood lymphocyte populations were enumerated by flow cytometry. Quality of life (QoL) during the DC-CIK infusions was assessed by the EORTC QLQ-30 instrument. ctDNA sequencing was performed to analyze gene clonal load and molecular tumor burden during the infusion treatment. Thirty-seven patients with breast, lung and other malignancies were enrolled. The results showed that intra-cavitary DC-CIK infusions (16 intrapleural and 21 intraperitoneal) were well-tolerated with no grade 3/4 adverse events. There was one complete response with effusion disappearance (CR) (3%), 13 partial responses (PR) (35%), 12 with stable disease (SD) (32%) and 11 with progressive disease (PD) (30%), resulting in a clinical effusion control rate (CCR) of 70% (26/37). The total number of infused CIKs and the CD3+/CD8+ and CD8+/CD28+ T cell frequencies within the CIKs were associated with effusion control (P=0.013). Moreover, increased peripheral blood CD3+/CD8+ (P=0.035) and decreased CD4+/CD25+ T cell frequencies (P=0.041) following the DC-CIK infusions were associ-ated with malignant effusion and ascites control. Reductions in ctDNA correlated with clinical benefit. In conclusion, intra-cavitary autologous cellular immunotherapy is an alternative method to effectively control malignant pleural effusions and ascites. The overall effusion control rate was associated with higher peripheral blood effector T cell frequencies.
C1 [He, Zixuan; Wang, Shuo; Qiao, Guoliang; Wang, Xiaoli; Zhou, Xinna; Zhu, Siyu; Yuan, Yanhua; Ren, Jun] Capital Med Univ, Canc Ctr, Beijing Shijitan Hosp, Dept Med Oncol, Beijing 100038, Peoples R China.
   [Morse, Michael A.] Duke Univ, Med Ctr, Dept Med, Durham, NC 27710 USA.
   [Morse, Michael A.; Hobeika, Amy; Ren, Jun; Lyerly, Herbert Kim] Duke Univ, Med Ctr, Dept Surg, 203 Res Dr,Suite 433,Box 2606, Durham, NC 27710 USA.
RP Lyerly, HK (corresponding author), Duke Univ, Med Ctr, Dept Surg, 203 Res Dr,Suite 433,Box 2606, Durham, NC 27710 USA.; Ren, J (corresponding author), Capital Med Univ, Beijing Shijitan Hosp, Canc Canter, 10 Tieyi Rd, Beijing 100038, Peoples R China.
EM jun.ren@duke.edu; kim.lyerly@duke.edu
RI Lyerly, Herbert/B-6528-2014
OI Lyerly, Herbert/0000-0002-0063-4770
CR Chung MJ, 2014, CANCER IMMUNOL IMMUN, V63, P939, DOI 10.1007/s00262-014-1566-3
   Davies HE, 2012, JAMA-J AM MED ASSOC, V307, P2383, DOI 10.1001/jama.2012.5535
   Di Li-jun, 2008, Beijing Da Xue Xue Bao Yi Xue Ban, V40, P486
   Diehl F, 2008, NAT MED, V14, P985, DOI 10.1038/nm.1789
   Gotlieb WH, 2012, LANCET ONCOL, V13, P154, DOI 10.1016/S1470-2045(11)70338-2
   Jia WD, 2013, CANCER CHEMOTH PHARM, V71, P1585, DOI 10.1007/s00280-013-2158-1
   Jiang N, 2017, CLIN CANCER RES, V23, P5066, DOI 10.1158/1078-0432.CCR-17-0492
   Jordan K, 2016, EUR J CANCER, V63, P127, DOI 10.1016/j.ejca.2016.05.004
   Kipps E, 2013, NAT REV CANCER, V13, P273, DOI 10.1038/nrc3432
   Li H, 2007, J CLIN IMMUNOL, V27, P317, DOI 10.1007/s10875-007-9076-0
   Lievense LA, 2016, J THORAC ONCOL, V11, P1755, DOI 10.1016/j.jtho.2016.06.021
   Ma F, 2020, INT J CANCER, V146, P1359, DOI 10.1002/ijc.32536
   Murthy P, 2019, ONCOIMMUNOLOGY, V8, DOI 10.1080/2162402X.2018.1554969
   O'Donnell JS, 2019, NAT REV CLIN ONCOL, V16, P151, DOI 10.1038/s41571-018-0142-8
   OKEN MM, 1982, AM J CLIN ONCOL-CANC, V5, P649, DOI 10.1097/00000421-198212000-00014
   Penz E, 2017, CANCER MANAG RES, V9, P229, DOI 10.2147/CMAR.S95663
   Psallidas I, 2016, EUR RESPIR REV, V25, P189, DOI 10.1183/16000617.0019-2016
   Qiao GL, 2019, CLIN CANCER RES, V25, P1494, DOI 10.1158/1078-0432.CCR-18-2360
   Randle RW, 2014, ANN SURG ONCOL, V21, P1474, DOI 10.1245/s10434-013-3224-y
   Rivera MP, 2019, ANN AM THORAC SOC, V16, P59, DOI 10.1513/AnnalsATS.201810-684ED
   Roberts ME, 2010, THORAX, V65, P32, DOI 10.1136/thx.2010.136994
   Scherpereel A, 2013, BMC CANCER, V13, DOI 10.1186/1471-2407-13-324
   Shimasaki N, 2020, NAT REV DRUG DISCOV, V19, P200, DOI 10.1038/s41573-019-0052-1
   Song QK, 2015, ONCOTARGET, V6, P41350, DOI 10.18632/oncotarget.5534
   Srivastava RM, 2009, CURR MOL MED, V9, P708, DOI 10.2174/156652409788970715
   Szakacs G, 2006, NAT REV DRUG DISCOV, V5, P219, DOI 10.1038/nrd1984
   Thomas R, 2018, JAMA-J AM MED ASSOC, V319, P1507, DOI 10.1001/jama.2018.1323
   Thomas R, 2017, JAMA-J AM MED ASSOC, V318, P1903, DOI 10.1001/jama.2017.17426
   Tsikouras P, 2013, ARCH GYNECOL OBSTET, V288, P581, DOI 10.1007/s00404-013-2868-y
   Walker JL, 2007, CURR CLIN ONCOL, P55, DOI 10.1007/978-1-59745-195-6_5
   Walker S, 2020, LANCET RESP MED, V8, P609, DOI 10.1016/S2213-2600(19)30373-X
   Wang XY, 2012, CANC RES PREVENTION, V39
   Wang Y, 2019, EBIOMEDICINE, V43, P261, DOI 10.1016/j.ebiom.2019.04.003
   Wimberger P, 2012, ANN ONCOL, V23, P1979, DOI 10.1093/annonc/mds178
   Yi X, 2017, INT J CANCER, V140, P2642, DOI 10.1002/ijc.30620
   Zhang WW, 2017, ONCOL LETT, V14, P3379, DOI 10.3892/ol.2017.6635
   Zhao Y, 2019, CLIN TRANSL ONCOL, V21, P721, DOI 10.1007/s12094-018-1968-3
NR 37
TC 0
Z9 0
U1 0
U2 0
PU E-CENTURY PUBLISHING CORP
PI MADISON
PA 40 WHITE OAKS LN, MADISON, WI 53711 USA
SN 1943-8141
J9 AM J TRANSL RES
JI Am. J. Transl. Res.
PY 2020
VL 12
IS 7
BP 3940
EP +
PG 14
WC Oncology; Medicine, Research & Experimental
SC Oncology; Research & Experimental Medicine
GA MY8OS
UT WOS:000558677700013
PM 32774747
DA 2021-05-03
ER

PT J
AU Morisaki, T
   Hikichi, T
   Onishi, H
   Morisaki, T
   Kubo, M
   Hirano, T
   Yoshimura, S
   Kiyotani, K
   Nakamura, Y
AF Morisaki, Takashi
   Hikichi, Tetsuro
   Onishi, Hideya
   Morisaki, Takafumi
   Kubo, Makoto
   Hirano, Tatsuya
   Yoshimura, Sachiko
   Kiyotani, Kazuma
   Nakamura, Yusuke
TI Intranodal Administration of Neoantigen Peptide-loaded Dendritic Cell
   Vaccine Elicits Epitope-specific T Cell Responses and Clinical Effects
   in a Patient with Chemorefractory Ovarian Cancer with Malignant Ascites
SO IMMUNOLOGICAL INVESTIGATIONS
LA English
DT Article; Early Access
DE Neoantigen; intra-nodal administration; dendritic cell vaccine;
   epitope-specific T cell; malignant ascites
ID INJECTION; IMMUNITY
AB Chemorefractory ovarian cancer has limited therapeutic options. Hence, new types of treatment including neoantigen-specific immunotherapy need to be investigated. Neoantigens represent promising targets for personalized cancer immunotherapy. We here describe the clinical and immunological effects of a neoantigen peptide-loaded DC-based immunotherapy in a patient with recurrent and chemoresistant ovarian cancer. A 71-year-old female patient with chemorefractory ovarian cancer and malignant ascites received intranodal vaccination of DCs loaded with four neoantigen peptides that were predicted by our immunogenomic pipeline. Following four rounds of vaccinations with this therapy, CA-125 levels were remarkably declined and tumor cells in the ascites were also decreased. Concordantly, the tumor-related symptoms such as respiratory discomfort improved without any adverse reactions. The reactivity against one HLA-A2402-restricted neoantigen peptide derived from a mutated PPM1 F protein was detected in lymphocytes from peripheral blood by IFN-gamma ELISPOT assay. Furthermore, the neoantigen (PPM1 F mutant)-specific TCRs were detected in the tumor-infiltrating T lymphocytes post-vaccination. Our results showed that vaccination with intranodal injection of neoantigen peptide-loaded DCs may have clinical and immunological impacts on cancer treatment.
C1 [Morisaki, Takashi; Morisaki, Takafumi] Fukuoka Gen Canc Clin, Dept Canc Immunotherapy, Fukuoka, Japan.
   [Hikichi, Tetsuro; Yoshimura, Sachiko] Canc Precis Med Inc, R&D Dept, Kawasaki, Kanagawa, Japan.
   [Onishi, Hideya] Kyushu Univ, Grad Sch Med Sci, Dept Canc Therapy & Res, Fukuoka, Japan.
   [Morisaki, Takafumi; Kubo, Makoto] Kyushu Univ, Grad Sch Med Sci, Dept Surg & Oncol, Fukuoka, Japan.
   [Hirano, Tatsuya] Sada Hosp, Dept Surg, Fukuoka, Japan.
   [Kiyotani, Kazuma; Nakamura, Yusuke] Japanese Fdn Canc Res, Canc Precis Med Ctr, Tokyo, Japan.
RP Morisaki, T (corresponding author), Fukuoka Gen Canc Clin, Fukuoka 8120018, Japan.
EM tmorisaki@cancer-clinic.jp
RI Kiyotani, Kazuma/E-3206-2010
CR Acton SE, 2014, NATURE, V514, P498, DOI 10.1038/nature13814
   Bedrosian I, 2003, J CLIN ONCOL, V21, P3826, DOI 10.1200/JCO.2003.04.042
   Blaeschke F, 2019, CYTOTHERAPY, V21, P973, DOI 10.1016/j.jcyt.2019.06.009
   Bloy N, 2014, ONCOIMMUNOLOGY, V3, DOI 10.4161/21624011.2014.963424
   Choudhury NJ, 2016, EUR UROL FOCUS, V2, P445, DOI 10.1016/j.euf.2015.09.007
   Drerup JM, 2015, CURR TREAT OPTION ON, V16, DOI 10.1007/s11864-014-0317-1
   Durgeau A, 2018, FRONT IMMUNOL, V9, DOI 10.3389/fimmu.2018.00014
   Gilliet M, 2003, BLOOD, V102, P36, DOI 10.1182/blood-2002-07-2274
   Giudicelli W, 2005, NUCLEIC ACIDS RES, V33, pD256, DOI 10.1093/nar/gki010
   Johanns TM, 2019, ONCOIMMUNOLOGY, V8, DOI 10.1080/2162402X.2018.1561106
   Keskin DB, 2019, NATURE, V565, P234, DOI 10.1038/s41586-018-0792-9
   Kissick HT, 2018, CSH PERSPECT BIOL, V10, DOI 10.1101/cshperspect.a033704
   Kiyotani K, 2018, CANCER SCI, V109, P542, DOI 10.1111/cas.13498
   Kiyotani K, 2017, ONCOIMMUNOLOGY, V6, DOI 10.1080/2162402X.2016.1278330
   Lambert LA, 2001, CANCER RES, V61, P641
   Liu XS, 2017, CELL, V168, P600, DOI 10.1016/j.cell.2017.01.014
   Martin SD, 2016, PLOS ONE, V11, DOI 10.1371/journal.pone.0155189
   McGranahan N, 2016, SCIENCE, V351, P1463, DOI 10.1126/science.aaf1490
   Morse MA, 1999, CANCER RES, V59, P56
   Nestle FO, 1998, NAT MED, V4, P328, DOI 10.1038/nm0398-328
   Ott PA, 2017, NATURE, V547, P217, DOI 10.1038/nature22991
   Pokhriyal Ruchika, 2019, Biomark Cancer, V11, p1179299X19860815, DOI 10.1177/1179299X19860815
   Ridolfi R., 2004, J TRANSL MED, V2, P27
   Sahin U, 2017, NATURE, V547, P222, DOI 10.1038/nature23003
   Saxena M, 2018, TRENDS CANCER, V4, P119, DOI 10.1016/j.trecan.2017.12.007
   Szolek A, 2014, BIOINFORMATICS, V30, P3310, DOI 10.1093/bioinformatics/btu548
   Yarchoan M, 2017, NAT REV CANCER, V17, P209, DOI 10.1038/nrc.2016.154
   Yoshimura S, 2014, PLOS ONE, V9, DOI 10.1371/journal.pone.0085267
   Zacharakis N, 2018, NAT MED, V24, P724, DOI 10.1038/s41591-018-0040-8
   Zamora AE, 2019, SCI TRANSL MED, V11, DOI 10.1126/scitranslmed.aat8549
NR 30
TC 4
Z9 4
U1 0
U2 3
PU TAYLOR & FRANCIS INC
PI PHILADELPHIA
PA 530 WALNUT STREET, STE 850, PHILADELPHIA, PA 19106 USA
SN 0882-0139
EI 1532-4311
J9 IMMUNOL INVEST
JI Immunol. Invest.
DI 10.1080/08820139.2020.1778721
EA JUL 2020
PG 18
WC Immunology
SC Immunology
GA MQ3DU
UT WOS:000552778100001
PM 32660279
OA Bronze
DA 2021-05-03
ER

PT J
AU Cao, BH
   Liu, MT
   Wang, L
   Liang, BX
   Feng, YF
   Chen, XP
   Shi, YY
   Zhang, JL
   Ye, XD
   Tian, Y
   Zhi, C
   Li, JP
   Lian, H
   Wu, QD
   Zhang, ZF
AF Cao, Bihui
   Liu, Manting
   Wang, Lu
   Liang, Baoxia
   Feng, Yunfei
   Chen, Xiaopei
   Shi, Yuanyuan
   Zhang, Jinling
   Ye, Xiaodie
   Tian, Yu
   Zhi, Cheng
   Li, Junping
   Lian, Hui
   Wu, Qingde
   Zhang, Zhenfeng
TI Use of chimeric antigen receptor NK-92 cells to target mesothelin in
   ovarian cancer
SO BIOCHEMICAL AND BIOPHYSICAL RESEARCH COMMUNICATIONS
LA English
DT Article
DE Ovarian cancer; Mesothelin; Chimeric antigen receptor; NK-92
ID NATURAL-KILLER-CELLS; ANTITUMOR-ACTIVITY; T-CELLS
AB Mesothelin (MSLN) has been reported to be overexpressed in ovarian cancer and may be an ideal target for immunotherapy. Recent studies have suggested that natural killer (NK) cells may be better chimeric antigen receptor (CAR) drivers because of their favorable innate characteristics, such as directly recognizing and killing tumor cells, resulting in a graft-versus-tumor effect but irresponsible for graft-versushost disease (GVHD). The therapeutic effects of CAR-engineered NK cells targeting MSLN in ovarian cancer have not been evaluated. In this study, MSLN- and CD19-targeted CAR NK-92 (MSLN- and CD19-CAR NK) cells were constructed. Both MSLN- and CD19-CAR molecules were highly expressed on the surface of NK-92 cells following lentiviral gene transduction. MSLN-CAR NK cells specifically killed MSLN-positive ovarian cancer cells (OVCAR-3 and SK-OV-3), rather than MSLN-negative cells (SK-HEP-1), in vitro. Moreover, compared with parental NK-92 cells and CD19-CAR NK cells, stronger cytokine secretion was detected in MSLN-CAR NK cells cocultured with OVCAR-3 and SK-OV-3. Furthermore, MSLN-CAR NK cells effectively eliminated ovarian cancer cells in both subcutaneous and intraperitoneal tumor models; these cells also significantly prolonged the survival of intraperitoneally tumor-bearing mice. These results demonstrate that MSLN-CAR NK cells have robust specific antitumor activity, both in vitro and in vivo, suggesting that mesothelin could be a potential target for CAR NK cells and could be applied in the treatment of ovarian cancer. (C) 2020 Elsevier Inc. All rights reserved.
C1 [Cao, Bihui; Liu, Manting; Wang, Lu; Liang, Baoxia; Feng, Yunfei; Chen, Xiaopei; Zhang, Jinling; Ye, Xiaodie; Tian, Yu; Li, Junping; Lian, Hui; Zhang, Zhenfeng] Guangzhou Med Univ, Dept Radiol, Affiliated Hosp 2, Guangzhou 510260, Peoples R China.
   [Shi, Yuanyuan] Sun Yat Sen Univ, Dept Gynecol, Affiliated Hosp 2, Guangzhou 510260, Peoples R China.
   [Zhi, Cheng] Guangzhou Med Univ, Dept Pathol, Affiliated Hosp 2, Guangzhou 510260, Peoples R China.
   [Wu, Qingde] Tradit Chinese Med Univ Guangzhou, Shunde Chinese Med Hosp, Dept Radiol, Affiliated Hosp, Foshan 528000, Peoples R China.
RP Lian, H; Zhang, ZF (corresponding author), Guangzhou Med Univ, Dept Radiol, Affiliated Hosp 2, Guangzhou 510260, Peoples R China.; Wu, QD (corresponding author), Tradit Chinese Med Univ Guangzhou, Shunde Chinese Med Hosp, Dept Radiol, Affiliated Hosp, Foshan 528000, Peoples R China.
EM lian-hui-2008@163.com; wuqingde1@sohu.com; zhangzhf@gzhmu.edu.cn
FU National Natural Science Foundation of ChinaNational Natural Science
   Foundation of China (NSFC) [81672276]; Guangzhou Municipal Science and
   Technology Project [201803010038]
FX This research was supported by the National Natural Science Foundation
   of China (No. 81672276) and Guangzhou Municipal Science and Technology
   Project (No. 201803010038).
CR [Anonymous], 1998, PI H CP S ANTIBODIES
   Ao X, 2019, J IMMUNOTHER, V42, P284, DOI 10.1097/CJI.0000000000000286
   Brentjens RJ, 2013, SCI TRANSL MED, V5, DOI 10.1126/scitranslmed.3005930
   Chu J, 2014, LEUKEMIA, V28, P917, DOI 10.1038/leu.2013.279
   Grupp SA, 2013, NEW ENGL J MED, V368, P1509, DOI 10.1056/NEJMoa1215134
   Hassan R, 2006, CLIN CANCER RES, V12, P447, DOI 10.1158/1078-0432.CCR-05-1477
   Hassan R, 2007, CLIN CANCER RES, V13, P5144, DOI 10.1158/1078-0432.CCR-07-0869
   Hassan R, 2016, J CLIN ONCOL, V34, P4171, DOI 10.1200/JCO.2016.68.3672
   Lanitis E, 2012, MOL THER, V20, P633, DOI 10.1038/mt.2011.256
   Liu E, 2018, LEUKEMIA, V32, P520, DOI 10.1038/leu.2017.226
   Morvan MG, 2016, NAT REV CANCER, V16, P7, DOI 10.1038/nrc.2015.5
   Pang YY, 2018, MOL CANCER, V17, DOI 10.1186/s12943-018-0840-y
   Porter DL, 2011, NEW ENGL J MED, V365, P725, DOI 10.1056/NEJMoa1103849
   Rubnitz JE, 2010, J CLIN ONCOL, V28, P955, DOI 10.1200/JCO.2009.24.4590
   Siegel RL, 2019, CA-CANCER J CLIN, V69, P7, DOI 10.3322/caac.21551
   Suck G, 2016, CANCER IMMUNOL IMMUN, V65, P485, DOI 10.1007/s00262-015-1761-x
   Sutlu T, 2012, HUM GENE THER, V23, P1090, DOI 10.1089/hum.2012.080
   Torre LA, 2018, CA-CANCER J CLIN, V68, P284, DOI 10.3322/caac.21456
   Vaughan S, 2011, NAT REV CANCER, V11, P719, DOI 10.1038/nrc3144
   Vivier E, 2012, NAT REV IMMUNOL, V12, P239, DOI 10.1038/nri3174
   Yu M, 2018, MOL THER, V26, P366, DOI 10.1016/j.ymthe.2017.12.012
NR 21
TC 6
Z9 6
U1 4
U2 11
PU ACADEMIC PRESS INC ELSEVIER SCIENCE
PI SAN DIEGO
PA 525 B ST, STE 1900, SAN DIEGO, CA 92101-4495 USA
SN 0006-291X
EI 1090-2104
J9 BIOCHEM BIOPH RES CO
JI Biochem. Biophys. Res. Commun.
PD MAR 26
PY 2020
VL 524
IS 1
BP 96
EP 102
DI 10.1016/j.bbrc.2020.01.053
PG 7
WC Biochemistry & Molecular Biology; Biophysics
SC Biochemistry & Molecular Biology; Biophysics
GA LE5VL
UT WOS:000526788600015
PM 31980173
DA 2021-05-03
ER

PT J
AU Hassan, R
   Blumenschein, GR
   Moore, KN
   Santin, AD
   Kindler, HL
   Nemunaitis, JJ
   Seward, SM
   Thomas, A
   Kim, SK
   Rajagopalan, P
   Walter, AO
   Laurent, D
   Childs, BH
   Sarapa, N
   Elbi, C
   Bendell, JC
AF Hassan, Raffit
   Blumenschein, George R., Jr.
   Moore, Kathleen N.
   Santin, Alessandro D.
   Kindler, Hedy L.
   Nemunaitis, John J.
   Seward, Shelly M.
   Thomas, Anish
   Kim, Stella K.
   Rajagopalan, Prabhu
   Walter, Annette O.
   Laurent, Dirk
   Childs, Barrett H.
   Sarapa, Nenad
   Elbi, Cem
   Bendell, Johanna C.
TI First-in-Human, Multicenter, Phase I Dose-Escalation and Expansion Study
   of Anti-Mesothelin Antibody-Drug Conjugate Anetumab Ravtansine in
   Advanced or Metastatic Solid Tumors
SO JOURNAL OF CLINICAL ONCOLOGY
LA English
DT Article; Proceedings Paper
CT 52nd Annual Meeting of the American-Society-of-Clinical-Oncology (ASCO)
CY JUN 03-07, 2016
CL Chicago, IL
SP Amer Soc Clin Oncol
ID PLEURAL MESOTHELIOMA; SERUM MESOTHELIN; OVARIAN; IMMUNOTOXIN; INFUSION;
   TARGET; IMMUNOTHERAPY; EXPRESSION; SS1P
AB PURPOSEThis phase I study, which to our knowledge is the first-in-human study of this kind, investigates the safety, tolerability, pharmacokinetics, and clinical activity of anetumab ravtansine, an antibody-drug conjugate of anti-mesothelin antibody linked to maytansinoid DM4, in patients with advanced, metastatic, or recurrent solid tumors known to express the tumor-differentiation antigen mesothelin.PATIENTS AND METHODSThis phase I, open-label, multicenter, dose-escalation and dose-expansion study of anetumab ravtansine enrolled 148 adult patients with multiple solid tumor types. Ten dose-escalation cohorts of patients with advanced or metastatic solid tumors (0.15-7.5 mg/kg) received anetumab ravtansine once every 3 weeks, and 6 expansion cohorts of patients with advanced, recurrent ovarian cancer or malignant mesothelioma received anetumab ravtansine at the maximum tolerated dose once every 3 weeks, 1.8 mg/kg once per week, and 2.2 mg/kg once per week.RESULTSForty-five patients were enrolled across the 10 dose-escalation cohorts. The maximum tolerated dose of anetumab ravtansine was 6.5 mg/kg once every 3 weeks or 2.2 mg/kg once per week. Thirty-two patients were enrolled in the 6.5 mg/kg once-every-3-weeks, 35 in the 1.8 mg/kg once-per-week, and 36 in the 2.2 mg/kg once-per-week expansion cohorts. The most common drug-related adverse events were fatigue, nausea, diarrhea, anorexia, vomiting, peripheral sensory neuropathy, and keratitis/keratopathy. There were no drug-related deaths. Anetumab ravtansine pharmacokinetics were dose proportional; the average half-life was 5.5 days. Among 148 patients with mesothelioma or ovarian, pancreatic, non-small-cell lung, and breast cancers, 1 had a complete response, 11 had partial responses, and 66 had stable disease. High levels of tumor mesothelin expression were detected in patients with clinical activity.CONCLUSIONAnetumab ravtansine exhibited a manageable safety and favorable pharmacokinetic profile with encouraging preliminary antitumor activity in heavily pretreated patients with mesothelin-expressing solid tumors. The results allowed for the determination of recommended doses, schedules, and patient populations for anetumab ravtansine in phase II studies. (c) 2020 by American Society of Clinical Oncology
C1 [Hassan, Raffit; Thomas, Anish] NCI, Thorac & GI Malignancies Branch, Ctr Canc Res, Bldg 10,Room 4-5330, Bethesda, MD 20892 USA.
   [Blumenschein, George R., Jr.] Univ Texas MD Anderson Canc Ctr, Dept Thorac Head & Neck Med Oncol, Houston, TX 77030 USA.
   [Moore, Kathleen N.] Univ Oklahoma, Stephenson Oklahoma Canc Ctr, Oklahoma City, OK USA.
   [Moore, Kathleen N.] Sarah Cannon Res Inst, Nashville, TN USA.
   [Santin, Alessandro D.] Yale Univ, Sch Med, New Haven, CT USA.
   [Kindler, Hedy L.] Univ Chicago, Med Ctr, Chicago, IL 60637 USA.
   [Nemunaitis, John J.] Univ Toledo, Coll Med & Life Sci, Dept Med, Div Hematol & Med Oncol, 2801 W Bancroft St, Toledo, OH 43606 USA.
   [Seward, Shelly M.] Wayne State Univ, Karmanos Canc Inst, Huntington Woods, MI USA.
   [Kim, Stella K.] UTHlth McGovern Med Sch, Houston, TX USA.
   [Rajagopalan, Prabhu; Childs, Barrett H.; Sarapa, Nenad; Elbi, Cem] Bayer HealthCare Pharmaceut, Whippany, NJ USA.
   [Walter, Annette O.; Laurent, Dirk] Bayer AG, Berlin, Germany.
   [Bendell, Johanna C.] Sarah Cannon Res Inst Tennessee Oncol, Nashville, TN USA.
RP Hassan, R (corresponding author), NCI, Thorac & GI Malignancies Branch, Ctr Canc Res, Bldg 10,Room 4-5330, Bethesda, MD 20892 USA.
EM hassanr@mail.nih.gov
OI Thomas, Anish/0000-0003-3293-3115
FU Bayer HealthCare PharmaceuticalsBayer AGBayer Healthcare
   Pharmaceuticals; Intramural Research Program of the National Institutes
   of HealthUnited States Department of Health & Human ServicesNational
   Institutes of Health (NIH) - USA; National Cancer Institute Center for
   Cancer ResearchUnited States Department of Health & Human
   ServicesNational Institutes of Health (NIH) - USANIH National Cancer
   Institute (NCI)
FX Supported by Bayer HealthCare Pharmaceuticals and by the Intramural
   Research Program of the National Institutes of Health (R.H. and A.T.)
   and the National Cancer Institute Center for Cancer Research (R.H. and
   A.T.).
CR Chalouni C, 2018, J EXP CLIN CANC RES, V37, DOI 10.1186/s13046-017-0667-1
   CHANG K, 1992, INT J CANCER, V50, P373, DOI 10.1002/ijc.2910500308
   Chang K, 1996, P NATL ACAD SCI USA, V93, P136, DOI 10.1073/pnas.93.1.136
   Chen H, 2017, MOLECULES, V22, DOI 10.3390/molecules22081281
   Cheng WF, 2009, BRIT J CANCER, V100, P1144, DOI 10.1038/sj.bjc.6604964
   Donaghy H, 2016, MABS-AUSTIN, V8, P659, DOI 10.1080/19420862.2016.1156829
   Eaton JS, 2015, J OCUL PHARMACOL TH, V31, P589, DOI 10.1089/jop.2015.0064
   Eisenhauer EA, 2009, EUR J CANCER, V45, P228, DOI 10.1016/j.ejca.2008.10.026
   Golfier S, 2014, MOL CANCER THER, V13, P1537, DOI 10.1158/1535-7163.MCT-13-0926
   Gubbels JAA, 2006, MOL CANCER, V5, DOI 10.1186/1476-4598-5-50
   Hassan R, 2007, CLIN CANCER RES, V13, P5144, DOI 10.1158/1078-0432.CCR-07-0869
   Hassan R, 2016, J CLIN ONCOL, V34, P4171, DOI 10.1200/JCO.2016.68.3672
   Hassan R, 2014, CANCER-AM CANCER SOC, V120, P3311, DOI 10.1002/cncr.28875
   Hollevoet K, 2012, J CLIN ONCOL, V30, P1541, DOI 10.1200/JCO.2011.39.6671
   Kindler HL, 2017, J THORAC ONCOL, V12, pS1746, DOI 10.1016/j.jtho.2017.09.328
   Kindler HL, 2018, J CLIN ONCOL, V36, P1343, DOI 10.1200/JCO.2017.76.6394
   Kreitman RJ, 2009, CLIN CANCER RES, V15, P5274, DOI 10.1158/1078-0432.CCR-09-0062
   Miettinen M, 2003, AM J SURG PATHOL, V27, P150, DOI 10.1097/00000478-200302000-00002
   Morello A, 2016, CANCER DISCOV, V6, P133, DOI 10.1158/2159-8290.CD-15-0583
   National Cancer Institute National Institutes of Health Department of Health and Human Services, NAT CANC I COMM TERM
   Ordonez NG, 2003, MODERN PATHOL, V16, P192, DOI 10.1097/01.MP.0000056981.16578.C3
   Pastan I, 2014, CANCER RES, V74, P2907, DOI 10.1158/0008-5472.CAN-14-0337
   Rump A, 2004, J BIOL CHEM, V279, P9190, DOI 10.1074/jbc.M312372200
   Stagg NJ, 2016, REGUL TOXICOL PHARM, V82, P1, DOI 10.1016/j.yrtph.2016.10.012
   Steinbach D, 2007, EUR J HAEMATOL, V79, P281, DOI 10.1111/j.1600-0609.2007.00928.x
   Tannir NM, 2014, INVEST NEW DRUG, V32, P1246, DOI 10.1007/s10637-014-0151-0
   Tarlock KK, 2016, 58 AM SOC HEM ASH AN
   Tsao AS, 2011, J THORAC ONCOL, V6, P598, DOI 10.1097/JTO.0b013e318208c83d
   Younes A, 2012, J CLIN ONCOL, V30, P2776, DOI 10.1200/JCO.2011.39.4403
NR 29
TC 12
Z9 12
U1 2
U2 2
PU AMER SOC CLINICAL ONCOLOGY
PI ALEXANDRIA
PA 2318 MILL ROAD, STE 800, ALEXANDRIA, VA 22314 USA
SN 0732-183X
EI 1527-7755
J9 J CLIN ONCOL
JI J. Clin. Oncol.
PD JUN 1
PY 2020
VL 38
IS 16
BP 1824
EP +
DI 10.1200/JCO.19.02085
PG 13
WC Oncology
SC Oncology
GA LU5BK
UT WOS:000537770500010
PM 32213105
OA Other Gold
DA 2021-05-03
ER

PT J
AU Liu, R
   Hu, R
   Zeng, Y
   Zhang, W
   Zhou, HH
AF Liu, Rong
   Hu, Rong
   Zeng, Ying
   Zhang, Wei
   Zhou, Hong-Hao
TI Tumour immune cell infiltration and survival after platinum-based
   chemotherapy in high-grade serous ovarian cancer subtypes: A gene
   expression-based computational study
SO EBIOMEDICINE
LA English
DT Article
DE Tumour-immune infiltration; Platinum; High grade serous ovarian cancer;
   Overall survival; Progression-free survival
ID T-CELLS; FAVORABLE PROGNOSIS; PD-L1 EXPRESSION; IMMUNOTHERAPY;
   LYMPHOCYTES; MACROPHAGES; PREDICTORS; LANDSCAPE
AB Background: Increasing evidence supports that the immune infiltration of tumours is associated with prognosis. Here, we sought to assess the relevance of the cellular composition of the immune infiltrate to survival after platinum-based chemotherapy amongst patients with high-grade serous ovarian cancer and evaluate these effects by molecular subtype.
   Methods: We searched publicly available databases and identified 13 studies with more than 2000 patients. We estimated the proportions of 22 immune cell subsets by using a computational approach (CIBERSORT). Then, we investigated the associations between each immune cell subset and progression-free survival (PFS) and overall survival (OS), with cellular proportions modelled as quartiles.
   Findings: A high fraction of M1 [hazard ratio (HR) = 0.92, 95% confidence interval (CI) = 0.86-0.99] and MO (HR = 0.93, 95% CI = 0.87-0.99) macrophages emerged as the most closely associated with favourable OS. Neutrophils were associated with poor OS (HR = 1.06, 95% CI = 1.00-1.13) and PFS (HR = 1.10, 95% CI = 1.02-1.13). Amongst the immunoreactive tumours, the MO macrophages and the CD8+ T cells were associated with improved OS, whereas the M2 macrophages conferred worse OS. Interestingly, PD-1 was associated with good OS (HR=0.89, 95% CI = 0.80-1.00) and PFS (HR=0.89, 95% CI = 0.79-1.01) in this subtype. Four subgroups of tumours with distinct survival patterns were identified using immune cell proportions with unsupervised clustering.
   Interpretation: Further investigations of the quantitative cellular immune infiltrations in tumours may contribute to therapeutic advances. (C) 2019 The Authors. Published by Elsevier B.V.
C1 [Liu, Rong; Zeng, Ying; Zhang, Wei; Zhou, Hong-Hao] Cent South Univ, Xiangya Hosp, Dept Clin Pharmacol, 87 Xiangya Rd, Changsha 410008, Peoples R China.
   [Liu, Rong; Zeng, Ying; Zhang, Wei; Zhou, Hong-Hao] Cent South Univ, Inst Clin Pharmacol, Hunan Key Lab Pharmacogenet, 110 Xiangya Rd, Changsha 410078, Peoples R China.
   [Liu, Rong; Zeng, Ying; Zhang, Wei; Zhou, Hong-Hao] Minist Educ, Engn Res Ctr Appl Technol Pharmacogen, 110 Xiangya Rd, Changsha 410078, Peoples R China.
   [Liu, Rong; Zeng, Ying; Zhang, Wei; Zhou, Hong-Hao] Natl Clin Res Ctr Geriatr Disorders, 87 Xiangya Rd, Changsha 410008, Hunan, Peoples R China.
   [Hu, Rong] Cent South Univ, Xiangya Hosp, Dept Obstet & Gynecol, 87 Xiangya Rd, Changsha 410008, Peoples R China.
RP Liu, R (corresponding author), Cent South Univ, Xiangya Hosp, Dept Clin Pharmacol, 87 Xiangya Rd, Changsha 410008, Peoples R China.; Liu, R (corresponding author), Cent South Univ, Inst Clin Pharmacol, Hunan Key Lab Pharmacogenet, 110 Xiangya Rd, Changsha 410078, Peoples R China.
EM liuronghyw@csu.edu.cn
FU National Scientific Foundation of ChinaNational Natural Science
   Foundation of China (NSFC) [31801121]; Scientific Foundation of Xiang Ya
   hospital [2016Q04]
FX This study was supported by two grants to RL: the National Scientific
   Foundation of China (no. 31801121) and Scientific Foundation of Xiang Ya
   hospital (2016Q04). RL contributed to the study design, performed
   statistical analysis, interpretation and drafted the manuscript.
CR Ali HR, 2016, PLOS MED, V13, DOI 10.1371/journal.pmed.1002194
   Allemani C, 2018, LANCET, V391, P1023, DOI 10.1016/S0140-6736(17)33326-3
   Aran D, 2017, GENOME BIOL, V18, DOI 10.1186/s13059-017-1349-1
   Bell D, 2011, NATURE, V474, P609, DOI 10.1038/nature10166
   Brahmer JR, 2012, NEW ENGL J MED, V366, P2455, DOI 10.1056/NEJMoa1200694
   Bray F, 2018, CA-CANCER J CLIN, V68, P394, DOI 10.3322/caac.21492
   Charoentong P, 2017, CELL REP, V18, P248, DOI 10.1016/j.celrep.2016.12.019
   Coffelt SB, 2016, NAT REV CANCER, V16, P431, DOI 10.1038/nrc.2016.52
   Darb-Esfahani S, 2016, ONCOTARGET, V7, P1486, DOI 10.18632/oncotarget.6429
   DeNardo DG, 2019, NAT REV IMMUNOL, V19, P369, DOI 10.1038/s41577-019-0127-6
   Drakes ML, 2018, CANCERS, V10, DOI 10.3390/cancers10090302
   Fan C, 2006, NEW ENGL J MED, V355, P560, DOI 10.1056/NEJMoa052933
   Fridman WH, 2017, NAT REV CLIN ONCOL, V14, P717, DOI 10.1038/nrclinonc.2017.101
   Friedman J, 2010, J STAT SOFTW, V33, P1, DOI 10.18637/jss.v033.i01
   Fu YJ, 2019, J EXP CLIN CANC RES, V38, DOI 10.1186/s13046-019-1396-4
   Gentles AJ, 2015, NAT MED, V21, P938, DOI 10.1038/nm.3909
   Goode EL, 2017, JAMA ONCOL, V3, DOI 10.1001/jamaoncol.2017.3290
   Hao YN, 2019, PLOS COMPUT BIOL, V15, DOI 10.1371/journal.pcbi.1006976
   Heindl A, 2018, JNCI-J NATL CANCER I, V110, DOI 10.1093/jnci/djx137
   Hwang WT, 2012, GYNECOL ONCOL, V124, P192, DOI 10.1016/j.ygyno.2011.09.039
   Iglesia MD, 2016, JNCI-J NATL CANCER I, V108, DOI 10.1093/jnci/djw144
   Jablonska J, 2010, J CLIN INVEST, V120, P4163, DOI 10.1172/JCI37223C1
   JIN LF, 2017, J OVARIAN RES, V7, DOI DOI 10.3390/APP7010019
   Kaech SM, 2012, NAT REV IMMUNOL, V12, P749, DOI 10.1038/nri3307
   Kamphorst AO, 2017, SCIENCE, V355, P1423, DOI 10.1126/science.aaf0683
   Kurachi M, 2019, SEMIN IMMUNOPATHOL, V41, P327, DOI 10.1007/s00281-019-00744-5
   Ledermann JA, 2013, ANN ONCOL, V24, P24, DOI 10.1093/annonc/mdt333
   Li B, 2016, NAT GENET, V48, P725, DOI 10.1038/ng.3581
   Liu R, 2017, SCI REP-UK, V7, DOI 10.1038/s41598-017-00050-w
   Mahoney KM, 2015, NAT REV DRUG DISCOV, V14, P561, DOI 10.1038/nrd4591
   Miller DS, 2009, J CLIN ONCOL, V27, P2686, DOI 10.1200/JCO.2008.19.2963
   Newman AM, 2015, NAT METHODS, V12, P453, DOI [10.1038/nmeth.3337, 10.1038/NMETH.3337]
   Noy R, 2014, IMMUNITY, V41, P49, DOI 10.1016/j.immuni.2014.06.010
   Pang YL, 2013, CANCER DISCOV, V3, P936, DOI 10.1158/2159-8290.CD-12-0527
   Patch AM, 2015, NATURE, V521, P489, DOI 10.1038/nature14410
   Pu XX, 2018, BMC CANCER, V18, DOI 10.1186/s12885-018-4990-5
   Rooney MS, 2015, CELL, V160, P48, DOI 10.1016/j.cell.2014.12.033
   Sato E, 2005, P NATL ACAD SCI USA, V102, P18538, DOI 10.1073/pnas.0509182102
   Seidman JD, 2004, INT J GYNECOL PATHOL, V23, P41, DOI 10.1097/01.pgp.0000101080.35393.16
   Shen SP, 2019, EBIOMEDICINE, V40, P318, DOI 10.1016/j.ebiom.2018.12.054
   Silva-Santos B, 2015, NAT REV IMMUNOL, V15, P683, DOI 10.1038/nri3904
   Sun GW, 1996, J CLIN EPIDEMIOL, V49, P907, DOI 10.1016/0895-4356(96)00025-X
   Team RC, 2017, R LANG ENV STAT COMP
   Truxova I, 2018, J IMMUNOTHER CANCER, V6, DOI 10.1186/s40425-018-0446-3
   Verhaak RGW, 2013, J CLIN INVEST, V123, P517, DOI 10.1172/JCI65833
   Wang WL, 2017, PHARMACOGENOMICS, V18, P1299, DOI 10.2217/pgs-2017-0053
   Webb JR, 2016, GYNECOL ONCOL, V141, P293, DOI 10.1016/j.ygyno.2016.03.008
   Zhang L, 2003, NEW ENGL J MED, V348, P203, DOI 10.1056/NEJMoa020177
   Zhao SG, 2019, JNCI-J NATL CANCER I, V111, P301, DOI 10.1093/jnci/djy141
   Zhu Y, 2014, CANCER RES, V74, P5057, DOI 10.1158/0008-5472.CAN-13-3723
NR 50
TC 14
Z9 14
U1 0
U2 3
PU ELSEVIER
PI AMSTERDAM
PA RADARWEG 29, 1043 NX AMSTERDAM, NETHERLANDS
SN 2352-3964
J9 EBIOMEDICINE
JI EBioMedicine
PD JAN
PY 2020
VL 51
AR 102602
DI 10.1016/j.ebiom.2019.102602
PG 14
WC Medicine, General & Internal; Medicine, Research & Experimental
SC General & Internal Medicine; Research & Experimental Medicine
GA KK7FV
UT WOS:000512904900038
PM 31911269
OA DOAJ Gold, Green Published
DA 2021-05-03
ER

PT J
AU Ding, JS
   Zhang, QL
   Chen, SC
   Huang, HK
   He, LS
AF Ding, Jiashan
   Zhang, Qiaoling
   Chen, Shichao
   Huang, Huikai
   He, Linsheng
TI Construction of a new tumor immunity-related signature to assess and
   classify the prognostic risk of ovarian cancer
SO AGING-US
LA English
DT Article
DE ovarian cancer; antigen processing and presentation; signature;
   nomogram; DCA
ID T-CELLS; IMMUNOTHERAPY; VALIDATION; MICROENVIRONMENT; SURVIVAL; NOMOGRAM
AB Ovarian cancer is associated with a high mortality rate. In this study, we established a new immune-related signature that can stratify ovarian cancer patients. First, we obtained immune-related genes through IMMUPORT, and DEGs (Differential Expression Genes) by analyzing the GSE26712 dataset. The APP (Antigen Processing and Presentation) and DEG signatures were established using univariate and multivariate Cox models. Kaplan-Meier analysis revealed the signatures' prognostic value in training and validation cohorts (HR: 0.379 VS. 0.450; 0.333 VS. 0.327). Nomogram analysis was used to assess the signatures' ability to predict the 30-month prognosis, which was evaluated using the calibration curve and time-dependent ROC curve (30 -month AUC: 0.665 VS. 0.743). Time-dependent ROC, Decision Curve Analysis (DCA) and Integrated discrimination improvement (IDI) was used to compare the new model to previously published gene signatures. 30-month AUC composite variable (0.736) was higher than 9-gene signature (0.657), and composite variable had a larger net benefit and a higher IDI (+2.436%) relative to the 9-gene signature. Tumor immune infiltration and tumor microenvironment scores of the 2 groups separated by APP signature were compared. GSEA was used to identify enriched KEGG pathways. Conclusively, the proposed signature can stratify ovarian cancer patients by risk-score and guide clinical decisions.
C1 [Ding, Jiashan; Zhang, Qiaoling; Chen, Shichao; Huang, Huikai; He, Linsheng] Nanchang Univ, Affiliated Hosp 1, Obstet & Gynecol, Nanchang, Jiangxi, Peoples R China.
RP He, LS (corresponding author), Nanchang Univ, Affiliated Hosp 1, Obstet & Gynecol, Nanchang, Jiangxi, Peoples R China.
EM 411438919005@email.ncu.edu.cn
CR Anandappa AJ, 2020, CANCER DISCOV, V10, P185, DOI 10.1158/2159-8290.CD-19-0790
   Andersson E, 2012, CANCER IMMUNOL IMMUN, V61, P1243, DOI 10.1007/s00262-012-1201-0
   Arnold M, 2019, LANCET ONCOL, V20, P1493, DOI 10.1016/S1470-2045(19)30456-5
   Ashworth A, 2018, NAT REV CLIN ONCOL, V15, P564, DOI 10.1038/s41571-018-0055-6
   Bagnoli M, 2016, LANCET ONCOL, V17, P1137, DOI 10.1016/S1470-2045(16)30108-5
   Balachandran VP, 2015, LANCET ONCOL, V16, pE173, DOI 10.1016/S1470-2045(14)71116-7
   Byeon Y, 2018, CANCER RES, V78, P6247, DOI 10.1158/0008-5472.CAN-17-3871
   Cui Y, 2018, CLIN CANCER RES, V24, P4754, DOI 10.1158/1078-0432.CCR-18-0825
   Egen JG, 2020, IMMUNITY, V52, P36, DOI 10.1016/j.immuni.2019.12.010
   Gourley C, 2019, J CLIN ONCOL, V37, P2386, DOI 10.1200/JCO.19.00337
   Gyorffy B, 2012, ENDOCR-RELAT CANCER, V19, P197, DOI 10.1530/ERC-11-0329
   Hegde PS, 2020, IMMUNITY, V52, P17, DOI 10.1016/j.immuni.2019.12.011
   Herrera FG, 2019, LANCET ONCOL, V20, pE417, DOI 10.1016/S1470-2045(19)30401-2
   Hui LL, 2015, CANCER LETT, V368, P7, DOI 10.1016/j.canlet.2015.07.039
   Iasonos A, 2008, J CLIN ONCOL, V26, P1364, DOI 10.1200/JCO.2007.12.9791
   Kennedy LB, 2020, CA-CANCER J CLIN, V70, P86, DOI 10.3322/caac.21596
   Koag MC, 2014, NUCLEIC ACIDS RES, V42, P8755, DOI 10.1093/nar/gku554
   Kou Y, 2012, STEROIDS, V77, P1069, DOI 10.1016/j.steroids.2012.05.002
   Ledermann JA, 2017, ANN ONCOL, V28, P46, DOI 10.1093/annonc/mdx452
   Lheureux S, 2019, CA-CANCER J CLIN, V69, P280, DOI 10.3322/caac.21559
   Lheureux S, 2019, LANCET, V393, P1240, DOI 10.1016/S0140-6736(18)32552-2
   Li TW, 2017, CANCER RES, V77, pE108, DOI 10.1158/0008-5472.CAN-17-0307
   Lu TP, 2019, CANCERS, V11, DOI 10.3390/cancers11020270
   Marchetti C, 2019, LANCET ONCOL, V20, P603, DOI 10.1016/S1470-2045(19)30087-7
   Marshall EA, 2016, MOL CANCER, V15, DOI 10.1186/s12943-016-0551-1
   Odunsi K, 2017, ANN ONCOL, V28, P1, DOI 10.1093/annonc/mdx444
   Ray-Coquard I, 2019, NEW ENGL J MED, V381, P2416, DOI 10.1056/NEJMoa1911361
   Ren DX, 2020, MOL CANCER, V19, DOI 10.1186/s12943-020-1144-6
   Spear P, 2012, J IMMUNOL, V188, P6389, DOI 10.4049/jimmunol.1103019
   Tumiati M, 2018, CLIN CANCER RES, V24, P4482, DOI 10.1158/1078-0432.CCR-17-3770
   Van Calster B, 2018, EUR UROL, V74, P796, DOI 10.1016/j.eururo.2018.08.038
   Vickers AJ, 2010, SEMIN ONCOL, V37, P31, DOI 10.1053/j.seminoncol.2009.12.004
   Wang ZH, 2019, AGING-US, V11, P12246, DOI 10.18632/aging.102566
   Wen R, 2019, NANOMEDICINE-UK, V14, P627, DOI 10.2217/nnm-2018-0147
   Yang QL, 2018, MOL CANCER, V17, DOI 10.1186/s12943-018-0855-4
   Zeleznik OA, 2020, JNCI-J NATL CANCER I, V112, P628, DOI 10.1093/jnci/djz195
   Zhang S, 2019, NAT COMMUN, V10, DOI 10.1038/s41467-019-13116-2
NR 37
TC 2
Z9 2
U1 6
U2 6
PU IMPACT JOURNALS LLC
PI ORCHARD PARK
PA 6666 E QUAKER ST, STE 1, ORCHARD PARK, NY 14127 USA
SN 1945-4589
J9 AGING-US
JI Aging-US
PD NOV 8
PY 2020
VL 12
IS 21
BP 21316
EP 21328
DI 10.18632/aging.103868
PG 13
WC Cell Biology; Geriatrics & Gerontology
SC Cell Biology; Geriatrics & Gerontology
GA OS1NR
UT WOS:000589932600001
PM 33154188
OA Green Published
DA 2021-05-03
ER

PT J
AU Van der Meer, JMR
   Maas, RJA
   Guldevall, K
   Klarenaar, K
   de Jonge, PKJD
   Hoogstad-van Evert, JS
   van der Waart, AB
   Cany, J
   Safrit, JT
   Lee, JH
   Wagena, E
   Friedl, P
   Onfelt, B
   Massuger, LF
   Schaap, NPM
   Jansen, JH
   Hobo, W
   Dolstra, H
AF Van der Meer, J. M. R.
   Maas, R. J. A.
   Guldevall, K.
   Klarenaar, K.
   de Jonge, P. K. J. D.
   Hoogstad-van Evert, J. S.
   van der Waart, A. B.
   Cany, J.
   Safrit, J. T.
   Lee, J. H.
   Wagena, E.
   Friedl, P.
   Onfelt, B.
   Massuger, L. F.
   Schaap, N. P. M.
   Jansen, J. H.
   Hobo, W.
   Dolstra, H.
TI IL-15 superagonist N-803 improves IFN gamma production and killing of
   leukemia and ovarian cancer cells by CD34(+) progenitor-derived NK cells
SO CANCER IMMUNOLOGY IMMUNOTHERAPY
LA English
DT Article
DE Natural killer cell; Ovarian cancer; Leukemia; N-803; IL-15
   superagonist; Cancer immunotherapy
ID NATURAL-KILLER-CELLS; AGONIST ALT-803; INTERLEUKIN-15; EXPRESSION;
   TRANSPLANTATION; IMMUNOTHERAPY; SURVIVAL; RELAPSE; STEM; HLA
AB Allogeneic natural killer (NK) cell transfer is a potential immunotherapy to eliminate and control cancer. A promising source are CD34 + hematopoietic progenitor cells (HPCs), since large numbers of cytotoxic NK cells can be generated. Effective boosting of NK cell function can be achieved by interleukin (IL)-15. However, its in vivo half-life is short and potent trans-presentation by IL-15 receptor alpha (IL-15R alpha) is absent. Therefore, ImmunityBio developed IL-15 superagonist N-803, which combines IL-15 with an activating mutation, an IL-15R alpha sushi domain for trans-presentation, and IgG1-Fc for increased half-life. Here, we investigated whether and how N-803 improves HPC-NK cell functionality in leukemia and ovarian cancer (OC) models in vitro and in vivo in OC-bearing immunodeficient mice. We used flow cytometry-based assays, enzyme-linked immunosorbent assay, microscopy-based serial killing assays, and bioluminescence imaging, for in vitro and in vivo experiments. N-803 increased HPC-NK cell proliferation and interferon (IFN)gamma production. On leukemia cells, co-culture with HPC-NK cells and N-803 increased ICAM-1 expression. Furthermore, N-803 improved HPC-NK cell-mediated (serial) leukemia killing. Treating OC spheroids with HPC-NK cells and N-803 increased IFN gamma-induced CXCL10 secretion, and target killing after prolonged exposure. In immunodeficient mice bearing human OC, N-803 supported HPC-NK cell persistence in combination with total human immunoglobulins to prevent Fc-mediated HPC-NK cell depletion. Moreover, this combination treatment decreased tumor growth. In conclusion, N-803 is a promising IL-15-based compound that boosts HPC-NK cell expansion and functionality in vitro and in vivo. Adding N-803 to HPC-NK cell therapy could improve cancer immunotherapy.
C1 [Van der Meer, J. M. R.; Maas, R. J. A.; Klarenaar, K.; de Jonge, P. K. J. D.; Hoogstad-van Evert, J. S.; van der Waart, A. B.; Cany, J.; Jansen, J. H.; Hobo, W.; Dolstra, H.] Radboud Univ Nijmegen, Radboud Inst Mol Life Sci, Dept Lab Med, Lab Hematol,Med Ctr, Geert Grootepl Zuid 8,POB 9101, NL-6500 HB Nijmegen, Netherlands.
   [Guldevall, K.; Onfelt, B.] KTH Royal Inst Technol, Dept Appl Phys, Sci Life Lab, Stockholm, Sweden.
   [Safrit, J. T.] NantKwest, Culver City, CA USA.
   [Lee, J. H.] ImmunityBio, Culver City, CA USA.
   [Wagena, E.; Friedl, P.] Radboud Inst Mol Life Sci, Dept Cell Biol, Nijmegen, Netherlands.
   [Friedl, P.] Univ Texas MD Anderson Canc Ctr, David H Koch Ctr Appl Genitourinary Canc, Houston, TX 77030 USA.
   [Friedl, P.] Canc Genom Ctr, Utrecht, Netherlands.
   [Hoogstad-van Evert, J. S.; Massuger, L. F.] Radboud Univ Nijmegen, Dept Obstet & Gynecol, Med Ctr, Nijmegen, Netherlands.
   [Schaap, N. P. M.] Radboud Univ Nijmegen, Dept Hematol, Med Ctr, Nijmegen, Netherlands.
RP Dolstra, H (corresponding author), Radboud Univ Nijmegen, Radboud Inst Mol Life Sci, Dept Lab Med, Lab Hematol,Med Ctr, Geert Grootepl Zuid 8,POB 9101, NL-6500 HB Nijmegen, Netherlands.
EM harry.dolstra@radboudumc.nl
RI Friedl, Peter/A-8961-2010; Jansen, J.H./H-8054-2014; Van der Meer,
   Jolien/Q-2853-2016
OI Friedl, Peter/0000-0002-0119-4041; Van der Meer,
   Jolien/0000-0001-9288-1500
FU Ruby and Rose foundation; Dutch Cancer SocietyKWF Kankerbestrijding;
   Radboud University Medical Center; Dutch Society for Immunology; Swedish
   Foundation for Strategic ResearchSwedish Foundation for Strategic
   Research; Swedish Cancer Foundation
FX This research was supported by grants from the Ruby and Rose foundation,
   Dutch Cancer Society, Radboud University Medical Center, Dutch Society
   for Immunology, The Swedish Foundation for Strategic Research and the
   Swedish Cancer Foundation.
CR Ahmadzadeh M, 2006, BLOOD, V107, P2409, DOI 10.1182/blood-2005-06-2399
   Basher F, 2016, ONCOTARGET, V7, P814, DOI 10.18632/oncotarget.6416
   Bhat R, 2007, PLOS ONE, V2, DOI 10.1371/journal.pone.0000326
   Burns LJ, 2003, BONE MARROW TRANSPL, V32, P177, DOI 10.1038/sj.bmt.1704086
   Cany J, 2018, BLOOD, V131, P202, DOI 10.1182/blood-2017-06-790204
   Cany J, 2015, ONCOIMMUNOLOGY, V4, DOI 10.1080/2162402X.2015.1017701
   Cany J, 2013, PLOS ONE, V8, DOI 10.1371/journal.pone.0064384
   Carson WE, 1997, J CLIN INVEST, V99, P937, DOI 10.1172/JCI119258
   Choi PJ, 2013, P NATL ACAD SCI USA, V110, P6488, DOI 10.1073/pnas.1221312110
   Cooper MA, 2002, BLOOD, V100, P3633, DOI 10.1182/blood-2001-12-0293
   Curti A, 2016, CLIN CANCER RES, V22, P1914, DOI 10.1158/1078-0432.CCR-15-1604
   Curti A, 2011, BLOOD, V118, P3273, DOI 10.1182/blood-2011-01-329508
   Dubois S, 2002, IMMUNITY, V17, P537, DOI 10.1016/S1074-7613(02)00429-6
   Fantini M, 2019, CANCER BIOTHER RADIO, V34, P147, DOI 10.1089/cbr.2018.2628
   Felices M, 2017, GYNECOL ONCOL, V145, P453, DOI 10.1016/j.ygyno.2017.02.028
   Fontenot JD, 2005, NAT IMMUNOL, V6, P1142, DOI 10.1038/ni1263
   Giannattasio A, 2015, BMC CANCER, V15, DOI 10.1186/s12885-015-1321-y
   Guldevall K, 2016, FRONT IMMUNOL, V7, DOI 10.3389/fimmu.2016.00119
   Han KP, 2011, CYTOKINE, V56, P804, DOI 10.1016/j.cyto.2011.09.028
   Hoogstad-van Evert J, 2019, MEDICINE, V98, DOI 10.1097/MD.0000000000014290
   Hoogstad-van Evert Janneke S, 2018, Oncotarget, V9, P34810, DOI 10.18632/oncotarget.26199
   Hoogstad-van Evert JS, 2017, ONCOIMMUNOLOGY, V6, DOI 10.1080/2162402X.2017.1320630
   Knudson KM, 2019, J IMMUNOTHER CANCER, V7, DOI 10.1186/s40425-019-0551-y
   Li K, 2009, CANCER IMMUNOL IMMUN, V58, P641, DOI 10.1007/s00262-008-0585-3
   Margolin K, 2018, CLIN CANCER RES, V24, P5552, DOI 10.1158/1078-0432.CCR-18-0945
   Mastaglio S, 2018, BLOOD ADV, V2, P335, DOI 10.1182/bloodadvances.2017015230
   Miller JS, 2005, BLOOD, V105, P3051, DOI 10.1182/blood-2004-07-2974
   Norell H, 2006, CANCER RES, V66, P6387, DOI 10.1158/0008-5472.CAN-06-0029
   Pinette A, 2019, CANCER IMMUNOL IMMUN, V68, P1379, DOI 10.1007/s00262-019-02372-2
   Rhode PR, 2016, CANCER IMMUNOL RES, V4, P49, DOI 10.1158/2326-6066.CIR-15-0093-T
   Roeven MWH, 2015, STEM CELLS DEV, V24, P2886, DOI 10.1089/scd.2014.0597
   Romee R, 2018, BLOOD, V131, P2515, DOI 10.1182/blood-2017-12-823757
   Rosario M, 2016, CLIN CANCER RES, V22, P596, DOI 10.1158/1078-0432.CCR-15-1419
   Rubnitz JE, 2010, J CLIN ONCOL, V28, P955, DOI 10.1200/JCO.2009.24.4590
   Spanholtz J, 2011, PLOS ONE, V6, DOI 10.1371/journal.pone.0020740
   Spanholtz J, 2010, PLOS ONE, V5, DOI 10.1371/journal.pone.0009221
   Vago L, 2009, NEW ENGL J MED, V361, P478, DOI 10.1056/NEJMoa0811036
   Vanherberghen B, 2013, BLOOD, V121, P1326, DOI 10.1182/blood-2012-06-439851
   Vitale M, 2005, CLIN CANCER RES, V11, P67
   Wagner JA, 2017, J CLIN INVEST, V127, P4042, DOI 10.1172/JCI90387
   Waldmann TA, 2006, NAT REV IMMUNOL, V6, P595, DOI 10.1038/nri1901
   Wang RP, 2012, J LEUKOCYTE BIOL, V91, P299, DOI 10.1189/jlb.0611308
   Wei S, 2007, CANCER RES, V67, P7487, DOI 10.1158/0008-5472.CAN-07-0565
   Weigelin B, 2010, BIOCHEM PHARMACOL, V80, P2087, DOI 10.1016/j.bcp.2010.09.004
   Zhu XY, 2009, J IMMUNOL, V183, P3598, DOI 10.4049/jimmunol.0901244
NR 45
TC 0
Z9 0
U1 11
U2 11
PU SPRINGER
PI NEW YORK
PA ONE NEW YORK PLAZA, SUITE 4600, NEW YORK, NY, UNITED STATES
SN 0340-7004
EI 1432-0851
J9 CANCER IMMUNOL IMMUN
JI Cancer Immunol. Immunother.
PD MAY
PY 2021
VL 70
IS 5
BP 1305
EP 1321
DI 10.1007/s00262-020-02749-8
EA NOV 2020
PG 17
WC Oncology; Immunology
SC Oncology; Immunology
GA RO4UJ
UT WOS:000584367200002
PM 33140189
OA Other Gold
DA 2021-05-03
ER

PT J
AU Connor, YD
   Miao, D
   Lin, DI
   Hayne, C
   Howitt, BE
   Dalrymple, JL
   DeLeonardis, KR
   Hacker, MR
   Esselen, KM
   Shea, M
AF Connor, Yamicia D.
   Miao, Diana
   Lin, Douglas, I
   Hayne, Cynthia
   Howitt, Brooke E.
   Dalrymple, John L.
   DeLeonardis, Kimberly R.
   Hacker, Michele R.
   Esselen, Katharine M.
   Shea, Meghan
TI Germline mutations of SMARCA4 in small cell carcinoma of the ovary,
   hypercalcemic type and in SMARCA4-deficient undifferentiated uterine
   sarcoma: Clinical features of a single family and comparison of large
   cohorts
SO GYNECOLOGIC ONCOLOGY
LA English
DT Article
DE Ovarian cancer; Hereditary cancer syndromes; Germline; SMARCA4; SCCOHT;
   Uterine sarcomas
ID OOPHORECTOMY
AB Objective: Small cell carcinoma of the ovary, hypercalcemic type (SCCOHT) and SMARCA4-deficient undifferentiated uterine sarcoma (SMARCA4-DUS) are rare and aggressive tumors, primarily affecting pre- and perimenopausal women. Inactivating SMARCA4 mutations are thought to be the driving molecular events in the majority of these tumors. Here, we report the clinical course of a family with germline SMARCA4 mutation and compare large cohorts of these rare tumor types.
   Methods: We extracted clinico-pathological medical record data for the family with germline SMARCA4 mutation. Clinico-genomic data from SCCOHT and SMARCA4-DUS cohorts were retrospectively extracted from the archives of a large CLIA-certified reference molecular laboratory.
   Results: We identified a single family with an inherited germline SMARCA4 mutation, in which two different family members developed either SCCOHT or SMARCA4-DUS, both of whom died within one year of diagnosis, despite aggressive surgical, chemotherapy and immunotherapy treatment. Retrospective comparative analysis of large SCCOHT (n = 48) and SMARCA4-DUS (n = 17) cohorts revealed that SCCOHT patients were younger (median age: 28.5 vs. 49.0) and more likely to have germline SMARCA4 alterations (37.5% vs. 11.8%) than SMARCA4-DUS patients.
   Conclusions: Growing understanding of the role SMARCA4 plays in the pathogenesis of these rare cancers may inform recommended genetic testing and counseling in families with these tumor types. (C) 2019 Elsevier Inc. All rights reserved.
C1 [Connor, Yamicia D.; Dalrymple, John L.; Hacker, Michele R.; Esselen, Katharine M.] Beth Israel Deaconess Med Ctr, Dept Obstet & Gynecol, Boston, MA 02215 USA.
   [DeLeonardis, Kimberly R.; Shea, Meghan] Beth Israel Deaconess Med Ctr, Div Med Oncol, Dept Internal Med, Boston, MA 02215 USA.
   [Connor, Yamicia D.; Hayne, Cynthia; Dalrymple, John L.; DeLeonardis, Kimberly R.; Hacker, Michele R.; Esselen, Katharine M.; Shea, Meghan] Harvard Med Sch, Boston, MA 02115 USA.
   [Hayne, Cynthia] Beth Israel Deaconess Med Ctr, Dept Pathol, Boston, MA 02215 USA.
   [Lin, Douglas, I] Fdn Med, Cambridge, MA USA.
   [Howitt, Brooke E.] Stanford Univ, Dept Pathol, Stanford, CA 94305 USA.
   [Miao, Diana] Johns Hopkins Med, Dept Gynecol & Obstet, Baltimore, MD USA.
RP Shea, M (corresponding author), Beth Israel Deaconess Med Ctr, Program Gynecol Med Oncol, 330 Brookline Ave, Boston, MA 02215 USA.
EM mshea4@bidmc.harvard.edu
OI Dalrymple, John/0000-0001-5183-1937; Lin, Douglas/0000-0003-0105-9760
FU Harvard Catalyst \ The Harvard Clinical and Translational Science Center
   (National Center for Advancing Translational Sciences, National
   Institutes of Health Award) [UL 1TR002541]; Harvard University and its
   affiliated academic healthcare centers
FX This work was conducted with support from Harvard Catalyst vertical bar
   The Harvard Clinical and Translational Science Center (National Center
   for Advancing Translational Sciences, National Institutes of Health
   Award UL 1TR002541) and financial contributions from Harvard University
   and its affiliated academic healthcare centers.
CR Agaimy A, 2017, VIRCHOWS ARCH, V471, P599, DOI 10.1007/s00428-017-2148-5
   Agarwal R, 2019, NAT MED, V25, P119, DOI 10.1038/s41591-018-0243-z
   Berchuck A, 2015, GYNECOL ONCOL REP, V12, P20, DOI 10.1016/j.gore.2015.02.002
   Callegaro D, 2016, GYNECOL ONCOL, V140, P53, DOI 10.1016/j.ygyno.2015.11.004
   Cerami E, 2012, CANCER DISCOV, V2, P401, DOI 10.1158/2159-8290.CD-12-0095
   Chan-Penebre E, 2017, MOL CANCER THER, V16, P850, DOI 10.1158/1535-7163.MCT-16-0678
   Filippakopoulos P, 2016, DRUG DISCOVERY CANC, P239, DOI DOI 10.1016/B978-0-12-802208-5.00010-2
   Frampton GM, 2013, NAT BIOTECHNOL, V31, P1023, DOI 10.1038/nbt.2696
   Gao JJ, 2013, SCI SIGNAL, V6, DOI 10.1126/scisignal.2004088
   Han Y., 2015, EPIGENETICS DERMATOL, P113, DOI [10.1016/B978-0-12-800957-4.00007-, DOI 10.1016/B978-0-12-800957-4.00007-2]
   Hodges C, 2016, CSH PERSPECT MED, V6, DOI 10.1101/cshperspect.a026930
   Jelinic P, 2018, JNCI-J NATL CANCER I, V110, P787, DOI 10.1093/jnci/djx277
   Jones R L, 2018, Ann Oncol, V29 Suppl 8, pviii580, DOI 10.1093/annonc/mdy299.011
   K_obel M., 2017, AM J SURG PATHOL, V42
   Kolin DL, 2018, MODERN PATHOL, V31, P1442, DOI 10.1038/s41379-018-0049-z
   Lang JD, 2018, CLIN CANCER RES, V24, P1932, DOI 10.1158/1078-0432.CCR-17-1928
   Le Loarer F, 2015, NAT GENET, V47, P1200, DOI 10.1038/ng.3399
   Lek M, 2016, NATURE, V536, P285, DOI 10.1038/nature19057
   Lin DI, 2019, MODERN PATHOL, V32, P1675, DOI 10.1038/s41379-019-0303-z
   Lin DI, 2017, GYNECOL ONCOL, V147, P626, DOI 10.1016/j.ygyno.2017.09.031
   Loren AW, 2013, J CLIN ONCOL, V31, P2500, DOI 10.1200/JCO.2013.49.2678
   Miao D, 2018, SCIENCE, V359, P801, DOI 10.1126/science.aan5951
   Pautier P, 2007, ANN ONCOL, V18, P1985, DOI 10.1093/annonc/mdm376
   Pejovic T, 2019, GYNECOL ONCOL REP, V28, P47, DOI 10.1016/j.gore.2019.02.002
   Perret R, 2019, AM J SURG PATHOL, V43, P455, DOI 10.1097/PAS.0000000000001188
   Ramos P, 2014, NAT GENET, V46, P427, DOI 10.1038/ng.2928
   Skowron P, 2015, J MOL MED, V93, P1075, DOI 10.1007/s00109-015-1333-8
   Solomon D.A., 2018, PRACTICAL SURG NEURO, P505, DOI [10.1016/B978-0-323-44941-0.00022-9., DOI 10.1016/B978-0-323-44941-0.00022-9]
   Sun JX, 2018, PLOS COMPUT BIOL, V14, DOI 10.1371/journal.pcbi.1005965
   Tang M, 2016, TRANSL EPIGENET SER, P265, DOI 10.1016/B978-0-12-799958-6.00012-3
   Wilson BG, 2011, NAT REV CANCER, V11, P481, DOI 10.1038/nrc3068
   Witkowski L, 2016, GYNECOL ONCOL, V141, P454, DOI 10.1016/j.ygyno.2016.03.013
   Witkowski L, 2014, NAT GENET, V46, P438, DOI 10.1038/ng.2931
   Xue YB, 2019, NAT COMMUN, V10, DOI 10.1038/s41467-018-06958-9
NR 34
TC 3
Z9 3
U1 1
U2 3
PU ACADEMIC PRESS INC ELSEVIER SCIENCE
PI SAN DIEGO
PA 525 B ST, STE 1900, SAN DIEGO, CA 92101-4495 USA
SN 0090-8258
EI 1095-6859
J9 GYNECOL ONCOL
JI Gynecol. Oncol.
PD APR
PY 2020
VL 157
IS 1
BP 106
EP 114
DI 10.1016/j.ygyno.2019.10.031
PG 9
WC Oncology; Obstetrics & Gynecology
SC Oncology; Obstetrics & Gynecology
GA LG1SN
UT WOS:000527889600016
PM 31954538
OA Green Accepted
DA 2021-05-03
ER

PT J
AU Liu, YL
   Selenica, P
   Zhou, Q
   Iasonos, A
   Callahan, M
   Feit, NZ
   Boland, J
   Vazquez-Garcia, I
   Mandelker, D
   Zehir, A
   Burger, RA
   Powell, DJ
   Friedman, C
   Cadoo, K
   Grisham, R
   Konner, JA
   O'Cearbhaill, RE
   Aghajanian, C
   Reis-Filho, JS
   Weigelt, B
   Zamarin, D
AF Liu, Ying L.
   Selenica, Pier
   Zhou, Qin
   Iasonos, Alexia
   Callahan, Margaret
   Feit, Noah Z.
   Boland, Julia
   Vazquez-Garcia, Ignacio
   Mandelker, Diana
   Zehir, Ahmet
   Burger, Robert A.
   Powell, Daniel J., Jr.
   Friedman, Claire
   Cadoo, Karen
   Grisham, Rachel
   Konner, Jason A.
   O'Cearbhaill, Roisin E.
   Aghajanian, Carol
   Reis-Filho, Jorge S.
   Weigelt, Britta
   Zamarin, Dmitriy
TI BRCA Mutations, Homologous DNA Repair Deficiency, Tumor Mutational
   Burden, and Response to Immune Checkpoint Inhibition in Recurrent
   Ovarian Cancer
SO JCO PRECISION ONCOLOGY
LA English
DT Article
AB PURPOSEHomologous DNA repair-deficient (HRD) ovarian cancers (OCs), including those with BRCA1/2 mutations, have higher levels of genetic instability, potentially resulting in higher immunogenicity, and have been suggested to respond better to immune checkpoint inhibitors (ICIs) than homologous DNA repair-proficient OCs. However, clinical evidence is lacking. The study aimed to evaluate the associations between BRCA1/2 mutations, HRD, and other genomic parameters and response to ICIs and survival in OC.METHODSThis is a single-institution retrospective analysis of women with recurrent OC treated with ICIs. BRCA1/2 mutation status and clinicopathologic variables were abstracted from the medical records. Targeted and whole-exome sequencing data available for a subset of patients were used to assess tumor mutational burden (TMB), HRD, and fraction of genome altered (FGA). ICI response was defined as lack of disease progression for >= 24 weeks. Associations of BRCA1/2 status and genomic alterations with progression-free survival (PFS) and overall survival (OS) were determined using Cox proportional hazards models.RESULTSOf the 143 women treated with ICIs, 134 had known BRCA1/2 mutation status. Deleterious germline or somatic BRCA1/2 mutations were present in 31 women (24%). There was no association between presence of BRCA1/2 mutations and response (P = .796) or survival. Genomic analysis in 73 women found no association between TMB (P = .344) or HRD (P = .222) and response, PFS, or OS. There were also no significant differences in somatic genetic alterations between responders and nonresponders. High FGA was associated with an improvement in PFS (P = .014) and OS (P = .01).CONCLUSIONTMB, BRCA1/2 mutations, and HRD are not associated with response or survival, cautioning against their use as selection criteria for ICI in recurrent OC. FGA should be investigated further as a biomarker of response to immunotherapy in OC.
C1 [Liu, Ying L.; Callahan, Margaret; Feit, Noah Z.; Boland, Julia; Friedman, Claire; Cadoo, Karen; Grisham, Rachel; Konner, Jason A.; O'Cearbhaill, Roisin E.; Aghajanian, Carol; Zamarin, Dmitriy] Mem Sloan Kettering Canc Ctr, Dept Med, Gynecol Med Oncol Serv, 1275 York Ave, New York, NY 10021 USA.
   [Liu, Ying L.; Callahan, Margaret; Friedman, Claire; Cadoo, Karen; Grisham, Rachel; Konner, Jason A.; O'Cearbhaill, Roisin E.; Aghajanian, Carol; Zamarin, Dmitriy] Weill Cornell Med Coll, Dept Med, New York, NY USA.
   [Selenica, Pier; Reis-Filho, Jorge S.; Weigelt, Britta] Mem Sloan Kettering Canc Ctr, Dept Pathol, 1275 York Ave, New York, NY 10021 USA.
   [Zhou, Qin; Iasonos, Alexia; Vazquez-Garcia, Ignacio] Mem Sloan Kettering Canc Ctr, Dept Biostat, New York, NY 10021 USA.
   [Callahan, Margaret; Zamarin, Dmitriy] Mem Sloan Kettering Canc Ctr, Parker Inst Canc Immunotherapy, 1275 York Ave, New York, NY 10021 USA.
   [Mandelker, Diana; Zehir, Ahmet] Mem Sloan Kettering Canc Ctr, Marie Josee & Henry R Kravis Ctr Mol Oncol, 1275 York Ave, New York, NY 10021 USA.
   [Burger, Robert A.] Univ Penn, Dept Obstet & Gynecol, Div Gynecol Oncol, Philadelphia, PA 19104 USA.
   [Powell, Daniel J., Jr.] Univ Penn, Dept Pathol, Philadelphia, PA 19104 USA.
RP Zamarin, D (corresponding author), Mem Sloan Kettering Canc Ctr, Gynecol Med Oncol, 300 East 66th St,1313, New York, NY 10065 USA.
EM Zamarind@mskcc.org
RI Vazquez-Garcia, Ignacio/I-8814-2019
OI Vazquez-Garcia, Ignacio/0000-0003-0427-2639; Friedman,
   Claire/0000-0003-2621-8553; Boland, Julia/0000-0001-5637-2696
FU Conquer Cancer Foundation; Department of Defense Ovarian Cancer Research
   Academy [OC150111]; Memorial Sloan Kettering Cancer Center [P30
   CA008748]; Breast Cancer Research Foundation; Sarah Jenkins Fund;
   Congressionally Directed Medical Research ProgramUnited States
   Department of Defense [W81XWH-15-1-0547]; Cycle for Survival; Stand Up
   to Cancer; Ovarian Cancer Research Foundation Liz Tilberis Award
FX Supported by the Young Investigator Award from the Conquer Cancer
   Foundation (Y.L.L.), the Ovarian Cancer Research Foundation Liz Tilberis
   Award (D.Z.), Department of Defense Ovarian Cancer Research Academy
   Grant No. OC150111 (D.Z.), Memorial Sloan Kettering Cancer Center
   Support Grant No. P30 CA008748, the Breast Cancer Research Foundation
   (J.S.R.-F.), the Sarah Jenkins Fund (J.S.R.-F.), Congressionally
   Directed Medical Research Program W81XWH-15-1-0547 (J.S.R.-F.), and
   grants from the Breast Cancer Research Foundation (B.W.), Cycle for
   Survival (B.W.), and Stand Up to Cancer (B.W.).
CR Alexandrov LB, 2013, NATURE, V500, P415, DOI 10.1038/nature12477
   Ashley CW, 2019, GYNECOL ONCOL, V152, P11, DOI 10.1016/j.ygyno.2018.10.032
   Bakhoum SF, 2018, NATURE, V553, P467, DOI 10.1038/nature25432
   Bell D, 2011, NATURE, V474, P609, DOI 10.1038/nature10166
   Chang MT, 2018, CANCER DISCOV, V8, P174, DOI 10.1158/2159-8290.CD-17-0321
   Cibulskis K, 2013, NAT BIOTECHNOL, V31, P213, DOI 10.1038/nbt.2514
   Dai Y, 2018, J CELL MOL MED, V22, P3979, DOI 10.1111/jcmm.13678
   Davoli T, 2017, SCIENCE, V355, DOI 10.1126/science.aaf8399
   Ding LY, 2018, CELL REP, V25, P2972, DOI 10.1016/j.celrep.2018.11.054
   Disis ML, 2019, JAMA ONCOL, V5, P393, DOI 10.1001/jamaoncol.2018.6258
   Germano G, 2017, NATURE, V552, P116, DOI 10.1038/nature24673
   Gulhan DC, 2019, NAT GENET, V51, P912, DOI 10.1038/s41588-019-0390-2
   Koboldt DC, 2012, GENOME RES, V22, P568, DOI 10.1101/gr.129684.111
   Konstantinopoulos PA, 2019, JAMA ONCOL, V5, P1141, DOI 10.1001/jamaoncol.2019.1048
   Kraya AA, 2019, CLIN CANCER RES, V25, P4363, DOI 10.1158/1078-0432.CCR-18-0468
   Laks E, 2019, CELL, V179, P1207, DOI 10.1016/j.cell.2019.10.026
   Lausen B, 2004, BIOMETRICAL J, V46, P364, DOI 10.1002/bimj.200310030
   LAUSEN B, 1992, BIOMETRICS, V48, P73, DOI 10.2307/2532740
   Lausen B, 1994, CONTR STAT, P483
   Le DT, 2017, SCIENCE, V357, P409, DOI 10.1126/science.aan6733
   Lee JM, 2019, ONCOL LETT, V18, P3914, DOI 10.3892/ol.2019.10731
   Lee JM, 2017, J CLIN ONCOL, V35, P2193, DOI 10.1200/JCO.2016.72.1340
   Li H, 2009, BIOINFORMATICS, V25, P1754, DOI 10.1093/bioinformatics/btp324
   Liu YL, 2018, CURR ONCOL REP, V20, DOI 10.1007/s11912-018-0740-8
   Marquard AM, 2015, BIOMARK RES, V3, DOI 10.1186/s40364-015-0033-4
   Matsuo K, 2018, GYNECOL ONCOL REP, V25, P98, DOI 10.1016/j.gore.2018.06.011
   Matulonis UA, 2019, ANN ONCOL, V30, P1080, DOI 10.1093/annonc/mdz135
   McGranahan N, 2016, SCIENCE, V351, P1463, DOI 10.1126/science.aaf1490
   McKenna A, 2010, GENOME RES, V20, P1297, DOI 10.1101/gr.107524.110
   Mouw KW, 2017, CANCER DISCOV, V7, P675, DOI 10.1158/2159-8290.CD-17-0226
   Narzisi G, 2018, COMMUN BIOL, V1, DOI 10.1038/s42003-018-0023-9
   Narzisi G, 2014, NAT METHODS, V11, P1033, DOI [10.1038/NMETH.3069, 10.1038/nmeth.3069]
   Pareja F, 2019, JNCI-J NATL CANCER I, V111, P737, DOI 10.1093/jnci/djy216
   Popova T, 2012, CANCER RES, V72, P5454, DOI 10.1158/0008-5472.CAN-12-1470
   Riaz N, 2017, NAT COMMUN, V8, DOI 10.1038/s41467-017-00921-w
   Rosenthal R, 2016, GENOME BIOL, V17, DOI 10.1186/s13059-016-0893-4
   Samstein RM, 2019, NAT GENET, V51, P202, DOI 10.1038/s41588-018-0312-8
   Saunders CT, 2012, BIOINFORMATICS, V28, P1811, DOI 10.1093/bioinformatics/bts271
   Shen JF, 2019, CANCER RES, V79, P311, DOI 10.1158/0008-5472.CAN-18-1003
   Shen RL, 2016, NUCLEIC ACIDS RES, V44, DOI 10.1093/nar/gkw520
   Shukuya T, 2016, J THORAC ONCOL, V11, P1927, DOI 10.1016/j.jtho.2016.07.017
   Smith Evan S, 2019, JCO Precis Oncol, V3, DOI 10.1200/PO.19.00103
   Weigelt B, 2018, JNCI-J NATL CANCER I, V110, P1030, DOI 10.1093/jnci/djy028
   Zehir A, 2017, NAT MED, V23, P703, DOI 10.1038/nm.4333
NR 44
TC 0
Z9 0
U1 0
U2 0
PU LIPPINCOTT WILLIAMS & WILKINS
PI PHILADELPHIA
PA TWO COMMERCE SQ, 2001 MARKET ST, PHILADELPHIA, PA 19103 USA
EI 2473-4284
J9 JCO PRECIS ONCOL
JI JCO Precis. Oncol.
PD JUN 16
PY 2020
VL 4
BP 665
EP 679
DI 10.1200/PO.20.00069
PG 15
WC Oncology
SC Oncology
GA QD7DI
UT WOS:000615673500003
PM 32923884
DA 2021-05-03
ER

PT J
AU Henriksen, JR
   Donskov, F
   Waldstrom, M
   Jakobsen, A
   Hjortkjaer, M
   Petersen, CB
   Steffensen, KD
AF Henriksen, Jon Roikjaer
   Donskov, Frede
   Waldstrom, Marianne
   Jakobsen, Anders
   Hjortkjaer, Mette
   Petersen, Christina Braad
   Steffensen, Karina Dahl
TI Favorable prognostic impact of Natural Killer cells and T cells in
   high-grade serous ovarian carcinoma
SO ACTA ONCOLOGICA
LA English
DT Article
ID TUMOR-INFILTRATING LYMPHOCYTES; PD-L1 EXPRESSION; CANCER; SURVIVAL;
   NEUTROPHILS; CHEMOTHERAPY; PACLITAXEL; TRIAL
AB Introduction: The aim of the present study was to investigate the prognostic impact of intratumoral cytotoxic T cells, Natural Killer (NK) cells, neutrophils and PD-L1 expression in patients with epithelial ovarian cancer. Methods: All patients diagnosed with high-grade serous carcinoma (HGSC) in Denmark in 2005 were included in the study. Immunohistochemical staining for PD-L1, CD8, CD66b and CD57 was performed on tumor tissue from 283 patients. Cell densities were analyzed using a digital image analysis method. The primary endpoint was overall survival (OS). Results: The median OS for HGSC patients was 30 months. It was 45 months in patients with high level of CD57+ NK cells (>= 10 cells/mm(2)) compared with 29 month in patients with low level (<10 cells/mm(2)) (p = .0310). The median OS was 37 and 25 months in patients with high vs. low level of CD8+ T cells (cutoff 80 cells/mm(2)) (p = .0008). In multivariate analysis, high numbers of CD57+ NK cells and CD8+ T cells remained independent markers of favorable OS, adjusted hazard ratio (HR) 0.67; p = .041, and HR 0.72; p = .020, respectively. PD-L1 expression was associated with improved OS (37 months vs. 22 months, p = .0006), but was only borderline significant in the multivariate analysis (HR 0.77, p = .061). CD66b + neutrophils had no association with OS. Conclusions: In patients with HGSC tumor-infiltrating CD57+ NK cells and CD8+ T cells had favorable prognostic impact, while PD-L1 expression had borderline favorable prognostic significance. CD66b + neutrophils had no prognostic association. These findings may influence future immunotherapy development.
C1 [Henriksen, Jon Roikjaer; Jakobsen, Anders; Hjortkjaer, Mette; Steffensen, Karina Dahl] Univ Hosp Southern Denmark, Dept Oncol, Vejle, Denmark.
   [Henriksen, Jon Roikjaer; Waldstrom, Marianne; Jakobsen, Anders; Steffensen, Karina Dahl] Univ Southern Denmark, Inst Reg Hlth Res, Odense, Denmark.
   [Donskov, Frede; Petersen, Christina Braad] Aarhus Univ Hosp, Dept Oncol, Aarhus, Denmark.
   [Waldstrom, Marianne] Univ Hosp Southern Denmark, Dept Pathol, Vejle, Denmark.
RP Henriksen, JR (corresponding author), Univ Hosp Southern Denmark, Dept Oncol, Vejle Hosp, Beriderbakken 4, DK-7100 Vejle, Denmark.
EM jon.henriksen@rsyd.dk
OI Jakobsen, Anders/0000-0003-2110-2615; Donskov,
   Frede/0000-0002-8449-863X; Henriksen, Jon Roikjaer/0000-0002-2905-5342;
   Dahl Steffensen, Karina/0000-0002-9217-3907
FU Lillebaelt University Hospital; region of southern Denmark [16/33888];
   Roche, Ltd
FX The study was primarily funded by Lillebaelt University Hospital and the
   region of southern Denmark (J.nr 16/33888). The study has received
   research funding from Roche, Ltd and Region of Southern Denmark. Roche,
   Ltd did not interfere with the study design, data analyses, data
   interpretation, or manuscript completion.
CR Ali HR, 2014, ANN ONCOL, V25, P1536, DOI 10.1093/annonc/mdu191
   Brandau S, 2013, SEMIN IMMUNOPATHOL, V35, P163, DOI 10.1007/s00281-012-0344-6
   Carus A, 2014, J ONCOPATHOLOGY, V2, P1
   Darb-Esfahani S, 2016, ONCOTARGET, V7, P1486, DOI 10.18632/oncotarget.6429
   Donskov F, 2006, J CLIN ONCOL, V24, P1997, DOI 10.1200/JCO.2005.03.9594
   Donskov F, 2013, SEMIN CANCER BIOL, V23, P200, DOI 10.1016/j.semcancer.2013.02.001
   Eriksen AC, 2017, DIAGN PATHOL, V12, DOI 10.1186/s13000-017-0653-0
   Gandini S, 2016, CRIT REV ONCOL HEMAT, V100, P88, DOI 10.1016/j.critrevonc.2016.02.001
   Gao GF, 2000, IMMUNOL TODAY, V21, P630, DOI 10.1016/S0167-5699(00)01750-3
   Gettinger SN, 2012, J CLIN ONCOL, V30
   Goode EL, 2017, JAMA ONCOL, V3, DOI 10.1001/jamaoncol.2017.3290
   Granier C, 2017, ESMO OPEN, V2, DOI 10.1136/esmoopen-2017-000213
   Granot Z, 2011, CANCER CELL, V20, P300, DOI 10.1016/j.ccr.2011.08.012
   Hamanishi J, 2007, P NATL ACAD SCI USA, V104, P3360, DOI 10.1073/pnas.0611533104
   Hamanishi J, 2016, INT IMMUNOL, V28, P339, DOI 10.1093/intimm/dxw020
   Hirsch FR, 2017, J THORAC ONCOL, V12, P208, DOI 10.1016/j.jtho.2016.11.2228
   HOgdall CK, 2005, DANSK GYNAEKOLOGISK
   Hogdall E, 2017, ANN ONCOL, V28
   Hu Guoming, 2018, Oncotarget, V9, P8111, DOI 10.18632/oncotarget.23621
   Lakschevitz FS, 2016, EXP CELL RES, V342, P200, DOI 10.1016/j.yexcr.2016.03.007
   Ledermann JA, 2013, ANN ONCOL, V24, P24, DOI 10.1093/annonc/mdt333
   Leliefeld PHC, 2015, FRONT IMMUNOL, V6, DOI 10.3389/fimmu.2015.00471
   Li K, 2009, CANCER IMMUNOL IMMUN, V58, P641, DOI 10.1007/s00262-008-0585-3
   Malmberg KJ, 2017, SEMIN IMMUNOL, V31, P20, DOI 10.1016/j.smim.2017.08.002
   Met O, 2019, SEMIN IMMUNOPATHOL, V41, P49, DOI 10.1007/s00281-018-0703-z
   Mlecnik B, 2011, J CLIN ONCOL, V29, P610, DOI 10.1200/JCO.2010.30.5425
   Murdoch C, 2008, NAT REV CANCER, V8, P618, DOI 10.1038/nrc2444
   Nielsen CM, 2013, FRONT IMMUNOL, V4, DOI 10.3389/fimmu.2013.00422
   Piccart MJ, 2000, JNCI-J NATL CANCER I, V92, P699, DOI 10.1093/jnci/92.9.699
   Pinto MP, 2018, GYNECOL ONCOL, V151, P10, DOI 10.1016/j.ygyno.2018.07.025
   Reck M, 2016, NEW ENGL J MED, V375, P1823, DOI 10.1056/NEJMoa1606774
   Rimm DL, 2017, JAMA ONCOL, V3, P1051, DOI 10.1001/jamaoncol.2017.0013
   Santoiemma PP, 2016, GYNECOL ONCOL, V143, P120, DOI 10.1016/j.ygyno.2016.07.105
   Sato E, 2005, P NATL ACAD SCI USA, V102, P18538, DOI 10.1073/pnas.0509182102
   Seidman JD, 2004, INT J GYNECOL PATHOL, V23, P41, DOI 10.1097/01.pgp.0000101080.35393.16
   Shen MX, 2014, PLOS ONE, V9, DOI 10.1371/journal.pone.0098259
   Suen WCW, 2018, CANCER INVEST, V36, P431, DOI 10.1080/07357907.2018.1515315
   Topalian SL, 2014, J CLIN ONCOL, V32, P1020, DOI 10.1200/JCO.2013.53.0105
   Vasey PA, 2004, JNCI-J NATL CANCER I, V96, P1682, DOI 10.1093/jnci/djh323
   Wang QQ, 2017, MEDICINE, V96, DOI 10.1097/MD.0000000000006369
   Wang WM, 2019, SURG ONCOL CLIN N AM, V28, P447, DOI 10.1016/j.soc.2019.02.002
   Webb JR, 2016, GYNECOL ONCOL, V141, P293, DOI 10.1016/j.ygyno.2016.03.008
   Yan J, 2014, ONCOIMMUNOLOGY, V3, DOI 10.4161/15384101.2014.950163
   Zhang L, 2003, NEW ENGL J MED, V348, P203, DOI 10.1056/NEJMoa020177
   Zhu XX, 2018, INT J GYNECOL CANCER, V28, P1514, DOI 10.1097/IGC.0000000000001334
NR 45
TC 8
Z9 8
U1 2
U2 6
PU TAYLOR & FRANCIS LTD
PI ABINGDON
PA 2-4 PARK SQUARE, MILTON PARK, ABINGDON OR14 4RN, OXON, ENGLAND
SN 0284-186X
EI 1651-226X
J9 ACTA ONCOL
JI Acta Oncol.
PD JUN 2
PY 2020
VL 59
IS 6
BP 652
EP 659
DI 10.1080/0284186X.2019.1711173
EA JAN 2020
PG 8
WC Oncology
SC Oncology
GA LK7BS
UT WOS:000507027700001
PM 32692270
OA Bronze
DA 2021-05-03
ER

PT J
AU de Almeida, PE
   Mak, J
   Hernandez, G
   Jesudason, R
   Herault, A
   Javinal, V
   Borneo, J
   Kim, JM
   Walsh, KB
AF de Almeida, Patricia E.
   Mak, Judy
   Hernandez, Genevive
   Jesudason, Rajiv
   Herault, Aurelie
   Javinal, Vincent
   Borneo, Jovencio
   Kim, Jeong M.
   Walsh, Kevin B.
TI Anti-VEGF Treatment Enhances CD8(+) T-cell Antitumor Activity by
   Amplifying Hypoxia
SO CANCER IMMUNOLOGY RESEARCH
LA English
DT Article
ID ENDOTHELIAL GROWTH-FACTOR; DIRECTLY SUPPRESSES ACTIVATION;
   OVARIAN-CANCER; TUMOR REFRACTORINESS; ANGIOGENESIS THERAPY; BLOCKADE;
   IMMUNOTHERAPY; EXPRESSION; INFILTRATION; SECRETION
AB Antiangiogenic therapies that target the VEGF pathway have been used clinically to combat cancer for over a decade. Beyond having a direct impact on blood vessel development and tumor perfusion, accumulating evidence indicates that these agents also affect antitumor immune responses. Numerous clinical trials combining antiangiogenic drugs with immunotherapies for the treatment of cancer are ongoing, but a mechanistic understanding of how disruption of tumor angiogenesis may impact immunity is not fully discerned. Here, we reveal that blockade of VEGF-A with a mAb to VEGF augments activation of CD8(+) T cells within tumors and potentiates their capacity to produce cytokines. We demonstrate that this phenomenon relies on the disruption of VEGFR2 signaling in the tumor microenvironment but does not affect CD8(+) T cells directly. Instead, the augmented functional capacity of CD8(+) T cells stems from increased tumor hypoxia that initiates a hypoxia-inducible factor-1 alpha program within CD8(+) T cells that directly enhances cytokine production. Finally, combinatorial administration of anti-VEGF with an immunotherapeutic antibody, anti-OX40, improved antitumor activity over single-agent treatments. Our findings illustrate that anti-VEGF treatment enhances CD8(+) T-cell effector function and provides a mechanistic rationale for combining antiangiogenic and immunotherapeutic drugs for cancer treatment.
C1 [de Almeida, Patricia E.; Mak, Judy; Jesudason, Rajiv; Herault, Aurelie; Walsh, Kevin B.] Genentech Inc, Dept Mol Oncol, San Francisco, CA 94080 USA.
   [Hernandez, Genevive] Genentech Inc, Oncol Biomarker Dev, San Francisco, CA 94080 USA.
   [Javinal, Vincent] Genentech Inc, Dept In Vivo Pharmacol, San Francisco, CA 94080 USA.
   [Borneo, Jovencio] Genentech Inc, Dept Immunol & Infect Dis, San Francisco, CA 94080 USA.
   [Kim, Jeong M.] Genentech Inc, Dept Canc Immunol, San Francisco, CA 94080 USA.
   [de Almeida, Patricia E.] Adapt Biotechnol Corp, San Francisco, CA USA.
   [Hernandez, Genevive] IGM Biosci, Mountain View, CA USA.
   [Kim, Jeong M.] NGM BioPharmaceut, Dept Translat Sci, San Francisco, CA USA.
RP Walsh, KB (corresponding author), Genentech Inc, San Francisco, CA 94080 USA.
EM walshk6@gene.com
CR Allen E, 2017, SCI TRANSL MED, V9, DOI 10.1126/scitranslmed.aak9679
   Apte RS, 2019, CELL, V176, P1248, DOI 10.1016/j.cell.2019.01.021
   Basu A, 2010, J IMMUNOL, V184, P545, DOI 10.4049/jimmunol.0900397
   Buck MD, 2017, CELL, V169, P570, DOI 10.1016/j.cell.2017.04.004
   Bulliard Y, 2014, IMMUNOL CELL BIOL, V92, P475, DOI 10.1038/icb.2014.26
   Caldwell CC, 2001, J IMMUNOL, V167, P6140, DOI 10.4049/jimmunol.167.11.6140
   Chang CH, 2015, CELL, V162, P1229, DOI 10.1016/j.cell.2015.08.016
   Courau T, 2016, JCI INSIGHT, V1, DOI 10.1172/jci.insight.85974
   Dirkx AEM, 2003, CANCER RES, V63, P2322
   Dirkx AEM, 2006, FASEB J, V20, P621, DOI 10.1096/fj.05-4493com
   Doedens AL, 2013, NAT IMMUNOL, V14, P1173, DOI 10.1038/ni.2714
   Ellinghaus P, 2013, CANCER MED-US, V2, P611, DOI 10.1002/cam4.112
   Franco M, 2006, CANCER RES, V66, P3639, DOI 10.1158/0008-5472.CAN-05-3295
   Fukurnura D, 2018, NAT REV CLIN ONCOL, V15, P325, DOI 10.1038/nrclinonc.2018.29
   Gabrilovich DI, 1996, NAT MED, V2, P1096, DOI 10.1038/nm1096-1096
   Gabrilovich DI, 1999, CLIN CANCER RES, V5, P2963
   Gajewski Thomas F, 2017, Adv Exp Med Biol, V1036, P19, DOI 10.1007/978-3-319-67577-0_2
   Gavalas NG, 2012, BRIT J CANCER, V107, P1869, DOI 10.1038/bjc.2012.468
   Griffioen AW, 1996, BLOOD, V88, P667, DOI 10.1182/blood.V88.2.667.bloodjournal882667
   Gropper Y, 2017, CELL REP, V20, P2547, DOI 10.1016/j.celrep.2017.08.071
   GROSS MW, 1995, INT J CANCER, V61, P567, DOI 10.1002/ijc.2910610422
   Hansen W, 2012, J EXP MED, V209, P2001, DOI 10.1084/jem.20111497
   Ho PC, 2015, CELL, V162, P1217, DOI 10.1016/j.cell.2015.08.012
   Horikawa N, 2017, CLIN CANCER RES, V23, P587, DOI 10.1158/1078-0432.CCR-16-0387
   Horton H, 2004, J INFECT DIS, V190, P1692, DOI 10.1086/424490
   Huang AYC, 1996, P NATL ACAD SCI USA, V93, P9730, DOI 10.1073/pnas.93.18.9730
   Jayaraman P, 2012, J IMMUNOL, V188, P5365, DOI 10.4049/jimmunol.1103553
   Kung AL, 2004, CANCER CELL, V6, P33, DOI 10.1016/j.ccr.2004.06.009
   Labiano S, 2015, SEMIN ONCOL, V42, P378, DOI 10.1053/j.seminoncol.2015.02.009
   Lapeyre-Prost A, 2017, INT REV CEL MOL BIO, V330, P295, DOI 10.1016/bs.ircmb.2016.09.007
   Li B, 2006, CLIN CANCER RES, V12, P6808, DOI 10.1158/1078-0432.CCR-06-1558
   Li J, 2018, CLIN CANCER RES, V24, P6447, DOI 10.1158/1078-0432.CCR-18-1139
   Linde N, 2012, J PATHOL, V227, P17, DOI 10.1002/path.3989
   Mimura K, 2007, CANCER IMMUNOL IMMUN, V56, P761, DOI 10.1007/s00262-006-0234-7
   Miyazaki S, 2014, INT J CANCER, V135, P295, DOI 10.1002/ijc.28686
   Mulligan JK, 2010, J IMMUNOTHER, V33, P126, DOI 10.1097/CJI.0b013e3181b91c9c
   Nakagawa Y, 2015, IMMUNOL LETT, V167, P72, DOI 10.1016/j.imlet.2015.07.003
   Noman MZ, 2015, AM J PHYSIOL-CELL PH, V309, pC569, DOI 10.1152/ajpcell.00207.2015
   O'Sullivan D, 2019, NAT REV IMMUNOL, V19, P324, DOI 10.1038/s41577-019-0140-9
   Palazon A, 2017, CANCER CELL, V32, P669, DOI 10.1016/j.ccell.2017.10.003
   Palazon A, 2012, CANCER DISCOV, V2, P608, DOI 10.1158/2159-8290.CD-11-0314
   Ramjiawan RR, 2017, ANGIOGENESIS, V20, P185, DOI 10.1007/s10456-017-9552-y
   Ribatti D, 2016, ONCOTARGET, V7, P46668, DOI 10.18632/oncotarget.8694
   Roland CL, 2009, PLOS ONE, V4, DOI 10.1371/journal.pone.0007669
   Roman J, 2010, AM J RESP CELL MOL, V42, P123, DOI 10.1165/rcmb.2008-0139OC
   Samanta D, 2018, BBA-REV CANCER, V1870, P15, DOI 10.1016/j.bbcan.2018.07.002
   Schito L, 2016, TRENDS CANCER, V2, P758, DOI 10.1016/j.trecan.2016.10.016
   Schmittnaegel M, 2017, SCI TRANSL MED, V9, DOI 10.1126/scitranslmed.aak9670
   Shi YZ, 2017, NEOPLASIA, V19, P950, DOI 10.1016/j.neo.2017.07.010
   Shigeta K, 2020, HEPATOLOGY, V71, P1247, DOI 10.1002/hep.30889
   Shin JY, 2009, CELL IMMUNOL, V256, P72, DOI 10.1016/j.cellimm.2009.01.006
   Shojaei F, 2007, NAT BIOTECHNOL, V25, P911, DOI 10.1038/nbt1323
   Shojaei F, 2009, P NATL ACAD SCI USA, V106, P6742, DOI 10.1073/pnas.0902280106
   Shrimali RK, 2010, CANCER RES, V70, P6171, DOI 10.1158/0008-5472.CAN-10-0153
   Terme M, 2013, CANCER RES, V73, P539, DOI 10.1158/0008-5472.CAN-12-2325
   Tong RT, 2004, CANCER RES, V64, P3731, DOI 10.1158/0008-5472.CAN-04-0074
   Tyrakis PA, 2016, NATURE, V540, P236, DOI 10.1038/nature20165
   Voron T, 2015, J EXP MED, V212, P139, DOI 10.1084/jem.20140559
   WHITTON JL, 1989, J VIROL, V63, P4303, DOI 10.1128/JVI.63.10.4303-4310.1989
   Xu Y, 2016, J CLIN INVEST, V126, P2678, DOI 10.1172/JCI85834
   Yang J, 2018, FRONT IMMUNOL, V9, DOI 10.3389/fimmu.2018.00978
   Ye WL, 2016, DEV CELL, V37, P114, DOI 10.1016/j.devcel.2016.03.015
   Zhao ED, 2016, NAT IMMUNOL, V17, P95, DOI 10.1038/ni.3313
   Ziogas AC, 2012, INT J CANCER, V130, P857, DOI 10.1002/ijc.26094
NR 64
TC 6
Z9 6
U1 4
U2 7
PU AMER ASSOC CANCER RESEARCH
PI PHILADELPHIA
PA 615 CHESTNUT ST, 17TH FLOOR, PHILADELPHIA, PA 19106-4404 USA
SN 2326-6066
EI 2326-6074
J9 CANCER IMMUNOL RES
JI Cancer Immunol. Res.
PD JUN
PY 2020
VL 8
IS 6
BP 806
EP 818
DI 10.1158/2326-6066.CIR-19-0360
PG 13
WC Oncology; Immunology
SC Oncology; Immunology
GA LU6CU
UT WOS:000537841800008
PM 32238381
DA 2021-05-03
ER

PT J
AU Nakamura, M
   Souri, EA
   Osborn, G
   Laddach, R
   Chauhan, J
   Stavraka, C
   Lombardi, S
   Black, A
   Khiabany, A
   Khair, DO
   Figini, M
   Winship, A
   Ghosh, S
   Montes, A
   Spicer, JF
   Bax, HJ
   Josephs, DH
   Lacy, KE
   Tsoka, S
   Karagiannis, SN
AF Nakamura, Mano
   Souri, Elmira Amiri
   Osborn, Gabriel
   Laddach, Roman
   Chauhan, Jitesh
   Stavraka, Chara
   Lombardi, Sara
   Black, Anna
   Khiabany, Atousa
   Khair, Duaa O.
   Figini, Mariangela
   Winship, Anna
   Ghosh, Sharmistha
   Montes, Ana
   Spicer, James F.
   Bax, Heather J.
   Josephs, Debra H.
   Lacy, Katie E.
   Tsoka, Sophia
   Karagiannis, Sophia N.
TI IgE Activates Monocytes from Cancer Patients to Acquire a
   Pro-Inflammatory Phenotype
SO CANCERS
LA English
DT Article
DE IgE; monocytes; Fc&#949; RI; cancer; cancer immunotherapy;
   AllergoOncology; cytotoxicity; cross-linking
ID FC-EPSILON-RI; HIGH-AFFINITY RECEPTOR; IMMUNOGLOBULIN-E; TYROSINE
   PHOSPHORYLATION; SIGNAL-TRANSDUCTION; DENDRITIC CELLS; SOLID TUMORS;
   MAST-CELLS; MACROPHAGES; EXPRESSION
AB Simple Summary
   When activated by tumour antigen-specific IgEs, monocytes may contribute to the restriction of cancer growth in animal models of cancer. In this study, we investigated the effects of IgE stimulation on the activation state of human monocytes from healthy subjects and from patients with cancer. Cross-linking of cognate Fc receptors by IgE on human monocytes potentiated: (a) upregulation of activatory and down regulation of regulatory monocyte cell surface markers; (b) phosphorylation of intracellular protein kinases in monocytes previously described to be downstream of the mast cell and basophil Fc epsilon RI signalling pathway; (c) ovarian cancer patient monocyte-mediated cytotoxic killing of tumour cells and release of pro-inflammatory mediators, potentially associated with favourable patient survival. IgE can therefore activate human monocytes to acquire a pro-inflammatory phenotype capable of mediating effector functions against tumour cells. This may contribute to the mechanism of cancer immunotherapy using IgE antibodies.
   IgE contributes to host-protective functions in parasitic and bacterial infections, often by monocyte and macrophage recruitment. We previously reported that monocytes contribute to tumour antigen-specific IgE-mediated tumour growth restriction in rodent models. Here, we investigate the impact of IgE stimulation on monocyte response, cellular signalling, secretory and tumour killing functions. IgE cross-linking on human monocytes with polyclonal antibodies to mimic formation of immune complexes induced upregulation of co-stimulatory (CD40, CD80, CD86), and reduced expression of regulatory (CD163, CD206, MerTK) monocyte markers. Cross-linking and tumour antigen-specific IgE antibody-dependent cellular cytotoxicity (ADCC) of cancer cells by cancer patient-derived monocytes triggered release of pro-inflammatory mediators (TNF alpha, MCP-1, IL-10, CXCL-10, IL-1 beta, IL-6, IL-23). High intratumoural gene expression of these mediators was associated with favourable five-year overall survival in ovarian cancer. IgE cross-linking of trimeric Fc epsilon RI on monocytes stimulated the phosphorylation of intracellular protein kinases widely reported to be downstream of mast cell and basophil tetrameric Fc epsilon RI signalling. These included recently-identified Fc epsilon RI pathway kinases Fgr, STAT5, Yes and Lck, which we now associate with monocytes. Overall, anti-tumour IgE can potentiate pro-inflammatory signals, and prime tumour cell killing by human monocytes. These findings will inform the development of IgE monoclonal antibody therapies for cancer.
C1 [Nakamura, Mano; Osborn, Gabriel; Laddach, Roman; Chauhan, Jitesh; Stavraka, Chara; Lombardi, Sara; Black, Anna; Khiabany, Atousa; Khair, Duaa O.; Bax, Heather J.; Josephs, Debra H.; Lacy, Katie E.; Karagiannis, Sophia N.] Kings Coll London, St Johns Inst Dermatol, Sch Basic & Med Biosci, Guys Hosp, Tower Wing,9th Floor, London SE1 9RT, England.
   [Souri, Elmira Amiri; Laddach, Roman; Tsoka, Sophia] Kings Coll London, Fac Nat & Math Sci, Dept Informat, London WC2B 4BG, England.
   [Chauhan, Jitesh; Stavraka, Chara; Lombardi, Sara; Black, Anna; Khiabany, Atousa; Spicer, James F.; Bax, Heather J.; Josephs, Debra H.] Kings Coll London, Sch Canc & Pharmaceut Sci, Guys Hosp, London SE1 9RT, England.
   [Figini, Mariangela] Fdn IRCCS Ist Nazl Tumouri Milano, Dept Appl Res & Technol Dev, Biomarker Unit, I-20133 Milan, Italy.
   [Winship, Anna; Ghosh, Sharmistha; Montes, Ana] Guys & St Thomas NHS Fdn Trust, Dept Med Oncol & Clin Oncol, London SE1 9RT, England.
   [Karagiannis, Sophia N.] Kings Coll London, Sch Canc & Pharmaceut Sci, Breast Canc Now Res Unit, Guys Canc Ctr, London SE1 9RT, England.
RP Karagiannis, SN (corresponding author), Kings Coll London, St Johns Inst Dermatol, Sch Basic & Med Biosci, Guys Hosp, Tower Wing,9th Floor, London SE1 9RT, England.; Karagiannis, SN (corresponding author), Kings Coll London, Sch Canc & Pharmaceut Sci, Breast Canc Now Res Unit, Guys Canc Ctr, London SE1 9RT, England.
EM mano.nakamura@kcl.ac.uk; elmira.amiri@kcl.ac.uk;
   gabriel.osborn@kcl.ac.uk; roman.laddach@kcl.ac.uk;
   jitesh.chauhan@kcl.ac.uk; chara.stavraka@kcl.ac.uk;
   sara.lombardi@gstt.nhs.uk; anna.black@gstt.nhs.uk;
   AXK1104@student.bham.ac.uk; duaa.khair@ouh.nhs.uk;
   mariangela.figini@istitutotumori.mi.it; anna.winship@gstt.nhs.uk;
   sharmistha.ghosh@gstt.nhs.uk; ana.montes@gstt.nhs.uk;
   james.spicer@kcl.ac.uk; heather.bax@kcl.ac.uk;
   debra.josephs@gstt.nhs.uk; katie.lacy@gstt.nhs.uk;
   sophia.tsoka@kcl.ac.uk; sophia.karagiannis@kcl.ac.uk
RI Karagiannis, Sophia/H-1097-2011; Figini, Mariangela/K-8753-2016;
   Stavraka, Chara/F-8385-2013
OI Karagiannis, Sophia/0000-0002-4100-7810; Figini,
   Mariangela/0000-0001-9001-8754; Stavraka, Chara/0000-0001-7623-299X;
   Lacy, Katie/0000-0001-9694-9197
FU Cancer Research UK King's Health Partners Centre at King's College
   London [C604/A25135]; Cancer Research UKCancer Research UK
   [C30122/A11527, C30122/A15774]; Breast Cancer Now [147, KCL-BCN-Q3];
   Medical Research CouncilUK Research & Innovation (UKRI)Medical Research
   Council UK (MRC)European Commission [MR/L023091/1]; CR UK//NIHR in
   England/DoH for Scotland, Wales and Northern Ireland Experimental Cancer
   Medicine Centre [C10355/A15587]; Inman Charity; Guy's and St Thomas'
   Foundation Trust Charity Melanoma Special Fund; Rotary Foundation of
   Rotary International; National Institute for Health Research (NIHR)
   Biomedical Research Centre (BRC) at Guy's and St Thomas' NHS Foundation
   Trust and King's College LondonNational Institute for Health Research
   (NIHR) [IS-BRC-1215-20006]
FX This research was funded by: Cancer Research UK King's Health Partners
   Centre at King's College London (C604/A25135); Cancer Research UK
   (C30122/A11527; C30122/A15774); Breast Cancer Now (147; KCL-BCN-Q3); the
   Medical Research Council (MR/L023091/1); CR UK//NIHR in England/DoH for
   Scotland, Wales and Northern Ireland Experimental Cancer Medicine Centre
   (C10355/A15587); the Inman Charity, the Guy's and St Thomas' Foundation
   Trust Charity Melanoma Special Fund; The Rotary Foundation of Rotary
   International. The research was supported by the National Institute for
   Health Research (NIHR) Biomedical Research Centre (BRC) based at Guy's
   and St Thomas' NHS Foundation Trust and King's College London
   (IS-BRC-1215-20006). The authors are solely responsible for study
   design, data collection, analysis, decision to publish, and preparation
   of the manuscript. The views expressed are those of the author(s) and
   not necessarily those of the NHS, the NIHR, or the Department of Health.
CR ADAMCZEWSKI M, 1995, J IMMUNOL, V154, P3047
   Balboa L, 2015, CLIN SCI, V129, P319, DOI 10.1042/CS20150021
   Bax HJ, 2020, ALLERGY, V75, P2069, DOI 10.1111/all.14245
   Biswas A, 2015, J IMMUNOL, V194, P3223, DOI 10.4049/jimmunol.1402037
   Boyle EI, 2004, BIOINFORMATICS, V20, P3710, DOI 10.1093/bioinformatics/bth456
   Bracher M, 2007, J IMMUNOL METHODS, V323, P160, DOI 10.1016/j.jim.2007.04.009
   Cane S, 2019, FRONT IMMUNOL, V10, DOI 10.3389/fimmu.2019.01786
   Daeron M, 2014, SCIENCE, V343, P982, DOI 10.1126/science.1251425
   DEFRANCE T, 1987, J EXP MED, V165, P1459, DOI 10.1084/jem.165.6.1459
   Dema B, 2014, INT ARCH ALLERGY IMM, V164, P271, DOI 10.1159/000365633
   Eguiluz-Gracia I, 2016, J ALLERGY CLIN IMMUN, V137, P1872, DOI 10.1016/j.jaci.2015.11.025
   EISEMAN E, 1992, NATURE, V355, P78
   Etzerodt A, 2019, J EXP MED, V216, P2394, DOI 10.1084/jem.20182124
   Ferastraoaru D, 2020, CLIN TRANSL ALLERGY, V10, DOI 10.1186/s13601-020-00335-w
   Ferastraoaru D, 2020, J ALLER CL IMM-PRACT, V8, P413, DOI 10.1016/j.jaip.2019.06.031
   Gould HJ, 1999, EUR J IMMUNOL, V29, P3527, DOI 10.1002/(SICI)1521-4141(199911)29:11<3527::AID-IMMU3527>3.3.CO;2-X
   Gyorffy B, 2012, ENDOCR-RELAT CANCER, V19, P197, DOI 10.1530/ERC-11-0329
   Haque ASMR, 2019, SCI REP-UK, V9, DOI 10.1038/s41598-019-51149-1
   Ikeda N, 2018, SCI IMMUNOL, V3, DOI 10.1126/sciimmunol.aat0207
   Ilieva KM, 2019, ALLERGY, V74, P1985, DOI 10.1111/all.13818
   Jakubzick CV, 2017, NAT REV IMMUNOL, V17, P349, DOI 10.1038/nri.2017.28
   Josephs DH, 2018, ALLERGY, V73, P2328, DOI 10.1111/all.13455
   Josephs DH, 2017, CANCER RES, V77, P1127, DOI 10.1158/0008-5472.CAN-16-1829
   Josephs Debra H, 2015, Lancet, V385 Suppl 1, pS53, DOI 10.1016/S0140-6736(15)60368-3
   Josephs Debra H, 2015, Front Biosci (Elite Ed), V7, P293
   JOUVIN MHE, 1994, J BIOL CHEM, V269, P5918
   Kalesnikoff J, 2001, IMMUNITY, V14, P801, DOI 10.1016/S1074-7613(01)00159-5
   Kanehisa M., FC EPSILON RI SIGNAL
   Karagiannis SN, 2003, EUR J IMMUNOL, V33, P1030, DOI 10.1002/eji.200323185
   Karagiannis SN, 2007, J IMMUNOL, V179, P2832, DOI 10.4049/jimmunol.179.5.2832
   Karagiannis SN, 2017, CANCER RES, V77, P2779, DOI 10.1158/0008-5472.CAN-17-0428
   Karagiannis SN, 2012, CANCER IMMUNOL IMMUN, V61, P1547, DOI 10.1007/s00262-011-1162-8
   Kimura T, 1996, J BIOL CHEM, V271, P27962, DOI 10.1074/jbc.271.44.27962
   Kinet JP, 1999, ANNU REV IMMUNOL, V17, P931, DOI 10.1146/annurev.immunol.17.1.931
   KIRSCH M, 1994, J NEURO-ONCOL, V20, P35, DOI 10.1007/BF01057959
   Kuhn S, 2015, FRONT IMMUNOL, V6, DOI 10.3389/fimmu.2015.00584
   Long KB, 2016, CANCER DISCOV, V6, P400, DOI 10.1158/2159-8290.CD-15-1032
   Mahajan A, 2017, J IMMUNOL, V198, P1034, DOI 10.4049/jimmunol.1601334
   MAURER D, 1994, J EXP MED, V179, P745, DOI 10.1084/jem.179.2.745
   Mukai K, 2016, SEMIN IMMUNOPATHOL, V38, P581, DOI 10.1007/s00281-016-0565-1
   Murao K, 2000, BIOCHEM BIOPH RES CO, V276, P791, DOI 10.1006/bbrc.2000.3497
   Murao K, 1999, FEBS LETT, V454, P27, DOI 10.1016/S0014-5793(99)00765-6
   Nakamura M, 2019, ONCOIMMUNOLOGY, V8, DOI 10.1080/2162402X.2019.1593811
   Pellizzari G, 2020, TRENDS MOL MED, V26, P615, DOI 10.1016/j.molmed.2020.03.002
   Pellizzari G, 2019, EBIOMEDICINE, V43, P67, DOI 10.1016/j.ebiom.2019.03.080
   Platzer B, 2015, MUCOSAL IMMUNOL, V8, P516, DOI 10.1038/mi.2014.85
   Platzer B, 2015, MOL IMMUNOL, V68, P116, DOI 10.1016/j.molimm.2015.05.016
   Platzer B, 2015, CELL REP, V10, P1487, DOI 10.1016/j.celrep.2015.02.015
   PRIBLUDA VS, 1994, P NATL ACAD SCI USA, V91, P11246, DOI 10.1073/pnas.91.23.11246
   Pullen NA, 2012, FRONT IMMUNOL, V3, DOI 10.3389/fimmu.2012.00117
   Pullen NA, 2012, J BIOL CHEM, V287, P2045, DOI 10.1074/jbc.M111.311142
   Pyle DM, 2013, J ALLERGY CLIN IMMUN, V131, P491, DOI 10.1016/j.jaci.2012.11.037
   Razin E., 1999, SIGNAL TRANSDUCTION, V1, P102
   Shin JS, 2015, CELL MOL LIFE SCI, V72, P2349, DOI 10.1007/s00018-015-1870-x
   SHIUE L, 1995, MOL CELL BIOL, V15, P272, DOI 10.1128/MCB.15.1.272
   Singhal S, 2019, SCI TRANSL MED, V11, DOI 10.1126/scitranslmed.aat1500
   Siraganian RP, 2003, CURR OPIN IMMUNOL, V15, P639, DOI 10.1016/j.coi.2003.09.010
   Spicer J, 2020, CANCER RES, V80, DOI [10.1158/1538-7445.AM2020-CT141, DOI 10.1158/1538-7445.AM2020-CT141]
   Staples KJ, 2007, J IMMUNOL, V178, P4779, DOI 10.4049/jimmunol.178.8.4779
   Sutton BJ, 2015, IMMUNOL REV, V268, P222, DOI 10.1111/imr.12340
   Swartz EC, 2008, J ALLERGY CLIN IMMUN, V121, pS15, DOI 10.1016/j.jaci.2007.12.061
   Takeda K, 1996, NATURE, V380, P627, DOI 10.1038/380627a0
   Turner H, 1999, NATURE, V402, pB24, DOI 10.1038/35037021
   Vouldoukis I, 2011, PLOS ONE, V6, DOI 10.1371/journal.pone.0018289
   Wang L, 2007, ONCOGENE, V26, P2851, DOI 10.1038/sj.onc.1210092
   Xiong HZ, 2015, INFECT IMMUN, V83, P3418, DOI 10.1128/IAI.00678-15
   Yu GC, 2016, MOL BIOSYST, V12, P477, DOI 10.1039/c5mb00663e
   Zhou Y, 2020, IMMUNITY, V52, P357, DOI 10.1016/j.immuni.2020.01.014
NR 68
TC 1
Z9 1
U1 1
U2 1
PU MDPI
PI BASEL
PA ST ALBAN-ANLAGE 66, CH-4052 BASEL, SWITZERLAND
EI 2072-6694
J9 CANCERS
JI Cancers
PD NOV
PY 2020
VL 12
IS 11
AR 3376
DI 10.3390/cancers12113376
PG 19
WC Oncology
SC Oncology
GA OX6BD
UT WOS:000593646700001
PM 33203088
OA DOAJ Gold, Green Published
DA 2021-05-03
ER

PT J
AU Fan, SZ
   Gao, X
   Qin, QH
   Li, HY
   Yuan, ZF
   Zhao, SJ
AF Fan, Suzhen
   Gao, Xiang
   Qin, Qiaohong
   Li, Hongyu
   Yuan, Zhongfu
   Zhao, Shujun
TI Association between tumor mutation burden and immune infiltration in
   ovarian cancer
SO INTERNATIONAL IMMUNOPHARMACOLOGY
LA English
DT Article
DE Ovarian cancer; Tumor mutation burden; Prognosis; Immune checkpoint
   blockade; Tumor immune microenvironment
ID CHECKPOINT BLOCKADE; PD-1 BLOCKADE; EXPRESSION; SURVIVAL; PEMBROLIZUMAB;
   THERAPY; MODEL
AB Background: It remains unclear whether the tumor mutation burden (TMB) or a TMB-related signature could be prognostic indicators in ovarian cancer (OC), as potential correlations with immune infiltrates and immunotherapy responsiveness remains poorly understood.
   Methods: Data of 941 OC patients were collected from three datasets, including 587, 260, and 94 patients from The Cancer Genome Atlas (TCGA), GSE32062, and the International Cancer Genome Consortium (ICGC), respectively. TMB was calculated and correlations with clinical outcomes, immune infiltrates, and immunotherapy responsiveness were investigated in the TCGA OC cohort. Weighted gene co-expression network analysis was performed to identify TMB-related genes. A TMB-related signature was constructed and validated.
   Results: Higher TMB was associated with better survival in the TCGA and ICGC OC cohorts. The high-TMB group had higher CD8+ T-cell infiltration than the low-TMB group. No significant correlation was found between TMB and immunotherapy response. Furthermore, we selected 8 prognostic and TMB-related genes to construct a TMB-related signature that could distinguish between the high- and low-risk patients; its predictive power was validated in the GSE32062 and ICGC datasets. SubMap analysis suggested that patients in the low-risk group might have a better response to anti-PD1 therapy.
   Conclusions: We examined the prognostic value of TMB and its potential association with immune cell infiltration and immunotherapy responsiveness in OC. A TMB-related prognostic signature consisting of 8 genes was developed and verified, which might be a promising prognostic signature for the prognosis of OC patients.
C1 [Fan, Suzhen; Gao, Xiang; Qin, Qiaohong; Li, Hongyu; Zhao, Shujun] Zhengzhou Univ, Dept Obstet & Gynecol, Zhengzhou Key Lab Gynecol Oncol, Affiliated Hosp 3, Zhengzhou 450052, Henan, Peoples R China.
   [Yuan, Zhongfu] Zhengzhou Univ, Affiliated Hosp 1, Dept Obstet & Gynecol, Zhengzhou 450052, Henan, Peoples R China.
RP Zhao, SJ (corresponding author), Zhengzhou Univ, Dept Obstet & Gynecol, Zhengzhou Key Lab Gynecol Oncol, Affiliated Hosp 3, Zhengzhou 450052, Henan, Peoples R China.
EM zhaoshujun0710@163.com
CR Allemani C, 2018, LANCET, V391, P1023, DOI 10.1016/S0140-6736(17)33326-3
   Bellmunt J, 2017, NEW ENGL J MED, V376, P1015, DOI 10.1056/NEJMoa1613683
   Bray F, 2018, CA-CANCER J CLIN, V68, P394, DOI 10.3322/caac.21492
   Brisson L, 2015, ONCOIMMUNOLOGY, V4, DOI 10.1080/2162402X.2015.1026536
   Brisson L, 2015, CELL REP, V10, P39, DOI 10.1016/j.celrep.2014.12.009
   Burke F, 1997, EUR J CANCER, V33, P1114, DOI 10.1016/S0959-8049(97)88065-3
   Che XX, 2019, AM J TRANSL RES, V11, P2784
   Cui HJ, 2017, MATER HORIZONS, V4, P7, DOI 10.1039/c6mh00358c
   Daud AI, 2016, J CLIN INVEST, V126, P3447, DOI 10.1172/JCI87324
   Disis ML, 2019, JAMA ONCOL, V5, P393, DOI 10.1001/jamaoncol.2018.6258
   Espert L, 2004, ONCOGENE, V23, P4636, DOI 10.1038/sj.onc.1207586
   GHISONI E, 2019, INT J MOL SCI, V20, P12
   Hellmann MD, 2019, NEW ENGL J MED, V381, P2020, DOI 10.1056/NEJMoa1910231
   Hellmann MD, 2019, CANCER CELL, V35, P329, DOI 10.1016/j.ccell.2019.01.011
   Holleczek B, 2013, COMPUT METH PROG BIO, V110, P192, DOI 10.1016/j.cmpb.2012.10.004
   Hwang WT, 2012, GYNECOL ONCOL, V124, P192, DOI 10.1016/j.ygyno.2011.09.039
   Kitazawa M, 2012, AM J MED GENET B, V159B, P456, DOI 10.1002/ajmg.b.32049
   Langfelder P, 2008, BMC BIOINFORMATICS, V9, DOI 10.1186/1471-2105-9-559
   Larkin J, 2019, NEW ENGL J MED, V381, P1535, DOI 10.1056/NEJMoa1910836
   Lee H, 2019, PLOS BIOL, V17, DOI 10.1371/journal.pbio.2005326
   Li XL, 2019, CELL MOL IMMUNOL, V16, P28, DOI 10.1038/s41423-018-0086-z
   Lin SL, 2018, NEOPLASIA, V20, P57, DOI 10.1016/j.neo.2017.10.007
   Liu JF, 2019, GYNECOL ONCOL, V154, P314, DOI 10.1016/j.ygyno.2019.05.021
   Lorent M, 2014, STAT MED, V33, P2379, DOI 10.1002/sim.6079
   Lu XF, 2019, NEOPLASIA, V21, P591, DOI 10.1016/j.neo.2019.04.003
   Martin-Sanchez E, 2017, CLIN EPIGENETICS, V9, DOI 10.1186/s13148-016-0309-z
   Mayakonda A, 2018, GENOME RES, V28, P1747, DOI 10.1101/gr.239244.118
   Nagarajan UM, 2002, J IMMUNOL, V168, P1780, DOI 10.4049/jimmunol.168.4.1780
   Nghiem P, 2019, J CLIN ONCOL, V37, P693, DOI 10.1200/JCO.18.01896
   Nguyen LH, 2001, BIOCHEMISTRY-US, V40, P7174, DOI 10.1021/bi010141t
   Nishino M, 2017, NAT REV CLIN ONCOL, V14, P655, DOI 10.1038/nrclinonc.2017.88
   Piche B, 2011, AM J CANCER RES, V1, P233
   Platanias LC, 2005, NAT REV IMMUNOL, V5, P375, DOI 10.1038/nri1604
   Ribas A, 2018, SCIENCE, V359, P1350, DOI 10.1126/science.aar4060
   Rizvi NA, 2015, SCIENCE, V348, P124, DOI 10.1126/science.aaa1348
   Robinson DR, 2017, NATURE, V548, P297, DOI 10.1038/nature23306
   Roh W, 2017, SCI TRANSL MED, V9, DOI 10.1126/scitranslmed.aah3560
   Samstein RM, 2019, NAT GENET, V51, P202, DOI 10.1038/s41588-018-0312-8
   Sato E, 2005, P NATL ACAD SCI USA, V102, P18538, DOI 10.1073/pnas.0509182102
   Schachter J, 2017, LANCET, V390, P1853, DOI 10.1016/S0140-6736(17)31601-X
   Sergushichev A, 2016, ALGORITHM FAST PRERA, DOI [10.1101/060012, DOI 10.1101/060012, DOI 10.1101/060012V1]
   Snyder A, 2014, NEW ENGL J MED, V371, P2189, DOI 10.1056/NEJMoa1406498
   Socinski MA, 2018, NEW ENGL J MED, V378, P2288, DOI 10.1056/NEJMoa1716948
   Stenmark H, 2009, NAT REV MOL CELL BIO, V10, P513, DOI 10.1038/nrm2728
   Sun LX, 2018, ONCOGENE, V37, P3698, DOI 10.1038/s41388-018-0202-7
   Tang XJ, 2019, FRONT ONCOL, V9, DOI 10.3389/fonc.2019.00812
   Topalian SL, 2016, NAT REV CANCER, V16, P275, DOI 10.1038/nrc.2016.36
   Tumeh PC, 2014, NATURE, V515, P568, DOI 10.1038/nature13954
   Vergara D, 2010, CANCER LETT, V291, P59, DOI 10.1016/j.canlet.2009.09.017
   Wang HH, 2019, BIOINFORMATICS, V35, P1181, DOI 10.1093/bioinformatics/bty750
   Yang C, 2020, MOL ONCOL, V14, P896, DOI 10.1002/1878-0261.12639
   Yang S, 2019, ONCOIMMUNOLOGY, V8, DOI 10.1080/2162402X.2019.1659094
   Zhang LH, 2018, FRONT IMMUNOL, V9, DOI 10.3389/fimmu.2018.01578
   Zhou YY, 2019, NAT COMMUN, V10, DOI 10.1038/s41467-019-09234-6
NR 54
TC 0
Z9 0
U1 0
U2 0
PU ELSEVIER
PI AMSTERDAM
PA RADARWEG 29, 1043 NX AMSTERDAM, NETHERLANDS
SN 1567-5769
EI 1878-1705
J9 INT IMMUNOPHARMACOL
JI Int. Immunopharmacol.
PD DEC
PY 2020
VL 89
AR 107126
DI 10.1016/j.intimp.2020.107126
PN A
PG 14
WC Immunology; Pharmacology & Pharmacy
SC Immunology; Pharmacology & Pharmacy
GA PF2NW
UT WOS:000598898800004
PM 33189611
OA Other Gold
DA 2021-05-03
ER

PT J
AU Teck, AT
   Urban, S
   Quass, P
   Nelde, A
   Schuster, H
   Letsch, A
   Busse, A
   Walz, JS
   Keilholz, U
   Ochsenreither, S
AF Teck, Anja Tatjana
   Urban, Sabrina
   Quass, Petra
   Nelde, Annika
   Schuster, Heiko
   Letsch, Anne
   Busse, Antonia
   Walz, Juliane Sarah
   Keilholz, Ulrich
   Ochsenreither, Sebastian
TI Cancer testis antigen Cyclin A1 harbors several HLA-A*02:01-restricted T
   cell epitopes, which are presented and recognized in vivo
SO CANCER IMMUNOLOGY IMMUNOTHERAPY
LA English
DT Article
DE Cyclin A1; Epitope; CD8(+)T cell; HLA immunopeptidome; Acute myeloid
   leukemia; Ovarian carcinoma
ID ACUTE MYELOID-LEUKEMIA; TERM-FOLLOW-UP; IMMUNOTHERAPY; RECEPTOR;
   VACCINATION; LANDSCAPE; PEPTIDES; DATABASE; THERAPY; BINDING
AB Cyclin A1 is a promising antigen for T cell therapy being selectively expressed in high-grade ovarian cancer (OC) and acute myeloid leukemia (AML) stem cells. For adoptive T cell therapy, a single epitope has to be selected, with high affinity to MHC class I and adequate processing and presentation by malignant cells to trigger full activation of specific T cells. In silico prediction with three algorithms indicated 13 peptides of Cyclin A1 9 to 11 amino acids of length to have high affinity to HLA-A*02:01. Ten of them proved to be affine in an HLA stabilization assay using TAP-deficient T2 cells. Their immunogenicity was assessed by repetitive stimulation of CD8(+)T cells from two healthy donors with single-peptide-pulsed dendritic cells or monocytes. Intracellular cytokine staining quantified the enrichment of peptide-specific functional T cells. Seven peptides were immunogenic, three of them against both donors. Specific cell lines were cloned and used in killing assays to demonstrate recognition of endogenous Cyclin A1 in the HLA-A*02:01-positive AML cell line THP-1. Immunopeptidome analysis based on direct isolation of HLA-presented peptides by mass spectrometry of primary AML and OC samples identified four naturally presented epitopes of Cyclin A1. The immunopeptidome of HeLa cells transfected with Cyclin A1 and HLA-A*02:01 revealed six Cyclin A1-derived HLA ligands. Epitope p410-420 showed high affinity to HLA-A*02:01 and immunogenicity in both donors. It proved to be naturally presented on primary AML blast and provoked spontaneous functional response of T cells from treatment naive OC and, therefore, warrants further development for clinical application.
C1 [Teck, Anja Tatjana; Urban, Sabrina; Quass, Petra; Letsch, Anne; Busse, Antonia; Ochsenreither, Sebastian] Charite, Dept Hematol & Oncol, Campus Benjamin Franklin, Berlin, Germany.
   [Quass, Petra; Keilholz, Ulrich; Ochsenreither, Sebastian] Charite Comprehens Canc Ctr, Charitepl 1, D-10117 Berlin, Germany.
   [Nelde, Annika; Schuster, Heiko] Univ Tubingen, Interfac Inst Cell Biol, Dept Immunol, Tubingen, Germany.
   [Nelde, Annika] Univ Hosp Tubingen, Clin Collaborat Unit Translat Immunol, German Canc Consortium DKTK, Tubingen, Germany.
   [Schuster, Heiko] Immat Biotechnol GmbH, Tubingen, Germany.
   [Walz, Juliane Sarah] Univ Tubingen, Dept Hematol & Oncol, Tubingen, Germany.
   [Quass, Petra; Letsch, Anne; Busse, Antonia; Walz, Juliane Sarah; Keilholz, Ulrich; Ochsenreither, Sebastian] German Canc Res Ctr, Heidelberg, Germany.
RP Ochsenreither, S (corresponding author), Charite, Dept Hematol & Oncol, Campus Benjamin Franklin, Berlin, Germany.; Ochsenreither, S (corresponding author), Charite Comprehens Canc Ctr, Charitepl 1, D-10117 Berlin, Germany.; Ochsenreither, S (corresponding author), German Canc Res Ctr, Heidelberg, Germany.
EM Sebastian.ochsenreither@charite.de
RI Busse, Antonia/C-5627-2019
OI Busse, Antonia/0000-0002-3470-6947; Walz, Juliane
   Sarah/0000-0001-6404-7391
FU Deutsche KrebshilfeDeutsche Krebshilfe [70111580] Funding Source:
   Medline; Berliner Krebsgesellschaft (DE) [OCFF201516] Funding Source:
   Medline
CR Arsenic R, 2015, BMC CANCER, V15, DOI 10.1186/s12885-015-1824-6
   Berger C, 2008, J CLIN INVEST, V118, P294, DOI 10.1172/JCI32103
   Berlin C, 2015, LEUKEMIA, V29, P647, DOI 10.1038/leu.2014.233
   Chae YK, 2018, J IMMUNOTHER CANCER, V6, DOI 10.1186/s40425-018-0349-3
   ENG JK, 1994, J AM SOC MASS SPECTR, V5, P976, DOI 10.1016/1044-0305(94)80016-2
   Engels B, 2013, CANCER CELL, V23, P516, DOI 10.1016/j.ccr.2013.03.018
   Gomez-Eerland R, 2014, HUM GENE THER METHOD, V25, P277, DOI 10.1089/hgtb.2014.004
   Ho WY, 2006, J IMMUNOL METHODS, V310, P40, DOI 10.1016/j.jim.2005.11.023
   Hu ZD, 2014, J VIROL, V88, P5356, DOI 10.1128/JVI.03664-13
   Kall L, 2007, NAT METHODS, V4, P923, DOI 10.1038/NMETH1113
   Kim Y, 2012, NUCLEIC ACIDS RES, V40, pW525, DOI 10.1093/nar/gks438
   Kowalewski DJ, 2015, P NATL ACAD SCI USA, V112, pE166, DOI 10.1073/pnas.1416389112
   Kowalewski Daniel J, 2013, Methods Mol Biol, V960, P145, DOI 10.1007/978-1-62703-218-6_12
   Kunert A, 2017, CLIN CANCER RES, V23, P6012, DOI 10.1158/1078-0432.CCR-17-1012
   Liao C, 2001, P NATL ACAD SCI USA, V98, P6853, DOI 10.1073/pnas.121540098
   Neidert MC, 2018, ACTA NEUROPATHOL, V135, P923, DOI 10.1007/s00401-018-1836-9
   Nelde A, 2018, ONCOIMMUNOLOGY, V7, DOI 10.1080/2162402X.2017.1316438
   Nielsen M, 2016, GENOME MED, V8, DOI 10.1186/s13073-016-0288-x
   Ochsenreither S, 2012, BLOOD, V119, P5492, DOI 10.1182/blood-2011-07-365890
   Ochsenreither S, 2012, CANCER IMMUNOL IMMUN, V61, P313, DOI 10.1007/s00262-011-1099-y
   Park JH, 2018, NEW ENGL J MED, V378, P449, DOI 10.1056/NEJMoa1709919
   PARKER KC, 1994, J IMMUNOL, V152, P163
   Rammensee HG, 1999, IMMUNOGENETICS, V50, P213, DOI 10.1007/s002510050595
   Reinherz EL, 2015, CANCER IMMUNOL RES, V3, P305, DOI 10.1158/2326-6066.CIR-15-0042
   Ribas A, 2018, SCIENCE, V359, P1350, DOI 10.1126/science.aar4060
   Robbins PF, 2015, CLIN CANCER RES, V21, P1019, DOI 10.1158/1078-0432.CCR-14-2708
   Robbins PF, 2011, J CLIN ONCOL, V29, P917, DOI 10.1200/JCO.2010.32.2537
   Schmidt J, 2011, J VIROL, V85, P5232, DOI 10.1128/JVI.00093-11
   Schmitt TM, 2017, NAT BIOTECHNOL, V35, P1188, DOI 10.1038/nbt.4004
   Schmitt TM, 2015, CLIN CANCER RES, V21, P5191, DOI 10.1158/1078-0432.CCR-15-0860
   Snauwaert S, 2012, HAEMATOL-HEMATOL J, V97, P1539, DOI 10.3324/haematol.2012.065581
   Stanke J, 2010, J IMMUNOL METHODS, V360, P56, DOI 10.1016/j.jim.2010.06.005
   van Bergen CAM, 2016, BLOOD, V128, DOI 10.1182/blood.V128.22.914.914
   Vigneron N, 2011, CELL MOL LIFE SCI, V68, P1503, DOI 10.1007/s00018-011-0658-x
   Walz S, 2015, BLOOD, V126, P1203, DOI 10.1182/blood-2015-04-640532
   Wolgemuth DJ, 2011, RESULTS PROBL CELL D, V53, P391, DOI 10.1007/978-3-642-19065-0_17
   Yang R, 1997, CANCER RES, V57, P913
NR 37
TC 1
Z9 1
U1 1
U2 3
PU SPRINGER
PI NEW YORK
PA ONE NEW YORK PLAZA, SUITE 4600, NEW YORK, NY, UNITED STATES
SN 0340-7004
EI 1432-0851
J9 CANCER IMMUNOL IMMUN
JI Cancer Immunol. Immunother.
PD JUL
PY 2020
VL 69
IS 7
BP 1217
EP 1227
DI 10.1007/s00262-020-02519-6
PG 11
WC Oncology; Immunology
SC Oncology; Immunology
GA LZ2QV
UT WOS:000541074000007
PM 32157447
DA 2021-05-03
ER

PT S
AU Pranjol, ZI
   Whatmore, JL
AF Pranjol, Zahidul I.
   Whatmore, Jacqueline L.
BE Birbrair, A
TI Cathepsin D in the Tumor Microenvironment of Breast and Ovarian Cancers
SO TUMOR MICROENVIRONMENT: MOLECULAR PLAYERS, PT A
SE Advances in Experimental Medicine and Biology
LA English
DT Article; Book Chapter
DE Ovarian cancer; Breast cancer; Tumor microenvironment; Cathepsin D;
   Angiogenesis; Proteolytic-dependent activity; Proteolytic-independent
   activity; MAP kinases; PI3 kinases; Pericytes; Immunotherapy;
   Graphene-based nanomedicine
ID D ACTIVATION PEPTIDE; HUMAN PROCATHEPSIN-D; MICROVASCULAR
   ENDOTHELIAL-CELLS; EPITHELIAL OVARIAN; GROWTH-FACTOR; D DEFICIENCY;
   EXTRACELLULAR-MATRIX; INDUCED APOPTOSIS; PROGNOSTIC VALUE;
   MOLECULAR-FORMS
AB Cancer remains a major and leading health problem worldwide. Lack of early diagnosis, chemoresistance, and recurrence of cancer means vast research and development are required in this area. The complexity of the tumor microenvironment in the biological milieu poses greater challenges in having safer, selective, and targeted therapies. Existing strategies such as chemotherapy, radiotherapy, and antiangiogenic therapies moderately improve progression-free survival; however, they come with side effects that reduce quality of life. Thus, targeting potential candidates in the microenvironment, such as extracellular cathepsin D (CathD) which has been known to play major pro-tumorigenic roles in breast and ovarian cancers, could be a breakthrough in cancer treatment, specially using novel treatment modalities such as immunotherapy and nanotechnology-based therapy. This chapter discusses CathD as a procancerous, more specifically a proangiogenic factor, that acts bi-functionally in the tumor microenvironment, and possible ways of targeting the protein therapeutically.
C1 [Pranjol, Zahidul I.] Univ Sussex, Sch Life Sci, Brighton, E Sussex, England.
   [Whatmore, Jacqueline L.] Univ Exeter, Sch Med, Inst Biomed & Clin Sci, Exeter, Devon, England.
RP Pranjol, ZI (corresponding author), Univ Sussex, Sch Life Sci, Brighton, E Sussex, England.
EM Z.Pranjol@sussex.ac.uk; J.L.Whatmore@exeter.ac.uk
CR Abbott DE, 2010, CANCER BIOL THER, V9, P23, DOI 10.4161/cbt.9.1.10378
   Aghajanian C, 2012, J CLIN ONCOL, V30, P2039, DOI 10.1200/JCO.2012.42.0505
   Ashraf Y, 2019, J IMMUNOTHER CANCER, V7, DOI 10.1186/s40425-019-0498-z
   Awano T, 2006, MOL GENET METAB, V87, P341, DOI 10.1016/j.ymgme.2005.11.005
   Baechle D, 2006, J BIOL CHEM, V281, P5406, DOI 10.1074/jbc.M504670200
   Baekelandt M, 1999, ANN ONCOL, V10, P1335, DOI 10.1023/A:1008352502465
   Banerjee S, 2011, EUR J CANCER, V47, pS116, DOI 10.1016/S0959-8049(11)70155-1
   Beaujouin M, 2006, ONCOGENE, V25, P1967, DOI 10.1038/sj.onc.1209221
   Benes P, 2002, COMP BIOCHEM PHYS B, V133, P113, DOI 10.1016/S1096-4959(02)00112-4
   Benes P, 2008, CRIT REV ONCOL HEMAT, V68, P12, DOI 10.1016/j.critrevonc.2008.02.008
   Berchem G, 2002, ONCOGENE, V21, P5951, DOI 10.1038/sj.onc.1205745
   Birbrair A, 2014, AM J PHYSIOL-CELL PH, V307, pC25, DOI 10.1152/ajpcell.00084.2014
   Blomgran R, 2007, J LEUKOCYTE BIOL, V81, P1213, DOI 10.1189/jlb.0506359
   BRIOZZO P, 1991, EXP CELL RES, V194, P252, DOI 10.1016/0014-4827(91)90362-X
   BRIOZZO P, 1988, CANCER RES, V48, P3688
   Brouillet JP, 1997, CANCER, V79, P2132, DOI 10.1002/(SICI)1097-0142(19970601)79:11<2132::AID-CNCR10>3.0.CO;2-X
   CAPONY F, 1989, CANCER RES, V49, P3904
   Carmeliet P, 2005, NATURE, V436, P193, DOI 10.1038/nature03875
   Chai Y, 2012, ARCH GYNECOL OBSTET, V286, P465, DOI 10.1007/s00404-012-2318-2
   Chen F, 2015, BMC MED, V13, DOI 10.1186/s12916-015-0278-7
   Chen L, 2011, CARCINOGENESIS, V32, P986, DOI 10.1093/carcin/bgr065
   Cocchiaro P, 2017, FRONT CELL DEV BIOL, V5, DOI 10.3389/fcell.2017.00114
   Crowe DL, 1999, HISTOL HISTOPATHOL, V14, P665, DOI 10.14670/HH-14.665
   Cullen V, 2009, MOL BRAIN, V2, DOI 10.1186/1756-6606-2-5
   de Palma M, 2017, NAT REV CANCER, V17, P457, DOI 10.1038/nrc.2017.51
   Derocq D, 2012, ONCOGENE, V31, P3202, DOI 10.1038/onc.2011.501
   Dubey V, 2017, CURR CANCER DRUG TAR, V17, P404, DOI 10.2174/1568009616666161229145115
   Eccles SA, 2013, BREAST CANCER RES, V15, DOI 10.1186/bcr3493
   Fernandes C, 2018, FRONT PHARMACOL, V9, DOI 10.3389/fphar.2018.01230
   Ferrandina G, 1997, BRIT J CANCER, V76, P661, DOI 10.1038/bjc.1997.442
   Ferrandina G, 1998, BRIT J CANCER, V78, P1645, DOI 10.1038/bjc.1998.737
   Foekens JA, 1999, BRIT J CANCER, V79, P300, DOI 10.1038/sj.bjc.6990048
   FORTENBERRY SC, 1995, J CELL SCI, V108, P2001
   Fritchie K, 2009, ACTA NEUROPATHOL, V117, P201, DOI 10.1007/s00401-008-0426-7
   Fukuda ME, 2005, CANCER RES, V65, P5190, DOI 10.1158/0008-5472.CAN-04-4134
   FUSEK M, 1994, BIOCHEM J, V303, P775, DOI 10.1042/bj3030775
   GARCIA M, 1990, ONCOGENE, V5, P1809
   GIESELMANN V, 1985, J BIOL CHEM, V260, P3215
   Glondu M, 2001, ONCOGENE, V20, P6920, DOI 10.1038/sj.onc.1204843
   Gopalakrishnan MM, 2004, BIOCHEM J, V383, P507, DOI 10.1042/BJ20040175
   Gupta V, 2018, CANCERS, V10, DOI 10.3390/cancers10100366
   Hanahan D, 2011, CELL, V144, P646, DOI 10.1016/j.cell.2011.02.013
   HASILIK A, 1980, P NATL ACAD SCI-BIOL, V77, P7074, DOI 10.1073/pnas.77.12.7074
   Heinrich M, 2004, CELL DEATH DIFFER, V11, P550, DOI 10.1038/sj.cdd.4401382
   HENZENLOGMANS SC, 1994, INT J CANCER, V57, P468, DOI 10.1002/ijc.2910570405
   Hilfiker-Kleiner D, 2007, CELL, V128, P589, DOI 10.1016/j.cell.2006.12.036
   Hu L, 2008, CANCER RES, V68, P4666, DOI 10.1158/0008-5472.CAN-07-6276
   Johansson AC, 2003, CELL DEATH DIFFER, V10, P1253, DOI 10.1038/sj.cdd.4401290
   Kagedal K, 2001, FASEB J, V15, P1592, DOI 10.1096/fj.00-0708fje
   Kageyama T, 1998, ZOOL SCI, V15, P517, DOI 10.2108/0289-0003(1998)15[517:DEOCDA]2.0.CO;2
   Kenessey A, 1997, J NEUROCHEM, V69, P2026
   Konno S, 2001, WORLD J UROL, V19, P234, DOI 10.1007/PL00007099
   LARSEN LB, 1995, ADV EXP MED BIOL, V362, P279
   Laurent-Matha V, 2006, J BIOCHEM, V139, P363, DOI 10.1093/jb/mvj037
   Laurent-Matha V, 2005, J CELL BIOL, V168, P489, DOI 10.1083/jcb.200403078
   Laurent-Matha V, 2012, FASEB J, V26, P5172, DOI 10.1096/fj.12-205229
   Lee JP, 2013, NEUROLOGY, V80
   LIAUDET E, 1994, ONCOGENE, V9, P1145
   LIAUDET E, 1995, CELL GROWTH DIFFER, V6, P1045
   Lin ZJ, 2011, J EXP CLIN CANC RES, V30, DOI 10.1186/1756-9966-30-31
   Lokshin AE, 2006, GYNECOL ONCOL, V102, P244, DOI 10.1016/j.ygyno.2005.12.011
   Losch A, 1996, BRIT J CANCER, V73, P1525, DOI 10.1038/bjc.1996.287
   Losch A, 2004, GYNECOL ONCOL, V92, P545, DOI 10.1016/j.ygyno.2003.11.016
   Masson O, 2011, PLOS ONE, V6, DOI 10.1371/journal.pone.0016452
   MATHIEU M, 1991, MOL ENDOCRINOL, V5, P815, DOI 10.1210/mend-5-6-815
   Maynadier M, 2013, INT J ONCOL, V43, P1683, DOI 10.3892/ijo.2013.2095
   Michailidou K, 2013, NAT GENET, V45, P353, DOI 10.1038/ng.2563
   Monickaraj F, 2018, FASEB J, V32, P2539, DOI 10.1096/fj.201700781RR
   Morikawa W, 2000, J BIOL CHEM, V275, P38912, DOI 10.1074/jbc.M005402200
   NAZEER T, 1992, AM J CLIN PATHOL, V97, P764, DOI 10.1093/ajcp/97.6.764
   Nilsson MB, 2005, CANCER RES, V65, P10794, DOI 10.1158/0008-5472.CAN-05-0623
   O'Toole SA, 2013, J CLIN PATHOL, V66, P530, DOI 10.1136/jclinpath-2012-201361
   Ohri SS, 2008, INT J ONCOL, V32, P491
   Ollinger K, 2000, ARCH BIOCHEM BIOPHYS, V373, P346, DOI 10.1006/abbi.1999.1567
   Paiva AE, 2018, CANCER RES, V78, P2779, DOI 10.1158/0008-5472.CAN-17-3883
   Perren TJ, 2011, NEW ENGL J MED, V365, P2484, DOI 10.1056/NEJMoa1103799
   Pranjol MZI, 2019, CURR CANCER DRUG TAR, V19, P231, DOI 10.2174/1568009618666180831123951
   Pranjol MZI, 2018, BBA-MOL CELL RES, V1865, P25, DOI 10.1016/j.bbamcr.2017.10.005
   Pranjol MZI, 2015, BIOMOLECULES, V5, P3260, DOI 10.3390/biom5043260
   Pruitt FL, 2013, PROSTATE, V73, P476, DOI 10.1002/pros.22589
   Raave R, 2018, J CONTROL RELEASE, V274, P1, DOI 10.1016/j.jconrel.2018.01.029
   Reithmeier RAF, 1996, NEW COMPR BIOCH, P425, DOI [10.1016/S0167-7306(08)60523-2, DOI 10.1016/S0167-7306(08)60523-2]
   RICHO G, 1991, ADV EXP MED BIOL, V306, P289
   Roberg K, 1999, FREE RADICAL BIO MED, V27, P1228, DOI 10.1016/S0891-5849(99)00146-X
   ROCHEFORT H, 1990, CANCER METAST REV, V9, P321, DOI 10.1007/BF00049522
   ROCHEFORT H, 1987, J CELL BIOCHEM, V35, P17, DOI 10.1002/jcb.240350103
   ROCHEFORT H, 1990, BREAST CANCER RES TR, V16, P3, DOI 10.1007/BF01806570
   ROCHEFORT H, 1992, EUR J CANCER, V28A, P1780, DOI 10.1016/0959-8049(92)90003-K
   Rochefort H, 1990, Semin Cancer Biol, V1, P153
   Rochefort H, 2000, CLIN CHIM ACTA, V291, P157, DOI 10.1016/S0009-8981(99)00226-0
   Rodriguez Mabel, 2013, J Adv Pract Oncol, V4, P348
   SAFTIG P, 1995, EMBO J, V14, P3599, DOI 10.1002/j.1460-2075.1995.tb00029.x
   Scappaticci FA, 2007, JNCI-J NATL CANCER I, V99, P1232, DOI 10.1093/jnci/djm086
   Sheikh AM, 2010, NEUROSCIENCE, V165, P363, DOI 10.1016/j.neuroscience.2009.10.035
   Siintola E, 2006, BRAIN, V129, P1438, DOI 10.1093/brain/awl107
   Steinfeld R, 2006, AM J HUM GENET, V78, P988, DOI 10.1086/504159
   Stone RL, 2010, LANCET ONCOL, V11, P465, DOI 10.1016/S1470-2045(09)70362-6
   Tabish TA, 2019, CANCERS, V11, DOI 10.3390/cancers11030319
   TAKESHIMA H, 1995, J BIOCHEM-TOKYO, V118, P981, DOI 10.1093/jb/118.5.981
   Tanaka Y, 2005, CLIN CANCER RES, V11, P4783, DOI 10.1158/1078-0432.CCR-04-1426
   Tardy C, 2003, CELL DEATH DIFFER, V10, P1090, DOI 10.1038/sj.cdd.4401272
   Tateo S, 2005, GYNECOL ONCOL, V99, P119, DOI 10.1016/j.ygyno.2005.05.009
   Tebben PJ, 2005, MAYO CLIN PROC, V80, P745
   Toutirais O, 2003, EUR CYTOKINE NETW, V14, P246
   Tyynela J, 2000, EMBO J, V19, P2786, DOI 10.1093/emboj/19.12.2786
   Tyynela J, 2001, Eur J Paediatr Neurol, V5 Suppl A, P43, DOI 10.1053/ejpn.2000.0433
   van Dam GM, 2011, NAT MED, V17, P1315, DOI 10.1038/nm.2472
   Vangala G, 2019, EXP CELL RES, V383, DOI 10.1016/j.yexcr.2019.07.007
   Vetvicka V, 2000, PROSTATE, V44, P1, DOI 10.1002/1097-0045(20000615)44:1<1::AID-PROS1>3.0.CO;2-4
   Vetvicka V, 1999, BREAST CANCER RES TR, V57, P261, DOI 10.1023/A:1006238003772
   VETVICKA V, 1994, CANCER LETT, V79, P131
   Vetvicka V, 2004, ANTICANCER RES, V24, P2739
   Vetvicka V, 1997, INT J CANCER, V73, P403, DOI 10.1002/(SICI)1097-0215(19971104)73:3<403::AID-IJC15>3.0.CO;2-D
   Vetvicka V, 1998, CANCER LETT, V129, P55, DOI 10.1016/S0304-3835(98)00091-3
   Vetvicka V, 2002, CANCER GENE THER, V9, P854, DOI 10.1038/sj.cgt.7700508
   VETVICKA V, 1993, BIOCHEM MOL BIOL INT, V30, P921
   VIGNON F, 1986, ENDOCRINOLOGY, V118, P1537, DOI 10.1210/endo-118-4-1537
   Westley BR, 1996, EUR J CANCER, V32A, P15, DOI 10.1016/0959-8049(95)00530-7
   Winiarski BK, 2014, TRANSL ONCOL, V7, P267, DOI 10.1016/j.tranon.2014.02.013
   Winiarski BK, 2013, TRANSL ONCOL, V6, P703, DOI 10.1593/tlo.13529
   Wolf M, 2003, AM J PATHOL, V162, P1183, DOI 10.1016/S0002-9440(10)63914-4
   Yasuda Y, 2005, J BIOCHEM, V138, P621, DOI 10.1093/jb/mvi159
   YOSHINARI M, 1985, ENDOCRINOLOGY, V117, P1621, DOI 10.1210/endo-117-4-1621
   Zhu Li, 2013, Fukuoka Acta Medica, V104, P370
   Zugazagoitia J, 2016, CLIN THER, V38, P1551, DOI 10.1016/j.clinthera.2016.03.026
   ZUHLSDORF M, 1983, BIOCHEM J, V213, P733
   Zuzarte-Luis V, 2007, DEV DYNAM, V236, P880, DOI 10.1002/dvdy.21076
   Zuzarte-Luis V, 2007, DEV BIOL, V301, P205, DOI 10.1016/j.ydbio.2006.08.008
NR 128
TC 1
Z9 1
U1 1
U2 3
PU SPRINGER INTERNATIONAL PUBLISHING AG
PI CHAM
PA GEWERBESTRASSE 11, CHAM, CH-6330, SWITZERLAND
SN 0065-2598
EI 2214-8019
BN 978-3-030-43093-1; 978-3-030-43092-4
J9 ADV EXP MED BIOL
JI Adv.Exp.Med.Biol.
PY 2020
VL 1259
BP 1
EP 16
DI 10.1007/978-3-030-43093-1_1
D2 10.1007/978-3-030-43093-1
PG 16
WC Biochemistry & Molecular Biology; Oncology; Medicine, Research &
   Experimental
SC Biochemistry & Molecular Biology; Oncology; Research & Experimental
   Medicine
GA BP3HM
UT WOS:000546515600002
PM 32578168
DA 2021-05-03
ER

PT J
AU Whitehair, R
   Peres, LC
   Mills, AM
AF Whitehair, Rachel
   Peres, Lauren C.
   Mills, Anne M.
TI Expression of the Immune Checkpoints LAG-3 and PD-L1 in High-grade
   Serous Ovarian Carcinoma: Relationship to Tumor-associated Lymphocytes
   and GermlineBRCAStatus
SO INTERNATIONAL JOURNAL OF GYNECOLOGICAL PATHOLOGY
LA English
DT Article
DE High-grade serous ovarian carcinoma; Serous carcinoma; Ovarian cancer;
   LAG-3; Lymphocyte activating gene-3; PD-1; PD-L1; Immunotherapy;
   Checkpoint inhibition
ID CELL LUNG-CANCER; T-CELLS; INFILTRATING LYMPHOCYTES; NEOADJUVANT
   CHEMOTHERAPY; ACTIVATION GENE-3; PROGNOSTIC VALUE; PEMBROLIZUMAB;
   PD-1/PD-L1; BLOCKADE; NUMBER
AB Ovarian high-grade serous carcinomas (HGSC) have shown lackluster responses to immunotherapies targeting the PD-1/PD-L1 axis, perhaps due to the coexistence of other mechanisms of immune evasion in this tumor type. Lymphocyte activation gene-3 (LAG-3) is another inhibitory immune checkpoint often expressed on tumor-associated lymphocytes which is targeted by drugs currently in clinical trials. Forty-eight HGSC with known germlineBRCAmutation status were immunohistochemically stained for LAG-3, CD8, and FOXP3. Positive tumor-associated lymphocytes were enumerated and averaged over 10 high-power fields (HPF). PD-L1 immunostaining was also preformed and expression was evaluated on tumor cells and using the combined positive score (CPS). The average number of LAG-3-positve tumor-associated lymphocytes was 6/HPF (range: 0-25.6). Cytotoxic (CD8(+)) T cells averaged 30/HPF (range: 0-168.9), and regulatory (FOXP3) cells averaged 6.6/HPF (range: 0-76.3). Tumoral PD-L1 expression of >= 1% was observed in 27% (13/48) of cases, with only 8% (4/48) showing >5% staining; 81% (39/48) cases had a CPS >= 1. LAG-3-positive lymphocytes and PD-L1 expression were positively correlated, even after controlling for the overall level of CD8 and FOX3P(+)lymphocyte infiltration. GermlineBRCAstatus was not significantly associated with LAG-3, CD8, FOXP3, or PD-L1 expression. These findings indicate that immunotherapies targeting LAG-3 may benefit some ovarian HGSC patients, particularly when used in conjunction with anti-PD-1/PD-L1 approaches. The typically limited expression of LAG-3 and PD-L1 suggests that immunotherapeutic response may be muted in most HGSC even with a combination approach.
C1 [Whitehair, Rachel; Mills, Anne M.] Univ Virginia, Dept Pathol, POB 8002141215,Lee St, Charlottesville, VA 22903 USA.
   [Peres, Lauren C.] H Lee Moffitt Canc Ctr & Res Inst, Tampa, FL USA.
RP Mills, AM (corresponding author), Univ Virginia, Dept Pathol, POB 8002141215,Lee St, Charlottesville, VA 22903 USA.
EM amm7r@virginia.edu
CR Andrews LP, 2017, IMMUNOL REV, V276, P80, DOI 10.1111/imr.12519
   Bellone S, 2018, CLIN CANCER RES, V24, P3282, DOI 10.1158/1078-0432.CCR-17-1805
   Bohm S, 2016, CLIN CANCER RES, V22, P3025, DOI 10.1158/1078-0432.CCR-15-2657
   Buttner R, 2017, J CLIN ONCOL, V35, P3867, DOI 10.1200/JCO.2017.74.7642
   Chawla A, 2014, ONCOIMMUNOLOGY, V3, DOI 10.4161/onci.28325
   Dill EA, 2017, AM J SURG PATHOL, V41, P334, DOI 10.1097/PAS.0000000000000780
   Frenel JS, 2017, J CLIN ONCOL, V35, P4035, DOI 10.1200/JCO.2017.74.5471
   Friedman L, 2019, INT J GYNECOL PATHOL
   Gadgeel SM, 2016, J CLIN ONCOL, V34, DOI 10.1200/JCO.2016.34.15_suppl.9016
   Goldberg MV, 2011, CURR TOP MICROBIOL, V344, P269, DOI 10.1007/82_2010_114
   Gottlieb CE, 2017, GYNECOL ONCOL, V144, P607, DOI 10.1016/j.ygyno.2016.12.021
   Hald SM, 2018, CLIN LUNG CANCER, V19, P249, DOI 10.1016/j.cllc.2017.12.001
   Hamanishi J, 2015, J CLIN ONCOL, V33, P4015, DOI 10.1200/JCO.2015.62.3397
   Hamanishi J, 2011, CLIN IMMUNOL, V141, P338, DOI 10.1016/j.clim.2011.08.013
   He YY, 2017, J THORAC ONCOL, V12, P814, DOI 10.1016/j.jtho.2017.01.019
   He YY, 2016, CANCER SCI, V107, P1193, DOI 10.1111/cas.12986
   Hemon P, 2011, J IMMUNOL, V186, P5173, DOI 10.4049/jimmunol.1002050
   Hennessy BTJ, 2010, J CLIN ONCOL, V28, P3570, DOI 10.1200/JCO.2009.27.2997
   Imai Y, 2018, ONCOL LETT, V15, P6457, DOI 10.3892/ol.2018.8101
   Jean-Sebastien F, 2016, J CLIN ONCOL S15, V34, P9016
   Johannsson OT, 1997, EUR J CANCER, V33, P362, DOI 10.1016/S0959-8049(97)89007-7
   Khairallah AS, 2018, INT J CANCER, V143, P8, DOI 10.1002/ijc.31200
   Kulangara K, 2019, ARCH PATHOL LAB MED, V143, P330, DOI 10.5858/arpa.2018-0043-OA
   Le DT, 2015, NEW ENGL J MED, V372, P2509, DOI 10.1056/NEJMoa1500596
   Lo CS, 2017, CLIN CANCER RES, V23, P925, DOI 10.1158/1078-0432.CCR-16-1433
   Long Long, 2018, Genes Cancer, V9, P176, DOI 10.18632/genesandcancer.180
   Matsuzaki J, 2010, P NATL ACAD SCI USA, V107, P7875, DOI 10.1073/pnas.1003345107
   MERAJVER SD, 1995, NAT GENET, V9, P439, DOI 10.1038/ng0495-439
   Mills AM, 2019, INT J GYNECOL PATHOL, V38, P157, DOI 10.1097/PGP.0000000000000494
   Naumann RW, 2011, DRUGS, V71, P1397, DOI 10.2165/11591720-000000000-00000
   Paxton A, 2018, CAP TODAY
   Pignon JC, 2019, CLIN CANCER RES, V25, P2174, DOI 10.1158/1078-0432.CCR-18-3206
   Pujade-Lauraine E, 2017, ANN ONCOL, V28, P57, DOI 10.1093/annonc/mdx442
   Reck M, 2016, NEW ENGL J MED, V375, P1823, DOI 10.1056/NEJMoa1606774
   Siegel RL, 2016, CA-CANCER J CLIN, V66, P7, DOI 10.3322/caac.21332
   Sonderstrup IMH, 2019, ACTA ONCOL, V58, P363, DOI 10.1080/0284186X.2018.1539239
   Strickland KC, 2016, ONCOTARGET, V7, P13587, DOI 10.18632/oncotarget.7277
   Takaya S, 2015, YONAGO ACTA MED, V58, P39
   US Food and Drug Administration, 2018, FDA APPROVES PEMBROL
   Wang QH, 2017, INT IMMUNOPHARMACOL, V52, P7, DOI 10.1016/j.intimp.2017.08.017
   Webb JR, 2016, GYNECOL ONCOL, V141, P293, DOI 10.1016/j.ygyno.2016.03.008
   Zhang L, 2003, NEW ENGL J MED, V348, P203, DOI 10.1056/NEJMoa020177
   Zhang Y, 2018, J CANCER, V9, P4287, DOI 10.7150/jca.26949
NR 43
TC 0
Z9 0
U1 0
U2 1
PU LIPPINCOTT WILLIAMS & WILKINS
PI PHILADELPHIA
PA TWO COMMERCE SQ, 2001 MARKET ST, PHILADELPHIA, PA 19103 USA
SN 0277-1691
EI 1538-7151
J9 INT J GYNECOL PATHOL
JI Int. J. Gynecol. Pathol.
PD NOV
PY 2020
VL 39
IS 6
BP 558
EP 566
DI 10.1097/PGP.0000000000000657
PG 9
WC Obstetrics & Gynecology; Pathology
SC Obstetrics & Gynecology; Pathology
GA OA9JA
UT WOS:000578094500009
PM 31851060
DA 2021-05-03
ER

PT J
AU Yang, MR
   Zhang, GD
   Wang, YY
   He, MD
   Xu, Q
   Lu, JQ
   Liu, HO
   Xu, CJ
AF Yang, Moran
   Zhang, Guodong
   Wang, Yiying
   He, Mengdi
   Xu, Qing
   Lu, Jiaqi
   Liu, Haiou
   Xu, Congjian
TI Tumour-associated neutrophils orchestrate intratumoural IL-8-driven
   immune evasion through Jagged2 activation in ovarian cancer
SO BRITISH JOURNAL OF CANCER
LA English
DT Article
ID T-CELL IMMUNITY; NOTCH; IMMUNOTHERAPY; INTERLEUKIN-8; INHIBITION;
   SURVIVAL; INNATE
AB Background Tumour associated neutrophils (TANs) play a controversial role in regulating immune surveillance and immune evasion in various malignancies. Here, we investigated the relevance of TANs with the prognosis and immune microenvironment of epithelial ovarian cancer (EOC). Methods We characterised TANs using flow cytometric analysis and immunofluorescence analysis. The prognostic merit of TANs in EOC was evaluated using cox regression analysis. Furthermore, we explored the therapeutic merit of targeting Notch signalling in EOC and determined its involvement in the immune microenvironment. Results High level of TANs is associated with a dismal prognosis and immune tolerance in EOC. TANs impaired cytotoxic effects of CD8(+)T cells partly through Jagged2 (JAG2). Notch pathway blocked using gamma-secretase inhibitor LY3039478 and anti-JAG2 antibody led to retarded tumour growth and augmented cytotoxic effects of CD8(+)T cells. IL-8 contributes to the recruitment of TANs and the induction of JAG2 expression in TANs. Blockade of CXCR2 signalling reduces tumour growth rate, accompanied by a decreasing amount of TANs and increasing activity of CD8(+)T cells. JAG2(+)TANs is an independent predictor of clinical outcomes. Conclusion JAG2(+)TANs are closely linked to IL-8-driven immune evasion microenvironment and may serve as a promising therapeutic target for the reinvigoration of anti-tumour immunity.
C1 [Yang, Moran; Zhang, Guodong; Wang, Yiying; Lu, Jiaqi; Liu, Haiou; Xu, Congjian] Fudan Univ, Obstet & Gynecol Hosp, Shanghai Key Lab Female Reprod Endocrine Related, Shanghai 200011, Peoples R China.
   [He, Mengdi; Xu, Qing] Fudan Univ, Sch Basic Med Sci, Dept Biochem & Mol Biol, Shanghai 200032, Peoples R China.
   [Lu, Jiaqi] Second Peoples Hosp, Dept Gynecol, Kashgar 844000, Xinjiang, Peoples R China.
RP Lu, JQ; Liu, HO; Xu, CJ (corresponding author), Fudan Univ, Obstet & Gynecol Hosp, Shanghai Key Lab Female Reprod Endocrine Related, Shanghai 200011, Peoples R China.; Lu, JQ (corresponding author), Second Peoples Hosp, Dept Gynecol, Kashgar 844000, Xinjiang, Peoples R China.
EM kobe1215@hotmail.com; liuhaiou@fudan.edu.cn; xucongjian@fudan.edu.cn
OI LIU, HAIOU/0000-0003-0200-8981; He, Mengdi/0000-0003-2693-5261; xu,
   qing/0000-0002-6571-1976
FU National Key Research and Development Program of China [2016YFC1303100];
   National Natural Science Foundation of ChinaNational Natural Science
   Foundation of China (NSFC) [81472227, 31570803, 31770851, 81773090]
FX This study was funded by grants from the National Key Research and
   Development Program of China (2016YFC1303100), National Natural Science
   Foundation of China (81472227, 31570803, 31770851, 81773090). All these
   study sponsors have no roles in the study design, in the collection,
   analysis, and interpretation of data.
CR Alfaro C, 2017, CANCER TREAT REV, V60, P24, DOI 10.1016/j.ctrv.2017.08.004
   Amsen D, 2015, TRENDS IMMUNOL, V36, P802, DOI 10.1016/j.it.2015.10.007
   Andzinski L, 2016, INT J CANCER, V138, P1982, DOI 10.1002/ijc.29945
   Nicolas-Avila JA, 2017, IMMUNITY, V46, P15, DOI 10.1016/j.immuni.2016.12.012
   Backer RA, 2014, NAT IMMUNOL, V15, P1143, DOI 10.1038/ni.3027
   Baert T, 2018, GYNECOL ONCOL, V150, P31, DOI 10.1016/j.ygyno.2018.05.004
   Biktasova AK, 2015, CANCER RES, V75, P4728, DOI 10.1158/0008-5472.CAN-14-1154
   Bray F, 2018, CA-CANCER J CLIN, V68, P394, DOI 10.3322/caac.21492
   Charles KA, 2009, J CLIN INVEST, V119, P3011, DOI 10.1172/JCI39065
   Cho OH, 2009, J IMMUNOL, V182, P3380, DOI 10.4049/jimmunol.0802598
   Coffelt SB, 2016, NAT REV CANCER, V16, P431, DOI 10.1038/nrc.2016.52
   Coffelt SB, 2015, NATURE, V522, P345, DOI 10.1038/nature14282
   Costa S, 2019, IMMUNOLOGY, V156, P23, DOI 10.1111/imm.13005
   Crotty S, 2019, IMMUNITY, V50, P1132, DOI 10.1016/j.immuni.2019.04.011
   Fu Q, 2019, EUR UROL, V75, P752, DOI 10.1016/j.eururo.2018.09.030
   Ghisoni E, 2019, INT J MOL SCI, V20, DOI 10.3390/ijms20122927
   Governa V, 2017, CLIN CANCER RES, V23, P3847, DOI 10.1158/1078-0432.CCR-16-2047
   Hamanishi J, 2016, INT IMMUNOL, V28, P339, DOI 10.1093/intimm/dxw020
   Hamanishi J, 2015, J CLIN ONCOL, V33, P4015, DOI 10.1200/JCO.2015.62.3397
   Huang YH, 2011, CANCER RES, V71, P6122, DOI 10.1158/0008-5472.CAN-10-4366
   Janghorban M, 2018, FRONT IMMUNOL, V9, DOI 10.3389/fimmu.2018.01649
   Kijima M, 2009, J IMMUNOL, V182, P3566, DOI 10.4049/jimmunol.0803765
   Komura N, 2018, INT J CLIN ONCOL, V23, P104, DOI 10.1007/s10147-017-1180-4
   Lee LF, 2000, J IMMUNOL, V164, P2769, DOI 10.4049/jimmunol.164.5.2769
   Lee W, 2019, J EXP MED, V216, P176, DOI 10.1084/jem.20181170
   Lelis FJN, 2017, IMMUNOL LETT, V188, P108, DOI 10.1016/j.imlet.2017.07.003
   Lin C, 2019, GUT, V68, P1764, DOI 10.1136/gutjnl-2018-316324
   Maekawa Y, 2008, NAT IMMUNOL, V9, P1140, DOI 10.1038/ni.1649
   Mahajan UM, 2018, GASTROENTEROLOGY, V155, P1625, DOI 10.1053/j.gastro.2018.08.009
   Mantovani A, 2011, NAT REV IMMUNOL, V11, P519, DOI 10.1038/nri3024
   Mantovani A, 2009, CANCER CELL, V16, P173, DOI 10.1016/j.ccr.2009.08.014
   Massard C, 2018, ANN ONCOL, V29, P1911, DOI 10.1093/annonc/mdy244
   Merritt WM, 2008, J NATL CANCER I, V100, P359, DOI 10.1093/jnci/djn024
   Meurette O, 2018, CANCER CELL, V34, P536, DOI 10.1016/j.ccell.2018.07.009
   Newman AM, 2015, NAT METHODS, V12, P453, DOI [10.1038/nmeth.3337, 10.1038/NMETH.3337]
   Patel S, 2018, NAT IMMUNOL, V19, P1236, DOI 10.1038/s41590-018-0229-5
   Puga I, 2012, NAT IMMUNOL, V13, P170, DOI 10.1038/ni.2194
   Radtke F, 2013, NAT REV IMMUNOL, V13, P427, DOI 10.1038/nri3445
   Riella LV, 2013, EUR J IMMUNOL, V43, P1449, DOI 10.1002/eji.201243151
   Rosati E, 2009, BLOOD, V113, P856, DOI 10.1182/blood-2008-02-139725
   Sierra RA, 2017, CANCER RES, V77, P5628, DOI 10.1158/0008-5472.CAN-17-0357
   Sierra RA, 2014, CANCER IMMUNOL RES, V2, P800, DOI 10.1158/2326-6066.CIR-14-0021
   Singel KL, 2019, JCI INSIGHT, V4, DOI 10.1172/jci.insight.122311
   Singhal S, 2016, CANCER CELL, V30, P120, DOI 10.1016/j.ccell.2016.06.001
   Steele CW, 2016, CANCER CELL, V29, P832, DOI 10.1016/j.ccell.2016.04.014
   Sugimoto K, 2010, J IMMUNOL, V184, P4673, DOI 10.4049/jimmunol.0903661
   Torre LA, 2018, CA-CANCER J CLIN, V68, P284, DOI 10.3322/caac.21456
   Treffers LW, 2016, IMMUNOL REV, V273, P312, DOI 10.1111/imr.12444
   Xu L, 2000, ONCOL RES, V12, P97
   Zhang X, 2017, GUT, V66, P1878, DOI 10.1136/gutjnl-2017-313923
NR 50
TC 0
Z9 0
U1 8
U2 11
PU SPRINGERNATURE
PI LONDON
PA CAMPUS, 4 CRINAN ST, LONDON, N1 9XW, ENGLAND
SN 0007-0920
EI 1532-1827
J9 BRIT J CANCER
JI Br. J. Cancer
PD OCT 27
PY 2020
VL 123
IS 9
BP 1404
EP 1416
DI 10.1038/s41416-020-1026-0
EA AUG 2020
PG 13
WC Oncology
SC Oncology
GA OK3NK
UT WOS:000558881300001
PM 32778818
DA 2021-05-03
ER

PT J
AU Lampert, EJ
   Zimmer, A
   Padget, M
   Cimino-Mathews, A
   Nair, JR
   Liu, YM
   Swisher, EM
   Hodge, JW
   Nixon, AB
   Nichols, E
   Bagheri, MH
   Levy, E
   Radke, MR
   Lipkowitz, S
   Annunziata, CM
   Taube, JM
   Steinberg, SM
   Lee, JM
AF Lampert, Erika J.
   Zimmer, Alexandra
   Padget, Michelle
   Cimino-Mathews, Ashley
   Nair, Jayakumar R.
   Liu, Yingmiao
   Swisher, Elizabeth M.
   Hodge, James W.
   Nixon, Andrew B.
   Nichols, Erin
   Bagheri, Mohammad H.
   Levy, Elliott
   Radke, Marc R.
   Lipkowitz, Stanley
   Annunziata, Christina M.
   Taube, Janis M.
   Steinberg, Seth M.
   Lee, Jung-Min
TI Combination of PARP Inhibitor Olaparib, and PD-L1 Inhibitor Durvalumab,
   in Recurrent Ovarian Cancer: a Proof-of-Concept Phase II Study
SO CLINICAL CANCER RESEARCH
LA English
DT Article
ID OPEN-LABEL; IMMUNOTHERAPY; CARCINOMA; OPPORTUNITIES; MULTICENTER;
   BIOMARKERS; RESISTANCE; RUCAPARIB; GAMMA
AB Purpose: Preclinical studies suggest PARP inhibition (PARPi) induces immunostimulatory micromilieu in ovarian cancer thus complementing activity of immune checkpoint blockade. We conducted a phase II trial of PARPi olaparib and anti-PD-L1 durvalumab and collected paired fresh core biopsies and blood samples to test this hypothesis.
   Patients and Methods: In a single-center, proof-of-concept phase II study, we enrolled women aged >= 18 with recurrent ovarian cancer. All patients were immune checkpoint inhibitor-naive and had measurable disease per RECISTv1.1, ECOG performance status 0-2, and adequate organ and marrow function. Patients received olaparib 300 mg twice daily and durvalumab 1,500 mg intravenously every 4 weeks until disease progression, unacceptable toxicity, or withdrawal of consent. Primary endpoint was overall response rate (ORR). Secondary objectives were safety and progression-free survival (PFS). Translational objectives included biomarker evaluation for relationships with clinical response and immunomodulatory effects by treatment.
   Results: Thirty-five patients with ovarian cancer [median, four prior therapies (IQR, 2-5.5), predominantly platinum-resistant (86%), BRCA wild-type (77%)] received at least one full cycle of treatment. ORR was 14% [5/35; 95% confidence interval (CI), 4.8%30.3%]. Disease control rate (PR+SD) was 71% (25/35; 95% CI, 53.7%-85.4%). Treatment enhanced IFNg and CXCL9/CXCL10 expression, systemic IFN gamma/TNF alpha production, and tumor-infiltrating lymphocytes, indicating an immunostimulatory environment. Increased IFN gamma production was associated with improved PFS [HR, 0.37 (95% CI, 0.16-0.87), P = 0.023], while elevated VEGFR3 levels were associated with worse PFS (HR, 3.22 (95% CI, 1.23-8.40), P = 0.017].
   Conclusions: The PARPi and anti-PD-L1 combination showed modest clinical activity in recurrent ovarian cancer. Our correlative study results suggest immunomodulatory effects by olaparib/durvalumab in patients and indicate that VEGF/VEGFR pathway blockade would be necessary for improved efficacy of the combination.
C1 [Lampert, Erika J.; Zimmer, Alexandra; Nair, Jayakumar R.; Lipkowitz, Stanley; Annunziata, Christina M.; Lee, Jung-Min] NCI, Womens Malignancies Branch, Ctr Canc Res, Bethesda, MD 20892 USA.
   [Padget, Michelle; Hodge, James W.] NCI, Lab Tumor Immunol & Biol, Ctr Canc Res, Bethesda, MD 20892 USA.
   [Cimino-Mathews, Ashley] Johns Hopkins Med Inst, Dept Pathol, Baltimore, MD 21205 USA.
   [Liu, Yingmiao; Nixon, Andrew B.] Duke Univ, Med Ctr, Dept Med, Durham, NC 27710 USA.
   [Swisher, Elizabeth M.; Radke, Marc R.] Univ Washington, Dept Obstet, Div Gynecol Oncol, Seattle, WA 98195 USA.
   [Swisher, Elizabeth M.; Radke, Marc R.] Univ Washington, Dept Gynecol, Div Gynecol Oncol, Seattle, WA 98195 USA.
   [Nichols, Erin] NCI, Clin Res Directorate, Frederick Natl Lab Canc Res, Bethesda, MD 20892 USA.
   [Bagheri, Mohammad H.] NCI, Dept Radiol & Imaging Sci, Clin Ctr, Bethesda, MD 20892 USA.
   [Levy, Elliott] NIH, Intervent Radiol, Clin Ctr, Bldg 10, Bethesda, MD 20892 USA.
   [Taube, Janis M.] Johns Hopkins Med Inst, Dept Dermatopathol, Baltimore, MD 21205 USA.
   [Steinberg, Seth M.] NCI, Biostat & Data Management Sect, Ctr Canc Res, Bethesda, MD 20892 USA.
RP Lee, JM (corresponding author), NCI, 10 Ctr Dr,MSC1906,Bldg 10,Room 4B54, Bethesda, MD 20892 USA.
EM leej6@mail.nih.gov
OI Nixon, Andrew/0000-0003-3971-2964; Swisher,
   Elizabeth/0000-0003-2331-0434; Zimmer, Alexandra/0000-0001-6789-0982;
   Lampert, Erika/0000-0001-9406-5371
FU Intramural Research Program of the NCI, CCR [ZIA BC011525];
   AstraZenecaAstraZeneca; Stand Up To Cancer-Ovarian Cancer Research Fund
   Alliance-National Ovarian Cancer Coalition Dream Team Translational
   Research Grant [SU2C-AACRDT16-15]; NIHUnited States Department of Health
   & Human ServicesNational Institutes of Health (NIH) - USA; Doris Duke
   Charitable Foundation (DDCF grant)Doris Duke Charitable Foundation
   (DDCF) [2014194]; American Association for Dental Research;
   Colgate-Palmolive Company; GenentechRoche HoldingGenentech; Elsevier;
   NCI, NIHUnited States Department of Health & Human ServicesNational
   Institutes of Health (NIH) - USANIH National Cancer Institute (NCI)
   [HHSN261200800001E]
FX We thank Drs. Elise C. Kohn, Bernard Parker, Lori Minasian and Farah
   Zia, Irene Ekwede RN, Nicole Houston RN, Kathryn Trewhitt NP, and Ms.
   Mireya Gomez for their contributions in clinic. We thank Bao Tran,
   Maggie Cam, and Xiongfong Chen for their expertise in generating the RNA
   and WES data used in this study. We also thank Drs. Kohn and Steeg for
   their invaluable comments concerning the manuscript. This research was
   supported by the Intramural Research Program of the NCI, CCR (grant
   number: #ZIA BC011525; to J.-M. Lee). Durvalumab and olaparib were
   supplied to the CCR, NCI under a Cooperative Research and Development
   Agreement between the CCR/NCI and AstraZeneca. Research funding was also
   provided by AstraZeneca and Stand Up To Cancer-Ovarian Cancer Research
   Fund Alliance-National Ovarian Cancer Coalition Dream Team Translational
   Research Grant (grant number: SU2C-AACRDT16-15; to E. Swisher). Stand Up
   to Cancer is a division of the Entertainment Industry Foundation.
   Research grants are administered by the American Association for Cancer
   Research, the scientific partner of Stand Up To Cancer. This research
   was made possible through the NIH Medical Research Scholars Program, a
   public-private partnership supported jointly by the NIH and
   contributions to the Foundation for the NIH from the Doris Duke
   Charitable Foundation (DDCF grant #2014194), the American Association
   for Dental Research, the Colgate-Palmolive Company, Genentech, Elsevier,
   and other private donors (to E.J. Lampert). This project has also been
   funded in part with federal funds from the NCI, NIH, under contract no.
   HHSN261200800001E (to E. Nichols).
CR Ayers M, 2017, J CLIN INVEST, V127, P2930, DOI 10.1172/JCI91190
   Billing U, 2019, COMMUN BIOL, V2, DOI 10.1038/s42003-018-0259-4
   Bray F, 2018, CA-CANCER J CLIN, V68, P394, DOI 10.3322/caac.21492
   Brown JS, 2018, BRIT J CANCER, V118, P312, DOI 10.1038/bjc.2017.376
   Castro F, 2018, FRONT IMMUNOL, V9, DOI 10.3389/fimmu.2018.00847
   Chabanon RM, 2019, J CLIN INVEST, V129, P1211, DOI 10.1172/JCI123319
   Chan TA, 2019, ANN ONCOL, V30, P44, DOI 10.1093/annonc/mdy495
   Chen PL, 2016, CANCER DISCOV, V6, P827, DOI 10.1158/2159-8290.CD-15-1545
   Coleman RL, 2017, LANCET, V390, P1949, DOI 10.1016/S0140-6736(17)32440-6
   Ding LY, 2018, CELL REP, V25, P2972, DOI 10.1016/j.celrep.2018.11.054
   Drew Y, 2019, ANN ONCOL, V30
   Drew Y, 2018, GYNECOL ONCOL, V149, P246, DOI 10.1016/j.ygyno.2018.04.555
   Fenerty KE, 2018, J IMMUNOTHER CANCER, V6, DOI 10.1186/s40425-018-0445-4
   Franzese E, 2019, CANCER TREAT REV, V73, P1, DOI 10.1016/j.ctrv.2018.12.002
   Fukurnura D, 2018, NAT REV CLIN ONCOL, V15, P325, DOI 10.1038/nrclinonc.2018.29
   Ganesh K, 2018, IMMUNITY, V48, P626, DOI 10.1016/j.immuni.2018.03.037
   Gelmon KA, 2011, LANCET ONCOL, V12, P852, DOI 10.1016/S1470-2045(11)70214-5
   Gibney GT, 2016, LANCET ONCOL, V17, pE542, DOI 10.1016/S1470-2045(16)30406-5
   Gonzalez-Martin A, 2019, CANCER-AM CANCER SOC, V125, P4616, DOI 10.1002/cncr.32520
   Higuchi T, 2015, CANCER IMMUNOL RES, V3, P1257, DOI 10.1158/2326-6066.CIR-15-0044
   Jiao SP, 2017, CLIN CANCER RES, V23, P3711, DOI 10.1158/1078-0432.CCR-16-3215
   Konecny GE, 2014, JNCI-J NATL CANCER I, V106, DOI 10.1093/jnci/dju249
   Konstantinopoulos PA, 2019, JAMA ONCOL, V5, P1141, DOI 10.1001/jamaoncol.2019.1048
   Lee JM, 2017, J CLIN ONCOL, V35, P2193, DOI 10.1200/JCO.2016.72.1340
   Lee JM, 2016, ONCOLOGY-NY, V30, P67
   Naumann RW, 2011, DRUGS, V71, P1397, DOI 10.2165/11591720-000000000-00000
   O'Sullivan CC, 2014, FRONT ONCOL, V4, DOI 10.3389/fonc.2014.00042
   Pantelidou C, 2019, CANCER DISCOV, V9, P722, DOI 10.1158/2159-8290.CD-18-1218
   Poti A, 2018, BRIT J CANCER, V119, P1392, DOI 10.1038/s41416-018-0312-6
   Pujade-Lauraine E, 2019, GYNECOL ONCOL, V154, P21, DOI 10.1016/j.ygyno.2019.04.053
   Sen T, 2019, CANCER DISCOV, V9, P646, DOI 10.1158/2159-8290.CD-18-1020
   Shen JF, 2019, CANCER RES, V79, P311, DOI 10.1158/0008-5472.CAN-18-1003
   Shin DS, 2017, CANCER DISCOV, V7, P188, DOI 10.1158/2159-8290.CD-16-1223
   Stanton SE, 2016, J IMMUNOTHER CANCER, V4, DOI 10.1186/s40425-016-0165-6
   Swisher EM, 2017, LANCET ONCOL, V18, P75, DOI [10.1016/s1470-2045(16)30559-9, 10.1016/S1470-2045(16)30559-9]
   Tokunaga R, 2018, CANCER TREAT REV, V63, P40, DOI 10.1016/j.ctrv.2017.11.007
   Walsh T, 2011, P NATL ACAD SCI USA, V108, P18032, DOI 10.1073/pnas.1115052108
   Wu X, 2010, CANCER IMMUNOL IMMUN, V59, P279, DOI 10.1007/s00262-009-0749-9
   Zhang SH, 2019, CANCER IMMUNOL RES, V7, P1237, DOI 10.1158/2326-6066.CIR-18-0940
   Zhu YY, 2019, MOL CANCER, V18, DOI 10.1186/s12943-019-1087-y
NR 40
TC 14
Z9 14
U1 6
U2 11
PU AMER ASSOC CANCER RESEARCH
PI PHILADELPHIA
PA 615 CHESTNUT ST, 17TH FLOOR, PHILADELPHIA, PA 19106-4404 USA
SN 1078-0432
EI 1557-3265
J9 CLIN CANCER RES
JI Clin. Cancer Res.
PD AUG 15
PY 2020
VL 26
IS 16
BP 4268
EP 4279
DI 10.1158/1078-0432.CCR-20-0056
PG 12
WC Oncology
SC Oncology
GA MY8SH
UT WOS:000558688100015
PM 32398324
OA Green Accepted
DA 2021-05-03
ER

PT J
AU Leskela, S
   Romero, I
   Rosa-Rosa, JM
   Caniego-Casas, T
   Cristobal, E
   Perez-Mies, B
   Gutierrez-Pecharroman, A
   Santon, A
   Ojeda, B
   Lopez-Reig, R
   Palacios-Berraquero, ML
   Andrada, E
   Montes, S
   Pastor, F
   Gomez, MC
   Lopez-Guerrero, JA
   Poveda, A
   Palacios, J
AF Leskela, Susanna
   Romero, Ignacio
   Rosa-Rosa, Juan M.
   Caniego-Casas, Tamara
   Cristobal, Eva
   Perez-Mies, Belen
   Gutierrez-Pecharroman, Ana
   Santon, Almudena
   Ojeda, Belen
   Lopez-Reig, Raquel
   Palacios-Berraquero, Maria L.
   Andrada, Encarna
   Montes, Santiago
   Pastor, Francisco
   Gomez, Maria C.
   Lopez-Guerrero, Jose A.
   Poveda, Andres
   Palacios, Jose
TI Molecular Heterogeneity of Endometrioid Ovarian Carcinoma An Analysis of
   166 Cases Using the Endometrial Cancer Subrogate Molecular
   Classification
SO AMERICAN JOURNAL OF SURGICAL PATHOLOGY
LA English
DT Article
DE endometrioid ovarian carcinoma; molecular groups; POLE; mismatch repair
   deficiency; p53; tumor-infiltrating lymphocytes
ID EXONUCLEASE DOMAIN MUTATIONS; CLASSIFICATION; ALGORITHM; TUMORS
AB Endometrioid ovarian carcinoma (EOC) has clinical and biological differences compared with other histologic types of ovarian carcinomas, but it shares morphologic and molecular features with endometrioid endometrial carcinoma. To analyze the molecular heterogeneity of EOC according to the new molecular classification of endometrial cancer and to evaluate the prognostic significance of this molecular classification, we have analyzed 166 early-stage EOC by immunohistochemistry for mismatch repair proteins and p53 ex- pression, and by Sanger sequencing for the exonuclease domain of polymerase epsilon (POLE EDM). In addition, we have carried out next-generation sequencing analysis of tumors with POLE EDM mutations to confirm the ultramutated profile. Eight tumors carried POLE EDM mutations and were classified as ultramutated (5%), 29 showed mismatch repair deficiency and were classified as hypermutated (18%), 16 tumors had a mutated pattern of p53 expression and were classified as p53 abnormal (11%), and 114 tumors did not have any of the previous alterations and were classified as no specific type (66%). Five tumors showed > 1 classification criteria. The frequencies of ultramutated and hypermutated tumors were lower in EOC compared with the frequency reported in endometrial cancer. Subrogate molecular groups differed in both morphologic features (histologic grade, squamous and morular metaplasia, and necrosis) and immunohistochemical expression of several biomarkers (ARID1A, nuclear beta-catenin, estrogen receptors, Napsin A, and HINF1B). In addition, the number of CD8(+) tumor-infiltrating lymphocytes was higher in ultramutated and hypermutated tumors. The most commonly mutated genes in the ultramutated group were ARID1A (100%), PIK3R1, PTEN, BCOR, and TP53 (67% each), whereas no mutations were detected in KRAS Although the prognosis did not differ among subgroups in the multivariate analysis, a trend toward a better prognosis in POLE-mutated and a worse prognosis in p53 abnormal tumors was observed. In addition, this classification could have important therapeutic implications for the use of immunotherapy in tumors classified as ultramutated and hypermutated.
C1 [Leskela, Susanna; Rosa-Rosa, Juan M.; Caniego-Casas, Tamara; Cristobal, Eva; Palacios, Jose] Inst Ramon & Cajal Hlth Res IRYCIS, Madrid, Spain.
   [Leskela, Susanna; Rosa-Rosa, Juan M.; Caniego-Casas, Tamara; Cristobal, Eva; Perez-Mies, Belen; Santon, Almudena; Palacios, Jose] Carlos III Hlth Inst, CIBER ONC, Madrid, Spain.
   [Perez-Mies, Belen; Gutierrez-Pecharroman, Ana; Santon, Almudena; Palacios, Jose] Ramon & Cajal Univ Hosp, Dept Pathol, Madrid, Spain.
   [Palacios, Jose] Univ Alcala de Henares, Fac Med, Madrid, Spain.
   [Romero, Ignacio] Clin Area Gynecol Oncol, Valencia, Spain.
   [Lopez-Reig, Raquel; Lopez-Guerrero, Jose A.] Valencian Inst Oncol, Lab Mol Biol, Valencia, Spain.
   [Poveda, Andres] Hosp Quironsalud Valencia, Oncogynecol Dept, Initia Oncol, Valencia, Spain.
   [Ojeda, Belen] Hosp Santa Creu i St Pau, Dept Med Oncol, Barcelona, Spain.
   [Gomez, Maria C.] Germans Trias i Pujol Univ Hosp, Dept Pathol, Barcelona, Spain.
   [Palacios-Berraquero, Maria L.] Univ Navarra, Dept Hematol & Hemotherapy, Pamplona, Spain.
   [Andrada, Encarna] Elche Univ Hosp, Dept Pathol, Elche, Spain.
   [Montes, Santiago] Marques Valdecilla Univ Hosp, Dept Pathol, Santander, Spain.
   [Pastor, Francisco] Santa Lucia Univ Hosp, Dept Pathol, Murcia, Spain.
RP Palacios, J (corresponding author), Hosp Ramon & Cajal, Carr Colmenar Viejo, Madrid 28034, Spain.
EM jose.palacios@salud.madrid.org
RI Palacios, Jose/AAV-3765-2020; LOPEZ-GUERRERO, JOSE ANTONIO/Z-4808-2019
OI LOPEZ-GUERRERO, JOSE ANTONIO/0000-0002-7369-8388
FU Carlos III Health Institute (ISCIII)Instituto de Salud Carlos III
   [PIE15/00050, PI16/00887]; CIBERONC [CB16/12/00316]; European
   Development Regional Fund "A way to achieve Europe" (FEDER); Spanish
   Association Against Cancer Scientific Foundation (aecc); Spanish Group
   of Research in Ovarian Cancer (GEICO group)
FX Supported by grants from the Carlos III Health Institute (ISCIII)
   (PIE15/00050 and PI16/00887) and CIBERONC (CB16/12/00316), cofinanced by
   the European Development Regional Fund "A way to achieve Europe"
   (FEDER), and by the Spanish Association Against Cancer Scientific
   Foundation (aecc) (Grupos Coordinados Traslacionales aecc 2018 and
   AIO-aecc 2016). This study has also been partially funded by the Spanish
   Group of Research in Ovarian Cancer (GEICO group). The authors have
   disclosed that they have no significant relationships with, or financial
   interest in, any commercial companies pertaining to this article.
CR Barbari SR, 2018, G3-GENES GENOM GENET, V8, P1019, DOI 10.1534/g3.118.200042
   Bosse T, 2018, AM J SURG PATHOL, V42, P561, DOI 10.1097/PAS.0000000000001020
   Catasus L, 2004, HUM PATHOL, V35, P1360, DOI 10.1016/j.humpath.2004.07.019
   Church DN, 2015, JNCI-J NATL CANCER I, V107, DOI 10.1093/jnci/dju402
   Cybulska P, 2019, GYNECOL ONCOL, V154, P516, DOI 10.1016/j.ygyno.2019.07.012
   Gilks CB, 2018, PATHOLOGY, V50, P214, DOI 10.1016/j.pathol.2017.10.007
   Goode EL, 2017, JAMA ONCOL, V3, DOI 10.1001/jamaoncol.2017.3290
   Grywalska E, 2019, INT J MOL SCI, V20, DOI 10.3390/ijms20194705
   Hoang LN, 2015, INT J GYNECOL CANCER, V25, P1187, DOI 10.1097/IGC.0000000000000492
   Kobel M, 2016, INT J GYNECOL PATHOL, V35, P430, DOI 10.1097/PGP.0000000000000274
   Kommoss S, 2018, ANN ONCOL, V29, P1180, DOI 10.1093/annonc/mdy058
   Kononen J, 1998, NAT MED, V4, P844, DOI 10.1038/nm0798-844
   Kurman R.J., 2014, WHO CLASSIFICATION T
   Leskela S, 2020, AM J SURG PATHOL, V44, P649, DOI 10.1097/PAS.0000000000001432
   Leskela S, 2020, AM J SURG PATHOL, V44, P149, DOI 10.1097/PAS.0000000000001365
   McConechy MK, 2016, CLIN CANCER RES, V22, P2865, DOI 10.1158/1078-0432.CCR-15-2233
   McConechy MK, 2014, MODERN PATHOL, V27, P128, DOI 10.1038/modpathol.2013.107
   Park VS, 2019, DNA REPAIR, V76, P50, DOI 10.1016/j.dnarep.2019.02.007
   Parra-Herran C, 2017, MODERN PATHOL, V30, P1748, DOI 10.1038/modpathol.2017.81
   Santin AD, 2016, CLIN CANCER RES, V22, P5682, DOI 10.1158/1078-0432.CCR-16-1031
   Silverberg SG, 2000, INT J GYNECOL PATHOL, V19, P7, DOI 10.1097/00004347-200001000-00003
   Sloan EA, 2017, INT J GYNECOL PATHOL, V36, P205, DOI 10.1097/PGP.0000000000000315
   Sobecki-Rausch J, 2019, CURR TREAT OPTION ON, V20, DOI 10.1007/s11864-019-0679-5
   Talhouk A, 2015, BRIT J CANCER, V113, P299, DOI 10.1038/bjc.2015.190
   Talhouk A, 2017, CANCER-AM CANCER SOC, V123, P802, DOI 10.1002/cncr.30496
   Woodbeck R, 2019, INT J GYNECOL PATHOL, V38, P568, DOI 10.1097/PGP.0000000000000564
   Zou Y, 2014, MUTAT RES-FUND MOL M, V761, P49, DOI 10.1016/j.mrfmmm.2014.01.003
NR 27
TC 1
Z9 1
U1 0
U2 1
PU LIPPINCOTT WILLIAMS & WILKINS
PI PHILADELPHIA
PA TWO COMMERCE SQ, 2001 MARKET ST, PHILADELPHIA, PA 19103 USA
SN 0147-5185
EI 1532-0979
J9 AM J SURG PATHOL
JI Am. J. Surg. Pathol.
PD JUL
PY 2020
VL 44
IS 7
BP 982
EP 990
PG 9
WC Pathology; Surgery
SC Pathology; Surgery
GA MU1NB
UT WOS:000555437300019
PM 32384322
DA 2021-05-03
ER

PT J
AU Ullah, M
   Aoudjeghout, W
   Pimpie, C
   Pocard, M
   Mirshahi, M
AF Ullah, Matti
   Aoudjeghout, Warda
   Pimpie, Cynthia
   Pocard, Marc
   Mirshahi, Massoud
TI Mitosis in Cancer Cell Increases Immune Resistance via High Expression
   of HLA-G and PD-L1
SO CANCERS
LA English
DT Article
DE mitosis; immune resistance; cell cycle; HLA-G; PD-L1
ID CYCLE INHIBITORS; HOST-CELLS; TUMOR
AB Simple Summary Cancer results from "aggressive division" of cells, that is unchecked by the immune cells. Cancer cells express several proteins to evade the immune response. One of the main treatment against cancer is to target and block their cell division. We found that, the expression of these proteins is increased during the mitosis stage of cell division. Therefore the blockade of cell cycle in the mitotic phase may results in increased immune resistance that can further help the cancer cells in evading immune attack. Cancer is a result of "aggressive" division and uncontrolled proliferation of the abnormal cells that survive attack by immune cells. We investigated the expression of HLA-G and PD-L1 with the different stages of cancer cell division along with their role in the interaction of immune cells in vitro. Ovarian cancer (OVCAR-3) and chronic myeloid leukemia cell line (K-562) are used for this study. The correlation of protein expression with percentage of cells in each phase (G1, S and G2 phase) was evaluated through FACS. Cells were synchronized in G1, G2 and mitotic phase to evaluate gene (RT-qPCR) and protein expression (FACS). Real-time immune cell attack (RTICA) analysis with PBMCs (peripheral blood mono-nuclear cells) and cancer cells were performed. We found that cells expressing higher levels of HLA-G and PD-L1 are mainly in G2 phase and those expressing lower levels are mainly in G1 phase. Evidently, the higher expression of the two proteins was observed when synchronized in mitotic phase as compared to low expression when synchronized in G1 phase. RTICA analysis showed the presence of HLA-G delayed the lysis of the cells. In conclusion, the cancer cell can escape from immune cells in division stage that suggests the impact of mitosis index for cancer immunotherapy.
C1 [Ullah, Matti; Aoudjeghout, Warda; Pimpie, Cynthia; Pocard, Marc; Mirshahi, Massoud] Hop Lariboisiere, CAP Paris Tech, INSERM, U1275, 2 Rue Ambroise Pare, F-75010 Paris, France.
RP Mirshahi, M (corresponding author), Hop Lariboisiere, CAP Paris Tech, INSERM, U1275, 2 Rue Ambroise Pare, F-75010 Paris, France.
EM matti.ullah@inserm.fr; aoudjeghout.warda@yahoo.com;
   cynthia.pimpie@inserm.fr; marc.pocard@inserm.fr;
   massoud.mirshahi@inserm.fr
OI Mirshahi, Massoud/0000-0003-1007-2502; Aoudjeghout,
   WARDA/0000-0003-1950-3321; ULLAH, Matti/0000-0002-5253-1538
CR Alsaab HO, 2017, FRONT PHARMACOL, V8, DOI 10.3389/fphar.2017.00561
   [Anonymous], 2017, MED LETT DRUGS THER, V59, P185
   Deng JH, 2018, CANCER DISCOV, V8, P216, DOI 10.1158/2159-8290.CD-17-0915
   Dickson MA, 2009, CURR ONCOL, V16, P120
   Elliot R., 2016, SOJ IMMUNOL, V4, P1, DOI [10.15226/2372-0948/4/1/00146, DOI 10.15226/2372-0948/4/1/00146]
   Goel S, 2018, TRENDS CELL BIOL, V28, P911, DOI 10.1016/j.tcb.2018.07.002
   Goel S, 2017, NATURE, V548, P471, DOI 10.1038/nature23465
   Jackman J, 2001, Curr Protoc Cell Biol, VChapter 8, DOI 10.1002/0471143030.cb0803s00
   JavanMoghadam-Kamrani S, 2008, CELL CYCLE, V7, P2434, DOI 10.4161/cc.6364
   Jiang NN, 2006, MINI-REV MED CHEM, V6, P885, DOI 10.2174/138955706777934955
   Merino VF, 2018, BREAST CANCER RES, V20, DOI 10.1186/s13058-018-1068-x
   Mills CC, 2018, CANCER RES, V78, P320, DOI 10.1158/0008-5472.CAN-17-2782
   Mitsuiki N, 2019, IMMUNOL REV, V287, P33, DOI 10.1111/imr.12721
   Noguchi T, 2017, CANCER IMMUNOL RES, V5, P106, DOI 10.1158/2326-6066.CIR-16-0391
   Patel SP, 2020, CLIN CANCER RES, V26, P2290, DOI 10.1158/1078-0432.CCR-19-3356
   Pol J, 2018, CELL RES, V28, P501, DOI 10.1038/s41422-018-0031-9
   Rudolph P, 1998, HUM PATHOL, V29, P1216, DOI 10.1016/S0046-8177(98)90248-9
   Sasaki H, 2013, BIOMED REP, V1, P93, DOI 10.3892/br.2012.10
   Schaer DA, 2018, CELL REP, V22, P2978, DOI 10.1016/j.celrep.2018.02.053
   Shah A, 2018, CLIN CANCER RES, V24, P2999, DOI 10.1158/1078-0432.CCR-17-2369
   Specht J, 2018, ANN ONCOL, V29
   Tang HD, 2018, J CLIN INVEST, V128, P580, DOI 10.1172/JCI96061
   Ullah M, 2020, ONCOL REP, V43, P1797, DOI 10.3892/or.2020.7572
   Ullah M, 2019, NEOPLASIA, V21, P331, DOI 10.1016/j.neo.2019.01.001
   Vassilev LT, 2006, CELL CYCLE, V5, P2555, DOI 10.4161/cc.5.22.3463
   Zhang JF, 2018, NATURE, V553, P91, DOI 10.1038/nature25015
   Zhao YH, 2018, CELL PHYSIOL BIOCHEM, V47, P721, DOI 10.1159/000490025
   Zheng Y, 2019, ONCOL LETT, V18, P5399, DOI 10.3892/ol.2019.10903
NR 28
TC 1
Z9 1
U1 2
U2 2
PU MDPI
PI BASEL
PA ST ALBAN-ANLAGE 66, CH-4052 BASEL, SWITZERLAND
EI 2072-6694
J9 CANCERS
JI Cancers
PD SEP
PY 2020
VL 12
IS 9
AR 2661
DI 10.3390/cancers12092661
PG 13
WC Oncology
SC Oncology
GA OD6TF
UT WOS:000579983100001
PM 32961872
OA DOAJ Gold, Green Published
DA 2021-05-03
ER

PT J
AU Chen, TT
   Zhao, ZX
   Chen, B
   Wang, YQ
   Yang, F
   Wang, CY
   Dong, Q
   Liu, YY
   Liang, HH
   Zhao, WY
   Qi, LS
   Xu, Y
   Gu, YY
AF Chen, Tingting
   Zhao, Zhangxiang
   Chen, Bo
   Wang, Yuquan
   Yang, Fan
   Wang, Chengyu
   Dong, Qi
   Liu, Yaoyao
   Liang, Haihai
   Zhao, Wenyuan
   Qi, Lishuang
   Xu, Yan
   Gu, Yunyan
TI An individualized transcriptional signature to predict the
   epithelial-mesenchymal transition based on relative expression ordering
SO AGING-US
LA English
DT Article
DE epithelial-mesenchymal transition; 16-gene pair signature; relative
   expression orderings; prognosis; immune checkpoint genes
ID PLASTICITY; RISK
AB The epithelial-mesenchymal transition (EMT) process is involved in cancer cell metastasis and immune system activation. Hence, identification of gene expression signatures capable of predicting the EMT status of cancer cells is essential for development of therapeutic strategies. However, quantitative identification of EMT markers is limited by batch effects, the platform used, or normalization methods. We hypothesized that a set of EMT-related relative expression orderings are highly stable in epithelial samples yet are reversed in mesenchymal samples. To test this hypothesis, we analyzed transcriptome data for ovarian cancer cohorts from publicly available databases, to develop a qualitative 16-gene pair signature (16-GPS) that effectively distinguishes the mesenchymal from epithelial phenotype. Our method was superior to previous quantitative methods in terms of classification accuracy and applicability to individualized patients without requiring data normalization. Patients with mesenchymal-like ovarian cancer showed poorer overall survival compared to patients with epithelial-like ovarian cancer. Additionally, EMT score was positively correlated with expression of immune checkpoint genes and metastasis. We, therefore, established a robust EMT 16-GPS that is independent of detection platform, batch effects and individual variations, and which represents a qualitative signature for investigating the EMT and providing insights into immunotherapy for ovarian cancer patients.
[truncated: 1,228,016 more chars]
