# Supplementary material for: Evolution of Immunotherapy for Ovarian Cancer from a Bird’s-Eye Perspective: A Text-Mining Analysis of Publication Trends and Topics
Source: Front Oncol. 2022 Feb 24;12:795129. doi: 10.3389/fonc.2022.795129 (PMC8907843; doi:10.3389/fonc.2022.795129)
Supplement: Supplementary file 1 [file DataSheet_1.zip › raw data/download2013u94pt1.txt]

PT J
AU Miyatake, T
   Ueda, Y
   Morimoto, A
   Enomoto, T
   Nishida, S
   Shirakata, T
   Oka, Y
   Tsuboi, A
   Oji, Y
   Hosen, N
   Nakatsuka, S
   Morita, S
   Sakamoto, J
   Sugiyama, H
   Kimura, T
AF Miyatake, Takashi
   Ueda, Yutaka
   Morimoto, Akiko
   Enomoto, Takayuki
   Nishida, Sumiyuki
   Shirakata, Toshiaki
   Oka, Yoshihiro
   Tsuboi, Akihiro
   Oji, Yusuke
   Hosen, Naoki
   Nakatsuka, Shin-ichi
   Morita, Satoshi
   Sakamoto, Junichi
   Sugiyama, Haruo
   Kimura, Tadashi
TI WT1 peptide immunotherapy for gynecologic malignancies resistant to
   conventional therapies: a phase II trial
SO JOURNAL OF CANCER RESEARCH AND CLINICAL ONCOLOGY
LA English
DT Article
DE WT1 peptide immunotherapy; Gynecologic malignancy; Anti-tumor effect;
   Survival; Stable disease; Toxicity
ID RECURRENT OVARIAN-CANCER; VACCINE; CHEMOTHERAPY; CARBOPLATIN;
   PACLITAXEL; TOPOTECAN; DISEASE; PATIENT; WOMEN; I/II
AB The aim of the present study was to analyze the long-term survival effects of WT1 peptide vaccine, in addition to its anti-tumor effects and toxicity.
   A phase II clinical trial was conducted during the period of 2004-2010 at Osaka University Hospital, Osaka, Japan. The patients who had gynecologic malignancies progressing against previous treatments received WT1 peptide vaccine intradermally at 1-week intervals for 12 weeks. The vaccination was allowed to further continue, unless the patient's condition became significantly worse due to the disease progression.
   Forty out of 42 patients, who met all the inclusion criteria, underwent WT1 peptide vaccine. Among these 40 patients, stable disease was observed in 16 cases (40 %). Skin toxicity of a grade 1, 2 and 3 occurred in 25 cases (63 %), 9 cases (23 %) and a single case (3 %), respectively, and liver toxicity of grade 1 in a single case (3 %). The overall survival period was significantly longer in cases positive for the WT1 peptide-specific delayed-type hypersensitivity (DTH) reaction after the vaccination, compared to those negative for the DTH reaction (p = 0.023). Multivariate Cox proportional hazards analysis demonstrated that the adjusted hazard ratio for the negative DTH reaction was 2.73 (95 % CI 1.04-7.19, p = 0.043).
   WT1 peptide vaccine may be a potential treatment, with limited toxicity, for gynecologic malignancies that have become resistant to conventional therapies. Larger scale of clinical studies is required to establish the efficacy of the WT1 peptide vaccine for gynecologic malignancies.
C1 [Miyatake, Takashi; Ueda, Yutaka; Morimoto, Akiko; Enomoto, Takayuki; Kimura, Tadashi] Osaka Univ, Grad Sch Med, Dept Obstet & Gynecol, Suita, Osaka 5650871, Japan.
   [Nishida, Sumiyuki; Tsuboi, Akihiro; Oji, Yusuke] Osaka Univ, Grad Sch Med, Dept Canc Immunotherapy, Suita, Osaka 5650871, Japan.
   [Shirakata, Toshiaki] Osaka Univ, Grad Sch Med, Dept Biomed Informat, Suita, Osaka 5650871, Japan.
   [Oka, Yoshihiro] Osaka Univ, Grad Sch Med, Dept Resp Med Allergy & Rheumat Dis, Suita, Osaka 5650871, Japan.
   [Oka, Yoshihiro] Osaka Univ, Dept Immunopathol, WPI Immunol Frontier Res Ctr, Suita, Osaka 5650871, Japan.
   [Hosen, Naoki] Osaka Univ, Grad Sch Med, Dept Canc Stem Cell Biol, Suita, Osaka 5650871, Japan.
   [Nakatsuka, Shin-ichi] Kansai Rosai Hosp, Dept Pathol, Amagasaki, Hyogo 6608511, Japan.
   [Morita, Satoshi] Yokohama City Univ, Med Ctr, Dept Clin Stat, Yokohama, Kanagawa 2320024, Japan.
   [Sakamoto, Junichi] Nagoya Univ, Grad Sch Med, Dept Hlth & Community Med, Nagoya, Aichi 4668550, Japan.
   [Sugiyama, Haruo] Osaka Univ, Grad Sch Med, Dept Funct Diagnost Sci, Suita, Osaka 5650871, Japan.
RP Ueda, Y (corresponding author), Osaka Univ, Grad Sch Med, Dept Obstet & Gynecol, 2-2 Yamadaoka, Suita, Osaka 5650871, Japan.
EM ZVF03563@nifty.ne.jp
RI Nakatsuka, Shin-ichi/AAW-5968-2020
OI Nakatsuka, Shin-ichi/0000-0002-0055-8149
FU Grants-in-Aid for Scientific ResearchMinistry of Education, Culture,
   Sports, Science and Technology, Japan (MEXT)Japan Society for the
   Promotion of ScienceGrants-in-Aid for Scientific Research (KAKENHI)
   [25293338] Funding Source: KAKEN
CR Cheever MA, 2009, CLIN CANCER RES, V15, P5323, DOI 10.1158/1078-0432.CCR-09-0737
   Chiyoda T, 2010, EUR J GYNAECOL ONCOL, V31, P364
   Disaia P, 2002, CLIN GYNECOLOGIC ONC
   Dizon DS, 2003, GYNECOL ONCOL, V91, P584, DOI 10.1016/j.ygyno.2003.08.017
   Dohi S, 2011, ANTICANCER RES, V31, P2441
   Eisenhauer EA, 2009, EUR J CANCER, V45, P228, DOI 10.1016/j.ejca.2008.10.026
   Harries M, 2002, LANCET ONCOL, V3, P537, DOI 10.1016/S1470-2045(02)00847-1
   Hashii Y, 2010, PEDIATR BLOOD CANCER, V55, P352, DOI 10.1002/pbc.22522
   Izumoto S, 2008, J NEUROSURG, V108, P963, DOI 10.3171/JNS/2008/108/5/0963
   Koensgen D, 2008, CANCER CHEMOTH PHARM, V62, P393, DOI 10.1007/s00280-007-0617-2
   Markman M, 2003, GYNECOL ONCOL, V90, P593, DOI 10.1016/S0090-8258(03)00399-8
   Morita S, 2006, JPN J CLIN ONCOL, V36, P231, DOI 10.1093/jjco/hyl005
   Nishio S, 2006, J CLIN ONCOL S, V24, P15045
   Ohno S, 2009, ANTICANCER RES, V29, P4779
   Oji Y, 2010, EUR J HAEMATOL, V85, P358, DOI 10.1111/j.1600-0609.2010.01497.x
   Oka Y, 2010, IMMUNOTHERAPY-UK, V2, P591, DOI 10.2217/IMT.10.58
   Vergote I, 2009, EUR J CANCER, V45, P2324, DOI 10.1016/j.ejca.2009.05.016
NR 17
TC 20
Z9 21
U1 0
U2 2
PU SPRINGER
PI NEW YORK
PA 233 SPRING ST, NEW YORK, NY 10013 USA
SN 0171-5216
J9 J CANCER RES CLIN
JI J. Cancer Res. Clin. Oncol.
PD MAR
PY 2013
VL 139
IS 3
BP 457
EP 463
DI 10.1007/s00432-012-1348-2
PG 7
WC Oncology
SC Oncology
GA 088MZ
UT WOS:000314840300012
PM 23160854
DA 2021-05-03
ER

PT J
AU Liu, XF
   FitzGerald, DJ
   Pastan, I
AF Liu, Xiu Fen
   FitzGerald, David J.
   Pastan, Ira
TI The Insulin Receptor Negatively Regulates the Action of Pseudomonas
   Toxin-Based Immunotoxins and Native Pseudomonas Toxin
SO CANCER RESEARCH
LA English
DT Article
ID I RECEPTORS; CANCER; MESOTHELIN; THERAPY; IMMUNOTHERAPY; APOPTOSIS;
   EXOTOXIN; GLUCOSE
AB SS1P is a recombinant immunotoxin composed of an antimesothelin Fv fragment fused to a truncated portion of Pseudomonas exotoxin A. SS1P targets and kills mesothelin-expressing tumors, which include mesothlioma as well as ovarian, lung, and pancreatic cancers. SS1P is currently in clinical trials in mesothelioma. Because insulin acting through the insulin receptor is a survival factor for many cancer cell lines, we explored how lowering insulin receptor level would affect the cytotoxic action of SS1P. We show here that siRNA knockdown of the insulin receptor enhanced the cytotoxic action of native Pseudomonas exotoxin and enhanced SS1P toxicity on several human cell lines, but did not affect the response to other cytotoxic agents such as TRAIL, etoposide, and cycloheximide. To determine how insulin receptor knockdown enhances SS1P action, we analyzed various steps involved in cell killing. We found that insulin receptor knockdown increases the cleavage of SS1P by furin, which allows more toxin to reach the cytosol and inactivate elongation factor 2. These findings indicate that the insulin receptor negatively regulates immunotoxin action. Cancer Res; 73(7); 2281-8. (C)2013 AACR.
C1 [Liu, Xiu Fen; FitzGerald, David J.; Pastan, Ira] NCI, Mol Biol Lab, Ctr Canc Res, NIH, Bethesda, MD 20892 USA.
RP Pastan, I (corresponding author), NCI, Mol Biol Lab, 37 Convent Dr,Room 5106, Bethesda, MD 20892 USA.
EM pastani@mail.nih.gov
RI pastan, ira/P-9319-2019
OI pastan, ira/0000-0002-9223-0270
FU Intramural Research Program of the NIH, National Cancer Institute,
   Center for Cancer ResearchUnited States Department of Health & Human
   ServicesNational Institutes of Health (NIH) - USANIH National Cancer
   Institute (NCI); NATIONAL CANCER INSTITUTEUnited States Department of
   Health & Human ServicesNational Institutes of Health (NIH) - USANIH
   National Cancer Institute (NCI) [ZIABC008753, ZIABC008757] Funding
   Source: NIH RePORTER
FX This research was supported by the Intramural Research Program of the
   NIH, National Cancer Institute, Center for Cancer Research.
CR Adams GP, 2005, NAT BIOTECHNOL, V23, P1147, DOI 10.1038/nbt1137
   Belfiore A, 2009, ENDOCR REV, V30, P586, DOI 10.1210/er.2008-0047
   Boucher J, 2010, SCI SIGNAL, V3, DOI 10.1126/scisignal.2001173
   Bryant NJ, 2002, NAT REV MOL CELL BIO, V3, P267, DOI 10.1038/nrm782
   Chiron MF, 1997, J BIOL CHEM, V272, P31707, DOI 10.1074/jbc.272.50.31707
   Du X, 2010, MOL CELL BIOL, V30, P3444, DOI 10.1128/MCB.00813-09
   Dupont J, 2001, HORM RES, V55, P22, DOI 10.1159/000063469
   FitzGerald DJ, 2011, CANCER RES, V71, P6300, DOI 10.1158/0008-5472.CAN-11-1374
   Frasca Francesco, 2008, Archives of Physiology and Biochemistry, V114, P23, DOI [10.1080/13813450801969715, 10.1080/13813450801969715 ]
   Hassan R, 2005, AM J CLIN PATHOL, V124, P838, DOI 10.1309/F1B64CL7H8VJKEAF
   Hassan R, 2004, CLIN CANCER RES, V10, P3937, DOI 10.1158/1078-0432.CCR-03-0801
   Hassan R, 2008, EUR J CANCER, V44, P46, DOI 10.1016/j.ejca.2007.08.028
   Hassan R, 2007, CLIN CANCER RES, V13, P5144, DOI 10.1158/1078-0432.CCR-07-0869
   Pastan Ira, 2004, Methods Mol Biol, V248, P503
   Pastan I, 2006, NAT REV CANCER, V6, P559, DOI 10.1038/nrc1891
   Rao AW, 1998, J BIOL CHEM, V273, P25450, DOI 10.1074/jbc.273.39.25450
   Saltiel AR, 2001, NATURE, V414, P799, DOI 10.1038/414799a
   Sciacca L, 1999, ONCOGENE, V18, P2471, DOI 10.1038/sj.onc.1202600
   Spooner RA, 2010, CURR OPIN DRUG DISC, V13, P86
   Taniguchi CM, 2006, NAT REV MOL CELL BIO, V7, P85, DOI 10.1038/nrm1837
   Ulanet DB, 2010, P NATL ACAD SCI USA, V107, P10791, DOI 10.1073/pnas.0914076107
   Weldon JE, 2011, FEBS J, V278, P4683, DOI 10.1111/j.1742-4658.2011.08182.x
   Wu AM, 2005, NAT BIOTECHNOL, V23, P1137, DOI 10.1038/nbt1141
NR 23
TC 18
Z9 18
U1 0
U2 7
PU AMER ASSOC CANCER RESEARCH
PI PHILADELPHIA
PA 615 CHESTNUT ST, 17TH FLOOR, PHILADELPHIA, PA 19106-4404 USA
SN 0008-5472
EI 1538-7445
J9 CANCER RES
JI Cancer Res.
PD APR 1
PY 2013
VL 73
IS 7
BP 2281
EP 2288
DI 10.1158/0008-5472.CAN-12-3436
PG 8
WC Oncology
SC Oncology
GA 118AU
UT WOS:000316995600025
PM 23348423
OA Bronze, Green Accepted
DA 2021-05-03
ER

PT J
AU Gao, X
   Zheng, FJ
   Guo, G
   Liu, XX
   Fan, RR
   Qian, ZY
   Huang, N
   Wei, YQ
AF Gao, Xiang
   Zheng, Fengjin
   Guo, Gang
   Liu, XiaoXiao
   Fan, Rangrang
   Qian, Zhi-yong
   Huang, Ning
   Wei, Yu-quan
TI Improving the anti-colon cancer activity of curcumin with biodegradable
   nano-micelles
SO JOURNAL OF MATERIALS CHEMISTRY B
LA English
DT Article
ID PEG-PLA NANOPARTICLES; COLORECTAL-CANCER; OVARIAN-CANCER; DRUG-DELIVERY;
   POLYMERIC MICELLES; CELLS; TUMORS; IMMUNOTHERAPY; DOXORUBICIN;
   FORMULATION
AB Curcumin (Cur) showed an antitumor effect by anti-angiogenesis and the induction of apoptosis. However, curcumin is limited in clinical applications by its hydrophobicity. Therefore, improving the water-solublilty and antitumor effect of curcumin are very meaningful. In this work, biodegradable monomethoxy poly(ethylene glycol) poly(lactide) copolymer (MPEG-PLA) micelles were employed to deliver curcumin by a self-assembly method. The obtained curcumin loaded polymeric micelles (Cur/MPEG-PLA) with a drug loading of 8% were monodisperse and similar to 30 nm in diameter, which could release curcumin in an extended period in vitro and in vivo. In addition, Cur/MPEG-PLA showed a larger effect on cell growth inhibition and the induction of cell apoptosis than free curcumin in vitro. Furthermore, the therapy efficiency of Cur/MPEG-PLA on a colon cancer mouse model was evaluated in detail. Cur/MPEG-PLA could cause a more significant inhibitory effect on colon tumor growth than free curcumin with the same dose (P < 0.05 or P < 0.05, respectively), which indicated that Cur/MPEG-PLA could improve the antitumor effect of curcumin in vivo. Immunohistochemical and immunofluorescent analysis showed that Cur/MPEG-PLA could induce more tumor cell apoptosis, and inhibit more angiogenesis than the free drug group. Besides, Cur/MPEG-PLA exhibited a larger anti-angiogenesis effect in vivo. Finally, the anti-lung metastasis efficiency of Cur/MPEG-PLA on the colon cancer model was evaluated. Cur/MPEG-PLA could cause a more significant inhibitory effect on lung metastasis than free curcumin with the same dose (P < 0.05), which indicates that Cur/MPEG-PLA could improve the anti-lung metastasis effect of curcumin in vivo. Our data suggested Cur/MPEG-PLA may have potential clinical applications in colon cancer therapy.
C1 [Gao, Xiang; Zheng, Fengjin; Huang, Ning] Sichuan Univ, Coll Preclin & Forens Med Sci, Dept Pathophysiol, Chengdu 610041, Peoples R China.
   [Gao, Xiang; Guo, Gang; Liu, XiaoXiao; Fan, Rangrang; Qian, Zhi-yong; Wei, Yu-quan] Sichuan Univ, West China Med Sch, West China Hosp, State Key Lab Biotherapy, Chengdu 610041, Peoples R China.
   [Gao, Xiang; Guo, Gang; Liu, XiaoXiao; Fan, Rangrang; Qian, Zhi-yong; Wei, Yu-quan] Sichuan Univ, West China Med Sch, West China Hosp, Ctr Canc, Chengdu 610041, Peoples R China.
RP Huang, N (corresponding author), Sichuan Univ, Coll Preclin & Forens Med Sci, Dept Pathophysiol, Chengdu 610041, Peoples R China.
EM huangpangxiao2012@163.com
FU National ST Major Project [2011ZX09102-001-10, 2013ZX09301304-007]
FX This work was financially supported by the National S&T Major Project
   (2011ZX09102-001-10 and 2013ZX09301304-007).
CR Ali S, 2010, CANCER RES, V70, P3606, DOI 10.1158/0008-5472.CAN-09-4598
   Armstrong DK, 2002, ONCOLOGIST, V7, P20, DOI 10.1634/theoncologist.7-suppl_5-20
   Bhattacharyya S, 2010, CELL MOL IMMUNOL, V7, P306, DOI 10.1038/cmi.2010.11
   Bisht S, 2011, LAB INVEST, V91, P1383, DOI 10.1038/labinvest.2011.86
   Boffetta P, 2012, ANN ONCOL, V23, P1894, DOI 10.1093/annonc/mdr562
   Brinker CJ, 2012, NAT MATER, V11, P831, DOI 10.1038/nmat3434
   Cabral H, 2011, NAT NANOTECHNOL, V6, P815, DOI [10.1038/nnano.2011.166, 10.1038/NNANO.2011.166]
   Chen A, 2006, ONCOGENE, V25, P278, DOI [10.1038/sj.onc.1209019, 10.1038/sj.onc.1209573]
   Dong YC, 2004, BIOMATERIALS, V25, P2843, DOI 10.1016/j.biomaterials.2003.09.055
   Fulop Z, 2013, CARBOHYD POLYM, V97, P635, DOI 10.1016/j.carbpol.2013.05.053
   Gaedeke J, 2005, KIDNEY INT, V68, P2042, DOI 10.1111/j.1523-1755.2005.00658.x
   Gao X, 2013, INT J NANOMED, V8, P971, DOI 10.2147/IJN.S39532
   Gao X, 2012, NANOSCALE, V4, P7021, DOI 10.1039/c2nr32181e
   Gao XL, 2006, BIOMATERIALS, V27, P3482, DOI 10.1016/j.biomaterials.2006.01.038
   Gong CY, 2012, NANOSCALE, V4, P6004, DOI 10.1039/c2nr31517c
   Gong CY, 2012, NANOSCALE, V4, P3095, DOI 10.1039/c2nr30278k
   Gou ML, 2011, NANOTECHNOLOGY, V22, DOI 10.1088/0957-4484/22/9/095102
   Guo G, 2011, NANOSCALE, V3, P3825, DOI 10.1039/c1nr10484e
   Herzog T, 2005, J CLIN ONCOL, V23, p458S
   Hu QY, 2013, BIOMATERIALS, V34, P5640, DOI 10.1016/j.biomaterials.2013.04.025
   Joshu CE, 2012, CANCER PREV RES, V5, P138, DOI 10.1158/1940-6207.CAPR-11-0322
   Kakarala M, 2010, BREAST CANCER RES TR, V122, P777, DOI 10.1007/s10549-009-0612-x
   Kataoka K, 2001, ADV DRUG DELIVER REV, V47, P113, DOI 10.1016/S0169-409X(00)00124-1
   Key TJ, 2012, INT J CANCER, V131, pE320, DOI 10.1002/ijc.27386
   Kim SC, 2001, J CONTROL RELEASE, V72, P191, DOI 10.1016/S0168-3659(01)00275-9
   Kim SG, 2011, CLIN CANCER RES, V17, P5953, DOI 10.1158/1078-0432.CCR-11-1272
   Liu JY, 2003, BLOOD, V102, P1815, DOI 10.1182/blood-2002-12-3772
   MacKay JA, 2009, NAT MATER, V8, P993, DOI [10.1038/NMAT2569, 10.1038/nmat2569]
   Markman M, 2008, DRUGS, V68, P771, DOI 10.2165/00003495-200868060-00004
   Meng Z, 2013, ACTA PHARMACOL SIN, V34, P901, DOI 10.1038/aps.2013.24
   O'Sullivan-Coyne G, 2009, BRIT J CANCER, V101, P1585, DOI 10.1038/sj.bjc.6605308
   Panyam J, 2012, ADV DRUG DELIVER REV, V64, P61, DOI 10.1016/j.addr.2012.09.023
   Prahallad A, 2012, NATURE, V483, P100, DOI 10.1038/nature10868
   Rocks N, 2012, BRIT J CANCER, V107, P1083, DOI 10.1038/bjc.2012.379
   Ruan G, 2003, BIOMATERIALS, V24, P5037, DOI 10.1016/S0142-9612(03)00419-8
   Ryan JL, 2013, RADIAT RES, V180, P34, DOI 10.1667/RR3255.1
   Saleh M, 2011, NAT REV IMMUNOL, V11, P9, DOI 10.1038/nri2891
   Seshagiri S, 2012, NATURE, V488, P660, DOI 10.1038/nature11282
   Siegel R, 2012, CA-CANCER J CLIN, V62, P10, DOI 10.3322/caac.20138
   Srikanth M, 2012, NAT REV NEUROL, V8, P307, DOI 10.1038/nrneurol.2012.76
   Sun DM, 2010, MOL THER, V18, P1606, DOI 10.1038/mt.2010.105
   Turati F, 2012, EUR J CLIN NUTR, V66, P517, DOI 10.1038/ejcn.2011.217
   Uskokovic V, 2012, BIOMATERIALS, V33, P1663, DOI 10.1016/j.biomaterials.2011.11.010
   van Kruijsdijk RCM, 2013, CANCER EPIDEM BIOMAR, V22, P1267, DOI 10.1158/1055-9965.EPI-13-0090
   Wang QL, 2013, NAT COMMUN, V4, DOI 10.1038/ncomms2886
   Woodcock J, 2007, NAT REV DRUG DISCOV, V6, P437, DOI 10.1038/nrd2307
   Yallapu MM, 2010, J OVARIAN RES, V3, DOI 10.1186/1757-2215-3-11
   Zauber AG, 2012, NEW ENGL J MED, V366, P687, DOI 10.1056/NEJMoa1100370
   Zubarev ER, 2013, NAT NANOTECHNOL, V8, P396, DOI 10.1038/nnano.2013.109
NR 49
TC 38
Z9 39
U1 0
U2 73
PU ROYAL SOC CHEMISTRY
PI CAMBRIDGE
PA THOMAS GRAHAM HOUSE, SCIENCE PARK, MILTON RD, CAMBRIDGE CB4 0WF, CAMBS,
   ENGLAND
SN 2050-750X
EI 2050-7518
J9 J MATER CHEM B
JI J. Mat. Chem. B
PY 2013
VL 1
IS 42
BP 5778
EP 5790
DI 10.1039/c3tb21091j
PG 13
WC Materials Science, Biomaterials
SC Materials Science
GA 235ZR
UT WOS:000325763200007
PM 32261235
DA 2021-05-03
ER

PT J
AU Tang, ZW
   Feng, MQ
   Gao, W
   Phung, Y
   Chen, WZ
   Chaudhary, A
   St Croix, B
   Qian, M
   Dimitrov, DS
   Ho, M
AF Tang, Zhewei
   Feng, Mingqian
   Gao, Wei
   Phung, Yen
   Chen, Weizao
   Chaudhary, Amit
   St Croix, Brad
   Qian, Min
   Dimitrov, Dimiter S.
   Ho, Mitchell
TI A Human Single-Domain Antibody Elicits Potent Antitumor Activity by
   Targeting an Epitope in Mesothelin Close to the Cancer Cell Surface
SO MOLECULAR CANCER THERAPEUTICS
LA English
DT Article
ID HUMAN MONOCLONAL-ANTIBODY; HIGH-AFFINITY; IN-VITRO; OVARIAN CANCERS;
   IMMUNOTHERAPY; CYTOTOXICITY; IMMUNOTOXIN; THERAPY; DISPLAY; VIVO
AB Monoclonal antibodies against mesothelin are being evaluated for the treatment of mesothelioma and multiple forms of cancers, and show great promise for clinical development for solid cancers. Antibodies against mesothelin have been shown to act via immunotoxin-based inhibition of tumor growth and induction of antibody-dependent cell-mediated cytotoxicity (ADCC). However, complement-dependent cytotoxicity (CDC), considered an important additional mechanism of therapeutic antibodies against tumors, is inactive for such antibodies. Here, we used phage display antibody engineering technology and synthetic peptide screening to identify SD1, a human single-domain antibody to mesothelin. SD1 recognizes a conformational epitope at the C-terminal end (residues 539-588) of mesothelin close to the cell surface. To investigate SD1 as a potential therapeutic agent, we generated a recombinant human Fc (SD1-hFc) fusion protein. Interestingly, the SD1-hFc protein exhibits strong CDC activity, in addition to ADCC, against mesothelin-expressing tumor cells. Furthermore, it causes growth inhibition of human tumor xenografts in nude mice as a single agent. SD1 is the first human single-domain antibody targeting mesothelin-expressing tumors, shows potential as a cancer therapeutic candidate, and may improve current antibody therapy targeting mesothelin-expressing tumors. Mol Cancer Ther; 12(4); 416-26. (C) 2013 AACR.
C1 [Tang, Zhewei; Qian, Min] E China Normal Univ, Sch Life Sci, Inst Biomed Sci, Shanghai 200062, Peoples R China.
   [Tang, Zhewei; Feng, Mingqian; Gao, Wei; Phung, Yen; Ho, Mitchell] NCI, Antibody Therapy Sect, Mol Biol Lab, Ctr Canc Res,NIH, Bethesda, MD 20892 USA.
   [Chen, Weizao; Dimitrov, Dimiter S.] NCI, Prot Interact Grp, CCR Nanobiol Program, Frederick, MD 21701 USA.
   [Chaudhary, Amit; St Croix, Brad] NCI, Tumor Angiogenesis Sect, Mouse Canc Genet Program, Frederick Natl Lab Canc Res, Frederick, MD 21701 USA.
RP Ho, M (corresponding author), NCI, Antibody Therapy Sect, Mol Biol Lab, Ctr Canc Res, 37 Convent Dr,Room 5002C, Bethesda, MD 20892 USA.
EM homi@mail.nih.gov
RI Ho, Mitchell/F-5059-2015
FU NIH, NCI, Center for Cancer ResearchUnited States Department of Health &
   Human ServicesNational Institutes of Health (NIH) - USANIH National
   Cancer Institute (NCI) [Z01 BC 010891, ZIA BC010891]; NCIUnited States
   Department of Health & Human ServicesNational Institutes of Health (NIH)
   - USANIH National Cancer Institute (NCI); NATIONAL CANCER
   INSTITUTEUnited States Department of Health & Human ServicesNational
   Institutes of Health (NIH) - USANIH National Cancer Institute (NCI)
   [Z01BC010891, ZIABC010891, ZIABC010578, ZIABC010701] Funding Source: NIH
   RePORTER
FX This research was supported by the Intramural Research Program of the
   NIH, NCI, Center for Cancer Research (Z01 BC 010891 and ZIA BC010891)
   and by the 2011 NCI Director's Intramural Innovation Award (Principal
   Investigator Award) to M. Ho. This work was also possible due to a
   Mesothelioma Applied Research Foundation Craig Kozicki Memorial Grant to
   M. Ho.
CR Alduaij W, 2011, BLOOD, V117, P4519, DOI 10.1182/blood-2010-07-296913
   Arbabi-Ghahroudi Mehdi, 2009, V502, P341, DOI 10.1007/978-1-60327-565-1_20
   Barouch DH, 2005, J VIROL, V79, P8828, DOI 10.1128/JVI.79.14.8828-8834.2005
   Chan CE, 2012, PLOS ONE, V5
   CHANG K, 1992, CANCER RES, V52, P181
   Chang K, 1996, P NATL ACAD SCI USA, V93, P136, DOI 10.1073/pnas.93.1.136
   Chaudhary A, 2012, CANCER CELL, V21, P212, DOI 10.1016/j.ccr.2012.01.004
   Chen WZ, 2008, J MOL BIOL, V382, P779, DOI 10.1016/j.jmb.2008.07.054
   Chowdhury PS, 1999, NAT BIOTECHNOL, V17, P568
   Cragg MS, 2004, BLOOD, V103, P2738, DOI 10.1182/blood-2003-06-2031
   Di Gaetano N, 2003, J IMMUNOL, V171, P1581, DOI 10.4049/jimmunol.171.3.1581
   Feng Y, 2009, MOL CANCER THER, V8, P1113, DOI 10.1158/1535-7163.MCT-08-0945
   Hassan Raffit, 2007, Cancer Immun, V7, P20
   Hassan R, 2008, EUR J CANCER, V44, P46, DOI 10.1016/j.ejca.2007.08.028
   Hassan R, 2010, CLIN CANCER RES, V16, P6132, DOI 10.1158/1078-0432.CCR-10-2275
   Ho M, 2005, CLIN CANCER RES, V11, P3814, DOI 10.1158/1078-0432.CCR-04-2304
   Ho M, 2005, J BIOL CHEM, V280, P607, DOI 10.1074/jbc.M409783200
   Ho M, 2007, CLIN CANCER RES, V13, P1571, DOI 10.1158/1078-0432.CCR-06-2161
   Ho M, 2006, P NATL ACAD SCI USA, V103, P9637, DOI 10.1073/pnas.0603653103
   Ho M, 2011, BIODRUGS, V25, P275, DOI 10.2165/11595360-000000000-00000
   Ho M, 2011, INT J CANCER, V128, P2020, DOI 10.1002/ijc.25557
   Ho Mitchell, 2009, V525, P293, DOI 10.1007/978-1-59745-554-1_15
   Jiang YW, 2011, PROTEIN EXPRES PURIF, V76, P7, DOI 10.1016/j.pep.2010.11.004
   Jung ST, 2010, P NATL ACAD SCI USA, V107, P604, DOI 10.1073/pnas.0908590107
   Kaneko O, 2009, J BIOL CHEM, V284, P3739, DOI 10.1074/jbc.M806776200
   Kelly RJ, 2012, MOL CANCER THER, V11, P517, DOI 10.1158/1535-7163.MCT-11-0454
   Li BH, 2008, CANCER RES, V68, P2400, DOI 10.1158/0008-5472.CAN-07-6663
   Mossner E, 2010, BLOOD, V115, P4393, DOI 10.1182/blood-2009-06-225979
   Ofek G, 2010, J VIROL, V84, P2955, DOI 10.1128/JVI.02257-09
   Onda M, 2005, CLIN CANCER RES, V11, P5840, DOI 10.1158/1078-0432.CCR-05-0578
   Pastan I, 2006, NAT REV CANCER, V6, P559, DOI 10.1038/nrc1891
   Pawluczkowycz AW, 2009, J IMMUNOL, V183, P749, DOI 10.4049/jimmunol.0900632
   Stork R, 2008, J BIOL CHEM, V283, P7804, DOI 10.1074/jbc.M709179200
   Tchou J, 2012, BREAST CANCER RES TR, V133, P799, DOI 10.1007/s10549-012-2018-4
   Weiner LM, 2010, NAT REV IMMUNOL, V10, P317, DOI 10.1038/nri2744
   Xiang XR, 2011, J CANCER, V2, P280, DOI 10.7150/jca.2.280
   Yu LP, 2010, J CANCER, V1, P141
   Zhang YJ, 2010, CANCER RES, V70, P1082, DOI 10.1158/0008-5472.CAN-09-2405
NR 38
TC 25
Z9 26
U1 0
U2 18
PU AMER ASSOC CANCER RESEARCH
PI PHILADELPHIA
PA 615 CHESTNUT ST, 17TH FLOOR, PHILADELPHIA, PA 19106-4404 USA
SN 1535-7163
J9 MOL CANCER THER
JI Mol. Cancer Ther.
PD APR
PY 2013
VL 12
IS 4
BP 416
EP 426
DI 10.1158/1535-7163.MCT-12-0731
PG 11
WC Oncology
SC Oncology
GA 123NB
UT WOS:000317395800008
PM 23371858
OA Green Accepted, Other Gold
DA 2021-05-03
ER

PT J
AU Ritchie, DS
   Neeson, PJ
   Khot, A
   Peinert, S
   Tai, T
   Tainton, K
   Chen, KR
   Shin, M
   Wall, DM
   Honemann, D
   Gambell, P
   Westerman, DA
   Haurat, J
   Westwood, JA
   Scott, AM
   Kravets, L
   Dickinson, M
   Trapani, JA
   Smyth, MJ
   Darcy, PK
   Kershaw, MH
   Prince, HM
AF Ritchie, David S.
   Neeson, Paul J.
   Khot, Amit
   Peinert, Stefan
   Tai, Tsin
   Tainton, Kellie
   Chen, Karen
   Shin, Mandy
   Wall, Dominic M.
   Hoenemann, Dirk
   Gambell, Peter
   Westerman, David A.
   Haurat, Javier
   Westwood, Jennifer A.
   Scott, Andrew M.
   Kravets, Lucy
   Dickinson, Michael
   Trapani, Joseph A.
   Smyth, Mark J.
   Darcy, Phillip K.
   Kershaw, Michael H.
   Prince, H. Miles
TI Persistence and Efficacy of Second Generation CAR T Cell Against the LeY
   Antigen in Acute Myeloid Leukemia
SO MOLECULAR THERAPY
LA English
DT Article
ID MULTIPLE-MYELOMA; OVARIAN-CANCER; ADOPTIVE IMMUNOTHERAPY; CHIMERIC
   RECEPTOR; CLINICAL-TRIAL; TUMOR-CELLS; LYMPHOCYTES; EXPRESSION; BLOOD;
   EXPANSION
AB In a phase I study of autologous chimeric antigen receptor (CAR) anti-LeY T-cell therapy of acute myeloid leukemia (AML), we examined the safety and postinfusion persistence of adoptively transferred T cells. Following fludarabine-containing preconditioning, four patients received up to 1.3 x 109 total T cells, of which 14-38% expressed the CAR. Grade 3 or 4 toxicity was not observed. One patient achieved a cytogenetic remission whereas another with active leukemia had a reduction in peripheral blood (PB) blasts and a third showed a protracted remission. Using an aliquot of In 111-labeled CAR T cells, we demonstrated trafficking to the bone marrow (BM) in those patients with the greatest clinical benefit. Furthermore, in a patient with leukemia cutis, CAR T cells infiltrated proven sites of disease. Serial PCR of PB and BM for the LeY transgene demonstrated that infused CAR T cells persisted for up to 10 months. Our study supports the feasibility and safety of CAR-T-cell therapy in high-risk AML, and demonstrates durable in vivo persistence.
C1 [Ritchie, David S.; Neeson, Paul J.; Westwood, Jennifer A.; Trapani, Joseph A.; Smyth, Mark J.; Darcy, Phillip K.; Kershaw, Michael H.; Prince, H. Miles] Univ Melbourne, Sir Peter MacCallum Dept Oncol, Melbourne, Vic, Australia.
   [Ritchie, David S.; Neeson, Paul J.; Tai, Tsin; Tainton, Kellie; Chen, Karen; Shin, Mandy; Dickinson, Michael; Prince, H. Miles] Peter MacCallum Canc Ctr, Hematol Immunol Translat Res Lab, East Melbourne, Vic 8006, Australia.
   [Neeson, Paul J.; Westwood, Jennifer A.; Trapani, Joseph A.; Smyth, Mark J.; Darcy, Phillip K.; Kershaw, Michael H.; Prince, H. Miles] Peter MacCallum Canc Ctr, Canc Immunol Res Program, East Melbourne, Vic 8006, Australia.
   [Ritchie, David S.; Khot, Amit; Peinert, Stefan; Hoenemann, Dirk; Dickinson, Michael; Prince, H. Miles] Peter MacCallum Canc Ctr, Div Canc Med, East Melbourne, Vic 8006, Australia.
   [Ritchie, David S.; Wall, Dominic M.; Gambell, Peter; Haurat, Javier; Kravets, Lucy; Prince, H. Miles] Peter MacCallum Canc Ctr, Ctr Blood Cell Therapies, East Melbourne, Vic 8006, Australia.
   [Wall, Dominic M.; Gambell, Peter; Westerman, David A.] Peter MacCallum Canc Ctr, Dept Pathol, East Melbourne, Vic 8006, Australia.
   [Wall, Dominic M.; Scott, Andrew M.] Ludwig Inst Canc Res, Heidelberg, Vic, Australia.
RP Prince, HM (corresponding author), Peter MacCallum Canc Ctr, St Andrews Pl, East Melbourne, Vic 8006, Australia.
EM Miles.Prince@petermac.org
RI Smyth, Mark J/H-8709-2014; Neeson, Paul/ABD-4686-2020; Khot,
   Amit/J-2594-2019
OI Smyth, Mark J/0000-0001-7098-7240; Trapani, Joseph/0000-0003-0983-1532;
   Scott, Andrew/0000-0002-6656-295X; Darcy, Phillip/0000-0002-5303-9561;
   Neeson, Paul/0000-0002-2729-5887; Kershaw, Michael/0000-0002-2697-487X;
   Khot, Amit/0000-0002-9210-5373
FU Leukemia Lymphoma Society (USA)Leukemia and Lymphoma Society; National
   Health and Medical Research CouncilNational Health and Medical Research
   Council of Australia; NHMRC AustraliaNational Health and Medical
   Research Council of Australia; NHMRCNational Health and Medical Research
   Council of Australia
FX We acknowledge the research funding from the Leukemia Lymphoma Society
   (USA) Translational Research Programme and the National Health and
   Medical Research Council and the generous philanthropic support of Maree
   and Chris Morris. M.J.S. was supported by a NH&MRC Australia Fellowship.
   M. H. K. and P. K. D. were supported by NH&MRC Senior Research
   Fellowships. We also acknowledge the expert contribution of Stephen Lade
   in the completion of the immunohistochemistry studies.
CR Brentjens RJ, 2011, BLOOD, V118, P4817, DOI 10.1182/blood-2011-04-348540
   Burns WR, 2009, BLOOD, V114, P2888, DOI 10.1182/blood-2009-01-199216
   Cooper LJN, 2006, CYTOTHERAPY, V8, P105, DOI 10.1080/14653240600620176
   ESHHAR Z, 1993, P NATL ACAD SCI USA, V90, P720, DOI 10.1073/pnas.90.2.720
   Gupta V, 2011, BLOOD, V117, P2307, DOI 10.1182/blood-2010-10-265603
   Haynes NM, 2002, BLOOD, V100, P3155, DOI 10.1182/blood-2002-04-1041
   HWU P, 1993, J EXP MED, V178, P361, DOI 10.1084/jem.178.1.361
   Kalos M., 2011, SCI TRANSL MED, P3
   Kershaw MH, 2002, NAT BIOTECHNOL, V20, P1221, DOI 10.1038/nbt756
   Kershaw MH, 2006, CLIN CANCER RES, V12, P6106, DOI 10.1158/1078-0432.CCR-06-1183
   KOBAYASHI K, 1993, AM J GASTROENTEROL, V88, P919
   Kochenderfer JN, 2012, BLOOD, V119, P2709, DOI 10.1182/blood-2011-10-384388
   Lamers CHJ, 2002, CANCER GENE THER, V9, P613, DOI 10.1038/sj.cgt.7700477
   Lee DW, 2012, CLIN CANCER RES, V18, P2780, DOI 10.1158/1078-0432.CCR-11-1920
   Maher J, 2002, NAT BIOTECHNOL, V20, P70, DOI 10.1038/nbt0102-70
   MIYAKE M, 1992, NEW ENGL J MED, V327, P14, DOI 10.1056/NEJM199207023270103
   Morgan RA, 2010, MOL THER, V18, P843, DOI 10.1038/mt.2010.24
   MORITZ D, 1994, P NATL ACAD SCI USA, V91, P4318, DOI 10.1073/pnas.91.10.4318
   Neeson P, 2010, GENE THER, V17, P1105, DOI 10.1038/gt.2010.59
   Norde WJ, 2012, BLOOD, V120, P728, DOI 10.1182/blood-2012-02-412510
   Parker LL, 2000, HUM GENE THER, V11, P2377, DOI 10.1089/104303400750038480
   Peinert S, 2010, GENE THER, V17, P678, DOI 10.1038/gt.2010.21
   Phan GQ, 2003, P NATL ACAD SCI USA, V100, P8372, DOI 10.1073/pnas.1533209100
   Porter DL, 2011, NEW ENGL J MED, V365, P725, DOI 10.1056/NEJMoa1103849
   Prince HM, 2008, J IMMUNOTHER, V31, P166, DOI 10.1097/CJI.0b013e31815c5153
   Pule MA, 2005, MOL THER, V12, P933, DOI 10.1016/j.ymthe.2005.04.016
   Sadelain M, 2003, NAT REV CANCER, V3, P35, DOI 10.1038/nrc971
   Saenger Yvonne M, 2008, Cancer Immun, V8, P1
   SAKAMOTO J, 1986, CANCER RES, V46, P1553
   Small EJ, 2007, CLIN CANCER RES, V13, P1810, DOI 10.1158/1078-0432.CCR-06-2318
   STANCOVSKI I, 1993, J IMMUNOL, V151, P6577
   Till BG, 2012, BLOOD, V119, P3940, DOI 10.1182/blood-2011-10-387969
   Topalian SL, 2012, NEW ENGL J MED, V366, P2443, DOI 10.1056/NEJMoa1200690
   Wen YJ, 2002, BLOOD, V99, P3280, DOI 10.1182/blood.V99.9.3280
   Wen YJ, 2001, BLOOD, V97, P1750, DOI 10.1182/blood.V97.6.1750
   Westwood JA, 2005, P NATL ACAD SCI USA, V102, P19051, DOI 10.1073/pnas.0504312102
   Yin BWT, 1996, INT J CANCER, V65, P406, DOI 10.1002/(SICI)1097-0215(19960208)65:4<406::AID-IJC2>3.3.CO;2-5
   Zhang SL, 1997, INT J CANCER, V73, P50, DOI 10.1002/(SICI)1097-0215(19970926)73:1<50::AID-IJC9>3.0.CO;2-0
   Zhou Q, 2011, BLOOD, V117, P4501, DOI 10.1182/blood-2010-10-310425
NR 39
TC 228
Z9 251
U1 1
U2 39
PU NATURE PUBLISHING GROUP
PI NEW YORK
PA 75 VARICK ST, 9TH FLR, NEW YORK, NY 10013-1917 USA
SN 1525-0016
EI 1525-0024
J9 MOL THER
JI Mol. Ther.
PD NOV
PY 2013
VL 21
IS 11
BP 2122
EP 2129
DI 10.1038/mt.2013.154
PG 8
WC Biotechnology & Applied Microbiology; Genetics & Heredity; Medicine,
   Research & Experimental
SC Biotechnology & Applied Microbiology; Genetics & Heredity; Research &
   Experimental Medicine
GA 251NS
UT WOS:000326937000017
PM 23831595
OA Other Gold, Green Published
DA 2021-05-03
ER

PT J
AU Wei, HF
   Zhao, LK
   Li, W
   Fan, KX
   Qian, WZ
   Hou, S
   Wang, H
   Dai, M
   Hellstrom, I
   Hellstrom, KE
   Guo, YJ
AF Wei, Huafeng
   Zhao, Likun
   Li, Wei
   Fan, Kexing
   Qian, Weizhu
   Hou, Sheng
   Wang, Hao
   Dai, Min
   Hellstrom, Ingegerd
   Hellstrom, Karl Erik
   Guo, Yajun
TI Combinatorial PD-1 Blockade and CD137 Activation Has Therapeutic
   Efficacy in Murine Cancer Models and Synergizes with Cisplatin
SO PLOS ONE
LA English
DT Article
ID TUMOR-INFILTRATING LYMPHOCYTES; PERIPHERAL-BLOOD LYMPHOCYTES; EPITHELIAL
   OVARIAN-CANCER; ANTITUMOR IMMUNITY; T-CELLS; MONOCLONAL-ANTIBODY;
   ANTI-PD-1 ANTIBODY; DENDRITIC CELLS; IMMUNOTHERAPY; INFLAMMATION
AB There is an urgent need for improved therapy for advanced ovarian carcinoma, which may be met by administering immune-modulatory monoclonal antibodies (mAbs) to generate a tumor-destructive immune response. Using the ID8 mouse ovarian cancer model, we investigated the therapeutic efficacy of various mAb combinations in mice with intraperitoneal (i.p.) tumor established by transplanting 3 x 10(6) ID8 cells 10 days previously. While most of the tested mAbs were ineffective when given individually or together, the data confirm our previous finding that 2 i.p. injections of a combination of anti-CD137 with anti-PD-1 mAbs doubles overall survival. Mice treated with this mAb combination have a significantly increased frequency and total number of CD8(+) T cells both in the peritoneal lavage and spleens, and these cells are functional as demonstrated by antigen-specific cytolytic activity and IFN-gamma production. While administration of anti-CD137 mAb as a single agent similarly increases CD8(+) T cells, these have no functional activity, which may be attributed to up-regulation of co-inhibitory PD-1 and TIM-3 molecules induced by CD137. Addition of the anti-cancer drug cisplatin to the 2 mAb combination increased overall survival >90 days (and was probably curative) by a mechanism which included a systemic CD8(+) T cell response with tumor specificity and immunological memory. Strikingly, combined treatment of cisplatin and CD137/PD-1 mAb also gave rise to the long-term survival of mice with established TC1 lung tumors. A similar combination of the 2 mAbs and cisplatin should be considered for clinical 'translation'.
C1 [Wei, Huafeng; Li, Wei; Fan, Kexing; Qian, Weizhu; Hou, Sheng; Wang, Hao; Guo, Yajun] Second Mil Med Univ, Int Joint Canc Inst, Shanghai, Peoples R China.
   [Zhao, Likun; Guo, Yajun] S China Univ Technol, Sch Biosci & Bioengn, Guangzhou, Guangdong, Peoples R China.
   [Wei, Huafeng; Li, Wei; Fan, Kexing; Qian, Weizhu; Hou, Sheng; Wang, Hao; Guo, Yajun] Liaocheng Univ, Sch Pharm, Liaocheng, Peoples R China.
   [Dai, Min; Hellstrom, Ingegerd; Hellstrom, Karl Erik] Univ Washington, Harborview Med Ctr, Dept Pathol, Seattle, WA 98104 USA.
RP Guo, YJ (corresponding author), Second Mil Med Univ, Int Joint Canc Inst, Shanghai, Peoples R China.
EM yguo_smmu@163.com
FU National Natural Science Foundation of ChinaNational Natural Science
   Foundation of China (NSFC) [81372528]; Ministry of Science & Technology
   of China "973" [2012CB917104]; Ministry of Education of ChinaMinistry of
   Education, China; Shanghai Commission of Education for excellent
   research team in Oncology; U.S. National Institutes of HealthUnited
   States Department of Health & Human ServicesNational Institutes of
   Health (NIH) - USA [RO1CA134487]; NATIONAL CANCER INSTITUTEUnited States
   Department of Health & Human ServicesNational Institutes of Health (NIH)
   - USANIH National Cancer Institute (NCI) [R01CA134487] Funding Source:
   NIH RePORTER
FX This work was supported by the National Natural Science Foundation of
   China (No. 81372528), Ministry of Science & Technology of China "973"
   (No. 2012CB917104), special grants from Ministry of Education of China
   and Shanghai Commission of Education for excellent research team in
   Oncology and Shanghai Key Project in Oncology as well as by RO1CA134487
   from U.S. National Institutes of Health. The funding agencies had no
   role in the study design, data collection and analysis, decision to
   publish, or preparation of the manuscript.
CR Ali AY, 2012, ANN NY ACAD SCI, V1271, P58, DOI 10.1111/j.1749-6632.2012.06734.x
   Ascierto PA, 2010, SEMIN ONCOL, V37, P508, DOI 10.1053/j.seminoncol.2010.09.008
   Balkwill F, 2001, LANCET, V357, P539, DOI 10.1016/S0140-6736(00)04046-0
   Brahmer JR, 2012, NEW ENGL J MED, V366, P2455, DOI 10.1056/NEJMoa1200694
   Coussens LM, 2002, NATURE, V420, P860, DOI 10.1038/nature01322
   Cubillos-Ruiz JR, 2009, J CLIN INVEST, V119, P2231, DOI 10.1172/JCI37716
   Curran MA, 2011, PLOS ONE, V6, DOI 10.1371/journal.pone.0019499
   Dai M, 2013, J IMMUNOTHER, V36, P248, DOI 10.1097/CJI.0b013e3182943549
   Dong HD, 2002, NAT MED, V8, P793, DOI 10.1038/nm730
   Feng QH, 2012, GYNECOL ONCOL, V127, P412, DOI 10.1016/j.ygyno.2012.07.098
   Fourcade J, 2010, J EXP MED, V207, P2175, DOI 10.1084/jem.20100637
   Graziani G, 2012, PHARMACOL RES, V65, P9, DOI 10.1016/j.phrs.2011.09.002
   Hall M, 2013, BRIT J CANCER, V108, P250, DOI 10.1038/bjc.2012.541
   Iwai Y, 2002, P NATL ACAD SCI USA, V99, P12293, DOI 10.1073/pnas.192461099
   Kandalaft LE, 2011, J CLIN ONCOL, V29, P925, DOI 10.1200/JCO.2009.27.2369
   Kim YH, 2008, CANCER RES, V68, P7264, DOI 10.1158/0008-5472.CAN-08-1365
   Krempski J, 2011, J IMMUNOL, V186, P6905, DOI 10.4049/jimmunol.1100274
   Leary A, 2012, B CANCER, V99, P1161, DOI 10.1684/bdc.2012.1667
   Li QS, 2004, CANCER RES, V64, P1130, DOI 10.1158/0008-5472.CAN-03-1715
   Lipson EJ, 2013, CLIN CANCER RES, V19, P462, DOI 10.1158/1078-0432.CCR-12-2625
   Mantia-Smaldone GM, 2012, HUM VACC IMMUNOTHER, V8, P1179, DOI 10.4161/hv.20738
   McNamara JO, 2008, J CLIN INVEST, V118, P376, DOI 10.1172/JCI33365
   Ozols RF, 2003, J CLIN ONCOL, V21, P3194, DOI 10.1200/JCO.2003.02.153
   Pardoll D, 2012, J EXP MED, V209, P201, DOI 10.1084/jem.20112275
   Pardoll DM, 2012, NAT REV CANCER, V12, P252, DOI 10.1038/nrc3239
   Ramakrishna V, 2003, INT IMMUNOL, V15, P751, DOI 10.1093/intimm/dxg074
   Roby KF, 2000, CARCINOGENESIS, V21, P585, DOI 10.1093/carcin/21.4.585
   Sakuishi K, 2010, J EXP MED, V207, P2187, DOI 10.1084/jem.20100643
   Santin AD, 2001, GYNECOL OBSTET INVES, V51, P254, DOI 10.1159/000058060
   Schondorf T, 1998, J SOC GYNECOL INVEST, V5, P102, DOI 10.1016/S1071-5576(97)00112-3
   Siegel R, 2013, CA-CANCER J CLIN, V63, P11, DOI 10.3322/caac.21166
   Sznol M, 2013, CLIN CANCER RES, V19, P1021, DOI 10.1158/1078-0432.CCR-12-2063
   Topalian SL, 2012, NEW ENGL J MED, V366, P2443, DOI 10.1056/NEJMoa1200690
   Verbrugge I, 2012, CANCER RES, V72, P3163, DOI 10.1158/0008-5472.CAN-12-0210
   Vermeij R, 2012, CURR PHARM DESIGN, V18, P3804, DOI 10.2174/138161212802002805
   Wei HF, 2008, CANCER RES, V68, P3854, DOI 10.1158/0008-5472.CAN-07-6051
   Wei HF, 2012, GYNECOL ONCOL, V125, P727, DOI 10.1016/j.ygyno.2012.03.018
   Wei HF, 2012, J IMMUNOTHER, V35, P267, DOI 10.1097/CJI.0b013e31824d72ee
   Wilcox RA, 2002, J CLIN INVEST, V109, P651, DOI 10.1172/JCI200214184
   Xiao H, 2007, CLIN CANCER RES, V13, P1823, DOI 10.1158/1078-0432.CCR-06-2154
   Yang Y, 2007, CANCER RES, V67, P2339, DOI 10.1158/0008-5472.CAN-06-3593
   Yao S, 2013, NAT REV DRUG DISCOV, V12, P130, DOI 10.1038/nrd3877
   Zhang HT, 2006, MOL CANCER THER, V5, P149, DOI 10.1158/1535-7163.MCT-05-0206
   Zhang L, 2003, NEW ENGL J MED, V348, P203, DOI 10.1056/NEJMoa020177
NR 44
TC 55
Z9 55
U1 0
U2 16
PU PUBLIC LIBRARY SCIENCE
PI SAN FRANCISCO
PA 1160 BATTERY STREET, STE 100, SAN FRANCISCO, CA 94111 USA
SN 1932-6203
J9 PLOS ONE
JI PLoS One
PD DEC 19
PY 2013
VL 8
IS 12
AR e84927
DI 10.1371/journal.pone.0084927
PG 11
WC Multidisciplinary Sciences
SC Science & Technology - Other Topics
GA 276HY
UT WOS:000328741900071
PM 24367702
OA DOAJ Gold, Green Published
DA 2021-05-03
ER

PT J
AU Bellone, S
   Tassi, R
   Betti, M
   English, D
   Cocco, E
   Gasparrini, S
   Bortolomai, I
   Black, JD
   Todeschini, P
   Romani, C
   Ravaggi, A
   Bignotti, E
   Bandiera, E
   Zanotti, L
   Pecorelli, S
   Ardighieri, L
   Falchetti, M
   Donzelli, C
   Siegel, ER
   Azodi, M
   Silasi, DA
   Ratner, E
   Schwartz, PE
   Rutherford, TJ
   Santin, AD
AF Bellone, S.
   Tassi, R.
   Betti, M.
   English, D.
   Cocco, E.
   Gasparrini, S.
   Bortolomai, I.
   Black, J. D.
   Todeschini, P.
   Romani, C.
   Ravaggi, A.
   Bignotti, E.
   Bandiera, E.
   Zanotti, L.
   Pecorelli, S.
   Ardighieri, L.
   Falchetti, M.
   Donzelli, C.
   Siegel, E. R.
   Azodi, M.
   Silasi, D-A
   Ratner, E.
   Schwartz, P. E.
   Rutherford, T. J.
   Santin, A. D.
TI Mammaglobin B (SCGB2A1) is a novel tumour antigen highly differentially
   expressed in all major histological types of ovarian cancer:
   implications for ovarian cancer immunotherapy
SO BRITISH JOURNAL OF CANCER
LA English
DT Article
DE mammaglobin B (SCGB2A1); ovarian carcinoma; dendritic cells; cytotoxic T
   lymphocytes; CTL
ID CD8+CYTOTOXIC T-LYMPHOCYTES; HEALTHY DONORS; IDENTIFICATION; INDUCTION;
   MARKER; CELLS
AB Background: We studied the genetic fingerprints of ovarian cancer and validated the potential of Mammaglobin b (SCGB2A1), one of the top differentially expressed genes found in our analysis, as a novel ovarian tumour rejection antigen.
   Methods: We profiled 70 ovarian carcinomas including 24 serous (OSPC), 15 clear-cell (CC), 24 endometrioid (EAC) and 7 poorly differentiated tumours, and 14 normal human ovarian surface epithelial (HOSE) control cell lines using the Human HG-U133 Plus 2.0 chip (Affymetrix). Quantitative real-time PCR and immunohistochemistry staining techniques were used to validate microarray data at RNA and protein levels for SCGB2A1. Full-length human-recombinant SCGB2A1 was used to pulse monocyte-derived dendritic cells (DCs) to stimulate autologous SCGB2A1-specific cytotoxic T-lymphocyte (CTL) responses against chemo-naive and chemo-resistant autologous ovarian tumours.
   Results: Gene expression profiling identified SCGB2A1 as a top differentially expressed gene in all histological ovarian cancer types tested. The CD8+ CTL populations generated against SCGB2A1 were able to consistently induce lysis of autologous primary (chemo-naive) and metastatic/recurrent (chemo-resistant) target tumour cells expressing SCGB2A1, whereas autologous HLA-identical noncancerous cells were not lysed. Cytotoxicity against autologous tumour cells was significantly inhibited by anti-HLA-class I (W6/32) monoclonal antibody. Intracellular cytokine expression measured by flow cytometry showed a striking type 1 cytokine profile (i.e., high IFN-gamma secretion) in SCGB2A1-specific CTLs.
   Conclusion: SCGB2A1 is a top differentially expressed gene in all major histological types of ovarian cancers and may represent a novel and attractive target for the immunotherapy of patients harbouring recurrent disease resistant to chemotherapy.
C1 [Bellone, S.; Betti, M.; English, D.; Cocco, E.; Gasparrini, S.; Bortolomai, I.; Black, J. D.; Azodi, M.; Silasi, D-A; Ratner, E.; Schwartz, P. E.; Rutherford, T. J.; Santin, A. D.] Yale Univ, Sch Med, Dept Obstet Gynecol & Reprod Sci, New Haven, CT 06520 USA.
   [Tassi, R.; Todeschini, P.; Romani, C.; Ravaggi, A.; Bignotti, E.; Bandiera, E.; Zanotti, L.; Pecorelli, S.] Univ Brescia, Angelo Nocivelli Inst Mol Med, Div Gynecol Oncol, Brescia, Italy.
   [Ardighieri, L.; Falchetti, M.; Donzelli, C.] Univ Brescia, Dept Pathol, Brescia, Italy.
   [Siegel, E. R.] Univ Arkansas Med Sci, Dept Biostat, Little Rock, AR 72205 USA.
RP Santin, AD (corresponding author), Yale Univ, Sch Med, Dept Obstet Gynecol & Reprod Sci, Room 305 LSOG,333 Cedar St,POB 208063, New Haven, CT 06520 USA.
EM alessandro.santin@yale.edu
RI Ravaggi, Antonella/K-5585-2016; Ardighieri, Laura/K-2753-2018
OI Ravaggi, Antonella/0000-0003-4661-9979; romani,
   chiara/0000-0001-7916-2704; Ardighieri, Laura/0000-0002-6200-9671;
   Zanotti, Laura/0000-0002-0471-7127; Ileana,
   Bortolomai/0000-0002-2592-1274
FU NIHUnited States Department of Health & Human ServicesNational
   Institutes of Health (NIH) - USA [R01 CA122728-01A4, R01 CA154460-01A1];
   Honorable Tina Brozman Foundation; Deborah Bunn Alley Ovarian Cancer
   Research Foundation; Istituto Superiore di Sanita (Programma Italia-USA
   Oncoproteomica), Rome, Italy [527/B4/4]; NIH Research Grant from the
   National Cancer Institute [CA-16359]; NATIONAL CANCER INSTITUTEUnited
   States Department of Health & Human ServicesNational Institutes of
   Health (NIH) - USANIH National Cancer Institute (NCI) [R01CA154460,
   R01CA122728, P30CA016359] Funding Source: NIH RePORTER
FX This study was supported in part by grants from NIH R01 CA122728-01A4
   and R01 CA154460-01A1, the Honorable Tina Brozman Foundation and Deborah
   Bunn Alley Ovarian Cancer Research Foundation to ADS and from the
   Istituto Superiore di Sanita (Programma Italia-USA Oncoproteomica
   527/B4/4), Rome, Italy, to SP. This investigation was also supported by
   NIH Research Grant CA-16359 from the National Cancer Institute.
CR Aihara T, 1999, BREAST CANCER RES TR, V58, P137, DOI 10.1023/A:1006335817889
   Becker RM, 1998, GENOMICS, V54, P70, DOI 10.1006/geno.1998.5539
   Bellone S, 2009, CANCER-AM CANCER SOC, V115, P800, DOI 10.1002/cncr.24048
   Bellone S, 2009, AM J OBSTET GYNECOL, V200, DOI 10.1016/j.ajog.2008.08.014
   Bignotti E, 2006, GYNECOL ONCOL, V103, P405, DOI 10.1016/j.ygyno.2006.03.056
   Cross SN, 2010, AM J OBSTET GYNECOL, V203, DOI 10.1016/j.ajog.2010.02.056
   DiSaia PJ, 2002, CLIN GYNECOLOGIC ONC, P285
   Jackson Brian C., 2011, Human Genomics, V5, P691
   Jaramillo A, 2004, BREAST CANCER RES TR, V88, P29, DOI 10.1007/s10549-004-8918-1
   Mellman I, 2011, NATURE, V480, P480, DOI 10.1038/nature10673
   Mercatali L, 2006, ANN ONCOL, V17, P424, DOI 10.1093/annonc/mdj109
   Narayanan K, 2004, JNCI-J NATL CANCER I, V96, P1388, DOI 10.1093/jnci/djh261
   Nissan A, 2006, BRIT J CANCER, V94, P681, DOI 10.1038/sj.bjc.6602992
   O'Brien N, 2002, CLIN CHEM, V48, P1362
   Ooka M, 2000, ONCOL REP, V7, P561
   ROMAGNANI S, 1992, INT ARCH ALLERGY IMM, V98, P279, DOI 10.1159/000236199
   Santin AD, 2000, OBSTET GYNECOL, V96, P422, DOI 10.1016/S0029-7844(00)00916-9
   Santin AD, 2005, CANCER RES, V65, P4334, DOI 10.1158/0008-5472.CAN-04-3472
   Santin AD, 2001, CLIN CANCER RES, V7, p804S
   Siegel R, 2012, CA-CANCER J CLIN, V62, P10, DOI 10.3322/caac.20138
   Tassi RA, 2007, GYNECOL ONCOL, V105, P578, DOI 10.1016/j.ygyno.2007.01.043
   Tusher VG, 2001, P NATL ACAD SCI USA, V98, P5116, DOI 10.1073/pnas.091062498
   Varughese J, 2011, GYNECOL ONCOL, V122, P171, DOI 10.1016/j.ygyno.2011.03.002
   Viehl CT, 2005, BREAST CANCER RES TR, V91, P271, DOI 10.1007/s10549-005-0450-4
   Zhang L, 2003, NEW ENGL J MED, V348, P203, DOI 10.1056/NEJMoa020177
NR 25
TC 19
Z9 19
U1 0
U2 7
PU NATURE PUBLISHING GROUP
PI LONDON
PA MACMILLAN BUILDING, 4 CRINAN ST, LONDON N1 9XW, ENGLAND
SN 0007-0920
EI 1532-1827
J9 BRIT J CANCER
JI Br. J. Cancer
PD JUL 23
PY 2013
VL 109
IS 2
BP 462
EP 471
DI 10.1038/bjc.2013.315
PG 10
WC Oncology
SC Oncology
GA 189BQ
UT WOS:000322242400022
PM 23807163
OA Other Gold, Green Published
DA 2021-05-03
ER

PT J
AU Mamidi, S
   Cinci, M
   Hasmann, M
   Fehring, V
   Kirschfink, M
AF Mamidi, Srinivas
   Cinci, Marc
   Hasmann, Max
   Fehring, Volker
   Kirschfink, Michael
TI Lipoplex mediated silencing of membrane regulators (CD46, CD55 and CD59)
   enhances complement-dependent anti-tumor activity of trastuzumab and
   pertuzumab
SO MOLECULAR ONCOLOGY
LA English
DT Article
DE Trastuzumab; Pertuzumab; Complement resistance; siRNA; Complement
   regulatory proteins; Lipoplex
ID SENSITIZES TUMOR-CELLS; IN-VITRO; MONOCLONAL-ANTIBODIES; CANCER
   XENOGRAFTS; RNA INTERFERENCE; DOWN-REGULATION; EXPRESSION; RESISTANCE;
   LYSIS; PROTEINS
AB The therapeutic potential of anticancer antibodies is limited by the resistance of tumor cells to complement-mediated attack, primarily through the over-expression of membrane complement regulatory proteins (mCRPs: CD46, CD55 and CD59). Trastuzumab, an anti-HER2 monoclonal antibody, approved for the treatment of HER2-positive breast and gastric cancers, exerts only minor complement-mediated cytotoxicity (CDC). Pertuzumab is a novel anti-HER2 monoclonal antibody, which blocks HER2 dimerization with other ligand-activated HER family members. Here, we explored the complement-mediated anti-tumor effects of trastuzumab and pertuzumab on HER2-positive tumor cells of various histological origins.
   Delivery of chemically stabilized anti-mCRP siRNAs using cationic lipoplexes, AtuPLEXes, to HER2-over-expressing BT474, SK-BR-3 (breast), SKOV3 (ovarian) and Calu-3 (lung) cancer cells reduced mCRPs expression by 85-95%. Knockdown of individual complement regulators variably led to increased CDC only upon combined treatment with trastuzumab and pertuzumab. The combined down-regulation of all the three regulators augmented CDC by 48% in BT474, 46% in SK-BR-3 cells, 78% in SKOV3 cells and by 30% in Calu-3 cells and also increased complement-induced apoptosis and caspase activity on mCRP neutralized tumor cells. In addition, antibody-induced C3 opsonization of tumor cells was significantly enhanced after mCRP silencing and further augmented tumor cell killing by macrophages. Our findings suggest that siRNA-induced inhibition of complement regulator expression clearly enhances complement- and macrophage-mediated anti-tumor activity of trastuzumab and pertuzumab on HER2-positive tumor cells. Thus if selectively targeted to the tumor siRNA-induced inhibition of complement regulation may serve as an innovative strategy to potentiate the efficacy of antibody-based immunotherapy. (C) 2013 Federation of European Biochemical Societies. Published by Elsevier B.V. All rights reserved.
C1 [Mamidi, Srinivas; Cinci, Marc; Kirschfink, Michael] Heidelberg Univ, Inst Immunol, D-69120 Heidelberg, Germany.
   [Hasmann, Max] Roche Diagnost GmbH, pRED, Penzberg, Germany.
   [Fehring, Volker] Silence Therapeut AG, Berlin, Germany.
RP Kirschfink, M (corresponding author), Heidelberg Univ, Inst Immunol, Neuenheimer Feld 305, D-69120 Heidelberg, Germany.
EM Michael.Kirschfink@urz.uni-heidelberg.de
RI Kirschfink, Michael/AAG-5410-2020
FU BMBF BIODISC programFederal Ministry of Education & Research (BMBF)
   [0315503]
FX This study was supported by the BMBF BIODISC (0315503) program.
CR Aagaard L, 2007, ADV DRUG DELIVER REV, V59, P75, DOI 10.1016/j.addr.2007.03.005
   Aleku M, 2008, CANCER RES, V68, P9788, DOI 10.1158/0008-5472.CAN-08-2428
   Barok M, 2007, MOL CANCER THER, V6, P2065, DOI 10.1158/1535-7163.MCT-06-0766
   Baselga J, 2012, NEW ENGL J MED, V366, P109, DOI 10.1056/NEJMoa1113216
   Bellone S, 2012, BRIT J CANCER, V106, P1543, DOI 10.1038/bjc.2012.132
   Boross P, 2012, BLOOD, V119, P5945, DOI 10.1182/blood-2012-04-420760
   BORSOS T, 1983, MOL IMMUNOL, V20, P433, DOI 10.1016/0161-5890(83)90024-X
   Burnett JC, 2012, CHEM BIOL, V19, P60, DOI 10.1016/j.chembiol.2011.12.008
   Castanotto D, 2007, NUCLEIC ACIDS RES, V35, P5154, DOI 10.1093/nar/gkm543
   Clynes RA, 2000, NAT MED, V6, P443
   Cragg MS, 2000, CELL DEATH DIFFER, V7, P48, DOI 10.1038/sj.cdd.4400627
   Czauderna F, 2003, NUCLEIC ACIDS RES, V31, P2705, DOI 10.1093/nar/gkg393
   Dechant M, 2008, CANCER RES, V68, P4998, DOI 10.1158/0008-5472.CAN-07-6226
   Donin N, 2003, CLIN EXP IMMUNOL, V131, P254, DOI 10.1046/j.1365-2249.2003.02066.x
   Durrant LG, 2003, CANCER IMMUNOL IMMUN, V52, P638, DOI 10.1007/s00262-003-0402-y
   Faratian D, 2011, CLIN CANCER RES, V17, P4451, DOI 10.1158/1078-0432.CCR-10-2461
   FELGNER PL, 1987, P NATL ACAD SCI USA, V84, P7413, DOI 10.1073/pnas.84.21.7413
   Fishelson Z, 2003, MOL IMMUNOL, V40, P109, DOI 10.1016/S0161-5890(03)00112-3
   Franklin MC, 2004, CANCER CELL, V5, P317, DOI 10.1016/S1535-6108(04)00083-2
   Gancz D, 2009, MOL IMMUNOL, V46, P2794, DOI 10.1016/j.molimm.2009.05.009
   Geis N, 2010, CURR CANCER DRUG TAR, V10, P922, DOI 10.2174/156800910793357952
   Gelderman KA, 2004, TRENDS IMMUNOL, V25, P158, DOI 10.1016/j.it.2004.01.008
   Golay J, 2006, HAEMATOL-HEMATOL J, V91, P176
   Hellstrom I, 2001, CANCER RES, V61, P2420
   Hirsch FR, 2002, SEMIN ONCOL, V29, P51, DOI 10.1053/sonc.2002.31523
   Judge AD, 2006, MOL THER, V13, P494, DOI 10.1016/j.ymthe.2005.11.002
   Jurianz K, 2001, INT J CANCER, V93, P848, DOI 10.1002/ijc.1406
   Jurianz K, 1999, MOL IMMUNOL, V36, P929, DOI 10.1016/S0161-5890(99)00115-7
   Klausz K, 2011, CANCER SCI, V102, P1761, DOI 10.1111/j.1349-7006.2011.02019.x
   KLEIN E, 1990, MOL IMMUNOL, V27, P1343, DOI 10.1016/0161-5890(90)90041-W
   KOJIMA A, 1993, J IMMUNOL, V151, P1519
   Koller E, 2006, NUCLEIC ACIDS RES, V34, P4467, DOI 10.1093/nar/gkl589
   Kzhyshkowska J, 2006, BLOOD, V107, P3221, DOI 10.1182/blood-2005-07-2843
   Leidi M, 2009, J IMMUNOL, V182, P4415, DOI 10.4049/jimmunol.0713732
   Li B, 2006, J IMMUNOL, V177, P1661, DOI 10.4049/jimmunol.177.3.1661
   Macor P, 2006, CANCER RES, V66, P3876, DOI 10.1158/0008-5472.CAN-05-3434
   Macor P, 2007, CANCER RES, V67, P10556, DOI 10.1158/0008-5472.CAN-07-1811
   Manches O, 2003, BLOOD, V101, P949, DOI 10.1182/blood-2002-02-0469
   MEDOF ME, 1984, J EXP MED, V160, P1558, DOI 10.1084/jem.160.5.1558
   MERI S, 1990, IMMUNOLOGY, V71, P1
   Molina MA, 2001, CANCER RES, V61, P4744
   Nahta R, 2004, CANCER RES, V64, P2343, DOI 10.1158/0008-5472.CAN-03-3856
   Nauta AJ, 2002, EUR J IMMUNOL, V32, P783, DOI 10.1002/1521-4141(200203)32:3<783::AID-IMMU783>3.0.CO;2-Q
   Owens Marilyn A, 2004, Clin Breast Cancer, V5, P63, DOI 10.3816/CBC.2004.n.011
   Santel A, 2006, GENE THER, V13, P1360, DOI 10.1038/sj.gt.3302778
   Santel A, 2006, GENE THER, V13, P1222, DOI 10.1038/sj.gt.3302777
   Santel A, 2010, CLIN CANCER RES, V16, P5469, DOI 10.1158/1078-0432.CCR-10-1994
   Scheuer W, 2009, CANCER RES, V69, P9330, DOI 10.1158/0008-5472.CAN-08-4597
   SHEPARD HM, 1991, J CLIN IMMUNOL, V11, P117, DOI 10.1007/BF00918679
   Teeling JL, 2004, BLOOD, V104, P1793, DOI 10.1182/blood-2004-01-0039
   Treon SP, 2001, J IMMUNOTHER, V24, P263, DOI 10.1097/00002371-200105000-00011
   Varsano S, 1998, CLIN EXP IMMUNOL, V113, P173
   Vetvicka V, 1997, J IMMUNOL, V159, P599
   Walport MJ, 2001, NEW ENGL J MED, V344, P1058, DOI 10.1056/NEJM200104053441406
   Watson NFS, 2006, CANCER IMMUNOL IMMUN, V55, P973, DOI 10.1007/s00262-005-0055-0
   Weiner LM, 2010, NAT REV IMMUNOL, V10, P317, DOI 10.1038/nri2744
   Yan J, 2008, ADV EXP MED BIOL, V632, P159, DOI 10.1007/978-0-387-78952-1_12
   Yarden Y, 2001, NAT REV MOL CELL BIO, V2, P127, DOI 10.1038/35052073
   Zell S, 2007, CLIN EXP IMMUNOL, V150, P576, DOI 10.1111/j.1365-2249.2007.03507.x
NR 59
TC 57
Z9 61
U1 0
U2 11
PU WILEY
PI HOBOKEN
PA 111 RIVER ST, HOBOKEN 07030-5774, NJ USA
SN 1574-7891
EI 1878-0261
J9 MOL ONCOL
JI Mol. Oncol.
PD JUN
PY 2013
VL 7
IS 3
BP 580
EP 594
DI 10.1016/j.molonc.2013.02.011
PG 15
WC Oncology
SC Oncology
GA 175LY
UT WOS:000321233400024
PM 23474221
OA Bronze, Green Published
DA 2021-05-03
ER

PT J
AU Li, D
   Liu, SL
   Liu, R
   Park, R
   Hughes, L
   Krasnoperov, V
   Gill, PS
   Li, ZB
   Shan, H
   Conti, PS
AF Li, Dan
   Liu, Shuanglong
   Liu, Ren
   Park, Ryan
   Hughes, Lindsey
   Krasnoperov, Valery
   Gill, Parkash S.
   Li, Zibo
   Shan, Hong
   Conti, Peter S.
TI Targeting the EphB4 Receptor for Cancer Diagnosis and Therapy Monitoring
SO MOLECULAR PHARMACEUTICS
LA English
DT Article
DE EphB4 receptor; antibody; near-infrared fluorescence (NIRF) imaging;
   immunotherapy
ID SQUAMOUS-CELL CARCINOMA; TYROSINE KINASE EPHB4; DRUG DEVELOPMENT;
   PROSTATE-CANCER; OVARIAN-CANCER; SURVIVAL; EXPRESSION; NANOPARTICLES;
   ANGIOGENESIS; EPHRIN-B2
AB Accumulating evidence suggests that EphB4 plays key roles in cancer progression in numerous cancer types. In fact, therapies focusing on EphB4 have become potentially important components of various cancer treatment strategies. However, tumor sensitivity to EphB4 suppression may not be uniform for different cancers. In this study, we developed near-infrared fluorescence (NIRF) probes for EphB4 targeted imaging, based on EphB4-specific humanized monoclonal antibody hAb47. NIRF dye Cy5.5 was introduced to hAb47 either through the reaction with amino groups (named hAb47-Cy5.5) or sulfhydryl groups (named hAb47-Cy5.5-Mal). The resulting probes were evaluated in both HT-29 xenograft and the mAb131 (anti-EphB4) treated models. Although these methods lead to modifications of both the heavy chain and light chain of the antibody, the majority of the EphB4 binding affinity was maintained (81.62 +/- 2.08% for hAb47-Cy5.5 and 77.14 +/- 2.46% for hAb47-Cy5.5-Mal, respectively). hAb47-Cy5.5 was then chosen for in vivo NIRF imaging of EphB4 expression. In HT29 colorectal tumor xenografts, hAb47-Cy5.5 demonstrated significantly higher tumor uptake compared with that of the hIgG-Cy5.5 control, which was further confirmed by immunofluorescent staining. Moreover, hAb47-Cy5.5 successfully imaged the decreased EphB4 expression (confirmed by Western blot) in EphB4-targeted immunotherapy using another EphB4-specific antibody, mAb131. Collectively, hAb47-Cy5.5 could be used as a specific NIRF contrast agent for noninvasive imaging of EphB4 expression, which may predict whether an individual tumor would likely respond to EphB4 targeted interventions, as well as monitor the therapeutic response.
C1 [Li, Dan; Liu, Shuanglong; Park, Ryan; Hughes, Lindsey; Li, Zibo; Conti, Peter S.] Univ So Calif, Dept Radiol, Mol Imaging Ctr, Los Angeles, CA 90033 USA.
   [Li, Dan; Shan, Hong] Sun Yat Sen Univ, Dept Radiol, Affiliated Hosp 3, Guangzhou 510630, Guangdong, Peoples R China.
   [Liu, Ren; Gill, Parkash S.] Univ So Calif, Dept Pathol, Los Angeles, CA 90033 USA.
   [Krasnoperov, Valery] Vasgene Therapeut Inc, Los Angeles, CA 90033 USA.
RP Li, ZB (corresponding author), Univ So Calif, Dept Radiol, Mol Imaging Ctr, Los Angeles, CA 90033 USA.
EM ziboli@usc.edu; shanhong@mail.sysu.edu.cn
OI li, zibo/0000-0002-1063-0298
FU NIBIBUnited States Department of Health & Human ServicesNational
   Institutes of Health (NIH) - USANIH National Institute of Biomedical
   Imaging & Bioengineering (NIBIB) [R21 1 r21 eb012294-01a1]; Early
   Medical Research Trust; American Cancer SocietyAmerican Cancer Society
   [121991-MRSG-12-034-01-CCE]; National Natural Science Foundation of
   ChinaNational Natural Science Foundation of China (NSFC) [U1032002,
   81071206]; Public Health Ministry of China [164]; NATIONAL INSTITUTE OF
   BIOMEDICAL IMAGING AND BIOENGINEERINGUnited States Department of Health
   & Human ServicesNational Institutes of Health (NIH) - USANIH National
   Institute of Biomedical Imaging & Bioengineering (NIBIB) [R21EB012294]
   Funding Source: NIH RePORTER
FX This work was supported by the NIBIB (R21 1 r21 eb012294-01a1), Early
   (Margaret E.) Medical Research Trust, the American Cancer Society
   (121991-MRSG-12-034-01-CCE), National Natural Science Foundation of
   China (No. U1032002, 81071206), and Key Clinical Research Project of
   Public Health Ministry of China 2010-2012 (No. 164).
CR Berardi AC, 2008, ANTICANCER RES, V28, P763
   Cai WB, 2006, MOL CANCER THER, V5, P2624, DOI 10.1158/1535-7163.MCT-06-0395
   Erber R, 2006, EMBO J, V25, P628, DOI 10.1038/sj.emboj.7600949
   Gerety SS, 1999, MOL CELL, V4, P403, DOI 10.1016/S1097-2765(00)80342-1
   Holliger P, 2005, NAT BIOTECHNOL, V23, P1126, DOI 10.1038/nbt1142
   Hu CMJ, 2010, MOL PHARMACEUT, V7, P914, DOI 10.1021/mp900316a
   Kaur S, 2012, CANCER LETT, V315, P97, DOI 10.1016/j.canlet.2011.10.017
   Kelloff GJ, 2005, CLIN CANCER RES, V11, P7967, DOI 10.1158/1078-0432.CCR-05-1302
   Krasnoperov V, 2010, AM J PATHOL, V176, P2029, DOI 10.2353/ajpath.2010.090755
   Kumar SR, 2007, BRIT J CANCER, V96, P1083, DOI 10.1038/sj.bjc.6603642
   Kumar SR, 2006, AM J PATHOL, V169, P279, DOI 10.2353/ajpath.2006.050889
   Kumar SR, 2009, CANCER RES, V69, P3736, DOI 10.1158/0008-5472.CAN-08-3232
   Liu HC, 2010, ANAL CHEM, V82, P5219, DOI 10.1021/ac100575n
   Maeda H, 2000, J CONTROL RELEASE, V65, P271, DOI 10.1016/S0168-3659(99)00248-5
   Masood R, 2006, INT J CANCER, V119, P1236, DOI 10.1002/ijc.21926
   Noren NK, 2007, CANCER RES, V67, P3994, DOI 10.1158/0008-5472.CAN-07-0525
   Pasquale EB, 2005, NAT REV MOL CELL BIO, V6, P462, DOI 10.1038/nrm1662
   Sheridan C, 2007, NAT BIOTECHNOL, V25, P365, DOI 10.1038/nbt0407-365
   Spannuth WA, 2010, MOL CANCER THER, V9, P2377, DOI 10.1158/1535-7163.MCT-10-0200
   van Dam GM, 2011, NAT MED, V17, P1315, DOI 10.1038/nm.2472
   Wang HU, 1998, CELL, V93, P741, DOI 10.1016/S0092-8674(00)81436-1
   Xia G, 2006, ONCOGENE, V25, P769, DOI 10.1038/sj.onc.1209108
   Xia GB, 2005, CANCER RES, V65, P4623, DOI 10.1158/0008-5472.CAN-04-2667
   Xiong CY, 2011, J NUCL MED, V52, P241, DOI 10.2967/jnumed.110.081943
   Yavrouian EJ, 2008, ARCH OTOLARYNGOL, V134, P985, DOI 10.1001/archotol.134.9.985
   Zhang R, 2011, BIOMATERIALS, V32, P5872, DOI 10.1016/j.biomaterials.2011.04.070
   Zhang SL, 2007, INT J GYNECOL OBSTET, V96, P46, DOI 10.1016/j.ijgo.2006.08.017
NR 27
TC 16
Z9 17
U1 1
U2 19
PU AMER CHEMICAL SOC
PI WASHINGTON
PA 1155 16TH ST, NW, WASHINGTON, DC 20036 USA
SN 1543-8384
J9 MOL PHARMACEUT
JI Mol. Pharm.
PD JAN
PY 2013
VL 10
IS 1
BP 329
EP 336
DI 10.1021/mp300461b
PG 8
WC Medicine, Research & Experimental; Pharmacology & Pharmacy
SC Research & Experimental Medicine; Pharmacology & Pharmacy
GA 065NV
UT WOS:000313156100033
PM 23211050
OA Green Accepted
DA 2021-05-03
ER

PT J
AU Meehan, KR
   Talebian, L
   Tosteson, TD
   Hill, JM
   Szczepiorkowski, Z
   Sentman, CL
   Ernstoff, MS
AF Meehan, Kenneth R.
   Talebian, Laleh
   Tosteson, Tor D.
   Hill, John M.
   Szczepiorkowski, Zbigniew
   Sentman, Charles L.
   Ernstoff, Marc S.
TI Adoptive Cellular Therapy using Cells Enriched for NKG2D(+)CD3(+)CD8(+)T
   Cells after Autologous Transplantation for Myeloma
SO BIOLOGY OF BLOOD AND MARROW TRANSPLANTATION
LA English
DT Article
DE Myeloma; NKG2D(+)CD8(+) T cells; Immunotherapy; Ex vivo expansion
ID CHIMERIC NKG2D RECEPTOR; NON-HODGKIN-LYMPHOMA; EXPRESSING T-CELLS;
   EX-VIVO EXPANSION; MULTIPLE-MYELOMA; PREDICTS SUPERIOR; TUMOR-IMMUNITY;
   EFFECTOR-CELLS; OVARIAN-CANCER; IMMUNOTHERAPY
AB The number of circulating lymphocytes on day 15 after transplantation correlates with improved survival in patients with myeloma, but the lymphocyte subset responsible is unknown. NKG2D is a natural killer (NK) cell activating receptor that mediates non-MHC restricted and TCR-independent cell lysis. Our preliminary results indicate that CD3(+)CD8(+) T cells expressing NKG2D may be a critical lymphocyte population. A phase II trial examined the feasibility of infusing ex vivo-expanded cells enriched for NKG2D(+)CD3(+)CD8(+) T cells at weeks 1, 2, 4, and 8 after an autologous transplantation. In addition, low-dose IL-2 (6 x 10(5) IU/m(2)/day) was administered for 4 weeks, beginning on the day of transplantation. Twenty-three patients were accrued and 19 patients are evaluable. There were no treatment-related deaths. All patients completed their course of IL-2 and demonstrated normal engraftment. When compared with patients with myeloma who underwent transplantation not receiving posttransplantation immune therapy, the treated patients demonstrated an increase in the number of circulating NKG2D(+)CD3(+)CD8(+) T cells/mu L (P < .004), CD3(+)CD8(+) T cells/mu L (P < .04), CD3(+)CD8(+)CD56(+) T cells/mu L (P < .004), and NKG2D(+)CD3(-)CD56(+) T cells/mu L (P < .003). Myeloma cell-directed cytotoxicity by the circulating mononuclear cells increased after transplantation (P < .002). When compared to posttransplantation IL-2 therapy alone in this patient population, the addition of cells enriched for NKG2D(+)CD3(+)CD8(+) T cells increased tumor-specific immunity, as demonstrated by enhanced lysis of autologous myeloma cells (P = .02). We postulate that this regimen that increased the number and function of the NKG2D(+)CD3(+)CD8(+) T cells after transplantation may improve clinical outcomes by eliminating residual malignant cells in vivo. (C) 2013 American Society for Blood and Marrow Transplantation.
C1 [Meehan, Kenneth R.; Talebian, Laleh; Hill, John M.] Dartmouth Hitchcock Med Ctr, Blood & Marrow Transplant Program, Dartmouth Med Sch, Lebanon, NH 03756 USA.
   [Meehan, Kenneth R.; Talebian, Laleh; Tosteson, Tor D.; Hill, John M.; Szczepiorkowski, Zbigniew; Sentman, Charles L.; Ernstoff, Marc S.] Norris Cotton Canc Ctr, Lebanon, NH USA.
   [Ernstoff, Marc S.] Dartmouth Hitchcock Med Ctr, Sect Hematol & Oncol, Dartmouth Med Sch, Lebanon, NH 03756 USA.
   [Szczepiorkowski, Zbigniew] Dartmouth Hitchcock Med Ctr, Cellular Therapy Ctr, Dartmouth Med Sch, Lebanon, NH 03756 USA.
   [Szczepiorkowski, Zbigniew] Dartmouth Hitchcock Med Ctr, Blood Bank, Dartmouth Med Sch, Lebanon, NH 03756 USA.
   [Sentman, Charles L.] Dartmouth Hitchcock Med Ctr, Dept Microbiol & Immunol, Dartmouth Med Sch, Lebanon, NH 03756 USA.
   [Tosteson, Tor D.] Dartmouth Hitchcock Med Ctr, Dept Community & Family Med, Dartmouth Med Sch, Lebanon, NH 03756 USA.
RP Meehan, KR (corresponding author), Dartmouth Hitchcock Med Ctr, Blood & Marrow Transplant Program, Dartmouth Med Sch, 1 Med Ctr Dr, Lebanon, NH 03756 USA.
EM Kenneth.Meehan@hitchcock.org
RI Szczepiorkowski, Zbigniew M./A-1359-2007
OI Szczepiorkowski, Zbigniew M./0000-0003-2357-9564
FU Hitchcock Foundation, Dartmouth Medical School; Dartmouth-Hitchcock
   Medical Center; Leukemia and Lymphoma SocietyLeukemia and Lymphoma
   Society [6061-06]; Dartmouth College COBRE [5P20RR016437-07, R21
   CA112761, R01CA095648]; NATIONAL CANCER INSTITUTEUnited States
   Department of Health & Human ServicesNational Institutes of Health (NIH)
   - USANIH National Cancer Institute (NCI) [P30CA023108, R01CA095648]
   Funding Source: NIH RePORTER; NATIONAL CENTER FOR RESEARCH
   RESOURCESUnited States Department of Health & Human ServicesNational
   Institutes of Health (NIH) - USANIH National Center for Research
   Resources (NCRR) [P20RR016437] Funding Source: NIH RePORTER
FX This study was sponsored in part by a grant from the Hitchcock
   Foundation, Dartmouth Medical School, and the Dartmouth-Hitchcock
   Medical Center (K.R.M.); Leukemia and Lymphoma Society Translational
   Research Grant 6061-06 (K.R.M.); and Dartmouth College COBRE Grants
   5P20RR016437-07 (K.R.M. and M.S.E.), R21 CA112761 (K.R.M. and M.S.E.),
   and R01CA095648 (M.S.E.).
CR Baker J, 2001, BLOOD, V97, P2923, DOI 10.1182/blood.V97.10.2923
   Barber A, 2011, GENE THER, V18, P509, DOI 10.1038/gt.2010.174
   Barber A, 2008, EXP HEMATOL, V36, P1318, DOI 10.1016/j.exphem.2008.04.010
   Barber A, 2008, J IMMUNOL, V180, P72, DOI 10.4049/jimmunol.180.1.72
   Barber A, 2007, CANCER RES, V67, P5003, DOI 10.1158/0008-5472.CAN-06-4047
   Barlogie B, 1999, BLOOD, V93, P55, DOI 10.1182/blood.V93.1.55.401k04_55_65
   Chanan-Khan AA, 2010, J CLIN ONCOL, V28, P2612, DOI 10.1200/JCO.2009.25.4250
   Chen XH, 2009, BLOOD, V113, P3226, DOI 10.1182/blood-2008-07-168245
   Child JA, 2003, NEW ENGL J MED, V348, P1875, DOI 10.1056/NEJMoa022340
   Coudert JD, 2006, SEMIN CANCER BIOL, V16, P333, DOI 10.1016/j.semcancer.2006.07.008
   El-Sherbiny YM, 2007, CANCER RES, V67, P8444, DOI 10.1158/0008-5472.CAN-06-4230
   Hayashi T, 2003, BRIT J HAEMATOL, V120, P10, DOI 10.1046/j.1365-2141.2003.03929.x
   Hill J, 2007, BLOOD, V110, p5120a
   Hiwase DK, 2008, BIOL BLOOD MARROW TR, V14, P116, DOI 10.1016/j.bbmt.2007.08.051
   Laport GG, 2003, BLOOD, V102, P2004, DOI 10.1182/blood-2003-01-0095
   Levine BL, 2002, NAT MED, V8, P47, DOI 10.1038/nm0102-47
   Meehan K, 2008, CYTOTHERAPY, V10, P30, DOI 10.1080/14653240701762398
   Meehan KR, 2007, BONE MARROW TRANSPL, V39, P695, DOI 10.1038/sj.bmt.1705665
   Meehan K R, 1996, J Infus Chemother, V6, P28
   Meehan KR, 2010, CYTOTHERAPY, V12, P1013, DOI 10.3109/14653249.2010.515580
   Meehan KR, 1997, BONE MARROW TRANSPL, V20, P643, DOI 10.1038/sj.bmt.1700954
   Meehan KR, 2001, J HEMATOTH STEM CELL, V10, P283, DOI 10.1089/15258160151135006
   Nausch N, 2008, ONCOGENE, V27, P5944, DOI 10.1038/onc.2008.272
   Pende D, 2002, CANCER RES, V62, P6178
   Porrata LF, 2001, BLOOD, V98, P579, DOI 10.1182/blood.V98.3.579
   Rapoport AP, 2005, NAT MED, V11, P1230, DOI 10.1038/nm1310
   Sentman CL, 2006, ADV CANCER RES, V95, P249, DOI 10.1016/S0065-230X(06)95007-6
   Smyth MJ, 2005, MOL IMMUNOL, V42, P501, DOI 10.1016/j.molimm.2004.07.034
   Smyth MJ, 2005, J EXP MED, V202, P583, DOI 10.1084/jem.20050994
   Talebian L, 2011, FRONT BIOSCI ELITE E, V3, P1500
   Vales-Gomez M, 2008, CANCER RES, V68, P1546, DOI 10.1158/0008-5472.CAN-07-2973
   von Strandmann EP, 2006, BLOOD, V107, P1955, DOI 10.1182/blood-2005-05-2177
   Wu JY, 2006, CYTOTHERAPY, V8, P141, DOI 10.1080/14653240600620218
   Zhang T, 2005, BLOOD, V106, P1544, DOI 10.1182/blood-2004-11-4365
   Zhang T, 2007, CANCER RES, V67, P11029, DOI 10.1158/0008-5472.CAN-07-2251
   Zhang T, 2006, CANCER RES, V66, P5927, DOI 10.1158/0008-5472.CAN-06-0130
   ZHANG XG, 1989, BLOOD, V74, P11
NR 37
TC 11
Z9 12
U1 0
U2 5
PU ELSEVIER SCIENCE INC
PI NEW YORK
PA 360 PARK AVE SOUTH, NEW YORK, NY 10010-1710 USA
SN 1083-8791
J9 BIOL BLOOD MARROW TR
JI Biol. Blood Marrow Transplant.
PD JAN
PY 2013
VL 19
IS 1
BP 129
EP 137
DI 10.1016/j.bbmt.2012.08.018
PG 9
WC Hematology; Immunology; Transplantation
SC Hematology; Immunology; Transplantation
GA 076ZP
UT WOS:000313998000020
PM 22975165
OA Green Accepted, Other Gold
DA 2021-05-03
ER

PT J
AU van der Stegen, SJC
   Davies, DM
   Wilkie, S
   Foster, J
   Sosabowski, JK
   Burnet, J
   Whilding, LM
   Petrovic, RM
   Ghaem-Maghami, S
   Mather, S
   Jeannon, JP
   Parente-Pereira, AC
   Maher, J
AF van der Stegen, Sjoukje J. C.
   Davies, David M.
   Wilkie, Scott
   Foster, Julie
   Sosabowski, Jane K.
   Burnet, Jerome
   Whilding, Lynsey M.
   Petrovic, Roseanna M.
   Ghaem-Maghami, Sadaf
   Mather, Stephen
   Jeannon, Jean-Pierre
   Parente-Pereira, Ana C.
   Maher, John
TI Preclinical In Vivo Modeling of Cytokine Release Syndrome Induced by
   ErbB-Retargeted Human T Cells: Identifying a Window of Therapeutic
   Opportunity?
SO JOURNAL OF IMMUNOLOGY
LA English
DT Article
ID EPIDERMAL-GROWTH-FACTOR; CHIMERIC ANTIGEN RECEPTOR; EPITHELIAL
   OVARIAN-CANCER; NORMAL HUMAN ADULT; SCID BEIGE MICE; FACTOR-ALPHA;
   NEUREGULIN RECEPTOR; CARDIAC DEVELOPMENT; FETAL TISSUES; BREAST-CANCER
AB The ErbB network is dysregulated in many solid tumors. To exploit this, we have developed a chimeric Ag receptor (CAR) named T1E28z that targets several pathogenetically relevant ErbB dimers. T1E28z is coexpressed with a chimeric cytokine receptor named 4 alpha beta (combination termed T4), enabling the selective expansion of engineered T cells using IL-4. Human T4(+) T cells exhibit antitumor activity against several ErbB(+) cancer types. However, ErbB receptors are also expressed in several healthy tissues, raising concerns about toxic potential. In this study, we have evaluated safety of T4 immunotherapy in vivo using a SCID beige mouse model. We show that the human T1E28z CAR efficiently recognizes mouse ErbB(+) cells, rendering this species suitable to evaluate preclinical toxicity. Administration of T4(+) T cells using the i.v. or intratumoral routes achieves partial tumor regression without clinical or histopathologic toxicity. In contrast, when delivered i.p., tumor reduction is accompanied by dose-dependent side effects. Toxicity mediated by T4(+) T cells results from target recognition in both tumor and healthy tissues, leading to release of both human (IL-2/IFN-gamma) and murine (IL-6) cytokines. In extreme cases, outcome is lethal. Both toxicity and IL-6 release can be ameliorated by prior macrophage depletion, consistent with clinical data that implicate IL-6 in this pathogenic event. These data demonstrate that CAR-induced cytokine release syndrome can be modeled in mice that express target Ag in an appropriate distribution. Furthermore, our findings argue that ErbB-retargeted T cells can achieve therapeutic benefit in the absence of unacceptable toxicity, providing that route of administration and dose are carefully optimized.
C1 [van der Stegen, Sjoukje J. C.; Davies, David M.; Wilkie, Scott; Petrovic, Roseanna M.; Jeannon, Jean-Pierre; Parente-Pereira, Ana C.; Maher, John] Kings Coll London, Dept Res Oncol, Kings Hlth Partners Integrated Canc Ctr, London SE1 9RT, England.
   [Foster, Julie; Sosabowski, Jane K.; Burnet, Jerome; Mather, Stephen] Barts & London Queen Marys Sch Med & Dent, Inst Canc, Ctr Mol Oncol & Imaging, John Vane Sci Ctr, London E1 4DG, England.
   [Whilding, Lynsey M.; Ghaem-Maghami, Sadaf] Univ London Imperial Coll Sci Technol & Med, Dept Surg & Canc, London W12 0NN, England.
   [Jeannon, Jean-Pierre] Guys & St Thomas Natl Hlth Serv Fdn Trust, Dept Head & Neck Oncol, London SE1 9RT, England.
   [Maher, John] Barnet & Chase Farm Natl Hlth Serv Trust, Dept Immunol, Barnet EN5 3DJ, Herts, England.
   [Maher, John] Kings Coll Hosp Natl Hlth Serv Fdn Trust, Dept Clin Immunol & Allergy, London SE5 9RS, England.
RP Maher, J (corresponding author), Kings Coll London, Sch Med, Guys Hosp, Dept Res Oncol,Div Canc Studies, 3rd Floor Bermondsey Wing, London SE1 9RT, England.
EM john.maher@kcl.ac.uk
OI Maher, John/0000-0001-8275-8488; Ghaem-Maghami,
   Sadaf/0000-0002-7369-5080
FU Association for International Cancer Research; U.S. Department of
   DefenseUnited States Department of Defense [W81XWH-09-1-0096,
   W81XWH-09-1-0097]; Experimental Cancer Medicine Centres at King's
   College London; Experimental Cancer Medicine Centres at Imperial College
   London; National Institute for Health Research Biomedical Research
   Centre based at Guy's and St Thomas' National Health Service Foundation
   Trust; King's College London; National Institute for Health Research
   Biomedical Research CentreNational Institute for Health Research (NIHR);
   Ovarian Cancer Action Research Centre based at Imperial College, London;
   Worldwide Cancer Research [08-0419] Funding Source: researchfish
FX This work was supported by the Association for International Cancer
   Research; U.S. Department of Defense Contracts W81XWH-09-1-0096 and
   W81XWH-09-1-0097; the Experimental Cancer Medicine Centres at King's
   College London and Imperial College London; the National Institute for
   Health Research Biomedical Research Centre based at Guy's and St Thomas'
   National Health Service Foundation Trust and King's College London; and
   by the National Institute for Health Research Biomedical Research Centre
   and Ovarian Cancer Action Research Centre based at Imperial College,
   London. The views expressed are those of the authors and not necessarily
   those of the National Health Service, the National Institute for Health
   Research, or the Department of Health.
CR ABDULLAH NA, 1989, J IMMUNOL, V143, P113
   Amin DN, 2006, CANCER RES, V66, P2173, DOI 10.1158/0008-5472.CAN-05-3387
   Baas JM, 2012, CANCER TREAT REV, V38, P505, DOI 10.1016/j.ctrv.2011.09.004
   Bianchi S, 2006, J CELL PHYSIOL, V206, P702, DOI 10.1002/jcp.20535
   Brentjens RJ, 2013, SCI TRANSL MED, V5, DOI 10.1126/scitranslmed.3005930
   Carlsson T, 2011, J NEUROCHEM, V117, P1066, DOI 10.1111/j.1471-4159.2011.07284.x
   Davies DM, 2012, MOL MED, V18, P565, DOI 10.2119/molmed.2011.00493
   Engelman JA, 2007, SCIENCE, V316, P1039, DOI 10.1126/science.1141478
   Fujiki Y, 2008, BIOL REPROD, V79, P841, DOI 10.1095/biolreprod.108.068973
   Fujiwara S, 2012, J OVARIAN RES, V5, DOI 10.1186/1757-2215-5-35
   GASSMANN M, 1995, NATURE, V378, P390, DOI 10.1038/378390a0
   Grupp SA, 2013, NEW ENGL J MED, V368, P1509, DOI 10.1056/NEJMoa1215134
   Heslop HE, 2010, MOL THER, V18, P661, DOI 10.1038/mt.2010.42
   IBBOTSON KJ, 1986, P NATL ACAD SCI USA, V83, P2228, DOI 10.1073/pnas.83.7.2228
   Iwamoto R, 2006, CELL STRUCT FUNCT, V31, P1, DOI 10.1247/csf.31.1
   Karamouzis MV, 2007, INT J BIOCHEM CELL B, V39, P851, DOI 10.1016/j.biocel.2006.11.017
   LEE KF, 1995, NATURE, V378, P394, DOI 10.1038/378394a0
   Liu XF, 2006, J AM COLL CARDIOL, V48, P1438, DOI 10.1016/j.jacc.2006.05.057
   Maher J, 2002, NAT BIOTECHNOL, V20, P70, DOI 10.1038/nbt0102-70
   Morgan RA, 2010, MOL THER, V18, P843, DOI 10.1038/mt.2010.24
   Palmer U, 1999, EUR RESPIR J, V14, P405, DOI 10.1034/j.1399-3003.1999.14b27.x
   Paniagua R, 2004, PERITON DIALYSIS INT, V24, P156
   Parente-Pereira AC, 2013, J IMMUNOL, V191, P2437, DOI 10.4049/jimmunol.1301119
   Parente-Pereira AC, 2011, J CLIN IMMUNOL, V31, P710, DOI 10.1007/s10875-011-9532-8
   Pino S, 2010, METHODS MOL BIOL, V602, P105, DOI 10.1007/978-1-60761-058-8_7
   PRESS MF, 1990, ONCOGENE, V5, P953
   PRIGENT SA, 1992, ONCOGENE, V7, P1273
   Rajagopalan V, 2008, AM J PHYSIOL-HEART C, V295, pH543, DOI 10.1152/ajpheart.91436.2007
   Riethmacher D, 1997, NATURE, V389, P725, DOI 10.1038/39593
   Ritter CA, 2007, CLIN CANCER RES, V13, P4909, DOI 10.1158/1078-0432.CCR-07-0701
   Rubinson D. A., 2013, INVEST NEW IN PRESS
   Sergina NV, 2007, NATURE, V445, P437, DOI 10.1038/nature05474
   Sheng Q, 2011, BRIT J CANCER, V104, P1241, DOI 10.1038/bjc.2011.62
   SMITH JM, 1985, NATURE, V315, P515, DOI 10.1038/315515a0
   Srinivasan R, 1998, J PATHOL, V185, P236, DOI 10.1002/(SICI)1096-9896(199807)185:3<236::AID-PATH118>3.0.CO;2-7
   Stern Howard M., 2008, P15, DOI 10.1007/978-1-59745-356-1_2
   Stortelers C, 2002, BIOCHEMISTRY-US, V41, P4292, DOI 10.1021/bi012016n
   Tocchetti CG, 2012, EUR J HEART FAIL, V14, P130, DOI 10.1093/eurjhf/hfr165
   Wilkie S, 2008, J IMMUNOL, V180, P4901, DOI 10.4049/jimmunol.180.7.4901
   Wilkie S, 2010, J BIOL CHEM, V285, P25538, DOI 10.1074/jbc.M110.127951
   Wong RWC, 2003, CELL MOL LIFE SCI, V60, P113, DOI 10.1007/s000180300007
   Xing Z, 2001, J IMMUNOL, V167, P375, DOI 10.4049/jimmunol.167.1.375
   Yang JCH, 2013, EXPERT REV ANTICANC, V13, P729, DOI [10.1586/era.13.31, 10.1586/ERA.13.31]
   Zhao YY, 1998, J BIOL CHEM, V273, P10261, DOI 10.1074/jbc.273.17.10261
   Zhou BBS, 2006, CANCER CELL, V10, P39, DOI 10.1016/j.ccr.2006.05.024
NR 45
TC 69
Z9 69
U1 1
U2 16
PU AMER ASSOC IMMUNOLOGISTS
PI BETHESDA
PA 9650 ROCKVILLE PIKE, BETHESDA, MD 20814 USA
SN 0022-1767
EI 1550-6606
J9 J IMMUNOL
JI J. Immunol.
PD NOV 1
PY 2013
VL 191
IS 9
BP 4589
EP 4598
DI 10.4049/jimmunol.1301523
PG 10
WC Immunology
SC Immunology
GA 238FS
UT WOS:000325929000016
PM 24062490
OA Bronze
DA 2021-05-03
ER

PT J
AU Dangaj, D
   Lanitis, E
   Zhao, AZ
   Joshi, S
   Cheng, Y
   Sandaltzopoulos, R
   Ra, HJ
   Danet-Desnoyers, G
   Powell, DJ
   Scholler, N
AF Dangaj, Denarda
   Lanitis, Evripidis
   Zhao, Aizhi
   Joshi, Shree
   Cheng, Yi
   Sandaltzopoulos, Raphael
   Ra, Hyun-Jeong
   Danet-Desnoyers, Gwenn
   Powell, Daniel J., Jr.
   Scholler, Nathalie
TI Novel Recombinant Human B7-H4 Antibodies Overcome Tumoral Immune Escape
   to Potentiate T-Cell Antitumor Responses
SO CANCER RESEARCH
LA English
DT Article
ID HUMAN OVARIAN-CARCINOMA; B7 FAMILY-MEMBER; IN-VIVO; PROSTATE-CANCER;
   LUNG-CANCER; EXPRESSION; MACROPHAGES; SURVIVAL; IMMUNOTHERAPY;
   ACTIVATION
AB B7-H4 (VTCN1, B7x, B7s) is a ligand for inhibitory coreceptors on T cells implicated in antigenic tolerization. B7-H4 is expressed by tumor cells and tumor-associated macrophages (TAM), but its potential contributions to tumoral immune escape and therapeutic targeting have been less studied. To interrogate B7-H4 expression on tumor cells, we analyzed fresh primary ovarian cancer cells collected from patient ascites and solid tumors, and established cell lines before and after in vivo passaging. B7-H4 expression was detected on the surface of all fresh primary human tumors and tumor xenotransplants, but not on most established cell lines, and B7-H4 was lost rapidly by tumor xenograft cells after short-term in vitro culture. These results indicated an in vivo requirement for B7-H4 induction and defined conditions for targeting studies. To generate anti-B7-H4-targeting reagents, we isolated antibodies by differential cell screening of a yeast-display single-chain fragments variable (scFv) library derived from patients with ovarian cancer. We identified anti-B7-H4 scFv that reversed in vitro inhibition of CD3-stimulated T cells by B7-H4 protein. Notably, these reagents rescued tumor antigen-specific T-cell activation, which was otherwise inhibited by coculture with antigen-loaded B7-H4+ APCs, B7-H4+ tumor cells, or B7-H4-tumor cells mixed with B7-H4+ TAMs; peritoneal administration of anti-B7-H4 scFv delayed the growth of established tumors. Together, our findings showed that cell surface expression of B7-H4 occurs only in tumors in vivo and that antibody binding of B7-H4 could restore antitumor T-cell responses. We suggest that blocking of B7-H4/B7-H4 ligand interactions may represent a feasible therapeutic strategy for ovarian cancer. (C)2013 AACR.
C1 [Dangaj, Denarda; Lanitis, Evripidis; Zhao, Aizhi; Joshi, Shree; Cheng, Yi; Powell, Daniel J., Jr.] Univ Penn, Ovarian Canc Res Ctr, Dept Obstet & Gynecol, Philadelphia, PA 19104 USA.
   [Powell, Daniel J., Jr.] Univ Penn, Perelman Sch Med, Dept Pathol & Lab Med, Philadelphia, PA 19104 USA.
   [Ra, Hyun-Jeong; Danet-Desnoyers, Gwenn] Univ Penn, Perelman Sch Med, Dept Hematol Oncol, Philadelphia, PA 19104 USA.
   [Dangaj, Denarda; Lanitis, Evripidis; Sandaltzopoulos, Raphael] Democritus Univ Thrace, Dept Mol Biol & Genet, Alexandroupolis, Greece.
   [Scholler, Nathalie] SRI Int, Menlo Pk, CA 94025 USA.
RP Scholler, N (corresponding author), SRI Int, 333 Ravenswood Ave, Menlo Pk, CA 94025 USA.
EM nathalie.scholler@sri.com
RI Scholler, Nathalie/O-9003-2014
OI Scholler, nathalie/0000-0003-3743-7102
FU NCI FCCC-UPenn Ovarian Cancer SPORE [P50CA083638]; DODUnited States
   Department of Defense [OC110673]; Ovarian Cancer Research Fund
   [PPD-Penn-01.12]; Sandy Rollman Ovarian Cancer Foundation; NATIONAL
   CANCER INSTITUTEUnited States Department of Health & Human
   ServicesNational Institutes of Health (NIH) - USANIH National Cancer
   Institute (NCI) [P50CA083638, P30CA016520] Funding Source: NIH RePORTER
FX The work was supported by the NCI FCCC-UPenn Ovarian Cancer SPORE
   (P50CA083638) Career Development Awards (N. Scholler and D.J. Powell),
   by the DOD OC110673 (N. Scholler), by the Ovarian Cancer Research Fund
   (PPD-Penn-01.12) Project 2 (D.J. Powell), and by the Sandy Rollman
   Ovarian Cancer Foundation (D.J. Powell).
CR Allavena P, 2012, CLIN EXP IMMUNOL, V167, P195, DOI 10.1111/j.1365-2249.2011.04515.x
   Andris-Widhopf J, 2011, COLD SPRING HARB PRO, V2011
   Beatty GL, 2011, SCIENCE, V331, P1612, DOI 10.1126/science.1198443
   Bergan L, 2007, CANCER LETT, V255, P263, DOI 10.1016/j.canlet.2007.04.012
   Brahmer JR, 2012, NEW ENGL J MED, V366, P2455, DOI 10.1056/NEJMoa1200694
   Chen C, 2012, CANCER LETT, V317, P99, DOI 10.1016/j.canlet.2011.11.017
   Cheng C, 2011, J IMMUNOASS IMMUNOCH, V32, P353, DOI 10.1080/15321819.2011.578190
   Choi IH, 2003, J IMMUNOL, V171, P4650, DOI 10.4049/jimmunol.171.9.4650
   Coffelt SB, 2009, BBA-REV CANCER, V1796, P11, DOI 10.1016/j.bbcan.2009.02.004
   Curiel TJ, 2004, NAT MED, V10, P942, DOI 10.1038/nm1093
   Dangaj D, 2011, PLOS ONE, V6, DOI 10.1371/journal.pone.0028386
   Hagemann T, 2006, J IMMUNOL, V176, P5023, DOI 10.4049/jimmunol.176.8.5023
   Jiang JT, 2010, CANCER IMMUNOL IMMUN, V59, P1707, DOI 10.1007/s00262-010-0900-7
   Johnson LA, 2006, J IMMUNOL, V177, P6548, DOI 10.4049/jimmunol.177.9.6548
   Krambeck AE, 2006, P NATL ACAD SCI USA, V103, P10391, DOI 10.1073/pnas.0600937103
   Kryczek I, 2006, J EXP MED, V203, P871, DOI 10.1084/jem.20050930
   Kryczek I, 2007, CANCER RES, V67, P8900, DOI 10.1158/0008-5472.CAN-07-1866
   Kryczek I, 2006, J IMMUNOL, V177, P40, DOI 10.4049/jimmunol.177.1.40
   Lanitis E, 2012, PLOS ONE, V7, DOI 10.1371/journal.pone.0049829
   Levine BL, 1997, J IMMUNOL, V159, P5921
   Liang XL, 2010, J IMMUNOL, V184, P1617, DOI 10.4049/jimmunol.0902155
   Loberg RD, 2007, CANCER RES, V67, P9417, DOI 10.1158/0008-5472.CAN-07-1286
   Miyatake T, 2007, GYNECOL ONCOL, V106, P119, DOI 10.1016/j.ygyno.2007.03.039
   Pardoll DM, 2012, NAT REV CANCER, V12, P252, DOI 10.1038/nrc3239
   Porter DL, 2011, NEW ENGL J MED, V365, P725, DOI 10.1056/NEJMoa1103849
   Prasad DVR, 2003, IMMUNITY, V18, P863, DOI 10.1016/S1074-7613(03)00147-X
   Quandt D, 2011, CLIN CANCER RES, V17, P3100, DOI 10.1158/1078-0432.CCR-10-2268
   Ribas A, 2012, NEW ENGL J MED, V366, P2517, DOI 10.1056/NEJMe1205943
   Rolny C, 2011, CANCER CELL, V19, P31, DOI 10.1016/j.ccr.2010.11.009
   SALTER RD, 1986, EMBO J, V5, P943, DOI 10.1002/j.1460-2075.1986.tb04307.x
   Scholler N, 2006, J IMMUNOL METHODS, V317, P132, DOI 10.1016/j.jim.2006.10.003
   Sica GL, 2003, IMMUNITY, V18, P849, DOI 10.1016/S1074-7613(03)00152-3
   Simon I, 2006, CANCER RES, V66, P1570, DOI 10.1158/0008-5472.CAN-04-3550
   Sun YP, 2006, LUNG CANCER-J IASLC, V53, P143, DOI 10.1016/j.lungcan.2006.05.012
   Thompson RH, 2008, CANCER RES, V68, P6054, DOI 10.1158/0008-5472.CAN-08-0869
   Topalian SL, 2012, NEW ENGL J MED, V366, P2443, DOI 10.1056/NEJMoa1200690
   Tringler B, 2005, CLIN CANCER RES, V11, P1842, DOI 10.1158/1078-0432.CCR-04-1658
   van der Meel R, 2010, DRUG DISCOV TODAY, V15, P102, DOI 10.1016/j.drudis.2009.12.003
   Wang XX, 2007, NAT METHODS, V4, P143, DOI 10.1038/nmeth993
   Wei J, 2011, J EXP MED, V208, P1683, DOI 10.1084/jem.20100639
   Zang X, 2007, P NATL ACAD SCI USA, V104, P19458, DOI 10.1073/pnas.0709802104
   Zang XX, 2003, P NATL ACAD SCI USA, V100, P10388, DOI 10.1073/pnas.1434299100
   Zeisberger SM, 2006, BRIT J CANCER, V95, P272, DOI 10.1038/sj.bjc.6603240
   Zhang L, 2003, NEW ENGL J MED, V348, P203, DOI 10.1056/NEJMoa020177
   Zhang Y, 2012, MOL THER, V20, P1298, DOI 10.1038/mt.2012.79
   Zhao AZ, 2011, J IMMUNOL METHODS, V363, P221, DOI 10.1016/j.jim.2010.09.001
   Zhu GF, 2009, BLOOD, V113, P1759, DOI 10.1182/blood-2008-01-133223
NR 47
TC 66
Z9 77
U1 0
U2 13
PU AMER ASSOC CANCER RESEARCH
PI PHILADELPHIA
PA 615 CHESTNUT ST, 17TH FLOOR, PHILADELPHIA, PA 19106-4404 USA
SN 0008-5472
J9 CANCER RES
JI Cancer Res.
PD AUG 1
PY 2013
VL 73
IS 15
BP 4820
EP 4829
DI 10.1158/0008-5472.CAN-12-3457
PG 10
WC Oncology
SC Oncology
GA 194HC
UT WOS:000322620800023
PM 23722540
OA Green Accepted, Bronze
DA 2021-05-03
ER

PT J
AU Xie, Y
   Chen, Y
   Ahmed, KA
   Li, W
   Ahmed, S
   Sami, A
   Chibbar, R
   Tang, X
   Tao, M
   Xu, J
   Xiang, J
AF Xie, Y.
   Chen, Y.
   Ahmed, K. A.
   Li, W.
   Ahmed, S.
   Sami, A.
   Chibbar, R.
   Tang, X.
   Tao, M.
   Xu, J.
   Xiang, J.
TI Potent CD4+ T-cell epitope P30 enhances HER2/neu-engineered dendritic
   cell-induced immunity against Tg1-1 breast cancer in transgenic FVBneuN
   mice by enhanced CD4+ T-cell-stimulated CTL responses
SO CANCER GENE THERAPY
LA English
DT Article
DE DC vaccine; P30 epitope; HER2/neu; breast cancer; CTL; antitumor
   immunity
ID MUTANT ADENOVIRUS VECTORS; CD8(+) T; IN-VIVO; OVARIAN-CANCER;
   TRASTUZUMAB RESISTANCE; ANTITUMOR IMMUNITY; VACCINE EFFICIENCY;
   CARCINOMA PATIENTS; VIRAL-INFECTION; GENE DELIVERY
AB One of the major obstacles in human epidermal growth factor receptor (HER)-2/neu-specific trastuzumab immunotherapy of HER2/neu-positive breast cancer is the development of trastuzumab resistance, warranting the search for other therapeutic strategies. Although dendritic cell (DC) vaccines have been extensively applied in clinical trials for cancer treatment, the vaccination efficacy is still limited, mostly because DC vaccines are not sufficient to break tumor-associated antigen-specific self-immune tolerance in cancer patients. P30 (FNNFTVSFWLRVPKVSASHLE) derived from tetanus toxin is a universally potent CD4(+) T helper epitope capable of enhancing CD8(+) cytotoxic T-lymphocyte (CTL) responses. In this study, we constructed two recombinant adenoviral vectors (AdVs), AdV(OVA-P30) and Ad(VHER2/neu-P30), expressing ovalbumin (OVA)-P30 and HER2/neu-P30. In order to enhance DC vaccine efficacy, we transfected mouse bone marrow (BM)-derived DCs with AdV(OVA-P30) and AdV(HER2/neu-P30) to generate engineered DCOVA-P30 and DCHER2/neu-P30 vaccines, respectively. We, then, compared CD4(+) and CD8(+) T-cell responses and antitumor immunity derived from DCOVA-P30 and DCHER2/neu-P30 vaccination in wild-type C57BL/6 and transgenic FVBneuN mice, respectively. We demonstrate that engineered DCOVA-P30 vaccine stimulates more efficient CD4(+) and CD8(+) T-cell responses than DCOVA in C57BL/6 mice. Interestingly, the increased DCOVA-P30-induced CTL responses are mainly contributed by enhanced CD4(+) T-cell-stimulated CTL proliferation. We show that DCOVA-P30 vaccine also stimulates more efficient therapeutic immunity against OVA-expressing BL6-10(OVA) melanoma than DCOVA in C57BL/6 mice. In addition, we demonstrate that DCHER2/neu-P30 vaccine stimulates more efficient CD4(+) and CD8(+) T-cell responses and protective immunity against HER2/neu-expressing Tg1-1 breast cancer than DCHER2/neu in transgenic FVBneuN mice with HER2/neu-specific self-immune tolerance. Therefore, the engineered DCHER2/neu-P30 vaccine may provide a new immunotherapy alternative for women with HER2/neu(+) breast cancer, especially for trastuzumab-resistant HER2/neu(+) breast cancer patients.
C1 [Xie, Y.; Chen, Y.; Ahmed, K. A.; Li, W.; Ahmed, S.; Sami, A.; Xiang, J.] Univ Saskatchewan, Saskatchewan Canc Agcy, Dept Oncol, Div Res,Canc Res Unit, Saskatoon, SK S7N 4H4, Canada.
   [Xie, Y.; Tao, M.] Soochow Univ, Affiliated Hosp 1, Dept Oncol, Suzhou, Peoples R China.
   [Chibbar, R.] Univ Saskatchewan, Dept Pathol, Saskatoon, SK S7N 0W0, Canada.
   [Tang, X.] Beijing Inst Technol, Sch Life Sci, Beijing 100081, Peoples R China.
   [Xu, J.] Fudan Univ, Shanghai Publ Hlth Clin Ctr, Shanghai 200433, Peoples R China.
RP Xiang, J (corresponding author), Univ Saskatchewan, Saskatchewan Canc Agcy, Dept Oncol, Div Res,Canc Res Unit, 20 Campus Dr, Saskatoon, SK S7N 4H4, Canada.
EM jim.xiang@usask.ca
OI Ahmed, Khawaja Ashfaque/0000-0001-6376-6036
FU Canadian Breast Cancer FoundationCanadian Cancer Society (CCS) [406991];
   Saskatchewan Cancer Agency [414138]; Canadian Institute of Health
   ResearchCanadian Institutes of Health Research (CIHR) [MOP 89713];
   Saskatchewan Cancer Agency
FX This study was supported by research grants from Canadian Breast Cancer
   Foundation (no. 406991), Saskatchewan Cancer Agency (no. 414138) and
   Canadian Institute of Health Research (MOP 89713). YX was supported by
   Postdoctoral Fellowship of Saskatchewan Cancer Agency.
CR Ahlers JD, 2001, J CLIN INVEST, V108, P1677, DOI 10.1172/JCI200113463
   Ahmed KA, 2012, J LEUKOCYTE BIOL, V92, P289, DOI 10.1189/jlb.1211631
   BARGMANN CI, 1986, NATURE, V319, P226, DOI 10.1038/319226a0
   Bergelson JM, 1997, SCIENCE, V275, P1320, DOI 10.1126/science.275.5304.1320
   Berns K, 2007, CANCER CELL, V12, P395, DOI 10.1016/j.ccr.2007.08.030
   Berzofsky JA, 2004, J CLIN INVEST, V113, P1515, DOI 10.1172/JCI200421926
   Bourgeois C, 2002, SCIENCE, V297, P2060, DOI 10.1126/science.1072615
   Chan T, 2006, GENE THER, V13, P1391, DOI 10.1038/sj.gt.3302797
   Chen Y, 2011, CANCER GENE THER, V18, P489, DOI 10.1038/cgt.2011.18
   de Jong A, 2004, CANCER RES, V64, P5449, DOI 10.1158/0008-5472.CAN-04-0831
   Disis ML, 2000, BREAST CANCER RES TR, V62, P245, DOI 10.1023/A:1006438507898
   Eggert AAO, 1999, CANCER RES, V59, P3340
   Galluzzi L, 2012, ONCOIMMUNOLOGY, V1, P1111, DOI 10.4161/onci.21494
   Gonzalez-Angulo AM, 2006, ONCOLOGIST, V11, P857, DOI 10.1634/theoncologist.11-8-857
   GUY CT, 1992, P NATL ACAD SCI USA, V89, P10578, DOI 10.1073/pnas.89.22.10578
   Ho WY, 2002, J CLIN INVEST, V110, P1415, DOI 10.1172/JCI200217214
   Horna P, 2006, BLOOD, V107, P2871, DOI 10.1182/blood-2005-07-3014
   Huang S, 1996, J VIROL, V70, P4502, DOI 10.1128/JVI.70.7.4502-4508.1996
   HUANG SA, 1995, J VIROL, V69, P2257, DOI 10.1128/JVI.69.4.2257-2263.1995
   Huck SP, 2008, CANCER IMMUNOL IMMUN, V57, P63, DOI 10.1007/s00262-007-0350-z
   Janssen EM, 2003, NATURE, V421, P852, DOI 10.1038/nature01441
   Janssen EM, 2005, NATURE, V434, P88, DOI 10.1038/nature03337
   Lappin MB, 1999, IMMUNOLOGY, V98, P181
   Lara-Tejero M, 2004, CURR OPIN MICROBIOL, V7, P45, DOI 10.1016/j.mib.2003.12.002
   Melief CJM, 2008, IMMUNITY, V29, P372, DOI 10.1016/j.immuni.2008.08.004
   Mullins DW, 2003, J EXP MED, V198, P1023, DOI 10.1084/jem.20021348
   Nahta R, 2006, CANCER LETT, V232, P123, DOI 10.1016/j.canlet.2005.01.041
   Nahta R, 2006, BREAST CANCER RES, V8, DOI 10.1186/bcr1612
   Nemerow GR, 2000, VIROLOGY, V274, P1, DOI 10.1006/viro.2000.0468
   Novy P, 2007, J IMMUNOL, V179, P8243, DOI 10.4049/jimmunol.179.12.8243
   Okada N, 2001, BRIT J CANCER, V84, P1564, DOI 10.1054/bjoc.2001.1801
   Okada N, 2001, CANCER RES, V61, P7913
   Okada N, 2003, CANCER GENE THER, V10, P421, DOI 10.1038/sj.cgt.7700586
   Palucka K, J IMMUNOL, V186, P1325
   PANINABORDIGNON P, 1989, EUR J IMMUNOL, V19, P2237, DOI 10.1002/eji.1830191209
   PEOPLES GE, 1995, P NATL ACAD SCI USA, V92, P432, DOI 10.1073/pnas.92.2.432
   PUPA SM, 1993, CANCER RES, V53, P5864
   Rabinovich GA, 2007, ANNU REV IMMUNOL, V25, P267, DOI 10.1146/annurev.immunol.25.022106.141609
   Reilly RT, 2000, CANCER RES, V60, P3569
   Renard V, 2003, J IMMUNOL, V171, P1588, DOI 10.4049/jimmunol.171.3.1588
   Sas S, 2008, CANCER GENE THER, V15, P655, DOI 10.1038/cgt.2008.18
   SCHECHTER AL, 1985, SCIENCE, V229, P976, DOI 10.1126/science.2992090
   Serbina N, 2003, CURR OPIN IMMUNOL, V15, P436, DOI 10.1016/S0952-7915(03)00071-2
   SLAMON DJ, 1989, SCIENCE, V244, P707, DOI 10.1126/science.2470152
   SLAMON DJ, 1987, SCIENCE, V235, P177, DOI 10.1126/science.3798106
   Sotomayor EM, 1999, NAT MED, V5, P780, DOI 10.1038/10503
   Steinaa L, 2005, J IMMUNOL, V175, P329, DOI 10.4049/jimmunol.175.1.329
   Sumoza-Toledo A, 2006, J IMMUNOL, V176, P5779, DOI 10.4049/jimmunol.176.10.5779
   Sun JC, 2003, SCIENCE, V300, P339, DOI 10.1126/science.1083317
   Sun JC, 2004, NAT IMMUNOL, V5, P927, DOI 10.1038/ni1105
   Tassi E, 2008, J IMMUNOL, V181, P6595, DOI 10.4049/jimmunol.181.9.6595
   Umeshappa CS, 2011, IMMUNOL CELL BIOL, V89, P578, DOI 10.1038/icb.2011.28
   Umeshappa CS, 2009, J IMMUNOL, V182, P193, DOI 10.4049/jimmunol.182.1.193
   Wang L, 2013, BREAST CANCER RES TR, V140, P273, DOI 10.1007/s10549-013-2626-7
   Wherry EJ, 2004, J VIROL, V78, P5535, DOI 10.1128/JVI.78.11.5535-5545.2004
   WICKHAM TJ, 1993, CELL, V73, P309, DOI 10.1016/0092-8674(93)90231-E
   Xiang J, 2005, J IMMUNOL, V174, P7497, DOI 10.4049/jimmunol.174.12.7497
   Zhou G, 2004, J EXP MED, V200, P1581, DOI 10.1084/jem.20041240
NR 58
TC 8
Z9 9
U1 0
U2 4
PU NATURE PUBLISHING GROUP
PI LONDON
PA MACMILLAN BUILDING, 4 CRINAN ST, LONDON N1 9XW, ENGLAND
SN 0929-1903
EI 1476-5500
J9 CANCER GENE THER
JI Cancer Gene Ther.
PD OCT
PY 2013
VL 20
IS 10
BP 590
EP 598
DI 10.1038/cgt.2013.60
PG 9
WC Biotechnology & Applied Microbiology; Oncology; Genetics & Heredity;
   Medicine, Research & Experimental
SC Biotechnology & Applied Microbiology; Oncology; Genetics & Heredity;
   Research & Experimental Medicine
GA 238EK
UT WOS:000325924500007
PM 24052129
OA Bronze
DA 2021-05-03
ER

PT J
AU Liu, RB
   Engels, B
   Schreiber, K
   Ciszewski, C
   Schietinger, A
   Schreiber, H
   Jabri, B
AF Liu, Rebecca Berlant
   Engels, Boris
   Schreiber, Karin
   Ciszewski, Cezary
   Schietinger, Andrea
   Schreiber, Hans
   Jabri, Bana
TI IL-15 in tumor microenvironment causes rejection of large established
   tumors by T cells in a noncognate T cell receptor-dependent manner
SO PROCEEDINGS OF THE NATIONAL ACADEMY OF SCIENCES OF THE UNITED STATES OF
   AMERICA
LA English
DT Article
DE NKG2D; NK receptors
ID ANTIGEN-LOSS VARIANTS; NATURAL-KILLER-CELLS; CELIAC-DISEASE; ADOPTIVE
   IMMUNOTHERAPY; NK CELLS; COLORECTAL-CANCER; OVARIAN-CANCER; SOLID
   TUMORS; NKG2D; INTERLEUKIN-15
AB A major challenge of cancer immunotherapy is the persistence and outgrowth of subpopulations that lose expression of the target antigen. IL-15 is a potent cytokine that can promote organ-specific autoimmunity when up-regulated on tissue cells. Here we report that T cells eradicated 2-wk-old solid tumors that expressed IL-15, eliminating antigen-negative cells. In contrast, control tumors that lacked IL-15 expression consistently relapsed. Interestingly, even tumors lacking expression of cognate antigen were rejected when expressing IL-15, indicating that rejection after adoptive T-cell transfer was independent of cognate antigen expression. Nevertheless, the T-cell receptor of the transferred T cells influenced the outcome, consistent with the notion that T-cell receptor activation and effector status determine whether IL-15 can confer lymphokine killer activity-like properties to T cells. The effect was limited to the microenvironment of tumors expressing IL-15; there were no noticeable effects on contralateral tumors lacking IL-15. Taken together, these results indicate that expression of IL-15 in the tumor microenvironment may prevent the escape of antigen loss variants and subsequent tumor recurrence by enabling T cells to eliminate cancer cells lacking cognate antigen expression in a locally restricted manner.
C1 [Liu, Rebecca Berlant; Engels, Boris; Schreiber, Hans; Jabri, Bana] Univ Chicago, Comm Immunol, Chicago, IL 60637 USA.
   [Engels, Boris; Schreiber, Karin; Schietinger, Andrea; Schreiber, Hans; Jabri, Bana] Univ Chicago, Dept Pathol, Chicago, IL 60637 USA.
   [Ciszewski, Cezary; Jabri, Bana] Univ Chicago, Dept Med, Chicago, IL 60637 USA.
   [Jabri, Bana] Univ Chicago, Dept Pediat, Chicago, IL 60637 USA.
RP Schreiber, H (corresponding author), Univ Chicago, Comm Immunol, Chicago, IL 60637 USA.
EM hszz@midway.uchicago.edu; bjabri@bsd.uchicago.edu
FU National Institutes of HealthUnited States Department of Health & Human
   ServicesNational Institutes of Health (NIH) - USA [P01-CA97296,
   R01-CA22677, R01-CA37156, R01-DK067180-06]; University of Chicago
   Digestive Disease Research Core CenterUniversity of Chicago [DK42086];
   Committee on Immunology Training Grant [T32 AI 0709]; NATIONAL CANCER
   INSTITUTEUnited States Department of Health & Human ServicesNational
   Institutes of Health (NIH) - USANIH National Cancer Institute (NCI)
   [R01CA037156, P01CA097296, R01CA022677] Funding Source: NIH RePORTER;
   NATIONAL INSTITUTE OF ALLERGY AND INFECTIOUS DISEASESUnited States
   Department of Health & Human ServicesNational Institutes of Health (NIH)
   - USANIH National Institute of Allergy & Infectious Diseases (NIAID)
   [Z01AI000709] Funding Source: NIH RePORTER; NATIONAL INSTITUTE OF
   DIABETES AND DIGESTIVE AND KIDNEY DISEASESUnited States Department of
   Health & Human ServicesNational Institutes of Health (NIH) - USANIH
   National Institute of Diabetes & Digestive & Kidney Diseases (NIDDK)
   [R01DK067180, P30DK042086] Funding Source: NIH RePORTER
FX We thank Michael Caligiuri and Lewis Lanier for reagents and Ainhoa
   Arina, David Binder, Jennifer Stone, and David Kranz for technical
   support and fruitful discussions. This research was supported by
   National Institutes of Health Grants P01-CA97296, R01-CA22677,
   R01-CA37156 (to H. S.), R01-DK067180-06 (to B.J.), and University of
   Chicago Digestive Disease Research Core Center (DK42086) and Committee
   on Immunology Training Grant T32 AI 0709.
CR Zhang B, 2008, J CLIN INVEST, V118, P1398, DOI 10.1172/JCI33522
   Budagian V, 2006, CYTOKINE GROWTH F R, V17, P259, DOI 10.1016/j.cytogfr.2006.05.001
   CARSON WE, 1994, J EXP MED, V180, P1395, DOI 10.1084/jem.180.4.1395
   Cerwenka A, 2000, IMMUNITY, V12, P721, DOI 10.1016/S1074-7613(00)80222-8
   Chmielewski M, 2012, CANCER IMMUNOL IMMUN, V61, P1269, DOI 10.1007/s00262-012-1202-z
   Dubois S, 2008, J IMMUNOL, V180, P2099, DOI 10.4049/jimmunol.180.4.2099
   Epardaud M, 2008, CANCER RES, V68, P2972, DOI 10.1158/0008-5472.CAN-08-0045
   Fehniger TA, 2001, J EXP MED, V193, P219, DOI 10.1084/jem.193.2.219
   GAMERO AM, 1995, CANCER RES, V55, P4988
   Garcia-Hernandez MD, 2010, J IMMUNOL, V184, P4215, DOI 10.4049/jimmunol.0902995
   GIRI JG, 1995, J LEUKOCYTE BIOL, V57, P763
   Green PHR, 2003, LANCET, V362, P383, DOI 10.1016/S0140-6736(03)14027-5
   Groh V, 2003, P NATL ACAD SCI USA, V100, P9452, DOI 10.1073/pnas.1632807100
   Hue S, 2004, IMMUNITY, V21, P367, DOI 10.1016/j.immuni.2004.06.018
   Jabri B, 2009, NAT REV IMMUNOL, V9, P858, DOI 10.1038/nri2670
   Klebanoff CA, 2004, P NATL ACAD SCI USA, V101, P1969, DOI 10.1073/pnas.0307298101
   Kobayashi H, 2005, BLOOD, V105, P721, DOI 10.1182/blood-2003-12-4187
   Kroemer A, 2008, J IMMUNOL, V180, P7818, DOI 10.4049/jimmunol.180.12.7818
   Liu RB, 2012, CANCER RES, V72, P1964, DOI 10.1158/0008-5472.CAN-11-3208
   Meresse B, 2004, IMMUNITY, V21, P357, DOI 10.1016/j.immuni.2004.06.020
   Mortier E, 2008, J EXP MED, V205, P1213, DOI 10.1084/jem.20071913
   Mueller K, 2008, EUR J IMMUNOL, V38, P2874, DOI 10.1002/eji.200838426
   Naito Y, 1998, CANCER RES, V58, P3491
   Pages F, 2005, NEW ENGL J MED, V353, P2654, DOI 10.1056/NEJMoa051424
   Roberts AI, 2001, J IMMUNOL, V167, P5527, DOI 10.4049/jimmunol.167.10.5527
   Roychowdhury S, 2004, CANCER RES, V64, P8062, DOI 10.1158/0008-5472.CAN-04-1860
   Sato E, 2005, P NATL ACAD SCI USA, V102, P18538, DOI 10.1073/pnas.0509182102
   Sato N, 2007, P NATL ACAD SCI USA, V104, P588, DOI 10.1073/pnas.0610115104
   Sommermeyer D, 2006, EUR J IMMUNOL, V36, P3052, DOI 10.1002/eji.200636539
   Spiotto MT, 2004, NAT MED, V10, P294, DOI 10.1038/nm999
   Spiotto MT, 2002, IMMUNITY, V17, P737, DOI 10.1016/S1074-7613(02)00480-6
   Tang FM, 2009, J EXP MED, V206, P707, DOI 10.1084/jem.20071887
   Teague RM, 2006, NAT MED, V12, P335, DOI 10.1038/nm1359
   URBAN JL, 1982, J EXP MED, V155, P557, DOI 10.1084/jem.155.2.557
   UYTTENHOVE C, 1983, J EXP MED, V157, P1040, DOI 10.1084/jem.157.3.1040
   Vugmeyster Y, 1998, P NATL ACAD SCI USA, V95, P12492, DOI 10.1073/pnas.95.21.12492
   Waldmann TA, 2004, ARTHRITIS RES THER, V6, P174, DOI 10.1186/ar1202
   Yee C, 2002, P NATL ACAD SCI USA, V99, P16168, DOI 10.1073/pnas.242600099
   Zhang L, 2003, NEW ENGL J MED, V348, P203, DOI 10.1056/NEJMoa020177
NR 39
TC 35
Z9 35
U1 0
U2 8
PU NATL ACAD SCIENCES
PI WASHINGTON
PA 2101 CONSTITUTION AVE NW, WASHINGTON, DC 20418 USA
SN 0027-8424
J9 P NATL ACAD SCI USA
JI Proc. Natl. Acad. Sci. U. S. A.
PD MAY 14
PY 2013
VL 110
IS 20
BP 8158
EP 8163
DI 10.1073/pnas.1301022110
PG 6
WC Multidisciplinary Sciences
SC Science & Technology - Other Topics
GA 156EH
UT WOS:000319803500044
PM 23637340
OA Green Published, Bronze
DA 2021-05-03
ER

PT J
AU Kandalaft, LE
   Powell, DJ
   Chiang, CL
   Tanyi, J
   Kim, S
   Bosch, M
   Montone, K
   Mick, R
   Levine, BL
   Torigian, DA
   June, CH
   Coukos, G
AF Kandalaft, Lana E.
   Powell, Daniel J., Jr.
   Chiang, Cheryl L.
   Tanyi, Janos
   Kim, Sarah
   Bosch, Marnix
   Montone, Kathy
   Mick, Rosemarie
   Levine, Bruce L.
   Torigian, Drew A.
   June, Carl H.
   Coukos, George
TI Autologous lysate-pulsed dendritic cell vaccination followed by adoptive
   transfer of vaccine-primed ex vivo co-stimulated T cells in recurrent
   ovarian cancer
SO ONCOIMMUNOLOGY
LA English
DT Article
DE adoptive T-cell transfer; autologous immunotherapy; DC vaccines
ID TUMOR-ASSOCIATED ANTIGEN; ENDOTHELIN-B RECEPTOR; CLINICAL-TRIAL;
   CYCLOPHOSPHAMIDE; RESPONSES; IMMUNOTHERAPY; CD4(+); LYMPHOCYTES;
   CARCINOMA; INCREASE
AB Novel strategies for the therapy of recurrent ovarian cancer are warranted. We report a study of a combinatorial approach encompassing dendritic cell (DC)-based autologous whole tumor vaccination and anti-angiogenesis therapy, followed by the adoptive transfer of autologous vaccine-primed CD3/CD28-co-stimulated lymphocytes. Recurrent ovarian cancer patients for whom tumor lysate was available from prior cytoreductive surgery underwent conditioning with intravenous bevacizumab and oral metronomic cyclophosphamide, sequentially followed by (1) bevacizumab plus vaccination with DCs pulsed with autologous tumor cell lysate supernatants, (2) lymphodepletion and (3) transfer of 5 x 10(9) autologous vaccine-primed T-cells in combination with the vaccine. Feasibility, safety as well as immunological and clinical efficacy were evaluated. Six subjects received this vaccination. Therapy was feasible, well tolerated, and elicited antitumor immune responses in four subjects, who also experienced clinical benefits. Of these, three patients with residual measurable disease received outpatient lymphodepletion and adoptive T-cell transfer, which was well tolerated and resulted in a durable reduction of circulating regulatory T cells and increased CD8(+) lymphocyte counts. The vaccine-induced restoration of antitumor immunity was achieved in two subjects, who also demonstrated clinical benefits, including one complete response. Our findings indicate that combinatorial cellular immunotherapy for the treatment of recurrent ovarian cancer is well tolerated and warrants further investigation. Several modifications of this approach can be envisioned to optimize immunological and clinical outcomes.
C1 [Kandalaft, Lana E.; Powell, Daniel J., Jr.; Chiang, Cheryl L.; Tanyi, Janos; Kim, Sarah; Coukos, George] Univ Penn, Sch Med, Ovarian Canc Res Ctr, Philadelphia, PA 19104 USA.
   [Torigian, Drew A.] Univ Penn, Sch Med, Dept Radiol, Philadelphia, PA 19104 USA.
   [Mick, Rosemarie] Univ Penn, Sch Med, Dept Biostat & Epidemiol, Philadelphia, PA 19104 USA.
   [Montone, Kathy; Levine, Bruce L.; June, Carl H.] Univ Penn, Sch Med, Dept Pathol, Philadelphia, PA 19104 USA.
   [Bosch, Marnix] Northwest Biotherapeut, Bethesda, MD USA.
RP Coukos, G (corresponding author), Univ Penn, Sch Med, Ovarian Canc Res Ctr, Philadelphia, PA 19104 USA.
EM gcks@mail.med.upenn.edu
RI Coukos, George/ABG-7389-2020; Kandalaft, Lana/AAP-8104-2020
OI Kandalaft, Lana/0000-0002-1575-6674; Coukos, George/0000-0001-8813-7367
FU National Cancer Institute Ovarian SPORE [P01-CA83638]; National
   Institution of HealthUnited States Department of Health & Human
   ServicesNational Institutes of Health (NIH) - USA [FD003520-02]; Ovarian
   Cancer Immunotherapy Initiative; FOOD AND DRUG ADMINISTRATIONUnited
   States Department of Health & Human Services [R01FD003520] Funding
   Source: NIH RePORTER; NATIONAL CANCER INSTITUTEUnited States Department
   of Health & Human ServicesNational Institutes of Health (NIH) - USANIH
   National Cancer Institute (NCI) [P30CA016520, P50CA083638] Funding
   Source: NIH RePORTER
FX We thank our patients for participating in this protocol. This study was
   supported by National Cancer Institute Ovarian SPORE grant P01-CA83638,
   National Institution of Health R01 grant FD003520-02, and the Ovarian
   Cancer Immunotherapy Initiative.
CR Alfaro C, 2011, J IMMUNOL, V187, P6130, DOI 10.4049/jimmunol.1102209
   Audia S, 2007, CLIN EXP IMMUNOL, V150, P523, DOI 10.1111/j.1365-2249.2007.03521.x
   Buckanovich RJ, 2008, NAT MED, V14, P28, DOI 10.1038/nm1699
   Carpenito C, 2009, P NATL ACAD SCI USA, V106, P3360, DOI 10.1073/pnas.0813101106
   Chiang CLL, 2011, J TRANSL MED, V9, DOI 10.1186/1479-5876-9-198
   Chu CS, 2012, CANCER IMMUNOL IMMUN, V61, P629, DOI 10.1007/s00262-011-1081-8
   Coukos G, 2005, EXPERT OPIN BIOL TH, V5, P1193, DOI 10.1517/14712598.5.9.1193
   Curiel TJ, 2004, NAT MED, V10, P942, DOI 10.1038/nm1093
   Emens LA, 2009, J CLIN ONCOL, V27, P5911, DOI 10.1200/JCO.2009.23.3494
   Ghiringhelli F, 2007, CANCER IMMUNOL IMMUN, V56, P641, DOI 10.1007/s00262-006-0225-8
   Greten TF, 2010, J IMMUNOTHER, V33, P211, DOI 10.1097/CJI.0b013e3181bb499f
   Hellstrom I, 2001, CANCER RES, V61, P2420
   Hellstrom I, 2006, CANCER EPIDEM BIOMAR, V15, P1014, DOI 10.1158/1055-9965.EPI-05-0334
   Kandalaft LE, 2009, CLIN CANCER RES, V15, P4521, DOI 10.1158/1078-0432.CCR-08-0543
   Lanitis E, 2012, MOL THER, V20, P633, DOI 10.1038/mt.2011.256
   Liau LM, 2005, CLIN CANCER RES, V11, P5515, DOI 10.1158/1078-0432.CCR-05-0464
   Luby TM, 2004, CLIN IMMUNOL, V112, P45, DOI 10.1016/j.clim.2004.04.002
   Manning EA, 2007, CLIN CANCER RES, V13, P3951, DOI 10.1158/1078-0432.CCR-07-0374
   Mazanet MM, 2002, J IMMUNOL, V169, P3581, DOI 10.4049/jimmunol.169.7.3581
   Neller MA, 2008, SEMIN IMMUNOL, V20, P286, DOI 10.1016/j.smim.2008.09.006
   Odunsi K, 2007, P NATL ACAD SCI USA, V104, P12837, DOI 10.1073/pnas.0703342104
   Sato E, 2005, P NATL ACAD SCI USA, V102, P18538, DOI 10.1073/pnas.0509182102
   Schlienger K, 2003, CLIN CANCER RES, V9, P1517
   Shrimali RK, 2010, CANCER RES, V70, P6171, DOI 10.1158/0008-5472.CAN-10-0153
   Toes REM, 1998, SEMIN IMMUNOL, V10, P443, DOI 10.1006/smim.1998.0147
   Vonderheide RH, 2002, ONCOGENE, V21, P674, DOI 10.1038/sj.onc.1205074
   Zajac AJ, 1998, CURR OPIN IMMUNOL, V10, P444, DOI 10.1016/S0952-7915(98)80119-2
   Zhang L, 2003, NEW ENGL J MED, V348, P203, DOI 10.1056/NEJMoa020177
NR 28
TC 101
Z9 106
U1 0
U2 16
PU TAYLOR & FRANCIS INC
PI PHILADELPHIA
PA 530 WALNUT STREET, STE 850, PHILADELPHIA, PA 19106 USA
SN 2162-402X
J9 ONCOIMMUNOLOGY
JI OncoImmunology
PD JAN
PY 2013
VL 2
IS 1
AR e22664
DI 10.4161/onci.22664
PG 10
WC Oncology; Immunology
SC Oncology; Immunology
GA 121RT
UT WOS:000317262600005
PM 23482679
OA Green Published, Bronze
DA 2021-05-03
ER

PT J
AU Dangaj, D
   Scholler, N
AF Dangaj, Denarda
   Scholler, Nathalie
TI Blocking the B7-H4 pathway with novel recombinant antibodies enhances T
   cell-mediated antitumor responses
SO ONCOIMMUNOLOGY
LA English
DT Article
DE ovarian cancer; B7-H4; recombinant antibodies; cell surface expression;
   targeting; immunotherapy
ID HUMAN OVARIAN-CARCINOMA; EXPRESSION; CANCER
C1 [Dangaj, Denarda] Univ Lausanne, Ludwig Canc Res Ctr, Dept Oncol, Lausanne, Switzerland.
   [Scholler, Nathalie] SRI Int, Ctr Canc & Metab, Menlo Pk, CA 94025 USA.
RP Scholler, N (corresponding author), SRI Int, Ctr Canc & Metab, 333 Ravenswood Ave, Menlo Pk, CA 94025 USA.
EM nathalie.scholler@sri.com
CR Chen C, 2012, CANCER LETT, V317, P99, DOI 10.1016/j.canlet.2011.11.017
   Cheng L, 2009, INT J GYNECOL CANCER, V19, P1481, DOI 10.1111/IGC.0b013e3181ad0fa2
   Dangaj D, 2013, CANC RES
   Kryczek I, 2006, J EXP MED, V203, P871, DOI 10.1084/jem.20050930
   Kryczek I, 2007, CANCER RES, V67, P8900, DOI 10.1158/0008-5472.CAN-07-1866
   Torres MP, 2009, MINERVA MED, V100, P385
   Wei J, 2011, J EXP MED, V208, P1683, DOI 10.1084/jem.20100639
   Wolchok JD, 2013, NEW ENGL J MED, V369, P122, DOI 10.1056/NEJMoa1302369
   Zhang L, 2003, NEW ENGL J MED, V348, P203, DOI 10.1056/NEJMoa020177
   Zhang L, 2013, ONCOGENE
NR 10
TC 7
Z9 10
U1 0
U2 2
PU LANDES BIOSCIENCE
PI AUSTIN
PA 1806 RIO GRANDE ST, AUSTIN, TX 78702 USA
SN 2162-4011
EI 2162-402X
J9 ONCOIMMUNOLOGY
JI OncoImmunology
PD AUG
PY 2013
VL 2
IS 8
AR e25913
DI 10.4161/onci.25913
PG 3
WC Oncology; Immunology
SC Oncology; Immunology
GA 299VP
UT WOS:000330424100010
PM 24083083
OA Bronze, Green Published
DA 2021-05-03
ER

PT J
AU Cedeno-Arias, M
   Rengifo, CE
   Ramos-Suzarte, M
   Santana, RB
   Rengifo, E
   Nogales, FF
AF Cedeno-Arias, M.
   Rengifo, C. E.
   Ramos-Suzarte, M.
   Blanco Santana, R.
   Rengifo, E.
   Nogales, F. F.
TI IOR C2: A TUMOR ASSOCIATED ANTIGEN AS POTENTIAL TARGET FOR IMMUNOTHERAPY
   IN EPITHELIAL OVARIAN CANCER
SO ACTA MICROSCOPICA
LA English
DT Article
DE Ovarian-Cancer; IORC2-Tumor-Associated-Antigen; ior c5 mAb;
   Immunohistochemistry
ID MONOCLONAL-ANTIBODY; COLORECTAL-CARCINOMA; DIAGNOSIS; C5; EXPRESSION;
   THERAPY; MUCINS; CA125
AB Ovarian cancer ranks the most lethal among gynecologic neoplasms in women. To assess the immunohistochemical expression of IOR C2 antigen in normal tissues as well as in ovarian cancer, the immunohistochemical expression of IOR C 2 in two ovarian cancer cell lines, frozen tissues from both fetus and adult healthy persons, tissue biopsies from normal ovary and ovarian tumors were investigated. IOR C2 immunoreactivity was also compared with the staining pattern of CEA and CA-125. IOR C2 was detected in both epithelial and glandular derivative cells of gastrointestinal tract and cell secretion substance. A limited number of normal tissues tested were positive. Normal human ovarian surface epithelium was no reactive. Intense and heterogeneous immunostaining was detected in 63, 6% of tumor samples studied. Nevertheless, a decreased or lack of IOR C2 over expression in benign cystadenomas was observed contrasting with strongest signal in ovarian carcinomas. IOR C2 was mainly found in mucinous tumors compared to serous and endometroid subtype. No reaction in clear cell carcinoma was observed. IOR C2 shows a differential expression during malignant transformation, as well as in ovarian tumors related to the histological subtype. This glycoprotein may be represents a potential cell surface target for the immunotherapy of cancer using monoclonal antibodies.
C1 [Cedeno-Arias, M.; Ramos-Suzarte, M.; Blanco Santana, R.; Rengifo, E.] Ctr Mol Immunol, Havana, Cuba.
   [Rengifo, C. E.] Manuel Fajardo Gen Hosp, Dept Pathol, Havana, Cuba.
   [Nogales, F. F.] Univ Hosp, Dept Pathol, Granada, Spain.
RP Cedeno-Arias, M (corresponding author), Ctr Mol Immunol, Havana, Cuba.
EM mechu@cim.sld.cu
OI Blanco, Rances/0000-0002-5744-3211; Blanco, Rances/0000-0002-6772-0008
FU AECI (Spain)
FX This work was supported in part by a grant of the AECI (Spain) to
   Mercedes Cedeno. The authors would like to express gratitude to Milagros
   Frometa and the Department of Pathology, University of Granada, Spain
   for their excellent technical help.
CR Badgwell D, 2007, DIS MARKERS, V23, P397, DOI 10.1155/2007/309382
   Baker VV, 2001, CLIN OBSTET GYNECOL, V44, P522, DOI 10.1097/00003081-200109000-00007
   Barrena N. I., 2010, J ONCOLOGY, DOI [10.1155/2010/314326, DOI 10.1155/2010/314326]
   Boyle P, 2008, WORLD CANC REPORT
   Cannistra SA, 2004, NEW ENGL J MED, V351, P2519, DOI 10.1056/NEJMra041842
   Chauhan SC, 2006, MODERN PATHOL, V19, P1386, DOI 10.1038/modpathol.3800646
   Chauhan SC, 2009, J OVARIAN RES, V2, DOI 10.1186/1757-2215-2-21
   Chauhan SC, 2009, CANCER RES, V69, P765, DOI 10.1158/0008-5472.CAN-08-0587
   Iznaga-Escobar N, 2004, METHOD FIND EXP CLIN, V26, P687, DOI 10.1358/mf.2004.26.9.872566
   Iznaga-Escobar N, 2004, DRUG FUTURE, V29, P127, DOI 10.1358/dof.2004.029.02.783046
   Moss EL, 2005, J CLIN PATHOL, V58, P308, DOI 10.1136/jcp.2004.018077
   Obradovic V, 2006, HEPATO-GASTROENTEROL, V53, P526
   Rachagani S, 2009, BIOFACTORS, V35, P509, DOI 10.1002/biof.64
   Ramos-Suzarte M, 2007, CANCER BIOL THER, V6, P22, DOI 10.4161/cbt.6.1.3552
   Samimi G, 2007, DIS MARKERS, V23, P389, DOI 10.1155/2007/792356
   Scott M, 2006, HISTOL HISTOPATHOL, V21, P81, DOI 10.14670/HH-21.81
   Sirisriro R, 2000, HEPATO-GASTROENTEROL, V47, P405
   SOLANO ME, 2003, WORLD J NUCL MED, V2, P30
   Sourbier C, 2012, BIOL-TARGETS THER, V6, P147, DOI 10.2147/BTT.S24155
   *US DEP HHS, 1997, POINTS CONS MAN TEST
   Vasey PA, 2005, ANN ONCOL, V16, P13, DOI 10.1093/annonc/mdi823
   Vazquez A. M., 1995, Inmunologia, V14, P130
   VAZQUEZ AM, 1993, YEAR IMMUN, V7, P137
   VAZQUEZ AM, 1992, HYBRIDOMA, V11, P245, DOI 10.1089/hyb.1992.11.245
NR 24
TC 0
Z9 0
U1 1
U2 7
PU COMITE INTERAMERICANO SOC MICROSCOPIA ELECTRONICA-CIASEM
PI CARACAS
PA CARRETERA PANAMERICANA KM 11, APARTADO POSTAL 20632, CARACAS, 1020-A,
   VENEZUELA
SN 0798-4545
J9 ACTA MICROSC
JI Acta Microsc.
PY 2013
VL 22
IS 3
BP 239
EP 247
PG 9
WC Microscopy
SC Microscopy
GA 201YG
UT WOS:000323178400004
DA 2021-05-03
ER

PT J
AU Maletzki, C
   Linnebacher, M
   Savai, R
   Hobohm, U
AF Maletzki, Claudia
   Linnebacher, Michael
   Savai, Rajkumar
   Hobohm, Uwe
TI Mistletoe lectin has a shiga toxin-like structure and should be combined
   with other Toll-like receptor ligands in cancer therapy
SO CANCER IMMUNOLOGY IMMUNOTHERAPY
LA English
DT Article
DE Mistletoe extract; Mistletoe lectin; Pattern recognition receptor
   ligands; Shiga toxin; Cancer immunotherapy
ID ACUTE MYELOGENOUS LEUKEMIA; QUALITY-OF-LIFE; SALMONELLA-TYPHIMURIUM;
   OVARIAN-CANCER; SPONTANEOUS REGRESSION; INFECTIOUS-DISEASES; CHILDHOOD
   DISEASES; COMMON INFECTIONS; TARGETED THERAPY; VIRUS-INFECTION
AB Mistletoe extract (ME) is applied as an adjuvant treatment in cancer therapy in thousands of patients each year in Europe. The main immunostimulating component of mistletoe extract, mistletoe lectin, recently has been shown to be a pattern recognition receptor ligand and hence is binding to an important class of pathogen-sensing receptors. Pattern recognition receptor ligands are potent activators of dendritic cells. This activation is a prerequisite for a full-blown T-cell response against cancer cells. Pattern recognition receptor ligands are increasingly recognized as important players in cancer immunotherapy. We collect evidence from case studies on spontaneous regression, from epidemiology, from experiments in a mouse cancer model, and from protein structure comparisons to argue that a combination of mistletoe therapy with other pattern recognition receptor ligand substances leads to an increased immune stimulatory effect. We show that mistletoe lectin is a plant protein of bacterial origin with a 3D structure very similar to shiga toxin from Shigella dysenteriae, which explains the remarkable immunogenicity of mistletoe lectin. Secondly, we show that a combination of pattern recognition receptor ligands applied metronomically in a cancer mouse model leads to complete remission, while single pattern recognition receptor ligands slowed tumor growth. Taken together, we propose to combine mistletoe drugs with other pattern recognition receptor ligand drugs to increase its efficacy in adjuvant or even primary cancer therapy.
C1 [Maletzki, Claudia; Linnebacher, Michael] Univ Rostock, D-18055 Rostock, Germany.
   [Savai, Rajkumar] Max Planck Inst Heart & Lung Res, Bad Nauheim, Germany.
   [Hobohm, Uwe] Univ Appl Sci, D-35390 Giessen, Germany.
RP Hobohm, U (corresponding author), Univ Appl Sci, Wiesenstr 14, D-35390 Giessen, Germany.
EM uwe.hobohm@mni.thm.de
OI Savai, Rajkumar/0000-0003-1538-2091
CR Abagyan RA, 1997, J MOL BIOL, V273, P355, DOI 10.1006/jmbi.1997.1287
   ABEL U, 1991, J CANCER RES CLIN, V117, P339, DOI 10.1007/BF01630717
   Agrawal N, 2004, P NATL ACAD SCI USA, V101, P15172, DOI 10.1073/pnas.0406242101
   Albonico HU, 1998, MED HYPOTHESES, V51, P315, DOI 10.1016/S0306-9877(98)90055-X
   Benwell RK, 2010, CLIN IMMUNOL, V134, P178, DOI 10.1016/j.clim.2009.09.013
   Biswas SK, 2009, TRENDS IMMUNOL, V30, P475, DOI 10.1016/j.it.2009.07.009
   Branden C., 1999, INTRO PROTEIN STRUCT
   BRAUNSTEIN A., 1929, ZEITSCHR KREBSFORSCH, V29, P330, DOI 10.1007/BF01634496
   BRAUNSTEIN A, 1929, Z KREBSFORSCH, V29, P468
   Bussing A, 2012, EVID-BASED COMPL ALT, V2012, P1, DOI [10.1155/2012/219402, 10.1155/2012/165410]
   Cardwell CR, 2008, BRIT J CANCER, V99, P1529, DOI 10.1038/sj.bjc.6604696
   CHEN Y, 1992, INT J EPIDEMIOL, V21, P23, DOI 10.1093/ije/21.1.23
   CHILVERS C, 1986, BRIT J CANCER, V54, P123, DOI 10.1038/bjc.1986.161
   Christian S, 1928, AM J SURG, V43, P188
   Coley-Nauths H, 1953, ACTA MED SCAND, V145, P5
   CRAMER DW, 1983, AM J OBSTET GYNECOL, V147, P1
   DEIDIER A, 1725, THESIS PARIS
   DIAMOND LK, 1951, AM J MED, V10, P238, DOI 10.1016/0002-9343(51)90263-X
   ENGEL P, 1934, WIEN KLIN WOCHENSCHR, V47, P1118
   ENTERLINE PE, 1985, LANCET, V2, P934
   Gabrilovich DI, 2009, NAT REV IMMUNOL, V9, P162, DOI 10.1038/nri2506
   Gandhi NM, 2013, BJU INT, V112, P288, DOI 10.1111/j.1464-410X.2012.11754.x
   Goutagny N, 2012, TARGET ONCOL, V7, P29, DOI 10.1007/s11523-012-0213-1
   Greene LH, 2007, NUCLEIC ACIDS RES, V35, pD291, DOI 10.1093/nar/gkl959
   GROSSARTHMATICEK R, 1987, J CHRON DIS, V40, P967, DOI 10.1016/0021-9681(87)90147-0
   Hayashi K, 2009, J CELL BIOCHEM, V106, P992, DOI 10.1002/jcb.22078
   Hobohm U, 2005, BRIT J CANCER, V92, P421, DOI 10.1038/sj.bjc.6602386
   Hobohm U, 2001, CANCER IMMUNOL IMMUN, V50, P391
   Hobohm U, 2008, CRIT REV IMMUNOL, V28, P95, DOI 10.1615/CritRevImmunol.v28.i2.10
   Hobohm U, 2009, BIOESSAYS, V31, P1071, DOI 10.1002/bies.200900025
   Hoffmann C, 2002, FORSCH KOMP KLAS NAT, V9, P324
   Huber R, 2011, BMC COMPLEM ALTERN M, V11, DOI 10.1186/1472-6882-11-116
   Jeys LM, 2007, ANN SURG ONCOL, V14, P2887, DOI 10.1245/s10434-007-9483-8
   Kanzler H, 2007, NAT MED, V13, P552, DOI 10.1038/nm1589
   Kienle GS, 2012, GLOB ADV HLTH MED, V1, P90
   Kienle GS, 2010, INTEGR CANCER THER, V9, P142, DOI 10.1177/1534735410369673
   Kim SY, 2008, AM J HEMATOL, V83, P784, DOI 10.1002/ajh.21227
   Kimura H, 2010, CELL PROLIFERAT, V43, P41, DOI 10.1111/j.1365-2184.2009.00652.x
   KIMURA NT, 1980, CANCER RES, V40, P2061
   Kirsch A, 2011, J ALTERN COMPLEM MED, V17, P973, DOI 10.1089/acm.2010.0596
   Kleihues P., 2003, WORLD CANC REPORT
   Klyuyeva N.G., 1963, BIOTHERAPY MALIGNANT
   Kolmel KF, 2005, EUR J CANCER, V41, P118, DOI 10.1016/j.ejca.2004.09.023
   Kolmel KF, 1999, MELANOMA RES, V9, P511
   Krishnan J, 2009, ARCH PHARM RES, V32, P1485, DOI 10.1007/s12272-009-2100-6
   Lee CH, 2009, INT IMMUNOPHARMACOL, V9, P1555, DOI 10.1016/j.intimp.2009.09.011
   Liu F, 2010, CELL CYCLE, V9, P4518, DOI 10.4161/cc.9.22.13744
   Ma YH, 2008, WORLD J GASTROENTERO, V14, P5274, DOI 10.3748/wjg.14.5274
   Maletzki C, 2008, GUT, V57, P483, DOI 10.1136/gut.2007.125419
   Mantovani A, 2008, CANCER LETT, V267, P180, DOI 10.1016/j.canlet.2008.05.003
   Mantovani A, 2008, NATURE, V454, P436, DOI 10.1038/nature07205
   Mastrangelo G, 2005, AM J EPIDEMIOL, V161, P1037, DOI 10.1093/aje/kwi138
   Mastrangelo G, 1998, EUR J EPIDEMIOL, V14, P749, DOI 10.1023/A:1007560709013
   Maurer S, 1998, ONKOLOGIE, V21, P14, DOI 10.1159/000026785
   MENCZER J, 1979, CANCER, V43, P1375, DOI 10.1002/1097-0142(197904)43:4<1375::AID-CNCR2820430427>3.0.CO;2-D
   Molassiotis A, 2005, ANN ONCOL, V16, P655, DOI 10.1093/annonc/mdi110
   Momiyama M, 2012, CELL CYCLE, V11, P628, DOI 10.4161/cc.11.3.19116
   Muthing J, 2004, FASEB J, V18, P103, DOI 10.1096/fj.04-2494fje
   NEWHOUSE ML, 1977, BRIT J PREV SOC MED, V31, P148
   Orange M, 2010, EUR J INTEGR MED, V2, P63, DOI 10.1016/j.eujim.2010.04.001
   Orange Maurice, 2012, Glob Adv Health Med, V1, P18, DOI 10.7453/gahmj.2012.1.1.006
   Ostermann T, 2012, EXPLORE-NY, V8, P277, DOI 10.1016/j.explore.2012.06.005
   Park HJ, 2010, BIOCHEM BIOPH RES CO, V396, P721, DOI 10.1016/j.bbrc.2010.04.169
   Pawelek JM, 2003, LANCET ONCOL, V4, P548, DOI 10.1016/S1470-2045(03)01194-X
   Pearl R, 1929, AM J HYG, V9, P97, DOI 10.1093/oxfordjournals.aje.a121646
   Peri F, 2012, BIOTECHNOL ADV, V30, P251, DOI 10.1016/j.biotechadv.2011.05.014
   REMY W, 1983, MED KLIN, V78, P95
   ROHDENBURG GL, 1918, J CANCER RES, V3, P193
   RONNE T, 1985, LANCET, V1, P1
   ROTOLI B, 1982, NEW ENGL J MED, V307, P1712
   RUCKDESCHEL JC, 1972, NEW ENGL J MED, V287, P1013, DOI 10.1056/NEJM197211162872004
   Rudant J, 2011, INT J CANCER, V129, P2236, DOI 10.1002/ijc.25862
   Rudant J, 2010, AM J EPIDEMIOL, V172, P1015, DOI 10.1093/aje/kwq233
   Schlehofer B, 1999, INT J CANCER, V82, P155, DOI 10.1002/(SICI)1097-0215(19990719)82:2<155::AID-IJC1>3.3.CO;2-G
   SINEK FRANZ, 1936, ZEITSCHR KREBSFORSCH, V44, P492, DOI 10.1007/BF01668080
   STEPHENSON HE, 1971, SURG GYNECOL OBSTETR, V133, P649
   Thies A, 2008, BRIT J CANCER, V98, P106, DOI 10.1038/sj.bjc.6604106
   TREON SP, 1992, LEUKEMIA, V6, P1036
   Urayama KY, 2011, INT J CANCER, V128, P1632, DOI 10.1002/ijc.25752
   Urayama KY, 2010, INT J EPIDEMIOL, V39, P718, DOI 10.1093/ije/dyp378
   VANSTEENSELMOLL HA, 1986, AM J EPIDEMIOL, V124, P590, DOI 10.1093/oxfordjournals.aje.a114431
   Vestergaard H, 2010, INT J CANCER, V127, P633, DOI 10.1002/ijc.24973
   WEST RO, 1966, CANCER, V19, P1001, DOI 10.1002/1097-0142(196607)19:7<1001::AID-CNCR2820190714>3.0.CO;2-S
   Witzel L, 1970, Med Klin, V65, P876
   Zahl PH, 2008, ARCH INTERN MED, V168, P2311, DOI 10.1001/archinte.168.21.2311
   Zhao M, 2005, P NATL ACAD SCI USA, V102, P755, DOI 10.1073/pnas.0408422102
   Zhao M, 2006, CANCER RES, V66, P7647, DOI 10.1158/0008-5472.CAN-06-0716
   Zoglmeier C, 2011, CLIN CANCER RES, V17, P1765, DOI 10.1158/1078-0432.CCR-10-2672
   ZYGIERT Z, 1971, LANCET, V1, P593
NR 89
TC 17
Z9 18
U1 0
U2 17
PU SPRINGER
PI NEW YORK
PA 233 SPRING ST, NEW YORK, NY 10013 USA
SN 0340-7004
EI 1432-0851
J9 CANCER IMMUNOL IMMUN
JI Cancer Immunol. Immunother.
PD AUG
PY 2013
VL 62
IS 8
BP 1283
EP 1292
DI 10.1007/s00262-013-1455-1
PG 10
WC Oncology; Immunology
SC Oncology; Immunology
GA 186GZ
UT WOS:000322031400001
PM 23832140
DA 2021-05-03
ER

PT J
AU Sisirak, V
   Vey, N
   Goutagny, N
   Renaudineau, S
   Malfroy, M
   Thys, S
   Treilleux, I
   Labidi-Galy, SI
   Bachelot, T
   Dezutter-Dambuyant, C
   Menetrier-Caux, C
   Blay, JY
   Caux, C
   Bendriss-Vermare, N
AF Sisirak, Vanja
   Vey, Nelly
   Goutagny, Nadege
   Renaudineau, Sarah
   Malfroy, Marine
   Thys, Sandra
   Treilleux, Isabelle
   Labidi-Galy, Sana Intidhar
   Bachelot, Thomas
   Dezutter-Dambuyant, Colette
   Menetrier-Caux, Christine
   Blay, Jean-Yves
   Caux, Christophe
   Bendriss-Vermare, Nathalie
TI Breast cancer-derived transforming growth factor- and tumor necrosis
   factor- compromise interferon- production by tumor-associated
   plasmacytoid dendritic cells
SO INTERNATIONAL JOURNAL OF CANCER
LA English
DT Article
DE plasmacytoid dendritic cells; breast cancer; type I IFNs; TGF-; TLR
   ligands
ID I INTERFERON; FACTOR-BETA; ANTIMICROBIAL PEPTIDE; AUTOIMMUNE-DISEASES;
   PROSTAGLANDIN E-2; IMMUNE-RESPONSES; POOR-PROGNOSIS; OVARIAN-CANCER;
   IFN-ALPHA; TGF-BETA
AB We previously reported that plasmacytoid dendritic cells (pDCs) infiltrating breast tumors are impaired for their interferon- (IFN-) production, resulting in local regulatory T cells amplification. We designed our study to decipher molecular mechanisms of such functional defect of tumor-associated pDC (TApDC) in breast cancer. We demonstrate that besides IFN-, the production by Toll-like receptor (TLR)-activated healthy pDC of IFN- and TNF- but not IP-10/CXCL10 nor MIP1-/CCL3 is impaired by the breast tumor environment. Importantly, we identified TGF- and TNF- as major soluble factors involved in TApDC functional alteration. Indeed, recombinant TGF-1 and TNF- synergistically blocked IFN- production of TLR-activated pDC, and neutralization of TGF- and TNF- in tumor-derived supernatants restored pDCs' IFN- production. The involvment of tumor-derived TGF- was further confirmed in situ by the detection of phosphorylated Smad2 in the nuclei of TApDC in breast tumor tissues. Mechanisms of type I IFN inhibition did not involve TLR downregulation but the inhibition of IRF-7 expression and nuclear translocation in pDC after their exposure to tumor-derived supernatants or recombinant TGF-1 and TNF-. Our findings indicate that targeting TApDC to restore their IFN- production might be an achievable strategy to induce antitumor immunity in breast cancer by combining TLR7/9-based immunotherapy with TGF- and TNF- antagonists.
C1 [Sisirak, Vanja; Vey, Nelly; Goutagny, Nadege; Renaudineau, Sarah; Malfroy, Marine; Thys, Sandra; Labidi-Galy, Sana Intidhar; Bachelot, Thomas; Dezutter-Dambuyant, Colette; Menetrier-Caux, Christine; Blay, Jean-Yves; Caux, Christophe; Bendriss-Vermare, Nathalie] Univ Lyon, Lyon, France.
   [Sisirak, Vanja; Vey, Nelly; Goutagny, Nadege; Renaudineau, Sarah; Malfroy, Marine; Thys, Sandra; Labidi-Galy, Sana Intidhar; Bachelot, Thomas; Dezutter-Dambuyant, Colette; Menetrier-Caux, Christine; Blay, Jean-Yves; Caux, Christophe; Bendriss-Vermare, Nathalie] Univ Lyon 1, ISPB, F-69365 Lyon, France.
   [Sisirak, Vanja; Vey, Nelly; Goutagny, Nadege; Renaudineau, Sarah; Malfroy, Marine; Thys, Sandra; Labidi-Galy, Sana Intidhar; Bachelot, Thomas; Dezutter-Dambuyant, Colette; Menetrier-Caux, Christine; Blay, Jean-Yves; Caux, Christophe; Bendriss-Vermare, Nathalie] Ctr Rech Canc Lyon, INSERM U1052, Dept Immun Virus & Microenvironm, Lyon, France.
   [Sisirak, Vanja; Vey, Nelly; Goutagny, Nadege; Renaudineau, Sarah; Malfroy, Marine; Thys, Sandra; Labidi-Galy, Sana Intidhar; Bachelot, Thomas; Dezutter-Dambuyant, Colette; Menetrier-Caux, Christine; Blay, Jean-Yves; Caux, Christophe; Bendriss-Vermare, Nathalie] Ctr Rech Canc Lyon, CNRS UMR5286, Dept Immun Virus & Microenvironm, Lyon, France.
   [Sisirak, Vanja; Vey, Nelly; Goutagny, Nadege; Renaudineau, Sarah; Malfroy, Marine; Thys, Sandra; Labidi-Galy, Sana Intidhar; Bachelot, Thomas; Dezutter-Dambuyant, Colette; Menetrier-Caux, Christine; Blay, Jean-Yves; Caux, Christophe; Bendriss-Vermare, Nathalie] LabEx DEVweCAN, Lyon, France.
   [Treilleux, Isabelle; Labidi-Galy, Sana Intidhar; Bachelot, Thomas; Blay, Jean-Yves; Caux, Christophe; Bendriss-Vermare, Nathalie] Ctr Leon Berard, F-69373 Lyon 08, France.
RP Bendriss-Vermare, N (corresponding author), Ctr Leon Berard, INSERM CNRS 5286 U1052, Ctr Rech Canc Lyon, 28 Rue Laennec, F-69373 Lyon 08, France.
EM nathalie.bendriss-vermare@lyon.unicancer.fr
RI Labidi-Galy, Intidhar/AAG-3915-2021; Sisirak, Vanja/O-9393-2016; Blay,
   Jean-Yves/N-3966-2016; Caux, Christophe/G-2851-2013; Bendriss-Vermare,
   Nathalie/M-9197-2018; Sisirak, Vanja/L-7304-2019; Menetrier-Caux,
   christine/Y-2703-2019; dezutter-dambuyant, colette/F-5962-2013;
   labidi-galy, sana intidhar/A-4163-2017
OI Sisirak, Vanja/0000-0003-3070-6533; Blay, Jean-Yves/0000-0001-7190-120X;
   Caux, Christophe/0000-0003-2438-833X; Bendriss-Vermare,
   Nathalie/0000-0002-8771-3585; Sisirak, Vanja/0000-0003-3070-6533;
   Menetrier-Caux, christine/0000-0003-4863-374X; dezutter-dambuyant,
   colette/0000-0002-3866-4537; labidi-galy, sana
   intidhar/0000-0002-0824-3475
FU Breast Cancer Research Fundation [4832]; Association pour la Recherche
   sur le Cancer (ARC)Fondation ARC pour la Recherche sur le Cancer [7896];
   Comite departemental de Saone-et-Loire et du Rhone de la Ligue contre le
   Cancer; Lyon Biopole DEMINAP; PLATINE; Institut National du
   CancerInstitut National du Cancer (INCA) France [ACI-63-04, ACI
   2007-2009, Met-escape 2007, Breast-Immune 2009]; Region
   Rhone-AlpesRegion Auvergne-Rhone-Alpes
FX Grant sponsor: Breast Cancer Research Fundation; Grant number: 4832;
   Grant sponsor: Association pour la Recherche sur le Cancer (ARC); Grant
   number: 7896; Grant sponsors: Comite departemental de Saone-et-Loire et
   du Rhone de la Ligue contre le Cancer, Lyon Biopole DEMINAP and PLATINE
   projects, and Institut National du Cancer grant ACI-63-04, ACI
   2007-2009, Met-escape 2007, and Breast-Immune 2009, the Region
   Rhone-Alpes.
CR Bekeredjian-Ding I, 2009, IMMUNOLOGY, V128, P439, DOI 10.1111/j.1365-2567.2009.03134.x
   Contractor N, 2007, J IMMUNOL, V179, P2690, DOI 10.4049/jimmunol.179.5.2690
   Diamond MS, 2011, J EXP MED, V208, P1989, DOI 10.1084/jem.20101158
   Domschke C, 2009, CANCER RES, V69, P8420, DOI 10.1158/0008-5472.CAN-09-1627
   Drobits B, 2012, J CLIN INVEST, V122, P575, DOI 10.1172/JCI61034
   Fuertes MB, 2011, J EXP MED, V208, P2005, DOI 10.1084/jem.20101159
   Ganguly D, 2009, J EXP MED, V206, P1983, DOI 10.1084/jem.20090480
   Gilliet M, 2008, NAT REV IMMUNOL, V8, P594, DOI 10.1038/nri2358
   Hartmann E, 2003, CANCER RES, V63, P6478
   Heilborn JD, 2005, INT J CANCER, V114, P713, DOI 10.1002/ijc.20795
   Hennessy EJ, 2010, NAT REV DRUG DISCOV, V9, P293, DOI 10.1038/nrd3203
   Honda K, 2005, NATURE, V434, P772, DOI 10.1038/nature03464
   Jensen TO, 2012, CANCER-AM CANCER SOC, V118, P2476, DOI 10.1002/cncr.26511
   Kelly RJ, 2010, J IMMUNOTOXICOL, V7, P15, DOI 10.3109/15476910903389920
   Labidi-Galy SI, 2012, ONCOIMMUNOLOGY, V1, P379, DOI 10.4161/onci.18801
   Labidi-Galy SI, 2011, CANCER RES, V71, P5423, DOI 10.1158/0008-5472.CAN-11-0367
   Lande R, 2007, NATURE, V449, P564, DOI 10.1038/nature06116
   Le Bon A, 2003, NAT IMMUNOL, V4, P1009, DOI 10.1038/ni978
   Li L, 2008, J IMMUNOL, V180, P2951, DOI 10.4049/jimmunol.180.5.2951
   Li MO, 2006, ANNU REV IMMUNOL, V24, P99, DOI 10.1146/annurev.immunol.24.021605.090737
   Ma YT, 2011, CURR OPIN IMMUNOL, V23, P146, DOI 10.1016/j.coi.2010.09.008
   O'Keeffe M, 2005, BLOOD, V106, P3457, DOI 10.1182/blood-2004-12-4965
   Palucka AK, 2005, P NATL ACAD SCI USA, V102, P3372, DOI 10.1073/pnas.0408506102
   Quidville V, 2009, ANN ONCOL, V20, P56
   Reizis B, 2011, ANNU REV IMMUNOL, V29, P163, DOI 10.1146/annurev-immunol-031210-101345
   Shi Y, 2003, NATURE, V425, P516, DOI 10.1038/nature01991
   Sisirak V, 2012, CANCER RES, V72, P5188, DOI 10.1158/0008-5472.CAN-11-3468
   Thomachot MC, 2004, INT J CANCER, V110, P710, DOI 10.1002/ijc.20146
   Treilleux I, 2004, CLIN CANCER RES, V10, P7466, DOI 10.1158/1078-0432.CCR-04-0684
NR 29
TC 44
Z9 44
U1 0
U2 19
PU WILEY-BLACKWELL
PI HOBOKEN
PA 111 RIVER ST, HOBOKEN 07030-5774, NJ USA
SN 0020-7136
J9 INT J CANCER
JI Int. J. Cancer
PD AUG 1
PY 2013
VL 133
IS 3
BP 771
EP 778
DI 10.1002/ijc.28072
PG 8
WC Oncology
SC Oncology
GA 149AC
UT WOS:000319289400028
PM 23389942
DA 2021-05-03
ER

PT J
AU Zhang, ZM
   Yang, XM
   Zhang, C
   Zhang, MJ
   Li, X
   Zhang, FH
   Kang, S
   Wang, SJ
   Shan, BE
AF Zhang, Zheng-mao
   Yang, Xue-mei
   Zhang, Chao
   Zhang, Min-jie
   Li, Xia
   Zhang, Feng-hua
   Kang, Shan
   Wang, Shi-jie
   Shan, Bao-en
TI Antitumor effects and mechanisms of dendritic cells stimulated by sCD40L
   on ovarian cancer cells in vitro
SO ONCOTARGETS AND THERAPY
LA English
DT Article
DE antitumor response; cytokine; immunotherapy; cord blood; IL-10; TGF-beta
ID T-CELLS; ENHANCED EXPRESSION; IMMUNOTHERAPY; MATURATION; RESPONSES;
   IL-12; GENERATION; LIGAND; IL-23; CD40L
AB Objective: This study aimed to examine the expression of immune suppression factors and the mechanisms of antitumor effects of cord blood dendritic cells (DCs) stimulated by soluble cluster of differentiation 40 ligand (sCD40L) and cytokines in vitro in ovarian cancer patients.
   Methods: The expression levels of interleukin (IL)-10 and transforming growth factor (TGF)-beta messenger RNA in peripheral blood were detected by reverse transcription polymerase chain reaction; expression levels of CD80 and CD86 in DCs stimulated by sCD40L were detected using flow cytometry and confocal laser scanning microscopy.
   Results: Expression levels of IL-10 and TGF-beta genes in the peripheral blood of ovarian cancer patients were significantly increased compared with patients with benign ovarian tumors (P < 0.05). The expression levels of CD80 and CD86 in DCs cultured in the granulocyte-macrophage colony-stimulating factor + IL-4 + stem cell factor + Flt-3 ligand + sCD40L group were significantly increased compared with those in the control group, as assessed by flow cytometry and confocal laser scanning microscopy (P < 0.05).
   Conclusion: A variety of cytokines in combination with sCD40L can promote the proliferation of cord blood-derived DCs and induce their maturation as well as stimulating a specific antitumor response.
C1 [Zhang, Zheng-mao; Yang, Xue-mei; Zhang, Min-jie; Li, Xia; Kang, Shan] Hebei Med Univ, Hosp 4, Dept Gynecol & Obstet, Shijiazhuang 050011, Peoples R China.
   [Zhang, Chao; Shan, Bao-en] Hebei Med Univ, Hosp 4, Res Ctr, Shijiazhuang 050011, Peoples R China.
   [Zhang, Feng-hua] Hebei Gen Hosp, Dept Gen Surg, Shijiazhuang, Peoples R China.
   [Wang, Shi-jie] Hebei Med Univ, Hosp 4, Dept Gastroscopy, Shijiazhuang 050011, Peoples R China.
RP Shan, BE (corresponding author), Hebei Med Univ, Hosp 4, Res Ctr, Shijiazhuang 050011, Peoples R China.
EM baoenshan@yahoo.com.cn
FU Hebei Province Medical Science Research Key Task Projects, Strong
   Characteristic Discipline in Colleges and Universities in Hebei
   Province; Hebei Provincial Department of Health Research Project
   [20090166]
FX This work was supported by the Hebei Province Medical Science Research
   Key Task Projects, Strong Characteristic Discipline in Colleges and
   Universities in Hebei Province, and the Hebei Provincial Department of
   Health Research Project (20090166).
CR Ahmadzadeh M, 2005, J IMMUNOL, V174, P5215, DOI 10.4049/jimmunol.174.9.5215
   [Anonymous], 2012, NAT REV CLIN ONCOL
   Belladonna ML, 2002, J IMMUNOL, V168, P5448, DOI 10.4049/jimmunol.168.11.5448
   Bennett SRM, 1998, NATURE, V393, P478
   Diaconu I, 2012, CANCER RES, V72, P2327, DOI 10.1158/0008-5472.CAN-11-2975
   Hernandez MGH, 2007, J IMMUNOL, V178, P2844, DOI 10.4049/jimmunol.178.5.2844
   Kalady MF, 2004, J SURG RES, V116, P24, DOI 10.1016/j.jss.2003.09.003
   Kato K, 2001, J LEUKOCYTE BIOL, V70, P941
   Kim HJ, 2010, VACCINE, V28, P2877, DOI 10.1016/j.vaccine.2010.01.061
   Mielczarek-Palacz A, 2013, HUM IMMUNOL, V74, P70, DOI 10.1016/j.humimm.2012.10.004
   Morishima N, 2005, J IMMUNOL, V175, P1686, DOI 10.4049/jimmunol.175.3.1686
   Onaitis MW, 2003, SURGERY, V134, P300, DOI 10.1067/msy.2003.240
   Schulz EG, 2009, IMMUNITY, V30, P673, DOI 10.1016/j.immuni.2009.03.013
   Seamon LG, 2012, CLIN OBSTET GYNECOL, V55, P131, DOI 10.1097/GRF.0b013e318248050d
   Urbanska K, 2012, CANCER RES, V72, P1844, DOI 10.1158/0008-5472.CAN-11-3890
   Wan Yisong Y, 2007, Proc Am Thorac Soc, V4, P271, DOI 10.1513/pats.200701-020AW
   Watford WT, 2004, IMMUNOL REV, V202, P139, DOI 10.1111/j.0105-2896.2004.00211.x
   [叶枫 Ye Feng], 2004, [中华微生物学和免疫学杂志, Chinese Journal of Microbiology and Immunology], V24, P964
   Yigit R, 2011, EUR J CANCER, V47, P1883, DOI 10.1016/j.ejca.2011.03.026
   Zhang YQ, 2010, MOL THER, V18, P692, DOI 10.1038/mt.2009.318
   Zhang Zheng-mao, 2009, Zhonghua Zhongliu Zazhi, V31, P505, DOI 10.3760/cma.j.issn.0253-3766.2009.07.006
   Zhang Zheng-mao, 2008, Zhonghua Zhongliu Zazhi, V30, P174
NR 22
TC 2
Z9 4
U1 0
U2 7
PU DOVE MEDICAL PRESS LTD
PI ALBANY
PA PO BOX 300-008, ALBANY, AUCKLAND 0752, NEW ZEALAND
SN 1178-6930
J9 ONCOTARGETS THER
JI OncoTargets Ther.
PY 2013
VL 6
BP 503
EP 514
DI 10.2147/OTT.S40504
PG 12
WC Biotechnology & Applied Microbiology; Oncology
SC Biotechnology & Applied Microbiology; Oncology
GA 136DX
UT WOS:000318342700001
PM 23671392
OA DOAJ Gold, Green Published
DA 2021-05-03
ER

PT J
AU Lv, J
   Shao, QQ
   Wang, HY
   Shi, H
   Wang, T
   Gao, WJ
   Song, BF
   Zheng, GJ
   Kong, BH
   Qu, X
AF Lv, Jing
   Shao, Qianqian
   Wang, Huayang
   Shi, Huan
   Wang, Ting
   Gao, Wenjuan
   Song, Bingfeng
   Zheng, Guangjuan
   Kong, Beihua
   Qu, Xun
TI Effects and mechanisms of curcumin and basil polysaccharide on the
   invasion of SKOV3 cells and dendritic cells
SO MOLECULAR MEDICINE REPORTS
LA English
DT Article
DE curcumin; Ocimum basilicum; ovarian cancer; dendritic cells; cell
   invasion
ID OVARIAN-CARCINOMA CELLS; REGULATORY T-CELLS; CANCER-CELLS;
   BREAST-CANCER; UP-REGULATION; TUMOR-GROWTH; IN-VITRO; OSTEOPONTIN; CD44;
   EXPRESSION
AB In the present study, a polysaccharide extract was obtained from Ocimum basilicum (basil polysaccharide, BPS) and the effects of curcumin and BPS on the invasion activity of the SKOV3 ovarian cancer cells and human monocyte-derived dendritic cells (DCs) were investigated. SKOV3 cells and immature or mature DCs were treated with 50 mu M curcumin or 100 mu g/ml BPS. A transwell invasion assay demonstrated that curcumin and BPS differentially regulate the invasion of SKOV3 cells and DCs. Curcumin significantly decreased the invasion of SKOV3 cells and immature and mature DCs, while BPS only decreased SKOV3 cell invasion. Osteopontin (OPN) mRNA and protein expression were significantly reduced in curcumin and BPS-treated SKOV3 cells and curcumin-treated DCs. Furthermore, flow cytometry showed that curcumin significantly inhibited the surface expression of CD44 in SKOV3 cells and DCs, while BPS had a minimal effect on CD44 expression. Matrix metallopeptidase-9 (MMP-9) mRNA and protein expression were also reduced in all curcumin-treated cells and BPS-treated SKOV3 cells. The results indicated that curcumin and BPS regulated invasion of SKOV3 cells and DCs by distinctly downregulating OPN, CD44 and MMP-9 expression. Therefore, Curcumin and BPS may be suitable candidates for DC-based vaccines for ovarian cancer immunotherapy.
C1 [Lv, Jing; Shao, Qianqian; Wang, Huayang; Shi, Huan; Wang, Ting; Gao, Wenjuan; Song, Bingfeng; Qu, Xun] Shandong Univ, Qilu Hosp, Inst Basic Med Sci, Jinan 250012, Shandong, Peoples R China.
   [Wang, Ting; Zheng, Guangjuan] Shandong Univ Tradit Chinese Med, Dept Pathol, Jinan 250355, Shandong, Peoples R China.
   [Kong, Beihua] Shandong Univ, Qilu Hosp, Dept Gynaecol & Obstet, Jinan 250012, Shandong, Peoples R China.
RP Qu, X (corresponding author), Shandong Univ, Qilu Hosp, Inst Basic Med Sci, 107 Wenhuaxi Rd, Jinan 250012, Shandong, Peoples R China.
EM quxun@qiluhospital.com
RI Zheng, Guangjuan/ABB-6496-2020
FU National Natural Science Foundation of ChinaNational Natural Science
   Foundation of China (NSFC) [30472261, 31270971, 81072406]
FX This study was supported by a grant from the National Natural Science
   Foundation of China (grant nos. 30472261, 31270971 and 81072406).
CR Amati L, 2006, CURR PHARM DESIGN, V12, P4247, DOI 10.2174/138161206778743583
   Badisa RB, 2003, PHYTOTHER RES, V17, P472, DOI 10.1002/ptr.1175
   Bagnoli F, 2010, REV ASSOC MED BRAS, V56, P472, DOI 10.1590/S0104-42302010000400023
   Bao LH, 2007, J BIOMED SCI, V14, P373, DOI 10.1007/s11373-006-9143-1
   Bhattacharyya S, 2010, CELL MOL IMMUNOL, V7, P306, DOI 10.1038/cmi.2010.11
   Bulfone-Paus S, 2008, EUR J IMMUNOL, V38, P338, DOI 10.1002/eji.200738131
   Chagan-Yasutan H, 2011, LEUKEMIA RES, V35, P1484, DOI 10.1016/j.leukres.2011.05.011
   Chakraborty G, 2006, CURR MOL MED, V6, P819, DOI 10.2174/156652406779010803
   Chen YJ, 2009, J CELL PHYSIOL, V221, P98, DOI 10.1002/jcp.21835
   Chu CS, 2012, CANCER IMMUNOL IMMUN, V61, P629, DOI 10.1007/s00262-011-1081-8
   Cong YZ, 2009, EUR J IMMUNOL, V39, P3134, DOI 10.1002/eji.200939052
   Desai B, 2009, J CELL BIOCHEM, V108, P272, DOI 10.1002/jcb.22248
   Ganta S, 2010, J PHARM SCI-US, V99, P4630, DOI 10.1002/jps.22157
   Ji C, 2008, CANCER CHEMOTH PHARM, V62, P857, DOI 10.1007/s00280-007-0674-6
   Jijiwa M, 2011, PLOS ONE, V6, DOI 10.1371/journal.pone.0024217
   Khan SA, 2005, CLIN EXP METASTAS, V22, P663, DOI 10.1007/s10585-006-9007-0
   Lin YG, 2007, CLIN CANCER RES, V13, P3423, DOI 10.1158/1078-0432.CCR-06-3072
   Luo FF, 2011, INT IMMUNOPHARMACOL, V11, P1234, DOI 10.1016/j.intimp.2011.04.002
   Orian-Rousseau V, 2010, EUR J CANCER, V46, P1271, DOI 10.1016/j.ejca.2010.02.024
   Pagano PJ, 2006, CIRC RES, V98, P1453, DOI 10.1161/01.RES.0000231258.23378.a6
   Philip S, 2003, J BIOL CHEM, V278, P14487, DOI 10.1074/jbc.M207309200
   Renkl AC, 2005, BLOOD, V106, P946, DOI 10.1182/blood-2004-08-3228
   Rogers NM, 2010, CLIN EXP IMMUNOL, V162, P460, DOI 10.1111/j.1365-2249.2010.04232.x
   Sadzuka Y, 2012, INT J PHARMACEUT, V432, P42, DOI 10.1016/j.ijpharm.2012.04.062
   Samanna V, 2006, EXP CELL RES, V312, P2214, DOI 10.1016/j.yexcr.2006.03.022
   Schulz G, 2008, J INVEST DERMATOL, V128, P2541, DOI 10.1038/jid.2008.112
   Selvendiran K, 2011, CANCER BIOL THER, V12, P837, DOI 10.4161/cbt.12.9.17713
   Seo JH, 2010, CANCER LETT, V288, P50, DOI 10.1016/j.canlet.2009.06.023
   Shirley SA, 2008, BIOCHEM BIOPH RES CO, V374, P431, DOI 10.1016/j.bbrc.2008.07.051
   Siegel R, 2012, CA-CANCER J CLIN, V62, P10, DOI 10.3322/caac.20138
   Triozzi PL, 2000, CANCER-AM CANCER SOC, V89, P2646, DOI 10.1002/1097-0142(20001215)89:12<2646::AID-CNCR18>3.0.CO;2-A
   Visintin I, 2008, CLIN CANCER RES, V14, P1065, DOI 10.1158/1078-0432.CCR-07-1569
   Watson JL, 2010, MOL CARCINOGEN, V49, P13, DOI 10.1002/mc.20571
   Xia L, 2004, P.R. China Patent, Patent No. [CN1498625, 1498625]
   Yang G, 2011, MOL MED REP, V4, P1169, DOI 10.3892/mmr.2011.538
   Yu Q, 2000, GENE DEV, V14, P163
   Zhang W, 2011, ANTICANCER RES, V31, P3423
   Zhang X, 2012, MOL MED REP, V5, P739, DOI 10.3892/mmr.2011.700
NR 38
TC 14
Z9 16
U1 0
U2 21
PU SPANDIDOS PUBL LTD
PI ATHENS
PA POB 18179, ATHENS, 116 10, GREECE
SN 1791-2997
EI 1791-3004
J9 MOL MED REP
JI Mol. Med. Rep.
PD NOV
PY 2013
VL 8
IS 5
BP 1580
EP 1586
DI 10.3892/mmr.2013.1695
PG 7
WC Oncology; Medicine, Research & Experimental
SC Oncology; Research & Experimental Medicine
GA 225SP
UT WOS:000324982900045
PM 24065177
OA Bronze
DA 2021-05-03
ER

PT J
AU Santegoets, SJAM
   Turksma, AW
   Suhoski, MM
   Stam, AGM
   Albelda, SM
   Hooijberg, E
   Scheper, RJ
   van den Eertwegh, AJM
   Gerritsen, WR
   Powell, DJ
   June, CH
   de Gruijl, TD
AF Santegoets, Saskia J. A. M.
   Turksma, Annelies W.
   Suhoski, Megan M.
   Stam, Anita G. M.
   Albelda, Steve M.
   Hooijberg, Erik
   Scheper, Rik J.
   van den Eertwegh, Alfons J. M.
   Gerritsen, Winald R.
   Powell, Daniel J., Jr.
   June, Carl H.
   de Gruijl, Tanja D.
TI IL-21 promotes the expansion of CD27(+)CD28(+) tumor infiltrating
   lymphocytes with high cytotoxic potential and low collateral expansion
   of regulatory T cells
SO JOURNAL OF TRANSLATIONAL MEDICINE
LA English
DT Article
ID METASTATIC MELANOMA PATIENTS; ADOPTIVE TRANSFER THERAPY;
   ANTIGEN-PRESENTING CELLS; TRANSFER IMMUNOTHERAPY; RESPONSES; CANCER;
   IMMUNITY; IL-15; FOXP3; PERSISTENCE
AB Background: Adoptive cell transfer of tumor infiltrating lymphocytes has shown clinical efficacy in the treatment of melanoma and is now also being explored in other tumor types. Generation of sufficient numbers of effector T cells requires extensive ex vivo expansion, often at the cost of T cell differentiation and potency. For the past 20 years, IL-2 has been the key cytokine applied in the expansion of TIL for ACT. However, the use of IL-2 has also led to collateral expansion of regulatory T cells (Tregs) and progressive T cell differentiation, factors known to limit in vivo persistence and activity of transferred TIL. The use of alternative T cell growth factors is therefore warranted. Here, we have compared the effects of IL-2, -15 and -21 cytokines on the expansion and activation of TIL from single-cell suspensions of non-small cell lung cancer, ovarian cancer and melanoma.
   Methods: We applied the K562-based artificial APC (aAPC) platform for the direct and rapid expansion of tumor infiltrating lymphocytes isolated from primary cancer specimens. These aAPC were engineered to express the Fc-gamma receptor CD32 (for anti-CD3 antibody binding), the co-stimulatory molecule 4-1BBL, and to secrete either IL-2, IL-15 or IL-21 cytokine.
   Results: Although IL-2 aAPC induced the greatest overall TIL expansion, IL-21 aAPC induced superior expansion of CD8(+) T cells with a CD27(+)CD28(+) "young" phenotype and superior functional cytotoxic effector characteristics, without collateral expansion of Tregs.
   Conclusion: Our data rationalize the clinical application of IL-21-secreting aAPC as a standardized cell-based platform in the expansion of "young" effector TIL for ACT.
C1 [Santegoets, Saskia J. A. M.; van den Eertwegh, Alfons J. M.; Gerritsen, Winald R.; de Gruijl, Tanja D.] Vrije Univ Amsterdam, Med Ctr, Canc Ctr Amsterdam, Dept Med Oncol, Amsterdam, Netherlands.
   [Turksma, Annelies W.; Stam, Anita G. M.; Hooijberg, Erik; Scheper, Rik J.] Vrije Univ Amsterdam, Med Ctr, Canc Ctr Amsterdam, Dept Pathol, Amsterdam, Netherlands.
   [Santegoets, Saskia J. A. M.; Suhoski, Megan M.; Albelda, Steve M.; Powell, Daniel J., Jr.; June, Carl H.] Univ Penn, Dept Pathol & Lab Med, Abramson Family Canc Res Inst, Philadelphia, PA USA.
RP Santegoets, SJAM (corresponding author), Vrije Univ Amsterdam, Med Ctr, Canc Ctr Amsterdam, Dept Med Oncol, Amsterdam, Netherlands.
EM s.santegoets@vumc.nl
RI Hooijberg, Erik/F-4503-2011; Gerritsen, W.R./H-8031-2014
OI Hooijberg, Erik/0000-0002-4482-2191
FU Dutch Cancer Society (KFW) [VU 2006-3697]; National Institute of
   HealthUnited States Department of Health & Human ServicesNational
   Institutes of Health (NIH) - USA [NIH 5P50CA083638]; NATIONAL CANCER
   INSTITUTEUnited States Department of Health & Human ServicesNational
   Institutes of Health (NIH) - USANIH National Cancer Institute (NCI)
   [P50CA083638] Funding Source: NIH RePORTER
FX This research was supported by grants from the Dutch Cancer Society
   (KFW; VU 2006-3697 to T.D.G. and a travel grant to S.J.A.M.S.) and from
   the National Institute of Health (NIH 5P50CA083638 to C.H.J.).
CR Ahmadzadeh M, 2006, BLOOD, V107, P2409, DOI 10.1182/blood-2005-06-2399
   Allan SE, 2007, INT IMMUNOL, V19, P345, DOI 10.1093/intimm/dxm014
   Baars A, 2000, ANN ONCOL, V11, P965, DOI 10.1023/A:1008363601515
   Besser MJ, 2010, CLIN CANCER RES, V16, P2646, DOI 10.1158/1078-0432.CCR-10-0041
   Besser MJ, 2009, J IMMUNOTHER, V32, P415, DOI 10.1097/CJI.0b013e31819c8bda
   Brandt K, 2007, CYTOKINE GROWTH F R, V18, P223, DOI 10.1016/j.cytogfr.2007.04.003
   Brentjens RJ, 2003, NAT MED, V9, P279, DOI 10.1038/nm827
   Capitini Christian M, 2009, Am J Immunol, V5, P65
   Cesana GC, 2006, J CLIN ONCOL, V24, P1169, DOI 10.1200/JCO.2005.03.6830
   de Gruijl TD, 1998, CANCER RES, V58, P1700
   Dudley ME, 2010, CLIN CANCER RES, V16, P6122, DOI 10.1158/1078-0432.CCR-10-1297
   Dudley ME, 2003, J IMMUNOTHER, V26, P332, DOI 10.1097/00002371-200307000-00005
   ERTL HCJ, 1989, J VIROL, V63, P2885, DOI 10.1128/JVI.63.7.2885-2892.1989
   Fujisaki H, 2009, BRIT J HAEMATOL, V145, P606, DOI 10.1111/j.1365-2141.2009.07667.x
   Gavin MA, 2006, P NATL ACAD SCI USA, V103, P6659, DOI 10.1073/pnas.0509484103
   Gowda A, 2010, MABS-AUSTIN, V2, P35, DOI 10.4161/mabs.2.1.10561
   Hinrichs CS, 2008, BLOOD, V111, P5326, DOI 10.1182/blood-2007-09-113050
   Huang JP, 2006, J IMMUNOL, V176, P7726, DOI 10.4049/jimmunol.176.12.7726
   Itzhaki O, 2011, J IMMUNOTHER, V34, P212, DOI 10.1097/CJI.0b013e318209c94c
   Kalos M, 2011, SCI TRANSL MED, V3, DOI 10.1126/scitranslmed.3002842
   Kasaian MT, 2002, IMMUNITY, V16, P559, DOI 10.1016/S1074-7613(02)00295-9
   Klebanoff CA, 2004, P NATL ACAD SCI USA, V101, P1969, DOI 10.1073/pnas.0307298101
   Ku CC, 2000, SCIENCE, V288, P675, DOI 10.1126/science.288.5466.675
   Li YQ, 2008, BLOOD, V111, P229, DOI 10.1182/blood-2007-05-089375
   Li YQ, 2005, J IMMUNOL, V175, P2261, DOI 10.4049/jimmunol.175.4.2261
   Li YF, 2010, J IMMUNOL, V184, P452, DOI 10.4049/jimmunol.0901101
   Maus MV, 2002, NAT BIOTECHNOL, V20, P143, DOI 10.1038/nbt0202-143
   Meazza R, 2011, J BIOMED BIOTECHNOL, P1, DOI 10.1155/2011/861920
   Moroz A, 2004, J IMMUNOL, V173, P900, DOI 10.4049/jimmunol.173.2.900
   Parmigiani A, 2011, HUM IMMUNOL, V72, P115, DOI 10.1016/j.humimm.2010.10.015
   Parrish-Novak J, 2000, NATURE, V408, P57, DOI 10.1038/35040504
   Pouw N, 2010, CANCER IMMUNOL IMMUN, V59, P921, DOI 10.1007/s00262-010-0818-0
   Powell DJ, 2005, BLOOD, V105, P241, DOI 10.1182/blood-2004-06-2482
   Ranson T, 2003, BLOOD, V101, P4887, DOI 10.1182/blood-2002-11-3392
   RIDDELL SR, 1992, SCIENCE, V257, P238
   Robbins PF, 2004, J IMMUNOL, V173, P7125, DOI 10.4049/jimmunol.173.12.7125
   Rochman Y, 2009, NAT REV IMMUNOL, V9, P480, DOI 10.1038/nri2580
   ROSENBERG SA, 1994, J NATL CANCER I, V86, P1159, DOI 10.1093/jnci/86.15.1159
   Rosenberg SA, 2008, P NATL ACAD SCI USA, V105, P12643, DOI 10.1073/pnas.0806877105
   Rosenberg SA, 2008, NAT REV CANCER, V8, P299, DOI 10.1038/nrc2355
   Rosenberg SA, 2011, CLIN CANCER RES, V17, P4550, DOI 10.1158/1078-0432.CCR-11-0116
   Rosenberg SA, 2009, CURR OPIN IMMUNOL, V21, P233, DOI 10.1016/j.coi.2009.03.002
   Sluijter BJR, 2010, CLIN IMMUNOL, V137, P221, DOI 10.1016/j.clim.2010.07.009
   Suhoski MM, 2007, MOL THER, V15, P981, DOI 10.1038/mt.sj.6300134
   Tran KQ, 2008, J IMMUNOTHER, V31, P742, DOI 10.1097/CJI.0b013e31818403d5
   Wang J, 2007, EUR J IMMUNOL, V37, P129, DOI 10.1002/eji.200636435
   Ye QR, 2011, J TRANSL MED, V9, DOI 10.1186/1479-5876-9-131
   Zeng R, 2005, J EXP MED, V201, P139, DOI 10.1084/jem.20041057
   Zhou JH, 2005, J IMMUNOL, V175, P7046, DOI 10.4049/jimmunol.175.10.7046
NR 49
TC 50
Z9 53
U1 0
U2 6
PU BIOMED CENTRAL LTD
PI LONDON
PA 236 GRAYS INN RD, FLOOR 6, LONDON WC1X 8HL, ENGLAND
SN 1479-5876
J9 J TRANSL MED
JI J. Transl. Med.
PD FEB 12
PY 2013
VL 11
AR 37
DI 10.1186/1479-5876-11-37
PG 10
WC Medicine, Research & Experimental
SC Research & Experimental Medicine
GA 127EV
UT WOS:000317680600001
PM 23402380
OA DOAJ Gold, Green Published
DA 2021-05-03
ER

PT J
AU Godoy, H
   Mhawech-Fauceglia, P
   Beck, A
   Miliotto, A
   Miller, A
   Lele, S
   Odunsi, K
AF Godoy, Heidi
   Mhawech-Fauceglia, Paulette
   Beck, Amy
   Miliotto, Anthony
   Miller, Austin
   Lele, Shashikant
   Odunsi, Kunle
TI Developmentally Restricted Differentiation Antigens Are Targets for
   Immunotherapy in Epithelial Ovarian Carcinoma
SO INTERNATIONAL JOURNAL OF GYNECOLOGICAL PATHOLOGY
LA English
DT Article
DE Tastin; Bystin; Ovarian cancer; PCR; Immunhistochemistry
ID TISSUE MICROARRAYS; CANCER; NY-ESO-1; VACCINATION; TROPHININ; BYSTIN;
   TUMOR
AB Developmentally restricted differentiation antigens or cancer-placental antigens, tastin and bystin, are components of an adhesion molecule that plays a critical role in the implantation of the embryo to the uterus. Cell adhesion molecules have been implicated in the metastasis of carcinomas and could be critical targets for immunotherapy in epithelial ovarian carcinomas (EOCs). Our objectives were to define the expression of tastin and bystin proteins in EOCs. Expression of tastin and bystin mRNA in a panel of human tissues and 70 EOC specimens was investigated using qualitative polymerase chain reaction. Amplification products were confirmed by sequencing. Validation of results was performed using immunohistochemical analysis of tastin and bystin applied on a tissue microarray of 202 EOC tissues. The distribution of tastin and bystin expression and clinicopathologic variables were analyzed. Survival probabilities were estimated using the Kaplan-Meier method and statistical significance was determined by performing the logrank test. Expression of tastin and bystin was restricted to placental and testis tissue by qualitative polymerase chain reaction. Of the 70 EOC specimens tested with polymerase chain reaction, 89% and 94% expressed tastin and bystin, respectively. Immunoexpressions of tastin and bystin protein were observed in 69% and 80 % of the ovarian tumors, respectively. Tastin and bystin expression in Stage I/II disease were 66% and 67% compared with 69% and 81% in Stage III/IV disease, respectively. The tissue-restricted expression of tastin and bystin and their abundant expression in EOCs and advanced-stage disease make these developmentally restricted antigens attractive targets for antigen-specific immunotherapy in EOCs.
C1 [Godoy, Heidi; Mhawech-Fauceglia, Paulette; Beck, Amy; Miliotto, Anthony; Miller, Austin; Lele, Shashikant; Odunsi, Kunle] Roswell Pk Canc Inst, Buffalo, NY 14263 USA.
RP Godoy, H (corresponding author), Roswell Pk Canc Inst, Buffalo, NY 14263 USA.
EM godoy_h@hotmail.com
FU NCI NIH HHSUnited States Department of Health & Human ServicesNational
   Institutes of Health (NIH) - USANIH National Cancer Institute (NCI) [T32
   CA108456] Funding Source: Medline; NATIONAL CANCER INSTITUTEUnited
   States Department of Health & Human ServicesNational Institutes of
   Health (NIH) - USANIH National Cancer Institute (NCI) [T32CA108456]
   Funding Source: NIH RePORTER
CR Ayala GE, 2006, PROSTATE, V66, P266, DOI 10.1002/pros.20323
   Creasman WT, 1989, GYNECOL ONCOL, V35, P125
   Fukuda MN, 1999, SEMIN REPROD ENDOCR, V17, P229, DOI 10.1055/s-2007-1016230
   Hatakeyama S, 2004, CANCER RES, V64, P4257, DOI 10.1158/0008-5472.CAN-04-0732
   Kononen J, 1998, NAT MED, V4, P844, DOI 10.1038/nm0798-844
   Moch H, 2001, ADV ANAT PATHOL, V8, P14, DOI 10.1097/00125480-200101000-00002
   Odunsi K, 2003, CANCER RES, V63, P6076
   Odunsi K, 2007, P NATL ACAD SCI USA, V104, P12837, DOI 10.1073/pnas.0703342104
   Odunsi K, 2012, P NATL ACAD SCI USA, V109, P5797, DOI 10.1073/pnas.1117208109
   Sabbatini P, 2007, J CLIN ONCOL, V25, P2884, DOI 10.1200/JCO.2007.11.0775
   Shimizu Y, 1998, CANCER-AM CANCER SOC, V82, P893, DOI 10.1002/(SICI)1097-0142(19980301)82:5<893::AID-CNCR14>3.0.CO;2-W
   Suzuki M, 1999, GYNECOL ONCOL, V74, P483, DOI 10.1006/gyno.1999.5476
   Tchabo Nana E, 2009, Cancer Immun, V9, P6
NR 13
TC 9
Z9 9
U1 0
U2 1
PU LIPPINCOTT WILLIAMS & WILKINS
PI PHILADELPHIA
PA 530 WALNUT ST, PHILADELPHIA, PA 19106-3621 USA
SN 0277-1691
EI 1538-7151
J9 INT J GYNECOL PATHOL
JI Int. J. Gynecol. Pathol.
PD NOV
PY 2013
VL 32
IS 6
BP 536
EP 540
DI 10.1097/PGP.0b013e318275a550
PG 5
WC Obstetrics & Gynecology; Pathology
SC Obstetrics & Gynecology; Pathology
GA 237FL
UT WOS:000325853900002
PM 24071868
OA Green Accepted
DA 2021-05-03
ER

PT J
AU Lesterhuis, WJ
   Salmons, J
   Nowak, AK
   Rozali, EN
   Khong, A
   Dick, IM
   Harken, JA
   Robinson, BW
   Lake, RA
AF Lesterhuis, W. Joost
   Salmons, Joanne
   Nowak, Anna K.
   Rozali, Esdy N.
   Khong, Andrea
   Dick, Ian M.
   Harken, Julie A.
   Robinson, Bruce W.
   Lake, Richard A.
TI Synergistic Effect of CTLA-4 Blockade and Cancer Chemotherapy in the
   Induction of Anti-Tumor Immunity
SO PLOS ONE
LA English
DT Article
ID TUMOR-BEARING MICE; T-CELL RESPONSES; IMMUNOTHERAPY; COMBINATION
AB Several chemotherapeutics exert immunomodulatory effects. One of these is the nucleoside analogue gemcitabine, which is widely used in patients with lung cancer, ovarian cancer, breast cancer, mesothelioma and several other types of cancer, but with limited efficacy. We hypothesized that the immunopotentiating effects of this drug are partly restrained by the inhibitory T cell molecule CTLA-4 and thus could be augmented by combining it with a blocking antibody against CTLA-4, which on its own has recently shown beneficial clinical effects in the treatment of patients with metastatic melanoma. Here we show, using two non-immunogenic murine tumor models, that treatment with gemcitabine chemotherapy in combination with CTLA-4 blockade results in the induction of a potent anti-tumor immune response. Depletion experiments demonstrated that both CD4(+) and CD8(+) T cells are required for optimal therapeutic effect. Mice treated with the combination exhibited tumor regression and long-term protective immunity. In addition, we show that the efficacy of the combination is moderated by the timing of administration of the two agents. Our results show that immune checkpoint blockade and cytotoxic chemotherapy can have a synergistic effect in the treatment of cancer. These results provide a basis to pursue combination therapies with anti-CTLA-4 and immunopotentiating chemotherapy and have important implications for future studies in cancer patients. Since both drugs are approved for use in patients our data can be immediately translated into clinical trials.
C1 [Lesterhuis, W. Joost; Salmons, Joanne; Nowak, Anna K.; Rozali, Esdy N.; Khong, Andrea; Dick, Ian M.; Harken, Julie A.; Robinson, Bruce W.; Lake, Richard A.] Univ Western Australia, Natl Ctr Asbestos Related Dis, Crawley, WA, Australia.
   [Lesterhuis, W. Joost; Salmons, Joanne; Nowak, Anna K.; Rozali, Esdy N.; Khong, Andrea; Dick, Ian M.; Harken, Julie A.; Robinson, Bruce W.; Lake, Richard A.] Univ Western Australia, Sir Charles Gairdner Hosp, Sch Med & Pharmacol, Tumour Immunol Grp, Nedlands, WA 6009, Australia.
   [Lesterhuis, W. Joost] Radboud Univ Nijmegen, Med Ctr, Dept Med Oncol, NL-6525 ED Nijmegen, Netherlands.
   [Nowak, Anna K.] Sir Charles Gairdner Hosp, Dept Med Oncol, Nedlands, WA 6009, Australia.
   [Robinson, Bruce W.] Sir Charles Gairdner Hosp, Dept Resp Med, Nedlands, WA 6009, Australia.
RP Lake, RA (corresponding author), Univ Western Australia, Natl Ctr Asbestos Related Dis, Crawley, WA, Australia.
EM rlake@cyllene.uwa.edu.au
RI Nowak, Anna K/B-2487-2013; Robinson, Bruce/N-1900-2014
OI Nowak, Anna K/0000-0002-9317-9526; Lesterhuis, Willem
   Joost/0000-0002-2718-276X
FU National Health and Medical Research Council of AustraliaNational Health
   and Medical Research Council of AustraliaUK Research & Innovation
   (UKRI)Medical Research Council UK (MRC); Insurance Commission of Western
   Australia; WJL; Dutch Cancer SocietyKWF Kankerbestrijding
FX This work was funded by grants from the National Health and Medical
   Research Council of Australia and the Insurance Commission of Western
   Australia. WJL is supported by a translational research fellowship of
   the Dutch Cancer Society. The funders had no role in study design, data
   collection and analysis, decision to publish, or preparation of the
   manuscript.
CR Chakraborty M, 2007, CANCER IMMUNOL IMMUN, V56, P1471, DOI 10.1007/s00262-007-0291-6
   Fu TH, 2011, CANCER RES, V71, P5445, DOI 10.1158/0008-5472.CAN-11-1138
   Gregor PD, 2004, VACCINE, V22, P1700, DOI 10.1016/j.vaccine.2003.10.048
   Hersh EM, 2011, INVEST NEW DRUG, V29, P489, DOI 10.1007/s10637-009-9376-8
   Hodi FS, 2010, NEW ENGL J MED, V363, P711, DOI 10.1056/NEJMoa1003466
   Lake RA, 2005, NAT REV CANCER, V5, P397, DOI 10.1038/nrc1613
   Lesterhuis WJ, 2011, NAT REV DRUG DISCOV, V10, P591, DOI 10.1038/nrd3500
   Lesterhuis WJ, 2011, J CLIN INVEST, V121, P3100, DOI 10.1172/JCI43656
   Liakou CI, 2008, P NATL ACAD SCI USA, V105, P14987, DOI 10.1073/pnas.0806075105
   Liu WM, 2010, BRIT J CANCER, V102, P115, DOI 10.1038/sj.bjc.6605465
   Lynch TJ, 2012, J CLIN ONCOL
   Martins I, 2011, ONCOGENE, V30, P1147, DOI 10.1038/onc.2010.500
   Mokyr MB, 1998, CANCER RES, V58, P5301
   Mundy-Bosse BL, 2011, CANCER RES, V71, P5101, DOI 10.1158/0008-5472.CAN-10-2670
   Nowak AK, 2003, J IMMUNOL, V170, P4905, DOI 10.4049/jimmunol.170.10.4905
   Nowak AK, 2003, CANCER RES, V63, P4490
   Nowak AK, 2002, CANCER RES, V62, P2353
   Obeid M, 2007, NAT MED, V13, P54, DOI 10.1038/nm1523
   Pedicord VA, 2011, P NATL ACAD SCI USA, V108, P266, DOI 10.1073/pnas.1016791108
   Ramakrishnan R, 2010, J CLIN INVEST, V120, P1111, DOI 10.1172/JCI40269
   Rettig L, 2011, INT J CANCER, V129, P832, DOI 10.1002/ijc.25756
   Robert C, 2011, N ENGL J MED
   Topalian SL, 2012, N ENGL J MED
   Weber J, 2009, CANCER IMMUNOL IMMUN, V58, P823, DOI 10.1007/s00262-008-0653-8
   Wu L, 2012, MOL CANC THER
NR 25
TC 97
Z9 99
U1 0
U2 20
PU PUBLIC LIBRARY SCIENCE
PI SAN FRANCISCO
PA 1160 BATTERY STREET, STE 100, SAN FRANCISCO, CA 94111 USA
SN 1932-6203
J9 PLOS ONE
JI PLoS One
PD APR 23
PY 2013
VL 8
IS 4
AR e61895
DI 10.1371/journal.pone.0061895
PG 8
WC Multidisciplinary Sciences
SC Science & Technology - Other Topics
GA 131QH
UT WOS:000318008400109
PM 23626745
OA DOAJ Gold, Green Published
DA 2021-05-03
ER

PT J
AU Muenchmeier, N
   Boecker, S
   Bankel, L
   Hinz, L
   Rieth, N
   Lapa, C
   Mendler, AN
   Noessner, E
   Mocikat, R
   Nelson, PJ
AF Muenchmeier, Niklas
   Boecker, Sophia
   Bankel, Lorenz
   Hinz, Laura
   Rieth, Nicole
   Lapa, Constantin
   Mendler, Anna N.
   Noessner, Elfriede
   Mocikat, Ralph
   Nelson, Peter J.
TI A Novel CXCL10-Based GPI-Anchored Fusion Protein as Adjuvant in NK-Based
   Tumor Therapy
SO PLOS ONE
LA English
DT Article
ID CELL-ADHESION; IN-VIVO; TRANSENDOTHELIAL MIGRATION; ADOPTIVE
   IMMUNOTHERAPY; ENDOTHELIAL-CELLS; MONOCYTE ARREST; T-CELLS; EXPRESSION;
   CANCER; ANGIOGENESIS
AB Background: Cellular therapy is a promising therapeutic strategy for malignant diseases. The efficacy of this therapy can be limited by poor infiltration of the tumor by immune effector cells. In particular, NK cell infiltration is often reduced relative to T cells. A novel class of fusion proteins was designed to enhance the recruitment of specific leukocyte subsets based on their expression of a given chemokine receptor. The proteins are composed of an N-terminal chemokine head, the mucin domain taken from the membrane-anchored chemokine CX3CL1, and a C-terminal glycosylphosphatidylinositol (GPI) membrane anchor replacing the normal transmembrane domain allowing integration of the proteins into cell membranes when injected into a solid tumor. The mucin domain in conjunction with the chemokine head acts to specifically recruit leukocytes expressing the corresponding chemokine receptor.
   Methodology/Principal Findings: A fusion protein comprising a CXCL10 chemokine head (CXCL10-mucin-GPI) was used for proof of concept for this approach and expressed constitutively in Chinese Hamster Ovary cells. FPLC was used to purify proteins. The recombinant proteins efficiently integrated into cell membranes in a process dependent upon the GPI anchor and were able to activate the CXCR3 receptor on lymphocytes. Endothelial cells incubated with CXCL10-mucin-GPI efficiently recruited NK cells in vitro under conditions of physiologic flow, which was shown to be dependent on the presence of the mucin domain. Experiments conducted in vivo using established tumors in mice suggested a positive effect of CXCL10-mucin-GPI on the recruitment of NK cells.
   Conclusions: The results suggest enhanced recruitment of NK cells by CXCL10-mucin-GPI. This class of fusion proteins represents a novel adjuvant in cellular immunotherapy. The underlying concept of a chemokine head fused to the mucin domain and a GPI anchor signal sequence may be expanded into a broader family of reagents that will allow targeted recruitment of cells in various settings.
C1 [Muenchmeier, Niklas; Boecker, Sophia; Hinz, Laura; Rieth, Nicole; Lapa, Constantin; Nelson, Peter J.] Klinikum Univ Munchen, AG Klin Biochem, Med Klin & Poliklin 4, Munich, Germany.
   [Bankel, Lorenz; Mendler, Anna N.; Noessner, Elfriede; Mocikat, Ralph; Nelson, Peter J.] Helmholtz Zentrum Munchen, Deutsch Forschungszentrum Gesundheit & Umwelt, Inst Mol Immunol, Munich, Germany.
RP Nelson, PJ (corresponding author), Helmholtz Zentrum Munchen, Deutsch Forschungszentrum Gesundheit & Umwelt, Inst Mol Immunol, Munich, Germany.
EM peter.nelson@med.uni-muenchen.de
FU Deutsche Forschungsgemeinschaft (DFG)German Research Foundation (DFG)
   [SFB-TR36]; Deutsche KrebshilfeDeutsche Krebshilfe
FX The work was funded by the Deutsche Forschungsgemeinschaft (DFG)
   SFB-TR36. ANM is supported by a grant from the Deutsche Krebshilfe. The
   funders had no role in study design, data collection and analysis,
   decision to publish, or preparation of the manuscript.
CR Brenner CD, 2010, EUR J IMMUNOL, V40, P494, DOI 10.1002/eji.200939937
   Buckanovich RJ, 2008, NAT MED, V14, P28, DOI 10.1038/nm1699
   Clark-Lewis I, 2003, J BIOL CHEM, V278, P289, DOI 10.1074/jbc.M209470200
   Colvin RA, 2004, J BIOL CHEM, V279, P30219, DOI 10.1074/jbc.M403595200
   Colvin RA, 2006, MOL CELL BIOL, V26, P5838, DOI 10.1128/MCB.00556-06
   Dirkx AEM, 2003, CANCER RES, V63, P2322
   Fong AM, 2000, J BIOL CHEM, V275, P3781, DOI 10.1074/jbc.275.6.3781
   Fregni G, 2012, ONCOIMMUNOLOGY, V1, P38, DOI 10.4161/onci.1.1.18312
   Fruci D, 2013, J TRANSL MED, V11, DOI 10.1186/1479-5876-11-30
   GAMBLE JR, 1988, SCIENCE, V242, P97
   Griffioen AW, 1996, CANCER RES, V56, P1111
   Griffioen AW, 1999, INT J CANCER, V80, P315, DOI 10.1002/(SICI)1097-0215(19990118)80:2<315::AID-IJC23>3.0.CO;2-L
   Griffioen AW, 1996, BLOOD, V88, P667, DOI 10.1182/blood.V88.2.667.bloodjournal882667
   Grone HJ, 1999, FASEB J, V13, P1371, DOI 10.1096/fasebj.13.11.1371
   Haraldsen G, 1996, J IMMUNOL, V156, P2558
   Haskell CA, 1999, J BIOL CHEM, V274, P10053, DOI 10.1074/jbc.274.15.10053
   Huang H, 2002, CELL IMMUNOL, V217, P12, DOI 10.1016/S0008-8749(02)00508-7
   Imai T, 1997, CELL, V91, P521, DOI 10.1016/S0092-8674(00)80438-9
   June CH, 2007, J CLIN INVEST, V117, P1466, DOI 10.1172/JCI32446
   June CH, 2007, J CLIN INVEST, V117, P1204, DOI 10.1172/JCI31446
   Kovalchuk AL, 2000, J EXP MED, V192, P1183, DOI 10.1084/jem.192.8.1183
   Kukreti S, 1997, BLOOD, V89, P4104, DOI 10.1182/blood.V89.11.4104
   Kuschert GSV, 1999, BIOCHEMISTRY-US, V38, P12959, DOI 10.1021/bi990711d
   LAWRENCE MB, 1987, BLOOD, V70, P1284
   Manes TD, 2006, TRANSPLANTATION, V82, pS9, DOI 10.1097/01.tp.0000231356.57576.82
   Medof ME, 1996, FASEB J, V10, P574
   Milani V, 2005, INT IMMUNOL, V17, P257, DOI 10.1093/intimm/dxh203
   Mukai S, 1999, CANCER RES, V59, P5245
   Peled A, 1999, J CLIN INVEST, V104, P1199, DOI 10.1172/JCI7615
   Pietra G, 2012, CANCER RES, V72, P1407, DOI 10.1158/0008-5472.CAN-11-2544
   POCKAJ BA, 1994, CANCER, V73, P1731, DOI 10.1002/1097-0142(19940315)73:6<1731::AID-CNCR2820730630>3.0.CO;2-H
   Proudfoot AEI, 2003, P NATL ACAD SCI USA, V100, P1885, DOI 10.1073/pnas.0334864100
   Proudfoot AEI, 2010, EXPERT OPIN INV DRUG, V19, P345, DOI 10.1517/13543780903535867
   Ranjbaran H, 2006, CIRCULATION, V114, P1293, DOI 10.1161/CIRCULATIONAHA.106.631457
   Sauty A, 2001, J IMMUNOL, V167, P7084, DOI 10.4049/jimmunol.167.12.7084
   Sconocchia G, 2012, CANCER RES, V72, P5428, DOI 10.1158/0008-5472.CAN-12-1181
   Senovilla L, 2012, ONCOIMMUNOLOGY, V1, P1323, DOI 10.4161/onci.22009
   Shrimali RK, 2010, CANCER RES, V70, P6171, DOI 10.1158/0008-5472.CAN-10-0153
   Smyth MJ, 2002, NAT REV CANCER, V2, P850, DOI 10.1038/nrc928
   Smyth MJ, 2001, J EXP MED, V193, P661, DOI 10.1084/jem.193.6.661
   Stachel G, 2013, STEM CELLS IN PRESS
   Tromp SC, 2000, INT IMMUNOL, V12, P671, DOI 10.1093/intimm/12.5.671
   von Hundelshausen P, 2001, CIRCULATION, V103, P1772, DOI 10.1161/01.CIR.103.13.1772
   WU NZ, 1992, CANCER RES, V52, P4265
NR 44
TC 12
Z9 12
U1 1
U2 3
PU PUBLIC LIBRARY SCIENCE
PI SAN FRANCISCO
PA 1160 BATTERY STREET, STE 100, SAN FRANCISCO, CA 94111 USA
SN 1932-6203
J9 PLOS ONE
JI PLoS One
PD AUG 30
PY 2013
VL 8
IS 8
AR e72749
DI 10.1371/journal.pone.0072749
PG 12
WC Multidisciplinary Sciences
SC Science & Technology - Other Topics
GA 211BX
UT WOS:000323880200038
PM 24023642
OA DOAJ Gold, Green Published
DA 2021-05-03
ER

PT J
AU O'Toole, O
   Clardy, S
   Quek, AML
AF O'Toole, Orna
   Clardy, Stacey
   Quek, Amy May Lin
TI Paraneoplastic and Autoimmune Encephalopathies
SO SEMINARS IN NEUROLOGY
LA English
DT Article
DE encephalopathy; limbic encephalitis; autoimmune dementia; autoimmune
   encephalitis; paraneoplastic; onconeural
ID STIFF-MAN SYNDROME; NMDA-RECEPTOR ENCEPHALITIS; POTASSIUM CHANNEL
   AUTOIMMUNITY; GLUTAMIC-ACID DECARBOXYLASE; NUCLEAR AUTOANTIBODY TYPE-2;
   CELL LUNG-CANCER; LIMBIC ENCEPHALITIS; CEREBELLAR DEGENERATION;
   NEUROMYELITIS-OPTICA; NEUROLOGIC DISORDERS
AB Immune-mediated encephalitis is an increasingly recognized cause of neurologic dysfunction including behavioral change, psychosis, movement disorders, seizures, autonomic instability, and coma. Associated antineuronal antibodies are of two main subtypes, those targeting neuronal cell surface antigens, which are pathogenic, and nonpathogenic antibodies targeting intracellular antigens. Antibody identification aids in screening for underlying cancers and prediction of outcome. Cancer is found most commonly with antibodies targeting intracellular neural components. Certain cancers, such as small-cell lung carcinoma, and breast and ovarian cancer are particularly immunogenic. When cancer is detected, oncologic treatment should be followed with immunotherapy. Nonpathogenic antibody disorders respond poorly to treatment, whereas pathogenic antibodies predict a favorable response to immune treatment. If no cancer is identified, then ongoing surveillance is recommended for 5 years after detection of most antineuronal antibodies.
C1 [O'Toole, Orna; Quek, Amy May Lin] Mayo Clin, Rochester, MN USA.
   [O'Toole, Orna] Mercy Univ Hosp, Dept Neurol, Cork, Ireland.
   [Clardy, Stacey] Mayo Clin, Dept Neuroimmunol, Rochester, MN USA.
   [Quek, Amy May Lin] Natl Univ Hlth Syst, Dept Med, Singapore, Singapore.
RP O'Toole, O (corresponding author), Mercy Univ Hosp, Dept Neurol, Grenville Pl, Cork, Ireland.
EM ootoole7@gmail.com
CR Adams C, 2011, ARCH NEUROL-CHICAGO, V68, P521, DOI 10.1001/archneurol.2011.56
   Bataller L, 2010, NEUROLOGY, V74, P265, DOI 10.1212/WNL.0b013e3181cb3e52
   Bataller L, 2004, NEUROLOGY, V62, P778, DOI 10.1212/01.WNL.0000113749.77217.01
   Bataller L, 2002, NEUROLOGY, V59, P1985, DOI 10.1212/01.WNL.0000038352.01415.CE
   Bernal F, 2003, NEUROLOGY, V60, P230, DOI 10.1212/01.WNL.0000041495.87539.98
   Bien CG, 2007, NEUROLOGY, V69, P1236, DOI 10.1212/01.wnl.0000276946.08412.ef
   Boronat A, 2011, NEUROLOGY, V76, P795, DOI 10.1212/WNL.0b013e31820e7b8d
   Boronat A, 2013, ANN NEUROL, V73, P120, DOI 10.1002/ana.23756
   Castillo P, 2006, ARCH NEUROL-CHICAGO, V63, P197, DOI 10.1001/archneur.63.2.197
   Chan KH, 2001, ANN NEUROL, V50, P301, DOI 10.1002/ana.1127
   Cross SA, 2003, ANN NEUROL, V54, P38, DOI 10.1002/ana.10587
   Dalmau J, 1999, BRAIN, V122, P27, DOI 10.1093/brain/122.1.27
   Dalmau J, 2004, BRAIN, V127, P1831, DOI 10.1093/brain/awh203
   Dalmau J, 2007, ANN NEUROL, V61, P25, DOI 10.1002/ana.21050
   Dalmau J, 2011, LANCET NEUROL, V10, P63, DOI 10.1016/S1474-4422(10)70253-2
   Dalmau J, 2008, LANCET NEUROL, V7, P1091, DOI 10.1016/S1474-4422(08)70224-2
   Flanagan EP, 2010, MAYO CLIN PROC, V85, P881, DOI 10.4065/mcp.2010.0326
   FOLLI F, 1993, NEW ENGL J MED, V328, P546, DOI 10.1056/NEJM199302253280805
   Geschwind MD, 2008, ARCH NEUROL-CHICAGO, V65, P1341, DOI 10.1001/archneur.65.10.1341
   Graus F, 2005, J NEUROIMMUNOL, V165, P166, DOI 10.1016/j.jneuroim.2005.03.020
   Graus F, 2004, J NEUROL NEUROSUR PS, V75, P1135, DOI 10.1136/jnnp.2003.034447
   Graus F, 2001, BRAIN, V124, P1138, DOI 10.1093/brain/124.6.1138
   Graus F, 2010, NEUROLOGY, V74, P857, DOI 10.1212/WNL.0b013e3181d3e404
   GRAUS F, 1985, NEUROLOGY, V35, P538, DOI 10.1212/WNL.35.4.538
   Gultekin SH, 2000, BRAIN, V123, P1481, DOI 10.1093/brain/123.7.1481
   Hansen HC, 2013, JAMA NEUROL, V70, P117, DOI 10.1001/jamaneurol.2013.585
   HETZEL DJ, 1990, MAYO CLIN PROC, V65, P1558, DOI 10.1016/S0025-6196(12)62189-2
   Hutchinson M, 2008, NEUROLOGY, V71, P1291, DOI 10.1212/01.wnl.0000327606.50322.f0
   Iorio R, 2011, NEUROLOGY, V77, P1644, DOI 10.1212/WNL.0b013e3182343377
   Irani SR, 2011, ANN NEUROL, V69, P892, DOI 10.1002/ana.22307
   Irani SR, 2010, BRAIN, V133, P2734, DOI 10.1093/brain/awq213
   Irani SR, 2010, BRAIN, V133, P1655, DOI 10.1093/brain/awq113
   Keime-Guibert F, 1999, NEUROLOGY, V53, P1719, DOI 10.1212/WNL.53.8.1719
   Kerasnoudis A, 2011, ARCH NEUROL-CHICAGO, V68, P1073, DOI 10.1001/archneurol.2011.176
   Klein CJ, 2013, JAMA NEUROL, V70, P229, DOI 10.1001/jamaneurol.2013.592
   Lai MZ, 2010, LANCET NEUROL, V9, P776, DOI 10.1016/S1474-4422(10)70137-X
   Lai MZ, 2009, ANN NEUROL, V65, P424, DOI 10.1002/ana.21589
   Lancaster E, 2011, NEUROLOGY, V77, P1698, DOI 10.1212/WNL.0b013e3182364a44
   Lancaster E, 2011, NEUROLOGY, V77, P179, DOI 10.1212/WNL.0b013e318224afde
   Lancaster E, 2011, ANN NEUROL, V69, P303, DOI 10.1002/ana.22297
   Lancaster E, 2010, LANCET NEUROL, V9, P67, DOI 10.1016/S1474-4422(09)70324-2
   Lennon VA, 2004, LANCET, V364, P2106, DOI 10.1016/S0140-6736(04)17551-X
   LENNON VA, 1995, NEW ENGL J MED, V332, P1467, DOI 10.1056/NEJM199506013322203
   Lucchinetti CF, 1998, NEUROLOGY, V50, P652, DOI 10.1212/WNL.50.3.652
   LUQUE FA, 1991, ANN NEUROL, V29, P241, DOI 10.1002/ana.410290303
   McKeon A, 2013, MUSCLE NERVE, V47, P585, DOI 10.1002/mus.23774
   McKeon A, 2013, JAMA NEUROL, V70, P44, DOI 10.1001/jamaneurol.2013.574
   McKeon A, 2012, ARCH NEUROL-CHICAGO, V69, P230, DOI 10.1001/archneurol.2011.991
   McKeon A, 2011, ARCH NEUROL-CHICAGO, V68, P1282, DOI 10.1001/archneurol.2011.128
   McKeon A, 2011, ACTA NEUROPATHOL, V122, P381, DOI [10.10007/s00401-011-0876-1, 10.1007/s00401-011-0876-1]
   McKeon A, 2011, NEUROLOGY, V76, P1108, DOI 10.1212/WNL.0b013e318211c379
   McKeon Andrew, 2010, Continuum (Minneap Minn), V16, P80, DOI 10.1212/01.CON.0000368213.63964.34
   McKeon A, 2010, ARCH NEUROL-CHICAGO, V67, P322, DOI 10.1001/archneurol.2009.336
   McKeon A, 2009, ARCH NEUROL-CHICAGO, V66, P735, DOI 10.1001/archneurol.2009.78
   McKeon A, 2009, ARCH NEUROL-CHICAGO, V66, P268, DOI 10.1001/archneurol.2008.556
   PETERSON K, 1992, NEUROLOGY, V42, P1931, DOI 10.1212/wnl.42.10.1931
   Pittock SJ, 2006, MAYO CLIN PROC, V81, P1207, DOI 10.4065/81.9.1207
   Pittock SJ, 2010, ARCH NEUROL-CHICAGO, V67, P1109, DOI 10.1001/archneurol.2010.209
   Pittock SJ, 2006, ARCH NEUROL-CHICAGO, V63, P390, DOI 10.1001/archneur.63.3.390
   Pittock SJ, 2005, ANN NEUROL, V58, P96, DOI 10.1002/ana.20529
   Pittock SJ, 2004, ANN NEUROL, V56, P715, DOI 10.1002/ana.20269
   Pittock SJ, 2003, ANN NEUROL, V53, P580, DOI 10.1002/ana.10518
   Pruss H, 2012, NEUROLOGY, V78, P1743, DOI 10.1212/WNL.0b013e318258300d
   Psimaras D, 2010, J NEUROL NEUROSUR PS, V81, P42, DOI 10.1136/jnnp.2008.159483
   Quek AML, 2012, ARCH NEUROL-CHICAGO, V69, P582, DOI 10.1001/archneurol.2011.2985
   Rosenfeld Myrna R, 2012, Continuum (Minneap Minn), V18, P366, DOI 10.1212/01.CON.0000413664.42798.aa
   Schmitt SE, 2012, NEUROLOGY, V79, P1094, DOI 10.1212/WNL.0b013e3182698cd8
   Smitt PS, 2000, NEW ENGL J MED, V342, P21, DOI 10.1056/NEJM200001063420104
   SOLIMENA M, 1988, NEW ENGL J MED, V318, P1012, DOI 10.1056/NEJM198804213181602
   Stern W M, 2013, PRACT NEUROL
   Tan KM, 2008, NEUROLOGY, V70, P1883, DOI 10.1212/01.wnl.0000312275.04260.a0
   Thieben MJ, 2004, NEUROLOGY, V62, P1177, DOI 10.1212/01.WNL.0000122648.19196.02
   Titulaer MJ, 2011, EUR J NEUROL, V18, P19, DOI 10.1111/j.1468-1331.2010.03220.x
   Titulaer MJ, 2013, LANCET NEUROL, V12, P157, DOI 10.1016/S1474-4422(12)70310-1
   Titulaer MJ, 2009, J CLIN ONCOL, V27, P4260, DOI 10.1200/JCO.2008.20.6169
   Vernino S, 2000, ANN NEUROL, V47, P297, DOI 10.1002/1531-8249(200003)47:3<297::AID-ANA4>3.0.CO;2-4
   Vernino S, 2000, NEW ENGL J MED, V343, P847, DOI 10.1056/NEJM200009213431204
   Vernino S, 2004, NEURO-ONCOLOGY, V6, P55, DOI 10.1215/S1152851703000395
   Vernino S, 2004, CLIN CANCER RES, V10, P7270, DOI 10.1158/1078-0432.CCR-04-0735
   Vernino S, 2003, ANN NY ACAD SCI, V998, P211, DOI 10.1196/annals.1254.023
   Vernino S, 2002, ANN NEUROL, V51, P625, DOI 10.1002/ana.10178
   Vincent A, 2004, BRAIN, V127, P701, DOI 10.1093/brain/awh077
   Voltz R, 1999, NEW ENGL J MED, V340, P1788, DOI 10.1056/NEJM199906103402303
   WILKINSO.PC, 1965, BRAIN, V88, P529, DOI 10.1093/brain/88.3.529
   Yu ZY, 2001, ANN NEUROL, V49, P146
   Zuliani L, 2012, J NEUROL NEUROSUR PS, V83, P638, DOI 10.1136/jnnp-2011-301237
NR 86
TC 4
Z9 4
U1 0
U2 8
PU THIEME MEDICAL PUBL INC
PI NEW YORK
PA 333 SEVENTH AVE, NEW YORK, NY 10001 USA
SN 0271-8235
EI 1098-9021
J9 SEMIN NEUROL
JI Semin. Neurol.
PD SEP
PY 2013
VL 33
IS 4
BP 357
EP 364
DI 10.1055/s-0033-1359318
PG 8
WC Clinical Neurology
SC Neurosciences & Neurology
GA 252OG
UT WOS:000327015600008
PM 24234357
DA 2021-05-03
ER

PT J
AU Tang, ZW
   Qian, M
   Ho, M
AF Tang, Zhewei
   Qian, Min
   Ho, Mitchell
TI The Role of Mesothelin in Tumor Progression and Targeted Therapy
SO ANTI-CANCER AGENTS IN MEDICINAL CHEMISTRY
LA English
DT Article
DE Antibody dependent cell mediated cytotoxicity/ADCC; Apoptosis; Cell
   surface proteins; Cell survival/proliferation; Complement dependent
   cytotoxicity/CDC; Human monoclonal antibodies; Immunotoxin; Mesothelin;
   MORAb-009/amatuximab; MUC16/CA125; NF-kappa B; PI3K/Akt; SS1P
ID CANCER CELL-PROLIFERATION; HUMAN MONOCLONAL-ANTIBODY; PANCREATIC-CANCER;
   HIGH-AFFINITY; OVARIAN-CANCER; PHASE-I; RECOMBINANT IMMUNOTOXIN;
   OVEREXPRESSION; IMMUNOTHERAPY; EXPRESSION
AB Mesothelin, a glycosylphosphatidylinositol (GPI) anchored cell surface protein, is a potential target for antibody-based cancer therapy due to its high expression in mesothelioma, ovarian cancer, pancreatic cancer, cholangiocarcinoma and other cancers. The SS1P immunotoxin and MORAb-009 (amatuximab), a chimeric monoclonal antibody, are currently being evaluated in clinical trials. In this review, we discuss the role of mesothelin in cancer progression and provide new insights into mesothelin-targeted cancer therapy. Recent studies highlight three mechanisms by which mesothelin plays a role in cancer progression. First, mesothelin may aid in the peritoneal implantation and metastasis of tumors through its interaction with mucin MUC16 (also known as CA125). Second, mesothelin may promote cancer cell survival and proliferation via the NF-kappa B signaling pathway. Finally, mesothelin expression promotes resistance to certain chemotherapy drugs such as TNF-alpha, paclitaxel, and a combination of platinum and cyclophosphamide. However, its cancer-specific expression makes mesothelin a potential target for monoclonal antibody therapy. New human monoclonal antibodies targeting mesothelin have been isolated by phage display technology and may provide opportunities for novel cancer therapy.
C1 [Tang, Zhewei; Qian, Min] E China Normal Univ, Sch Life Sci, Inst Biomed Sci, Shanghai 200062, Peoples R China.
   [Tang, Zhewei; Ho, Mitchell] NCI, Mol Biol Lab, Ctr Canc Res, NIH, Bethesda, MD 20892 USA.
RP Ho, M (corresponding author), NCI, Antibody Therapy Sect, Mol Biol Lab, 37 Convent Dr,Room 5002C, Bethesda, MD 20892 USA.
EM homi@mail.nih.gov
RI Ho, Mitchell/F-5059-2015
FU National Institutes of Health (NIH), NCI, Center for Cancer
   ResearchUnited States Department of Health & Human ServicesNational
   Institutes of Health (NIH) - USANIH National Cancer Institute (NCI); NCI
   Director's Intramural Innovation Award for Principal Investigators;
   Ovarian Cancer Research Fund Individual Investigator Award; Mesothelioma
   Applied Research Foundation Craig Kozicki Memorial Grant; NATIONAL
   CANCER INSTITUTEUnited States Department of Health & Human
   ServicesNational Institutes of Health (NIH) - USANIH National Cancer
   Institute (NCI) [ZIABC010891] Funding Source: NIH RePORTER
FX This research is supported by the Intramural Research Program of the
   National Institutes of Health (NIH), NCI, Center for Cancer Research.
   Dr. Mitchell Ho is also supported by the NCI Director's Intramural
   Innovation Award for Principal Investigators, an Ovarian Cancer Research
   Fund Individual Investigator Award, and a Mesothelioma Applied Research
   Foundation Craig Kozicki Memorial Grant. Dr. Ho is a Zi-jiang Lecture
   Professor of East China Normal University. Zhewei Tang is in the
   Graduate Partnerships Program of the NIH. The content of this
   publication does not necessarily reflect the views or policies of the
   Department of Health and Human Services, nor does mention of trade
   names, commercial products or organizations imply endorsement by the U.
   S. Government. The authors have no conflict of interest directly
   relevant to the content of this review. We thank the NIH Fellows
   Editorial Board and Yen Phung (NCI) for editorial assistance.
CR Aggarwal BB, 2004, CANCER CELL, V6, P203, DOI 10.1016/j.ccr.2004.09.003
   Aggarwal BB, 2006, BIOCHEM PHARMACOL, V72, P1605, DOI 10.1016/j.bcp.2006.06.029
   Argani P, 2001, CLIN CANCER RES, V7, P3862
   Bera TK, 2000, MOL CELL BIOL, V20, P2902, DOI 10.1128/MCB.20.8.2902-2906.2000
   Bharadwaj U, 2008, MOL CANCER RES, V6, P1755, DOI 10.1158/1541-7786.MCR-08-0095
   Bharadwaj U, 2011, MOL CANCER, V10, DOI 10.1186/1476-4598-10-106
   Bharadwaj U, 2011, CARCINOGENESIS, V32, P1013, DOI 10.1093/carcin/bgr075
   CHANG K, 1992, INT J CANCER, V50, P373, DOI 10.1002/ijc.2910500308
   Chang K, 1996, P NATL ACAD SCI USA, V93, P136, DOI 10.1073/pnas.93.1.136
   Chang MC, 2009, BIOCHEM J, V424, P449, DOI 10.1042/BJ20082196
   Cheng WF, 2009, BRIT J CANCER, V100, P1144, DOI 10.1038/sj.bjc.6604964
   Chowdhury PS, 1999, NAT BIOTECHNOL, V17, P568
   Chowdhury PS, 1998, P NATL ACAD SCI USA, V95, P669, DOI 10.1073/pnas.95.2.669
   Dainty LA, 2007, GYNECOL ONCOL, V105, P563, DOI 10.1016/j.ygyno.2006.10.063
   Feng Y, 2009, MOL CANCER THER, V8, P1113, DOI 10.1158/1535-7163.MCT-08-0945
   Gubbels JAA, 2006, MOL CANCER, V5, DOI 10.1186/1476-4598-5-50
   Hassan R, 2005, APPL IMMUNOHISTO M M, V13, P243, DOI 10.1097/01.pai.00000141545.36485.d6
   Hassan R, 2004, CLIN CANCER RES, V10, P3937, DOI 10.1158/1078-0432.CCR-03-0801
   Hassan Raffit, 2007, Cancer Immun, V7, P20
   Hassan R, 2008, EUR J CANCER, V44, P46, DOI 10.1016/j.ejca.2007.08.028
   Hassan R, 2007, CLIN CANCER RES, V13, P5144, DOI 10.1158/1078-0432.CCR-07-0869
   Hassan R, 2010, CLIN CANCER RES, V16, P6132, DOI 10.1158/1078-0432.CCR-10-2275
   Ho M, 2005, CLIN CANCER RES, V11, P3814, DOI 10.1158/1078-0432.CCR-04-2304
   Ho M, 2007, CLIN CANCER RES, V13, P1571, DOI 10.1158/1078-0432.CCR-06-2161
   Ho M, 2011, INT J CANCER, V128, P2020, DOI 10.1002/ijc.25557
   Hucl T, 2007, CANCER RES, V67, P9055, DOI 10.1158/0008-5472.CAN-07-0474
   Kaneko O, 2009, J BIOL CHEM, V284, P3739, DOI 10.1074/jbc.M806776200
   Kreitman RJ, 2009, CLIN CANCER RES, V15, P5274, DOI 10.1158/1078-0432.CCR-09-0062
   Li M, 2008, MOL CANCER THER, V7, P286, DOI 10.1158/1535-7163.MCT-07-0483
   Ordonez NG, 2003, AM J SURG PATHOL, V27, P1418, DOI 10.1097/00000478-200311000-00003
   Ordonez NG, 2003, MODERN PATHOL, V16, P192, DOI 10.1097/01.MP.0000056981.16578.C3
   Prieve Mary G, 2003, BMC Dev Biol, V3, P2, DOI 10.1186/1471-213X-3-2
   Ren YZR, 2011, J BIOL CHEM, V286, DOI 10.1074/jbc.M110.193458
   Rump A, 2004, J BIOL CHEM, V279, P9190, DOI 10.1074/jbc.M312372200
   Sathyanarayana BK, 2009, BMC STRUCT BIOL, V9, DOI 10.1186/1472-6807-9-1
   Steinbach D, 2007, EUR J HAEMATOL, V79, P281, DOI 10.1111/j.1600-0609.2007.00928.x
   Uehara N, 2008, MOL CANCER RES, V6, P186, DOI 10.1158/1541-7786.MCR-07-0254
   Xiang XR, 2011, J CANCER, V2, P280, DOI 10.7150/jca.2.280
   YAMAGUCHI N, 1994, J BIOL CHEM, V269, P805
   Yu LP, 2010, J CANCER, V1, P141
NR 40
TC 68
Z9 71
U1 0
U2 35
PU BENTHAM SCIENCE PUBL LTD
PI SHARJAH
PA EXECUTIVE STE Y-2, PO BOX 7917, SAIF ZONE, 1200 BR SHARJAH, U ARAB
   EMIRATES
SN 1871-5206
J9 ANTI-CANCER AGENT ME
JI Anti-Cancer Agents Med. Chem.
PD FEB
PY 2013
VL 13
IS 2
BP 276
EP 280
DI 10.2174/1871520611313020014
PG 5
WC Oncology; Chemistry, Medicinal
SC Oncology; Pharmacology & Pharmacy
GA 129NV
UT WOS:000317848800014
PM 22721387
OA Green Accepted
DA 2021-05-03
ER

﻿FN Clarivate Analytics Web of Science
VR 1.0
PT J
AU McCormack, E
   Adams, KJ
   Hassan, NJ
   Kotian, A
   Lissin, NM
   Sami, M
   Mujic, M
   Osdal, T
   Gjertsen, BT
   Baker, D
   Powlesland, AS
   Aleksic, M
   Vuidepot, A
   Morteau, O
   Sutton, DH
   June, CH
   Kalos, M
   Ashfield, R
   Jakobsen, BK
AF McCormack, Emmet
   Adams, Katherine J.
   Hassan, Namir J.
   Kotian, Akhil
   Lissin, Nikolai M.
   Sami, Malkit
   Mujic, Maja
   Osdal, Tereza
   Gjertsen, Bjorn Tore
   Baker, Deborah
   Powlesland, Alex S.
   Aleksic, Milos
   Vuidepot, Annelise
   Morteau, Olivier
   Sutton, Deborah H.
   June, Carl H.
   Kalos, Michael
   Ashfield, Rebecca
   Jakobsen, Bent K.
TI Bi-specific TCR-anti CD3 redirected T-cell targeting of NY-ESO-1-and
   LAGE-1-positive tumors
SO CANCER IMMUNOLOGY IMMUNOTHERAPY
LA English
DT Article
DE Bi-specific TCR; ImmTAC; Cancer immunotherapy; NY-ESO-1; LAGE-1;
   Time-domain
ID MESSENGER-RNA EXPRESSION; CANCER-TESTIS ANTIGENS; DENDRITIC CELLS; GENE;
   QUANTIFICATION; IMMUNOTHERAPY; RESPONSES; EPITOPES; LEUKEMIA; IMMUNITY
AB NY-ESO-1 and LAGE-1 are cancer testis antigens with an ideal profile for tumor immunotherapy, combining up-regulation in many cancer types with highly restricted expression in normal tissues and sharing a common HLA-A*0201 epitope, 157-165. Here, we present data to describe the specificity and anti-tumor activity of a bifunctional ImmTAC, comprising a soluble, high-affinity T-cell receptor (TCR) specific for NY-ESO-1(157-165) fused to an anti-CD3 scFv. This reagent, ImmTAC-NYE, is shown to kill HLA-A2, antigen-positive tumor cell lines, and freshly isolated HLA-A2- and LAGE-1-positive NSCLC cells. Employing time-domain optical imaging, we demonstrate in vivo targeting of fluorescently labelled high-affinity NYESO-specific TCRs to HLA-A2-, NY-ESO-1(157-165)-positive tumors in xenografted mice. In vivo ImmTAC-NYE efficacy was tested in a tumor model in which human lymphocytes were stably co-engrafted into NSG mice harboring tumor xenografts; efficacy was observed in both tumor prevention and established tumor models using a GFP fluorescence readout. Quantitative RT-PCR was used to analyze the expression of both NY-ESO-1 and LAGE-1 antigens in 15 normal tissues, 5 cancer cell lines, 10 NSCLC, and 10 ovarian cancer samples. Overall, LAGE-1 RNA was expressed at a greater frequency and at higher levels than NY-ESO-1 in the tumor samples. These data support the clinical utility of ImmTAC-NYE as an immunotherapeutic agent for a variety of cancers.
C1 [McCormack, Emmet; Mujic, Maja; Gjertsen, Bjorn Tore] Univ Bergen, Inst Med, Haematol Sect, Bergen, Norway.
   [Adams, Katherine J.; Hassan, Namir J.; Lissin, Nikolai M.; Sami, Malkit; Baker, Deborah; Powlesland, Alex S.; Aleksic, Milos; Vuidepot, Annelise; Morteau, Olivier; Sutton, Deborah H.; Ashfield, Rebecca; Jakobsen, Bent K.] Immunocore Ltd, Abingdon OX14 4RX, Oxon, England.
   [Kotian, Akhil; June, Carl H.; Kalos, Michael] Univ Penn, Dept Pathol & Lab Med, Perelman Sch Med, Philadelphia, PA USA.
   [Osdal, Tereza] Haukeland Hosp, KinN Therapeut AS, N-5021 Bergen, Norway.
   [Gjertsen, Bjorn Tore] Haukeland Hosp, Dept Internal Med, Haematol Sect, N-5021 Bergen, Norway.
   [June, Carl H.; Kalos, Michael] Univ Penn, Abramson Family Canc Res Inst, Perelman Sch Med, Philadelphia, PA 19104 USA.
RP Jakobsen, BK (corresponding author), Immunocore Ltd, 57C Milton Pk, Abingdon OX14 4RX, Oxon, England.
EM bent.jakobsen@immunocore.com
RI Gjertsen, Bjorn T/AAP-3281-2020; Gjertsen, Bjorn T/O-1542-2015; Cormack,
   Emmet Mc/D-2922-2012
OI Gjertsen, Bjorn T/0000-0001-9358-9704; Gjertsen, Bjorn
   T/0000-0001-9358-9704; Cormack, Emmet Mc/0000-0002-7621-4625
FU Norwegian Cancer SocietyNorwegian Cancer Society; Western Health Board
   of Norway; Bergen Research Foundation
FX We thank M. Popa, L. Vikebo, M. Boge, and K. Jacobsen for expert
   assistance in all preclinical work and M. Enger for flow cytometry
   assistance. All imaging and flow cytometry was performed at the
   Molecular Imaging Center (MIC), the Department of Biomedicine,
   University of Bergen, Norway. This study has been supported by the
   Norwegian Cancer Society, the Western Health Board of Norway, and the
   Bergen Research Foundation.
CR Andrade Valeria C C, 2008, Cancer Immun, V8, P2
   Ardeshirpour Y, 2012, PLOS ONE, V7, DOI 10.1371/journal.pone.0031881
   Baeuerle PA, 2009, CANCER RES, V69, P4941, DOI 10.1158/0008-5472.CAN-09-0547
   Barrow C, 2006, CLIN CANCER RES, V12, P764, DOI 10.1158/1078-0432.CCR-05-1544
   Bioley G, 2009, CLIN CANCER RES, V15, P4467, DOI 10.1158/1078-0432.CCR-09-0582
   Bobisse S, 2009, CANCER RES, V69, P9385, DOI 10.1158/0008-5472.CAN-09-0494
   Borghesi L, 2007, CANCER RES, V67, P3989, DOI 10.1158/0008-5472.CAN-07-0182
   Caballero OL, 2009, CANCER SCI, V100, P2014, DOI 10.1111/j.1349-7006.2009.01303.x
   Celluzzi CM, 1996, J EXP MED, V183, P283, DOI 10.1084/jem.183.1.283
   Chen DY, 2007, CANCER BIOL THER, V6, P1991, DOI 10.4161/cbt.6.12.5078
   Chen JL, 2000, J IMMUNOL, V165, P948, DOI 10.4049/jimmunol.165.2.948
   Chu CS, 2002, CLIN IMMUNOL, V102, P291, DOI 10.1006/clim.2001.5179
   Cuffel C, 2011, INT J CANCER, V128, P2625, DOI 10.1002/ijc.25607
   Davis MM, 1998, ANNU REV IMMUNOL, V16, P523, DOI 10.1146/annurev.immunol.16.1.523
   de Carvalho Fabricio, 2011, Cancer Immun, V11, P1
   De Geer A, 2008, CANCER IMMUNOL IMMUN, V57, P731, DOI 10.1007/s00262-007-0412-2
   Dreier T, 2002, INT J CANCER, V100, P690, DOI 10.1002/ijc.10557
   Dunn GP, 2004, ANNU REV IMMUNOL, V22, P329, DOI 10.1146/annurev.immunol.22.012703.104803
   Galgani M, 2009, CURR MED CHEM, V16, P4626, DOI 10.2174/092986709789878201
   Gallimore AM, 2008, ONCOGENE, V27, P5886, DOI 10.1038/onc.2008.269
   Giacomini P, 1999, CANCER RES, V59, P2657
   Gure AO, 2005, CLIN CANCER RES, V11, P8055, DOI 10.1158/1078-0432.CCR-05-1203
   Hofmann M, 2009, NEOPLASIA, V11, P812, DOI 10.1593/neo.09662
   Hofmann O, 2008, P NATL ACAD SCI USA, V105, P20422, DOI 10.1073/pnas.0810777105
   Ikeda H, 2004, CANCER SCI, V95, P697, DOI 10.1111/j.1349-7006.2004.tb03248.x
   Ishikawa F, 2005, BLOOD, V106, P1565, DOI 10.1182/blood-2005-02-0516
   Jager E, 1999, CANCER METAST REV, V18, P143, DOI 10.1023/A:1006220707618
   Jungbluth AA, 2001, INT J CANCER, V92, P856, DOI 10.1002/ijc.1282
   Kalos M, 2011, SCI TRANSL MED, V3, DOI 10.1126/scitranslmed.3002842
   Karlsen TV, 2012, AM J PHYSIOL-HEART C, V302, pH391, DOI 10.1152/ajpheart.00842.2011
   Konishi J, 2004, ONCOL REP, V11, P1063
   Lethe B, 1998, INT J CANCER, V76, P903, DOI 10.1002/(SICI)1097-0215(19980610)76:6<903::AID-IJC22>3.0.CO;2-1
   Li Y, 2005, NAT BIOTECHNOL, V23, P349, DOI 10.1038/nbt1070
   Liddy N, 2012, NAT MED, V18, P980, DOI 10.1038/nm.2764
   Lorens JB, 2000, MOL THER, V1, P438, DOI 10.1006/mthe.2000.0063
   Mackensen A, 2006, J CLIN ONCOL, V24, P5060, DOI 10.1200/JCO.2006.07.1100
   MARINCOLA FM, 1994, J IMMUNOL, V153, P1225
   Nagorsen D, 2009, LEUKEMIA LYMPHOMA, V50, P886, DOI 10.1080/10428190902943077
   Nicholaou T, 2006, IMMUNOL CELL BIOL, V84, P303, DOI 10.1111/j.1440-1711.2006.01446.x
   Odunsi K, 2003, CANCER RES, V63, P6076
   Pfaffl MW, 2001, NUCLEIC ACIDS RES, V29, DOI 10.1093/nar/29.9.e45
   Purbhoo MA, 2006, J IMMUNOL, V176, P7308, DOI 10.4049/jimmunol.176.12.7308
   Rimoldi D, 2000, J IMMUNOL, V165, P7253, DOI 10.4049/jimmunol.165.12.7253
   Robbins PF, 2011, J CLIN ONCOL, V29, P917, DOI 10.1200/JCO.2010.32.2537
   Rosenberg SA, 2011, CLIN CANCER RES, V17, P4550, DOI 10.1158/1078-0432.CCR-11-0116
   Sato S, 2005, INT J ONCOL, V26, P57
   Swift S, 2001, Curr Protoc Immunol, VChapter 10, DOI 10.1002/0471142735.im1017cs31
   Topp MS, 2011, J CLIN ONCOL, V29, P2493, DOI 10.1200/JCO.2010.32.7270
   van der Merwe PA, 2003, ANNU REV IMMUNOL, V21, P659, DOI 10.1146/annurev.immunol.21.120601.141036
   van Rhee F, 2005, BLOOD, V105, P3939, DOI 10.1182/blood-2004-09-3707
   Vaughan HA, 2004, CLIN CANCER RES, V10, P8396, DOI 10.1158/1078-0432.CCR-04-0809
   Weissleder R, 2008, NATURE, V452, P580, DOI 10.1038/nature06917
   Willmann JK, 2008, NAT REV DRUG DISCOV, V7, P591, DOI 10.1038/nrd2290
   Zou WP, 2005, NAT REV CANCER, V5, P263, DOI 10.1038/nrc1586
NR 54
TC 55
Z9 55
U1 0
U2 20
PU SPRINGER
PI NEW YORK
PA 233 SPRING ST, NEW YORK, NY 10013 USA
SN 0340-7004
EI 1432-0851
J9 CANCER IMMUNOL IMMUN
JI Cancer Immunol. Immunother.
PD APR
PY 2013
VL 62
IS 4
BP 773
EP 785
DI 10.1007/s00262-012-1384-4
PG 13
WC Oncology; Immunology
SC Oncology; Immunology
GA 126OJ
UT WOS:000317626900014
PM 23263452
OA Green Published, Green Accepted, Other Gold
DA 2021-05-03
ER

PT J
AU Kang, TH
   Ma, B
   Wang, CN
   Wu, TC
   Hung, CF
AF Kang, Tae Heung
   Ma, Barbara
   Wang, Connie
   Wu, T. -C.
   Hung, Chien-Fu
TI Targeted Coating With Antigenic Peptide Renders Tumor Cells Susceptible
   to CD8(+) T Cell-mediated Killing
SO MOLECULAR THERAPY
LA English
DT Article
ID GROWTH-FACTOR RECEPTOR; GENE-EXPRESSION; FURIN; MESOTHELIN; CANCER;
   EGFR; ONCOGENE; VACCINES
AB The potency of immunotherapies targeting endogenous tumor antigens is hindered by immune tolerance. We created a therapeutic agent comprised of a tumor-homing module fused to a functional domain capable of selectively rendering tumor cells sensitive to foreign antigen-specific CD8(+) T cell-mediated immune attack, and thereby, circumventing concerns for immune tolerance. The tumor-homing module is comprised of a single-chain variable fragment (scFv) that specifically binds to mesothelin (Meso), which is commonly overexpressed in human cancers, including ovarian tumors. The functional domain is comprised of the Fc portion of IgG2a protein and foreign immunogenic CD8(+) T cell epitope flanked by furin cleavage sites (R), which can be recognized and cleaved by furin that is highly expressed in the tumor microenvironment. We show that our therapeutic protein specifically loaded antigenic epitope onto the surface of mesothelin-expressing tumor cells, rendering tumors susceptible to antigen-specific cytotoxic CD8(+) T lymphocytes (CTL)-mediated killing in vitro and in vivo. Our findings have important implications for bypassing immune tolerance to enhance cancer immunotherapy.
C1 [Kang, Tae Heung; Ma, Barbara; Wang, Connie; Wu, T. -C.; Hung, Chien-Fu] Johns Hopkins Univ, Dept Pathol, Baltimore, MD 21231 USA.
   [Wu, T. -C.] Johns Hopkins Univ, Dept Obstet & Gynecol, Baltimore, MD 21231 USA.
   [Wu, T. -C.] Johns Hopkins Univ, Dept Mol Microbiol & Immunol, Baltimore, MD 21231 USA.
   [Wu, T. -C.; Hung, Chien-Fu] Johns Hopkins Univ, Dept Oncol, Baltimore, MD 21231 USA.
RP Hung, CF (corresponding author), Johns Hopkins Univ, Sch Med, Dept Pathol, Bldg CRBII Rm 307,1550 Orleans St, Baltimore, MD 21231 USA.
EM chung2@jhmi.edu
FU American Cancer SocietyAmerican Cancer Society [RSG-07-199-01-LIB];
   National Institutes of Health/National Cancer Institute (NIH/NCI)United
   States Department of Health & Human ServicesNational Institutes of
   Health (NIH) - USANIH National Cancer Institute (NCI) [2 P50
   CA098252-06, 2 P50 CA96784-06, 1 RO1 CA114425-06]; NATIONAL CANCER
   INSTITUTEUnited States Department of Health & Human ServicesNational
   Institutes of Health (NIH) - USANIH National Cancer Institute (NCI)
   [R01CA114425, P50CA098252, P50CA096784] Funding Source: NIH RePORTER
FX We thank R.B. Roden for helpful discussions and critical review of the
   manuscript. This work was supported by the American Cancer Society grant
   RSG-07-199-01-LIB, the National Institutes of Health/National Cancer
   Institute (NIH/NCI) 2 P50 CA098252-06, NIH/NCI 2 P50 CA96784-06, and
   NIH/NCI 1 RO1 CA114425-06.
CR Bassi DE, 2001, MOL CARCINOGEN, V31, P224, DOI 10.1002/mc.1057
   Chang CL, 2007, GENE THER, V14, P1189, DOI 10.1038/sj.gt.3302974
   Cheng M, 1997, INT J CANCER, V71, P966, DOI 10.1002/(SICI)1097-0215(19970611)71:6<966::AID-IJC10>3.0.CO;2-4
   Chowdhury PS, 1998, P NATL ACAD SCI USA, V95, P669, DOI 10.1073/pnas.95.2.669
   Conejo-Garcia JR, 2004, NAT MED, V10, P950, DOI 10.1038/nm1097
   Coppola J, 2008, NEOPLASIA, V10, P363, DOI 10.1593/neo.08166
   Currier JR, 2002, J IMMUNOL METHODS, V260, P157, DOI 10.1016/S0022-1759(01)00535-X
   FischerColbrie J, 1997, ANTICANCER RES, V17, P613
   GU ML, 1995, FEBS LETT, V365, P95, DOI 10.1016/0014-5793(95)00447-H
   Hassan R, 2004, CLIN CANCER RES, V10, P3937, DOI 10.1158/1078-0432.CCR-03-0801
   Hung CF, 2007, VACCINE, V25, P127, DOI 10.1016/j.vaccine.2006.06.087
   Inada S, 1999, SURG TODAY, V29, P493, DOI 10.1007/BF02482343
   Kersemaekers AMF, 1999, CLIN CANCER RES, V5, P577
   Lev A, 2004, P NATL ACAD SCI USA, V101, P9051, DOI 10.1073/pnas.0403222101
   Lu J, 2004, J IMMUNOL, V172, P4575, DOI 10.4049/jimmunol.172.7.4575
   Maurizi M, 1996, BRIT J CANCER, V74, P1253, DOI 10.1038/bjc.1996.525
   MELLON K, 1995, J UROLOGY, V153, P919, DOI 10.1016/S0022-5347(01)67604-3
   Mercapide J, 2002, CLIN CANCER RES, V8, P1740
   Nicholson RI, 2001, EUR J CANCER, V37, pS9, DOI 10.1016/s0959-8049(01)00231-3
   Normanno N, 2006, GENE, V366, P2, DOI 10.1016/j.gene.2005.10.018
   Page RE, 2007, CELL ONCOL, V29, P289
   Peng S, 2010, GENE THER, V17, P1453, DOI 10.1038/gt.2010.106
   Roby KF, 2000, CARCINOGENESIS, V21, P585, DOI 10.1093/carcin/21.4.585
   Ross JS, 1998, STEM CELLS, V16, P413, DOI 10.1002/stem.160413
   SCHALKEN JA, 1987, J CLIN INVEST, V80, P1545, DOI 10.1172/JCI113240
   Scholler N, 1999, P NATL ACAD SCI USA, V96, P11531, DOI 10.1073/pnas.96.20.11531
   Sznol M, 1997, SEMIN ONCOL, V24, P173
   Thomas G, 2002, NAT REV MOL CELL BIO, V3, P753, DOI 10.1038/nrm934
   Wang TL, 2000, GENE THER, V7, P726, DOI 10.1038/sj.gt.3301160
NR 29
TC 7
Z9 7
U1 0
U2 8
PU CELL PRESS
PI CAMBRIDGE
PA 50 HAMPSHIRE ST, FLOOR 5, CAMBRIDGE, MA 02139 USA
SN 1525-0016
EI 1525-0024
J9 MOL THER
JI Mol. Ther.
PD MAR
PY 2013
VL 21
IS 3
BP 542
EP 553
DI 10.1038/mt.2012.233
PG 12
WC Biotechnology & Applied Microbiology; Genetics & Heredity; Medicine,
   Research & Experimental
SC Biotechnology & Applied Microbiology; Genetics & Heredity; Research &
   Experimental Medicine
GA 099GQ
UT WOS:000315609900010
PM 23183537
OA Other Gold, Green Published
DA 2021-05-03
ER

PT J
AU Osterbur, J
   Sprague, L
   Muccioli, M
   Pate, M
   Mansfield, K
   McGinty, J
   Li, YH
   Li, YD
   Shirure, V
   Courreges, MC
   Benencia, F
AF Osterbur, Jacob
   Sprague, Leslee
   Muccioli, Maria
   Pate, Michelle
   Mansfield, Kristen
   McGinty, John
   Li, Yihan
   Li, Yandi
   Shirure, Venktesh
   Courreges, Maria Cecilia
   Benencia, Fabian
TI Adhesion to substrates induces dendritic cell endothelization and
   decreases immunological response
SO IMMUNOBIOLOGY
LA English
DT Article
DE Dendritic cells; Endothelial markers; Angiogenesis; Antigen
   presentation; Ovarian cancer
ID SYNGENEIC MOUSE MODEL; NECROSIS-FACTOR-ALPHA; GROWTH-FACTOR;
   CANCER-IMMUNOTHERAPY; STEADY-STATE; VEGF; ANGIOGENESIS; MONOCYTES;
   INFECTION; IMMATURE
AB Dendritic cells (DCs) are antigen presenting cells capable of inducing specific immune responses against microbial infections, transplant antigens, or tumors. DCs have been shown to possess a high plasticity showing different phenotypes in response to their microenvironment. For example, tumor-associated DCs can acquire an angiogenic phenotype thus promoting tumor growth. Further, DCs cultured in vitro under different conditions are able to upregulate the expression of endothelial markers and to express angiogenic factors. Indeed, it has been shown that soluble factors such as VEGF of PGE-2, that are present in the microenvironment of several tumors, affect the biology of these cells. We hypothesize that in addition to soluble factors the adhesion to different substrates will also define the phenotype and function of DCs. Herewith we demonstrate that murine myeloid(m) DCs upregulate endothelial markers such as VE-Cadherin, and to a lesser extent TIE-2, and decrease their immune capabilities when cultured on solid surfaces as compared with the same cells cultured on ultra-low binding (ULB) surfaces. On the other hand, the expression of angiogenic molecules at the level of RNA was not different among these cultures. In order to further investigate this phenomenon we used the murine ID8 model of ovarian cancer which can generate solid tumors when cancer cells are injected subcutaneously or a malignant ascites when they are injected intraperitoneally. This model gave us the unique opportunity to investigate DCs in suspension or attached to solid surfaces under the influence of the same tumor cells. We were able to determine that DCs present in solid tumors showed higher levels of expression of endothelial markers and angiogenic molecules but were not able to respond to inflammatory stimuli at the same extent as DCs recovered from ascites. Moreover, mDCs cultured on ULB surfaces in the presence of tumor factors do not expressed endothelial markers. Taking into account all these data we consider that tumor factors might be responsible for inducing angiogenic properties in DCs, but that in some settings the expression of endothelial markers such as VE-Cadherin and TIE-2 might be a function of attachment to solid surfaces and independent of the angiogenic properties of these cells. (C) 2012 Elsevier GmbH. All rights reserved.
C1 [Osterbur, Jacob; Pate, Michelle; Mansfield, Kristen; McGinty, John; Courreges, Maria Cecilia; Benencia, Fabian] Ohio Univ, Coll Osteopath Med, Dept Biomed Sci, Athens, OH 45701 USA.
   [Sprague, Leslee; Benencia, Fabian] Ohio Univ, Russ Coll Engn & Technol, Biomed Engn Program, Athens, OH 45701 USA.
   [Muccioli, Maria; Li, Yihan; Li, Yandi; Benencia, Fabian] Ohio Univ, Mol & Cell Biol Program, Athens, OH 45701 USA.
   [Li, Yihan; Li, Yandi] Capital Normal Univ, Coll Life Sci, Beijing, Peoples R China.
   [Shirure, Venktesh] Ohio Univ, Russ Coll Engn & Technol, Dept Chem & Biomol Engn, Athens, OH 45701 USA.
RP Benencia, F (corresponding author), Ohio Univ, Coll Osteopath Med, Dept Biomed Sci, Athens, OH 45701 USA.
EM Benencia@ohio.edu
RI Shirure, Venktesh/M-8806-2015; Benencia, Fabian/AAH-1613-2020
OI Shirure, Venktesh/0000-0002-4430-2612; Benencia,
   Fabian/0000-0003-3049-6150
FU NIHUnited States Department of Health & Human ServicesNational
   Institutes of Health (NIH) - USA [R15 CA137499-01]; Ohio University; NSF
   grant MRI: Acquisition of a Fluorescence Activated Cell Sorter for
   Research and Training at Ohio University; NATIONAL CANCER
   INSTITUTEUnited States Department of Health & Human ServicesNational
   Institutes of Health (NIH) - USANIH National Cancer Institute (NCI)
   [R15CA137499] Funding Source: NIH RePORTER
FX This work supported in part by the NIH under Grant R15 CA137499-01
   (F.B.) and a startup fund from Ohio University (F.B.). The FACSAria flow
   cytometer was obtained through the NSF grant MRI: Acquisition of a
   Fluorescence Activated Cell Sorter for Research and Training at Ohio
   University.
CR Adams S, 2010, GYNECOL ONCOL, V116, pS156
   Allavena P, 2008, CRIT REV ONCOL HEMAT, V66, P1, DOI 10.1016/j.critrevonc.2007.07.004
   Baleeiro RB, 2008, CANCER IMMUNOL IMMUN, V57, P1335, DOI 10.1007/s00262-008-0468-7
   Banchereau J, 2000, ANNU REV IMMUNOL, V18, P767, DOI 10.1146/annurev.immunol.18.1.767
   Benencia F, 2005, MOL THER, V12, P789, DOI 10.1016/j.ymthe.2005.03.026
   Benencia F, 2005, HUM GENE THER, V16, P765, DOI 10.1089/hum.2005.16.765
   Benencia F, 2008, CANCER BIOL THER, V7, P1194, DOI 10.4161/cbt.7.8.6216
   Bianco Nicole R, 2007, Methods Mol Biol, V380, P443
   Bobryshev YV, 2009, J GASTROINTEST SURG, V13, P442, DOI 10.1007/s11605-008-0746-x
   Bobryshev YV, 1998, CARDIOVASC RES, V37, P799, DOI 10.1016/S0008-6363(97)00229-0
   Bonasio R, 2006, CURR OPIN IMMUNOL, V18, P503, DOI 10.1016/j.coi.2006.05.011
   Buckanovich RJ, 2008, NAT MED, V14, P28, DOI 10.1038/nm1699
   Conejo-Garcia JR, 2004, NAT MED, V10, P950, DOI 10.1038/nm1097
   Conejo-Garcia JR, 2005, BLOOD, V105, P679, DOI 10.1182/blood-2004-05-1906
   Coukos G, 2005, BRIT J CANCER, V92, P1182, DOI 10.1038/sj.bjc.6602476
   Cubillos-Ruiz JR, 2009, FUTURE ONCOL, V5, P1189, DOI [10.2217/fon.09.101, 10.2217/FON.09.101]
   Cubillos-Ruiz JR, 2009, J CLIN INVEST, V119, P2231, DOI 10.1172/JCI37716
   Curiel TJ, 2004, CANCER RES, V64, P5535, DOI 10.1158/0008-5472.CAN-04-1272
   Diebold SS, 2003, NATURE, V424, P324, DOI 10.1038/nature01783
   Djonov V, 2003, CELL TISSUE RES, V314, P107, DOI 10.1007/s00441-003-0784-3
   Dominguez PM, 2010, IMMUNOL REV, V234, P90, DOI 10.1111/j.0105-2896.2009.00876.x
   Donohue PJ, 2003, ARTERIOSCL THROM VAS, V23, P594, DOI 10.1161/01.ATV.0000062883.93715.37
   Engel D, 2006, INFECT IMMUN, V74, P6100, DOI 10.1128/IAI.00881-06
   Fainaru O, 2008, FASEB J, V22, P522, DOI 10.1096/fj.07-9034com
   Ferrara N, 2004, ENDOCR REV, V25, P581, DOI 10.1210/er.2003-0027
   Ferrara N, 2005, ONCOLOGY-BASEL, V69, P11, DOI 10.1159/000088479
   Gabrilovich DI, 1996, NAT MED, V2, P1096, DOI 10.1038/nm1096-1096
   Gabrilovich DI, 1999, CLIN CANCER RES, V5, P2963
   Gilboa E, 2004, IMMUNOL REV, V199, P251, DOI 10.1111/j.0105-2896.2004.00139.x
   Gingis-Velitski S, 2004, J BIOL CHEM, V279, P23536, DOI 10.1074/jbc.M400554200
   Glod J, 2006, BLOOD, V107, P940, DOI 10.1182/blood-2004-11-4403
   Gotsman I, 2008, CIRC RES, V103, P1220, DOI 10.1161/CIRCRESAHA.108.182428
   Gottfried E, 2007, SCAND J IMMUNOL, V65, P329, DOI 10.1111/j.1365-3083.2007.01903.x
   Grolleau-Julius A, 2009, CANCER IMMUNOL IMMUN, V58, P1935, DOI 10.1007/s00262-008-0636-9
   Heath WR, 2001, ANNU REV IMMUNOL, V19, P47, DOI 10.1146/annurev.immunol.19.1.47
   Huarte E, 2005, EXPERT OPIN BIOL TH, V5, P7, DOI 10.1517/14712598.5.1.7
   Huarte E, 2008, CANCER RES, V68, P7684, DOI 10.1158/0008-5472.CAN-08-1167
   Kenny PA, 2007, FRONT BIOSCI-LANDMRK, V12, P3468, DOI 10.2741/2327
   Kogata N, 2006, CIRC RES, V98, P897, DOI 10.1161/01.RES.0000218193.51136.ad
   Lanzavecchia A, 2001, CURR OPIN IMMUNOL, V13, P291, DOI 10.1016/S0952-7915(00)00218-1
   Lewis CE, 2007, CANCER RES, V67, P8429, DOI 10.1158/0008-5472.CAN-07-1684
   Liu YJ, 2001, NAT IMMUNOL, V2, P585, DOI 10.1038/89726
   Lutz MB, 1999, J IMMUNOL METHODS, V223, P77, DOI 10.1016/S0022-1759(98)00204-X
   Lutz MB, 2002, J IMMUNOL, V169, P3574, DOI 10.4049/jimmunol.169.7.3574
   Lutz MB, 2002, TRENDS IMMUNOL, V23, P445, DOI 10.1016/S1471-4906(02)02281-0
   MacAry PA, 2006, CLIN EXP PHARMACOL P, V33, P569, DOI 10.1111/j.1440-1681.2006.04409.x
   Mantovani Alberto, 2004, Novartis Found Symp, V256, P137
   Muccioli M, 2011, JOVE-J VIS EXP, DOI 10.3791/2785
   Murdoch C, 2008, NAT REV CANCER, V8, P618, DOI 10.1038/nrc2444
   Nakai K, 2008, INVEST OPHTH VIS SCI, V49, P3666, DOI 10.1167/iovs.07-1640
   Nakano H, 2009, NAT IMMUNOL, V10, P394, DOI 10.1038/ni.1707
   Nakayama M, 2003, BIOCHEM BIOPH RES CO, V306, P819, DOI 10.1016/S0006-291X(03)01051-9
   Osada T, 2008, CANCER IMMUNOL IMMUN, V57, P1115, DOI 10.1007/s00262-007-0441-x
   Papetti M, 2002, AM J PHYSIOL-CELL PH, V282, pC947, DOI 10.1152/ajpcell.00389.2001
   Patan S, 2000, J NEURO-ONCOL, V50, P1, DOI 10.1023/A:1006493130855
   Ponta H, 2003, NAT REV MOL CELL BIO, V4, P33, DOI 10.1038/nrm1004
   Pujol BF, 2000, DIFFERENTIATION, V65, P287, DOI 10.1046/j.1432-0436.2000.6550287.x
   Pujol BF, 2001, EUR J CELL BIOL, V80, P99, DOI 10.1078/0171-9335-00136
   Roby KF, 2000, CARCINOGENESIS, V21, P585, DOI 10.1093/carcin/21.4.585
   SCHEEREN RA, 1991, EUR J IMMUNOL, V21, P1101, DOI 10.1002/eji.1830210503
   Serbina NV, 2003, IMMUNITY, V19, P59, DOI 10.1016/S1074-7613(03)00171-7
   Shortman K, 2007, NAT REV IMMUNOL, V7, P19, DOI 10.1038/nri1996
   Shurin MR, 2006, CANCER METAST REV, V25, P333, DOI 10.1007/s10555-006-9010-6
   Simon JC, 2002, SKIN PHARMACOL APPL, V15, P330, DOI 10.1159/000064537
   Sozzani S, 2007, TRENDS IMMUNOL, V28, P385, DOI 10.1016/j.it.2007.07.006
   Sprague L, 2011, BMC IMMUNOL, V12, DOI 10.1186/1471-2172-12-35
   Tian F, 2007, J IMMUNOL, V179, P3742, DOI 10.4049/jimmunol.179.6.3742
   Vicari AP, 2002, J EXP MED, V196, P541, DOI 10.1084/jem.20020732
   Whiteside TL, 2006, CANC TREAT, V130, P103
   Xu YK, 2007, J IMMUNOL, V179, P7577, DOI 10.4049/jimmunol.179.11.7577
   Yamagami S, 2005, CORNEA, V24, pS71, DOI 10.1097/01.ico.0000178732.42921.05
   Yilmaz A, 2004, ATHEROSCLEROSIS, V176, P101, DOI 10.1016/j.atherosclerosis.2004.04.027
   Yrlid U, 2000, FEMS IMMUNOL MED MIC, V27, P313, DOI 10.1016/S0928-8244(99)00209-6
   Yu Q, 1997, DEV DYNAM, V208, P1, DOI 10.1002/(SICI)1097-0177(199701)208:1<1::AID-AJA1>3.0.CO;2-M
   Zhang L, 2002, AM J PATHOL, V161, P2295, DOI 10.1016/S0002-9440(10)64505-1
   Zhang L, 2002, BIOCHEM BIOPH RES CO, V292, P860, DOI 10.1006/bbrc.2002.6710
NR 76
TC 7
Z9 7
U1 0
U2 7
PU ELSEVIER GMBH
PI MUNICH
PA HACKERBRUCKE 6, 80335 MUNICH, GERMANY
SN 0171-2985
J9 IMMUNOBIOLOGY
JI Immunobiology
PD JAN
PY 2013
VL 218
IS 1
BP 64
EP 75
DI 10.1016/j.imbio.2012.02.003
PG 12
WC Immunology
SC Immunology
GA 083BW
UT WOS:000314438700007
PM 22551928
OA Green Accepted
DA 2021-05-03
ER

PT J
AU Bigelow, E
   Bever, KM
   Xu, HY
   Yager, A
   Wu, A
   Taube, J
   Chen, LP
   Jaffee, EM
   Anders, RA
   Zheng, L
AF Bigelow, Elaine
   Bever, Katherine M.
   Xu, Haiying
   Yager, Allison
   Wu, Annie
   Taube, Janis
   Chen, Lieping
   Jaffee, Elizabeth M.
   Anders, Robert A.
   Zheng, Lei
TI Immunohistochemical Staining of B7-H1 (PD-L1) on Paraffin-embedded
   Slides of Pancreatic Adenocarcinoma Tissue
SO JOVE-JOURNAL OF VISUALIZED EXPERIMENTS
LA English
DT Article
DE Cancer Biology; Issue 71; Medicine; Immunology; Biochemistry; Molecular
   Biology; Cellular Biology; Chemistry; Oncology; immunohistochemistry;
   B7-H1 (PD-L1); pancreatic adenocarcinoma; pancreatic cancer; pancreas;
   tumor; T-cell immunity; cancer
ID CELL CARCINOMA PATIENTS; CLINICAL-SIGNIFICANCE; BLOCKADE; EXPRESSION;
   IMMUNOTHERAPY; PATHWAY; B7-DC
AB B7-H1/PD-L1, a member of the B7 family of immune-regulatory cell-surface proteins, plays an important role in the negative regulation of cell-mediated immune responses through its interaction with its receptor, programmed death-1 (PD-1) (1,2). Overexpression of B7-H1 by tumor cells has been noted in a number of human cancers, including melanoma, glioblastoma, and carcinomas of the lung, breast, colon, ovary, and renal cells, and has been shown to impair anti-tumor T-cell immunity(3-8).
   Recently, B7-H1 expression by pancreatic adenocarcinoma tissues has been identified as a potential prognostic marker(9,10). Additionally, blockade of B7-H1 in a mouse model of pancreatic cancer has been shown to produce an anti-tumor response(11). These data suggest the importance of B7-H1 as a potential therapeutic target. Anti-B7-H1 blockade antibodies are therefore being tested in clinical trials for multiple human solid tumors including melanoma and cancers of lung, colon, kidney, stomach and pancreas(12).
   In order to eventually be able to identify the patients who will benefit from B7-H1 targeting therapies, it is critical to investigate the correlation between expression and localization of B7-H1 and patient response to treatment with B7-H1 blockade antibodies. Examining the expression of B7-H1 in human pancreatic adenocarcinoma tissues through immunohistochemistry will give a better understanding of how this co-inhibitory signaling molecule contributes to the suppression of antitumor immunity in the tumor's microenvironment. The anti-B7-H1 monoclonal antibody (clone 5H1) developed by Chen and coworkers has been shown to produce reliable staining results in cryosections of multiple types of human neoplastic tissues(4,8), but staining on paraffin-embedded slides had been a challenge until recently(13-18). We have developed the B7-H1 staining protocol for paraffin-embedded slides of pancreatic adenocarcinoma tissues. The B7-H1 staining protocol described here produces consistent membranous and cytoplasmic staining of B7-H1 with little background.
C1 [Bigelow, Elaine; Bever, Katherine M.; Xu, Haiying; Yager, Allison; Wu, Annie; Jaffee, Elizabeth M.; Anders, Robert A.; Zheng, Lei] Johns Hopkins Univ, Sch Med, Sidney Kimmel Comprehens Canc Ctr, Baltimore, MD 21218 USA.
   [Bigelow, Elaine; Bever, Katherine M.; Xu, Haiying; Wu, Annie; Jaffee, Elizabeth M.; Anders, Robert A.; Zheng, Lei] Johns Hopkins Univ, Sch Med, Dept Oncol, Baltimore, MD 21205 USA.
   [Xu, Haiying; Taube, Janis] Johns Hopkins Univ, Sch Med, Dept Dermatol, Baltimore, MD 21205 USA.
   [Wu, Annie; Zheng, Lei] Johns Hopkins Univ, Sch Med, Dept Surg, Baltimore, MD 21205 USA.
   [Taube, Janis; Jaffee, Elizabeth M.; Anders, Robert A.; Zheng, Lei] Johns Hopkins Univ, Sch Med, Sol Goldman Pancreat Canc Ctr, Baltimore, MD 21218 USA.
   [Chen, Lieping] Yale Univ, Sch Med, Yale Canc Ctr, New Haven, CT 06520 USA.
   [Jaffee, Elizabeth M.; Zheng, Lei] Johns Hopkins Univ, Sch Med, Skip Viragh Ctr Pancreat Canc, Baltimore, MD 21218 USA.
   [Jaffee, Elizabeth M.; Anders, Robert A.] Johns Hopkins Univ, Sch Med, Dept Pathol, Baltimore, MD 21205 USA.
RP Zheng, L (corresponding author), Johns Hopkins Univ, Sch Med, Sidney Kimmel Comprehens Canc Ctr, Baltimore, MD 21218 USA.
EM Lzheng6@jhmi.edu
OI Bever, Katherine/0000-0001-5230-4661; Jaffee,
   Elizabeth/0000-0003-3841-6549; Wu, Annie/0000-0002-0730-298X
FU NCI SPORE in Gastrointestinal Cancers [P50 CA062924]; NIHUnited States
   Department of Health & Human ServicesNational Institutes of Health (NIH)
   - USA [K23 CA148964]; Lustgarten Foundation; Viragh Foundation; ASCO
   Young Investigator Award; NIH Training GrantUnited States Department of
   Health & Human ServicesNational Institutes of Health (NIH) - USA [5T32
   CA0090701-28]; Sol Goldman Pancreatic Cancer Center; National Pancreas
   Foundation; NATIONAL CANCER INSTITUTEUnited States Department of Health
   & Human ServicesNational Institutes of Health (NIH) - USANIH National
   Cancer Institute (NCI) [P50CA062924, P30CA006973, R01CA142779,
   K23CA148964] Funding Source: NIH RePORTER
FX E.B., K.M.B, and H.X. contribute equally. This study was supported by
   the NCI SPORE in Gastrointestinal Cancers P50 CA062924, NIH K23
   CA148964, Lustgarten Foundation, Viragh Foundation, ASCO Young
   Investigator Award, NIH 5T32 CA0090701-28 Training Grant, Sol Goldman
   Pancreatic Cancer Center, and National Pancreas Foundation.
CR Brahmer JR, 2010, J CLIN ONCOL, V28, P3167, DOI 10.1200/JCO.2009.26.7609
   Curiel TJ, 2003, NAT MED, V9, P562, DOI 10.1038/nm863
   Dong HD, 2003, J MOL MED, V81, P281, DOI 10.1007/s00109-003-0430-2
   Dong HD, 1999, NAT MED, V5, P1365
   Dong HD, 2002, NAT MED, V8, P793, DOI 10.1038/nm730
   Flies DB, 2007, J IMMUNOTHER, V30, P251, DOI 10.1097/CJI.0b013e31802e085a
   Geng L, 2008, J CANCER RES CLIN, V134, P1021, DOI 10.1007/s00432-008-0364-8
   Hirano F, 2005, CANCER RES, V65, P1089
   Inman BA, 2007, CANCER-AM CANCER SOC, V109, P1499, DOI 10.1002/cncr.22588
   Karim R, 2009, CLIN CANCER RES, V15, P6341, DOI 10.1158/1078-0432.CCR-09-1652
   Loos M, 2008, CANCER LETT, V268, P98, DOI 10.1016/j.canlet.2008.03.056
   Nomi T, 2007, CLIN CANCER RES, V13, P2151, DOI 10.1158/1078-0432.CCR-06-2746
   Okudaira K, 2009, INT J ONCOL, V35, P741, DOI 10.3892/ijo_00000387
   Strome SE, 2003, CANCER RES, V63, P6501
   Taube JM, 2012, SCI TRANSL MED, V4, DOI 10.1126/scitranslmed.3003689
   Thompson RH, 2007, CLIN CANCER RES, V13, p709S, DOI 10.1158/1078-0432.CCR-06-1868
   Thompson RH, 2006, CANCER RES, V66, P3381, DOI 10.1158/0008-5472.CAN-05-4303
   Thompson RH, 2005, UROLOGY, V66, P10, DOI 10.1016/j.urology.2005.06.010
   Thompson RH, 2004, P NATL ACAD SCI USA, V101, P17174, DOI 10.1073/pnas.0406351101
   Wang LC, 2010, WORLD J SURG, V34, P1059, DOI 10.1007/s00268-010-0448-x
   Wang SDA, 2011, CURR TOP MICROBIOL, V344, P245, DOI 10.1007/82_2010_81
NR 21
TC 37
Z9 38
U1 0
U2 7
PU JOURNAL OF VISUALIZED EXPERIMENTS
PI CAMBRIDGE
PA 1 ALEWIFE CENTER, STE 200, CAMBRIDGE, MA 02140 USA
SN 1940-087X
J9 JOVE-J VIS EXP
JI J. Vis. Exp.
PD JAN
PY 2013
IS 71
AR e4059
DI 10.3791/4059
PG 6
WC Multidisciplinary Sciences
SC Science & Technology - Other Topics
GA V36QO
UT WOS:000209226200005
PM 23328703
OA Green Accepted, Green Published
DA 2021-05-03
ER

PT J
AU Spear, P
   Barber, A
   Sentman, CL
AF Spear, Paul
   Barber, Amorette
   Sentman, Charles L.
TI Collaboration of chimeric antigen receptor (CAR)-expressing T cells and
   host T cells for optimal elimination of established ovarian tumors
SO ONCOIMMUNOLOGY
LA English
DT Article
DE adoptive T cell therapy; CD4(+) T cells; CD8(+) T cells; chNKG2D; ID8;
   immunotherapy; NKG2D; ovarian cancer; tumor immunology
ID ANTITUMOR IMMUNE-RESPONSES; NKG2D RECEPTOR; METASTATIC MELANOMA;
   LYMPHOCYTES; IMMUNOTHERAPY; CANCER; LIGAND; MICROENVIRONMENT;
   EXPRESSION; THERAPY
AB Conditioning strategies that deplete host lymphocytes have been shown to enhance clinical responses to some adoptive T-cell therapies. However, host T cells are capable of eliminating tumor cells upon the relief of immunosuppression, indicating that lymphodepletion prior to T-cell transfer may reduce optimal tumor protection elicited by cell treatments that are capable of shaping host immunity. In this study, we show that adoptively transferred T cells bearing a chimeric antigen receptor (CAR) harness endogenous T cells for optimal tumor elimination and the development of a tumor-specific memory T cell response. Mice bearing ID8 ovarian cancer cells were treated with T cells transduced with a NKG2D-based CAR. CAR-expressing T cells increased the number of host CD4(+) and CD8(+) T cells at the tumor site in a CXCR3-dependent manner and increased the number of antigen-specific host CD4(+) T cells in the tumor and draining lymph nodes. In addition, the administration of CAR-expressing T cells increased antigen presentation to CD4(+) T cells, and this increase was dependent on interferon and granulocyte-macrophage colony-stimulating factor produced by the former. Host CD4(+) T cells were sufficient for optimal tumor protection mediated by NKG2D CAR-expressing T cells, but they were not necessary if CD4(+) T cells were adoptively co-transferred. However, host CD4(+) T cells were essential for the development of an antigen-specific memory T-cell response to tumor cells. Moreover, optimal tumor elimination as orchestrated by NKG2D CAR-expressing T cells was dependent on host CD8(+) T cells. These results demonstrate that adoptively transferred T cells recruit and activate endogenous T-cell immunity to enhance the elimination of tumor cells and the development of tumor-specific memory responses.
C1 [Spear, Paul; Barber, Amorette; Sentman, Charles L.] Geisel Sch Med Dartmouth, Dept Microbiol & Immunol, Lebanon, NH USA.
RP Sentman, CL (corresponding author), Geisel Sch Med Dartmouth, Dept Microbiol & Immunol, Lebanon, NH USA.
EM charles.sentman@dartmouth.edu
FU National Institutes of HealthUnited States Department of Health & Human
   ServicesNational Institutes of Health (NIH) - USA [CA130911, T32
   AI007363]; Norris Cotton Cancer Center; EUNICE KENNEDY SHRIVER NATIONAL
   INSTITUTE OF CHILD HEALTH & HUMAN DEVELOPMENTUnited States Department of
   Health & Human ServicesNational Institutes of Health (NIH) - USANIH
   Eunice Kennedy Shriver National Institute of Child Health & Human
   Development (NICHD) [K12HD051959] Funding Source: NIH RePORTER; NATIONAL
   CANCER INSTITUTEUnited States Department of Health & Human
   ServicesNational Institutes of Health (NIH) - USANIH National Cancer
   Institute (NCI) [P30CA023108] Funding Source: NIH RePORTER; NATIONAL
   INSTITUTE OF ALLERGY AND INFECTIOUS DISEASESUnited States Department of
   Health & Human ServicesNational Institutes of Health (NIH) - USANIH
   National Institute of Allergy & Infectious Diseases (NIAID)
   [P01AI051877] Funding Source: NIH RePORTER
FX This work was supported by grants from the National Institutes of Health
   (CA130911, T32 AI007363) and the Norris Cotton Cancer Center. The views
   in this paper reflect the authors' opinions and do not necessarily
   reflect the opinions of the National Institutes of Health.
CR Barber A, 2011, GENE THER, V18, P509, DOI 10.1038/gt.2010.174
   Barber A, 2008, J IMMUNOL, V180, P72, DOI 10.4049/jimmunol.180.1.72
   Barber A, 2009, J IMMUNOL, V183, P6939, DOI 10.4049/jimmunol.0902000
   Barber A, 2009, J IMMUNOL, V183, P2365, DOI 10.4049/jimmunol.0900721
   Barber A, 2007, CANCER RES, V67, P5003, DOI 10.1158/0008-5472.CAN-06-4047
   Bevan MJ, 2004, NAT REV IMMUNOL, V4, P595, DOI 10.1038/nri1413
   BOON T, 1978, P NATL ACAD SCI USA, V75, P1519, DOI 10.1073/pnas.75.3.1519
   Bos R, 2010, CANCER RES, V70, P8368, DOI 10.1158/0008-5472.CAN-10-1322
   Champsaur M, 2010, IMMUNOL REV, V235, P267, DOI 10.1111/j.0105-2896.2010.00893.x
   Corthay A, 2005, IMMUNITY, V22, P371, DOI 10.1016/j.immuni.2005.02.003
   Dudley ME, 2008, J CLIN ONCOL, V26, P5233, DOI 10.1200/JCO.2008.16.5449
   el-Shamil K, 1999, EUR J IMMUNOL, V29, P3295, DOI 10.1002/(SICI)1521-4141(199910)29:10<3295::AID-IMMU3295>3.0.CO;2-N
   Gattinoni L, 2005, J EXP MED, V202, P907, DOI 10.1084/jem.20050732
   Girardi M, 2001, SCIENCE, V294, P605, DOI 10.1126/science.1063916
   Groom JR, 2011, IMMUNOL CELL BIOL, V89, P207, DOI 10.1038/icb.2010.158
   Hagemann T, 2008, J EXP MED, V205, P1261, DOI 10.1084/jem.20080108
   Hung K, 1998, J EXP MED, V188, P2357, DOI 10.1084/jem.188.12.2357
   Janssen EM, 2003, NATURE, V421, P852, DOI 10.1038/nature01441
   Kennedy R, 2008, IMMUNOL REV, V222, P129, DOI 10.1111/j.1600-065X.2008.00616.x
   Mackey MF, 1997, CANCER RES, V57, P2569
   Madsen L, 1999, P NATL ACAD SCI USA, V96, P10338, DOI 10.1073/pnas.96.18.10338
   Nesbeth YC, 2010, J IMMUNOL, V184, P5654, DOI 10.4049/jimmunol.0903247
   Nice TJ, 2009, J EXP MED, V206, P287, DOI 10.1084/jem.20081335
   Ossendorp F, 1998, J EXP MED, V187, P693, DOI 10.1084/jem.187.5.693
   Pegram HJ, 2012, BLOOD, V119, P4133, DOI 10.1182/blood-2011-12-400044
   Quezada SA, 2010, J EXP MED, V207, P637, DOI 10.1084/jem.20091918
   Raulet DH, 2003, NAT REV IMMUNOL, V3, P781, DOI 10.1038/nri1199
   Ridge JP, 1998, NATURE, V393, P474, DOI 10.1038/30989
   Sadelain M, 2003, NAT REV CANCER, V3, P35, DOI 10.1038/nrc971
   Sadelain M, 2009, CURR OPIN IMMUNOL, V21, P215, DOI 10.1016/j.coi.2009.02.009
   Schoenberger SP, 1998, NATURE, V393, P480, DOI 10.1038/31002
   Sentman CL, 2006, ADV CANCER RES, V95, P249, DOI 10.1016/S0065-230X(06)95007-6
   Spear P, 2012, J IMMUNOL, V188, P6389, DOI 10.4049/jimmunol.1103019
   Stern-Ginossar N, 2008, NAT IMMUNOL, V9, P1065, DOI 10.1038/ni.1642
   Thompson ED, 2010, J EXP MED, V207, P1791, DOI 10.1084/jem.20092454
   Toes REM, 1999, J EXP MED, V189, P753, DOI 10.1084/jem.189.5.753
   Yee C, 2002, P NATL ACAD SCI USA, V99, P16168, DOI 10.1073/pnas.242600099
   Yuan JS, 2006, BMC BIOINFORMATICS, V7, DOI 10.1186/1471-2105-7-85
   Zhang T, 2005, BLOOD, V106, P1544, DOI 10.1182/blood-2004-11-4365
   Zhang T, 2007, CANCER RES, V67, P11029, DOI 10.1158/0008-5472.CAN-07-2251
   Zhang T, 2006, CANCER RES, V66, P5927, DOI 10.1158/0008-5472.CAN-06-0130
NR 41
TC 38
Z9 39
U1 0
U2 10
PU LANDES BIOSCIENCE
PI AUSTIN
PA 1806 RIO GRANDE ST, AUSTIN, TX 78702 USA
SN 2162-4011
J9 ONCOIMMUNOLOGY
JI OncoImmunology
PD APR 1
PY 2013
VL 2
IS 4
AR e23564
DI 10.4161/onci.23564
PG 12
WC Oncology; Immunology
SC Oncology; Immunology
GA 193NJ
UT WOS:000322566200013
PM 23734311
OA Bronze, Green Published
DA 2021-05-03
ER

PT J
AU Ayyoub, M
   Pignon, P
   Classe, JM
   Odunsi, K
   Valmori, D
AF Ayyoub, Maha
   Pignon, Pascale
   Classe, Jean-Marc
   Odunsi, Kunle
   Valmori, Danila
TI CD4(+) T Effectors Specific for the Tumor Antigen NY-ESO-1 Are Highly
   Enriched at Ovarian Cancer Sites and Coexist with, but Are Distinct
   from, Tumor-Associated Treg
SO CANCER IMMUNOLOGY RESEARCH
LA English
DT Article
ID METASTATIC MELANOMA; CELLS; LYMPHOCYTES; RESPONSES; IMMUNOTHERAPY;
   REPERTOIRE; SURVIVAL
AB Whereas tumor infiltration by T effectors is generally associated with a more favorable prognosis, the accumulation of CD4(+) regulatory T cells (Treg) within tumors is instead often associated with poor disease outcome. Because approaches to improve antitumor immunity aim, on one hand, at expanding tumor antigen-specific T cells and, on the other, at eliminating or inactivating Treg, an outstanding question is whether, and to what extent, tumor antigen-specific CD4(+) T effectors present at tumor sites overlap with tumor-associated Treg. Here, we used MHC class II/peptide tetramers incorporating an immunodominant peptide from the human tumor-specific antigen NY-ESO-1 to assess antigen-specific CD4(+) T cells among conventional CD4(+) T effectors and Treg at sites of ovarian cancer. We found that, in patients who spontaneously respond to the antigen, the frequency of NY-ESO-1 tetramer(+) cells detected ex vivo was highly enriched in tumors as compared with the periphery. At tumor sites, NY-ESO-1 tetramer(+) cells were detected concomitantly with high proportions of Treg but were distinct from the latter and displayed characteristics of T(H)1 effectors. Thus, even in the presence of high proportions of Treg, tumor antigen-specific CD4(+) T cells can accumulate in ovarian tumors and maintain an effector phenotype. (C) 2013 AACR.
C1 [Ayyoub, Maha; Pignon, Pascale; Valmori, Danila] Inst Natl Sante & Rech Med, Equipe Labellisee Ligue Cancer, Unite 1102, St Herblain, France.
   [Classe, Jean-Marc] Inst Cancerol Ouest, Dept Surg Oncol, St Herblain, France.
   [Valmori, Danila] Univ Nantes, Fac Med, Nantes, France.
   [Odunsi, Kunle] Roswell Pk Canc Inst, Dept Gynecol Oncol, Ctr Immunotherapy, Buffalo, NY 14263 USA.
RP Valmori, D (corresponding author), Inst Cancerol Ouest, INSERM U1102, F-44800 St Herblain, France.
EM Maha.Ayyoub@univ-nantes.fr; Valmori@univ-nantes.fr
RI Ayyoub, Maha/A-2074-2017; Valmori, Danila/AAL-9766-2021; Ansquer,
   Catherine/M-1519-2015; Valmori, Danila/K-2439-2015
OI Ayyoub, Maha/0000-0003-2022-0898; 
FU Cancer Research Institute; Ludwig Institute for Cancer Research; La
   Ligue contre le CancerLigue nationale contre le cancer
FX The study was supported by the Cancer Research Institute, the Ludwig
   Institute for Cancer Research, and La Ligue contre le Cancer.
CR Ayyoub M, 2010, P NATL ACAD SCI USA, V107, P7437, DOI 10.1073/pnas.1001322107
   Curiel TJ, 2004, NAT MED, V10, P942, DOI 10.1038/nm1093
   Darrasse-Jeze G, 2009, J CLIN INVEST, V119, P2648, DOI 10.1172/JCI36628
   Dunham RM, 2008, J IMMUNOL, V180, P5582, DOI 10.4049/jimmunol.180.8.5582
   Ebert LM, 2012, PLOS ONE, V7, DOI 10.1371/journal.pone.0048424
   Fourcade J, 2010, J IMMUNOL, V184, P6709, DOI 10.4049/jimmunol.0903612
   Heiber JF, 2012, CELL IMMUNOL, V279, P60, DOI 10.1016/j.cellimm.2012.09.009
   Hunder NN, 2008, NEW ENGL J MED, V358, P2698, DOI 10.1056/NEJMoa0800251
   Leffers N, 2009, CANCER IMMUNOL IMMUN, V58, P449, DOI 10.1007/s00262-008-0583-5
   Milne K, 2009, PLOS ONE, V4, DOI 10.1371/journal.pone.0006412
   Odunsi K, 2003, CANCER RES, V63, P6076
   Pere H, 2012, ONCOIMMUNOLOGY, V1, P326, DOI 10.4161/onci.18852
   Redjimi N, 2012, CANCER RES, V72, P4351, DOI 10.1158/0008-5472.CAN-12-0579
   Redjimi N, 2011, PLOS ONE, V6, DOI 10.1371/journal.pone.0022845
   Rosenberg SA, 2011, CLIN CANCER RES, V17, P4550, DOI 10.1158/1078-0432.CCR-11-0116
   Sainz-Perez A, 2012, CANCER RES, V72, P3557, DOI 10.1158/0008-5472.CAN-12-0277
   Sato E, 2005, P NATL ACAD SCI USA, V102, P18538, DOI 10.1073/pnas.0509182102
   Simpson AJG, 2005, NAT REV CANCER, V5, P615, DOI 10.1038/nrc1669
   Thornton AM, 2010, J IMMUNOL, V184, P3433, DOI 10.4049/jimmunol.0904028
   Valmori D, 2000, CANCER RES, V60, P4499
   Valmori D, 2007, P NATL ACAD SCI USA, V104, P8947, DOI 10.1073/pnas.0703395104
   Yuan JD, 2008, P NATL ACAD SCI USA, V105, P20410, DOI 10.1073/pnas.0810114105
   Zhang L, 2003, NEW ENGL J MED, V348, P203, DOI 10.1056/NEJMoa020177
NR 23
TC 19
Z9 21
U1 0
U2 1
PU AMER ASSOC CANCER RESEARCH
PI PHILADELPHIA
PA 615 CHESTNUT ST, 17TH FLOOR, PHILADELPHIA, PA 19106-4404 USA
SN 2326-6066
EI 2326-6074
J9 CANCER IMMUNOL RES
JI Cancer Immunol. Res.
PD NOV
PY 2013
VL 1
IS 5
BP 303
EP 308
DI 10.1158/2326-6066.CIR-13-0062-T
PG 6
WC Oncology; Immunology
SC Oncology; Immunology
GA AM7FO
UT WOS:000340030400006
PM 24777968
OA Bronze
DA 2021-05-03
ER

PT J
AU Guo, ZQ
   Cheng, DL
   Xia, ZJ
   Luan, M
   Wu, LL
   Wang, G
   Zhang, SL
AF Guo, Zhiqiang
   Cheng, Dali
   Xia, Zhijun
   Luan, Meng
   Wu, Liangliang
   Wang, Gang
   Zhang, Shulan
TI Combined TIM-3 blockade and CD137 activation affords the long-term
   protection in a murine model of ovarian cancer
SO JOURNAL OF TRANSLATIONAL MEDICINE
LA English
DT Article
ID TUMOR-INFILTRATING LYMPHOCYTES; PERIPHERAL-BLOOD LYMPHOCYTES; T-CELLS;
   ESTABLISHED TUMORS; AUTOIMMUNE-DISEASE; IMMUNITY; 4-1BB; IMMUNOTHERAPY;
   ANTI-CD137; ANTIBODIES
AB Background: T-cell immunoglobulin and mucin domain 3 (TIM-3) is known as a negative immune regulator and emerging data have implicated TIM-3 a pivotal role in suppressing antitumor immunity. The co-stimulatory receptor CD137 is transiently upregulated on T-cells following activation and increases their proliferation and survival when engaged. Although antagonistic anti-TIM-3 or agonistic anti-CD137 antibodies can promote the rejection of several murine tumors, some poorly immunogenic tumors were refractory to this treatment. In this study, we sought to evaluate whether combined TIM-3 blockade and CD137 activation would significantly improve the immunotherapy in the murine ID8 ovarian cancer model.
   Methods: Mice with established ID8 tumor were intraperitoneally injected with single or combined anti-TIM-3/CD137 monoclonal antibody (mAb); mice survival was recorded, the composition and gene expression of tumor-infiltrating immune cells in these mice was analyzed by flow cytometry and quantitative RT-PCR respectively, and the function of CD8+ cells was evaluated by ELISA and cytotoxicity assay.
   Results: Either anti-TIM-3 or CD137 mAb alone, although effective in 3 days established tumor, was unable to prevent tumor progression in mice bearing 10 days established tumor, however, combined anti-TIM-3/CD137 mAb significantly inhibited the growth of these tumors with 60% of mice tumor free 90 days after tumor inoculation. Therapeutic efficacy was associated with a systemic immune response with memory and antigen specificity, required CD4(+) cells and CD8(+) cells. The 2 mAb combination increased CD4(+) and CD8(+) cells and decreased immunosuppressive CD4(+) FoxP3(+) regulatory T (Treg) cells and CD11b(+) Gr-1(+) myeloid suppressor cells (MDSC) at tumor sites, giving rise to significantly elevated ratios of CD4(+) and CD8(+) cells to Treg and MDSC; This is consistent with biasing local immune response towards an immunostimulatory Th1 type and is further supported by quantitative RT-PCR data showing the increased Th1-associated genes by anti-TIM-3/CD137 treatment. The increased CD8(+) T cells produced high level of IFN-gamma upon tumor antigen stimulation and displayed antigen-specific cytotoxic activity.
   Conclusions: To our knowledge, this is the first report investigating the effects of anti-TIM-3/CD137 combined mAb in a murine ovarian cancer model, and our results may aid the design of future trials for ovarian cancer immunotherapy.
C1 [Guo, Zhiqiang; Cheng, Dali; Xia, Zhijun; Zhang, Shulan] China Med Univ, Shengjing Hosp, Dept Gynecol & Obstet, Shenyang 110004, Peoples R China.
   [Luan, Meng] China Med Univ, Affiliated Hosp 1, Dept Gynecol & Obstet, Shenyang 110001, Peoples R China.
   [Wu, Liangliang; Wang, Gang] Peoples Liberat Army Gen Hosp, Ctr Canc, Key Lab, Beijing 100853, Peoples R China.
RP Guo, ZQ (corresponding author), China Med Univ, Shengjing Hosp, Dept Gynecol & Obstet, Shenyang 110004, Peoples R China.
EM zqg_cmu@163.com
FU Free Researcher Project of Shengjing Hospital [200806]
FX This work was supported by the Free Researcher Project of Shengjing
   Hospital(No. 200806).
CR Anderson AC, 2007, SCIENCE, V318, P1141, DOI 10.1126/science.1148536
   Ascierto PA, 2010, SEMIN ONCOL, V37, P508, DOI 10.1053/j.seminoncol.2010.09.008
   Baghdadi M, 2013, CANCER IMMUNOL IMMUN, V62, P629, DOI 10.1007/s00262-012-1371-9
   Brahmer JR, 2012, NEW ENGL J MED, V366, P2455, DOI 10.1056/NEJMoa1200694
   Chang CL, 2007, GENE THER, V14, P1189, DOI 10.1038/sj.gt.3302974
   Cubillos-Ruiz JR, 2009, J CLIN INVEST, V119, P2231, DOI 10.1172/JCI37716
   Dai M, 2013, J IMMUNOTHER, V36, P248, DOI 10.1097/CJI.0b013e3182943549
   Dardalhon V, 2010, J IMMUNOL, V185, P1383, DOI 10.4049/jimmunol.0903275
   Dubrot J, 2010, CANCER IMMUNOL IMMUN, V59, P1223, DOI 10.1007/s00262-010-0846-9
   Freeman GJ, 2010, IMMUNOL REV, V235, P172, DOI 10.1111/j.0105-2896.2010.00903.x
   Hirofumi A, 2002, J IMMUNOL, V169, P5912, DOI 10.4049/jimmunol.169.10.5912
   Ho M, 2005, CLIN CANCER RES, V11, P3814, DOI 10.1158/1078-0432.CCR-04-2304
   Johnston FM, 2009, CLIN CANCER RES, V15, P6511, DOI 10.1158/1078-0432.CCR-09-0565
   Kandalaft LE, 2011, J CLIN ONCOL, V29, P925, DOI 10.1200/JCO.2009.27.2369
   Kim J, 2012, BIOL BLOOD MARROW TR, V18, P44, DOI 10.1016/j.bbmt.2011.09.004
   Kim YH, 2009, MOL CANCER THER, V8, P469, DOI 10.1158/1535-7163.MCT-08-0993
   Leary A, 2012, B CANCER, V99, P1161, DOI 10.1684/bdc.2012.1667
   Leitner J, 2013, PLOS PATHOG, V9, DOI 10.1371/journal.ppat.1003253
   Mantia-Smaldone GM, 2012, HUM VACC IMMUNOTHER, V8, P1179, DOI 10.4161/hv.20738
   McNamara JO, 2008, J CLIN INVEST, V118, P376, DOI 10.1172/JCI33365
   Melero I, 1997, NAT MED, V3, P682, DOI 10.1038/nm0697-682
   Mittler RS, 2004, IMMUNOL RES, V29, P197, DOI 10.1385/IR:29:1-3:197
   Monney L, 2002, NATURE, V415, P536, DOI 10.1038/415536a
   Ngiow SF, 2011, CANCER RES, V71, P6567, DOI 10.1158/0008-5472.CAN-11-1487
   Ngiow SF, 2011, CANCER RES, V71, P3540, DOI 10.1158/0008-5472.CAN-11-0096
   Niu LG, 2007, J IMMUNOL, V178, P4194, DOI 10.4049/jimmunol.178.7.4194
   Palazon A, 2012, CANCER DISCOV, V2, P608, DOI 10.1158/2159-8290.CD-11-0314
   Ramakrishna V, 2003, INT IMMUNOL, V15, P751, DOI 10.1093/intimm/dxg074
   Sakuishi K, 2011, TRENDS IMMUNOL, V32, P345, DOI 10.1016/j.it.2011.05.003
   Santin AD, 2001, GYNECOL OBSTET INVES, V51, P254, DOI 10.1159/000058060
   Schondorf T, 1998, J SOC GYNECOL INVEST, V5, P102, DOI 10.1016/S1071-5576(97)00112-3
   Shuford WW, 1997, J EXP MED, V186, P47, DOI 10.1084/jem.186.1.47
   Siegel R, 2013, CA-CANCER J CLIN, V63, P11, DOI 10.3322/caac.21166
   Verbrugge I, 2012, CANCER RES, V72, P3163, DOI 10.1158/0008-5472.CAN-12-0210
   Vermeij R, 2012, CURR PHARM DESIGN, V18, P3804, DOI 10.2174/138161212802002805
   Wang C, 2009, IMMUNOL REV, V229, P192, DOI 10.1111/j.1600-065X.2009.00765.x
   Wei HF, 2012, GYNECOL ONCOL, V125, P727, DOI 10.1016/j.ygyno.2012.03.018
   Wei HF, 2012, J IMMUNOTHER, V35, P267, DOI 10.1097/CJI.0b013e31824d72ee
   Wilcox RA, 2002, J CLIN INVEST, V109, P651, DOI 10.1172/JCI200214184
   Yang Y, 2007, CANCER RES, V67, P2339, DOI 10.1158/0008-5472.CAN-06-3593
   Yao S, 2013, NAT REV DRUG DISCOV, V12, P130, DOI 10.1038/nrd3877
   Zhang L, 2003, NEW ENGL J MED, V348, P203, DOI 10.1056/NEJMoa020177
   Zhu C, 2005, NAT IMMUNOL, V6, P1245, DOI 10.1038/ni1271
NR 43
TC 60
Z9 67
U1 0
U2 11
PU BMC
PI LONDON
PA CAMPUS, 4 CRINAN ST, LONDON N1 9XW, ENGLAND
SN 1479-5876
J9 J TRANSL MED
JI J. Transl. Med.
PD SEP 17
PY 2013
VL 11
AR 215
DI 10.1186/1479-5876-11-215
PG 11
WC Medicine, Research & Experimental
SC Research & Experimental Medicine
GA 245EZ
UT WOS:000326445500001
PM 24044888
OA DOAJ Gold, Green Published
DA 2021-05-03
ER

PT J
AU Charbonneau, B
   Goode, EL
   Kalli, KR
   Knutson, KL
   DeRycke, MS
AF Charbonneau, Bridget
   Goode, Ellen L.
   Kalli, Kimberly R.
   Knutson, Keith L.
   DeRycke, Melissa S.
TI The Immune System in the Pathogenesis of Ovarian Cancer
SO CRITICAL REVIEWS IN IMMUNOLOGY
LA English
DT Article
DE cytokines; T cells; macrophages; single nucleotide polymorphisms;
   dendritic cells
ID REGULATORY T-CELLS; TUMOR-NECROSIS-FACTOR; ANTI-INTERLEUKIN-6
   MONOCLONAL-ANTIBODY; NONSTEROIDAL ANTIINFLAMMATORY DRUGS;
   PELVIC-INFLAMMATORY-DISEASE; SERUM INTERLEUKIN-6 LEVELS; GENOME-WIDE
   ASSOCIATION; SILTUXIMAB CNTO 328; INDOLEAMINE 2,3-DIOXYGENASE; DENDRITIC
   CELLS
AB Clinical outcomes in ovarian cancer are heterogeneous even when considering common features such as stage, response to therapy, and grade. This disparity in outcomes warrants further exploration into tumor and host characteristics. One compelling host characteristic is the immune response to ovarian cancer. While several studies have confirmed a prominent role for the immune system in modifying the clinical course of the disease, recent genetic and protein analyses also suggest a role in disease incidence. Recent studies also show that anti-tumor immunity is often negated by immune suppressive cells present in the tumor microenvironment. These suppressive immune cells also directly enhance the pathogenesis through the release of various cytokines and chemokines, which together form an integrated pathologic network. Thus, future research into immunotherapy targeting ovarian cancer will likely become increasingly focused on combination approaches that simultaneously augment immunity while preventing local immune suppression or by disrupting critical cytokine networks.
C1 [Charbonneau, Bridget; Goode, Ellen L.; DeRycke, Melissa S.] Mayo Clin, Dept Hlth Sci Res, Rochester, MN 55905 USA.
   [Kalli, Kimberly R.] Mayo Clin, Div Oncol, Rochester, MN 55905 USA.
   [Knutson, Keith L.] Mayo Clin, Dept Immunol, Rochester, MN 55905 USA.
RP Knutson, KL (corresponding author), Mayo Clin, Coll Med, 200 1st St SW, Rochester, MN 55905 USA.
EM knutson.keith@mayo.edu
FU Mayo Clinic Ovarian Cancer SPORE [P50-CA136393]; National Cancer
   Institute Research Project Grant [R01-CA-122443]; National Cancer
   Institute Training Program Grant [R25 CA92049]; NATIONAL CANCER
   INSTITUTEUnited States Department of Health & Human ServicesNational
   Institutes of Health (NIH) - USANIH National Cancer Institute (NCI)
   [R25CA092049, R01CA122443, P50CA136393] Funding Source: NIH RePORTER
FX The authors are supported by the Mayo Clinic Ovarian Cancer SPORE
   (P50-CA136393, Awardee: Dr. Lynn Hartmann of the Mayo Clinic) and
   National Cancer Institute Research Project Grant (R01-CA-122443,
   Awardee: Dr. Ellen Goode of the Mayo Clinic). BC and MSD are supported
   by a National Cancer Institute Training Program Grant (R25 CA92049,
   Awardee: Dr. Gloria Petersen of the Mayo Clinic).
CR ADAMI HO, 1994, LANCET, V344, P1250, DOI 10.1016/S0140-6736(94)90749-8
   Agic A, 2006, GYNECOL OBSTET INVES, V62, P139, DOI 10.1159/000093121
   Aletti GD, 2007, MAYO CLIN PROC, V82, P751
   Allavena P, 2012, CLIN EXP IMMUNOL, V167, P195, DOI 10.1111/j.1365-2249.2011.04515.x
   Anderson GM, 2004, CURR OPIN PHARMACOL, V4, P314, DOI 10.1016/j.coph.2004.04.004
   Ashton-Rickardt PG, 2005, CRIT REV IMMUNOL, V25, P161, DOI 10.1615/CritRevImmunol.v25.i3.10
   Baban B, 2009, J IMMUNOL, V183, P2475, DOI 10.4049/jimmunol.0900986
   Balkwill F, 2002, CYTOKINE GROWTH F R, V13, P135, DOI 10.1016/S1359-6101(01)00020-X
   Barbieri F, 2010, J ONCOL, V2010, P15
   Barnett JC, 2010, GYNECOL ONCOL, V116, P556, DOI 10.1016/j.ygyno.2009.11.020
   Belluco C, 2000, ANN SURG ONCOL, V7, P133, DOI 10.1007/s10434-000-0133-7
   Beral V, 2008, LANCET, V371, P303, DOI 10.1016/S0140-6736(08)60167-1
   Bolton KL, 2010, NAT GENET, V42, P880, DOI 10.1038/ng.666
   Bommert K, 2006, EUR J CANCER, V42, P1574, DOI 10.1016/j.ejca.2005.12.026
   Bonovas S, 2005, BRIT J CLIN PHARMACO, V60, P194, DOI 10.1111/j.1365-2125.2005.02386.x
   Braicu EI, 2007, GYNECOL ONCOL, V104, P680, DOI 10.1016/j.ygyno.2006.10.014
   Byrd-Leifer CA, 2001, EUR J IMMUNOL, V31, P2448, DOI 10.1002/1521-4141(200108)31:8&lt;2448::AID-IMMU2448&gt;3.0.CO;2-N
   CADY SG, 1991, ARCH BIOCHEM BIOPHYS, V291, P326, DOI 10.1016/0003-9861(91)90142-6
   Callahan MJ, 2008, CLIN CANCER RES, V14, P7667, DOI 10.1158/1078-0432.CCR-08-0479
   Cannistra SA, 2004, NEW ENGL J MED, V351, P2519, DOI 10.1056/NEJMra041842
   CASAGRANDE JT, 1979, LANCET, V2, P170
   Chen FX, 2009, INT J GYNECOL CANCER, V19, P1487, DOI 10.1111/IGC.0b013e3181bb70c6
   Chiesa S, 2006, BLOOD, V107, P2364, DOI 10.1182/blood-2005-08-3504
   Clendenen TV, 2011, CANCER EPIDEM BIOMAR, V20, P799, DOI 10.1158/1055-9965.EPI-10-1180
   Coward J, 2011, CLIN CANCER RES, V17, P6083, DOI 10.1158/1078-0432.CCR-11-0945
   Cua DJ, 2010, NAT REV IMMUNOL, V10, P479, DOI 10.1038/nri2800
   Cubillos-Ruiz JR, 2010, CELL CYCLE, V9, P260, DOI 10.4161/cc.9.2.10430
   Culig Z, 2005, J CELL BIOCHEM, V95, P497, DOI 10.1002/jcb.20477
   Curiel TJ, 2004, NAT MED, V10, P942, DOI 10.1038/nm1093
   Curiel TJ, 2003, NAT MED, V9, P562, DOI 10.1038/nm863
   D'Hooghe TM, 2002, HUM REPROD UPDATE, V8, P84, DOI 10.1093/humupd/8.1.84
   Darash-Yahana M, 2009, PLOS ONE, V4, DOI 10.1371/journal.pone.0006695
   Davidson D, 2007, GYNECOL ONCOL, V104, P311, DOI 10.1016/j.ygyno.2006.08.045
   Dawson MA, 2010, BRIT J HAEMATOL, V150, P46, DOI 10.1111/j.1365-2141.2010.08175.x
   de Lafaille MAC, 2009, IMMUNITY, V30, P626, DOI 10.1016/j.immuni.2009.05.002
   Della Chiesa M, 2006, BLOOD, V108, P4118, DOI 10.1182/blood-2006-06-006700
   Dong HP, 2006, AM J CLIN PATHOL, V125, P451, DOI 10.1309/15B66DQMFYYM78CJ
   Dorff TB, 2010, CLIN CANCER RES, V16, P3028, DOI 10.1158/1078-0432.CCR-09-3122
   Duan ZF, 1999, CLIN CANCER RES, V5, P3445
   Duan ZF, 2006, CLIN CANCER RES, V12, P5055, DOI 10.1158/1078-0432.CCR-06-0861
   Edgell T, 2010, J CANCER RES CLIN, V136, P1079, DOI 10.1007/s00432-009-0755-5
   Engel C, 2010, CANCER EPIDEM BIOMAR, V19, P2859, DOI 10.1158/1055-9965.EPI-10-0517
   Ercolini AM, 2003, J IMMUNOL, V170, P4273, DOI 10.4049/jimmunol.170.8.4273
   Facciabene A, 2012, ONCOIMMUNOLOGY, V1, DOI 10.4161/onci.19401
   Fallarino F, 2006, J IMMUNOL, V176, P6752, DOI 10.4049/jimmunol.176.11.6752
   Fan YX, 2011, DNA CELL BIOL, V30, P241, DOI 10.1089/dna.2010.1107
   Filaci G, 2007, J IMMUNOL, V179, P4323, DOI 10.4049/jimmunol.179.7.4323
   Fizazi K, 2012, EUR J CANCER, V48, P85, DOI 10.1016/j.ejca.2011.10.014
   Frede S, 2005, CANCER RES, V65, P4690, DOI 10.1158/0008-5472.CAN-04-3877
   Fricke I, 2006, IMMUNOL INVEST, V35, P459, DOI 10.1080/08820130600803429
   Frumento G, 2002, J EXP MED, V196, P459, DOI 10.1084/jem.20020121
   FUJITA T, 1995, JPN J CANCER RES, V86, P187, DOI 10.1111/j.1349-7006.1995.tb03038.x
   Gabay C, 1999, NEW ENGL J MED, V340, P448, DOI 10.1056/NEJM199902113400607
   Galluzzi L, 2012, ONCOGENE, V31, P1869, DOI 10.1038/onc.2011.384
   GARZETTI GG, 1993, GYNECOL OBSTET INVES, V35, P118, DOI 10.1159/000292678
   Gaytan M, 2007, J REPROD IMMUNOL, V73, P66, DOI 10.1016/j.jri.2006.06.002
   Ghebeh H, 2006, NEOPLASIA, V8, P190, DOI 10.1593/neo.05733
   Gonzalez S, 2008, TRENDS IMMUNOL, V29, P397, DOI 10.1016/j.it.2008.04.007
   Goode EL, 2010, CLIN CANCER RES, V16, P995, DOI 10.1158/1078-0432.CCR-09-2553
   Goode LL, 2010, NAT GENET, V42, P874, DOI 10.1038/ng.668
   Goodell V, 2006, J CLIN ONCOL, V24, P762, DOI 10.1200/JCO.2005.03.2813
   Gorelik E, 2005, CANCER EPIDEM BIOMAR, V14, P981, DOI 10.1158/1055-9965.EPI-04-0404
   Grivennikov SI, 2010, CELL, V140, P883, DOI 10.1016/j.cell.2010.01.025
   Guo Y, CANC TREAT REV, V38, P904
   Hagemann T, 2006, J IMMUNOL, V176, P5023, DOI 10.4049/jimmunol.176.8.5023
   Hamanishi J, 2007, P NATL ACAD SCI USA, V104, P3360, DOI 10.1073/pnas.0611533104
   HASKILL S, 1982, BRIT J CANCER, V45, P728, DOI 10.1038/bjc.1982.114
   HATA H, 1993, BLOOD, V81, P3357
   He MA, 2010, ARTERIOSCL THROM VAS, V30, P885, DOI 10.1161/ATVBAHA.109.199422
   Hill M, 2007, EUR J IMMUNOL, V37, P3054, DOI 10.1002/eji.200636704
   Hou DY, 2007, CANCER RES, V67, P792, DOI 10.1158/0008-5472.CAN-06-2925
   Huncharek M, 2003, ANTICANCER RES, V23, P1955
   Huncharek M, 2011, EUR J CANCER PREV, V20, P501, DOI 10.1097/CEJ.0b013e3283476242
   Hwang WT, 2012, GYNECOL ONCOL, V124, P192, DOI 10.1016/j.ygyno.2011.09.039
   Inaba T, 2009, GYNECOL ONCOL, V115, P185, DOI 10.1016/j.ygyno.2009.07.015
   JACOBS I, 1989, HUM REPROD, V4, P1
   Jacobs IJ, 1999, LANCET, V353, P1207, DOI 10.1016/S0140-6736(98)10261-1
   Johnson GB, 2002, J IMMUNOL, V168, P5233, DOI 10.4049/jimmunol.168.10.5233
   Jordan SJ, 2012, CANCER CAUSE CONTROL, V23, P919, DOI 10.1007/s10552-012-9963-4
   Jordan SJ, 2010, CANCER CAUSE CONTROL, V21, P109, DOI 10.1007/s10552-009-9440-x
   Kajiyama H, 2008, INT J CANCER, V122, P91, DOI 10.1002/ijc.23083
   Karban AS, 2004, HUM MOL GENET, V13, P35, DOI 10.1093/hmg/ddh008
   Karim R, 2009, CLIN CANCER RES, V15, P6341, DOI 10.1158/1078-0432.CCR-09-1652
   Karkera J, 2011, PROSTATE, V71, P1455, DOI 10.1002/pros.21362
   Kawaguchi Y, 2007, IMMUNOGENETICS, V59, P441, DOI 10.1007/s00251-007-0213-y
   Keir ME, 2008, ANNU REV IMMUNOL, V26, P677, DOI 10.1146/annurev.immunol.26.021607.090331
   Keir ME, 2007, CURR OPIN IMMUNOL, V19, P309, DOI 10.1016/j.coi.2007.04.012
   Keir ME, 2006, J EXP MED, V203, P883, DOI 10.1084/jem.20051776
   Kelly MG, 2006, CANCER RES, V66, P3859, DOI 10.1158/0008-5472.CAN-05-3948
   Kerbel RS, 2008, NEW ENGL J MED, V358, P2039, DOI 10.1056/NEJMra0706596
   King SM, 2011, ENDOCR-RELAT CANCER, V18, P627, DOI 10.1530/ERC-11-0107
   Knupfer H, 2007, BREAST CANCER RES TR, V102, P129, DOI 10.1007/s10549-006-9328-3
   Knupfer H, 2010, INT J COLORECTAL DIS, V25, P135, DOI 10.1007/s00384-009-0818-8
   Knutson KL, 2006, J CLIN ONCOL, V24, P4254, DOI 10.1200/JCO.2006.05.9311
   Koblish HK, 2010, MOL CANCER THER, V9, P489, DOI 10.1158/1535-7163.MCT-09-0628
   Kryczek I, 2005, CANCER RES, V65, P465
   Kryczek I, 2009, BLOOD, V114, P1141, DOI 10.1182/blood-2009-03-208249
   Kulbe H, 2007, CANCER RES, V67, P585, DOI 10.1158/0008-5472.CAN-06-2941
   Kulbe H, 2012, CANCER RES, V72, P66, DOI 10.1158/0008-5472.CAN-11-2178
   Kwong J, 2009, NEOPLASIA, V11, P529, DOI 10.1593/neo.09112
   Lambeck AJA, 2007, CLIN CANCER RES, V13, P2385, DOI 10.1158/1078-0432.CCR-06-1828
   Le Page C, 2012, PLOS ONE, V7, DOI 10.1371/journal.pone.0038541
   Leffers N, 2010, BRIT J CANCER, V103, P685, DOI 10.1038/sj.bjc.6605820
   Leffers N, 2009, CANCER IMMUNOL IMMUN, V58, P449, DOI 10.1007/s00262-008-0583-5
   Li K, 2009, CANCER IMMUNOL IMMUN, V58, P641, DOI 10.1007/s00262-008-0585-3
   Liang D, 2010, CANCER RES, V70, P9765, DOI 10.1158/0008-5472.CAN-10-0130
   Lin HW, 2011, LANCET ONCOL, V12, P900, DOI 10.1016/S1470-2045(11)70165-6
   Liu XD, 2010, BLOOD, V115, P3520, DOI 10.1182/blood-2009-09-246124
   Lo CW, 2011, CANCER RES, V71, P424, DOI 10.1158/0008-5472.CAN-10-1496
   Lob S, 2008, BLOOD, V111, P2152, DOI 10.1182/blood-2007-10-116111
   Lob S, 2009, CANCER IMMUNOL IMMUN, V58, P153, DOI 10.1007/s00262-008-0513-6
   Lopez-Larrea C, 2008, TRENDS MOL MED, V14, P179, DOI 10.1016/j.molmed.2008.02.004
   LU ZY, 1995, BLOOD, V86, P3123
   Lubinski J, 2005, HERED CANCER CLIN PR, V3, P59, DOI 10.1186/1897-4287-3-2-59
   Lundin E, 2009, CANCER CAUSE CONTROL, V20, P1151, DOI 10.1007/s10552-009-9330-2
   Lurie G, 2010, CANCER CAUSE CONTROL, V21, P1731, DOI 10.1007/s10552-010-9602-x
   Ma XD, 2011, GYNECOL ONCOL, V122, P554, DOI 10.1016/j.ygyno.2011.05.031
   Ma Y, 1999, P NATL ACAD SCI USA, V96, P371, DOI 10.1073/pnas.96.2.371
   Mahdavi A, 2006, FERTIL STERIL, V85, P819, DOI 10.1016/j.fertnstert.2005.08.061
   Matsuzaki J, 2010, P NATL ACAD SCI USA, V107, P7875, DOI 10.1073/pnas.1003345107
   Merritt MA, 2008, INT J CANCER, V122, P170, DOI 10.1002/ijc.23017
   Metz R, 2007, CANCER RES, V67, P7082, DOI 10.1158/0008-5472.CAN-07-1872
   Mihara M, 2005, EXPERT OPIN BIOL TH, V5, P683, DOI 10.1517/14712598.5.5.683
   Milliken D, 2002, CLIN CANCER RES, V8, P1108
   Mills PK, 2004, INT J CANCER, V112, P458, DOI 10.1002/ijc.20434
   Milne K, 2009, PLOS ONE, V4, DOI 10.1371/journal.pone.0006412
   Modan B, 2001, NEW ENGL J MED, V345, P235, DOI 10.1056/NEJM200107263450401
   Munn DH, 2006, CURR OPIN IMMUNOL, V18, P220, DOI 10.1016/j.coi.2006.01.002
   Munn DH, 2005, IMMUNITY, V22, P633, DOI 10.1016/j.immuni.2005.03.013
   Narod SA, 1998, NEW ENGL J MED, V339, P424, DOI 10.1056/NEJM199808133390702
   Nevadunsky NS, 2012, EUR J OBSTET GYN R B, V163, P216, DOI 10.1016/j.ejogrb.2012.04.020
   Nielsen JS, 2012, CLIN CANCER RES, V18, P3281, DOI 10.1158/1078-0432.CCR-12-0234
   Ogura Y, 2001, NATURE, V411, P603, DOI 10.1038/35079114
   Okamoto A, 2005, CLIN CANCER RES, V11, P6030, DOI 10.1158/1078-0432.CCR-04-2671
   Opitz CA, 2011, NATURE, V478, P197, DOI 10.1038/nature10491
   Ostrand-Rosenberg S, 2010, CANCER IMMUNOL IMMUN, V59, P1593, DOI 10.1007/s00262-010-0855-8
   Ozols RF, 2003, J CLIN ONCOL, V21, P3194, DOI 10.1200/JCO.2003.02.153
   Palmieri RT, 2008, CANCER EPIDEM BIOMAR, V17, P3567, DOI 10.1158/1055-9965.EPI-08-0548
   Pardanani A, 2011, LEUKEMIA, V25, P218, DOI 10.1038/leu.2010.269
   Pearce CL, 2012, LANCET ONCOL, V13, P385, DOI 10.1016/S1470-2045(11)70404-1
   Peng DJ, 2012, J ONCOL, V2012, DOI 10.1155/2012/345164
   Penson RT, 2000, INT J GYNECOL CANCER, V10, P33, DOI 10.1046/j.1525-1438.2000.00003.x
   Perussia B, 2005, MOL IMMUNOL, V42, P385, DOI 10.1016/j.molimm.2004.07.017
   Pilotte L, 2012, P NATL ACAD SCI USA, V109, P2497, DOI 10.1073/pnas.1113873109
   Pinheiro SP, 2010, INT J MOL EPIDEMIOL, V1, P320
   Pittet MJ, 2009, CURR OPIN ONCOL, V21, P53, DOI 10.1097/CCO.0b013e32831bc38a
   PLANTE M, 1994, CANCER, V73, P1882, DOI 10.1002/1097-0142(19940401)73:7<1882::AID-CNCR2820730718>3.0.CO;2-R
   Porcile C, 2005, EXP CELL RES, V308, P241, DOI 10.1016/j.yexcr.2005.04.024
   Quintana FJ, 2008, NATURE, V453, P65, DOI 10.1038/nature06880
   Ramus SJ, 2008, INT J CANCER, V123, P380, DOI 10.1002/ijc.23448
   Ridker PM, 2007, NUTR REV, V65, pS253, DOI 10.1301/nr.2007.dec.S253-S259
   Rier SE, 2002, ANN NY ACAD SCI, V955, P201, DOI 10.1111/j.1749-6632.2002.tb02781.x
   Rier SE, 2002, ANN NY ACAD SCI, V955, P230
   Rier SE, 2002, ANN NY ACAD SCI, V955, P396
   Righi E, 2011, CANCER RES, V71, P5522, DOI 10.1158/0008-5472.CAN-10-3143
   RISCH HA, 1995, CANCER EPIDEM BIOMAR, V4, P447
   Rodriguez GC, 2001, GYNECOL ONCOL, V80, P245, DOI 10.1006/gyno.2000.6042
   Rosenblatt KA, 2011, CANCER CAUSE CONTROL, V22, P737, DOI 10.1007/s10552-011-9746-3
   Rossi JF, 2010, BRIT J CANCER, V103, P1154, DOI 10.1038/sj.bjc.6605872
   RUIBAL A, 1984, B CANCER, V71, P145
   Salgado R, 2003, INT J CANCER, V103, P642, DOI 10.1002/ijc.10833
   Sato E, 2005, P NATL ACAD SCI USA, V102, P18538, DOI 10.1073/pnas.0509182102
   Scarlett UK, 2009, CANCER RES, V69, P7329, DOI 10.1158/0008-5472.CAN-09-0835
   Schmid MC, 2010, J ONCOL, V2010, DOI 10.1155/2010/201026
   Scotton CJ, 2001, CANCER RES, V61, P4961
   Scotton CJ, 2002, CANCER RES, V62, P5930
   Shah CA, 2008, GYNECOL ONCOL, V109, P215, DOI 10.1016/j.ygyno.2008.01.010
   Shi YJ, 2008, CANCER RES, V68, P10215, DOI 10.1158/0008-5472.CAN-08-1066
   Shinriki S, 2009, CLIN CANCER RES, V15, P5426, DOI 10.1158/1078-0432.CCR-09-0287
   Siegel R, 2012, CA-CANCER J CLIN, V62, P10, DOI 10.3322/caac.20138
   Silasi Dan-Arin, 2006, Yale J Biol Med, V79, P153
   Soliman H, 2010, CANCER J, V16, P354, DOI 10.1097/PPO.0b013e3181eb3343
   Song HL, 2009, NAT GENET, V41, P996, DOI 10.1038/ng.424
   Songur N, 2004, TUMORI J, V90, P196
   Sperner-Unterweger B, 2011, IMMUNOBIOLOGY, V216, P296, DOI 10.1016/j.imbio.2010.07.010
   Stojanovic A, 2011, J INNATE IMMUN, V3, P355, DOI 10.1159/000325465
   Sun T, 2007, NAT GENET, V39, P605, DOI 10.1038/ng2030
   Szajnik M, 2009, ONCOGENE, V28, P4353, DOI 10.1038/onc.2009.289
   Takao M, 2007, ONCOL REP, V17, P1333
   Tchabo Nana E, 2009, Cancer Immun, V9, P6
   Tempfer C, 1997, GYNECOL ONCOL, V66, P27, DOI 10.1006/gyno.1997.4726
   Terness P, 2002, J EXP MED, V196, P447, DOI 10.1084/jem.20020052
   Titus-Ernstoff L, 2001, BRIT J CANCER, V84, P714, DOI 10.1054/bjoc.2000.1596
   Toriola AT, 2011, ANN ONCOL, V22, P1916, DOI 10.1093/annonc/mdq694
   Trikha M, 2003, CLIN CANCER RES, V9, P4653
   Uyttenhove C, 2003, NAT MED, V9, P1269, DOI 10.1038/nm934
   Vaughan S, 2011, NAT REV CANCER, V11, P719, DOI 10.1038/nrc3144
   Wang AC, 2009, EUR J CLIN INVEST, V39, P157, DOI 10.1111/j.1365-2362.2008.02070.x
   Wang TH, 2006, ONCOGENE, V25, P4857, DOI 10.1038/sj.onc.1209498
   Wang Z, 2001, HUM MUTAT, V17, P263, DOI 10.1002/humu.22
   WEHNER AP, 1994, FOOD CHEM TOXICOL, V32, P1173, DOI 10.1016/0278-6915(94)90135-X
   Wertel I, 2008, CYTOM PART B-CLIN CY, V74B, P251, DOI 10.1002/cyto.b.20410
   White KL, 2009, BMC CANCER, V9, DOI 10.1186/1471-2407-9-170
   White KL, 2012, CANCER RES, V72, P1064, DOI 10.1158/0008-5472.CAN-11-3512
   Wilcox RA, 2009, BLOOD, V114, P2149, DOI 10.1182/blood-2009-04-216671
   William AD, 2011, J MED CHEM, V54, P4638, DOI 10.1021/jm200326p
   Wolf D, 2005, CLIN CANCER RES, V11, P8326, DOI 10.1158/1078-0432.CCR-05-1244
   Wu AH, 2009, INT J CANCER, V124, P1409, DOI 10.1002/ijc.24091
   Yang H, 2008, CLIN CANCER RES, V14, P2236, DOI 10.1158/1078-0432.CCR-07-1670
   Yang L, 2003, BIOCHEM BIOPH RES CO, V305, P462, DOI 10.1016/S0006-291X(03)00792-7
   Yigit R, 2010, GYNECOL ONCOL, V117, P366, DOI 10.1016/j.ygyno.2010.01.019
   Zamanakou M, 2007, IMMUNOL LETT, V111, P69, DOI 10.1016/j.imlet.2007.06.001
   Zhang L, 2003, NEW ENGL J MED, V348, P203, DOI 10.1056/NEJMoa020177
   Zheng XF, 2006, J IMMUNOL, V177, P5639, DOI 10.4049/jimmunol.177.8.5639
   Zheng Y, 2013, IMMUNITY, V38, P285, DOI 10.1016/j.immuni.2013.01.008
   Zou WP, 2001, NAT MED, V7, P1339, DOI 10.1038/nm1201-1339
   Zou WP, 2005, NAT REV CANCER, V5, P263, DOI 10.1038/nrc1586
NR 207
TC 35
Z9 38
U1 0
U2 9
PU BEGELL HOUSE INC
PI DANBURY
PA 50 NORTH ST, DANBURY, CT 06810 USA
SN 1040-8401
EI 2162-6472
J9 CRIT REV IMMUNOL
JI Crit. Rev. Immunol.
PY 2013
VL 33
IS 2
BP 137
EP 164
DI 10.1615/CritRevImmunol.2013006813
PG 28
WC Immunology
SC Immunology
GA 135AP
UT WOS:000318258700003
PM 23582060
OA Green Accepted
DA 2021-05-03
ER

PT J
AU Lin, JM
   Spidel, JL
   Maddage, CJ
   Rybinski, KA
   Kennedy, RP
   Krauthauser, CLM
   Park, YC
   Albone, EF
   Jacob, S
   Goserud, MT
   Martinez, BP
   Chao, QM
   Zhou, YH
   Nicolaides, NC
   Kline, JB
   Grasso, L
AF Lin, JianMin
   Spidel, Jared L.
   Maddage, Christopher J.
   Rybinski, Katherine A.
   Kennedy, Rina P.
   Krauthauser, Candice L. M.
   Park, Young Chul
   Albone, Earl F.
   Jacob, Sara
   Goserud, Matthew T.
   Martinez, Bryon P.
   Chao, Qimin
   Zhou, Yuhong
   Nicolaides, Nicholas C.
   Kline, J. Bradford
   Grasso, Luigi
TI The antitumor activity of the human FOLR1-specific monoclonal antibody,
   farletuzumab, in an ovarian cancer mouse model is mediated by
   antibody-dependent cellular cytotoxicity
SO CANCER BIOLOGY & THERAPY
LA English
DT Article
DE FOLR1; farletuzumab; ovarian cancer; CD16a; antibody-dependent cellular
   cytotoxicity
ID FOLATE-BINDING-PROTEIN; FC-GAMMA RECEPTOR; POTENT IN-VITRO; EFFECTOR
   FUNCTIONS; ALPHA; EXPRESSION; VIVO; IGG; CELLS; POLYMORPHISMS
AB Because of its high mortality rate, ovarian cancer is a leading cause of death among women and a highly unmet medical need. New therapeutic agents that are effective and well tolerated are needed and cancer antigen-specific monoclonal antibodies that have direct pharmacologic effects or can stimulate immunological responses represent a promising class of agents for the treatment of this disease. The human folate receptor alpha (FOLR1), which is overexpressed in ovarian cancer but largely absent in normal tissues, appears to play a role in the transformed phenotype in ovarian cancer, cisplatin sensitivity, and growth in depleted folate conditions and therefore has potential as a target for passive immunotherapy. The anti-FOLR1 monoclonal antibody MORAb-003 (farletuzumab) was previously shown to elicit antibody dependent cellular cytotoxicity (ADCC) and inhibit tumor growth of human tumor xenografts in nude mice. Because of its promising preclinical profile, farletuzumab has been evaluated in clinical trials as a potential therapeutic agent for ovarian cancer. In this report, we demonstrated that farletuzumab's antitumor effect against an experimental model of ovarian cancer is mediated by its ADCC activity.
C1 [Lin, JianMin; Spidel, Jared L.; Maddage, Christopher J.; Rybinski, Katherine A.; Kennedy, Rina P.; Krauthauser, Candice L. M.; Park, Young Chul; Albone, Earl F.; Jacob, Sara; Goserud, Matthew T.; Martinez, Bryon P.; Chao, Qimin; Zhou, Yuhong; Nicolaides, Nicholas C.; Kline, J. Bradford; Grasso, Luigi] Morphotek Inc, Exton, PA 19341 USA.
RP Grasso, L (corresponding author), Morphotek Inc, Exton, PA 19341 USA.
EM grasso@morphotek.com
OI Spidel, Jared/0000-0001-8397-3091
CR Armstrong DK, 2013, GYNECOL ONCOL, V129, P452, DOI 10.1016/j.ygyno.2013.03.002
   Baudino L, 2008, J IMMUNOL, V181, P6664, DOI 10.4049/jimmunol.181.9.6664
   BOTTERO F, 1993, CANCER RES, V53, P5791
   Bruckheimer EM, 2009, NEOPLASIA, V11, P509, DOI 10.1593/neo.81578
   CAMPBELL IG, 1991, CANCER RES, V51, P5329
   Clynes RA, 2000, NAT MED, V6, P443
   DUNCAN AR, 1988, NATURE, V332, P738, DOI 10.1038/332738a0
   DUNCAN AR, 1988, NATURE, V332, P563, DOI 10.1038/332563a0
   Ebel Wolfgang, 2007, Cancer Immun, V7, P6
   Figini M, 2003, GENE THER, V10, P1018, DOI 10.1038/sj.gt.3301962
   GARINCHESA P, 1993, AM J PATHOL, V142, P557
   Green SK, 2002, CANCER RES, V62, P6891
   Horton HM, 2008, CANCER RES, V68, P8049, DOI 10.1158/0008-5472.CAN-08-2268
   Horton HM, 2010, BLOOD, V116, P3004, DOI 10.1182/blood-2010-01-265280
   Junttila TT, 2010, CANCER RES, V70, P4481, DOI 10.1158/0008-5472.CAN-09-3704
   Kabat EA, 1991, NIH PUBLICATION
   Kamen BA, 2012, CANCER CHEMOTH PHARM, V70, P113, DOI 10.1007/s00280-012-1890-2
   Koene HR, 1997, BLOOD, V90, P1109, DOI 10.1182/blood.V90.3.1109.1109_1109_1114
   Konner JA, 2010, CLIN CANCER RES, V16, P5288, DOI 10.1158/1078-0432.CCR-10-0700
   Lund J, 1996, J IMMUNOL, V157, P4963
   MATSUE H, 1992, P NATL ACAD SCI USA, V89, P6006, DOI 10.1073/pnas.89.13.6006
   Mellor JD, 2013, J HEMATOL ONCOL, V6, DOI 10.1186/1756-8722-6-1
   Miotti S, 2000, J CELL SCI, V113, P349
   Musolino A, 2008, J CLIN ONCOL, V26, P1789, DOI 10.1200/JCO.2007.14.8957
   Negri FV, 2013, PHARMACOGENOMICS J, DOI DOI 10.1038/TPJ.2012.54;PMID:23296156
   O'Shannessy DJ, 2013, INT J GYNECOL PATHOL, V32, P258, DOI 10.1097/PGP.0b013e3182774562
   O'Shannessy DJ, 2012, ONCOTARGET, V3, P414
   O'Shannessy DJ, 2011, ONCOTARGET, V2, P1227
   Ottone F, 1997, BRIT J CANCER, V76, P77, DOI 10.1038/bjc.1997.339
   SARMAY G, 1992, MOL IMMUNOL, V29, P633, DOI 10.1016/0161-5890(92)90200-H
   Stavenhagen JB, 2007, CANCER RES, V67, P8882, DOI 10.1158/0008-5472.CAN-07-0696
   Thommesen JE, 2000, MOL IMMUNOL, V37, P995, DOI 10.1016/S0161-5890(01)00010-4
   Toffoli G, 1997, INT J CANCER, V74, P193, DOI 10.1002/(SICI)1097-0215(19970422)74:2<193::AID-IJC10>3.0.CO;2-F
   WEITMAN SD, 1992, CANCER RES, V52, P3396
NR 34
TC 32
Z9 32
U1 0
U2 6
PU LANDES BIOSCIENCE
PI AUSTIN
PA 1806 RIO GRANDE ST, AUSTIN, TX 78702 USA
SN 1538-4047
EI 1555-8576
J9 CANCER BIOL THER
JI Cancer Biol. Ther.
PY 2013
VL 14
IS 11
BP 1032
EP 1038
DI 10.4161/cbt.26106
PG 7
WC Oncology
SC Oncology
GA AD7YG
UT WOS:000333482800007
PM 24025360
OA Green Published, Bronze
DA 2021-05-03
ER

PT J
AU van der Gun, BTF
   Huisman, C
   Stolzenburg, S
   Kazemier, HG
   Ruiters, MHJ
   Blancafort, P
   Rots, MG
AF van der Gun, B. T. F.
   Huisman, C.
   Stolzenburg, S.
   Kazemier, H. G.
   Ruiters, M. H. J.
   Blancafort, P.
   Rots, M. G.
TI Bidirectional modulation of endogenous EpCAM expression to unravel its
   function in ovarian cancer
SO BRITISH JOURNAL OF CANCER
LA English
DT Article
DE EpCAM; ATFs; ovarian cancer; zinc-fingers
ID BREAST-CANCER; EP-CAM; OVEREXPRESSION; CELLS; CONTRIBUTES; MARKER;
   TARGET
AB Background: The epithelial cell adhesion molecule (EpCAM) is overexpressed on most carcinomas. Dependent on the tumour type, its overexpression is either associated with improved or worse patient survival. For ovarian cancer, however, the role of EpCAM remains unclear.
   Methods: Cell survival of ovarian cancer cell lines was studied after induction or repression of endogenous EpCAM expression using siRNA/cDNA or artificial transcription factors (ATF) consisting of engineered zinc-fingers fused to either a transcriptional activator or repressor domain.
   Results: Two ATFs were selected as the most potent down- and upregulator, showing at least a two-fold alteration of EpCAM protein expression compared with control. Downregulation of EpCAM expression resulted in growth inhibition in breast cancer, but showed no effect on cell growth in ovarian cancer. Induction or further upregulation of EpCAM expression decreased ovarian cancer cell survival.
   Conclusion: The bidirectional ATF-based approach is uniquely suited to study cell-type-specific biological effects of EpCAM expression. Using this approach, the oncogenic function of EpCAM in breast cancer was confirmed. Despite its value as a diagnostic marker and for immunotherapy, EpCAM does not seem to represent a therapeutic target for gene expression silencing in ovarian cancer.
C1 [van der Gun, B. T. F.; Huisman, C.; Stolzenburg, S.; Kazemier, H. G.; Ruiters, M. H. J.; Rots, M. G.] Univ Groningen, Univ Med Ctr Groningen, Dept Pathol & Med Biol, NL-9713 GZ Groningen, Netherlands.
   [Stolzenburg, S.; Blancafort, P.] Univ N Carolina, Dept Pharmacol, Chapel Hill, NC USA.
   [Ruiters, M. H. J.] Synvolux Therapeut Inc, NL-9713 GX Groningen, Netherlands.
   [Blancafort, P.] Univ Western Australia, Canc Epigenet Grp, Sch Anat Physiol & Human Biol, Crawley, WA 6009, Australia.
RP Rots, MG (corresponding author), Univ Groningen, Univ Med Ctr Groningen, Dept Pathol & Med Biol, Hanzepl 1, NL-9713 GZ Groningen, Netherlands.
EM m.g.rots@umcg.nl
RI Blancafort, Pilar/K-9029-2012
OI Blancafort, Pilar/0000-0002-3881-7396
FU National Dutch Scientific Research Organisation
   [NWO-ZonMW/VIDI/91786373]; EUEuropean Commission [EuroTransBio: ProTuMa
   ETB09008]; NATIONAL CANCER INSTITUTEUnited States Department of Health &
   Human ServicesNational Institutes of Health (NIH) - USANIH National
   Cancer Institute (NCI) [R01CA170370] Funding Source: NIH RePORTER
FX We thank Drs V Cirulli (University of Washington), BNG Giepmans (UMCG)
   for providing EpCAM cDNA and C Barbas (Scripps, La Jolla, US) for E2C
   constructs. This work was financed by the National Dutch Scientific
   Research Organisation (Grant: NWO-ZonMW/VIDI/91786373) and EU FP7
   (EuroTransBio: ProTuMa ETB09008).
CR Ahmed AA, 2010, J PATHOL, V221, P49, DOI 10.1002/path.2696
   Baeuerle PA, 2007, BRIT J CANCER, V96, P417, DOI 10.1038/sj.bjc.6603494
   Beerli RR, 2000, P NATL ACAD SCI USA, V97, P1495, DOI 10.1073/pnas.040552697
   Beltran AS, 2011, EPIGENETICS, V7, P350
   de Groote ML, 2012, NUCLEIC ACIDS RES, V40, P10596, DOI 10.1093/nar/gks863
   Emmanuel C, 2011, PLOS ONE, V6, DOI 10.1371/journal.pone.0017617
   Gommans WM, 2007, MOL CARCINOGEN, V46, P391, DOI 10.1002/mc.20289
   Gostner JM, 2011, BMC CANCER, V11, DOI 10.1186/1471-2407-11-45
   Heinzelmann-Schwarz VA, 2004, CLIN CANCER RES, V10, P4427, DOI 10.1158/1078-0432.CCR-04-0073
   Kim JH, 2003, CLIN CANCER RES, V9, P4782
   Klatte T, 2009, CLIN CANCER RES, V15, P1162, DOI 10.1158/1078-0432.CCR-08-1229
   Maetzel D, 2009, NAT CELL BIOL, V11, P162, DOI 10.1038/ncb1824
   Meirelles K, 2012, P NATL ACAD SCI USA, V109, P2358, DOI 10.1073/pnas.1120733109
   Motohara T, 2011, CARCINOGENESIS, V32, P1597, DOI 10.1093/carcin/bgr183
   Osta WA, 2004, CANCER RES, V64, P5818, DOI 10.1158/0008-5472.CAN-04-0754
   Ralhan R, 2010, BMC CANCER, V10, DOI 10.1186/1471-2407-10-331
   Reitsma W, 2013, EUR J CANCER, V49, P132, DOI 10.1016/j.ejca.2012.07.021
   Richter CE, 2010, AM J OBSTET GYNECOL, V203, DOI 10.1016/j.ajog.2010.07.041
   Sankpal NV, 2011, BREAST CANCER RES, V13, DOI 10.1186/bcr3070
   Sankpal NV, 2009, CANCER RES, V69, P753, DOI 10.1158/0008-5472.CAN-08-2708
   Schnell U, 2012, NAT METHODS, V9, P152, DOI [10.1038/NMETH.1855, 10.1038/nmeth.1855]
   Sera T, 2009, ADV DRUG DELIVER REV, V61, P513, DOI 10.1016/j.addr.2009.03.012
   Spizzo G, 2004, BREAST CANCER RES TR, V86, P207, DOI 10.1023/B:BREA.0000036787.59816.01
   Spizzo G, 2006, GYNECOL ONCOL, V103, P483, DOI 10.1016/j.ygyno.2006.03.035
   Stolzenburg S, 2012, NUCLEIC ACIDS RES, V40, P6725, DOI 10.1093/nar/gks360
   Uil TG, 2003, NUCLEIC ACIDS RES, V31, P6064, DOI 10.1093/nar/gkg815
   van der Gun BTF, 2010, CARCINOGENESIS, V31, P1913, DOI 10.1093/carcin/bgq187
   Visvader JE, 2008, NAT REV CANCER, V8, P755, DOI 10.1038/nrc2499
   Went P, 2008, J CANC MOL, V3, P169
   Went PT, 2004, HUM PATHOL, V35, P122, DOI 10.1016/j.humpath.2003.08.026
NR 30
TC 16
Z9 16
U1 1
U2 9
PU NATURE PUBLISHING GROUP
PI LONDON
PA MACMILLAN BUILDING, 4 CRINAN ST, LONDON N1 9XW, ENGLAND
SN 0007-0920
EI 1532-1827
J9 BRIT J CANCER
JI Br. J. Cancer
PD MAR 5
PY 2013
VL 108
IS 4
BP 881
EP 886
DI 10.1038/bjc.2013.45
PG 6
WC Oncology
SC Oncology
GA 114XI
UT WOS:000316775900020
PM 23403823
OA Green Published, Other Gold
DA 2021-05-03
ER

PT J
AU Zhang, HF
   Zhang, J
   Wang, ZQ
   Lu, D
   Feng, J
   Yang, DL
   Chen, XQ
   Yan, XY
AF Zhang, Haofeng
   Zhang, Jun
   Wang, Zhaoqing
   Lu, Di
   Feng, Jing
   Yang, Dongling
   Chen, Xiuqin
   Yan, Xiyun
TI CD146 is a potential marker for the diagnosis of malignancy in cervical
   and endometrial cancer
SO ONCOLOGY LETTERS
LA English
DT Article
DE CD146; marker; diagnostic testing; anti-CD146 mAb AA4; cervical cancer;
   endometrial cancer
ID SQUAMOUS-CELL CARCINOMA; ADHESION MOLECULE; TUMOR PROGRESSION;
   POOR-PROGNOSIS; HUMAN-MELANOMA; EXPRESSION; ANTIGEN; PROTEIN; MUC18; SCC
AB Cluster of differentiation 146 (CD146) is an endothelial cell adhesion molecule which is overexpressed in various types of malignant cancer, including ovarian cancer. However, whether CD146 is overexpressed in another two types of gynecological cancer, cervical cancer and endometrial cancer, remains unclear. In the present study, we showed that CD146 expression levels were higher in cells from cervical cancer and endometrial cancer compared with their corresponding normal tissues, using anti-CD146 mouse antibody AA4 (mAb AA4) and that mAb AA4 exhibited a high performance for specificity, sensitivity and positive predictive value in the detection of these two types of cancer. CD146 expression was positively and significantly correlated with the pathological subtype of cervical cancer and with the histological grade and depth of myometrial invasion in endometrial cancer. In addition, we confirmed that CD146 is present in the majority of blood vessels in cervical and endometrial cancer, suggesting that CD146 may be actively implicated in the metastasis of cervical and endometrial cancer via the vascular system. Thus, this study provides insights for further development of CD146 mAb in the detection of gynecological malignant cancer types and implies that a combined treatment strategy of anti-CD146 immunotherapy with other traditional chemo-or radiotherapy treatments may be a promising approach against cervical and endometrial cancer.
C1 [Zhang, Haofeng; Zhang, Jun] Capital Med Univ, Affiliated Beijing Anzhen Hosp, Inst Beijing Heart Lung & Blood Vessel Dis, Dept Obstet & Gynecol, Beijing 100029, Peoples R China.
   [Wang, Zhaoqing; Lu, Di; Feng, Jing; Yang, Dongling; Yan, Xiyun] Chinese Acad Sci, Chinese Acad Sci Univ Tokyo Joint Lab Struct Viro, Inst Biophys, Prot & Peptide Pharmaceut Lab, Beijing 100101, Peoples R China.
   [Chen, Xiuqin] Zhengzhou Univ, Affiliated Hosp 5, Dept Obstet & Gynecol, Zhengzhou 450000, Peoples R China.
RP Yan, XY (corresponding author), Chinese Acad Sci, Chinese Acad Sci Univ Tokyo Joint Lab Struct Viro, Inst Biophys, Prot & Peptide Pharmaceut Lab, 15 Datun Rd, Beijing 100101, Peoples R China.
EM zhang1126@yahoo.com.cn; yanxy@sun5.ibp.ac.cn
RI lu, di/D-9836-2018
OI lu, di/0000-0002-4083-1656
FU National Science and Technology Major Project [2012ZX10002009-016];
   National Natural Science Foundation of ChinaNational Natural Science
   Foundation of China (NSFC) [91029732/81272409]
FX This study was supported by grants from The National Science and
   Technology Major Project (2012ZX10002009-016) and The National Natural
   Science Foundation of China (91029732/81272409).
CR Aldovini D, 2006, INT J CANCER, V119, P1920, DOI 10.1002/ijc.22082
   Bardin N, 1996, BIOCHEM BIOPH RES CO, V218, P210, DOI 10.1006/bbrc.1996.0037
   Bu PC, 2006, MOL CANCER THER, V5, P2872, DOI 10.1158/1535-7163.MCT-06-0260
   Chmura A, 2009, GINEKOL POL, V80, P361
   Feng G, 2012, INT UROL NEPHROL, V44, P1663, DOI 10.1007/s11255-012-0255-4
   Jankovic MM, 2008, CANCER BIOMARK, V4, P35, DOI 10.3233/CBM-2008-4104
   Jemal A, 2011, CA-CANCER J CLIN, V61, P69, DOI [10.3322/caac.20107, 10.3322/caac.20115]
   JOHNSON JP, 1993, MELANOMA RES, V3, P337, DOI 10.1097/00008390-199310000-00006
   Kang YY, 2006, CELL RES, V16, P313, DOI 10.1038/sj.cr.7310039
   LEHMANN JM, 1987, CANCER RES, V47, P841
   LEHMANN JM, 1989, P NATL ACAD SCI USA, V86, P9891, DOI 10.1073/pnas.86.24.9891
   Liu WF, 2012, INT J MOL SCI, V13, P6399, DOI 10.3390/ijms13056399
   Mathew A, 2009, ASIAN PAC J CANCER P, V10, P645
   Micke O, 2005, ANTICANCER RES, V25, P1663
   Nolenu BM, 2012, FUTURE ONCOL, V8, P55, DOI [10.2217/FON.11.135, 10.2217/fon.11.135]
   Ouhtit A, 2009, BBA-REV CANCER, V1795, P130, DOI 10.1016/j.bbcan.2009.01.002
   Prat J, 2004, HUM PATHOL, V35, P649, DOI 10.1016/j.humpath.2004.02.007
   Rummel MM, 1996, CANCER RES, V56, P2218
   SHIH IM, 1994, AM J PATHOL, V145, P837
   SHIH IM, 1994, CANCER RES, V54, P2514
   TAIRA E, 1994, NEURON, V12, P861, DOI 10.1016/0896-6273(94)90338-7
   Tanyi Janos L, 2012, Front Biosci (Elite Ed), V4, P1097
   Vainio O, 1996, J CELL BIOL, V135, P1655, DOI 10.1083/jcb.135.6.1655
   Wellbrock J, 2012, BLOOD, V120, P2164, DOI 10.1182/blood-2012-07-439646
   Wu GJ, 2011, J UROLOGY, V185, P1504, DOI 10.1016/j.juro.2010.11.052
   Xie SH, 1997, CANCER RES, V57, P2295
   Zeng QQ, 2012, P NATL ACAD SCI USA, V109, P1127, DOI 10.1073/pnas.1111053108
   Zhang Y, 2008, HYBRIDOMA, V27, P345, DOI 10.1089/hyb.2008.0034
   Zheng CG, 2009, INT J BIOCHEM CELL B, V41, P2163, DOI 10.1016/j.biocel.2009.03.014
NR 29
TC 15
Z9 20
U1 1
U2 10
PU SPANDIDOS PUBL LTD
PI ATHENS
PA POB 18179, ATHENS, 116 10, GREECE
SN 1792-1074
EI 1792-1082
J9 ONCOL LETT
JI Oncol. Lett.
PD APR
PY 2013
VL 5
IS 4
BP 1189
EP 1194
DI 10.3892/ol.2013.1147
PG 6
WC Oncology
SC Oncology
GA 172KY
UT WOS:000321003100017
PM 23599761
OA Bronze, Green Published
DA 2021-05-03
ER

PT J
AU Xia, QY
   Liu, S
   Li, FQ
   Huang, WB
   Shi, LN
   Zhou, XJ
AF Xia, Qiu-Yuan
   Liu, Song
   Li, Fang-Qiu
   Huang, Wen-Bin
   Shi, Li-Ning
   Zhou, Xiao-Jun
TI Sperm protein 17, MAGE-C1 and NY-ESO-1 in hepatocellular carcinoma:
   expression frequency and their correlation with clinical parameters
SO INTERNATIONAL JOURNAL OF CLINICAL AND EXPERIMENTAL PATHOLOGY
LA English
DT Article
DE Sp17; MAGE-C1; NY-ESO-1; cancer-testis antigens; hepatocellular
   carcinoma
ID CANCER-TESTIS ANTIGEN; EPITHELIAL OVARIAN-CANCER; CANCER/TESTIS
   ANTIGENS; PERIPHERAL-BLOOD; MESSENGER-RNA; TISSUES; SP17; IMMUNOTHERAPY;
   LOCALIZATION; SEQUENCE
AB This study is dedicated to investigate the expression patterns of sperm protein 17 (Sp17), melanoma-specific antigen (MAGE)-C1 and New York esophageal squamous cell carcinoma-1 (NY-ESO-1), to explore the correlation between these cancer-testis antigens and clinical parameters, and to evaluate their values in diagnosis and differentiation of hepatocellular carcinoma. Methods: Immunohistochemical staining was performed in 45 paraffin-embedded hepatocellular carcinoma specimens. 45 normal peripheral hepatic tissues collected from adjacent non-cancerous areas were used as controls. Results: Positive results of immunohistostaining were obtained in 16 (35.6%), 7 (15.6%) and 36 (80.0%) samples using MAGE-C1, NY-ESO-1 and Sp17 antibodies, respectively. The immunoreactivity of Sp17 was also found in 7 (14.0%) control samples. A statistical correlation between the frequency of Sp17 expression and tumor differentiation grade in hepatocellular carcinoma was confirmed. Conclusions: Sp17 is highly expressed in hepatocellular carcinoma cells. The frequency of Sp17 expression is closely related to the pathologic differentiation in hepatocellular carcinoma.
C1 [Xia, Qiu-Yuan; Zhou, Xiao-Jun] Nanjing Univ, Sch Med, Jinling Hosp, Dept Pathol, Nanjing 210002, Jiangsu, Peoples R China.
   [Li, Fang-Qiu; Shi, Li-Ning] Nanjing Univ, Sch Med, Jinling Hosp, Mol Biol Lab,Inst Med Lab Sci, Nanjing 210002, Jiangsu, Peoples R China.
   [Liu, Song] Nanjing Univ, Sch Med, Jinling Hosp, Dept Gen Surg, Nanjing 210002, Jiangsu, Peoples R China.
   [Huang, Wen-Bin] Nanjing Med Univ, Nanjing Hosp 1, Dept Pathol, Nanjing 210006, Jiangsu, Peoples R China.
RP Zhou, XJ (corresponding author), Nanjing Univ, Sch Med, Jinling Hosp, Dept Pathol, Nanjing 210002, Jiangsu, Peoples R China.
EM njlifq@163.com; zhouxj1@126.com
FU National Nature Science Foundation of ChinaNational Natural Science
   Foundation of China (NSFC) [81101978]; National Natural Science
   Foundation of ChinaNational Natural Science Foundation of China (NSFC)
   [81171391]
FX This work was supported by a grant from National Nature Science
   Foundation of China (No. 81101978) and National Natural Science
   Foundation of China (81171391; XJ Zhou).
CR ABELEV GI, 1968, CANCER RES, V28, P1344
   Daniele B, 2004, GASTROENTEROLOGY, V127, pS108, DOI 10.1053/j.gastro.2004.09.023
   Dong G, 1997, J CELL BIOCHEM, P90
   Farazi PA, 2006, NAT REV CANCER, V6, P674, DOI 10.1038/nrc1934
   Grizzi F, 2006, BMC CANCER, V6, DOI 10.1186/1471-2407-6-23
   JASKIEWICZ K, 1991, ANTICANCER RES, V11, P2187
   Jungbluth AA, 2001, INT J CANCER, V92, P856, DOI 10.1002/ijc.1282
   Kawada J, 2012, INT J CANCER, V130, P584, DOI 10.1002/ijc.26074
   KONG M, 1995, BIOL REPROD, V53, P579, DOI 10.1095/biolreprod53.3.579
   Korangy F, 2004, CLIN CANCER RES, V10, P4332, DOI 10.1158/1078-0432.CCR-04-0181
   Lacy HM, 2001, BLOOD, V98, P2160, DOI 10.1182/blood.V98.7.2160
   Lea IA, 1998, BIOL REPROD, V58, P794, DOI 10.1095/biolreprod58.3.794
   Lee KD, 1999, ANTICANCER RES, V19, P5037
   Li FQ, 2010, BMC CANCER, V10, DOI 10.1186/1471-2407-10-429
   Li FQ, 2009, BMC CANCER, V9, DOI 10.1186/1471-2407-9-323
   Li Fang-qiu, 2006, Xi Bao Yu Fen Zi Mian Yi Xue Za Zhi, V22, P638
   Lim SH, 2001, BLOOD, V97, P1508, DOI 10.1182/blood.V97.5.1508
   Marrero JA, 2006, CURR OPIN GASTROEN, V22, P248, DOI 10.1097/01.mog.0000218961.86182.8c
   Matkovic B, 2011, CROAT MED J, V52, P171, DOI 10.3325/cmj.2011.52.171
   McLeskey SB, 1998, INT REV CYTOL, V177, P57
   Motola-Kuba Daniel, 2006, Ann Hepatol, V5, P16
   Nakamura S, 2006, J GASTROEN HEPATOL, V21, P1281, DOI 10.1111/j.1440-1746.2006.04271.x
   Nakazato T, 2007, INT J GYNECOL CANCER, V17, P426, DOI 10.1111/j.1525-1438.2007.00815.x
   Peck-Radosavljevic M, 1998, J HEPATOL, V28, P497, DOI 10.1016/S0168-8278(98)80325-5
   Peng JR, 2005, CANCER LETT, V219, P223, DOI 10.1016/j.canlet.2004.07.028
   RICHARDSON RT, 1994, DEV BIOL, V165, P688, DOI 10.1006/dbio.1994.1285
   Scanlan MJ, 2002, IMMUNOL REV, V188, P22, DOI 10.1034/j.1600-065X.2002.18803.x
   Siegel R, 2011, CA-CANCER J CLIN, V61, P212, DOI 10.3322/caac.20121
   Straughn JM, 2004, INT J CANCER, V108, P805, DOI 10.1002/ijc.11617
   Wang XY, 2009, ONCOL REP, V21, P713, DOI 10.3892/or_00000276
   Wen Y, 2001, BIOCHEM J, V357, P25, DOI 10.1042/0264-6021:3570025
   Wu LQ, 2006, LIFE SCI, V79, P744, DOI 10.1016/j.lfs.2006.02.024
   Yuen MF, 2005, BEST PRACT RES CL GA, V19, P91, DOI 10.1016/j.bpg.2004.10.003
   Zerbini A, 2006, DIGEST LIVER DIS, V38, P221, DOI 10.1016/j.dld.2005.12.004
   Zhang Wen-min, 2005, Zhonghua Bing Li Xue Za Zhi, V34, P202
   Zhang YN, 2004, EUR J HAEMATOL, V73, P280, DOI 10.1111/j.1600-0609.2004.00308.x
   Zhao L, 2004, WORLD J GASTROENTERO, V10, P2034, DOI 10.3748/wjg.v10.i14.2034
   Zhou L, 2006, WORLD J GASTROENTERO, V12, P1175, DOI 10.3748/wjg.v12.i8.1175
NR 38
TC 10
Z9 10
U1 0
U2 2
PU E-CENTURY PUBLISHING CORP
PI MADISON
PA 40 WHITE OAKS LN, MADISON, WI 53711 USA
SN 1936-2625
J9 INT J CLIN EXP PATHO
JI Int. J. Clin. Exp. Pathol.
PY 2013
VL 6
IS 8
BP 1610
EP 1616
PG 7
WC Oncology; Pathology
SC Oncology; Pathology
GA 216VX
UT WOS:000324315000017
PM 23923079
DA 2021-05-03
ER

PT J
AU Novak, A
   Binnington, B
   Ngan, B
   Chadwick, K
   Fleshner, N
   Lingwood, CA
AF Novak, Anton
   Binnington, Beth
   Ngan, Bo
   Chadwick, Karen
   Fleshner, Neil
   Lingwood, Clifford A.
TI Cholesterol masks membrane glycosphingolipid tumor-associated antigens
   to reduce their immunodetection in human cancer biopsies
SO GLYCOBIOLOGY
LA English
DT Article
DE antibody binding; cyclodextrin extraction; immunosurveillance; tumor
   immunohistochemistry
ID LIPID RAFTS; BREAST-CANCER; STEM-CELLS; SIGNAL-TRANSDUCTION;
   PROSTATE-CANCER; GLYCOLIPID CONFORMATION; EMBRYONIC ANTIGENS;
   PROSPECTIVE COHORT; STATIN USE; IN-VITRO
AB Glycosphingolipids (GSLs) are neoplastic and normal/cancer stem cell markers and GSL/cholesterol-containing membrane rafts are increased in cancer cell plasma membranes. We define a novel means by which cancer cells can restrict tumor-associated GSL immunoreactivity. The GSL-cholesterol complex reorients GSL carbohydrate to a membrane parallel, rather than perpendicular conformation, largely unavailable for antibody recognition. Methyl-beta-cyclodextrin cholesterol extraction of all primary human tumor frozen sections tested (ovarian, testicular, neuroblastoma, prostate, breast, colon, pheochromocytoma and ganglioneuroma), unmasked previously "invisible" membrane GSLs for immunodetection. In ovarian carcinoma, globotriaosyl ceramide (Gb(3)), the GSL receptor for the antineoplastic Escherichia coli-derived verotoxin, was increased throughout the tumor. In colon carcinoma, Gb(3) detection was vastly increased within the neovasculature and perivascular stroma. In tumors considered Gb3 negative (neuroblastoma, Leydig testicular tumor and pheochromocytoma), neovascular Gb(3) was unmasked. Tumor-associated GSL stage-specific embryonic antigen (SSEA)-1, SSEA-3, SSEA-4 and globoH were unmasked according to tumor: SSEA-1 in prostate/colon; SSEA-3 in prostate; SSEA-4 in pheochromocytoma/some colon tumors; globoH in prostate/some colon tumors. In colon, anti-SSEA-1 was tumor cell specific. Within the GSL-cholesterol complex, filipin-cholesterol binding was also reduced. These results may relate to the ill-defined benefit of statins on cancer prognosis, for example, prostate carcinoma. We found novel anti-tumor GSL antibodies circulating in 3/5 statin-treated, but not untreated, prostate cancer patients. Lowering tumor membrane cholesterol may permit immune recognition of otherwise unavailable tumor-associated GSL carbohydrate, for more effective immunosurveillance and active/passive immunotherapy. Our results show standard immunodetection of tumor GSLs significantly under assesses tumor membrane GSL content, impinging on the current use of such antigens as cancer vaccines.
C1 [Novak, Anton; Binnington, Beth; Lingwood, Clifford A.] Hosp Sick Children, Res Inst, Div Mol Struct & Funct, Toronto, ON M5G 1X8, Canada.
   [Ngan, Bo] Hosp Sick Children, Dept Pediat Lab Med, Toronto, ON M5G 1X8, Canada.
   [Chadwick, Karen; Fleshner, Neil] Univ Hlth Network, Dept Urol, Toronto, ON M5G 2M1, Canada.
   [Lingwood, Clifford A.] Univ Toronto, Dept Biochem, Toronto, ON M5S 1A8, Canada.
   [Lingwood, Clifford A.] Univ Toronto, Dept Lab Med & Pathobiol, Toronto, ON M5S 1A8, Canada.
RP Lingwood, CA (corresponding author), Hosp Sick Children, Res Inst, Div Mol Struct & Funct, Toronto, ON M5G 1X8, Canada.
EM cling@sickkids.ca
FU Garron Foundation
FX This work was supported by a Hospital for Sick Children intramural grant
   from the Garron Foundation.
CR Abu-Shakra M, 2007, ISRAEL MED ASSOC J, V9, P748
   Ahern TP, 2011, JNCI-J NATL CANCER I, V103, P1461, DOI 10.1093/jnci/djr291
   ANDREWS PW, 1987, J CELL BIOCHEM, V35, P321, DOI 10.1002/jcb.240350407
   Arab S, 1997, ONCOL RES, V9, P553
   BOYD B, 1991, INFECT IMMUN, V59, P750, DOI 10.1128/IAI.59.3.750-757.1991
   Broughton T, 2012, BMC GASTROENTEROL, V12, DOI 10.1186/1471-230X-12-36
   Cheng HM, 2008, AUTOIMMUN REV, V7, P431, DOI 10.1016/j.autrev.2008.03.011
   DAMJANOV I, 1982, AM J PATHOL, V108, P225
   Defamie N, 2012, BBA-BIOMEMBRANES, V1818, P1866, DOI 10.1016/j.bbamem.2011.09.023
   Distler U, 2009, PLOS ONE, V4, DOI 10.1371/journal.pone.0006813
   Elmore RG, 2008, GYNECOL ONCOL, V111, P102, DOI 10.1016/j.ygyno.2008.06.007
   Engedal N, 2011, MICROB BIOTECHNOL, V4, P32, DOI 10.1111/j.1751-7915.2010.00180.x
   Fong CY, 2009, STEM CELL REV REP, V5, P72, DOI 10.1007/s12015-009-9054-4
   Fragaki K, 2012, EUR J HUMAN GENET
   Gang EJ, 2007, BLOOD, V109, P1743, DOI 10.1182/blood-2005-11-010504
   Gauthaman K, 2009, J CELL BIOCHEM, V106, P975, DOI 10.1002/jcb.22092
   GOOI HC, 1981, NATURE, V292, P156, DOI 10.1038/292156a0
   Gorin A, 2012, CURR OPIN PHARMACOL, V12, P710, DOI 10.1016/j.coph.2012.06.011
   Gupta V, 2012, J BIOL CHEM, V287, P37195, DOI 10.1074/jbc.M112.396390
   Gutt R, 2010, J CLIN ONCOL, V28, P2653, DOI 10.1200/JCO.2009.27.3003
   Hakomori S, 2002, P NATL ACAD SCI USA, V99, P10231, DOI 10.1073/pnas.172380699
   Heimburg-Molinaro J, 2011, VACCINE, V29, P8802, DOI 10.1016/j.vaccine.2011.09.009
   Huang CY, 2006, P NATL ACAD SCI USA, V103, P15, DOI 10.1073/pnas.0509693102
   Iwabuchi K, 2000, J BIOL CHEM, V275, P15174, DOI 10.1074/jbc.275.20.15174
   Johannes L, 2010, NAT REV MICROBIOL, V8, P105, DOI 10.1038/nrmicro2279
   Johansson D, 2009, BMC CANCER, V9, DOI 10.1186/1471-2407-9-67
   Kabayama K, 2007, P NATL ACAD SCI USA, V104, P13678, DOI 10.1073/pnas.0703650104
   Kabouridis PS, 2006, MOL MEMBR BIOL, V23, P49, DOI 10.1080/09687860500453673
   KANNAGI R, 1983, EMBO J, V2, P2355, DOI 10.1002/j.1460-2075.1983.tb01746.x
   Khan F, 2009, KIDNEY INT, V75, P1209, DOI 10.1038/ki.2009.7
   Kim M, 2011, J IMMUNOL METHODS, V371, P48, DOI 10.1016/j.jim.2011.06.014
   Levental I, 2010, BIOCHEMISTRY-US, V49, P6305, DOI 10.1021/bi100882y
   Li YC, 2006, AM J PATHOL, V168, P1107, DOI 10.2353/ajpath.2006.050959
   LIEBERT M, 1987, CANCER, V59, P1404, DOI 10.1002/1097-0142(19870415)59:8<1404::AID-CNCR2820590804>3.0.CO;2-D
   Lingwood CA, 1996, GLYCOCONJUGATE J, V13, P495, DOI 10.1007/BF00731435
   Lingwood CA, 1999, BIOSCIENCE REP, V19, P345, DOI 10.1023/A:1020299819637
   Lingwood D, 2011, NAT CHEM BIOL, V7, P260, DOI 10.1038/nchembio.551
   Lingwood D, 2010, SCIENCE, V327, P46, DOI 10.1126/science.1174621
   Llaverias G, 2011, AM J PATHOL, V178, P402, DOI 10.1016/j.ajpath.2010.11.005
   Mahammad S, 2010, BBA-MOL CELL BIOL L, V1801, P625, DOI 10.1016/j.bbalip.2010.02.003
   Mahfoud R, 2010, J BIOL CHEM, V285, P36049, DOI 10.1074/jbc.M110.110189
   Marcella S. W., 2011, CANCER
   Marmot MG, 2012, LANCET, V380, P1778, DOI 10.1016/S0140-6736(12)61611-0
   Miyake Sachiko, 2005, Current Drug Targets - Immune Endocrine and Metabolic Disorders, V5, P315, DOI 10.2174/1568008054863772
   Nutikka Anita, 2003, Methods Mol Med, V73, P187
   NYHOLM PG, 1993, BIOCHEMISTRY-US, V32, P1225, DOI 10.1021/bi00056a005
   Palaniswamy C, 2010, AM J THER, V17, P75, DOI 10.1097/MJT.0b013e31819cdc86
   Park YK, 2005, BIOCHEM BIOPH RES CO, V327, P1143, DOI 10.1016/j.bbrc.2004.12.121
   Pashov A, 2007, CRIT REV IMMUNOL, V27, P247, DOI 10.1615/CritRevImmunol.v27.i3.50
   Prinetti Alessandro, 2011, Adv Exp Med Biol, V705, P643, DOI 10.1007/978-1-4419-7877-6_34
   Ravindranath MH, 2004, BIOCHEM BIOPH RES CO, V324, P154, DOI 10.1016/j.bbrc.2004.09.029
   Rondy M, 2011, EPIDEMIOL INFECT, V139, P453, DOI 10.1017/S0950268810000993
   Scaffidi P, 2011, NAT CELL BIOL, V13, P1051, DOI 10.1038/ncb2308
   Schengrund CL, 2012, NEUROCHEM RES, V37, P1201, DOI 10.1007/s11064-011-0697-6
   Shafique K, 2012, BMC CANCER, V12, DOI 10.1186/1471-2407-12-25
   SHI ZR, 1984, CANCER RES, V44, P1142
   Simons K, 2004, ANNU REV BIOPH BIOM, V33, P269, DOI 10.1146/annurev.biophys.32.110601.141803
   Simons K, 2011, CSH PERSPECT BIOL, V3, DOI 10.1101/cshperspect.a004697
   Staubach S, 2011, EXPERT REV PROTEOMIC, V8, P263, DOI [10.1586/EPR.11.2, 10.1586/epr.11.2]
   Stewart TJ, 2008, ONCOGENE, V27, P5894, DOI 10.1038/onc.2008.268
   Surls J, 2012, PLOS ONE, V7, DOI 10.1371/journal.pone.0038733
   Suzuki KGN, 2012, BIOTECHNOL J, V7, P753, DOI 10.1002/biot.201100360
   UNGER P, 1991, ARCH PATHOL LAB MED, V115, P484
   Wang CC, 2008, P NATL ACAD SCI USA, V105, P11661, DOI 10.1073/pnas.0804923105
   Welch HG, 2010, J NATL CANCER I, V102, P605, DOI 10.1093/jnci/djq099
   Yahi N, 2010, PLOS ONE, V5, DOI 10.1371/journal.pone.0009079
   Zeisig R, 2007, ARCH BIOCHEM BIOPHYS, V459, P98, DOI 10.1016/j.abb.2006.09.030
   Zhang G, 2010, P NATL ACAD SCI USA, V107, P732, DOI 10.1073/pnas.0911397107
   Zhu JL, 2009, J AM CHEM SOC, V131, P9298, DOI 10.1021/ja901415s
NR 69
TC 22
Z9 23
U1 0
U2 19
PU OXFORD UNIV PRESS INC
PI CARY
PA JOURNALS DEPT, 2001 EVANS RD, CARY, NC 27513 USA
SN 0959-6658
EI 1460-2423
J9 GLYCOBIOLOGY
JI Glycobiology
PD NOV
PY 2013
VL 23
IS 11
BP 1230
EP 1239
DI 10.1093/glycob/cwt059
PG 10
WC Biochemistry & Molecular Biology
SC Biochemistry & Molecular Biology
GA 251YY
UT WOS:000326972400003
PM 23906628
OA Bronze
DA 2021-05-03
ER

PT J
AU Parente-Pereira, AC
   Whilding, LM
   Brewig, N
   van der Stegen, SJC
   Davies, DM
   Wilkie, S
   van Schalkwyk, MCI
   Ghaem-Maghami, S
   Maher, J
AF Parente-Pereira, Ana C.
   Whilding, Lynsey M.
   Brewig, Nancy
   van der Stegen, Sjoukje J. C.
   Davies, David M.
   Wilkie, Scott
   van Schalkwyk, May C. I.
   Ghaem-Maghami, Sadaf
   Maher, John
TI Synergistic Chemoimmunotherapy of Epithelial Ovarian Cancer Using
   ErbB-Retargeted T Cells Combined with Carboplatin
SO JOURNAL OF IMMUNOLOGY
LA English
DT Article
ID GROWTH-FACTOR-RECEPTOR; BREAST-CANCER; CARCINOMA; EXPRESSION; SURVIVAL;
   TUMORS; FAMILY; OVEREXPRESSION; PROLIFERATION; CYTOTOXICITY
AB Epithelial ovarian cancer (EOC) remains the most lethal gynecologic malignancy, underscoring the need for better therapies. Adoptive immunotherapy using genetically targeted T cells represents a promising new treatment for hematologic malignancies. However, solid tumors impose additional obstacles, including the lack of suitable targets for safe systemic therapy and the need to achieve effective T cell homing to sites of disease. Because EOC undergoes transcoelomic metastasis, both of these challenges may be circumvented by T cell administration to the peritoneal cavity. In this study, we describe such an immunotherapeutic approach for EOC, in which human T cells were targeted against the extended ErbB family, using a chimeric Ag receptor named T1E28z. T1E28z was coexpressed with a chimeric cytokine receptor named 4 alpha beta (combination termed T4), enabling the selective ex vivo expansion of engineered T cells using IL-4. Unlike control T cells, T4(+) T cells from healthy donors and patients with EOC were activated by and destroyed ErbB(+) EOC tumor cell lines and autologous tumor cultures. In vivo antitumor activity was demonstrated in mice bearing established luciferase-expressing SKOV-3 EOC xenografts. Tumor regression was accompanied by mild toxicity, manifested by weight loss. Although efficacy was transient, therapeutic response could be prolonged by repeated T cell administration. Furthermore, prior treatment with noncytotoxic doses of carboplatin sensitized SKOV-3 tumors to T4 immunotherapy, promoting enhanced disease regression using lower doses of T4(+) T cells. By combining these approaches, we demonstrate that repeated administration of carboplatin followed by T4(+) T cells achieved optimum therapeutic benefit in the absence of significant toxicity, even in mice with advanced tumor burdens.
C1 [Parente-Pereira, Ana C.; van der Stegen, Sjoukje J. C.; Davies, David M.; Wilkie, Scott; van Schalkwyk, May C. I.; Maher, John] Kings Coll London, Kings Hlth Partners Integrated Canc Ctr, Dept Res Oncol, London SE1 9RT, England.
   [Whilding, Lynsey M.; Brewig, Nancy; Ghaem-Maghami, Sadaf] Univ London Imperial Coll Sci Technol & Med, Dept Surg & Canc, London W12 0NN, England.
   [Maher, John] Barnet & Chase Farm Natl Hlth Serv Trust, Dept Immunol, Barnet EN5 3DJ, Herts, England.
   [Maher, John] Kings Coll Hosp Natl Hlth Serv Fdn Trust, Dept Clin Immunol & Allergy, London SE5 9RS, England.
RP Maher, J (corresponding author), Guys Hosp, Kings Coll London, Sch Med, Div Canc Studies,Dept Res Oncol, 3rd Floor Bermondsey Wing, London SE1 9RT, England.
EM john.maher@kcl.ac.uk
RI van Schalkwyk, May/Y-3687-2018
OI van Schalkwyk, May/0000-0003-2210-2289; Ghaem-Maghami,
   Sadaf/0000-0002-7369-5080; Maher, John/0000-0001-8275-8488
FU Association for International Cancer Research; U.S. Department of
   DefenseUnited States Department of Defense [W81XWH-09-1-0096,
   W81XWH-09-1-0097]; Experimental Cancer Medicine Centres at King's
   College London and Imperial College London; National Institute for
   Health Research Biomedical Research Centre based at Guy's and St.
   Thomas' National Health Service Foundation Trust and King's College
   London; National Institute for Health Research Biomedical Research
   CentreNational Institute for Health Research (NIHR); Ovarian Cancer
   Action Centre based at Imperial College, London; Worldwide Cancer
   Research [08-0419] Funding Source: researchfish
FX This work was supported by the Association for International Cancer
   Research; U.S. Department of Defense Contracts W81XWH-09-1-0096 and
   W81XWH-09-1-0097; the Experimental Cancer Medicine Centres at King's
   College London and Imperial College London; the National Institute for
   Health Research Biomedical Research Centre based at Guy's and St.
   Thomas' National Health Service Foundation Trust and King's College
   London; and the National Institute for Health Research Biomedical
   Research Centre and Ovarian Cancer Action Centre based at Imperial
   College, London.
CR Alberti C, 2012, ONCOGENE, V31, P4139, DOI 10.1038/onc.2011.572
   Alper O, 2001, J NATL CANCER I, V93, P1375, DOI 10.1093/jnci/93.18.1375
   Anglesio MS, 2013, J PATHOL, V229, P111, DOI 10.1002/path.4088
   Banerjee S, 2013, CLIN CANCER RES, V19, P961, DOI 10.1158/1078-0432.CCR-12-2243
   Bast RC, 1998, HYBRIDOMA, V17, P313, DOI 10.1089/hyb.1998.17.313
   Bianchi S, 2006, J CELL PHYSIOL, V206, P702, DOI 10.1002/jcp.20535
   Camilleri-Broet S, 2004, ANN ONCOL, V15, P104, DOI 10.1093/annonc/mdh021
   Chang CL, 2013, CANCER RES, V73, P119, DOI 10.1158/0008-5472.CAN-12-2225
   Davies DM, 2012, MOL MED, V18, P565, DOI 10.2119/molmed.2011.00493
   Engelman JA, 2007, SCIENCE, V316, P1039, DOI 10.1126/science.1141478
   Ferlay J, 2010, IARC CANCERBASE
   Fujiwara S, 2012, J OVARIAN RES, V5, DOI 10.1186/1757-2215-5-35
   Grupp SA, 2013, NEW ENGL J MED, V368, P1509, DOI 10.1056/NEJMoa1215134
   Hsieh SS, 2000, INT J CANCER, V86, P644, DOI 10.1002/(SICI)1097-0215(20000601)86:5<644::AID-IJC7>3.0.CO;2-T
   Huang SY, 2002, J NATL CANCER I, V94, P1134
   Jandial DD, 2009, GYNECOL ONCOL, V115, P362, DOI 10.1016/j.ygyno.2009.08.028
   Karamouzis MV, 2007, INT J BIOCHEM CELL B, V39, P851, DOI 10.1016/j.biocel.2006.11.017
   Liebscher CA, 2013, HUM PATHOL, V44, P1465, DOI 10.1016/j.humpath.2012.12.016
   Lockley M, 2006, CANCER RES, V66, P989, DOI 10.1158/0008-5472.CAN-05-2691
   Maher J, 2002, NAT BIOTECHNOL, V20, P70, DOI 10.1038/nbt0102-70
   Makhija S, 2010, J CLIN ONCOL, V28, P1215, DOI 10.1200/JCO.2009.22.3354
   MISTRY P, 1991, BRIT J CANCER, V64, P215, DOI 10.1038/bjc.1991.279
   Ocana A, 2013, JNCI-J NATL CANCER I, V105, P266, DOI 10.1093/jnci/djs501
   Paatero I, 2013, GYNECOL ONCOL, V129, P179, DOI 10.1016/j.ygyno.2012.12.044
   PALMA JP, 1992, ANTI-CANCER DRUG, V3, P665, DOI 10.1097/00001813-199212000-00017
   Parente-Pereira AC, 2011, J CLIN IMMUNOL, V31, P710, DOI 10.1007/s10875-011-9532-8
   Prasasya RD, 2012, BIOTECHNOL BIOENG, V109, P213, DOI 10.1002/bit.23297
   Ritter CA, 2007, CLIN CANCER RES, V13, P4909, DOI 10.1158/1078-0432.CCR-07-0701
   RIVIERE I, 1995, P NATL ACAD SCI USA, V92, P6733, DOI 10.1073/pnas.92.15.6733
   Robinson-Smith TM, 2007, CANCER RES, V67, P5708, DOI 10.1158/0008-5472.CAN-06-4375
   Scoccia B, 1998, J SOC GYNECOL INVEST, V5, P161, DOI 10.1016/S1071-5576(98)00006-9
   Sergina NV, 2007, NATURE, V445, P437, DOI 10.1038/nature05474
   Sheng Q, 2011, BRIT J CANCER, V104, P1241, DOI 10.1038/bjc.2011.62
   Sheng Q, 2010, CANCER CELL, V17, P298, DOI 10.1016/j.ccr.2009.12.047
   Siegel R, 2012, CA-CANCER J CLIN, V62, P10, DOI 10.3322/caac.20138
   SIMPSON BJB, 1995, INT J CANCER, V64, P202, DOI 10.1002/ijc.2910640310
   Siwak DR, 2010, J ONCOL, V2010, DOI 10.1155/2010/568938
   Spear P, 2013, ONCOIMMUNOLOGY, V2, DOI 10.4161/onci.23564
   Stortelers C, 2002, BIOCHEMISTRY-US, V41, P4292, DOI 10.1021/bi012016n
   Tanner B, 2006, J CLIN ONCOL, V24, P4317, DOI 10.1200/JCO.2005.04.8397
   WELANDER CE, 1982, J NATL CANCER I, V69, P1039
   Wilkie S, 2010, J BIOL CHEM, V285, P25538, DOI 10.1074/jbc.M110.127951
   Yarden Y, 2012, NAT REV CANCER, V12, P553, DOI 10.1038/nrc3309
   Zhou BBS, 2006, CANCER CELL, V10, P39, DOI 10.1016/j.ccr.2006.05.024
NR 44
TC 30
Z9 31
U1 0
U2 11
PU AMER ASSOC IMMUNOLOGISTS
PI BETHESDA
PA 9650 ROCKVILLE PIKE, BETHESDA, MD 20814 USA
SN 0022-1767
EI 1550-6606
J9 J IMMUNOL
JI J. Immunol.
PD SEP 1
PY 2013
VL 191
IS 5
BP 2437
EP 2445
DI 10.4049/jimmunol.1301119
PG 9
WC Immunology
SC Immunology
GA 204TU
UT WOS:000323393300045
PM 23898037
OA Bronze
DA 2021-05-03
ER

PT J
AU Hemminger, JA
   Toland, AE
   Scharschmidt, TJ
   Mayerson, JL
   Kraybill, WG
   Guttridge, DC
   Iwenofu, OH
AF Hemminger, Jessica A.
   Toland, Amanda Ewart
   Scharschmidt, Thomas J.
   Mayerson, Joel L.
   Kraybill, William G.
   Guttridge, Denis C.
   Iwenofu, O. Hans
TI The cancer-testis antigen NY-ESO-1 is highly expressed in myxoid and
   round cell subset of liposarcomas
SO MODERN PATHOLOGY
LA English
DT Article
DE Cancer-testis antigen; Liposarcomas; NY-ESO-1
ID SOFT-TISSUE SARCOMAS; OVARIAN-CANCER; GENE-EXPRESSION; DNA METHYLATION;
   IMMUNE-RESPONSE; TUMOR-ANTIGEN; ANTIBODY; PEPTIDE; IDENTIFICATION;
   IMMUNOTHERAPY
AB Liposarcomas are a heterogenous group of fat-derived sarcomas, and surgery with or without chemoradiation therapy remains the main stay of treatment. NY-ESO-1 is a cancer-testis antigen expressed in various cancers where it can induce both cellular and humoral immunity. Immunotherapy has shown promise in clinical trials involving NY-ESO-1-expressing tumors. Gene expression studies have shown upregulation of the gene for NY-ESO-1, CTAG1B, in myxoid and round cell liposarcomas. Herein, we evaluated the expression of NY-ESO-1 among liposarcoma subtypes by quantitative real-time PCR, western blot analysis, and immunohistochemistry. Frozen tissue for quantitative real-time PCR and western blot analysis was obtained for the following liposarcoma subtypes (n = 15): myxoid and round cell (n = 8); well-differentiated (n = 4), and dedifferentiated (n = 3). Formalin-fixed paraffin-embedded blocks were obtained for the following liposarcoma subtypes (n = 44): myxoid and round cell (n = 18); well-differentiated (n = 10); dedifferentiated (n = 10); and pleomorphic (n = 6). Full sections were stained with monoclonal antibody NY-ESO-1, and staining was assessed for intensity (1 - 3 +), percentage of tumor positivity, and location. In all, 7/8 (88%) and 16/18 (89%) myxoid and round cell expressed CTAG1B and NY-ESO-1 by quantitative real-time PCR and immunohistochemistry, respectively. Western blot correlated with mRNA expression levels. By immunohistochemistry, 94% (15/16) of positive cases stained homogenously with 2 - 3 + intensity. Also, 3/6 (50%) pleomorphic liposarcomas demonstrated a range of staining: 1 + intensity in 50% of cells; 2 + intensity in 5% of cells; and 3 + intensity in 90% of cells. One case of dedifferentiated liposarcoma showed strong, diffuse staining (3 + intensity in 75% of cells). Our study shows that both CTAG1B mRNA and protein are overexpressed with high frequency in myxoid and round cell liposarcoma, enabling the potential use of targeted immunotherapy in the treatment of this malignancy. Modern Pathology (2013) 26, 282-288; doi:10.1038/modpathol.2012.133; published online 31 August 2012
C1 [Hemminger, Jessica A.; Iwenofu, O. Hans] Ohio State Univ, Wexner Med Ctr, Dept Pathol & Lab Med, Columbus, OH 43210 USA.
   [Toland, Amanda Ewart; Guttridge, Denis C.] Ohio State Univ, Wexner Med Ctr, Dept Mol Virol Immunol & Med Genet, Columbus, OH 43210 USA.
   [Scharschmidt, Thomas J.; Mayerson, Joel L.] Ohio State Univ, Wexner Med Ctr, Dept Orthoped, Columbus, OH 43210 USA.
   [Kraybill, William G.] Ohio State Univ, Wexner Med Ctr, Dept Surg, Columbus, OH 43210 USA.
RP Iwenofu, OH (corresponding author), Ohio State Univ, Wexner Med Ctr, Dept Pathol, 410 W 10th Ave, Columbus, OH 43210 USA.
EM Hans.Iwenofu@osumc.edu
RI Mayerson, Joel/E-3616-2011; Toland, Amanda Ewart/E-4202-2011; Mayerson,
   Joel/O-8938-2019; Scharschmidt, Thomas/E-4031-2011; Iwenofu, Obiajulu
   H/E-3293-2011
CR Alaggio R, 2009, AM J SURG PATHOL, V33, P645, DOI 10.1097/PAS.0b013e3181963c9c
   Ayyoub Maha, 2004, Cancer Immun, V4, P7
   Barrow C, 2006, CLIN CANCER RES, V12, P764, DOI 10.1158/1078-0432.CCR-05-1544
   Caballero OL, 2009, CANCER SCI, V100, P2014, DOI 10.1111/j.1349-7006.2009.01303.x
   Chen YT, 1997, CYTOGENET CELL GENET, V79, P237, DOI 10.1159/000134734
   Chen YT, 1997, P NATL ACAD SCI USA, V94, P1914, DOI 10.1073/pnas.94.5.1914
   Cronwright G, 2005, CANCER RES, V65, P2207, DOI 10.1158/0008-5472.CAN-04-1882
   De Smet C, 1999, MOL CELL BIOL, V19, P7327
   Jager E, 2000, P NATL ACAD SCI USA, V97, P12198, DOI 10.1073/pnas.220413497
   Jager E, 1998, J EXP MED, V187, P265, DOI 10.1084/jem.187.2.265
   Jager E, 2000, P NATL ACAD SCI USA, V97, P4760, DOI 10.1073/pnas.97.9.4760
   Jungbluth AA, 2001, INT J CANCER, V94, P252, DOI 10.1002/ijc.1451
   Jungbluth AA, 2001, INT J CANCER, V92, P856, DOI 10.1002/ijc.1282
   Nicholaou T, 2006, IMMUNOL CELL BIOL, V84, P303, DOI 10.1111/j.1440-1711.2006.01446.x
   Odunsi K, 2003, CANCER RES, V63, P6076
   Odunsi K, 2007, P NATL ACAD SCI USA, V104, P12837, DOI 10.1073/pnas.0703342104
   Pollack SM, 2012, CANCER-AM CANCER SOC, V118, P4564, DOI 10.1002/cncr.27446
   Robbins PF, 2011, J CLIN ONCOL, V29, P917, DOI 10.1200/JCO.2010.32.2537
   Rodolfo M, 2003, CANCER RES, V63, P6948
   Scanlan MJ, 2002, IMMUNOL REV, V188, P22, DOI 10.1034/j.1600-065X.2002.18803.x
   Segal Neil H, 2005, Cancer Immun, V5, P2
   Singer S, 2003, ANN SURG, V238, P358, DOI 10.1097/01.sla.0000086542.11899.38
   Skubitz KM, 2008, J TRANSL MED, V6, DOI 10.1186/1479-5876-6-23
   Skubitz KM, 2005, CANCER INVEST, V23, P105, DOI 10.1081/CNV-200050432
   Stockert E, 1998, J EXP MED, V187, P1349, DOI 10.1084/jem.187.8.1349
   Toro JR, 2006, INT J CANCER, V119, P2922, DOI 10.1002/ijc.22239
   Weiss SW, 2008, ENZINGER WEISSS SOFT, P477
   Woloszynska-Read A, 2008, CLIN CANCER RES, V14, P3283, DOI 10.1158/1078-0432.CCR-07-5279
   Zendman AJW, 2003, J CELL PHYSIOL, V194, P272, DOI 10.1002/jcp.10215
NR 29
TC 27
Z9 28
U1 1
U2 3
PU NATURE PUBLISHING GROUP
PI NEW YORK
PA 75 VARICK ST, 9TH FLR, NEW YORK, NY 10013-1917 USA
SN 0893-3952
EI 1530-0285
J9 MODERN PATHOL
JI Mod. Pathol.
PD FEB
PY 2013
VL 26
IS 2
BP 282
EP 288
DI 10.1038/modpathol.2012.133
PG 7
WC Pathology
SC Pathology
GA 083DX
UT WOS:000314444000015
PM 22936067
OA Bronze
DA 2021-05-03
ER

PT J
AU Bellati, F
   Napoletano, C
   Ruscito, I
   Visconti, V
   Antonilli, M
   Gasparri, ML
   Zizzari, IG
   Rahimi, H
   Palaia, I
   Rughetti, A
   Panici, PB
   Nuti, M
AF Bellati, F.
   Napoletano, C.
   Ruscito, I.
   Visconti, V.
   Antonilli, M.
   Gasparri, M. L.
   Zizzari, I. G.
   Rahimi, H.
   Palaia, I.
   Rughetti, A.
   Panici, P. Benedetti
   Nuti, M.
TI Past, Present and Future Strategies of Immunotherapy in Gynecological
   Malignancies
SO CURRENT MOLECULAR MEDICINE
LA English
DT Article
DE Anti-idiotypic antibody; cancer vaccine; cervical cancer; dendritic
   cells; gynecological cancer; immunotherapy; lymphocytes; ovarian cancer
ID CERVICAL-CANCER PATIENTS; PHASE-I TRIAL; HUMAN-PAPILLOMAVIRUS TYPE-16;
   DENDRITIC CELL VACCINATION; ADVANCED OVARIAN-CARCINOMA; INTRAEPITHELIAL
   NEOPLASIA; EPITHELIAL OVARIAN; IMMUNE-RESPONSES; T-CELLS; RECOMBINANT
   INTERLEUKIN-2
AB Recently, the combining of different drugs has greatly improved response and survival rates in gynecological malignancies. Results are however far from being satisfactory. Treatments used in case of advanced or recurrent disease offer limited results in terms of long-term responses. The urgent need for new and more effective treatments has prompted researchers to investigate and propose new therapeutic strategies. One of the most interesting approaches that are being explored is constituted by immunotherapy. Currently, immunotherapeutic strategies include vaccination with peptide, viral vectors, carbohydrates and anti-idiotypic antibodies. In addition, cell based immunotherapy has been adopted in vitro activated lymphocytes and dendritic cells. Most experience has been acquired in ovarian cancer and cervical cancer. Little has been investigated in endometrial and rare gynecologic neoplasms.
   The clinical experiences and results achieved with immunotherapy in this setting of patients have been reviewed and the future avenues that are currently being explored have also been discussed.
C1 [Bellati, F.; Napoletano, C.; Visconti, V.; Zizzari, I. G.; Rahimi, H.; Rughetti, A.; Nuti, M.] Univ Roma La Sapienza, Dept Expt Med, I-00166 Rome, Italy.
   [Bellati, F.; Ruscito, I.; Antonilli, M.; Gasparri, M. L.; Palaia, I.; Panici, P. Benedetti] Univ Roma La Sapienza, Dept Gynecol Obstet & Urol, I-00166 Rome, Italy.
RP Gasparri, ML (corresponding author), Univ Roma La Sapienza, Dept Gynecol Obstet & Urol, Viale Policlin 155, I-00166 Rome, Italy.
EM marialuisa.gasparri@uniroma1.it
OI RAHIMI KOSHKAKI, HASSAN/0000-0001-6701-1263; Ruscito,
   Ilary/0000-0002-2586-832X; GASPARRI, Maria Luisa/0000-0002-9482-9527;
   Palaia, Innocenza/0000-0003-2346-8696; Bellati,
   Filippo/0000-0002-2036-9951; Napoletano, Chiara/0000-0001-5449-5430
FU Associazione Italiana Ricerca contro il Cancro (AIRC), Ministero della
   Salute/Regione Lazio, Ministero dell'Istruzione dell'Universita e della
   Ricerca (MIUR)Associazione Italiana per la Ricerca sul Cancro (AIRC)
FX Supported by Associazione Italiana Ricerca contro il Cancro (AIRC),
   Ministero della Salute/Regione Lazio, Ministero dell'Istruzione
   dell'Universita e della Ricerca (MIUR).
CR Alajez NM, 2005, BLOOD, V105, P4583, DOI 10.1182/blood-2004-10-3848
   Apostolopoulos V, 2000, VACCINE, V18, P3174, DOI 10.1016/S0264-410X(00)00090-6
   Asea A, 2000, NAT MED, V6, P435
   Baldwin PJ, 2003, CLIN CANCER RES, V9, P5205
   Barnard P, 2000, VIROLOGY, V277, P411, DOI 10.1006/viro.2000.0584
   Barnard P, 1999, VIROLOGY, V259, P305, DOI 10.1006/viro.1999.9771
   Baxevanis CN, 2012, EXPERT REV VACCINES, V11, P275, DOI [10.1586/ERV.11.193, 10.1586/erv.11.193]
   Bellati F, 2009, CURR CANCER DRUG TAR, V9, P541, DOI 10.2174/156800909788486722
   Bellati F, 2012, CRIT REV ONCOL HEMAT, V83, P35, DOI 10.1016/j.critrevonc.2011.09.006
   Bellati F, 2011, CLIN DEV IMMUNOL, DOI 10.1155/2011/890758
   Bellati F, 2010, J CLIN ONCOL, V28, pE471, DOI 10.1200/JCO.2010.27.9984
   BOLHUIS RLH, 1992, INT J CANCER, P78
   Borysiewicz LK, 1996, LANCET, V347, P1523, DOI 10.1016/S0140-6736(96)90674-1
   Brossart P, 2000, BLOOD, V96, P3102, DOI 10.1182/blood.V96.9.3102.h8003102_3102_3108
   Brun JL, 2011, AM J OBSTET GYNECOL, V204, DOI 10.1016/j.ajog.2010.09.020
   Canevari S, 1995, J Hematother, V4, P423, DOI 10.1089/scd.1.1995.4.423
   CANEVARI S, 1995, JNCI-J NATL CANCER I, V87, P1463, DOI 10.1093/jnci/87.19.1463
   Canevari S, 1998, INT J CANCER S, V2, P18
   CHATTERJEE MB, 1994, CANCER IMMUNOL IMMUN, V38, P75, DOI 10.1007/BF01526201
   Chianese-Bullock KA, 2008, J IMMUNOTHER, V31, P420, DOI 10.1097/CJI.0b013e31816dad10
   Curiel TJ, 2004, NAT MED, V10, P942, DOI 10.1038/nm1093
   Davidson EJ, 2004, VACCINE, V22, P2722, DOI 10.1016/j.vaccine.2004.01.049
   Davidson EJ, 2003, CANCER RES, V63, P6032
   Diefenbach CSM, 2008, CLIN CANCER RES, V14, P2740, DOI 10.1158/1078-0432.CCR-07-4619
   Disis ML, 1999, CLIN CANCER RES, V5, P1289
   Disis ML, 2002, J CLIN ONCOL, V20, P2624, DOI 10.1200/JCO.2002.06.171
   Dudley ME, 2008, J CLIN ONCOL, V26, P5233, DOI 10.1200/JCO.2008.16.5449
   Einstein MH, 2007, GYNECOL ONCOL, V106, P453, DOI 10.1016/j.ygyno.2007.04.038
   Ferrara A, 2003, J CANCER RES CLIN, V129, P521, DOI 10.1007/s00432-003-0463-5
   Food and Drug Administration, 2010, SUMM REV SUMM BAS RE
   Foon KA, 1995, CLIN CANCER RES, V1, P1285
   Frazer IH, 2004, VACCINE, V23, P172, DOI 10.1016/j.vaccine.2004.05.013
   Frazer IH, 1999, IMMUNOL REV, V168, P131, DOI 10.1111/j.1600-065X.1999.tb01288.x
   FREEDMAN RS, 1994, J IMMUNOTHER, V16, P198, DOI 10.1097/00002371-199410000-00004
   Gulley JL, 2008, CLIN CANCER RES, V14, P3060, DOI 10.1158/1078-0432.CCR-08-0126
   Hallez S, 2004, CANCER IMMUNOL IMMUN, V53, P642, DOI 10.1007/s00262-004-0501-4
   Heintz APM, 2006, INT J GYNECOL OBSTET, V95, pS161, DOI 10.1016/S0020-7292(06)60033-7
   HERLYN D, 1993, HYBRIDOMA, V12, P515, DOI 10.1089/hyb.1993.12.515
   Hernando JJ, 2002, CANCER IMMUNOL IMMUN, V51, P45, DOI 10.1007/s00262-001-0255-1
   Hernando JJ, 2007, LANCET ONCOL, V8, P451, DOI 10.1016/S1470-2045(07)70142-0
   Hodi FS, 2010, NEW ENGL J MED, V363, P711, DOI 10.1056/NEJMoa1003466
   IOANNIDES CG, 1993, J IMMUNOL, V151, P3693
   Jemal A, 2009, CA-CANCER J CLIN, V59, P225, DOI 10.3322/caac.20006
   JENKINS MK, 1993, CURR OPIN IMMUNOL, V5, P361, DOI 10.1016/0952-7915(93)90054-V
   JERNE NK, 1974, ANN INST PASTEUR IMM, VC125, P373
   JUNE CH, 1990, IMMUNOL TODAY, V11, P211, DOI 10.1016/0167-5699(90)90085-N
   Kantoff PW, 2010, NEW ENGL J MED, V363, P411, DOI 10.1056/NEJMoa1001294
   Kaufmann AM, 2007, INT J CANCER, V121, P2794, DOI 10.1002/ijc.23022
   Kaumaya PTP, 2009, J CLIN ONCOL, V27, P5270, DOI 10.1200/JCO.2009.22.3883
   Kenter GG, 2008, CLIN CANCER RES, V14, P169, DOI 10.1158/1078-0432.CCR-07-1881
   LAMERS CHJ, 1995, INT J CANCER, V60, P450, DOI 10.1002/ijc.2910600405
   Leffers N, 2010, COCHRANE DB SYST REV, V1
   Levine BL, 1997, J IMMUNOL, V159, P5921
   Li D, 2011, IMMUNOL LETT, V135, P124, DOI 10.1016/j.imlet.2010.10.012
   Li DY, 2011, CLIN VACCINE IMMUNOL, V18, P1497, DOI 10.1128/CVI.05133-11
   Loveland BE, 2006, CLIN CANCER RES, V12, P869, DOI 10.1158/1078-0432.CCR-05-1574
   Lum LG, 2001, J IMMUNOTHER, V24, P408, DOI 10.1097/00002371-200109000-00003
   Marijt E, 2007, HAEMATOL-HEMATOL J, V92, P72, DOI 10.3324/haematol.10433
   Markman M, 2009, INT J GYNECOL CANCER, V19, P223, DOI 10.1111/IGC.0b013e31819bdc7e
   MITTELMAN A, 1992, MT SINAI J MED, V59, P234
   Mohebtash M, 2011, CLIN CANCER RES, V17, P7164, DOI 10.1158/1078-0432.CCR-11-0649
   Morse MA, 1999, CLIN CANCER RES, V5, P1331
   Muderspach L, 2000, CLIN CANCER RES, V6, P3406
   Napoletano C, 2010, J CELL MOL MED, V14, P2748, DOI 10.1111/j.1582-4934.2009.00911.x
   Napoletano C, 2008, AM J OBSTET GYNECOL, V198, DOI 10.1016/j.ajog.2007.05.019
   Odunsi K, 2007, P NATL ACAD SCI USA, V104, P12837, DOI 10.1073/pnas.0703342104
   Odunsi K, 2012, P NATL ACAD SCI USA, V109, P5797, DOI 10.1073/pnas.1117208109
   Ohno S, 2011, ANTICANCER RES, V31, P2447
   Peoples GE, 1999, CLIN CANCER RES, V5, P4214
   Pfisterer J, 2006, ANN ONCOL, V17, P1568, DOI 10.1093/annonc/mdl357
   Pfisterer J, 2011, J CLIN ONCOL S
   Reinartz S, 2004, CLIN CANCER RES, V10, P1580, DOI 10.1158/1078-0432.CCR-03-0056
   Roman LD, 2007, GYNECOL ONCOL, V106, P558, DOI 10.1016/j.ygyno.2007.05.038
   Rustin GJ, 2003, J CLIN ONCOL, V21, P187
   Rustin GJS, 2004, JNCI-J NATL CANCER I, V96, P487, DOI 10.1093/jnci/djh081
   Sabbatini P, 2006, CLIN CANCER RES, V12, P5503, DOI 10.1158/1078-0432.CCR-05-2670
   Sabbatini PJ, 2007, CLIN CANCER RES, V13, P4170, DOI 10.1158/1078-0432.CCR-06-2949
   Sabbatini PJ, 2000, INT J CANCER, V87, P79
   Salazar LG, 2005, J CLIN ONCOL, V23, P7397, DOI 10.1200/JCO.2005.07.020
   Sandmaier BM, 1999, J IMMUNOTHER, V22, P54, DOI 10.1097/00002371-199901000-00008
   Santin AD, 2006, GYNECOL ONCOL, V100, P469, DOI 10.1016/j.ygyno.2005.09.040
   Santin AD, 2002, NEW ENGL J MED, V346, P1752, DOI 10.1056/NEJM200205303462219
   Santin AD, 2008, J VIROL, V82, P1968, DOI 10.1128/JVI.02343-07
   SCHLEBUSCH H, 1995, HYBRIDOMA, V14, P167, DOI 10.1089/hyb.1995.14.167
   Sheets EE, 2003, AM J OBSTET GYNECOL, V188, P916, DOI 10.1067/mob.2003.256
   Sheu BC, 2005, CLIN IMMUNOL, V115, P295, DOI 10.1016/j.clim.2005.02.001
   Soto U, 1999, ONCOGENE, V18, P3187, DOI 10.1038/sj.onc.1202765
   STEIS RG, 1990, J CLIN ONCOL, V8, P1618, DOI 10.1200/JCO.1990.8.10.1618
   Steller MA, 1998, CLIN CANCER RES, V4, P2103
   STEWART JA, 1990, CANCER RES, V50, P6302
   THOMPSON CB, 1989, P NATL ACAD SCI USA, V86, P1333, DOI 10.1073/pnas.86.4.1333
   Tibben JG, 1996, INT J CANCER, V66, P477
   Toh U, 2000, CLIN CANCER RES, V6, P4663
   Tsuda N, 2004, J IMMUNOTHER, V27, P60, DOI 10.1097/00002371-200401000-00006
   Wagner U, 2001, CLIN CANCER RES, V7, P1154
   Welters MJP, 2008, CLIN CANCER RES, V14, P178, DOI 10.1158/1078-0432.CCR-07-1880
   Wright SE, 2000, J IMMUNOTHER, V23, P2, DOI 10.1097/00002371-200001000-00002
   Wright SE, 2008, IMMUNOL INVEST, V37, P215, DOI 10.1080/08820130801967874
   Wright SE, 2012, J IMMUNOTHER, V35, P196, DOI 10.1097/CJI.0b013e318243f213
   Zitvogel L, 2008, NAT REV IMMUNOL, V8, P59, DOI 10.1038/nri2216
   Zwaveling S, 2002, J IMMUNOL, V169, P350, DOI 10.4049/jimmunol.169.1.350
NR 101
TC 11
Z9 13
U1 0
U2 9
PU BENTHAM SCIENCE PUBL LTD
PI SHARJAH
PA EXECUTIVE STE Y-2, PO BOX 7917, SAIF ZONE, 1200 BR SHARJAH, U ARAB
   EMIRATES
SN 1566-5240
EI 1875-5666
J9 CURR MOL MED
JI Curr. Mol. Med.
PD MAY
PY 2013
VL 13
IS 4
BP 648
EP 669
PG 22
WC Medicine, Research & Experimental
SC Research & Experimental Medicine
GA 119SH
UT WOS:000317117400014
PM 22934850
DA 2021-05-03
ER

PT J
AU Zheng, J
   Guo, Y
   Ji, X
   Cui, LX
   He, W
AF Zheng, Jing
   Guo, Yang
   Ji, Xu
   Cui, Lianxian
   He, Wei
TI A novel antibody-like TCR gamma delta-Ig fusion protein exhibits
   antitumor activity against human ovarian carcinoma
SO CANCER LETTERS
LA English
DT Article
DE TCR gamma delta; ADCC; Tumor-targeted immunotherapy; Xenograft model
ID T-CELL-RECEPTOR; TUMOR-CELLS; MONOCLONAL-ANTIBODY; IN-VITRO; ANTIGEN
   RECOGNITION; NONPEPTIDE ANTIGENS; ADOPTIVE TRANSFER; HIGH-AFFINITY;
   CANCER; VIVO
AB TCR gamma 9 delta 2(OT3) is a tumor-specific TCR with an unique complementarity-determining region 3 (CDR3) sequence, referred to as OT3, in its delta 2 chain. This region was identified in tumor-infiltrating lymphocytes (TILs) from human ovarian epithelial carcinoma. We demonstrated that TCR gamma 9 delta 2(OT3)-Fc, a fusion protein composed of the complete extracellular domains of the gamma 9 and delta 2 chains linked to the Fc domains of human IgG1, exhibited successful binding to multiple human carcinoma cell lines. In vitro, TCR gamma 9 delta 2(OT3)-Fc mediated cell killing via antibody-dependent cellular cytotoxicity (ADCC) in a dose-dependent manner. In vivo, TCR gamma 9 delta 2(OT3)-Fc significantly inhibited tumor growth and enhanced survival in human ovarian carcinoma xenograft models. Our findings suggest that the TCR gamma 9 delta 2(OT3)-Fc fusion protein possesses both the antigen-recognition properties of TCR gamma delta and the Fc-mediated effector functions of the antibody. (C) 2013 Published by Elsevier Ireland Ltd.
C1 [He, Wei] Chinese Acad Med Sci, Inst Basic Med Sci, Dept Immunol, Beijing 100005, Peoples R China.
   [He, Wei] Peking Union Med Coll, Natl Key Lab Med Mol Biol, Beijing 100021, Peoples R China.
RP He, W (corresponding author), Chinese Acad Med Sci, Inst Basic Med Sci, Dept Immunol, 5 Dong Dan San Tiao, Beijing 100005, Peoples R China.
EM jingzheng0420@gmail.com; heweiimu@public.bta.-net.cn
FU National Program for Biomedical Hightech, the Ministry of Science and
   Technology (China PR) [2006AA02A245]; National Major Science &
   Technology Specific Projects of the Twelfth Five-Year Plan (China PR)
   [2012ZX10002015-008]
FX This work was supported by grants from the National Program for
   Biomedical Hightech, the Ministry of Science and Technology (China PR;
   2006AA02A245) and the National Major Science & Technology Specific
   Projects of the Twelfth Five-Year Plan (China PR; 2012ZX10002015-008).
CR Alli R, 2011, PLOS ONE, V6, DOI 10.1371/journal.pone.0018027
   Belmont HJ, 2006, CLIN IMMUNOL, V121, P29, DOI 10.1016/j.clim.2006.05.005
   Besser MJ, 2010, CLIN CANCER RES, V16, P2646, DOI 10.1158/1078-0432.CCR-10-0041
   Boulter JM, 2005, CLIN EXP IMMUNOL, V142, P454
   BUKOWSKI JF, 1995, J IMMUNOL, V154, P998
   Card KF, 2004, CANCER IMMUNOL IMMUN, V53, P345, DOI 10.1007/s00262-003-0450-3
   Cartron G, 2002, BLOOD, V99, P754, DOI 10.1182/blood.V99.3.754
   Chen H, 2008, J BIOL CHEM, V283, P12528, DOI 10.1074/jbc.M708067200
   Chien YH, 2007, IMMUNOL REV, V215, P46, DOI 10.1111/j.1600-065X.2006.00470.x
   Dudley ME, 2003, J IMMUNOTHER, V26, P332, DOI 10.1097/00002371-200307000-00005
   Epel M, 2002, CANCER IMMUNOL IMMUN, V51, P565, DOI 10.1007/s00262-002-0312-4
   Gober HJ, 2003, J EXP MED, V197, P163, DOI 10.1084/jem.20021500
   Gomes AQ, 2010, HAEMATOL-HEMATOL J, V95, P1397, DOI 10.3324/haematol.2009.020602
   Graff CP, 2003, CANCER RES, V63, P1288
   Hainsworth JD, 2002, J CLIN ONCOL, V20, P4261, DOI 10.1200/JCO.2002.08.674
   Higano CS, 2009, CANCER-AM CANCER SOC, V115, P3670, DOI 10.1002/cncr.24429
   Holler PD, 2000, P NATL ACAD SCI USA, V97, P5387, DOI 10.1073/pnas.080078297
   Kong Y, 2009, BLOOD, V114, P310, DOI 10.1182/blood-2008-12-196287
   Kreslavsky T, 2010, SEMIN IMMUNOL, V22, P214, DOI 10.1016/j.smim.2010.04.001
   McKee MD, 2007, FRONT BIOSCI-LANDMRK, V12, P919, DOI 10.2741/2114
   Molloy PE, 2005, CURR OPIN PHARMACOL, V5, P438, DOI 10.1016/j.coph.2005.02.004
   Mookerjee-Basu J, 2010, J IMMUNOL, V184, P6920, DOI 10.4049/jimmunol.0904024
   MORITA CT, 1995, IMMUNITY, V3, P495, DOI 10.1016/1074-7613(95)90178-7
   Mosquera LA, 2005, J IMMUNOL, V174, P4381, DOI 10.4049/jimmunol.174.7.4381
   Nedellec S, 2010, SEMIN IMMUNOL, V22, P199, DOI 10.1016/j.smim.2010.04.004
   Ochi T, 2010, J BIOMED BIOTECHNOL, DOI 10.1155/2010/521248
   Peng LM, 2002, J IMMUNOL, V169, P4811, DOI 10.4049/jimmunol.169.9.4811
   Rapoport AP, 2005, NAT MED, V11, P1230, DOI 10.1038/nm1310
   Reiman JM, 2007, SEMIN CANCER BIOL, V17, P275, DOI 10.1016/j.semcancer.2007.06.009
   Scotet E, 2005, IMMUNITY, V22, P71, DOI 10.1016/j.immuni.2004.11.012
   Shin S, 2005, SCIENCE, V308, P252, DOI 10.1126/science.1106480
   Shinkawa T, 2003, J BIOL CHEM, V278, P3466, DOI 10.1074/jbc.M210665200
   Starr TK, 2003, ANNU REV IMMUNOL, V21, P139, DOI 10.1146/annurev.immunol.21.120601.141107
   Stavenhagen JB, 2007, CANCER RES, V67, P8882, DOI 10.1158/0008-5472.CAN-07-0696
   TANAKA Y, 1995, NATURE, V375, P155, DOI 10.1038/375155a0
   Vantourout P, 2009, J IMMUNOL, V183, P3848, DOI 10.4049/jimmunol.0901085
   Verma B, 2010, J IMMUNOL, V184, P2156, DOI 10.4049/jimmunol.0902414
   Villamor N, 2003, SEMIN ONCOL, V30, P424, DOI 10.1016/S0093-7754(03)00261-6
   Vogel CL, 2001, ONCOLOGY-BASEL, V61, P37, DOI 10.1159/000055400
   Wang H, 2010, J IMMUNOL, V184, P6209, DOI 10.4049/jimmunol.1000231
   Wang Z, 2008, CANCER LETT, V272, P242, DOI 10.1016/j.canlet.2008.07.015
   Weiner LM, 2010, NAT REV IMMUNOL, V10, P317, DOI 10.1038/nri2744
   Wen JH, 2008, CANCER IMMUNOL IMMUN, V57, P1781, DOI 10.1007/s00262-008-0504-7
   Wrobel P, 2007, SCAND J IMMUNOL, V66, P320, DOI 10.1111/j.1365-3083.2007.01963.x
   Xi XY, 2009, J BIOL CHEM, V284, P27449, DOI 10.1074/jbc.M109.011684
   Xu CP, 2007, MOL IMMUNOL, V44, P302, DOI 10.1016/j.molimm.2006.03.010
   Zhao H, 2012, CELL MOL IMMUNOL, V9, P147, DOI 10.1038/cmi.2011.28
NR 47
TC 8
Z9 9
U1 0
U2 11
PU ELSEVIER IRELAND LTD
PI CLARE
PA ELSEVIER HOUSE, BROOKVALE PLAZA, EAST PARK SHANNON, CO, CLARE, 00000,
   IRELAND
SN 0304-3835
EI 1872-7980
J9 CANCER LETT
JI Cancer Lett.
PD DEC 1
PY 2013
VL 341
IS 2
BP 150
EP 158
DI 10.1016/j.canlet.2013.07.036
PG 9
WC Oncology
SC Oncology
GA 267KK
UT WOS:000328096300005
PM 23920126
DA 2021-05-03
ER

PT J
AU Parinyanitikul, N
   Blumenschein, GR
   Wu, Y
   Lei, XD
   Chavez-MacGregor, M
   Smart, M
   Gonzalez-Angulo, AM
AF Parinyanitikul, Napa
   Blumenschein, George R.
   Wu, Yun
   Lei, Xiudong
   Chavez-MacGregor, Mariana
   Smart, Melody
   Gonzalez-Angulo, Ana Maria
TI Mesothelin Expression and Survival Outcomes in Triple Receptor Negative
   Breast Cancer
SO CLINICAL BREAST CANCER
LA English
DT Article
DE Mesothelin expression; Triple-negative breast cancer; Prognosis
ID PROLONGED PATIENT SURVIVAL; MONOCLONAL-ANTIBODY; ESTROGEN-RECEPTOR;
   OVARIAN CANCERS; GASTRIC-CANCER; IMMUNOTHERAPY; TARGET; ADENOCARCINOMAS;
   DIFFERENTIATION; CARCINOMAS
AB Mesothelin is an ideal tumor-associated marker for the development of targeted therapy due to its limited expression in normal tissues. Mesothelin expression was identified in 34% of patients with triple-negative breast cancer. Mesothelin expression did not correlate with survival outcomes in patients with triple-negative breast cancer.
   Background: Mesothelin is an ideal tumor-associated marker for the development of targeted therapy due to its limited expression in normal tissues. The aim of this study was to evaluate mesothelin expression in triple-negative breast cancer (TNBC) and its correlation with survival outcomes. Methods: Mesothelin expression was completed by using immunohistochemistry and was quantified by the H score. An H score > 10 was considered positive. Patient characteristics were compared by mesothelin expression. The Kaplan-Meier product limit method was used to estimate survival outcomes. Cox proportional hazards models was used to adjust for patient and tumor characteristics. Results: The median age was 52 years. Of the 109 patients with TNBC, 37 (34%) were positive for mesothelin expression. There were no differences on patient and/or tumor characteristics by mesothelin expression with the exception of high frequency of lymphovascular space invasion in mesothelin-negative tumors (2P = .03). At a median follow-up of 75.8 months, 20 (18.3%) patients had experienced a recurrence, and 22 (20.2%) had died. Five-year progression-free survival was 87% and 92% in patients with mesothelin-positive and those with mesothelin-negative tumors (2P = .43). Five-year overall survival was 85% and 91% in patients with mesothelin-positive and those with mesothelin-negative tumors (2P = .57), respectively. Mesothelin expression was not an independent predictor of survival outcomes. Conclusion: Mesothelin expression was identified in 34% of patients with TNBC. Mesothelin expression did not correlate with survival outcomes in patients with TNBC. (C) 2013 Elsevier Inc. All rights reserved.
C1 [Parinyanitikul, Napa; Chavez-MacGregor, Mariana; Gonzalez-Angulo, Ana Maria] Univ Texas MD Anderson Canc Ctr, Dept Breast Med Oncol, Houston, TX 77230 USA.
   [Blumenschein, George R.] Univ Texas MD Anderson Canc Ctr, Dept Thorac Head & Neck Med Oncol, Houston, TX 77230 USA.
   [Wu, Yun] Univ Texas MD Anderson Canc Ctr, Dept Pathol, Houston, TX 77230 USA.
   [Lei, Xiudong] Univ Texas MD Anderson Canc Ctr, Dept Biostat, Houston, TX 77230 USA.
   [Smart, Melody] Univ Texas MD Anderson Canc Ctr, Dept Invest Canc Therapeut, Houston, TX 77230 USA.
   [Gonzalez-Angulo, Ana Maria] Univ Texas MD Anderson Canc Ctr, Dept Syst Biol, Houston, TX 77230 USA.
RP Gonzalez-Angulo, AM (corresponding author), Univ Texas MD Anderson Canc Ctr, Dept Breast Med Oncol, 1515 Holcombe Blvd,Unit 1354, Houston, TX 77230 USA.
EM agonzalez@mdanderson.org
RI Gregor, Mariana Chavez Mac/AAL-1455-2020
OI Chavez Mac Gregor, Mariana/0000-0002-7189-0763
FU American Cancer SocietyAmerican Cancer Society
   [121329-RSG-11-187-01-TBG]; National Cancer Institute through The
   University of Texas MD Anderson Cancer CenterUnited States Department of
   Health & Human ServicesNational Institutes of Health (NIH) - USANIH
   National Cancer Institute (NCI) [P30 CA016672];  [K23CA121994-01];
   NATIONAL CANCER INSTITUTEUnited States Department of Health & Human
   ServicesNational Institutes of Health (NIH) - USANIH National Cancer
   Institute (NCI) [K23CA121994, P30CA016672] Funding Source: NIH RePORTER
FX This work was supported in part by K23CA121994-01 (A. M. G.), an
   American Cancer Society Research Scholar Grant 121329-RSG-11-187-01-TBG
   (A. M. G.), and the National Cancer Institute through The University of
   Texas MD Anderson Cancer Center Support Grant (P30 CA016672).
CR Argani P, 2001, CLIN CANCER RES, V7, P3862
   Baba K, 2012, J SURG ONCOL, V105, P195, DOI 10.1002/jso.22024
   Bera TK, 2000, MOL CELL BIOL, V20, P2902, DOI 10.1128/MCB.20.8.2902-2906.2000
   CHANG K, 1992, INT J CANCER, V50, P373, DOI 10.1002/ijc.2910500308
   CHANG K, 1992, AM J SURG PATHOL, V16, P259, DOI 10.1097/00000478-199203000-00006
   Chang K, 1996, P NATL ACAD SCI USA, V93, P136, DOI 10.1073/pnas.93.1.136
   Cheng WF, 2009, BRIT J CANCER, V100, P1144, DOI 10.1038/sj.bjc.6604964
   Einama T, 2012, BRIT J CANCER, V107, P137, DOI 10.1038/bjc.2012.235
   Einama T, 2011, PANCREAS, V40, P1276, DOI 10.1097/MPA.0b013e318221bed8
   Hammond MEH, 2010, J CLIN ONCOL, V28, P2784, DOI 10.1200/JCO.2009.25.6529
   Hassan R, 2005, AM J CLIN PATHOL, V124, P838, DOI 10.1309/F1B64CL7H8VJKEAF
   Hassan R, 2004, CLIN CANCER RES, V10, P3937, DOI 10.1158/1078-0432.CCR-03-0801
   Hassan R, 2008, EUR J CANCER, V44, P46, DOI 10.1016/j.ejca.2007.08.028
   Hassan R, 2010, CLIN CANCER RES, V16, P6132, DOI 10.1158/1078-0432.CCR-10-2275
   Kelly RJ, 2012, MOL CANCER THER, V11, P517, DOI 10.1158/1535-7163.MCT-11-0454
   Kennecke H, 2010, J CLIN ONCOL, V28, P3271, DOI 10.1200/JCO.2009.25.9820
   Ma JC, 2012, J BIOL CHEM, V287, P33123, DOI 10.1074/jbc.M112.381756
   MCCARTY KS, 1985, ARCH PATHOL LAB MED, V109, P716
   Nguyen PL, 2008, J CLIN ONCOL, V26, P2373, DOI 10.1200/JCO.2007.14.4287
   Ordonez NG, 2003, MODERN PATHOL, V16, P192, DOI 10.1097/01.MP.0000056981.16578.C3
   Raghav KPS, 2012, CANCER-AM CANCER SOC, V118, P1498, DOI 10.1002/cncr.26431
   Rakha EA, 2006, J PATHOL, V208, P495, DOI 10.1002/path.1916
   Rakha EA, 2008, J CLIN ONCOL, V26, P2568, DOI 10.1200/JCO.2007.13.1748
   Roe OD, 2008, LUNG CANCER, V61, P235, DOI 10.1016/j.lungcan.2007.12.025
   Rump A, 2004, J BIOL CHEM, V279, P9190, DOI 10.1074/jbc.M312372200
   SHOUSHA S, 1997, CURR DIAGN PATHOL, V4, P176
   Swierczynski SL, 2004, HUM PATHOL, V35, P357, DOI 10.1016/j.humpath.2003.10.012
   Tabernero J, 2008, J CLIN ONCOL, V26, P1603, DOI 10.1200/JCO.2007.14.5482
   Tchou J, 2012, BREAST CANCER RES TR, V133, P799, DOI 10.1007/s10549-012-2018-4
   Wang K, 2012, PLOS ONE, V7, DOI 10.1371/journal.pone.0033214
   Wang L, 2012, J INT MED RES, V40, P909, DOI 10.1177/147323001204000309
   Yen MJ, 2006, CLIN CANCER RES, V12, P827, DOI 10.1158/1078-0432.CCR-05-1397
NR 32
TC 22
Z9 22
U1 0
U2 10
PU CIG MEDIA GROUP, LP
PI DALLAS
PA 3500 MAPLE AVENUE, STE 750, DALLAS, TX 75219-3931 USA
SN 1526-8209
J9 CLIN BREAST CANCER
JI Clin. Breast Cancer
PD OCT
PY 2013
VL 13
IS 5
BP 378
EP 384
DI 10.1016/j.clbc.2013.05.001
PG 7
WC Oncology
SC Oncology
GA 217FE
UT WOS:000324341600011
PM 23810431
OA Green Accepted
DA 2021-05-03
ER

PT J
AU Kandalaft, LE
   Chiang, CL
   Tanyi, J
   Motz, G
   Balint, K
   Mick, R
   Coukos, G
AF Kandalaft, Lana E.
   Chiang, Cheryl L.
   Tanyi, Janos
   Motz, Greg
   Balint, Klara
   Mick, Rosemarie
   Coukos, George
TI A Phase I vaccine trial using dendritic cells pulsed with autologous
   oxidized lysate for recurrent ovarian cancer
SO JOURNAL OF TRANSLATIONAL MEDICINE
LA English
DT Article
DE Recurrent ovarian cancer; Immunotherapy; Tumor vaccine; HOCl;
   Bevacizumab; Cyclophosphamide
ID ENDOTHELIAL GROWTH-FACTOR; REGULATORY T-CELLS; TUMOR-INFILTRATING
   LYMPHOCYTES; ACID ENHANCES IMMUNOGENICITY; ANTITUMOR IMMUNE-RESPONSE;
   HUMAN NEUTROPHILS EMPLOY; KAPPA-B ACTIVATION; EPITHELIAL OVARIAN;
   HYPOCHLOROUS ACID; ADOPTIVE IMMUNOTHERAPY
AB Purpose: Ovarian cancer, like most solid tumors, is in dire need of effective therapies. The significance of this trial lies in its promise to spearhead the development of combination immunotherapy and to introduce novel approaches to therapeutic immunomodulation, which could enable otherwise ineffective vaccines to achieve clinical efficacy.
   Rationale: Tumor-infiltrating T cells have been associated with improved outcome in ovarian cancer, suggesting that activation of antitumor immunity will improve survival. However, molecularly defined vaccines have been generally disappointing. Cancer vaccines elicit a modest frequency of low-to-moderate avidity tumor-specific T-cells, but powerful tumor barriers dampen the engraftment, expansion and function of these effector T-cells in the tumor, thus preventing them from reaching their full therapeutic potential. Our work has identified two important barriers in the tumor microenvironment: the blood-tumor barrier, which prevents homing of effector T cells, and T regulatory cells, which inactivate effector T cells. We hypothesize that cancer vaccine therapy will benefit from combinations that attenuate these two barrier mechanisms.
   Design: We propose a three-cohort sequential study to investigate a combinatorial approach of a new dendritic cell (DC) vaccine pulsed with autologous whole tumor oxidized lysate, in combination with antiangiogenesis therapy (bevacizumab) and metronomic cyclophosphamide, which impacts Treg cells.
   Innovation: This study uses a novel autologous tumor vaccine developed with 4-day DCs pulsed with oxidized lysate to elicit antitumor response. Furthermore, the combination of bevacizumab with a whole tumor antigen vaccine has not been tested in the clinic. Finally the combination of bevacizumab and metronomic cyclophosphamide in immunotherapy is novel.
C1 [Kandalaft, Lana E.; Chiang, Cheryl L.; Tanyi, Janos; Motz, Greg; Balint, Klara; Coukos, George] Univ Penn, Ovarian Canc Res Ctr, Philadelphia, PA 19104 USA.
   [Mick, Rosemarie] Univ Penn, Dept Biostat & Epidemiol, Perelman Sch Med, Philadelphia, PA 19104 USA.
RP Kandalaft, LE (corresponding author), Univ Penn, Ovarian Canc Res Ctr, Philadelphia, PA 19104 USA.
EM lknd@mail.med.upenn.edu
RI Coukos, George/ABG-7389-2020; Kandalaft, Lana/AAP-8104-2020
OI Coukos, George/0000-0001-8813-7367; Kandalaft, Lana/0000-0002-1575-6674
FU National Cancer Institute Ovarian SPORE [P01-CA83638]; National
   Institution of HealthUnited States Department of Health & Human
   ServicesNational Institutes of Health (NIH) - USA [FD003520-02]; Ovarian
   Cancer Immunotherapy Initiative; Marcus Foundation; FOOD AND DRUG
   ADMINISTRATIONUnited States Department of Health & Human Services
   [R01FD003520] Funding Source: NIH RePORTER; NATIONAL CANCER
   INSTITUTEUnited States Department of Health & Human ServicesNational
   Institutes of Health (NIH) - USANIH National Cancer Institute (NCI)
   [P50CA083638] Funding Source: NIH RePORTER
FX The development of the study protocol was supported by National Cancer
   Institute Ovarian SPORE grant P01-CA83638, National Institution of
   Health R01 grant FD003520-02, the Ovarian Cancer Immunotherapy
   Initiative, and the Marcus Foundation.
CR Adams SF, 2009, CANCER-AM CANCER SOC, V115, P2891, DOI 10.1002/cncr.24317
   Aghajanian C, 2012, J CLIN ONCOL, V30, P2039, DOI 10.1200/JCO.2012.42.0505
   Almand B, 2000, CLIN CANCER RES, V6, P1755
   Andersen MH, 2002, HISTOL HISTOPATHOL, V17, P669, DOI 10.14670/HH-17.669
   Anderson MM, 1999, J CLIN INVEST, V104, P103, DOI 10.1172/JCI3042
   Anderson MM, 1997, J CLIN INVEST, V99, P424, DOI 10.1172/JCI119176
   Ardavin Carlos, 2004, Immunity, V20, P17, DOI 10.1016/S1074-7613(03)00352-2
   AWWAD M, 1989, CANCER RES, V49, P1649
   Babcock B, 1998, MOL IMMUNOL, V35, P1121, DOI 10.1016/S0161-5890(98)00100-X
   Banchereau J, 2000, ANNU REV IMMUNOL, V18, P767, DOI 10.1146/annurev.immunol.18.1.767
   Bedrosian I, 2003, J CLIN ONCOL, V21, P3826, DOI 10.1200/JCO.2003.04.042
   Bell D, 2011, NATURE, V474, P609, DOI 10.1038/nature10166
   BERD D, 1986, CANCER RES, V46, P2572
   BERD D, 1988, CANCER INVEST, V6, P337, DOI 10.3109/07357908809080657
   Berger TG, 2005, J IMMUNOL METHODS, V298, P61, DOI 10.1016/j.jim.2005.01.005
   Berger TG, 2002, J IMMUNOL METHODS, V268, P131, DOI 10.1016/S0022-1759(02)00189-8
   Bouzin C, 2007, J IMMUNOL, V178, P1505, DOI 10.4049/jimmunol.178.3.1505
   Buckanovich RJ, 2008, NAT MED, V14, P28, DOI 10.1038/nm1699
   Butterfield LH, 2008, J TRANSL MED, V6, DOI 10.1186/1479-5876-6-81
   Callahan MK, 2002, J BIOL CHEM, V277, P33604, DOI 10.1074/jbc.M202890200
   Carrasco-Marin E, 1998, IMMUNOLOGY, V95, P314
   Chen MJ, 2002, PHARMACOL THERAPEUT, V95, P89, DOI 10.1016/S0163-7258(02)00236-X
   Chen YT, 1997, P NATL ACAD SCI USA, V94, P1914, DOI 10.1073/pnas.94.5.1914
   Chianese-Bullock KA, 2008, J IMMUNOTHER, V31, P420, DOI 10.1097/CJI.0b013e31816dad10
   Chiang CLL, 2008, CLIN CANCER RES, V14, P4898, DOI 10.1158/1078-0432.CCR-07-4899
   Chiang CLL, 2006, CANCER IMMUNOL IMMUN, V55, P1384, DOI 10.1007/s00262-006-0127-9
   Chiang CLL, 2011, J TRANSL MED, V9, DOI 10.1186/1479-5876-9-198
   Chiang CLL, 2011, PLOS ONE, V6, DOI 10.1371/journal.pone.0028732
   Chiang CLL, 2010, SEMIN IMMUNOL, V22, P132, DOI 10.1016/j.smim.2010.02.004
   Chu CS, 2008, EXPERT REV ANTICANC, V8, P243, DOI 10.1586/14737140.8.2.243
   Chu CS, 2012, CANCER IMMUNOL IMMUN, V61, P629, DOI 10.1007/s00262-011-1081-8
   Chura JC, 2007, GYNECOL ONCOL, V107, P326, DOI 10.1016/j.ygyno.2007.07.017
   Clarke B, 2008, MOD PATHOL IN PRESS
   Coukos George, 2003, Current Gene Therapy, V3, P113, DOI 10.2174/1566523034578401
   COUNTER CM, 1994, P NATL ACAD SCI USA, V91, P2900, DOI 10.1073/pnas.91.8.2900
   Curiel TJ, 2004, NAT MED, V10, P942, DOI 10.1038/nm1093
   Curiel TJ, 2003, NAT MED, V9, P562, DOI 10.1038/nm863
   Curtis RE, 1999, BLOOD, V94, P2208
   Czerniecki BJ, 2001, CRIT REV IMMUNOL, V21, P157
   Dadmarz R D, 1996, Cancer J Sci Am, V2, P263
   Deacon DH, 2008, BMC CANCER, V8, DOI 10.1186/1471-2407-8-360
   DeBenedette MA, 2011, J IMMUNOTHER, V34, P45, DOI 10.1097/CJI.0b013e3181fb651a
   Dikov MM, 2005, J IMMUNOL, V174, P215, DOI 10.4049/jimmunol.174.1.215
   Dikov MM, 2001, CANCER RES, V61, P2015
   Disis ML, 2001, SEMIN ONCOL, V28, P12, DOI 10.1053/sonc.2001.29721
   Edwards RP, 1997, J CLIN ONCOL, V15, P3399, DOI 10.1200/JCO.1997.15.11.3399
   Emens LA, 2009, J CLIN ONCOL, V27, P5911, DOI 10.1200/JCO.2009.23.3494
   Engels FHC, 1999, P NATL ACAD SCI USA, V96, P10332, DOI 10.1073/pnas.96.18.10332
   Ercolini AM, 2005, J EXP MED, V201, P1591, DOI 10.1084/jem.20042167
   Facciabene A, 2011, NATURE, V475, P226, DOI 10.1038/nature10169
   FISK B, 1995, J EXP MED, V181, P2109, DOI 10.1084/jem.181.6.2109
   Gabrilovich D, 1998, BLOOD, V92, P4150, DOI 10.1182/blood.V92.11.4150.423k45_4150_4166
   Gabrilovich DI, 1996, NAT MED, V2, P1096, DOI 10.1038/nm1096-1096
   Gabrilovich DI, 1999, CLIN CANCER RES, V5, P2963
   Garcia AA, 2005, J CLIN ONCOL, V23, p455S
   Ghazizadeh M, 1997, HUM PATHOL, V28, P960, DOI 10.1016/S0046-8177(97)90012-5
   Ghiringhelli F, 2007, CANCER IMMUNOL IMMUN, V56, P641, DOI 10.1007/s00262-006-0225-8
   Gitlitz BJ, 2003, J IMMUNOTHER, V26, P412, DOI 10.1097/00002371-200309000-00004
   Griffioen AW, 1996, BLOOD, V88, P667, DOI 10.1182/blood.V88.2.667.bloodjournal882667
   Groh V, 2002, NATURE, V419, P734, DOI 10.1038/nature01112
   Hahnfeldt P, 2003, J THEOR BIOL, V220, P545, DOI 10.1006/jtbi.2003.3162
   HALAPI E, 1993, CANCER IMMUNOL IMMUN, V36, P191, DOI 10.1007/BF01741091
   Hamanishi J, 2007, P NATL ACAD SCI USA, V104, P3360, DOI 10.1073/pnas.0611533104
   Hartenbach EM, 1997, CANCER LETT, V121, P169, DOI 10.1016/S0304-3835(97)00350-9
   Hayashi K, 1999, GYNECOL ONCOL, V74, P86, DOI 10.1006/gyno.1999.5430
   Hazen SL, 1996, J CLIN INVEST, V98, P1283, DOI 10.1172/JCI118914
   Hellstrom I, 2001, CANCER RES, V61, P2420
   Hernando JJ, 2002, CANCER IMMUNOL IMMUN, V51, P45, DOI 10.1007/s00262-001-0255-1
   Hodi FS, 2008, P NATL ACAD SCI USA, V105, P3005, DOI 10.1073/pnas.0712237105
   Hodi FS, 2003, P NATL ACAD SCI USA, V100, P4712, DOI 10.1073/pnas.0830997100
   Holmberg LA, 2000, BONE MARROW TRANSPL, V25, P1233, DOI 10.1038/sj.bmt.1702430
   Huang YH, 2012, P NATL ACAD SCI USA, V109, P17561, DOI 10.1073/pnas.1215397109
   Ishida T, 1998, J IMMUNOL, V161, P4842
   Iwashita Y, 2003, CANCER IMMUNOL IMMUN, V52, P155, DOI 10.1007/s00262-002-0360-9
   Kandalaft LE, 2009, CLIN CANCER RES, V15, P4521, DOI 10.1158/1078-0432.CCR-08-0543
   KOOI S, 1993, LYMPHOKINE CYTOK RES, V12, P429
   Koski GK, 2008, IMMUNOL REV, V222, P256, DOI 10.1111/j.1600-065X.2008.00617.x
   Laheru D, 2008, CLIN CANCER RES, V14, P1455, DOI 10.1158/1078-0432.CCR-07-0371
   Lambert LA, 2001, CANCER RES, V61, P641
   Le DT, 2012, CANCER RES, V72, P3439, DOI 10.1158/0008-5472.CAN-11-3912
   Leao IC, 2008, CTS-CLIN TRANSL SCI, V1, P228, DOI 10.1111/j.1752-8062.2008.00070.x
   Leffers N, 2010, COCHRANE DB SYST REV, DOI 10.1002/14651858.CD007287.pub2
   Li B, 2006, CLIN CANCER RES, V12, P6808, DOI 10.1158/1078-0432.CCR-06-1558
   Li MO, 2006, ANNU REV IMMUNOL, V24, P99, DOI 10.1146/annurev.immunol.24.021605.090737
   Luby TM, 2004, CLIN IMMUNOL, V112, P45, DOI 10.1016/j.clim.2004.04.002
   Ma LA, 2010, P NATL ACAD SCI USA, V107, P19461, DOI 10.1073/pnas.1011748107
   Machiels JPH, 2001, CANCER RES, V61, P3689
   Maier T, 2003, BLOOD, V102, P2338, DOI 10.1182/blood-2002-08-2455
   Manning EA, 2007, CLIN CANCER RES, V13, P3951, DOI 10.1158/1078-0432.CCR-07-0374
   MARCINKIEWICZ J, 1992, IMMUNOLOGY, V76, P385
   MARCINKIEWICZ J, 1991, INT J BIOCHEM, V23, P1393, DOI 10.1016/0020-711X(91)90280-Z
   Mazanet MM, 2002, J IMMUNOL, V169, P3581, DOI 10.4049/jimmunol.169.7.3581
   Mendel DB, 2000, ANTI-CANCER DRUG DES, V15, P29
   Miles David, 2003, Clin Breast Cancer, V3 Suppl 4, pS134, DOI 10.3816/CBC.2003.s.002
   Milne K, 2009, PLOS ONE, V4, DOI 10.1371/journal.pone.0006412
   Miyazaki A, 2005, HEMOGLOBIN, V29, P1, DOI 10.1081/HEM-200047004
   MOBUS V, 1993, HYBRIDOMA, V12, P543, DOI 10.1089/hyb.1993.12.543
   Moriwaki H, 1998, ARTERIOSCL THROM VAS, V18, P1541, DOI 10.1161/01.ATV.18.10.1541
   Motz GT, 2011, NAT REV IMMUNOL, V11, P702, DOI 10.1038/nri3064
   Muller WA, 2011, ANNU REV PATHOL-MECH, V6, P323, DOI 10.1146/annurev-pathol-011110-130224
   Murray JL, 2000, SEMIN ONCOL, V27, P71, DOI 10.1053/sonc.2000.19895
   MURRAY JL, 2000, SEMIN ONCOL, V27, P92
   Nair S, 2003, BLOOD, V102, P964, DOI 10.1182/blood-2002-12-3738
   Neller MA, 2008, SEMIN IMMUNOL, V20, P286, DOI 10.1016/j.smim.2008.09.006
   Nestle FO, 1998, NAT MED, V4, P328, DOI 10.1038/nm0398-328
   NORTH RJ, 1982, J EXP MED, V155, P1063, DOI 10.1084/jem.155.4.1063
   Odunsi K, 2003, CANCER RES, V63, P6076
   Odunsi K, 2007, P NATL ACAD SCI USA, V104, P12837, DOI 10.1073/pnas.0703342104
   Ohm JE, 2001, IMMUNOL RES, V23, P263, DOI 10.1385/IR:23:2-3:263
   Ohm JE, 1999, J IMMUNOL, V163, P3260
   Oka K, 1998, P NATL ACAD SCI USA, V95, P9535, DOI 10.1073/pnas.95.16.9535
   Okada H, 2011, J CLIN ONCOL, V29, P330, DOI 10.1200/JCO.2010.30.7744
   Otto K, 2005, VACCINE, V23, P884, DOI 10.1016/j.vaccine.2004.08.007
   Oyama T, 1998, J IMMUNOL, V160, P1224
   Peoples GE, 1998, ANN SURG ONCOL, V5, P743, DOI 10.1007/BF02303486
   PEOPLES GE, 1995, P NATL ACAD SCI USA, V92, P432, DOI 10.1073/pnas.92.2.432
   PEOPLES GE, 1993, SURGERY, V114, P227
   Perren TJ, 2011, NEW ENGL J MED, V365, P2484, DOI 10.1056/NEJMoa1103799
   Prokopowicz ZM, 2010, J IMMUNOL, V184, P824, DOI 10.4049/jimmunol.0902606
   Rabinowich H, 1998, J CLIN INVEST, V101, P2579, DOI 10.1172/JCI1518
   Reth M, 2002, NAT IMMUNOL, V3, P1129, DOI 10.1038/ni1202-1129
   Rini BI, 2006, CANCER-AM CANCER SOC, V107, P67, DOI 10.1002/cncr.21956
   Rodig N, 2003, EUR J IMMUNOL, V33, P3117, DOI 10.1002/eji.200324270
   Rosano L, 2003, AM J PATHOL, V163, P753, DOI 10.1016/S0002-9440(10)63702-9
   Rosano L, 2003, CANCER RES, V63, P2447
   Salani D, 2000, AM J PATHOL, V157, P1703, DOI 10.1016/S0002-9440(10)64807-9
   Santin AD, 2000, OBSTET GYNECOL, V96, P422, DOI 10.1016/S0029-7844(00)00916-9
   Santomasso BD, 2007, P NATL ACAD SCI USA, V104, P19073, DOI 10.1073/pnas.0704336104
   Sasaroli D, 2011, CANCER BIOL THER, V12, P169, DOI 10.4161/cbt.12.3.16260
   Sata M, 1998, NAT MED, V4, P415, DOI 10.1038/nm0498-415
   Sato E, 2005, P NATL ACAD SCI USA, V102, P18538, DOI 10.1073/pnas.0509182102
   Schlienger K, 2003, CLIN CANCER RES, V9, P1517
   Secchiero P, 2008, ARTERIOSCL THROM VAS, V28, pE4, DOI 10.1161/ATVBAHA.107.158451
   Shah CA, 2008, GYNECOL ONCOL, V109, P215, DOI 10.1016/j.ygyno.2008.01.010
   Shih IM, 2004, AM J PATHOL, V164, P1511, DOI 10.1016/S0002-9440(10)63708-X
   Shrimali RK, 2010, CANCER RES, V70, P6171, DOI 10.1158/0008-5472.CAN-10-0153
   Spinella F, 2004, J CARDIOVASC PHARM, V44, pS140, DOI 10.1097/01.fjc.0000166255.12229.0d
   Spinella F, 2002, J BIOL CHEM, V277, P27850, DOI 10.1074/jbc.M202421200
   Spinella F, 2007, CANCER RES, V67, P1725, DOI 10.1158/0008-5472.CAN-06-2606
   Stark JM, 1998, SCAND J IMMUNOL, V48, P475
   Stockert E, 1998, J EXP MED, V187, P1349, DOI 10.1084/jem.187.8.1349
   Stumpf M, 2009, BRIT J CANCER, V101, P1513, DOI 10.1038/sj.bjc.6605274
   Takahashi A, 2004, CANCER IMMUNOL IMMUN, V53, P543, DOI 10.1007/s00262-003-0466-8
   Tatla S, 1999, FREE RADICAL BIO MED, V26, P14, DOI 10.1016/S0891-5849(98)00133-6
   Taylor-Papadimitriou J, 1999, BBA-MOL BASIS DIS, V1455, P301, DOI 10.1016/S0925-4439(99)00055-1
   Thurner B, 1999, J IMMUNOL METHODS, V223, P1, DOI 10.1016/S0022-1759(98)00208-7
   Toes REM, 1998, SEMIN IMMUNOL, V10, P443, DOI 10.1006/smim.1998.0147
   Tomsova M, 2008, GYNECOL ONCOL, V108, P415, DOI 10.1016/j.ygyno.2007.10.016
   Tsuda N, 2004, J IMMUNOTHER, V27, P60, DOI 10.1097/00002371-200401000-00006
   Ueno H, 2010, IMMUNOL REV, V234, P199, DOI 10.1111/j.0105-2896.2009.00884.x
   Vlad AM, 2010, CANCER IMMUNOL IMMUN, V59, P293, DOI 10.1007/s00262-009-0750-3
   Vonderheide RH, 1999, IMMUNITY, V10, P673, DOI 10.1016/S1074-7613(00)80066-7
   Watchmaker PB, 2010, J IMMUNOL, V184, P591, DOI 10.4049/jimmunol.0902062
   Wong SBJ, 2008, J IMMUNOL, V180, P3122, DOI 10.4049/jimmunol.180.5.3122
   Woo EY, 2001, CANCER RES, V61, P4766
   Xie J, 2010, J IMMUNOL, V185, P2306, DOI 10.4049/jimmunol.0903214
   Xu SW, 2003, J IMMUNOL, V171, P2251, DOI 10.4049/jimmunol.171.5.2251
   Yamamoto S, 1997, BRIT J CANCER, V76, P1221, DOI 10.1038/bjc.1997.537
   Yang L, 2004, ADV CANCER RES, V92, P13, DOI 10.1016/S0065-230X(04)92002-7
   Zajac AJ, 1998, CURR OPIN IMMUNOL, V10, P444, DOI 10.1016/S0952-7915(98)80119-2
   Zhang L, 2003, NEW ENGL J MED, V348, P203, DOI 10.1056/NEJMoa020177
   Zhang L, 2002, AM J PATHOL, V161, P2295, DOI 10.1016/S0002-9440(10)64505-1
NR 162
TC 43
Z9 47
U1 1
U2 17
PU BMC
PI LONDON
PA CAMPUS, 4 CRINAN ST, LONDON N1 9XW, ENGLAND
EI 1479-5876
J9 J TRANSL MED
JI J. Transl. Med.
PD JUN 18
PY 2013
VL 11
AR 149
DI 10.1186/1479-5876-11-149
PG 14
WC Medicine, Research & Experimental
SC Research & Experimental Medicine
GA 171PN
UT WOS:000320941600001
PM 23777306
OA DOAJ Gold, Green Published
DA 2021-05-03
ER

PT J
AU Huang, YH
   Terabe, M
   Pendleton, CD
   Khursigara, DS
   Bera, TK
   Pastan, I
   Berzofsky, JA
AF Huang, Yi-Hsiang
   Terabe, Masaki
   Pendleton, C. David
   Khursigara, Deborah Stewart
   Bera, Tapan K.
   Pastan, Ira
   Berzofsky, Jay A.
TI Identification and Enhancement of HLA-A2.1-Restricted CTL Epitopes in a
   New Human Cancer Antigen-POTE
SO PLOS ONE
LA English
DT Article
ID CLASS-I MOLECULES; PROSTATE-CANCER; T-LYMPHOCYTES; INDEPENDENT BINDING;
   PEPTIDE MOTIFS; SIPULEUCEL-T; IMMUNOTHERAPY; HLA-A2.1; VACCINES; MICE
AB Identification of CD8(+) T cell epitopes that can induce T cells to kill tumor cells is a fundamental step for development of a peptide cancer vaccine. POTE protein is a newly identified cancer antigen that was found to be expressed in a wide variety of human cancers, including prostate, colon, lung, breast, ovary and pancreas. Here, we determined HLA-A2.1-restricted cytotoxic T lymphocyte (CTL) epitopes in the POTE protein, and also designed enhanced epitopes by amino acid (AA) substitutions. Five 9-mer peptides were first selected and their binding affinity to HLA-A2 molecules was measured by the T2 binding assay. POTE 272-280 and POTE 323-331 showed the strongest HLA-A2 binding affinity. AA substituted peptides POTE 252-9V (with valine at position 9), POTE 553-1Y (with tyrosine at position 1) and POTE 323-3F (with phenylalanine at position 3) conferred higher affinity for HLA-A2, and induced CTL responses cross-reactive with wild type antigens. While POTE 252-9V was the strongest in this respect, POTE 323-3F had the greatest increase in immunogenicity compared to wild type. Importantly, two modified epitopes (POTE-553-1Y and POTE-323-3F) induced CTLs that killed NCI-H522, a POTE-expressing HLA-A2(+) human non-small cell lung cancer cell line, indicating natural endogenous processing of these epitopes. In conclusion, the immunogenicity of POTE epitopes can be enhanced by peptide modification to induce T cells that kill human cancer cells. A combination of POTE 553-1Y and POTE 323-3F epitopes might be an attractive vaccine strategy for HLA-A2 cancer patients to overcome tolerance induced by tumors and prevent escape.
C1 [Huang, Yi-Hsiang] Natl Yang Ming Univ, Taipei Vet Gen Hosp, Div Gastroenterol, Infect & Immun Res Ctr,Inst Clin Med, Taipei 112, Taiwan.
   [Huang, Yi-Hsiang; Terabe, Masaki; Pendleton, C. David; Khursigara, Deborah Stewart; Berzofsky, Jay A.] NCI, Vaccine Branch, Ctr Canc Res, NIH, Bethesda, MD 20892 USA.
   [Bera, Tapan K.; Pastan, Ira] NCI, Mol Biol Lab, Ctr Canc Res, NIH, Bethesda, MD 20892 USA.
RP Terabe, M (corresponding author), NCI, Vaccine Branch, Ctr Canc Res, NIH, Bethesda, MD 20892 USA.
EM terabe@mail.nih.gov; berzofsk@helix.nih.gov
RI pastan, ira/P-9319-2019
OI pastan, ira/0000-0002-9223-0270; Huang, Yi-Hsiang/0000-0001-5241-5425
FU Taiwan Merit Scholarship [TMS-094-2-B-015]; NCI intramural funding from
   the NCI Center for Cancer Research, National Cancer Institute, NIH,
   Bethesda, Maryland, USA; Taipei Veterans General HospitalTaipei Veterans
   General Hospital [V97S5-002, V100C-104, V101C-147]; NATIONAL CANCER
   INSTITUTEUnited States Department of Health & Human ServicesNational
   Institutes of Health (NIH) - USANIH National Cancer Institute (NCI)
   [ZIABC008753, ZIASC004020] Funding Source: NIH RePORTER
FX Dr. Yi-Hsiang Huang was supported by Taiwan Merit Scholarship
   (TMS-094-2-B-015) and NCI intramural funding from the NCI Center for
   Cancer Research, National Cancer Institute, NIH, Bethesda, Maryland,
   USA; and by funding from Taipei Veterans General Hospital (V97S5-002,
   V100C-104 and V101C-147). The funders had no role in study design, data
   collection and analysis, decision to publish, or preparation of the
   manuscript.
CR Altman JD, 1996, SCIENCE, V274, P94, DOI 10.1126/science.274.5284.94
   Andersen MLM, 2003, SCAND J IMMUNOL, V57, P21, DOI 10.1046/j.1365-3083.2003.01182.x
   Bera TK, 2006, CANCER RES, V66, P52, DOI 10.1158/0008-5472.CAN-05-3014
   Bera TK, 2004, GENE, V337, P45, DOI 10.1016/j.gene.2004.05.009
   Bera TK, 2002, P NATL ACAD SCI USA, V99, P16975, DOI 10.1073/pnas.262655399
   Berzofsky JA, 2005, CANC TREAT, V123, P115
   Berzofsky JA, 2001, NAT REV IMMUNOL, V1, P209, DOI 10.1038/35105075
   Berzofsky JA, 2004, J CLIN INVEST, V113, P1515, DOI 10.1172/JCI200421926
   Berzofsky JA, 2011, VACCINE
   Berzofsky JA, 2012, SEMIN ONCOL, V39, P348, DOI 10.1053/j.seminoncol.2012.02.002
   Cheever MA, 2011, CLIN CANCER RES, V17, P3520, DOI 10.1158/1078-0432.CCR-10-3126
   Cole DK, 2012, NAT COMMUN, V3, DOI 10.1038/ncomms1665
   Denkberg G, 2002, P NATL ACAD SCI USA, V99, P9421, DOI 10.1073/pnas.132285699
   Fauquembergue E, 2010, J IMMUNOTHER, V33, P402, DOI 10.1097/CJI.0b013e3181d366da
   Firat H, 2001, EUR J IMMUNOL, V31, P3064, DOI 10.1002/1521-4141(2001010)31:10<3064::AID-IMMU3064>3.0.CO;2-L
   Firat H, 2002, INT IMMUNOL, V14, P925, DOI 10.1093/intimm/dxf056
   Godel P, 2012, J VIROL, V86, P12422, DOI 10.1128/JVI.01607-12
   Gross DA, 2004, J CLIN INVEST, V113, P425, DOI 10.1172/JCI200419418
   HOGAN KT, 1988, J IMMUNOL, V141, P2519
   Huang YH, 2009, J HEPATOL, V50, P779, DOI 10.1016/j.jhep.2008.11.028
   Hutchinson Lisa, 2012, Nat Rev Clin Oncol, V9, P487, DOI 10.1038/nrclinonc.2012.143
   Kantoff PW, 2010, NEW ENGL J MED, V363, P411, DOI 10.1056/NEJMoa1001294
   Kudrin A, 2012, HUM VACC IMMUNOTHER, V8, P1135, DOI 10.4161/hv.20474
   Moingeon P, 2001, VACCINE, V19, P1305, DOI 10.1016/S0264-410X(00)00372-8
   Newberg MH, 1996, J IMMUNOL, V156, P2473
   NEWBERG MH, 1992, J IMMUNOL, V149, P136
   NIJMAN HW, 1993, EUR J IMMUNOL, V23, P1215, DOI 10.1002/eji.1830230603
   Oh S, 2004, CANCER RES, V64, P2610, DOI 10.1158/0008-5472.CAN-03-2183
   Okazaki T, 2003, J IMMUNOL, V171, P2548, DOI 10.4049/jimmunol.171.5.2548
   Ono T, 2001, P NATL ACAD SCI USA, V98, P3282, DOI 10.1073/pnas.041625098
   PARKER KC, 1994, J IMMUNOL, V152, P163
   Pascolo S, 1997, J EXP MED, V185, P2043, DOI 10.1084/jem.185.12.2043
   Peters B, 2003, BIOINFORMATICS, V19, P1765, DOI 10.1093/bioinformatics/btg247
   POGUE RR, 1995, P NATL ACAD SCI USA, V92, P8166, DOI 10.1073/pnas.92.18.8166
   RAMMENSEE HG, 1995, IMMUNOGENETICS, V41, P178, DOI 10.1007/BF00172063
   Rammensee HG, 1999, IMMUNOGENETICS, V50, P213, DOI 10.1007/s002510050595
   RUPPERT J, 1993, CELL, V74, P929, DOI 10.1016/0092-8674(93)90472-3
   Schwaab T, 2011, EXPERT REV VACCINES, V10, P1113, DOI [10.1586/erv.11.85, 10.1586/ERV.11.85]
   SHIRAI M, 1995, J IMMUNOL, V154, P2733
   Speiser DE, 2008, P NATL ACAD SCI USA, V105, P3849, DOI 10.1073/pnas.0800080105
   Tourdot S, 2000, EUR J IMMUNOL, V30, P3411, DOI 10.1002/1521-4141(2000012)30:12<3411::AID-IMMU3411>3.0.CO;2-R
   Walter S, 2012, NAT MED, V18, P1254, DOI 10.1038/nm.2883
NR 42
TC 7
Z9 10
U1 1
U2 9
PU PUBLIC LIBRARY SCIENCE
PI SAN FRANCISCO
PA 1160 BATTERY STREET, STE 100, SAN FRANCISCO, CA 94111 USA
SN 1932-6203
J9 PLOS ONE
JI PLoS One
PD JUN 4
PY 2013
VL 8
IS 6
AR e64365
DI 10.1371/journal.pone.0064365
PG 11
WC Multidisciplinary Sciences
SC Science & Technology - Other Topics
GA 158IE
UT WOS:000319961900010
PM 23750208
OA DOAJ Gold, Green Published
DA 2021-05-03
ER

PT J
AU Saito, M
   Yano, K
   Kamigaki, T
   Goto, S
AF Saito, Masashi
   Yano, Kazuhito
   Kamigaki, Takashi
   Goto, Shigenori
TI A Patient with Scirrhous Stomach Cancer Treated with Combination of
   Hyperthermotherapy and 5-Aminolevulinic acid (ALA)
SO ANTICANCER RESEARCH
LA English
DT Article; Proceedings Paper
CT 16th Annual Meeting of the Society-of-Biotherapeutic-Approaches
CY DEC 08, 2012
CL Tokyo, JAPAN
SP Soc Biotherapeut Approaches
DE ALA; DCA; hyperthermotherapy; cellular immunotherapy; stomach cancer
ID INDUCED PROTOPORPHYRIN IX; DENDRITIC CELLS; PHOTODYNAMIC THERAPY;
   IMMUNOTHERAPY; FLUORESCENCE; TARGET
AB A 35-year-old female with scirrhous stomach cancer (stage IV) was treated with a combination of 5-aminolevulinic acid (ALA), sodium dichloroacetate (DCA), hyperthermotherapy, and immunotherapy as terminal care. The patient survived for one year and seven months, during which her quality of life was markedly improved and she returned to work. The patient was diagnosed with poorly-differentiated adenocarcinoma and progressive signet-ring cell carcinoma, accompanied by left ovarian metastasis, peritoneal dissemination, and right hydronephrosis stage IV, and treated with combination chemotherapy with tegafur-gimeracil-oteracil potassium (TS-1) and docetaxel. Oral ALA and DCA were concomitantly administered at 50 mg each three times a day (150 mg/day, respectively). In addition, hyperthermotherapy using thermotron was concomitantly performed at 2- to 3-week intervals. Cellular immunotherapy with alpha beta T- and immature dendritic cells was also performed. The disease did not progress for 11 months, her quality of life was markedly improved, and she was able to return to work. However, the signs of enlargement of the ovarian metastatic lesion were noted later, for which chemotherapy with four cycles of second-line paclitaxel and a half dose of irinotecan and cisplatin as third-line treatment were performed. Combination of ALA/DCA, hyperthermotherapy, and cellular immunotherapy may be a low-invasive palliative therapy superior in maintaining quality of life of tumor-bearing terminally ill individuals.
C1 [Saito, Masashi; Kamigaki, Takashi; Goto, Shigenori] Seta Clin Grp, Chiyoda Ku, Tokyo 1020072, Japan.
   [Saito, Masashi] Second Opin Inst Tokyo, Chiyoda Ku, Tokyo, Japan.
   [Saito, Masashi] Second Opin Inst NYC, New York, NY USA.
   [Yano, Kazuhito] Kasumigaura Med Ctr, Tsuchiura, Ibaragi, Japan.
RP Saito, M (corresponding author), Seta Clin Grp, Chiyoda Ku, 3-6-5 Iidabashi, Tokyo 1020072, Japan.
EM m-saito@toushikai.com
CR Ajioka RS, 2006, BBA-MOL CELL RES, V1763, P723, DOI 10.1016/j.bbamcr.2006.05.005
   BEALE SI, 1990, PLANT PHYSIOL, V93, P1273, DOI 10.1104/pp.93.4.1273
   Chibazakura T, 2012, 11 INT C HYP ONC P K
   Fujiwara S, 2013, BRIT J CANCER, V108, P170, DOI 10.1038/bjc.2012.527
   Goto S, 2005, ANTICANCER RES, V25, P3741
   Hirooka Y, 2009, PANCREAS, V38, pE69, DOI 10.1097/MPA.0b013e318197a9e3
   Hong CW, 2012, CANCER RES, V72, P3715, DOI 10.1158/0008-5472.CAN-12-0063
   Hopkins RA, 2012, IMMUNOL RES, V53, P91, DOI 10.1007/s12026-012-8300-z
   Ishizuka M, 2011, INT IMMUNOPHARMACOL, V11, P358, DOI 10.1016/j.intimp.2010.11.029
   Iwai K, 2012, CANCER IMMUNOL IMMUN, V61, P1781, DOI 10.1007/s00262-012-1226-4
   Kato M, 2010, ANTICANCER RES, V30, P3125
   Lee CT, 2012, PLOS ONE, V7, P393, DOI 10.1371/journal.pone.0030077
   Lee CY, 2012, FRONT PSYCHOL, V3, DOI 10.3389/fpsyg.2012.00285
   Mroz Pawel, 2008, P267
   Murtagh FE, 2013, PALLIAT MED, V27
   Nestor Mark S, 2006, J Drugs Dermatol, V5, P140
   Noguchi A, 2011, CYTOTHERAPY, V13, P92, DOI 10.3109/14653249.2010.515581
   Ogura S, 2011, MBC RES NOTES, V4, P66
   Papandreou I, 2011, INT J CANCER, V128, P1001, DOI 10.1002/ijc.25728
   Pierre M B, 2001, BMC Dermatol, V1, P5, DOI 10.1186/1471-5945-1-5
   Robinson DJ, 1998, PHOTOCHEM PHOTOBIOL, V67, P140, DOI 10.1111/j.1751-1097.1998.tb05177.x
   Saji H, 2006, CLIN CANCER RES, V12, P2568, DOI 10.1158/1078-0432.CCR-05-1986
   Sawamoto M, 2013, PHOTOCHEM PHOTOBIOL, V89, P163, DOI 10.1111/j.1751-1097.2012.01215.x
   Takahashi K, 2013, ANTICANCER IN PRESS
   Teng L, 2011, BRIT J CANCER, V104, P798, DOI 10.1038/bjc.2011.12
   Yamamoto J, 2013, CLIN CANC R IN PRESS, V12
   Yamamoto J, 2012, ONCOL REP, V27, P1748, DOI 10.3892/or.2012.1699
NR 27
TC 3
Z9 3
U1 0
U2 7
PU INT INST ANTICANCER RESEARCH
PI ATHENS
PA EDITORIAL OFFICE 1ST KM KAPANDRITIOU-KALAMOU RD KAPANDRITI, PO BOX 22,
   ATHENS 19014, GREECE
SN 0250-7005
EI 1791-7530
J9 ANTICANCER RES
JI Anticancer Res.
PD JUL
PY 2013
VL 33
IS 7
BP 2957
EP 2963
PG 7
WC Oncology
SC Oncology
GA 170EO
UT WOS:000320833300023
PM 23780986
DA 2021-05-03
ER

PT J
AU Leung, J
   Suh, WK
AF Leung, Joanne
   Suh, Woong-Kyung
TI Host B7-H4 Regulates Antitumor T Cell Responses through Inhibition of
   Myeloid-Derived Suppressor Cells in a 4T1 Tumor Transplantation Model
SO JOURNAL OF IMMUNOLOGY
LA English
DT Article
ID HUMAN OVARIAN-CARCINOMA; B7 FAMILY-MEMBER; CANCER-IMMUNOTHERAPY;
   POTENTIAL MECHANISM; MAMMARY-CARCINOMA; GASTRIC-CANCER; BREAST-CANCER;
   LUNG-CANCER; IFN-GAMMA; EXPRESSION
AB B7-H4, a member of the B7 family of T cell immunomodulatory proteins, has been shown to inhibit T cell responses and neutrophil expansion during bacterial infections. However, the role of B7-H4 in the immune response during tumor growth has been unclear. In this study, we examined the host immune responses in B7-H4-deficient (knockout [KO]) or sufficient (wild-type [WT]) BALB/cJ mice upon transplantation of murine 4T1 carcinoma cells that had little B7-H4 expression. We reveal that host B7-H4 not only dampens the antitumor Th1 responses, but also inhibits the protumor function of myeloid-derived suppressor cells (MDSC). We observed increased expression of both antitumor immune effectors and protumor MDSC-associated transcripts in 4T1 tumors grown in B7-H4 KO mice compared with those grown in WT hosts. Consistently, MDSCs derived from B7-H4 KO mice suppressed T cell proliferation more potently than their WT counterparts. Although the primary growth of 4T1 tumors in B7-H4 KO hosts was similar to that in WT mice, tumors that had grown in B7-H4 KO hosts grew much slower than those from WT mice when subsequently transplanted into WT hosts. Importantly, this differential tumor growth during the secondary transplantation was abrogated when recipient mice lacked T cells, indicating that the immune environment in B7-H4 KO hosts allowed outgrowth of 4T1 tumors with reduced immune-evasive capacities against T cells. Thus, B7-H4 can inhibit both antitumor T cells and protumor MDSCs, influencing the immune-evasive character of the outgrowing tumors. These factors should be considered if B7-H4 blockade is to be used for cancer immunotherapy.
C1 [Leung, Joanne; Suh, Woong-Kyung] Inst Rech Clin Montreal, Unite Rech Regulat Immunitaire, Montreal, PQ H2W 1R7, Canada.
   [Leung, Joanne; Suh, Woong-Kyung] McGill Univ, Dept Microbiol & Immunol, Montreal, PQ H3A 2B4, Canada.
   [Suh, Woong-Kyung] Univ Montreal, Fac Med, Montreal, PQ H3T 1J4, Canada.
RP Suh, WK (corresponding author), Inst Rech Clin Montreal, Immune Regulat Lab, Montreal, PQ H2W 1R7, Canada.
EM woong-kyung.suh@ircm.qc.ca
OI Suh, Woong-Kyung/0000-0002-6420-3283
FU Cancer Research Society; Canadian Foundation for InnovationCanada
   Foundation for Innovation; Canadian Institutes for Health Research New
   Investigator AwardCanadian Institutes of Health Research (CIHR)
FX This work was supported by grants from the Cancer Research Society
   (operating fund) and the Canadian Foundation for Innovation
   (infrastructure fund). W.-K.S. was supported by a Canadian Institutes
   for Health Research New Investigator Award.
CR Arigami T, 2011, WORLD J SURG, V35, P2051, DOI 10.1007/s00268-011-1186-4
   Arigami T, 2010, J SURG ONCOL, V102, P748, DOI 10.1002/jso.21722
   Chen C, 2012, CANCER LETT, V317, P99, DOI 10.1016/j.canlet.2011.11.017
   Chen LJ, 2011, CANCER IMMUNOL IMMUN, V60, P1047, DOI 10.1007/s00262-011-1017-3
   Choi IH, 2003, J IMMUNOL, V171, P4650, DOI 10.4049/jimmunol.171.9.4650
   Corzo CA, 2010, J EXP MED, V207, P2439, DOI 10.1084/jem.20100587
   Corzo CA, 2009, J IMMUNOL, V182, P5693, DOI 10.4049/jimmunol.0900092
   Dong HD, 2002, NAT MED, V8, P793, DOI 10.1038/nm730
   Dupre SA, 2008, EXP MOL PATHOL, V85, P174, DOI 10.1016/j.yexmp.2008.05.002
   Elkabets M, 2010, EUR J IMMUNOL, V40, P3347, DOI 10.1002/eji.201041037
   Flies Dallas B., 2011, Yale Journal of Biology and Medicine, V84, P409
   Gabrilovich DI, 2009, NAT REV IMMUNOL, V9, P162, DOI 10.1038/nri2506
   Gadiot J, 2011, CANCER-AM CANCER SOC, V117, P2192, DOI 10.1002/cncr.25747
   Gajewski TF, 2012, MOL ONCOL, V6, P242, DOI 10.1016/j.molonc.2012.01.002
   Habu S, 1983, Tokai J Exp Clin Med, V8, P465
   Heinonen H, 2008, BMC GENOMICS, V9, DOI 10.1186/1471-2164-9-348
   Hino R, 2010, CANCER-AM CANCER SOC, V116, P1757, DOI 10.1002/cncr.24899
   Hoechst B, 2009, HEPATOLOGY, V50, P799, DOI 10.1002/hep.23054
   Jiang JT, 2010, CANCER IMMUNOL IMMUN, V59, P1707, DOI 10.1007/s00262-010-0900-7
   Koebel CM, 2007, NATURE, V450, P903, DOI 10.1038/nature06309
   Krambeck AE, 2006, P NATL ACAD SCI USA, V103, P10391, DOI 10.1073/pnas.0600937103
   Kryczek I, 2006, J EXP MED, V203, P871, DOI 10.1084/jem.20050930
   Kryczek I, 2007, CANCER RES, V67, P8900, DOI 10.1158/0008-5472.CAN-07-1866
   Kryczek I, 2006, J IMMUNOL, V177, P40, DOI 10.4049/jimmunol.177.1.40
   Le HK, 2009, INT IMMUNOPHARMACOL, V9, P900, DOI 10.1016/j.intimp.2009.03.015
   Li HQ, 2009, J IMMUNOL, V182, P240, DOI 10.4049/jimmunol.182.1.240
   MALECKAR JR, 1987, J IMMUNOL, V138, P3873
   Marigo I, 2010, IMMUNITY, V32, P790, DOI 10.1016/j.immuni.2010.05.010
   Mugler KC, 2007, APPL IMMUNOHISTO M M, V15, P363, DOI 10.1097/01.pai.0000213159.79557.71
   Ostrand-Rosenberg S, 2009, J IMMUNOL, V182, P4499, DOI 10.4049/jimmunol.0802740
   Park GB, 2009, IMMUNOLOGY, V128, P360, DOI 10.1111/j.1365-2567.2009.03111.x
   Parsa AT, 2007, NAT MED, V13, P84, DOI 10.1038/nm1517
   Prasad DVR, 2003, IMMUNITY, V18, P863, DOI 10.1016/S1074-7613(03)00147-X
   Pulaski B A, 2001, Curr Protoc Immunol, VChapter 20, DOI 10.1002/0471142735.im2002s39
   Quandt D, 2011, CLIN CANCER RES, V17, P3100, DOI 10.1158/1078-0432.CCR-10-2268
   Salceda S, 2005, EXP CELL RES, V306, P128, DOI 10.1016/j.yexcr.2005.01.018
   Schreiber RD, 2011, SCIENCE, V331, P1565, DOI 10.1126/science.1203486
   Shankaran V, 2001, NATURE, V410, P1107, DOI 10.1038/35074122
   Sica GL, 2003, IMMUNITY, V18, P849, DOI 10.1016/S1074-7613(03)00152-3
   Simon I, 2007, GYNECOL ONCOL, V106, P112, DOI 10.1016/j.ygyno.2007.03.007
   Song H, 2008, CANCER LETT, V266, P227, DOI 10.1016/j.canlet.2008.02.067
   Suh WK, 2006, MOL CELL BIOL, V26, P6403, DOI 10.1128/MCB.00755-06
   Sun YP, 2006, LUNG CANCER-J IASLC, V53, P143, DOI 10.1016/j.lungcan.2006.05.012
   Taube JM, 2012, SCI TRANSL MED, V4, DOI 10.1126/scitranslmed.3003689
   Tringler B, 2006, GYNECOL ONCOL, V100, P44, DOI 10.1016/j.ygyno.2005.08.060
   Tringler B, 2005, CLIN CANCER RES, V11, P1842, DOI 10.1158/1078-0432.CCR-04-1658
   Ugel S, 2012, CELL REP, V2, P628, DOI 10.1016/j.celrep.2012.08.006
   Vincent J, 2010, CANCER RES, V70, P3052, DOI 10.1158/0008-5472.CAN-09-3690
   Wang XJ, 2012, PLOS ONE, V7, DOI 10.1371/journal.pone.0028232
   Wei J, 2011, J EXP MED, V208, P1683, DOI 10.1084/jem.20100639
   Yi KH, 2009, IMMUNOL REV, V229, P145, DOI 10.1111/j.1600-065X.2009.00768.x
   Zang X, 2007, P NATL ACAD SCI USA, V104, P19458, DOI 10.1073/pnas.0709802104
   Zang XX, 2003, P NATL ACAD SCI USA, V100, P10388, DOI 10.1073/pnas.1434299100
   Zhu GF, 2009, BLOOD, V113, P1759, DOI 10.1182/blood-2008-01-133223
   Zou WP, 2008, NAT REV IMMUNOL, V8, P467, DOI 10.1038/nri2326
NR 55
TC 18
Z9 20
U1 0
U2 10
PU AMER ASSOC IMMUNOLOGISTS
PI BETHESDA
PA 9650 ROCKVILLE PIKE, BETHESDA, MD 20814 USA
SN 0022-1767
EI 1550-6606
J9 J IMMUNOL
JI J. Immunol.
PD JUN 15
PY 2013
VL 190
IS 12
BP 6651
EP 6661
DI 10.4049/jimmunol.1201242
PG 11
WC Immunology
SC Immunology
GA 163YE
UT WOS:000320373700078
PM 23686485
OA Bronze
DA 2021-05-03
ER

PT J
AU Kanerva, A
   Nokisalmi, P
   Diaconu, I
   Koski, A
   Cerullo, V
   Liikanen, I
   Tahtinen, S
   Oksanen, M
   Heiskanen, R
   Pesonen, S
   Joensuu, T
   Alanko, T
   Partanen, K
   Laasonen, L
   Kairemo, K
   Pesonen, S
   Kangasniemi, L
   Hemminki, A
AF Kanerva, Anna
   Nokisalmi, Petri
   Diaconu, Iulia
   Koski, Anniina
   Cerullo, Vincenzo
   Liikanen, Ilkka
   Tahtinen, Siri
   Oksanen, Minna
   Heiskanen, Raita
   Pesonen, Saila
   Joensuu, Timo
   Alanko, Tuomo
   Partanen, Kaarina
   Laasonen, Leena
   Kairemo, Kalevi
   Pesonen, Sari
   Kangasniemi, Lotta
   Hemminki, Akseli
TI Antiviral and Antitumor T-cell Immunity in Patients Treated with
   GM-CSF-Coding Oncolytic Adenovirus
SO CLINICAL CANCER RESEARCH
LA English
DT Article
ID CANCER-PATIENTS; OVARIAN-CANCER; NEUTRALIZING ANTIBODIES; PHASE-I;
   FIBER; CYCLOPHOSPHAMIDE; VIRUSES; RECIST
AB Purpose: Multiple injections of oncolytic adenovirus could enhance immunologic response. In the first part of this article, the focus was on immunologic aspects. Sixty patients previously naive to oncolytic virus and who had white blood cells available were treated. Thirty-nine of 60 were assessed after a single virus administration, whereas 21 of 60 received a "serial treatment" consisting of three injections within 10 weeks. In the second part, we focused on 115 patients treated with a granulocyte macrophage colony-stimulating factor (GM-CSF)-coding capsid chimeric adenovirus, CGTG-102.
   Results: Following serial treatment, both increase and decrease in antitumor T cells in blood were seen more frequently, findings which are compatible with induction of T-cell immunity and trafficking of T cells to tumors, respectively. Safety was good in both groups. In 115 patients treated with CGTG-102 (Ad5/3-D24-GMCSF), median overall survival was 111 days following single and 277 days after serial treatment in nonrandomized comparison. Switching the virus capsid for avoiding neutralizing antibodies in a serial treatment featuring three different viruses did not impact safety or efficacy. A correlation between antiviral and antitumor T cells was seen (P = 0.001), suggesting that viral oncolysis can result in epitope spreading and breaking of tumor-associated immunologic tolerance. Alternatively, some patients may be more susceptible to induction of T-cell immunity and/or trafficking.
   Conclusions: These results provide the first human data linking antiviral immunity with antitumor immunity, implying that oncolytic viruses could have an important role in cancer immunotherapy. (C) 2013 AACR.
C1 [Kanerva, Anna; Nokisalmi, Petri; Diaconu, Iulia; Koski, Anniina; Cerullo, Vincenzo; Liikanen, Ilkka; Tahtinen, Siri; Oksanen, Minna; Pesonen, Saila; Pesonen, Sari; Hemminki, Akseli] Univ Helsinki, Canc Gene Therapy Grp, Dept Pathol & Transplantat Lab, Haartman Inst, FIN-00290 Helsinki, Finland.
   [Kanerva, Anna] Univ Helsinki, Cent Hosp, Dept Obstet & Gynecol, FIN-00290 Helsinki, Finland.
   [Joensuu, Timo; Alanko, Tuomo; Partanen, Kaarina; Laasonen, Leena; Kairemo, Kalevi; Hemminki, Akseli] Int Comprehens Canc Ctr Docrates, Helsinki, Finland.
   [Heiskanen, Raita; Kangasniemi, Lotta; Hemminki, Akseli] Oncos Therapeut Ltd, Helsinki, Finland.
RP Hemminki, A (corresponding author), Univ Helsinki, Canc Gene Therapy Grp, POB 63, FIN-00290 Helsinki, Finland.
EM akseli.hemminki@helsinki.fi
RI ; Cerullo, Vincenzo/B-9075-2015
OI Koski-Palken, Anniina/0000-0003-3601-2786; Liikanen,
   Ilkka/0000-0002-0669-3587; Cerullo, Vincenzo/0000-0003-4901-3796
FU Oncos; HUCH Research Funds (EVO); Biocentrum Helsinki; Biocenter
   Finland; University of Helsinki
FX A. Hemminki is employed (other than primary affiliation; e.g.,
   consulting) as a shareholder and consultant in Oncos Therapeutics Ltd;
   has a commercial research grant and ownership interest (including
   patents) in Oncos; and is a consultant/advisory board member of Oncos.
   No potential conflicts of interest were disclosed by the other authors.;
   The study was supported by HUCH Research Funds (EVO), Biocentrum
   Helsinki, Biocenter Finland, and the University of Helsinki.
CR Altieri DC, 2008, NAT REV CANCER, V8, P61, DOI 10.1038/nrc2293
   Bauerschmitz GJ, 2006, MOL THER, V14, P164, DOI 10.1016/j.ymthe.2006.01.010
   Brahmer JR, 2010, J CLIN ONCOL, V28, P3167, DOI 10.1200/JCO.2009.26.7609
   Cerullo V, 2011, MOL THER, V19, P1737, DOI 10.1038/mt.2011.113
   Cerullo V, 2010, CANCER RES, V70, P4297, DOI 10.1158/0008-5472.CAN-09-3567
   Ghiringhelli F, 2007, CANCER IMMUNOL IMMUN, V56, P641, DOI 10.1007/s00262-006-0225-8
   Guo J, 2006, SCIENCE, V314, P1232, DOI 10.1126/science.314.5803.1232
   Guse K, 2011, EXPERT OPIN BIOL TH, V11, P595, DOI 10.1517/14712598.2011.558838
   Hemminki A, 2002, HUM GENE THER, V13, P1505, DOI 10.1089/10430340260185139
   Hemminki O, 2011, CANCER GENE THER, V18, P288, DOI 10.1038/cgt.2010.79
   Johansen P, 2008, P NATL ACAD SCI USA, V105, P5189, DOI 10.1073/pnas.0706296105
   Kanerva A, 2002, MOL THER, V5, P695, DOI 10.1006/mthe.2002.0599
   Kanerva A, 2012, MOL THER, V20, pS43
   Kaufman HL, 2010, ANN SURG ONCOL, V17, P718, DOI 10.1245/s10434-009-0809-6
   Koski A, 2012, MOL THER, V20, P221, DOI 10.1038/mt.2011.230
   Koski A, 2010, MOL THER, V18, P1874, DOI 10.1038/mt.2010.161
   Marigo I, 2008, IMMUNOL REV, V222, P162, DOI 10.1111/j.1600-065X.2008.00602.x
   Nokisalmi P, 2010, CLIN CANCER RES, V16, P3035, DOI 10.1158/1078-0432.CCR-09-3167
   Park BH, 2008, LANCET ONCOL, V9, P533, DOI 10.1016/S1470-2045(08)70107-4
   Pesonen S, 2010, GENE THER, V17, P892, DOI 10.1038/gt.2010.17
   Pesonen S, 2012, INT J CANCER, V130, P1937, DOI 10.1002/ijc.26216
   Pesonen S, 2011, MOL PHARMACEUT, V8, P12, DOI 10.1021/mp100219n
   Raki M, 2008, GYNECOL ONCOL, V108, P166, DOI 10.1016/j.ygyno.2007.09.013
   Raki M, 2011, J GENE MED, V13, P253, DOI 10.1002/jgm.1565
   Raper SE, 2003, MOL GENET METAB, V80, P148, DOI 10.1016/j.ymgme.2003.08.016
   Reid TR, 2005, CANCER GENE THER, V12, P673, DOI 10.1038/sj.cgt.7700819
   Ryan BM, 2009, CANCER TREAT REV, V35, P553, DOI 10.1016/j.ctrv.2009.05.003
   Sarkioja M, 2008, GENE THER, V15, P921, DOI 10.1038/gt.2008.56
   Senzer NN, 2009, J CLIN ONCOL, V27, P5763, DOI 10.1200/JCO.2009.24.3675
   Therasse P, 2006, EUR J CANCER, V42, P1031, DOI 10.1016/j.ejca.2006.01.026
   Tong AW, 2012, CURR PHARM BIOTECHNO, V13, P1750
   Vaha-Koskela MJV, 2007, CANCER LETT, V254, P178, DOI 10.1016/j.canlet.2007.02.002
   Vera JF, 2009, CURR GENE THER, V9, P396, DOI 10.2174/156652309789753338
   Wahl RL, 2009, J NUCL MED, V50, p122S, DOI 10.2967/jnumed.108.057307
   Yu W, 2007, CURR CANCER DRUG TAR, V7, P141, DOI 10.2174/156800907780058817
NR 35
TC 100
Z9 105
U1 1
U2 10
PU AMER ASSOC CANCER RESEARCH
PI PHILADELPHIA
PA 615 CHESTNUT ST, 17TH FLOOR, PHILADELPHIA, PA 19106-4404 USA
SN 1078-0432
EI 1557-3265
J9 CLIN CANCER RES
JI Clin. Cancer Res.
PD MAY 15
PY 2013
VL 19
IS 10
BP 2734
EP 2744
DI 10.1158/1078-0432.CCR-12-2546
PG 11
WC Oncology
SC Oncology
GA 144AO
UT WOS:000318911600017
PM 23493351
OA Bronze
DA 2021-05-03
ER

PT J
AU Chen, YQ
   Huang, AM
   Gao, MQ
   Yan, YQ
   Zhang, WM
AF Chen, Yuqing
   Huang, Aimin
   Gao, Meiqin
   Yan, Yongqin
   Zhang, Wenmin
TI Potential therapeutic value of dendritic cells loaded with NY-ESO-1
   protein for the immunotherapy of advanced hepatocellular carcinoma
SO INTERNATIONAL JOURNAL OF MOLECULAR MEDICINE
LA English
DT Article
DE NY-ESO-1; hepatocellular carcinoma; dendritic cells; immunotherapy
ID OVARIAN-CANCER; HEPATIC RESECTION; IMMUNE-RESPONSES; VACCINATION;
   EXPRESSION; ANTIGEN; VACCINES; INDUCE; RNA
AB NY-ESO-1 is one of the most immunogenic cancer-testis (CT) antigens. Cancer vaccine trials based on NY-ESO-1 are currently ongoing. Dendritic cells (DCs) are the most potent antigen-presenting cells. The immune functions of DCs in a number of tumors have been identified; however, the potential therapeutic value of DCs pulsed with NY-ESO-1 in hepatocellular carcinoma (HCC) has not been extensively investigated. The objectives of the present study were to evaluate T cell response following stimulation with DCs pulsed with the recombinant NY-ESO-1 protein (rESO) and to establish a correlation between NY-ESO-1 expression and clinicopathological features in HCC patients. DCs were generated with granulocyte/macrophage colony-stimulating factor (GM-CSF) and interleukin-4 (IL-4) from human peripheral blood mononuclear cells. A mixed T cell reaction with DCs loaded with recombinant NY-ESO-1 protein (rESO-DCs) was evaluated by MTT assay. T cell responses against HCC cell lines were analyzed by measuring lactate dehydrogenase (LDH) activity. The protein levels of NY-ESO-1 were detected by immunohistochemistry (IHC) in a tissue microarray (TMA) containing 190 HCC samples. NY-ESO-1 transcript abundance was determined by reverse transcriptase-polymerase chain reaction (RT-PCR) in 54 out of the 190 HCC samples. The results revealed that mature DCs were induced and that rESO-DCs significantly stimulated T cell proliferation. The specific lysis of T cells stimulated with rESO-DCs was significantly higher in the NY-ESO-1-positive HCC cells compared with the NY-ESO-1-negative cells and the other controls (p<0.01). NY-ESO-1 was expressed in 15.8% (30/190)of the HCC samples, as shown by IHC and in 24.1% (13/54) of the samples, as shown by RT-PCR. The frequency of NY-ESO-1 expression was significantly higher in HCC patients with portal vein tumor thrombosis (24.6%) compared with those without thrombosis (11.2%, p=0.013). Our data suggest that DCs loaded with NY-ESO-1 protein stimulate antigen-specific T cell responses against HCC cells in vitro. NY-ESO-1 may thus be used as a potential target for immunotherapy in advanced HCC.
C1 [Chen, Yuqing; Huang, Aimin; Gao, Meiqin; Yan, Yongqin; Zhang, Wenmin] Fujian Med Univ, Dept Pathol, Fuzhou 350004, Fujian, Peoples R China.
RP Zhang, WM (corresponding author), Fujian Med Univ, Dept Pathol, 88 Jiao Tong Rd, Fuzhou 350004, Fujian, Peoples R China.
EM wminz@163.com
FU Natural Science Foundation of Fujian ProvinceNatural Science Foundation
   of Fujian Province [C0610023, 2012J01362]
FX This study was supported by the Natural Science Foundation of Fujian
   Province (C0610023, 2012J01362). We are grateful to Dr JianMing Wen
   (Department of Pathology, the First Affiliated Hospital, Sun Yat-sen
   University) for providing the HCC cell lines in this study. We also
   thank Kay Ka-Wai Li. (Department of Anatomical and Cellular Pathology,
   the Chinese University of Hong Kong) for revising this article.
CR Bender Armin, 2007, Cancer Immun, V7, P16
   Bujas T, 2011, EUR J HISTOCHEM, V55, P39, DOI 10.4081/ejh.2011.e7
   Caballero OL, 2009, CANCER SCI, V100, P2014, DOI 10.1111/j.1349-7006.2009.01303.x
   Cao DY, 2009, CELL IMMUNOL, V259, P13, DOI 10.1016/j.cellimm.2009.05.007
   Chang CH, 2004, ARCH SURG-CHICAGO, V139, P320, DOI 10.1001/archsurg.139.3.320
   Chen MS, 2011, ONCOLOGY-BASEL, V81, P100, DOI 10.1159/000333268
   Chen YT, 1997, P NATL ACAD SCI USA, V94, P1914, DOI 10.1073/pnas.94.5.1914
   Della Bella S, 2004, J LEUKOCYTE BIOL, V75, P106, DOI 10.1189/jlb.0403154
   El-Serag HB, 2007, GASTROENTEROLOGY, V132, P2557, DOI 10.1053/j.gastro.2007.04.061
   Engell-Noerregaard L, 2009, CANCER IMMUNOL IMMUN, V58, P1, DOI 10.1007/s00262-008-0568-4
   Gedye C, 2009, CANCER IMMUNOL IMMUN, V58, P1635, DOI 10.1007/s00262-009-0672-0
   Gnjatic S, 2006, ADV CANCER RES, V95, P1, DOI 10.1016/S0065-230X(06)95001-5
   Greten TF, 2008, REV RECENT CLIN TRIA, V3, P31, DOI 10.2174/157488708783330549
   Grigoriadis A, 2009, P NATL ACAD SCI USA, V106, P13493, DOI 10.1073/pnas.0906840106
   Hofmann O, 2008, P NATL ACAD SCI USA, V105, P20422, DOI 10.1073/pnas.0810777105
   Jager E, 2006, P NATL ACAD SCI USA, V103, P14453, DOI 10.1073/pnas.0606512103
   Kakimi K, 2011, INT J CANCER, V129, P2836, DOI 10.1002/ijc.25955
   Kawada J, 2012, INT J CANCER, V130, P584, DOI 10.1002/ijc.26074
   Kim SH, 2009, LUNG, V187, P401, DOI 10.1007/s00408-009-9181-3
   Korangy F, 2004, CLIN CANCER RES, V10, P4332, DOI 10.1158/1078-0432.CCR-04-0181
   Ladhams A, 2002, J GASTROEN HEPATOL, V17, P889, DOI 10.1046/j.1440-1746.2002.02817.x
   Li DY, 2012, EXP THER MED, V4, P131, DOI 10.3892/etm.2012.565
   Luo Guorong, 2002, Cancer Immun, V2, P11
   Milne K, 2008, PLOS ONE, V3, DOI 10.1371/journal.pone.0003409
   Nicholaou T, 2006, IMMUNOL CELL BIOL, V84, P303, DOI 10.1111/j.1440-1711.2006.01446.x
   Oba-Shinjo Sueli M, 2008, Cancer Immun, V8, P7
   Odunsi K, 2007, P NATL ACAD SCI USA, V104, P12837, DOI 10.1073/pnas.0703342104
   Odunsi K, 2012, P NATL ACAD SCI USA, V109, P5797, DOI 10.1073/pnas.1117208109
   Pan K, 2010, INT J BIOL SCI, V6, P639
   Perez D, 2011, INT J CANCER, V128, P2947, DOI 10.1002/ijc.25836
   Rinaldi M, 2009, INT J IMMUNOPATH PH, V22, P269, DOI 10.1177/039463200902200203
   Rossi L, 2010, WORLD J GASTRO ONCOL, V2, P348, DOI 10.4251/wjgo.v2.i9.348
   Shimozawa N, 2004, J AM COLL SURGEONS, V198, P356, DOI 10.1016/j.jamcollsurg.2003.10.017
   Svobodova S, 2011, EUR J CANCER, V47, P460, DOI 10.1016/j.ejca.2010.09.042
   Wang XH, 2005, CANCER IMMUNOL IMMUN, V54, P971, DOI 10.1007/s00262-005-0662-9
   Wang XY, 2009, ONCOL REP, V21, P713, DOI 10.3892/or_00000276
   Xu H, 2012, ONCOL LETT, V3, P39, DOI 10.3892/ol.2011.441
   Zhang W, 2005, ZHONGGUO KANG AI XIE, V32, P626
NR 38
TC 6
Z9 7
U1 0
U2 21
PU SPANDIDOS PUBL LTD
PI ATHENS
PA POB 18179, ATHENS, 116 10, GREECE
SN 1107-3756
EI 1791-244X
J9 INT J MOL MED
JI Int. J. Mol. Med.
PD DEC
PY 2013
VL 32
IS 6
BP 1366
EP 1372
DI 10.3892/ijmm.2013.1510
PG 7
WC Medicine, Research & Experimental
SC Research & Experimental Medicine
GA 296ZV
UT WOS:000330225300017
PM 24085111
OA Bronze
DA 2021-05-03
ER

PT J
AU Burgos-Ojeda, D
   McLean, K
   Bai, SM
   Pulaski, H
   Gong, YS
   Silva, I
   Skorecki, K
   Tzukerman, M
   Buckanovich, RJ
AF Burgos-Ojeda, Daniela
   McLean, Karen
   Bai, Shoumei
   Pulaski, Heather
   Gong, Yusong
   Silva, Ines
   Skorecki, Karl
   Tzukerman, Maty
   Buckanovich, Ronald J.
TI A Novel Model for Evaluating Therapies Targeting Human Tumor Vasculature
   and Human Cancer Stem-like Cells
SO CANCER RESEARCH
LA English
DT Article
ID OVARIAN ENDOMETRIOID ADENOCARCINOMA; ENDOTHELIAL-CELLS; MOLECULAR
   CHARACTERIZATION; PATHOLOGICAL ANGIOGENESIS; EXPERIMENTAL PLATFORM;
   PHAGE DISPLAY; MOUSE MODEL; IN-VIVO; MICROENVIRONMENT; EXPRESSION
AB Human tumor vessels express tumor vascular markers (TVM), proteins that are not expressed in normal blood vessels. Antibodies targeting TVMs could act as potent therapeutics. Unfortunately, preclinical in vivo studies testing anti-human TVM therapies have been difficult to do due to a lack of in vivo models with confirmed expression of human TVMs. We therefore evaluated TVM expression in a human embryonic stem cell-derived teratoma (hESCT) tumor model previously shown to have human vessels. We now report that in the presence of tumor cells, hESCT tumor vessels express human TVMs. The addition of mouse embryonic fibroblasts and human tumor endothelial cells significantly increases the number of human tumor vessels. TVM induction is mostly tumor-type-specific with ovarian cancer cells inducing primarily ovarian TVMs, whereas breast cancer cells induce breast cancer specific TVMs. We show the use of this model to test an anti-human specific TVM immunotherapeutics; anti-human Thy1 TVM immunotherapy results in central tumor necrosis and a three-fold reduction in human tumor vascular density. Finally, we tested the ability of the hESCT model, with human tumor vascular niche, to enhance the engraftment rate of primary human ovarian cancer stem-like cells (CSC). ALDH(+) CSC from patients (n = 6) engrafted in hESCT within 4 to 12 weeks whereas none engrafted in the flank. ALDH(-) ovarian cancer cells showed no engraftment in the hESCT or flank (n = 3). Thus, this model represents a useful tool to test anti-human TVM therapy and evaluate in vivo human CSC tumor biology. (c) 2013 AACR.
C1 [Burgos-Ojeda, Daniela; Bai, Shoumei; Buckanovich, Ronald J.] Univ Michigan, Cell & Mol Biol Program, Ann Arbor, MI 48109 USA.
   [McLean, Karen; Pulaski, Heather] Univ Michigan, Dept Obstet & Ginecol, Div Gynecol Oncol, Ann Arbor, MI 48109 USA.
   [Gong, Yusong; Silva, Ines; Buckanovich, Ronald J.] Univ Michigan, Dept Internal Med, Div Hematol Oncol, Ann Arbor, MI 48109 USA.
   [Skorecki, Karl; Tzukerman, Maty] Technion Israel Inst Technol, Rambam Med Ctr, Haifa, Israel.
   [Skorecki, Karl; Tzukerman, Maty] Technion Israel Inst Technol, Sohnis Forman Stem Cell Ctr, Haifa, Israel.
RP Buckanovich, RJ (corresponding author), Univ Michigan, Ctr Canc, Rm 5219,1500 E Med Ctr Dr, Ann Arbor, MI 48109 USA.
EM ronaldbu@med.umich.edu
FU Damon Runyon Cancer Research Foundation; NIH New Investigator Innovator
   Directors Award grant [00440377]; University of Michigan Cancer Center
   Support Grant [CA046592]; NIH Cellular and Molecular Biology Training
   GrantUnited States Department of Health & Human ServicesNational
   Institutes of Health (NIH) - USA [T32-GM07315]; Israel Science
   FoundationIsrael Science Foundation; Daniel Soref Foundation at the
   American Technion Society; Richard Satell Foundation at the American
   Technion Society; NATIONAL CANCER INSTITUTEUnited States Department of
   Health & Human ServicesNational Institutes of Health (NIH) - USANIH
   National Cancer Institute (NCI) [P30CA046592] Funding Source: NIH
   RePORTER; NATIONAL INSTITUTE OF GENERAL MEDICAL SCIENCESUnited States
   Department of Health & Human ServicesNational Institutes of Health (NIH)
   - USANIH National Institute of General Medical Sciences (NIGMS)
   [T32GM007315] Funding Source: NIH RePORTER; OFFICE OF THE DIRECTOR,
   NATIONAL INSTITUTES OF HEALTHUnited States Department of Health & Human
   ServicesNational Institutes of Health (NIH) - USA [DP2OD004197] Funding
   Source: NIH RePORTER
FX This work was initiated with support of the Damon Runyon Cancer Research
   Foundation and completed with the support of the NIH New Investigator
   Innovator Directors Award grant #00440377. Breast cancer studies were
   supported by the University of Michigan Cancer Center Support Grant
   CA046592. D. Burgos-Ojeda was supported by the NIH Cellular and
   Molecular Biology Training Grant T32-GM07315. K. Skorecki and M.
   Tzukerman receive research grant support from the Israel Science
   Foundation, and the Daniel Soref and Richard Satell Foundations at the
   American Technion Society.
CR Allinen M, 2004, CANCER CELL, V6, P17, DOI 10.1016/j.ccr.2004.06.010
   Bhati R, 2008, AM J PATHOL, V172, P1381, DOI 10.2353/ajpath.2008.070988
   Buckanovich RJ, 2007, J CLIN ONCOL, V25, P852, DOI 10.1200/JCO.2006.08.8583
   Burgos-Ojeda D, 2012, CANCER LETT, V322, P1, DOI 10.1016/j.canlet.2012.02.002
   Bussolati B, 2007, J MOL MED, V85, P897, DOI 10.1007/s00109-007-0184-3
   Calabrese C, 2007, CANCER CELL, V11, P69, DOI 10.1016/j.ccr.2006.11.020
   Chaudhary A, 2012, CANCER CELL, V21, P212, DOI 10.1016/j.ccr.2012.01.004
   Cryan LM, 2011, FRONT BIOSCI-LANDMRK, V16, P1574, DOI 10.2741/3806
   Hajitou A, 2006, TRENDS CARDIOVAS MED, V16, P80, DOI 10.1016/j.tcm.2006.01.003
   Halin C, 2002, NAT BIOTECHNOL, V20, P264, DOI 10.1038/nbt0302-264
   Kolonin MG, 2006, FASEB J, V20, P979, DOI 10.1096/fj.05-5186fje
   Lu CH, 2007, CANCER RES, V67, P1757, DOI 10.1158/0008-5472.CAN-06-3700
   Madden SL, 2004, AM J PATHOL, V165, P601, DOI 10.1016/S0002-9440(10)63324-X
   Mclean K, 2008, TRANSL RES, V151, P59, DOI 10.1016/j.trsl.2007.11.002
   McLean K, 2011, J CLIN INVEST, V121, P3206, DOI 10.1172/JCI45273
   Milowsky MI, 2007, J CLIN ONCOL, V25, P540, DOI 10.1200/JCO.2006.07.8097
   Nanda A, 2004, CURR OPIN ONCOL, V16, P44, DOI 10.1097/00001622-200401000-00009
   Nor JE, 2001, LAB INVEST, V81, P453, DOI 10.1038/labinvest.3780253
   Pasqualini R, 2010, SEMIN THROMB HEMOST, V36, P343, DOI 10.1055/s-0030-1253456
   Priebe A, 2007, EXPERT REV OBSTET GY, V3, P65
   Pulaski HL, 2009, J TRANSL MED, V7, DOI 10.1186/1479-5876-7-49
   Sanz L, 2009, LAB INVEST, V89, P91, DOI 10.1038/labinvest.2008.108
   Seaman S, 2007, CANCER CELL, V11, P539, DOI 10.1016/j.ccr.2007.04.017
   Silva IA, 2011, CANCER RES, V71, P3991, DOI 10.1158/0008-5472.CAN-10-3175
   Spaeth EL, 2009, PLOS ONE, V4, DOI 10.1371/journal.pone.0004992
   St Croix B, 2000, SCIENCE, V289, P1197
   Theriault C, 2011, GYNECOL ONCOL, V121, P434, DOI 10.1016/j.ygyno.2011.02.020
   Tzukerman M, 2006, CANCER RES, V66, P3792, DOI 10.1158/0008-5472.CAN-05-3467
   Tzukerman M, 2003, P NATL ACAD SCI USA, V100, P13507, DOI 10.1073/pnas.2235551100
   Tzukerman Maty, 2003, Discov Med, V3, P51
   Tzukerman M, 2006, METH MOL B, V331, P329
   Winer I, 2010, CANCER RES, V70, P8674, DOI 10.1158/0008-5472.CAN-10-1917
   Wu R, 2007, CANCER CELL, V11, P321, DOI 10.1016/j.ccr.2007.02.016
   Wu R, 2011, CLIN CANCER RES, V17, P7359, DOI 10.1158/1078-0432.CCR-11-1388
   Zhong X, 2004, WORLD J GASTROENTERO, V10, P1402
NR 35
TC 11
Z9 12
U1 0
U2 14
PU AMER ASSOC CANCER RESEARCH
PI PHILADELPHIA
PA 615 CHESTNUT ST, 17TH FLOOR, PHILADELPHIA, PA 19106-4404 USA
SN 0008-5472
J9 CANCER RES
JI Cancer Res.
PD JUN 15
PY 2013
VL 73
IS 12
BP 3555
EP 3565
DI 10.1158/0008-5472.CAN-12-2845
PG 11
WC Oncology
SC Oncology
GA 164AE
UT WOS:000320380300009
PM 23576551
OA Green Accepted, Bronze
DA 2021-05-03
ER

PT J
AU Geller, MA
   Knorr, DA
   Hermanson, DA
   Pribyl, L
   Bendzick, L
   McCullar, V
   Miller, JS
   Kaufman, DS
AF Geller, Melissa A.
   Knorr, David A.
   Hermanson, David A.
   Pribyl, Lee
   Bendzick, Laura
   McCullar, Valarie
   Miller, Jeffrey S.
   Kaufman, Dan S.
TI Intraperitoneal delivery of human natural killer cells for treatment of
   ovarian cancer in a mouse xenograft model
SO CYTOTHERAPY
LA English
DT Article
DE bioluminescent imaging; immunotherapy; natural killer (NK) cells;
   ovarian cancer
ID NK CELLS; IMMUNOTHERAPY; RECEPTORS
AB Background aims. There is an urgent need for novel therapeutic strategies for relapsed ovarian cancer. Dramatic clinical antitumor effects have been observed with interleukin (IL)-2 activated natural killer (NK) cells; however, intravenous delivery of NK cells in patients with ovarian cancer has not been successful in ameliorating disease. We investigated in vivo engraftment of intraperitoneally (IP) delivered NK cells in an ovarian cancer xenograft model to determine if delivery mode can affect tumor cell killing and circumvent lack of NK cell expansion. Methods. An ovarian cancer xenograft mouse model was established to evaluate efficacy of IP-delivered NK cells. Tumor burden was monitored by bioluminescent imaging of luciferase-expressing ovarian cancer cells. NK cell persistence, tumor burden and NK cell trafficking were evaluated. Transplanted NK cells were evaluated by flow cytometry and cytotoxicity assays. Results. IP delivery of human NK cells plus cytokines led to high levels of circulating NK and was effective in clearing intraperitoneal ovarian cancer burden in xenografted mice. NK cells remained within the peritoneal cavity 54 days after injection and had markers of maturation. Additionally, surviving NK cells were able to kill ovarian cancer cells at a rate similar to pre-infusion levels, supporting that in vivo functionality of human NK cells can be maintained after IP infusion. Conclusions. IP delivery of NK cells leads to stable engraftment and antitumor response in an ovarian cancer xenograft model. These data support further pre-clinical and clinical evaluation of IP delivery of allogeneic NK cells in ovarian cancer.
C1 [Geller, Melissa A.; Pribyl, Lee] Univ Minnesota, Div Gynecol Oncol, Dept Obstet Gynecol & Womens Hlth, Minneapolis, MN 55455 USA.
   [Knorr, David A.; Hermanson, David A.; Bendzick, Laura; McCullar, Valarie; Miller, Jeffrey S.; Kaufman, Dan S.] Univ Minnesota, Dept Med Hematol Oncol & Transplant, Minneapolis, MN 55455 USA.
   [Knorr, David A.; Hermanson, David A.; Bendzick, Laura; Kaufman, Dan S.] Univ Minnesota, Stem Cell Inst, Minneapolis, MN 55455 USA.
RP Kaufman, DS (corresponding author), Univ Minnesota, Dept Med, 420 Delaware St SE,MMC 480, Minneapolis, MN 55455 USA.
EM kaufm020@umn.edu
OI Kaufman, Dan/0000-0002-2003-2494; Miller, Jeffrey S/0000-0002-0339-4944
FU National Institutes of Health/National Heart, Lung and Blood
   InstituteUnited States Department of Health & Human ServicesNational
   Institutes of Health (NIH) - USANIH National Heart Lung & Blood
   Institute (NHLBI) [R01-HL77923]; National Institutes of Health
   MSTPUnited States Department of Health & Human ServicesNational
   Institutes of Health (NIH) - USA [T32 GM008244]; Stem Cell Biology
   Training Grant T32 [T32HD060536]; Minnesota Ovarian Cancer Research
   Award; Gynecologic Cancer Foundation/Caring Together;  [P50 CA136393];
   EUNICE KENNEDY SHRIVER NATIONAL INSTITUTE OF CHILD HEALTH & HUMAN
   DEVELOPMENTUnited States Department of Health & Human ServicesNational
   Institutes of Health (NIH) - USANIH Eunice Kennedy Shriver National
   Institute of Child Health & Human Development (NICHD) [T32HD060536]
   Funding Source: NIH RePORTER; NATIONAL CANCER INSTITUTEUnited States
   Department of Health & Human ServicesNational Institutes of Health (NIH)
   - USANIH National Cancer Institute (NCI) [P50CA136393, P01CA065493]
   Funding Source: NIH RePORTER; NATIONAL CENTER FOR ADVANCING
   TRANSLATIONAL SCIENCESUnited States Department of Health & Human
   ServicesNational Institutes of Health (NIH) - USANIH National Center for
   Advancing Translational Sciences (NCATS) [UL1TR000114] Funding Source:
   NIH RePORTER; NATIONAL HEART, LUNG, AND BLOOD INSTITUTEUnited States
   Department of Health & Human ServicesNational Institutes of Health (NIH)
   - USANIH National Heart Lung & Blood Institute (NHLBI) [T32HL007062,
   R01HL077923] Funding Source: NIH RePORTER; NATIONAL INSTITUTE OF GENERAL
   MEDICAL SCIENCESUnited States Department of Health & Human
   ServicesNational Institutes of Health (NIH) - USANIH National Institute
   of General Medical Sciences (NIGMS) [T32GM008244] Funding Source: NIH
   RePORTER
FX This work was supported in part by National Institutes of
   Health/National Heart, Lung and Blood Institute grant R01-HL77923 (DSK)
   and by National Institutes of Health MSTP grant T32 GM008244 (DAK), Stem
   Cell Biology Training Grant T32 (DAK) (T32HD060536), a Minnesota Ovarian
   Cancer Research Award (MAG), the Gynecologic Cancer Foundation/Caring
   Together (MAG), and P50 CA136393 (MAG).
CR Armstrong DK, 2002, ONCOLOGIST, V7, P20, DOI 10.1634/theoncologist.7-suppl_5-20
   Barao I, 2006, P NATL ACAD SCI USA, V103, P5460, DOI 10.1073/pnas.0509249103
   Berg M, 2009, CYTOTHERAPY, V11, P341, DOI 10.1080/14653240902807034
   Bjorkstrom NK, 2010, TRENDS IMMUNOL, V31, P401, DOI 10.1016/j.it.2010.08.003
   Carlsten M, 2007, CANCER RES, V67, P1317, DOI 10.1158/0008-5472.CAN-06-2264
   Cheng M, 2011, CELL TRANSPLANT, V7, P7
   Cooper MA, 2009, P NATL ACAD SCI USA, V106, P1915, DOI 10.1073/pnas.0813192106
   Denman CJ, 2012, PLOS ONE, V7, DOI 10.1371/journal.pone.0030264
   Geller MA, 2011, IMMUNOTHERAPY-UK, V3, P1445, DOI [10.2217/IMT.11.131, 10.2217/imt.11.131]
   Geller MA, 2011, CYTOTHERAPY, V13, P98, DOI 10.3109/14653249.2010.515582
   Ghiringhelli F, 2006, IMMUNOL REV, V214, P229, DOI 10.1111/j.1600-065X.2006.00445.x
   Gruenbacher G, 2010, CANCER RES, V70, P9611, DOI 10.1158/0008-5472.CAN-10-1968
   Huenecke S, 2010, J IMMUNOTHER, V33, P200, DOI 10.1097/CJI.0b013e3181bb46f7
   Huntington ND, 2009, J EXP MED, V206, P25, DOI 10.1084/jem.20082013
   Kappos L, 2010, NEW ENGL J MED, V362, P387, DOI 10.1056/NEJMoa0909494
   Ljunggren HG, 2007, NAT REV IMMUNOL, V7, P329, DOI 10.1038/nri2073
   Lopez-Verges S, 2010, BLOOD, V116, P3865, DOI 10.1182/blood-2010-04-282301
   McCullar V, 2008, EXP HEMATOL, V36, P598, DOI 10.1016/j.exphem.2008.01.001
   Miller JS, 2005, BLOOD, V105, P3051, DOI 10.1182/blood-2004-07-2974
   Ndhlovu LC, 2012, BLOOD, V119, P3734, DOI 10.1182/blood-2011-11-392951
   Skak K, 2008, IMMUNOLOGY, V123, P575, DOI 10.1111/j.1365-2567.2007.02730.x
   Sun JC, 2011, J IMMUNOL, V186, P1891, DOI 10.4049/jimmunol.1003035
   Sutlu T, 2009, J INTERN MED, V266, P154, DOI 10.1111/j.1365-2796.2009.02121.x
   Tian XH, 2009, STEM CELLS, V27, P2675, DOI 10.1002/stem.204
   Waldmann TA, 2011, BLOOD, V117, P4787, DOI 10.1182/blood-2010-10-311456
   Wilson EB, 2011, PLOS ONE, V6, DOI 10.1371/journal.pone.0022842
   Yamamura S, 2012, INT J CANCER, V130, P20, DOI 10.1002/ijc.25961
NR 27
TC 33
Z9 33
U1 0
U2 15
PU ELSEVIER SCI LTD
PI OXFORD
PA THE BOULEVARD, LANGFORD LANE, KIDLINGTON, OXFORD OX5 1GB, OXON, ENGLAND
SN 1465-3249
EI 1477-2566
J9 CYTOTHERAPY
JI Cytotherapy
PD OCT
PY 2013
VL 15
IS 10
BP 1297
EP 1306
DI 10.1016/j.jcyt.2013.05.022
PG 10
WC Cell & Tissue Engineering; Biotechnology & Applied Microbiology; Cell
   Biology; Hematology; Medicine, Research & Experimental
SC Cell Biology; Biotechnology & Applied Microbiology; Hematology; Research
   & Experimental Medicine
GA 217JJ
UT WOS:000324355500014
PM 23993303
OA Green Accepted, Green Published
DA 2021-05-03
ER

PT J
AU Mir, Y
   Elrington, SA
   Hasan, T
AF Mir, Youssef
   Elrington, Stefan A.
   Hasan, Tayyaba
TI A new nanoconstruct for epidermal growth factor receptor-targeted
   photo-immunotherapy of ovarian cancer
SO NANOMEDICINE-NANOTECHNOLOGY BIOLOGY AND MEDICINE
LA English
DT Article
DE Targeted photodynamic therapy; EGFR; Liposome; Ovarian cancer; Drug
   delivery
ID PHASE-II TRIAL; PHOTODYNAMIC THERAPY; MONOCLONAL-ANTIBODY; IN-VITRO;
   PHOTOPHYSICAL PROPERTIES; PROTEIN-BINDING; KINASE PATHWAY; EGFR;
   PORPHYRIN; LIPOSOMES
AB Targeted photodynamic therapy (TPDT) involves the administration of a photosensitizer (PS) conjugated with a targeting moiety followed by light activation. The systemic toxicity associated with conventional therapy may thus be significantly reduced in TPDT due to the dual selectivity provided by the spatial localization of the illumination as well as the target-localizing ability of the conjugate. Herein, a photo-immuno-conjugate-associating-liposome (PICAL) for TPDT has been developed in which the FDA approved benzoporphyrin derivative monoacid A (BPD) and the Cetuximab antibody for epidermal growth factor receptor (EGFR) were associated into a stable Preformed Plain Liposome (PPL) by passive physical adsorption. Results have shown that the BPD molecules adsorbed into PICAL have stable optical behavior and a higher fluorescence quantum yield than free-BPD. The Cetuximab adsorbed into PPL selectively binds to cells that overexpress EGFR. The inhibition of EGFR signaling by PICAL has enhanced PDT-mediated ovarian cancer cell death. (C) 2013 Elsevier Inc. All rights reserved.
C1 [Mir, Youssef; Elrington, Stefan A.; Hasan, Tayyaba] Harvard Univ, Massachusetts Gen Hosp, Sch Med, Wellman Ctr Photomed,Dept Dermatol, Boston, MA 02114 USA.
RP Hasan, T (corresponding author), Harvard Univ, Massachusetts Gen Hosp, Sch Med, Wellman Ctr Photomed,Dept Dermatol, Bartlett Hall 314, Boston, MA 02114 USA.
EM thasan@mgh.harvard.edu
FU National Institutes of Health (NIH) - National Cancer Institute
   (NCI)United States Department of Health & Human ServicesNational
   Institutes of Health (NIH) - USANIH National Cancer Institute (NCI)
   [R01CA156177, R01CA160998]; Fonds quebecois de la recherche sur la
   nature et les technologies (FQRNT), Quebec, CanadaFQRNT; NATIONAL CANCER
   INSTITUTEUnited States Department of Health & Human ServicesNational
   Institutes of Health (NIH) - USANIH National Cancer Institute (NCI)
   [R01CA156177, R01CA160998] Funding Source: NIH RePORTER
FX This study was supported by the National Institutes of Health (NIH) -
   National Cancer Institute (NCI) Grants R01CA156177 and R01CA160998. Y.
   Mir acknowledges funding from Fonds quebecois de la recherche sur la
   nature et les technologies (FQRNT), Quebec, Canada.
CR Abu-Yousif AO, 2012, CANCER LETT, V321, P120, DOI 10.1016/j.canlet.2012.01.014
   Agostinis P, 2011, CA-CANCER J CLIN, V61, P250, DOI 10.3322/caac.20114
   Ahmad N, 2001, ONCOGENE, V20, P2314, DOI 10.1038/sj.onc.1204313
   AVELINE B, 1994, PHOTOCHEM PHOTOBIOL, V59, P328, DOI 10.1111/j.1751-1097.1994.tb05042.x
   AVELINE BM, 1995, J PHOTOCH PHOTOBIO B, V30, P161, DOI 10.1016/1011-1344(95)07174-Z
   Bast RC, 2009, NAT REV CANCER, V9, P415, DOI 10.1038/nrc2644
   Beduneau A, 2007, BIOMATERIALS, V28, P4978, DOI 10.1016/j.biomaterials.2007.05.014
   Blomberg E, 1998, BIOMATERIALS, V19, P371, DOI 10.1016/S0142-9612(97)00114-2
   Bo T, 2004, ELECTROPHORESIS, V25, P1784, DOI 10.1002/elps.200305814
   Bugaj AM, 2011, PHOTOCH PHOTOBIO SCI, V10, P1097, DOI 10.1039/c0pp00147c
   Cengel KA, 2005, JNCI-J NATL CANCER I, V97, P1488, DOI 10.1093/jnci/dji360
   Ciardiello F, 1999, CLIN CANCER RES, V5, P909
   del Carmen MG, 2005, JNCI-J NATL CANCER I, V97, P1516, DOI 10.1093/jnci/dji314
   DEMAS JN, 1971, J PHYS CHEM-US, V75, P991
   Dos Santos N, 2007, BBA-BIOMEMBRANES, V1768, P1367, DOI 10.1016/j.bbamem.2006.12.013
   Duska LR, 1999, J NATL CANCER I, V91, P1557, DOI 10.1093/jnci/91.18.1557
   Edmonds C, 2012, CANC BIOL THER
   FAN Z, 1993, CANCER RES, V53, P4322
   Fanuel-Barret D, 1997, RES EXP MED, V197, P219, DOI 10.1007/s004330050071
   Gao J, 2010, NANOMEDICINE-UK, V5, P1141, DOI [10.2217/nnm.10.94, 10.2217/NNM.10.94]
   GODING JW, 1976, J IMMUNOL METHODS, V13, P215, DOI 10.1016/0022-1759(76)90068-5
   Guyon L, 2012, PHOTODIAGN PHOTODYN, V9, P16, DOI 10.1016/j.pdpdt.2011.08.003
   Hahn SM, 2006, CLIN CANCER RES, V12, P2517, DOI 10.1158/1078-0432.CCR-05-1625
   Juliano RL, 2012, SCI PUBL POLICY, V39, P99, DOI 10.3152/030234212X13214603531969
   Lavi A, 2002, BIOPHYS J, V82, P2101, DOI 10.1016/S0006-3495(02)75557-4
   MARGALIT R, 1983, BIOCHIM BIOPHYS ACTA, V736, P163, DOI 10.1016/0005-2736(83)90280-8
   Master AM, 2012, NANOMED-NANOTECHNOL, V8, P655, DOI 10.1016/j.nano.2011.09.012
   Mendelsohn J, 1997, CLIN CANCER RES, V3, P2703
   Paszko E, 2012, CURR MED CHEM, V19, P5239, DOI 10.2174/092986712803833362
   Phelps SLB, 2008, GYNECOL ONCOL, V109, P411, DOI 10.1016/j.ygyno.2008.02.030
   Portnoy E, 2011, NANOMED-NANOTECHNOL, V7, P480, DOI 10.1016/j.nano.2011.01.001
   Prewett M, 1996, J IMMUNOTHER, V19, P419, DOI 10.1097/00002371-199611000-00006
   Psyrri A, 2005, CLIN CANCER RES, V11, P8637, DOI 10.1158/1078-0432.CCR-05-1436
   RICCHELLI F, 1988, PHOTOCHEM PHOTOBIOL, V48, P13
   Ricchelli F, 1998, EUR J BIOCHEM, V253, P760, DOI 10.1046/j.1432-1327.1998.2530760.x
   Sadzuka Y, 2006, CANCER LETT, V241, P42, DOI 10.1016/j.canlet.2005.10.024
   Seiden MV, 2007, GYNECOL ONCOL, V104, P727, DOI 10.1016/j.ygyno.2006.10.019
   SENIOR J, 1986, FEBS LETT, V196, P54, DOI 10.1016/0014-5793(86)80213-7
   Sibrian-Vazquez M, 2006, J MED CHEM, V49, P1364, DOI 10.1021/jm050893b
   Siegel R, 2011, CA-CANCER J CLIN, V61, P212, DOI 10.3322/caac.20121
   Tong ZM, 2002, CANCER RES, V62, P5528
   TORCHILIN VP, 1995, ADV DRUG DELIVER REV, V16, P141, DOI 10.1016/0169-409X(95)00022-Y
   VANDENBRANDEN M, 1981, MOL IMMUNOL, V18, P621, DOI 10.1016/0161-5890(81)90033-X
   Wiedmer SK, 2005, ELECTROPHORESIS, V26, P1920, DOI 10.1002/elps.200410277
   Wong TW, 2003, CANCER RES, V63, P3812
   Xia WY, 2009, MOL CARCINOGEN, V48, P610, DOI 10.1002/mc.20504
   Yip WL, 2007, MOL PHARM, V4, P241, DOI 10.1021/mp060105u
NR 47
TC 38
Z9 39
U1 2
U2 61
PU ELSEVIER SCIENCE BV
PI AMSTERDAM
PA PO BOX 211, 1000 AE AMSTERDAM, NETHERLANDS
SN 1549-9634
EI 1549-9642
J9 NANOMED-NANOTECHNOL
JI Nanomed.-Nanotechnol. Biol. Med.
PD OCT
PY 2013
VL 9
IS 7
BP 1114
EP 1122
DI 10.1016/j.nano.2013.02.005
PG 9
WC Nanoscience & Nanotechnology; Medicine, Research & Experimental
SC Science & Technology - Other Topics; Research & Experimental Medicine
GA 219PU
UT WOS:000324520900029
PM 23485748
OA Green Accepted
DA 2021-05-03
ER

PT J
AU Agarwal, S
   Saini, S
   Parashar, D
   Verma, A
   Sinha, A
   Jagadish, N
   Batra, A
   Suri, S
   Gupta, A
   Ansari, AS
   Lohiya, NK
   Suri, A
AF Agarwal, Sumit
   Saini, Shikha
   Parashar, Deepak
   Verma, Archana
   Sinha, Abhilasha
   Jagadish, Nirmala
   Batra, Aruna
   Suri, Sushma
   Gupta, Anju
   Ansari, Abdul S.
   Lohiya, Nirmal Kumar
   Suri, Anil
TI The novel cancer-testis antigen A-kinase anchor protein 4 (AKAP4) is a
   potential target for immunotherapy of ovarian serous carcinoma
SO ONCOIMMUNOLOGY
LA English
DT Article
DE AKAP4; cancer-testis antigen; immunotherapy; ovarian serous carcinoma;
   vaccine
ID TUMOR-GROWTH; EXPRESSION; BIOMARKER; IMMUNOGENICITY; IDENTIFICATION;
   VACCINATION; PROGNOSIS; NY-ESO-1; CELLS
AB Ovarian cancer is one of the neoplasms affecting the reproductive tract associated with high mortality rate because of limited therapeutic options and an elevated incidence of chemoresistance and recurrence. In this context, immunotherapy may constitute a promising approach to improve survival rates and clinical outcome, raising the need for specific target antigens. cancer-testis antigens (CTAs) are considered promising candidates in this sense because they are aberrant expressed by various malignancies but not by non-transformed tissue, with the exception of testes. here, we examined the expression and potential to promote humoral immune responses of a novel CTA, a-kinase anchor protein 4 (AKAP4), among 38 ovarian carcinoma patients. Our results reveal that AKAP4 was expressed at both the mRNA and protein levels in 89% (34/38) of ovarian carcinoma tissue specimens but not in 21 matched adjacent non-cancerous tissues. In addition, a humoral response against AKAP4 was detected in 58% (22/38) of ovarian carcinoma patients by ELISA. In particular, 65% (22/34) patients bearing an AKAP4-expressing tumor exhibited circulating anti-AKAP4 antibodies. Interestingly, the majority of specimens were categorized as ovarian serous adenocarcinoma and serous papillary carcinoma, of which 93% (28/30) and 100% (6/6), respectively, expressed AKAP4. a humoral response against AKAP4 was detected in 79% (19/24) and 67% (4/6) of ovarian serous adenocarcinoma and serous papillary carcinoma patients, respectively. The presence of circulating anti-AKAP4 antibodies suggests the AKAP4 is highly immunogenic in ovarian serous carcinoma patients. Our study lays the foundations for exploring AKAP4 as a potential target for the immunotherapy of ovarian cancer.
C1 [Agarwal, Sumit; Saini, Shikha; Parashar, Deepak; Verma, Archana; Sinha, Abhilasha; Jagadish, Nirmala; Suri, Anil] Natl Inst Immunol, Genes & Prot Lab, New Delhi 110067, India.
   [Batra, Aruna; Suri, Sushma] Safdarjang Hosp, Dept Obstet & Gynecol, New Delhi, India.
   [Batra, Aruna; Suri, Sushma] Mahavir Med Coll, New Delhi, India.
   [Gupta, Anju] Vidyasagar Inst Mental Hlth & Neurosci, NMC Imaging & Diagnost Ctr, New Delhi, India.
   [Ansari, Abdul S.; Lohiya, Nirmal Kumar] Univ Rajasthan, Dept Zool, Ctr Adv Studies, Jaipur 302004, Rajasthan, India.
[truncated: 275,207 more chars]
