# Supplementary material for: Evolution of Immunotherapy for Ovarian Cancer from a Bird’s-Eye Perspective: A Text-Mining Analysis of Publication Trends and Topics
Source: Front Oncol. 2022 Feb 24;12:795129. doi: 10.3389/fonc.2022.795129 (PMC8907843; doi:10.3389/fonc.2022.795129)
Supplement: Supplementary file 1 [file DataSheet_1.zip › raw data/download2011u70pt1.txt]

PT J
AU Suzuki, S
   Yoshikawa, T
   Hirosawa, T
   Shibata, K
   Kikkawa, F
   Akatsuka, Y
   Nakatsura, T
AF Suzuki, Shiro
   Yoshikawa, Toshiaki
   Hirosawa, Tomoya
   Shibata, Kiyosumi
   Kikkawa, Fumitaka
   Akatsuka, Yoshiki
   Nakatsura, Tetsuya
TI Glypican-3 could be an effective target for immunotherapy combined with
   chemotherapy against ovarian clear cell carcinoma
SO CANCER SCIENCE
LA English
DT Article
ID HEPATOCELLULAR-CARCINOMA; ONCOFETAL ANTIGEN; POOR-PROGNOSIS;
   TUMOR-MARKER; EXPRESSION; MELANOMA; VACCINE; CANCER; CTL; ADENOCARCINOMA
AB Glypican-3 (GPC3) is useful not only as a novel tumor marker, but also as an oncofetal antigen for immunotherapy. We recently established HLA-A2-restricted GPC3(144-152) peptide-specific CTL clones from hepatocellular carcinoma patients after GPC3(144-152) peptide vaccination. The present study was designed to evaluate the tumor reactivity of a HLA-A2-restricted GPC3(144-152) peptide-specific CTL clone against ovarian clear cell carcinoma (CCC) cell lines. The GPC3(144-152) peptide-specific CTL clone could recognize HLA-A2-positive and GPC3-positive ovarian CCC cell lines on interferon (IFN)-gamma enzyme-linked immunospot assay and showed cytotoxicity against KOC-7c cells. The CTL clone recognized naturally processed GPC3-derived peptide on ovarian CCC cells in a HLA class I-restricted manner. Moreover, we confirmed that the level of GPC3 expression was responsible for CTL recognition and that subtoxic-dose chemotherapy made tumor cells more susceptible to the cytotoxic effect of CTL. Thus, it might be possible to treat ovarian CCC patients by combining chemotherapy with immunotherapy. Our data suggest that GPC3 could be an effective target for immunotherapy against ovarian CCC. (Cancer Sci 2011; 102: 16221629)
C1 [Suzuki, Shiro; Yoshikawa, Toshiaki; Nakatsura, Tetsuya] East Hosp, Natl Canc Ctr, Sect Canc Immunotherapy, Investigat Treatment Div,Res Ctr Innovat Oncol, Chiba, Japan.
   [Suzuki, Shiro; Hirosawa, Tomoya; Shibata, Kiyosumi; Kikkawa, Fumitaka] Nagoya Univ, Dept Obstet & Gynecol, Grad Sch Med, Nagoya, Aichi 4648601, Japan.
   [Akatsuka, Yoshiki] Fujita Hlth Univ, Dept Hematol & Oncol, Aichi, Japan.
   [Hirosawa, Tomoya; Akatsuka, Yoshiki] Aichi Canc Ctr, Res Inst, Div Immunol, Nagoya, Aichi 464, Japan.
RP Nakatsura, T (corresponding author), East Hosp, Natl Canc Ctr, Sect Canc Immunotherapy, Investigat Treatment Div,Res Ctr Innovat Oncol, Chiba, Japan.
EM tnakatsu@east.ncc.go.jp
RI SHIBATA, Kiyosumi/I-7254-2014; SUZUKI, Shiro/I-7431-2014; KIKKAWA,
   Fumitaka/I-7341-2014
OI akatsuka, yoshiki/0000-0003-3623-2826
FU Ministry of Health, Labour and Welfare, JapanMinistry of Health, Labour
   and Welfare, Japan; Grants-in-Aid for Scientific ResearchMinistry of
   Education, Culture, Sports, Science and Technology, Japan (MEXT)Japan
   Society for the Promotion of ScienceGrants-in-Aid for Scientific
   Research (KAKENHI) [22390311, 21592127] Funding Source: KAKEN
FX This work was supported in part by Grants-in-Aid for Research on
   Hepatitis and for Clinical Research from the Ministry of Health, Labour
   and Welfare, Japan.
CR Akatsuka Y, 2002, TISSUE ANTIGENS, V59, P502, DOI 10.1034/j.1399-0039.2002.590607.x
   Antonia SJ, 2006, CLIN CANCER RES, V12, P878, DOI 10.1158/1078-0432.CCR-05-2013
   Arlen PM, 2006, CLIN CANCER RES, V12, P1260, DOI 10.1158/1078-0432.CCR-05-2059
   Aviel-Ronen S, 2008, MODERN PATHOL, V21, P817, DOI 10.1038/modpathol.2008.37
   Bergmann-Leitner ES, 2000, J IMMUNOL, V164, P4941, DOI 10.4049/jimmunol.164.9.4941
   Filmus J, 2001, J CLIN INVEST, V108, P497, DOI 10.1172/JCI13712
   Frost PA, 2001, J IMMUNOL, V166, P3564, DOI 10.4049/jimmunol.166.5.3564
   Gabrilovich DI, 2009, NAT REV IMMUNOL, V9, P162, DOI 10.1038/nri2506
   Gribben JG, 2005, CLIN CANCER RES, V11, P4430, DOI 10.1158/1078-0432.CCR-04-2111
   Hayashi E, 2009, ONCOL REP, V22, P149, DOI 10.3892/or_00000418
   Ikuta Y, 2005, CLIN CANCER RES, V11, P8079, DOI 10.1158/1078-0432.CCR-05-1074
   KENNEDY AW, 1989, GYNECOL ONCOL, V32, P342, DOI 10.1016/0090-8258(89)90637-9
   Komori H, 2006, CLIN CANCER RES, V12, P2689, DOI 10.1158/1078-0432.CCR-05-2267
   Maeda D, 2009, MODERN PATHOL, V22, P824, DOI 10.1038/modpathol.2009.40
   Motomura Y, 2006, CANCER RES, V66, P2414, DOI 10.1158/0008-5472.CAN-05-2090
   Motomura Y, 2008, INT J ONCOL, V32, P985
   Nakatsura T, 2003, BIOCHEM BIOPH RES CO, V306, P16, DOI 10.1016/S0006-291X(03)00908-2
   Nakatsura T, 2005, BIODRUGS, V19, P71, DOI 10.2165/00063030-200519020-00001
   Nakatsura T, 2004, CLIN CANCER RES, V10, P8630, DOI 10.1158/1078-0432.CCR-04-1177
   Nakatsura T, 2004, CLIN CANCER RES, V10, P6612, DOI 10.1158/1078-0432.CCR-04-0348
   Ramakrishnan R, 2010, J CLIN INVEST, V120, P1111, DOI 10.1172/JCI40269
   Recio F, 1996, CANCER, V78, P2157, DOI 10.1002/(SICI)1097-0142(19961115)78:10<2157::AID-CNCR17>3.0.CO;2-Y
   Saikali Z, 2000, INT J CANCER, V89, P418
   Sakurai M, 2010, GYNECOL ONCOL, V119, P332, DOI 10.1016/j.ygyno.2010.07.013
   Schlom J, 2007, CLIN CANCER RES, V13, P3776, DOI 10.1158/1078-0432.CCR-07-0588
   Shirakawa H, 2009, CANCER SCI, V100, P1403, DOI 10.1111/j.1349-7006.2009.01206.x
   Shirakawa H, 2009, INT J ONCOL, V34, P649, DOI 10.3892/ijo_00000190
   Srivastava RK, 1999, J EXP MED, V190, P253, DOI 10.1084/jem.190.2.253
   Sugiyama T, 2000, CANCER, V88, P2584, DOI 10.1002/1097-0142(20000601)88:11<2584::AID-CNCR22>3.0.CO;2-5
   Toretsky JA, 2001, J PEDIAT HEMATOL ONC, V23, P496, DOI 10.1097/00043426-200111000-00006
   Vicari AP, 2009, CANCER IMMUNOL IMMUN, V58, P615, DOI 10.1007/s00262-008-0586-2
   Wheeler CJ, 2008, CANCER RES, V68, P5955, DOI 10.1158/0008-5472.CAN-07-5973
   Yoshikawa T, 2011, CANCER SCI, V102, P918, DOI 10.1111/j.1349-7006.2011.01896.x
NR 33
TC 18
Z9 21
U1 0
U2 4
PU WILEY-BLACKWELL
PI MALDEN
PA COMMERCE PLACE, 350 MAIN ST, MALDEN 02148, MA USA
SN 1347-9032
J9 CANCER SCI
JI Cancer Sci.
PD SEP
PY 2011
VL 102
IS 9
BP 1622
EP 1629
DI 10.1111/j.1349-7006.2011.02003.x
PG 8
WC Oncology
SC Oncology
GA 809CD
UT WOS:000294027500003
PM 21668581
DA 2021-05-03
ER

PT J
AU Kuo, PL
   Hung, JY
   Huang, SK
   Chou, SH
   Cheng, DE
   Jong, YJ
   Hung, CH
   Yang, CJ
   Tsai, YM
   Hsu, YL
   Huang, MS
AF Kuo, Po-Lin
   Hung, Jen-Yu
   Huang, Shau-Ku
   Chou, Shah-Hwa
   Cheng, Da-En
   Jong, Yuh-Jyh
   Hung, Chih-Hsing
   Yang, Chih-Jen
   Tsai, Ying-Ming
   Hsu, Ya-Ling
   Huang, Ming-Shyan
TI Lung Cancer-Derived Galectin-1 Mediates Dendritic Cell Anergy through
   Inhibitor of DNA Binding 3/IL-10 Signaling Pathway
SO JOURNAL OF IMMUNOLOGY
LA English
DT Article
ID TUMOR-ASSOCIATED MACROPHAGES; PROTEIN-GLYCAN INTERACTIONS; T-CELLS;
   HEPATOCELLULAR-CARCINOMA; IMMUNE PRIVILEGE; GENE-EXPRESSION;
   OVARIAN-CANCER; TGF-BETA; INTERLEUKIN-10; IL-10
AB Lung cancer, one of the leading causes of death worldwide, is often associated with a state of immune suppression, but the molecular and functional basis remains enigmatic. Evidence is provided in this paper supporting the role of lung cancer-derived soluble lectin, galectin-1, as a culprit in dendritic cell (DC) anergy. We have shown that galectin-1 is highly expressed in lung cancer cell lines, together with the serum and surgical samples from lung cancer patients. Functionally, lung cancer-derived galectin-1 has been shown to alter the phenotypes of monocyte-derived DCs (MdDCs) and impair alloreactive T cell response, concomitant with the increase of CD4(+)CD25(+)FOXP3(+) regulatory T cells. The regulatory effect of galectin-1 is mediated, in part, through its ability to induce, in an Id3 (inhibitor of DNA binding 3)-dependent manner, the expression of IL-10 in monocytes and MdDCs. This effect is inhibited by the addition of lactose, which normalizes the phenotypic and functional alterations seen in MdDCs. Of note, significant upregulation of IL-10 was seen in tumor-infiltrating CD11c(+) DCs in human lung cancer samples. This was also noted in mice transplanted with lung cancer cells, but not in those receiving tumor cells with galectin-1 knockdown. Furthermore, a significant reduction was noted in lung cancer incidence and in the levels of IL-10 expressing, tumor-infiltrating DCs, in mice receiving galectin-l silenced tumor cells. These results thus suggest that the galectin-1/IL-10 functional axis may be crucial in lung cancer-mediated immune suppression, and that galectin-1 may serve as a target in the development of lung cancer immunotherapy. The Journal of Immunology, 2011, 186: 1521-1530.
C1 [Hung, Jen-Yu; Yang, Chih-Jen; Tsai, Ying-Ming; Huang, Ming-Shyan] Kaohsiung Med Univ Hosp, Div Pulm & Crit Care Med, Kaohsiung 807, Taiwan.
   [Kuo, Po-Lin] Kaohsiung Med Univ, Inst Clin Med, Kaohsiung 807, Taiwan.
   [Kuo, Po-Lin] Kaohsiung Med Univ Hosp, Dept Med Res, Kaohsiung 807, Taiwan.
   [Kuo, Po-Lin; Hung, Jen-Yu; Yang, Chih-Jen; Huang, Ming-Shyan] Kaohsiung Med Univ Hosp, Ctr Canc, Kaohsiung 807, Taiwan.
   [Hung, Jen-Yu; Cheng, Da-En; Jong, Yuh-Jyh; Hung, Chih-Hsing; Hsu, Ya-Ling] Kaohsiung Med Univ, Grad Inst Med, Kaohsiung 807, Taiwan.
   [Huang, Shau-Ku] Johns Hopkins Univ, Johns Hopkins Asthma & Allergy Ctr, Sch Med, Baltimore, MD 21201 USA.
   [Chou, Shah-Hwa] Kaohsiung Med Univ Hosp, Dept Chest Surg, Kaohsiung 807, Taiwan.
   [Jong, Yuh-Jyh; Hung, Chih-Hsing] Kaohsiung Med Univ Hosp, Dept Pediat, Kaohsiung 807, Taiwan.
RP Huang, MS (corresponding author), Kaohsiung Med Univ Hosp, Div Pulm & Crit Care Med, 100,Tz You 1st Rd, Kaohsiung 807, Taiwan.
EM hsuyl326@gmail.com; shyan310@gmail.com
FU National Science Council of TaiwanMinistry of Science and Technology,
   Taiwan [NSC 98-2320-B-037-007-MY3]; Excellence for Cancer Research
   Center; Department of Health, Executive Yuan, Taipei, Taiwan
   [DOH99-TD-C-111-002]; Kaohsiung Medical University Hospital
   [KMUH99-9I08]
FX This work was supported by grants from the National Science Council of
   Taiwan (NSC 98-2320-B-037-007-MY3), Excellence for Cancer Research
   Center, Department of Health, Executive Yuan, Taipei, Taiwan
   (DOH99-TD-C-111-002), and Kaohsiung Medical University Hospital
   (KMUH99-9I08).
CR Beckebaum S, 2004, CLIN CANCER RES, V10, P7260, DOI 10.1158/1078-0432.CCR-04-0872
   Bharadwaj U, 2007, CANCER RES, V67, P5479, DOI 10.1158/0008-5472.CAN-06-3963
   Bluth MJ, 2009, J INVEST DERMATOL, V129, P2451, DOI 10.1038/jid.2009.96
   Cindolo L, 1999, INT J CANCER, V84, P39, DOI 10.1002/(SICI)1097-0215(19990219)84:1<39::AID-IJC8>3.0.CO;2-E
   Curiel TJ, 2004, CANCER RES, V64, P5535, DOI 10.1158/0008-5472.CAN-04-1272
   DeCicco KL, 2004, CARCINOGENESIS, V25, P1805, DOI 10.1093/carcin/bgh210
   Demydenko D., 2009, Experimental Oncology, V31, P74
   Dercamp C, 2005, CANCER RES, V65, P8479, DOI 10.1158/0008-5472.CAN-05-1319
   Dhodapkar MV, 2008, CELL DEATH DIFFER, V15, P39, DOI 10.1038/sj.cdd.4402247
   Ding YM, 2009, ONCOL REP, V21, P983, DOI 10.3892/or_00000312
   Duluc D, 2009, INT J CANCER, V125, P367, DOI 10.1002/ijc.24401
   Fulcher JA, 2009, J BIOL CHEM, V284, P26860, DOI 10.1074/jbc.M109.037507
   Gerlini G, 2004, AM J PATHOL, V165, P1853, DOI 10.1016/S0002-9440(10)63238-5
   Gottfried E, 2008, CYTOKINE GROWTH F R, V19, P65, DOI 10.1016/j.cytogfr.2007.10.008
   Gratchev A, 2008, J IMMUNOL, V180, P6553, DOI 10.4049/jimmunol.180.10.6553
   Hacker C, 2003, NAT IMMUNOL, V4, P380, DOI 10.1038/ni903
   He J, 2006, LAB INVEST, V86, P578, DOI 10.1038/labinvest.3700420
   Hsia CY, 2007, EJSO-EUR J SURG ONC, V33, P208, DOI 10.1016/j.ejso.2006.10.036
   Huang LJ, 2006, LUNG CANCER, V54, P87, DOI 10.1016/j.lungcan.2006.06.011
   Ilarregui JM, 2010, NEUROIMMUNOMODULAT, V17, P157, DOI 10.1159/000258712
   Ilarregui JM, 2009, NAT IMMUNOL, V10, P981, DOI 10.1038/ni.1772
   Jemal A, 2009, CA-CANCER J CLIN, V59, P225, DOI 10.3322/caac.20006
   Juszczynski P, 2007, P NATL ACAD SCI USA, V104, P13134, DOI 10.1073/pnas.0706017104
   Kaporis HG, 2007, J INVEST DERMATOL, V127, P2391, DOI 10.1038/sj.jid.5700884
   Kee BL, 2009, NAT REV IMMUNOL, V9, P175, DOI 10.1038/nri2507
   Kee BL, 2001, NAT IMMUNOL, V2, P242, DOI 10.1038/85303
   Lech-Maranda E, 2006, EUR CYTOKINE NETW, V17, P60
   Liu QY, 2009, J IMMUNOL, V182, P6207, DOI 10.4049/jimmunol.0803926
   Matarrese P, 2005, J BIOL CHEM, V280, P6969, DOI 10.1074/jbc.M409752200
   Muste A, 2009, CYTOKINE, V45, P8, DOI 10.1016/j.cyto.2008.10.019
   Mustea A, 2006, ANTICANCER RES, V26, P1715
   Rabinovich GA, 2007, ANNU REV IMMUNOL, V25, P267, DOI 10.1146/annurev.immunol.25.022106.141609
   Rek A, 2009, BRIT J PHARMACOL, V157, P686, DOI 10.1111/j.1476-5381.2009.00226.x
   Robson NC, 2010, CURR OPIN IMMUNOL, V22, P137, DOI 10.1016/j.coi.2010.01.002
   Rubinstein N, 2004, CANCER CELL, V5, P241, DOI 10.1016/S1535-6108(04)00024-8
   Sica A, 2000, J IMMUNOL, V164, P762, DOI 10.4049/jimmunol.164.2.762
   Spits H, 2000, J EXP MED, V192, P1775, DOI 10.1084/jem.192.12.1775
   Wilcox RA, 2009, BLOOD, V114, P2936, DOI 10.1182/blood-2009-05-220111
   Woo EY, 2001, CANCER RES, V61, P4766
   Wu MH, 2009, MOL CANCER RES, V7, P311, DOI 10.1158/1541-7786.MCR-08-0297
   Zeni E, 2007, EUR RESPIR J, V30, P627, DOI 10.1183/09031936.00129306
NR 41
TC 61
Z9 64
U1 0
U2 10
PU AMER ASSOC IMMUNOLOGISTS
PI BETHESDA
PA 9650 ROCKVILLE PIKE, BETHESDA, MD 20814 USA
SN 0022-1767
EI 1550-6606
J9 J IMMUNOL
JI J. Immunol.
PD FEB 1
PY 2011
VL 186
IS 3
BP 1521
EP 1530
DI 10.4049/jimmunol.1002940
PG 10
WC Immunology
SC Immunology
GA 708RE
UT WOS:000286381200031
PM 21191065
OA Bronze
DA 2021-05-03
ER

PT J
AU Han, KP
   Zhu, XY
   Liu, B
   Jeng, E
   Kong, L
   Yovandich, JL
   Vyas, VV
   Marcus, WD
   Chavaillaz, PA
   Romero, CA
   Rhode, PR
   Wong, HC
AF Han, Kai-Ping
   Zhu, Xiaoyun
   Liu, Bai
   Jeng, Emily
   Kong, Lin
   Yovandich, Jason L.
   Vyas, Vinay V.
   Marcus, Warren D.
   Chavaillaz, Pierre-Andre
   Romero, Christian A.
   Rhode, Peter R.
   Wong, Hing C.
TI IL-15:IL-15 receptor alpha superagonist complex: High-level
   co-expression in recombinant mammalian cells, purification and
   characterization
SO CYTOKINE
LA English
DT Article
DE Interleukin-15 superagonist; IL-15 receptor alpha fusion protein; CHO
   cell expression; NK cells; CD8(+) T lymphocytes
ID IN-VIVO; SOLUBLE IL-15R-ALPHA; FUSION PROTEIN; T-CELLS; IL-15;
   INTERLEUKIN-15; IMMUNOTHERAPY; BINDING; CANCER; NK
AB IL-15, a promising cytokine for treating cancer and viral diseases, is presented in trans by the IL-15 receptor (IL-15R) alpha-chain to the IL-15R beta gamma(c) complex displayed on the surface of T cells and natural killer (NK) cells. We previously reported that an asparagine to aspartic acid substitution at amino acid 72 (N72D) of IL-15 provides a 4-5-fold increase in biological activity compared to the native molecule. In this report, we describe Chinese hamster ovary (CHO) cell expression of a soluble complex (IL-15 N72D:IL-15R alpha Su/Fc) consisting of the IL-15 N72D superagonist and a dimeric IL-15R alpha sushi domain-IgG1 Fc fusion protein. A simple but readily scalable affinity and ion exchange chromatography method was developed to highly purify the complex having both IL-15 binding sites fully occupied. The immunostimulatory effects of this complex were confirmed using cell proliferation assays. Treatment of mice with a single intravenous dose of IL-15N72D:IL-15R alpha Su/Fc resulted in a significant increase in CD8(+) T cells and NK cells that was not observed following IL-15 treatment. Pharmacokinetic analysis indicated that the complex has a 25-h half-life in mice which is considerably longer than <40-min half-life of IL-15. Thus, the enhanced activity of the IL-15N72D:IL-15R alpha tSu/Fc complex is likely the result of the increased binding activity of IL-15N72D to IL-15R beta gamma(c), optimized cytokine trans-presentation by the IL-15R alpha Su domain, the dimeric nature of the cytokine domain and its increased in vivo half-life compared to IL-15. These findings indicate that this IL-15 superagonist complex could serve as a superior immunostimulatory therapeutic agent. (C) 2011 Elsevier Ltd. All rights reserved.
C1 [Han, Kai-Ping; Zhu, Xiaoyun; Liu, Bai; Jeng, Emily; Kong, Lin; Marcus, Warren D.; Chavaillaz, Pierre-Andre; Romero, Christian A.; Rhode, Peter R.; Wong, Hing C.] Altor BioSci Corp, Miramar, FL 33025 USA.
   [Yovandich, Jason L.] Natl Canc Inst, Biol Resources Branch, Div Canc Treatment & Diag, Frederick, MD 21702 USA.
   [Vyas, Vinay V.] Natl Canc Inst, Biopharmaceut Dev Program, Frederick, MD 21702 USA.
RP Wong, HC (corresponding author), Altor BioSci Corp, 2810 N Commerce Pkwy, Miramar, FL 33025 USA.
EM hingwong@altorbioscience.com
FU NIH/NCI SBIR [CA156740]; NATIONAL CANCER INSTITUTEUnited States
   Department of Health & Human ServicesNational Institutes of Health (NIH)
   - USANIH National Cancer Institute (NCI) [R43CA156740] Funding Source:
   NIH RePORTER
FX We would like to thank Dr. Dean Taylor for his careful review of this
   manuscript. This work was supported in part by an NIH/NCI SBIR Grant
   (CA156740, PI: H. Wong).
CR Belmont HJ, 2006, CLIN IMMUNOL, V121, P29, DOI 10.1016/j.clim.2006.05.005
   Bergamaschi C, 2008, J BIOL CHEM, V283, P4189, DOI 10.1074/jbc.M705725200
   Bessard A, 2009, MOL CANCER THER, V8, P2736, DOI 10.1158/1535-7163.MCT-09-0275
   Bouchaud G, 2008, J MOL BIOL, V382, P1, DOI 10.1016/j.jmb.2008.07.019
   Cheever MAM, 2008, IMMUNOL REV, V222, P357, DOI 10.1111/j.1600-065X.2008.00604.x
   Dubois S, 2008, J IMMUNOL, V180, P2099, DOI 10.4049/jimmunol.180.4.2099
   Epardaud M, 2008, CANCER RES, V68, P2972, DOI 10.1158/0008-5472.CAN-08-0045
   Fehniger TA, 2002, CYTOKINE GROWTH F R, V13, P169, DOI 10.1016/S1359-6101(01)00021-1
   Hughes MS, 2005, HUM GENE THER, V16, P457, DOI 10.1089/hum.2005.16.457
   Huntington ND, 2009, J EXP MED, V206, P25, DOI 10.1084/jem.20082013
   Liu HC, 2008, J PHARM SCI-US, V97, P2426, DOI 10.1002/jps.21180
   Ma A, 2006, ANNU REV IMMUNOL, V24, P657, DOI 10.1146/annurev.immunol.24.021605.090727
   Mortier E, 2006, J BIOL CHEM, V281, P1612, DOI 10.1074/jbc.M508624200
   Mosquera LA, 2005, J IMMUNOL, V174, P4381, DOI 10.4049/jimmunol.174.7.4381
   Rubinstein MP, 2006, P NATL ACAD SCI USA, V103, P9166, DOI 10.1073/pnas.0600240103
   Stoklasek TA, 2006, J IMMUNOL, V177, P6072, DOI 10.4049/jimmunol.177.9.6072
   Waldmann TA, 2006, NAT REV IMMUNOL, V6, P595, DOI 10.1038/nri1901
   Ward A, 2009, PROTEIN EXPRES PURIF, V68, P42, DOI 10.1016/j.pep.2009.05.004
   Wong RL, 2011, PROTEIN ENG DES SEL, V24, P373, DOI 10.1093/protein/gzq116
   Zhu XY, 2009, J IMMUNOL, V183, P3598, DOI 10.4049/jimmunol.0901244
NR 20
TC 86
Z9 87
U1 1
U2 14
PU ACADEMIC PRESS LTD- ELSEVIER SCIENCE LTD
PI LONDON
PA 24-28 OVAL RD, LONDON NW1 7DX, ENGLAND
SN 1043-4666
J9 CYTOKINE
JI Cytokine
PD DEC
PY 2011
VL 56
IS 3
BP 804
EP 810
DI 10.1016/j.cyto.2011.09.028
PG 7
WC Biochemistry & Molecular Biology; Cell Biology; Immunology
SC Biochemistry & Molecular Biology; Cell Biology; Immunology
GA 862VR
UT WOS:000298122700038
PM 22019703
OA Green Accepted
DA 2021-05-03
ER

PT J
AU Panzer, J
   Dalmau, J
AF Panzer, Jessica
   Dalmau, Josep
TI Movement disorders in paraneoplastic and autoimmune disease
SO CURRENT OPINION IN NEUROLOGY
LA English
DT Article
DE antibodies; ataxia; autoimmune; chorea; dyskinesia; dystonia;
   encephalitis; immunotherapy; movement disorders; paraneoplastic
ID NMDA-RECEPTOR ENCEPHALITIS; STIFF-PERSON SYNDROME; NEUROLOGICAL
   SYNDROMES; CEREBELLAR DEGENERATION; LIMBIC ENCEPHALITIS; SYDENHAMS
   CHOREA; ANTI-HU; PROGRESSIVE ENCEPHALOMYELITIS; CLINICAL ANALYSIS;
   OVARIAN TERATOMA
AB Purpose of review
   The most relevant advances in immune-mediated movement disorders are described, with emphasis on the clinical-immunological associations, novel antigens, and treatment.
   Recent findings
   Many movement disorders previously considered idiopathic or degenerative are now recognized as immune-mediated. Some disorders are paraneoplastic, such as anti-CRMP5-associated chorea, anti-Ma2 hypokinesis and rigidity, anti-Yo cerebellar ataxia and tremor, and anti-Hu ataxia and pesudoathetosis. Other disorders such as Sydenham's chorea, or chorea related to systemic lupus erythematosus and antiphospholipid syndrome occur in association with multiple antibodies, are not paraneoplastic, and are triggered by molecular mimicry or unknown mechanisms. Recent studies have revealed a new category of disorders that can be paraneoplastic or not, and associate with antibodies against cell-surface or synaptic proteins. They include anti-N-methyl-D-aspartate receptor (anti-NMDAR) encephalitis, which may cause dyskinesias, chorea, ballismus or dystonia (NMDAR antibodies), the spectrum of Stiff-person syndrome/muscle rigidity (glutamic acid decarboxylase, amphiphysin, GABA(A)-receptor-associated protein, or glycine receptor antibodies), neuromyotonia (Caspr2 antibodies), and opsoclonus-myoclonus-ataxia (unknown antigens).
   Summary
   Neurologists should be aware that many movement disorders are immune-mediated. Recognition of these disorders is important because it may lead to the diagnosis of an occult cancer, and a substantial number of patients, mainly those with antibodies to cell-surface or synaptic proteins, respond to immunotherapy.
C1 [Panzer, Jessica; Dalmau, Josep] Univ Penn, Dept Neurol, Philadelphia, PA 19104 USA.
RP Dalmau, J (corresponding author), Univ Barcelona, IDIBAPS Hosp Clin, E-08007 Barcelona, Spain.
EM josep.dalmau@uphs.upenn.edu
OI Dalmau, Josep/0000-0001-5856-2813
FU Euroimmun; National Institutes of HealthUnited States Department of
   Health & Human ServicesNational Institutes of Health (NIH) - USA;
   National Cancer InstituteUnited States Department of Health & Human
   ServicesNational Institutes of Health (NIH) - USANIH National Cancer
   Institute (NCI) [RO1CA89054, 1RC1NS068204-01]; McKnight Neuroscience of
   Brain Disorders award; NATIONAL CANCER INSTITUTEUnited States Department
   of Health & Human ServicesNational Institutes of Health (NIH) - USANIH
   National Cancer Institute (NCI) [R01CA107192, R56CA089054, R01CA089054]
   Funding Source: NIH RePORTER; NATIONAL INSTITUTE OF NEUROLOGICAL
   DISORDERS AND STROKEUnited States Department of Health & Human
   ServicesNational Institutes of Health (NIH) - USANIH National Institute
   of Neurological Disorders & Stroke (NINDS) [R01NS077851, RC1NS068204]
   Funding Source: NIH RePORTER
FX J.P. has nothing to disclose. J.D. receives royalties from the editorial
   board of Up-To-Date; from Athena Diagnostics for a patent for the use of
   Ma2 as autoantibody test. J.D. has received a research grant from
   Euroimmun, and his contribution to the current work was supported in
   part by grants from the National Institutes of Health and National
   Cancer Institute RO1CA89054, 1RC1NS068204-01, and a McKnight
   Neuroscience of Brain Disorders award.
CR Alexopoulos H, 2010, EUR J CLIN INVEST, V40, P1018, DOI 10.1111/j.1365-2362.2010.02340.x
   *AM AC PED COMM IN, 2009, RED BOOK 2009 REP CO
   Antoine JC, 1999, ARCH NEUROL-CHICAGO, V56, P172, DOI 10.1001/archneur.56.2.172
   Bataller L, 2001, BRAIN, V124, P437, DOI 10.1093/brain/124.2.437
   Bayreuther C, 2009, EPILEPTIC DISORD, V11, P261, DOI 10.1684/epd.2009.0266
   Bennett JL, 1999, NEUROLOGY, V52, P864, DOI 10.1212/WNL.52.4.864
   Bernal F, 2002, ACTA NEUROPATHOL, V103, P509, DOI 10.1007/s00401-001-0498-0
   Bernal F, 2003, NEUROLOGY, V60, P230, DOI 10.1212/01.WNL.0000041495.87539.98
   BERRIOS X, 1985, J PEDIATR-US, V107, P867, DOI 10.1016/S0022-3476(85)80177-3
   Blaes F, 2008, J NEUROIMMUNOL, V201, P221, DOI 10.1016/j.jneuroim.2008.05.033
   Bonthius Daniel J, 2003, Semin Pediatr Neurol, V10, P11, DOI 10.1016/S1071-9091(02)00004-9
   BRONZE MS, 1993, J IMMUNOL, V151, P2820
   Brown P, 1999, J NEUROL, V246, P648, DOI 10.1007/s004150050425
   Burk K, 2010, J NEUROL, V257, P59, DOI 10.1007/s00415-009-5262-8
   Cardoso F, 1997, MOVEMENT DISORD, V12, P701, DOI 10.1002/mds.870120512
   Cardoso F, 1999, MOVEMENT DISORD, V14, P805, DOI 10.1002/1531-8257(199909)14:5<805::AID-MDS1013>3.0.CO;2-P
   Castle J, 2006, NAT CLIN PRACT NEURO, V2, P566, DOI 10.1038/ncpneuro0287
   Cervera R, 1997, MEDICINE, V76, P203, DOI 10.1097/00005792-199705000-00006
   Chapman J, 1999, LUPUS, V8, P127, DOI 10.1191/096120399678847524
   Church AJ, 2003, J NEUROIMMUNOL, V136, P149, DOI 10.1016/S0165-5728(03)00012-2
   Dalakas MC, 2001, NEW ENGL J MED, V345, P1870, DOI 10.1056/NEJMoa01167
   Dale RC, 2009, ANN NEUROL, V66, P704, DOI 10.1002/ana.21807
   Dalmau J, 2004, BRAIN, V127, P1831, DOI 10.1093/brain/awh203
   Dalmau J, 2008, LANCET NEUROL, V7, P327, DOI 10.1016/S1474-4422(08)70060-7
   Dalmau J, 2007, ANN NEUROL, V61, P25, DOI 10.1002/ana.21050
   Dalmau J, 2011, LANCET NEUROL, V10, P63, DOI 10.1016/S1474-4422(10)70253-2
   Dalmau J, 2008, LANCET NEUROL, V7, P1091, DOI 10.1016/S1474-4422(08)70224-2
   DAOUD AS, 1990, NEUROLOGY, V40, P1140, DOI 10.1212/WNL.40.7.1140
   Darnell RB, 2006, SEMIN ONCOL, V33, P270, DOI 10.1053/j.seminoncol.2006.03.008
   De Beukelaar JW, 2006, ONCOLOGIST, V11, P292, DOI 10.1634/theoncologist.11-3-292
   DEMARQUAY G, 2010, REV NEUROL PARIS
   DIGRE KB, 1986, ARCH NEUROL-CHICAGO, V43, P1165, DOI 10.1001/archneur.1986.00520110055016
   Dorresteijn LDA, 2002, J NEUROL, V249, P1307, DOI 10.1007/s00415-002-0677-5
   Eker A, 2008, J NEUROL NEUROSUR PS, V79, P1082, DOI 10.1136/jnnp.2008.147611
   Erlich R, 2004, CANCER INVEST, V22, P257, DOI 10.1081/CNV-120030214
   Faustino PC, 2003, NEURORADIOLOGY, V45, P456, DOI 10.1007/s00234-003-0999-8
   Florance NR, 2009, ANN NEUROL, V66, P11, DOI 10.1002/ana.21756
   Garvey MA, 2005, J CHILD NEUROL, V20, P424, DOI 10.1177/08830738050200050601
   Geis C, 2010, BRAIN, V133, P3166, DOI 10.1093/brain/awq253
   Gorman MP, 2010, CURR OPIN PEDIATR, V22, P745, DOI 10.1097/MOP.0b013e32833fde3f
   Grant R, 2009, MOVEMENT DISORD, V24, P1715, DOI 10.1002/mds.22658
   Graus F, 2004, J NEUROL NEUROSUR PS, V75, P1135, DOI 10.1136/jnnp.2003.034447
   Graus F, 2001, BRAIN, V124, P1138, DOI 10.1093/brain/124.6.1138
   Graus F, 2002, NEUROLOGY, V59, P764, DOI 10.1212/WNL.59.5.764
   Graus F, 2007, CURR OPIN NEUROL, V20, P732
   Hart IK, 2002, BRAIN, V125, P1887, DOI 10.1093/brain/awf178
   Hernandez-Echebarria L, 2006, NEUROLOGY, V66, P450, DOI 10.1212/01.wnl.0000196488.87746.7b
   Hoffmann LA, 2008, J NEUROL NEUROSUR PS, V79, P767, DOI 10.1136/jnnp.2007.118588
   Honnorat J, 2009, J NEUROL NEUROSUR PS, V80, P412, DOI 10.1136/jnnp.2007.138016
   Hughes EG, 2010, J NEUROSCI, V30, P5866, DOI 10.1523/JNEUROSCI.0167-10.2010
   HUSBY G, 1977, J CLIN INVEST, V59, P922, DOI 10.1172/JCI108714
   Hutchinson M, 2008, NEUROLOGY, V71, P1291, DOI 10.1212/01.wnl.0000327606.50322.f0
   Iizuka T, 2008, NEUROLOGY, V70, P504, DOI 10.1212/01.wnl.0000278388.90370.c3
   Irani SR, 2010, BRAIN, V133, P2734, DOI 10.1093/brain/awq213
   Irani SR, 2010, BRAIN, V133, P1655, DOI 10.1093/brain/awq113
   Ishii A, 2004, J NEUROL NEUROSUR PS, V75, P661
   Ishiura H, 2008, NEUROLOGY, V71, P1921, DOI 10.1212/01.wnl.0000336648.43562.59
   Johnson N, 2010, NEUROLOGY, V75, P1480, DOI 10.1212/WNL.0b013e3181f8831a
   Karmon Y, 2009, CEREBELLUM, V8, P441, DOI 10.1007/s12311-009-0128-2
   Keime-Guibert F, 2000, J NEUROL NEUROSUR PS, V68, P479, DOI 10.1136/jnnp.68.4.479
   Khamashta MA, 2004, AUTOIMMUNITY, V37, P309, DOI 10.1080/08916930410001708706
   KHAMASHTA MA, 1988, ANN RHEUM DIS, V47, P681, DOI 10.1136/ard.47.8.681
   Kirkpatrick MP, 2011, EPILEPSY BEHAV, V20, P392, DOI 10.1016/j.yebeh.2010.11.020
   Kirsten A, 2007, ANN NY ACAD SCI, V1110, P256, DOI 10.1196/annals.1423.027
   Kirvan CA, 2006, AUTOIMMUNITY, V39, P21, DOI 10.1080/08916930500484757
   Kirvan CA, 2003, NAT MED, V9, P914, DOI 10.1038/nm892
   Kirvan CA, 2007, J IMMUNOL, V178, P7412, DOI 10.4049/jimmunol.178.11.7412
   Kleinig TJ, 2008, MOVEMENT DISORD, V23, P1256, DOI 10.1002/mds.22073
   Koide R, 2007, J NEURO-ONCOL, V81, P71, DOI 10.1007/s11060-006-9200-7
   Korn-Lubetzki I, 2004, ARCH NEUROL-CHICAGO, V61, P1261, DOI 10.1001/archneur.61.8.1261
   Kraker J, 2009, CURR TREAT OPTION NE, V11, P46, DOI 10.1007/s11940-009-0007-7
   Lahrmann H, 2001, MUSCLE NERVE, V24, P834, DOI 10.1002/mus.1078
   Lai MZ, 2010, LANCET NEUROL, V9, P776, DOI 10.1016/S1474-4422(10)70137-X
   Liguori R, 2001, BRAIN, V124, P2417, DOI 10.1093/brain/124.12.2417
   LUQUE FA, 1991, ANN NEUROL, V29, P241, DOI 10.1002/ana.410290303
   Manto MU, 2007, ANN NEUROL, V61, P544, DOI 10.1002/ana.21123
   Marignier R, 2010, ARCH NEUROL-CHICAGO, V67, P627, DOI 10.1001/archneurol.2010.51
   MAS N, 2010, J NEUROL NEUROSURG P
   Mathew RM, 2007, NEUROLOGY, V68, P900, DOI 10.1212/01.wnl.0000252379.81933.80
   Mitchell WG, 2005, PEDIATRICS, V116, P901, DOI 10.1542/peds.2004-2377
   Muehlschlegel S, 2005, MOVEMENT DISORD, V20, P1523, DOI 10.1002/mds.20570
   Murinson BB, 2008, NEUROLOGY, V71, P1955, DOI 10.1212/01.wnl.0000327342.58936.e0
   Newsom-Davis J, 2003, ANN NY ACAD SCI, V998, P202, DOI 10.1196/annals.1254.022
   Orzechowski NM, 2008, J RHEUMATOL, V35, P2165, DOI 10.3899/jrheum.080268
   Pittock SJ, 2005, ANN NEUROL, V58, P96, DOI 10.1002/ana.20529
   Pranzatelli MR, 2010, J CLIN IMMUNOL, V30, P106, DOI 10.1007/s10875-009-9335-3
   Pranzatelli MR, 2004, NEUROLOGY, V62, P1526, DOI 10.1212/WNL.62.9.1526
   Psimaras D, 2010, J NEUROL NEUROSUR PS, V81, P42, DOI 10.1136/jnnp.2008.159483
   Raju R, 2006, BRAIN, V129, P3270, DOI 10.1093/brain/awl245
   Ridel KR, 2010, PEDIATR NEUROL, V42, P243, DOI 10.1016/j.pediatrneurol.2009.12.004
   Rojas I, 2000, NEUROLOGY, V55, P713, DOI 10.1212/WNL.55.5.713
   Ronchezel M V, 1998, Indian Pediatr, V35, P1215
   Rosenfeld MR, 2001, ANN NEUROL, V50, P339, DOI 10.1002/ana.1288.abs
   Rosenfeld MR, 2010, SEMIN NEUROL, V30, P320, DOI 10.1055/s-0030-1255223
   Rubio-Agusti I, 2011, NEUROLOGY, V76, P172, DOI 10.1212/WNL.0b013e3182061b1e
   Saiz A, 2008, BRAIN, V131, P2553, DOI 10.1093/brain/awn183
   Samii A, 2003, MOVEMENT DISORD, V18, P1556, DOI 10.1002/mds.10616
   Sanchez-Carpintero R, 2009, J NEUROL, V256, P1103, DOI 10.1007/s00415-009-5076-8
   Sansing LH, 2007, NAT CLIN PRACT NEURO, V3, P291, DOI 10.1038/ncpneuro0493
   Shams'ili S, 2006, J NEUROL, V253, P16, DOI 10.1007/s00415-005-0882-0
   Smitt PS, 2000, NEW ENGL J MED, V342, P21, DOI 10.1056/NEJM200001063420104
   Taniguchi Y, 2006, THER APHER DIAL, V10, P90, DOI 10.1111/j.1744-9987.2006.00348.x
   Titulaer MJ, 2011, EUR J NEUROL, V18, P19, DOI 10.1111/j.1468-1331.2010.03220.x
   Tonomura Y, 2007, J NEURO-ONCOL, V84, P287, DOI 10.1007/s11060-007-9372-9
   Tuzun E, 2007, NEUROLOGIST, V13, P261, DOI 10.1097/NRL.0b013e31813e34a5
   Vasconcelos Olavo M., 2003, Curr Treat Options Neurol, V5, P79, DOI 10.1007/s11940-003-0024-x
   Vernino S, 2004, NEURO-ONCOLOGY, V6, P55, DOI 10.1215/S1152851703000395
   Vernino S, 2002, ANN NEUROL, V51, P625, DOI 10.1002/ana.10178
   Vincent A, 2009, ANN NEUROL, V66, pS3
   Wong A, 2007, CURR OPIN NEUROL, V20, P25, DOI 10.1097/WCO.0b013e3280126b51
   Wong-Kisiel LC, 2010, NEUROLOGY, V74, P1550, DOI 10.1212/WNL.0b013e3181dd41a1
   Yu ZY, 2001, ANN NEUROL, V49, P146
   Zandman-Goddard G, 2007, SEMIN ARTHRITIS RHEU, V36, P297, DOI 10.1016/j.semarthrit.2006.11.003
   Zomorrodi A, 2006, PEDIATRICS, V117, pE675, DOI 10.1542/peds.2005-1573
NR 114
TC 49
Z9 52
U1 0
U2 11
PU LIPPINCOTT WILLIAMS & WILKINS
PI PHILADELPHIA
PA TWO COMMERCE SQ, 2001 MARKET ST, PHILADELPHIA, PA 19103 USA
SN 1350-7540
EI 1473-6551
J9 CURR OPIN NEUROL
JI Curr. Opin. Neurol.
PD AUG
PY 2011
VL 24
IS 4
BP 346
EP 353
DI 10.1097/WCO.0b013e328347b307
PG 8
WC Clinical Neurology; Neurosciences
SC Neurosciences & Neurology
GA 789FB
UT WOS:000292498600006
PM 21577108
OA Green Accepted
DA 2021-05-03
ER

PT J
AU Kan, O
   Day, D
   Iqball, S
   Burke, F
   Grimshaw, MJ
   Naylor, S
   Binley, K
AF Kan, On
   Day, Debbie
   Iqball, Sharifah
   Burke, Frances
   Grimshaw, Matthew J.
   Naylor, Stuart
   Binley, Katie
TI Genetically modified macrophages expressing hypoxia regulated cytochrome
   P450 and P450 reductase for the treatment of cancer
SO INTERNATIONAL JOURNAL OF MOLECULAR MEDICINE
LA English
DT Article
DE macrophage; hypoxia; P450; cancer
ID ENZYME PRODRUG THERAPY; GENE-THERAPY; ADOPTIVE IMMUNOTHERAPY;
   CYCLOPHOSPHAMIDE; ACTIVATION; SYSTEM
AB This study describes a combined gene and cell therapy based on the genetic modification of primary human macrophages, as a treatment for cancer. Here, we have utilised the tumour-infiltrating properties of macrophages as vehicles to deliver a gene encoding a prodrug-activating enzyme such as human cytochrome P450 2B6 (CYP2B6) inside tumours followed by killing the tumour cells with the prodrug cyclophosphamide (CPA). Macrophages were transduced with an adenoviral vector that expresses human cytochrome CYP2B6 via a synthetic hypoxia responsive promoter (OBHRE) and with human P450 reductase (P450R), via the CMV promoter. In the presence of CPA, these genetically modified macrophages showed increased cytotoxicity against various tumour cell lines compared to untransduced macrophages or macrophages transduced with CYP2B6 alone. In human ovarian carcinoma xenograft models, the median survival of mice treated with genetically modified macophages plus CPA increased up to two-fold compared to the survival of mice treated with untransduced macrophages and CPA. Genetically modified autologous macrophages may be a feasible therapeutic option for the treatment of some solid tumours, such as ovarian cancer.
C1 [Kan, On; Day, Debbie; Iqball, Sharifah; Naylor, Stuart; Binley, Katie] Oxford BioMed UK Ltd, Medawar Ctr, Oxford OX4 4GA, England.
   [Burke, Frances; Grimshaw, Matthew J.] Barts & London Queen Marys Sch Med & Dent, Canc Res UK Clin Ctr, John Vane Sci Ctr, London EC1M 6BQ, England.
RP Kan, O (corresponding author), Oxford BioMed UK Ltd, Medawar Ctr, Oxford Sci Pk, Oxford OX4 4GA, England.
EM o.kan@oxfordbiomedica.co.uk
FU Oxford BioMedica (UK) Ltd.
FX We would like to thank Professor Frances Balkwill (Cancer Research UK
   Clinical Centre) for reviewing this manuscript. The work of M.G. was
   supported by Oxford BioMedica (UK) Ltd.
CR Andreesen R, 1998, J LEUKOCYTE BIOL, V64, P419
   Balkwill F, 2005, CANCER CELL, V7, P211, DOI 10.1016/j.ccr.2005.02.013
   BARTHOLEYNS J, 1991, ANTICANCER RES, V11, P1201
   Binley K, 1999, GENE THER, V6, P1721, DOI 10.1038/sj.gt.3301001
   Boast K, 1999, HUM GENE THER, V10, P2197, DOI 10.1089/10430349950017185
   Braybrooke JP, 2005, CLIN CANCER RES, V11, P1512, DOI 10.1158/1078-0432.CCR-04-0155
   Chen L, 1997, CANCER RES, V57, P4830
   Chen L, 2002, CURR PHARM DESIGN, V8, P1405, DOI 10.2174/1381612023394566
   CHIOCCA EA, 2003, METH MOLEC MED, V90, P203
   Condeelis J, 2006, CELL, V124, P263, DOI 10.1016/j.cell.2006.01.007
   Elbarghati L, 2008, IMMUNOBIOLOGY, V213, P899, DOI 10.1016/j.imbio.2008.07.016
   Griffiths L, 2000, GENE THER, V7, P255, DOI 10.1038/sj.gt.3301058
   Jounaidi Y, 2006, MOL CANCER THER, V5, P541, DOI 10.1158/1535-7163.MCT-05-0321
   Kan O, 2001, CANCER GENE THER, V8, P473, DOI 10.1038/sj.cgt.7700329
   Kan O, 2002, EXPERT OPIN BIOL TH, V2, P857, DOI 10.1517/14712598.2.8.857
   Knowles HJ, 2007, FRONT BIOSCI-LANDMRK, V12, P4298, DOI 10.2741/2389
   Mantovani A, 2004, TRENDS IMMUNOL, V25, P677, DOI 10.1016/j.it.2004.09.015
   Martinez FO, 2008, FRONT BIOSCI-LANDMRK, V13, P453, DOI 10.2741/2692
   Murdoch C, 2005, J IMMUNOL, V175, P6257, DOI 10.4049/jimmunol.175.10.6257
   Negus RPM, 1997, AM J PATHOL, V150, P1723
   Negus RPM, 1998, J LEUKOCYTE BIOL, V63, P758
   Portsmouth D, 2007, MOL ASPECTS MED, V28, P4, DOI 10.1016/j.mam.2006.12.001
   Sun L, 2007, ARCH BIOCHEM BIOPHYS, V458, P167, DOI 10.1016/j.abb.2006.12.021
   THOMAS CL, 1989, TABERS CYCLOPEDIC ME
   Turner L, 1999, EUR J IMMUNOL, V29, P2280, DOI 10.1002/(SICI)1521-4141(199907)29:07<2280::AID-IMMU2280>3.0.CO;2-C
   Vaupel Peter W., 1993, P53
   Webb SD, 2007, B MATH BIOL, V69, P1747, DOI 10.1007/s11538-006-9189-2
NR 27
TC 11
Z9 11
U1 0
U2 2
PU SPANDIDOS PUBL LTD
PI ATHENS
PA POB 18179, ATHENS, 116 10, GREECE
SN 1107-3756
EI 1791-244X
J9 INT J MOL MED
JI Int. J. Mol. Med.
PD FEB
PY 2011
VL 27
IS 2
BP 173
EP 180
DI 10.3892/ijmm.2010.583
PG 8
WC Medicine, Research & Experimental
SC Research & Experimental Medicine
GA 714CN
UT WOS:000286785200002
PM 21165551
OA Bronze
DA 2021-05-03
ER

PT J
AU Pelekanou, V
   Notas, G
   Theodoropoulou, K
   Kampa, M
   Takos, D
   Alexaki, VI
   Radojicic, J
   Sofras, F
   Tsapis, A
   Stathopoulos, EN
   Castanas, E
AF Pelekanou, Vassiliki
   Notas, George
   Theodoropoulou, Katerina
   Kampa, Marilena
   Takos, Dimitrios
   Alexaki, Vassilia-Ismini
   Radojicic, Jelena
   Sofras, Frank
   Tsapis, Andreas
   Stathopoulos, Efstathios N.
   Castanas, Elias
TI Detection of the TNFSF members BAFF, APRIL, TWEAK and their receptors in
   normal kidney and renal cell carcinomas
SO ANALYTICAL CELLULAR PATHOLOGY
LA English
DT Article
DE Renal cell carcinoma conventional type; tumor necrosis factor
   superfamily members (BAFF, APRIL, TWEAK); tumor necrosis factor receptor
   superfamily members (BCMA, TACI, TWEAK, Fn14)
ID NECROSIS-FACTOR-ALPHA; CLEAR-CELL; LIGAND; CYTOKINE; EXPRESSION;
   OVARIAN; FAMILY; CANCER; TRIAL; AXIS
AB In advanced renal cell carcinoma (RCC), surgery combined with systemic chemotherapy and immunotherapy have had limited effectiveness. Therapeutic modalities targeting VEGF, PDGF, and c-kit using tyrosine kinase inhibitors and m-TOR using specific biologic factors are in development. Therapeutic approaches targeting TNF-alpha have shown limited efficacy, while anti-TRAIL (TNFSF10) antibodies have shown enhanced activity. The presence and potential significance of other members of the TNFSF has not been investigated. Here, we assayed the TNFSF members APRIL, BAFF, TWEAK and their receptors (BCMA, TACI, BAFFR, Fn14) in 86 conventional type clear cell RCC, using immunohistochemistry and correlated our findings with histological data and, in a limited series, follow-up of patients. We observed a differential expression of these TNFSF ligands and receptors in cancerous and non-cancerous structures. BAFF was found in all RCC; APRIL expression is associated with an aggressive phenotype, correlating negatively with patients' disease-free survival, while TWEAK and its receptor Fn14 are heterogeneously expressed, correlating negatively with the grade and survival of RCC patients. This is the first study, presenting together the TNFSF members APRIL, BAFF, TWEAK and their receptors in different areas of normal renal tissue and RCC, suggesting a potential role of these TNFSF members in renal tumor biology.
C1 [Radojicic, Jelena; Stathopoulos, Efstathios N.] Univ Crete, Sch Med, Dept Pathol, Iraklion 71003, Greece.
   [Pelekanou, Vassiliki; Notas, George; Theodoropoulou, Katerina; Kampa, Marilena; Alexaki, Vassilia-Ismini; Castanas, Elias] Univ Crete, Sch Med, Lab Expt Endocrinol, Iraklion 71003, Greece.
   [Takos, Dimitrios; Sofras, Frank] Univ Crete, Sch Med, Dept Urol, Iraklion 71003, Greece.
   [Tsapis, Andreas] Univ Paris 05, Paris, France.
   [Tsapis, Andreas] INSERM, U976, Paris, France.
RP Stathopoulos, EN (corresponding author), Univ Crete, Sch Med, Dept Pathol ENS, POB 2208, Iraklion 71003, Greece.
EM stath@med.uoc.gr
RI Alexaki, Vasileia Ismini/K-5527-2019; Pelekanou, Vasiliki/AAB-9735-2021;
   Castanas, Elias/E-7007-2010; Notas, George/K-3709-2019
OI Pelekanou, Vasiliki/0000-0002-8431-1927; Castanas,
   Elias/0000-0002-8370-1835; Notas, George/0000-0002-2506-5252
CR Alexaki VI, 2009, J IMMUNOL, V183, P5948, DOI 10.4049/jimmunol.0901186
   Burkly LC, 2007, CYTOKINE, V40, P1, DOI 10.1016/j.cyto.2007.09.007
   Croft M, 2009, NAT REV IMMUNOL, V9, P271, DOI 10.1038/nri2526
   Diegmann J, 2006, INT J MOL MED, V18, P395
   Duffield JS, 2003, CLIN SCI, V104, P27, DOI 10.1042/CS20020240
   Dutcher JP, 2009, MED ONCOL, V26, P202, DOI 10.1007/s12032-009-9177-0
   Escudier B, 2010, J CLIN ONCOL, V28, P2144, DOI 10.1200/JCO.2009.26.7849
   FUHRMAN SA, 1982, AM J SURG PATHOL, V6, P655, DOI 10.1097/00000478-198210000-00007
   Gao HX, 2009, CYTOKINE, V46, P24, DOI 10.1016/j.cyto.2008.12.001
   Gumz ML, 2007, CLIN CANCER RES, V13, P4740, DOI 10.1158/1078-0432.CCR-07-0143
   Gupta K, 2008, CANCER TREAT REV, V34, P193, DOI 10.1016/j.ctrv.2007.12.001
   Hahne M, 1998, J EXP MED, V188, P1185, DOI 10.1084/jem.188.6.1185
   Harrison ML, 2007, J CLIN ONCOL, V25, P4542, DOI 10.1200/JCO.2007.11.2136
   Harvey JM, 1999, J CLIN ONCOL, V17, P1474, DOI 10.1200/JCO.1999.17.5.1474
   Jones J, 2005, CLIN CANCER RES, V11, P5730, DOI 10.1158/1078-0432.CCR-04-2225
   Kovacs G, 1997, J PATHOL, V183, P131, DOI 10.1002/(SICI)1096-9896(199710)183:2<131::AID-PATH931>3.0.CO;2-G
   Lenburg ME, 2003, BMC CANCER, V3, DOI 10.1186/1471-2407-3-31
   Lohse CM, 2002, AM J CLIN PATHOL, V118, P877, DOI 10.1092/5PWP08HKHX0LY56L
   Mackay F, 2007, CURR OPIN IMMUNOL, V19, P327, DOI 10.1016/j.coi.2007.04.008
   MAISEY N, 2007, CANC INVEST, P1
   Mhawech-Fauceglia P, 2008, EUR J CANCER, V44, P2097, DOI 10.1016/j.ejca.2008.07.007
   Mickisch G, 2001, EUR UROL, V40, P252, DOI 10.1159/000049783
   MIZUTANI Y, 1994, CANCER-AM CANCER SOC, V73, P730, DOI 10.1002/1097-0142(19940201)73:3<730::AID-CNCR2820730338>3.0.CO;2-X
   Molano A, 2009, IMMUNOL LETT, V125, P119, DOI 10.1016/j.imlet.2009.06.010
   Moreaux J, 2009, BMC CANCER, V9, DOI 10.1186/1471-2407-9-83
   Motzer RJ, 2007, LANCET, V370, P2071, DOI 10.1016/S0140-6736(07)61874-1
   Motzer RJ, 2007, J CLIN ONCOL, V25, P247, DOI 10.1200/JCO.2005.05.4528
   Motzer RJ, 2010, CANCER-AM CANCER SOC, V116, P4256, DOI 10.1002/cncr.25219
   Nakayama M, 2000, J EXP MED, V192, P1373, DOI 10.1084/jem.192.9.1373
   Nardelli B, 2001, BLOOD, V97, P198, DOI 10.1182/blood.V97.1.198
   Okano H, 2005, WORLD J GASTROENTERO, V11, P4650, DOI 10.3748/wjg.v11.i30.4650
   Pelekanou V, 2008, BMC CANCER, V8, DOI 10.1186/1471-2407-8-76
   Planelles Lourdes, 2008, Curr Mol Med, V8, P829, DOI 10.2174/156652408786733711
   Ramsey S, 2006, NAT CLIN PRACT UROL, V3, P478, DOI 10.1038/ncpuro0581
   ROOSNEK E, 2009, CRIT REV ON IN PRESS
   Sternberg CN, 2010, J CLIN ONCOL, V28, P1061, DOI 10.1200/JCO.2009.23.9764
   Tan ML, 2009, PHARM RES-DORDR, V26, P1547, DOI 10.1007/s11095-009-9895-1
   Wang F, 2008, ONCOL REP, V20, P135
   Winkles JA, 2008, NAT REV DRUG DISCOV, V7, P411, DOI 10.1038/nrd2488
NR 39
TC 31
Z9 31
U1 0
U2 7
PU HINDAWI LTD
PI LONDON
PA ADAM HOUSE, 3RD FLR, 1 FITZROY SQ, LONDON, W1T 5HF, ENGLAND
SN 2210-7177
EI 2210-7185
J9 ANAL CELL PATHOL
JI Anal. Cell. Pathol.
PY 2011
VL 34
IS 1-2
BP 49
EP 60
DI 10.1155/2011/108631
PG 12
WC Oncology; Cell Biology; Pathology
SC Oncology; Cell Biology; Pathology
GA 752IC
UT WOS:000289683800005
PM 21483105
OA DOAJ Gold, Green Published
DA 2021-05-03
ER

PT J
AU Robbins, PF
   Morgan, RA
   Feldman, SA
   Yang, JC
   Sherry, RM
   Dudley, ME
   Wunderlich, JR
   Nahvi, AV
   Helman, LJ
   Mackall, CL
   Kammula, US
   Hughes, MS
   Restifo, NP
   Raffeld, M
   Lee, CCR
   Levy, CL
   Li, YF
   El-Gamil, M
   Schwarz, SL
   Laurencot, C
   Rosenberg, SA
AF Robbins, Paul F.
   Morgan, Richard A.
   Feldman, Steven A.
   Yang, James C.
   Sherry, Richard M.
   Dudley, Mark E.
   Wunderlich, John R.
   Nahvi, Azam V.
   Helman, Lee J.
   Mackall, Crystal L.
   Kammula, Udai S.
   Hughes, Marybeth S.
   Restifo, Nicholas P.
   Raffeld, Mark
   Lee, Chyi-Chia Richard
   Levy, Catherine L.
   Li, Yong F.
   El-Gamil, Mona
   Schwarz, Susan L.
   Laurencot, Carolyn
   Rosenberg, Steven A.
TI Tumor Regression in Patients With Metastatic Synovial Cell Sarcoma and
   Melanoma Using Genetically Engineered Lymphocytes Reactive With NY-ESO-1
SO JOURNAL OF CLINICAL ONCOLOGY
LA English
DT Article
ID MODIFIED T-CELLS; ADOPTIVE IMMUNOTHERAPY; CANCER REGRESSION;
   OVARIAN-CANCER; ANTIGEN; THERAPY; EXPRESSION; RESPONSES; ANTIBODY; STAGE
AB Purpose Adoptive immunotherapy using tumor-infiltrating lymphocytes represents an effective cancer treatment for patients with metastatic melanoma. The NY-ESO-1 cancer/testis antigen, which is expressed in 80% of patients with synovial cell sarcoma and approximately 25% of patients with melanoma and common epithelial tumors, represents an attractive target for immune-based therapies. The current trial was carried out to evaluate the ability of adoptively transferred autologous T cells transduced with a T-cell receptor (TCR) directed against NY-ESO-1 to mediate tumor regression in patients with metastatic melanoma and synovial cell sarcoma.
   Patients and Methods A clinical trial was performed in patients with metastatic melanoma or metastatic synovial cell sarcoma refractory to all standard treatments. Patients with NY-ESO-1-positive tumors were treated with autologous TCR-transduced T cells plus 720,000 iU/kg of interleukin-2 to tolerance after preparative chemotherapy. Objective clinical responses were evaluated using Response Evaluation Criteria in Solid Tumors (RECIST).
   Results Objective clinical responses were observed in four of six patients with synovial cell sarcoma and five of 11 patients with melanoma bearing tumors expressing NY-ESO-1. Two of 11 patients with melanoma demonstrated complete regressions that persisted after 1 year. A partial response lasting 18 months was observed in one patient with synovial cell sarcoma.
   Conclusion These observations indicate that TCR-based gene therapies directed against NY-ESO-1 represent a new and effective therapeutic approach for patients with melanoma and synovial cell sarcoma. To our knowledge, this represents the first demonstration of the successful treatment of a nonmelanoma tumor using TCR-transduced T cells.
C1 [Robbins, Paul F.] NCI, NIH, Surg Branch, CRC 3 5744, Bethesda, MD 20892 USA.
RP Robbins, PF (corresponding author), NCI, NIH, Surg Branch, CRC 3 5744, 10 Ctr Dr, Bethesda, MD 20892 USA.
EM Paul_Robbins@nih.gov
RI Restifo, Nicholas Phillip/Z-1614-2019; Restifo, Nicholas
   Phillip/M-6549-2019; Lee, Chyi-Chia Richard/AAO-1149-2020; Lee,
   Chyi-Chia R/I-1938-2013; Restifo, Nicholas P/A-5713-2008
OI Lee, Chyi-Chia R/0000-0002-5306-7781; Restifo, Nicholas
   P./0000-0003-4229-4580
FU NATIONAL CANCER INSTITUTEUnited States Department of Health & Human
   ServicesNational Institutes of Health (NIH) - USANIH National Cancer
   Institute (NCI) [ZIABC011074, ZICBC011087, ZIABC010985, ZIABC010763,
   ZICBC010905, ZICBC010989, ZICBC011020] Funding Source: NIH RePORTER
CR Barrow C, 2006, CLIN CANCER RES, V12, P764, DOI 10.1158/1078-0432.CCR-05-1544
   Bender Armin, 2007, Cancer Immun, V7, P16
   Burns WR, 2009, BLOOD, V114, P2888, DOI 10.1182/blood-2009-01-199216
   Caballero OL, 2009, CANCER SCI, V100, P2014, DOI 10.1111/j.1349-7006.2009.01303.x
   Chen YT, 1997, P NATL ACAD SCI USA, V94, P1914, DOI 10.1073/pnas.94.5.1914
   Dudley ME, 2008, J CLIN ONCOL, V26, P5233, DOI 10.1200/JCO.2008.16.5449
   Dudley ME, 2005, J CLIN ONCOL, V23, P2346, DOI 10.1200/JCO.2005.00.240
   *F HUTCH CANC R, PAT OWN INF FIGHT T
   Goff SL, 2009, J IMMUNOTHER, V32, P884, DOI 10.1097/CJI.0b013e3181affbf0
   Goydos JS, 2001, J SURG RES, V98, P76, DOI 10.1006/jsre.2001.6148
   Gure AO, 2005, CLIN CANCER RES, V11, P8055, DOI 10.1158/1078-0432.CCR-05-1203
   Hunder NN, 2008, NEW ENGL J MED, V358, P2698, DOI 10.1056/NEJMoa0800251
   Jager E, 2006, P NATL ACAD SCI USA, V103, P14453, DOI 10.1073/pnas.0606512103
   Johnson LA, 2009, BLOOD, V114, P535, DOI 10.1182/blood-2009-03-211714
   Jungbluth AA, 2001, INT J CANCER, V94, P252, DOI 10.1002/ijc.1451
   Kerkar SP, 2010, CANCER RES, V70, P6725, DOI 10.1158/0008-5472.CAN-10-0735
   Kershaw MH, 2006, CLIN CANCER RES, V12, P6106, DOI 10.1158/1078-0432.CCR-06-1183
   Lamers CHJ, 2007, CANCER IMMUNOL IMMUN, V56, P1875, DOI 10.1007/s00262-007-0330-3
   Morgan RA, 2006, SCIENCE, V314, P126, DOI 10.1126/science.1129003
   Nicholaou T, 2009, CLIN CANCER RES, V15, P2166, DOI 10.1158/1078-0432.CCR-08-2484
   Odunsi K, 2007, P NATL ACAD SCI USA, V104, P12837, DOI 10.1073/pnas.0703342104
   Pule MA, 2008, NAT MED, V14, P1264, DOI 10.1038/nm.1882
   Robbins PF, 2008, J IMMUNOL, V180, P6116, DOI 10.4049/jimmunol.180.9.6116
   Rosenberg SA, 2009, CURR OPIN IMMUNOL, V21, P233, DOI 10.1016/j.coi.2009.03.002
   Tran KQ, 2008, J IMMUNOTHER, V31, P742, DOI 10.1097/CJI.0b013e31818403d5
   Vaughan HA, 2004, CLIN CANCER RES, V10, P8396, DOI 10.1158/1078-0432.CCR-04-0809
NR 26
TC 975
Z9 1021
U1 4
U2 97
PU AMER SOC CLINICAL ONCOLOGY
PI ALEXANDRIA
PA 2318 MILL ROAD, STE 800, ALEXANDRIA, VA 22314 USA
SN 0732-183X
J9 J CLIN ONCOL
JI J. Clin. Oncol.
PD MAR 1
PY 2011
VL 29
IS 7
BP 917
EP 924
DI 10.1200/JCO.2010.32.2537
PG 8
WC Oncology
SC Oncology
GA 726NO
UT WOS:000287729900035
PM 21282551
OA Green Published
DA 2021-05-03
ER

PT J
AU Ino, K
AF Ino, Kazuhiko
TI Indoleamine 2,3-dioxygenase and immune tolerance in ovarian cancer
SO CURRENT OPINION IN OBSTETRICS & GYNECOLOGY
LA English
DT Article
DE 1-methyl-tryptophan; immune tolerance; indoleamine 2,3-dioxygenase;
   ovarian cancer; tumor-infiltrating lymphocyte
ID TUMOR-INFILTRATING LYMPHOCYTES; PLASMACYTOID DENDRITIC CELLS; T-CELL;
   DEXTRO-1-METHYL TRYPTOPHAN; IMPAIRED SURVIVAL; POOR-PROGNOSIS;
   EXPRESSION; INHIBITION; SUPPRESSION; INDOLEAMINE-2,3-DIOXYGENASE
AB Purpose of review
   Ovarian cancer is the leading cause of cancer death among gynecologic malignancies despite significant advances in cytoreductive surgery and chemotherapy, and novel therapeutic approaches are urgently needed. Immunotherapy is one of these strategies; however, its clinical applications have shown limited efficacy. This may be attributed to tumor-induced immune tolerance, and much attention has been paid to overcoming these immune resistance mechanisms. This review focuses on the immunoregulatory enzyme indoleamine 2,3-dioxygenase (IDO) and shows the role of IDO and its clinical potential in ovarian cancer.
   Recent findings
   IDO suppresses the proliferation of effector T cells or natural killer cells and their killer functions. In ovarian cancer, high IDO expression in tumor cells was correlated with a reduced number of tumor-infiltrating lymphocytes. The IDO expression was also correlated with advanced surgical stage and impaired survival. Preclinical studies in mice demonstrated that oral administration of IDO inhibitors suppressed peritoneal dissemination and potentiated the antitumor efficacy of chemotherapeutic agents.
   Summary
   IDO induces immune tolerance and promotes ovarian cancer progression. Tumoral IDO expression is correlated with impaired clinical outcome. IDO inhibition may therefore be a promising strategy to restore host antitumor immunity and to enhance the antitumor potential of current chemotherapy or immunotherapy for advanced ovarian cancer.
C1 Wakayama Med Univ, Dept Obstet & Gynecol, Wakayama 6410012, Japan.
RP Ino, K (corresponding author), Wakayama Med Univ, Dept Obstet & Gynecol, 811-1 Kimiidera, Wakayama 6410012, Japan.
EM kazuino@wakayama-med.ac.jp
FU Grants-in-Aid for Scientific ResearchMinistry of Education, Culture,
   Sports, Science and Technology, Japan (MEXT)Japan Society for the
   Promotion of ScienceGrants-in-Aid for Scientific Research (KAKENHI)
   [23592459] Funding Source: KAKEN
CR Banerjee T, 2008, ONCOGENE, V27, P2851, DOI 10.1038/sj.onc.1210939
   Brandacher G, 2006, CLIN CANCER RES, V12, P1144, DOI 10.1158/1078-0432.CCR-05-1966
   Chekmasova AA, 2010, DISCOV MED, V9, P62
   Chen W, 2008, J IMMUNOL, V181, P5396, DOI 10.4049/jimmunol.181.8.5396
   Chu CS, 2008, EXPERT REV ANTICANC, V8, P243, DOI 10.1586/14737140.8.2.243
   Curiel TJ, 2004, NAT MED, V10, P942, DOI 10.1038/nm1093
   Della Chiesa M, 2006, BLOOD, V108, P4118, DOI 10.1182/blood-2006-06-006700
   Frumento G, 2002, J EXP MED, V196, P459, DOI 10.1084/jem.20020121
   Gajewski TF, 2006, CLIN CANCER RES, V12, p2326S, DOI 10.1158/1078-0432.CCR-05-2517
   Gajewski TF, 2006, IMMUNOL REV, V213, P131, DOI 10.1111/j.1600-065X.2006.00442.x
   Guinn BA, 2007, MOL THER, V15, P1065, DOI 10.1038/sj.mt.6300138
   Hamanishi J, 2007, P NATL ACAD SCI USA, V104, P3360, DOI 10.1073/pnas.0611533104
   Hou DY, 2007, CANCER RES, V67, P792, DOI 10.1158/0008-5472.CAN-06-2925
   Inaba T, 2010, GYNECOL ONCOL, V117, P423, DOI 10.1016/j.ygyno.2010.02.028
   Inaba T, 2009, GYNECOL ONCOL, V115, P185, DOI 10.1016/j.ygyno.2009.07.015
   Ino K, 2006, BRIT J CANCER, V95, P1555, DOI 10.1038/sj.bjc.6603477
   Ino K, 2008, CLIN CANCER RES, V14, P2310, DOI 10.1158/1078-0432.CCR-07-4144
   Katz JB, 2008, IMMUNOL REV, V222, P206, DOI 10.1111/j.1600-065X.2008.00610.x
   Koblish HK, 2010, MOL CANCER THER, V9, P489, DOI 10.1158/1535-7163.MCT-09-0628
   Leffers N, 2009, CANCER IMMUNOL IMMUN, V58, P449, DOI 10.1007/s00262-008-0583-5
   Liu B, 2010, J HEMATOL ONCOL, V3, DOI 10.1186/1756-8722-3-7
   Liu X, 2009, CURR CANCER DRUG TAR, V9, P938, DOI 10.2174/156800909790192374
   Lob S, 2009, CANCER IMMUNOL IMMUN, V58, P153, DOI 10.1007/s00262-008-0513-6
   Lob S, 2009, NAT REV CANCER, V9, P445, DOI 10.1038/nrc2639
   McGuire WP, 2003, BRIT J CANCER, V89, pS3, DOI 10.1038/sj.bjc.6601494
   Muller AJ, 2005, NAT MED, V11, P312, DOI 10.1038/nm1196
   Muller AJ, 2010, CANCER RES, V70, P1845, DOI 10.1158/0008-5472.CAN-09-3613
   Munn DH, 2007, J CLIN INVEST, V117, P1147, DOI 10.1172/JCI31178
   Munn DH, 2004, J CLIN INVEST, V114, P280, DOI 10.1172/JCI200421583
   Nagaraj S, 2008, CANCER RES, V68, P2561, DOI 10.1158/0008-5472.CAN-07-6229
   Nelson BH, 2008, IMMUNOL REV, V222, P101, DOI 10.1111/j.1600-065X.2008.00614.x
   Odunsi K, 2007, P NATL ACAD SCI USA, V104, P12837, DOI 10.1073/pnas.0703342104
   Oei ALM, 2008, INT J CANCER, V123, P1848, DOI 10.1002/ijc.23725
   Okamoto A, 2005, CLIN CANCER RES, V11, P6030, DOI 10.1158/1078-0432.CCR-04-2671
   Ozols RF, 2006, SEMIN ONCOL, V33, pS3, DOI 10.1053/j.seminoncol.2006.03.011
   Pan K, 2008, J CANCER RES CLIN, V134, P1247, DOI 10.1007/s00432-008-0395-1
   Qian F, 2009, CANCER RES, V69, P5498, DOI 10.1158/0008-5472.CAN-08-2106
   Rosenberg SA, 2001, NATURE, V411, P380, DOI 10.1038/35077246
   Sabbatini P, 2007, J CLIN ONCOL, V25, P2884, DOI 10.1200/JCO.2007.11.0775
   Sato E, 2005, P NATL ACAD SCI USA, V102, P18538, DOI 10.1073/pnas.0509182102
   Sharma MD, 2007, J CLIN INVEST, V117, P2570, DOI 10.1172/JCI31911
   Soliman HH, 2009, J CLIN ONCOL, V27
   Stumpf M, 2009, BRIT J CANCER, V101, P1513, DOI 10.1038/sj.bjc.6605274
   Takao M, 2007, ONCOL REP, V17, P1333
   Takikawa O, 2005, BIOCHEM BIOPH RES CO, V338, P12, DOI 10.1016/j.bbrc.2005.09.032
   Terness P, 2002, J EXP MED, V196, P447, DOI 10.1084/jem.20020052
   Uyttenhove C, 2003, NAT MED, V9, P1269, DOI 10.1038/nm934
   Whiteside TL, 2006, SEMIN CANCER BIOL, V16, P3, DOI 10.1016/j.semcancer.2005.07.008
   Wolf D, 2005, CLIN CANCER RES, V11, P8326, DOI 10.1158/1078-0432.CCR-05-1244
   Yigit R, 2010, GYNECOL ONCOL, V117, P366, DOI 10.1016/j.ygyno.2010.01.019
   Yoshida N, 2008, CLIN CANCER RES, V14, P7251, DOI 10.1158/1078-0432.CCR-08-0991
   Zhang L, 2003, NEW ENGL J MED, V348, P203, DOI 10.1056/NEJMoa020177
   Zheng XF, 2006, J IMMUNOL, V177, P5639, DOI 10.4049/jimmunol.177.8.5639
   Zitvogel L, 2006, NAT REV IMMUNOL, V6, P715, DOI 10.1038/nri1936
   Zou WP, 2005, NAT REV CANCER, V5, P263, DOI 10.1038/nrc1586
NR 55
TC 24
Z9 26
U1 2
U2 13
PU LIPPINCOTT WILLIAMS & WILKINS
PI PHILADELPHIA
PA TWO COMMERCE SQ, 2001 MARKET ST, PHILADELPHIA, PA 19103 USA
SN 1040-872X
EI 1473-656X
J9 CURR OPIN OBSTET GYN
JI Curr. Opin. Obstet. Gynecol.
PD FEB
PY 2011
VL 23
IS 1
BP 13
EP 18
DI 10.1097/GCO.0b013e3283409c79
PG 6
WC Obstetrics & Gynecology
SC Obstetrics & Gynecology
GA 700LO
UT WOS:000285743100004
PM 20930628
DA 2021-05-03
ER

PT J
AU Wilczynski, JR
AF Wilczynski, Jacek R.
TI Alternative treatment of chemoresistant, recurrent or advanced ovarian
   cancer. Part I
SO MENOPAUSE REVIEW-PRZEGLAD MENOPAUZALNY
LA English
DT Article
DE ovarian cancer; monoclonal antibodies; cytokines; dendritic cells; T
   lymphocytes
ID GROWTH-FACTOR RECEPTOR; LYMPHOCYTE-ASSOCIATED ANTIGEN-4; INTRAPERITONEAL
   ALPHA-INTERFERON; TUMOR-INFILTRATING LYMPHOCYTES; EPITHELIAL OVARIAN;
   PHASE-II; DENDRITIC CELLS; T-CELLS; MONOCLONAL-ANTIBODY; REFRACTORY
   OVARIAN
AB Despite improved surgical treatment and modern chemotherapy the prognosis in advanced ovarian cancer is poor, mainly due to observed tumour chemoresistance against protocols based on cisplatin and taxanes. The paper describes different forms of immunopotentiation of the anti-cancer host response based on immunotherapy with the use of monoclonal antibodies, cytokines, dendritic cell vaccines or activated T cells. Immunotherapy used separately or in combination with chemotherapy could, at least to some extent, enhance the efficacy of ovarian cancer treatment.
C1 [Wilczynski, Jacek R.] Polish Mothers Mem Hosp Res Inst, Dept Gynaecol Surg, PL-93338 Lodz, Poland.
   [Wilczynski, Jacek R.] Med Univ Lodz, Chair Obstet & Surg Gynecol, Dept Gynecol, Lodz, Poland.
RP Wilczynski, JR (corresponding author), Polish Mothers Mem Hosp Res Inst, Dept Gynaecol Surg, 281-289 Rzgowska St, PL-93338 Lodz, Poland.
EM jrwil@post.pl
RI Wilczynski, Jacek R/M-7134-2014
CR Agus DB, 2002, CANCER CELL, V2, P127, DOI 10.1016/S1535-6108(02)00097-1
   Alberts DS, 2006, GYNECOL ONCOL, V100, P133, DOI 10.1016/j.ygyno.2005.07.117
   Alberts DS, 1996, NEW ENGL J MED, V335, P1950, DOI 10.1056/NEJM199612263352603
   Amler L, 2008, J CLIN ONCOL, V26, DOI 10.1200/jco.2008.26.15_suppl.5552
   Armstrong DK, 2008, J CLIN ONCOL, V26
   Bartlett JMS, 1996, BRIT J CANCER, V73, P301, DOI 10.1038/bjc.1996.53
   Beauchamp MC, 2010, J ONCOL, V2010, DOI 10.1155/2010/257058
   Belisle JA, 2007, IMMUNOLOGY, V122, P418, DOI 10.1111/j.1365-2567.2007.02660.x
   Beltran PJ, 2009, MOL CANCER THER, V8, P1095, DOI 10.1158/1535-7163.MCT-08-1171
   BERCHUCK A, 1991, AM J OBSTET GYNECOL, V164, P669, DOI 10.1016/S0002-9378(11)80044-X
   BEREK JS, 1985, CANCER RES, V45, P4447
   Berek JS, 1999, GYNECOL ONCOL, V74, P48, DOI 10.1006/gyno.1999.5455
   BEREK JS, 1991, GYNECOL ONCOL, V40, P237
   Betts GJ, 2006, ADV DRUG DELIVER REV, V58, P948, DOI 10.1016/j.addr.2006.05.006
   Bijman MNA, 2009, ANTI-CANCER DRUG, V20, P450, DOI 10.1097/CAD.0b013e32832afc24
   Bookman MA, 2003, J CLIN ONCOL, V21, P283, DOI 10.1200/JCO.2003.10.104
   Braly P, 2009, J IMMUNOTHER, V32, P54, DOI 10.1097/CJI.0b013e31818b3dad
   Brewer BG, 2009, EXP MOL PATHOL, V86, P192, DOI 10.1016/j.yexmp.2008.12.002
   Brossart P, 2000, BLOOD, V96, P3102, DOI 10.1182/blood.V96.9.3102.h8003102_3102_3108
   Bruzzone M, 1997, GYNECOL ONCOL, V65, P499, DOI 10.1006/gyno.1997.4689
   Burger RA, 2007, J CLIN ONCOL, V25, P5165, DOI 10.1200/JCO.2007.11.5345
   Campos SM, 2010, J ONCOL, V2010, DOI 10.1155/2010/149362
   Cao ZX, 2007, CELL SIGNAL, V19, P1542, DOI 10.1016/j.cellsig.2007.01.028
   CARTER P, 1992, P NATL ACAD SCI USA, V89, P4285, DOI 10.1073/pnas.89.10.4285
   Chu CS, 2002, CLIN IMMUNOL, V102, P291, DOI 10.1006/clim.2001.5179
   Ciardiello F, 2001, CLIN CANCER RES, V7, P2958
   Delord JP, 2005, ANN ONCOL, V16, P1889, DOI 10.1093/annonc/mdi405
   Duhoux FP, 2010, J ONCOL, V2010, DOI 10.1155/2010/372547
   Ebel Wolfgang, 2007, Cancer Immun, V7, P6
   EDWARDS RP, 2003, P AN M AM SOC CLIN, V22, P171
   Ehlen TG, 2005, INT J GYNECOL CANCER, V15, P1023, DOI 10.1111/j.1525-1438.2005.00483.x
   EINHORN N, 1982, AM J CLIN ONCOL-CANC, V5, P167, DOI 10.1097/00000421-198204000-00064
   Epstein L B, 1980, Ann N Y Acad Sci, V350, P228, DOI 10.1111/j.1749-6632.1980.tb20624.x
   Eskens FALM, 2008, EUR J CANCER, V44, P2350, DOI 10.1016/j.ejca.2008.07.042
   FENDLY BM, 1990, CANCER RES, V50, P1550
   Ferrara N, 2004, NAT REV DRUG DISCOV, V3, P391, DOI 10.1038/nrd1381
   Franklin MC, 2004, CANCER CELL, V5, P317, DOI 10.1016/S1535-6108(04)00083-2
   Frederick PJ, 2009, GYNECOL ONCOL, V113, P384, DOI 10.1016/j.ygyno.2009.01.008
   FREEDMAN RS, 1983, J BIOL RESP MODIF, V2, P133
   FREEDMAN RS, 1994, J IMMUNOTHER, V16, P198, DOI 10.1097/00002371-199410000-00004
   Garcia AA, 2008, J CLIN ONCOL, V26, P76, DOI 10.1200/JCO.2007.12.1939
   Gordon MS, 2006, J CLIN ONCOL, V24, P4324, DOI 10.1200/JCO.2005.05.4221
   Grande C, 2006, ANTI-CANCER DRUG, V17, P1, DOI 10.1097/01.cad.0000182748.47353.51
   HAISMA HJ, 1988, AM J OBSTET GYNECOL, V159, P843, DOI 10.1016/S0002-9378(88)80150-9
   Hall GD, 2004, BRIT J CANCER, V91, P621, DOI 10.1038/sj.bjc.6602037
   Harandi A, 2006, MED HYPOTHESES, V66, P1182, DOI 10.1016/j.mehy.2005.12.011
   Hernando JJ, 2002, CANCER IMMUNOL IMMUN, V51, P45, DOI 10.1007/s00262-001-0255-1
   Hernando JJ, 2007, LANCET ONCOL, V8, P451, DOI 10.1016/S1470-2045(07)70142-0
   Hewish M, 2009, RECENT PAT ANTI-CANC, V4, P54, DOI 10.2174/157489209787002515
   Hodi FS, 2008, P NATL ACAD SCI USA, V105, P3005, DOI 10.1073/pnas.0712237105
   Hodi FS, 2003, P NATL ACAD SCI USA, V100, P4712, DOI 10.1073/pnas.0830997100
   Hongo A, 2003, CANCER RES, V63, P7834
   HOWELL SB, 1982, ANN INTERN MED, V97, P845, DOI 10.7326/0003-4819-97-6-845
   Hu LM, 2002, AM J PATHOL, V161, P1917, DOI 10.1016/S0002-9440(10)64467-7
   Jain RK, 2006, NAT CLIN PRACT ONCOL, V3, P24, DOI 10.1038/ncponc0403
   Jemal A, 2003, CA-CANCER J CLIN, V53, P5, DOI 10.3322/canjclin.53.1.5
   Kawasaki BT, 2008, TRENDS IMMUNOL, V29, P464, DOI 10.1016/j.it.2008.07.005
   Kerbel RS, 2006, SCIENCE, V312, P1171, DOI 10.1126/science.1125950
   Kershaw MH, 2006, CLIN CANCER RES, V12, P6106, DOI 10.1158/1078-0432.CCR-06-1183
   KIM KJ, 1993, NATURE, V362, P841, DOI 10.1038/362841a0
   Knutson KL, 2006, J CLIN ONCOL, V24, P4254, DOI 10.1200/JCO.2006.05.9311
   Leffers N, 2009, CANCER IMMUNOL IMMUN, V58, P449, DOI 10.1007/s00262-008-0583-5
   Loveland BE, 2006, CLIN CANCER RES, V12, P869, DOI 10.1158/1078-0432.CCR-05-1574
   Maloney EK, 2003, CANCER RES, V63, P5073
   MANTOVANI A, 2006, DRUG DISCOV TODAY TH, V3, P361, DOI DOI 10.1016/J.DDSTR.2006.07.001
   Marth C, 2006, INT J GYNECOL CANCER, V16, P1522, DOI 10.1111/j.1525-1438.2006.00622.x
   Marth C, 2007, GYNECOL ONCOL, V105, P716, DOI 10.1016/j.ygyno.2007.02.010
   Martinet L, 2009, IMMUNOL LETT, V124, P1, DOI 10.1016/j.imlet.2009.03.011
   Menard S, 2003, ONCOGENE, V22, P6570, DOI 10.1038/sj.onc.1206779
   Micha JP, 2007, INT J GYNECOL CANCER, V17, P771, DOI 10.1111/j.1525-1438.2007.00886.x
   Molling JW, 2008, CLIN IMMUNOL, V129, P182, DOI 10.1016/j.clim.2008.07.025
   Nahta R, 2006, CANCER LETT, V232, P123, DOI 10.1016/j.canlet.2005.01.041
   Neller MA, 2008, SEMIN IMMUNOL, V20, P286, DOI 10.1016/j.smim.2008.09.006
   Nencioni A, 2008, CRIT REV ONCOL HEMAT, V65, P191, DOI 10.1016/j.critrevonc.2007.10.002
   Nicholson S, 2004, CANCER IMMUNOL IMMUN, V53, P809, DOI 10.1007/s00262-004-0522-z
   Noujaim AA, 2001, CANCER BIOTHER RADIO, V16, P187, DOI 10.1089/10849780152389384
   Numnum TM, 2006, GYNECOL ONCOL, V102, P425, DOI 10.1016/j.ygyno.2006.05.018
   Patankar MS, 2005, GYNECOL ONCOL, V99, P704, DOI 10.1016/j.ygyno.2005.07.030
   Phan GQ, 2003, P NATL ACAD SCI USA, V100, P8372, DOI 10.1073/pnas.1533209100
   PRETORIUS RG, 1983, CANCER TREAT REP, V67, P1085
   Santin AD, 2000, AM J OBSTET GYNECOL, V183, P601, DOI 10.1067/mob.2000.107097
   Sato E, 2005, P NATL ACAD SCI USA, V102, P18538, DOI 10.1073/pnas.0509182102
   SCAMBIA G, 1992, J CLIN ONCOL, V10, P529, DOI 10.1200/JCO.1992.10.4.529
   Secord AA, 2008, GYNECOL ONCOL, V108, P493, DOI 10.1016/j.ygyno.2007.11.029
   Shah CA, 2008, GYNECOL ONCOL, V109, P215, DOI 10.1016/j.ygyno.2008.01.010
   Sheu JJC, 2007, SEMIN CANCER BIOL, V17, P436, DOI 10.1016/j.semcancer.2007.06.012
   Tuefferd M, 2007, PLOS ONE, V2, DOI 10.1371/journal.pone.0001138
   VANDENEYNDE BJ, 2007, INT C SERIES, V1304, P274
   Whitley BR, 2007, GYNECOL ONCOL, V104, P470, DOI 10.1016/j.ygyno.2006.08.048
   WILLEMSE PHB, 1990, EUR J CANCER, V26, P353, DOI 10.1016/0277-5379(90)90233-J
   Windbichler GH, 2000, BRIT J CANCER, V82, P1138
   Wright JD, 2008, INT J GYNECOL CANCER, V18, P400, DOI 10.1111/j.1525-1438.2007.01027.x
   Yang T, 2007, CLIN CANCER RES, V13, P7172, DOI 10.1158/1078-0432.CCR-07-1724
   Yee C, 2006, UPDATE CANC THERAP, V1, P333
   Zandi R, 2007, CELL SIGNAL, V19, P2013, DOI 10.1016/j.cellsig.2007.06.023
NR 95
TC 0
Z9 0
U1 0
U2 0
PU TERMEDIA PUBLISHING HOUSE LTD
PI POZNAN
PA KLEEBERGA ST 2, POZNAN, 61-615, POLAND
SN 1643-8876
EI 2299-0038
J9 MENOPAUSE REV
JI Prz. Menopauzalny
PD JUN
PY 2011
VL 10
IS 3
BP 181
EP 186
PG 6
WC Obstetrics & Gynecology
SC Obstetrics & Gynecology
GA 788BQ
UT WOS:000292420800002
OA DOAJ Gold
DA 2021-05-03
ER

PT J
AU Alves, PCM
   Andrade, LALD
   Petta, CA
   Lorand-Metze, I
   Derchain, SF
   Guimaraes, F
AF Alves, P. C. M.
   De Angelo Andrade, L. A. L.
   Petta, C. A.
   Lorand-Metze, I.
   Derchain, S. F.
   Guimaraes, F.
TI Ex vivo Expansion of CD56(+) NK and NKT-like Lymphocytes from Peripheral
   Blood Mononuclear Cells of Patients with Ovarian Neoplasia
SO SCANDINAVIAN JOURNAL OF IMMUNOLOGY
LA English
DT Article
ID NATURAL-KILLER-CELLS; T-CELLS; TUMOR-CELLS; CANCER; IMMUNOTHERAPY;
   RECOGNITION; RECEPTORS; AUTOIMMUNITY; POPULATIONS; REGRESSION
AB Methods for ex vivo expansion of natural killer (NK) cells have allowed obtaining enough numbers of human NK cells for clinical trials. However, the evaluation of these methods has been mostly limited to haematological malignancies. This study aimed at evaluating a method for selective expansion of NK cells when applied in peripheral blood mononuclear cells (PBMC) of patients with ovarian neoplasia. PBMC from 13 volunteer patients with ovarian neoplasia, seven benign and six malignant tumours, were cultured in Cell-Gro medium supplemented with anti-CD3 (9-10 initial days), IL-2 and foetal bovine serum for 21 days. The resulting effector cells were evaluated for their phenotype, cytotoxicity and cytokine secretion. PBMC cultures resulted in multiple populations (NK, NKT and T) of effector cells, enriched with CD56(+) lymphocytes. NK cells from patients with benign and malignant ovarian neoplasia were expanded 139.6 +/- 63.4 and 82.7 +/- 25.3-fold, respectively, being the largest lymphocyte subtype among CD56(+) population. Effector cells expanded from patients with malignant ovarian neoplasia had higher proportion of T lymphocytes and altered cytokine production patterns, characterized by lower INF-gamma, TNF-alpha and higher IL-4, compared with patients with benign ovarian neoplasia. Effector cells were cytotoxic against K562 and OVCAR3 cell lines. Cytotoxicity was significantly higher (P < 0.05) using magnetically separated CD56(+) effector cell fractions compared with CD56-deprived ones. The present study demonstrates the feasibility of the culture system employed to generate effector cells, enriched with CD56(+) lymphocytes, from PBMC of patients with ovarian neoplasia. NK cells were the largest lymphocyte subtype among the CD56(+) population and the main variable among the final effector cell preparation affecting target cell killing.
C1 [Alves, P. C. M.; Petta, C. A.; Derchain, S. F.; Guimaraes, F.] Campinas Univ UNICAMP, Hosp Mulher Prof Doutor Jose Aristodemo Pinotti, Ctr Atencao Integral Saude Mulher, Campinas, SP, Brazil.
   [De Angelo Andrade, L. A. L.] Campinas Univ UNICAMP, Fac Ciencias Med, Dept Anat Patol, Campinas, SP, Brazil.
   [Petta, C. A.; Derchain, S. F.] Campinas Univ UNICAMP, Fac Ciencias Med, Dept Tocoginecol, Campinas, SP, Brazil.
   [Lorand-Metze, I.] Campinas Univ UNICAMP, Fac Ciencias Med, Dept Clin Med, Campinas, SP, Brazil.
RP Guimaraes, F (corresponding author), CAISM UNICAMP, Rua Alexandre Fleming 101, BR-13083970 Campinas, SP, Brazil.
EM fernando@caism.unicamp.br
RI Derchain, Sophie FM/I-9500-2014; Guimaraes, Fernando/G-3722-2013
OI Derchain, Sophie FM/0000-0003-1029-9993; Lorand-Metze,
   Irene/0000-0002-6516-1265; Guimaraes, Fernando/0000-0002-5537-972X
FU Fundacao de Amparo a Pesquisa do Estado de Sao Paulo - FAPESPFundacao de
   Amparo a Pesquisa do Estado de Sao Paulo (FAPESP) [2006/04600-2]
FX The project is funded by Fundacao de Amparo a Pesquisa do Estado de Sao
   Paulo - FAPESP - Project no. 2006/04600-2. Thanks to Sirlei Morais for
   the statistical calculation support.
CR Alici E, 2008, BLOOD, V111, P3155, DOI 10.1182/blood-2007-09-110312
   Barkholt L, 2009, IMMUNOTHERAPY, V1, P753, DOI [10.2217/imt.09.47, 10.2217/IMT.09.47]
   Berg M, 2009, CYTOTHERAPY, V11, P341, DOI 10.1080/14653240902807034
   Borghaei H, 2009, EUR J PHARMACOL, V625, P41, DOI 10.1016/j.ejphar.2009.09.067
   Bryceson YT, 2006, BLOOD, V107, P159, DOI 10.1182/blood-2005-04-1351
   Caligiuri MA, 2008, BLOOD, V112, P461, DOI 10.1182/blood-2007-09-077438
   Carlens S, 2001, HUM IMMUNOL, V62, P1092, DOI 10.1016/S0198-8859(01)00313-5
   Carlsten M, 2007, CANCER RES, V67, P1317, DOI 10.1158/0008-5472.CAN-06-2264
   Cerwenka A, 2001, NAT REV IMMUNOL, V1, P41, DOI 10.1038/35095564
   Dudley ME, 2002, SCIENCE, V298, P850, DOI 10.1126/science.1076514
   EBERLEIN TJ, 1983, TRANSPLANT P, V15, P396
   Giroux M, 2005, BLOOD, V105, P703, DOI 10.1182/blood-2004-04-1537
   Gritzapis AD, 2002, CANCER IMMUNOL IMMUN, V51, P440, DOI 10.1007/s00262-002-0298-y
   Guimaraes F, 2006, LEUKEMIA, V20, P833, DOI 10.1038/sj.leu.2404147
   Guven H, 2003, LEUKEMIA, V17, P1973, DOI 10.1038/sj.leu.2403083
   Herrin VE, 1999, SEMIN SURG ONCOL, V17, P181, DOI 10.1002/(SICI)1098-2388(199910/11)17:3<181::AID-SSU7>3.0.CO;2-7
   Jemal A, 2009, CA-CANCER J CLIN, V59, P225, DOI 10.3322/caac.20006
   Jiang YZ, 1997, ANN HEMATOL, V74, P1, DOI 10.1007/s002770050246
   Klingemann HG, 2004, CYTOTHERAPY, V6, P15, DOI 10.1080/14653240310004548
   Lanier LL, 2005, ANNU REV IMMUNOL, V23, P225, DOI 10.1146/annurev.immunol.23.021704.115526
   LJUNGGREN HG, 1990, IMMUNOL TODAY, V11, P237, DOI 10.1016/0167-5699(90)90097-S
   LOTZOVA E, 1988, INT J CANCER, V42, P225, DOI 10.1002/ijc.2910420214
   LOTZOVA E, 1986, COMP IMMUNOL MICROB, V9, P269, DOI 10.1016/0147-9571(86)90021-4
   Lutgendorf SK, 2005, J CLIN ONCOL, V23, P7105, DOI 10.1200/JCO.2005.10.015
   Malmberg KJ, 2008, CANCER IMMUNOL IMMUN, V57, P1541, DOI 10.1007/s00262-008-0492-7
   Malmberg KJ, 2004, CANCER IMMUNOL IMMUN, V53, P879, DOI 10.1007/s00262-004-0577-x
   Meehan K, 2008, CYTOTHERAPY, V10, P30, DOI 10.1080/14653240701762398
   Miller JS, 2005, BLOOD, V105, P3051, DOI 10.1182/blood-2004-07-2974
   Moretta L, 2004, EMBO J, V23, P255, DOI 10.1038/sj.emboj.7600019
   Overwijk WW, 2003, J EXP MED, V198, P569, DOI 10.1084/jem.20030590
   Peralbo E, 2007, EXP GERONTOL, V42, P703, DOI 10.1016/j.exger.2007.05.002
   Rosenberg SA, 2004, NAT MED, V10, P909, DOI 10.1038/nm1100
   Roszkowski P. I., 1993, European Journal of Gynaecological Oncology, V14, P114
   Ruggeri L, 2002, SCIENCE, V295, P2097, DOI 10.1126/science.1068440
   Sutlu T, 2009, J INTERN MED, V266, P154, DOI 10.1111/j.1365-2796.2009.02121.x
   Turin I, 2007, CYTOTHERAPY, V9, P499, DOI 10.1080/14653240701405428
   Yigit R, 2010, GYNECOL ONCOL, V117, P366, DOI 10.1016/j.ygyno.2010.01.019
NR 37
TC 7
Z9 9
U1 0
U2 7
PU WILEY-BLACKWELL
PI MALDEN
PA COMMERCE PLACE, 350 MAIN ST, MALDEN 02148, MA USA
SN 0300-9475
J9 SCAND J IMMUNOL
JI Scand. J. Immunol.
PD SEP
PY 2011
VL 74
IS 3
BP 244
EP 252
DI 10.1111/j.1365-3083.2011.02576.x
PG 9
WC Immunology
SC Immunology
GA 804EA
UT WOS:000293635900004
PM 21595734
OA Bronze
DA 2021-05-03
ER

PT J
AU Knol, AC
   Nguyen, JM
   Quereux, G
   Brocard, A
   Khammari, A
   Dreno, B
AF Knol, Anne C.
   Nguyen, Jean M.
   Quereux, Gaelle
   Brocard, Anabelle
   Khammari, Amir
   Dreno, Brigitte
TI Prognostic value of tumor-infiltrating Foxp3+T-cell subpopulations in
   metastatic melanoma
SO EXPERIMENTAL DERMATOLOGY
LA English
DT Article
DE adoptive immunotherapy; malignant melanoma; nuclear Forkhead Box
   Transcription Factor Foxp3; tumor infiltrating lymphocytes
ID REGULATORY T-CELLS; TRANSCRIPTION FACTOR FOXP3; CUTANEOUS MELANOMA;
   PERIPHERAL-BLOOD; OVARIAN-CANCER; IMMUNOTHERAPY; LYMPHOCYTES; CARCINOMA;
   IMMUNITY; EXPRESSION
AB Regulatory T cells have already been associated with poor prognosis in various types of cancer. It was previously reported, in ovarian carcinoma, that quantification of Foxp3 identified a subgroup of patients characterized by a significantly worse prognosis in terms of overall survival (OS) and progression-free survival (PFS), suggesting that high expression levels of Foxp3 might represent a surrogate marker for an immunosuppressive microenvironment contributing to tumor immune escape. The main objective of the present study was to precise the prognostic value of Foxp3 regarding PFS and OS in stage III (AJCC) melanoma patients. Total RNA was isolated from 102 metastatic melanoma lymph nodes and from eight tumor-free lymph nodes. Real-time PCR for Foxp3 was performed and correlated with patients' outcome. Quantification of Foxp3 identified a patient subgroup (> 90th percentile), which is characterized by a significantly worse prognosis in terms of PFS (P = 0.000271) but not in terms of OS (P = 0.11).
   In conclusion, quantification of Foxp3 expression using qPCR appears as an independent prognostic factor for PFS in stage III melanoma patients (AJCC). High Foxp3 expression might thus enable the identification of patients most at risk of relapse.
C1 [Quereux, Gaelle; Brocard, Anabelle; Khammari, Amir; Dreno, Brigitte] CHU Hotel Dieu, Unite Cancero Dermatol, CIC Biotherapie INSERM 0503, F-44035 Nantes 01, France.
   [Knol, Anne C.; Nguyen, Jean M.; Quereux, Gaelle; Khammari, Amir; Dreno, Brigitte] CRCNA, INSERM, U892, Nantes, France.
   [Nguyen, Jean M.] CHU Nantes, Hop St Jacques, PIMESP SEB, F-44035 Nantes 01, France.
RP Dreno, B (corresponding author), CHU Hotel Dieu, Unite Cancero Dermatol, CIC Biotherapie INSERM 0503, Pl Alexis Ricordeau, F-44035 Nantes 01, France.
EM brigitte.dreno@wanadoo.fr
RI KNOL, Anne Chantal C/K-7974-2015; NGUYEN, JEAN-MICHEL/K-7665-2015
OI KNOL, Anne Chantal C/0000-0003-4011-5008; NGUYEN,
   JEAN-MICHEL/0000-0001-8815-7640
FU Ligue Nationale contre le cancerLigue nationale contre le cancer;
   Societe Francaise de Dermatologie; European Program 'Cancer
   Immunotherapy'
FX This work was supported by grants from 'la Ligue Nationale contre le
   cancer', from la 'Societe Francaise de Dermatologie' and from the
   European Program 'Cancer Immunotherapy'.
CR Ahmadzadeh M, 2008, BLOOD, V112, P4953, DOI 10.1182/blood-2008-06-163048
   Badoual C, 2006, CLIN CANCER RES, V12, P465, DOI 10.1158/1078-0432.CCR-05-1886
   Correll A, 2010, EXP DERMATOL, V19, pE213, DOI 10.1111/j.1600-0625.2009.01055.x
   Curiel TJ, 2004, NAT MED, V10, P942, DOI 10.1038/nm1093
   De Panfilis G, 2008, J INVEST DERMATOL, V128, P676, DOI 10.1038/sj.jid.5701046
   Fontenot JD, 2003, NAT IMMUNOL, V4, P330, DOI 10.1038/ni904
   Fujisawa Y, 2009, EXP DERMATOL, V18, P396, DOI 10.1111/j.1600-0625.2008.00802.x
   Gao Q, 2007, J CLIN ONCOL, V25, P2586, DOI 10.1200/JCO.2006.09.4565
   Hillen F, 2008, CANCER IMMUNOL IMMUN, V57, P97, DOI 10.1007/s00262-007-0353-9
   Hori S, 2003, SCIENCE, V299, P1057, DOI 10.1126/science.1079490
   Janson PCJ, 2008, PLOS ONE, V3, DOI 10.1371/journal.pone.0001612
   Javia LR, 2003, J IMMUNOTHER, V26, P85, DOI 10.1097/00002371-200301000-00009
   JOTEREAU F, 1991, J IMMUNOTHER, V10, P405, DOI 10.1097/00002371-199112000-00003
   Jotereau F, 2003, B CANCER, V90, P583
   Khattri R, 2003, NAT IMMUNOL, V4, P337, DOI 10.1038/ni909
   Ladanyi A, 2010, PATHOL ONCOL RES, V16, P303, DOI 10.1007/s12253-010-9254-x
   Liyanage UK, 2002, J IMMUNOL, V169, P2756, DOI 10.4049/jimmunol.169.5.2756
   Miracco C, 2007, ONCOL REP, V18, P1115
   Mourmouras V, 2007, BRIT J DERMATOL, V157, P531, DOI 10.1111/j.1365-2133.2007.08057.x
   Pfaffl MW, 2001, NUCLEIC ACIDS RES, V29, DOI 10.1093/nar/29.9.e45
   Sakaguchi S, 2001, IMMUNOL REV, V182, P18, DOI 10.1034/j.1600-065X.2001.1820102.x
   Salama P, 2009, J CLIN ONCOL, V27, P186, DOI 10.1200/JCO.2008.18.7229
   Sato E, 2005, P NATL ACAD SCI USA, V102, P18538, DOI 10.1073/pnas.0509182102
   Shevach EM, 2002, NAT REV IMMUNOL, V2, P389, DOI 10.1038/nri821
   Shevach EM, 2001, IMMUNOL REV, V182, P58, DOI 10.1034/j.1600-065X.2001.1820104.x
   Somasundaram R, 2002, CANCER RES, V62, P5267
   Terabe M, 2004, CURR OPIN IMMUNOL, V16, P157, DOI 10.1016/j.coi.2004.01.010
   Viguier M, 2004, J IMMUNOL, V173, P1444, DOI 10.4049/jimmunol.173.2.1444
   Wieczorek G, 2009, CANCER RES, V69, P599, DOI 10.1158/0008-5472.CAN-08-2361
   Wolf D, 2005, CLIN CANCER RES, V11, P8326, DOI 10.1158/1078-0432.CCR-05-1244
NR 30
TC 34
Z9 35
U1 0
U2 6
PU WILEY-BLACKWELL
PI HOBOKEN
PA 111 RIVER ST, HOBOKEN 07030-5774, NJ USA
SN 0906-6705
J9 EXP DERMATOL
JI Exp. Dermatol.
PD MAY
PY 2011
VL 20
IS 5
BP 430
EP 434
DI 10.1111/j.1600-0625.2011.01260.x
PG 5
WC Dermatology
SC Dermatology
GA 751TL
UT WOS:000289640400010
PM 21410773
DA 2021-05-03
ER

PT J
AU Chiang, CLL
   Hagemann, AR
   Leskowitz, R
   Mick, R
   Garrabrant, T
   Czerniecki, BJ
   Kandalaft, LE
   Powell, DJ
   Coukos, G
AF Chiang, Cheryl Lai-Lai
   Hagemann, Andrea R.
   Leskowitz, Rachel
   Mick, Rosemarie
   Garrabrant, Thomas
   Czerniecki, Brian J.
   Kandalaft, Lana E.
   Powell, Daniel J., Jr.
   Coukos, George
TI Day-4 Myeloid Dendritic Cells Pulsed with Whole Tumor Lysate Are Highly
   Immunogenic and Elicit Potent Anti-Tumor Responses
SO PLOS ONE
LA English
DT Article
ID OVARIAN-CANCER CELLS; CD4(+) T-CELLS; PHASE-I; CLINICAL-APPLICATION;
   MELANOMA PATIENTS; SCALE GENERATION; HUMAN MONOCYTES; MATURE;
   IMMUNOTHERAPY; VACCINATION
AB "Day-7" myeloid DCs are commonly used in the clinic. However, there is a strong need to develop DCs faster that have the same potent immunostimulatory capacity as "Day-7" myeloid DCs and at the same time minimizing time, labor and cost of DC preparations. Although "2 days" DCs can elicit peptide-specific responses, they have not been demonstrated to engulf, process and present complex whole tumor lysates, which could be more convenient and personalized source of tumor antigens than defined peptides. In this preclinical study, we evaluated the T-cell stimulatory capacity of Day-2, Day-4, and Day-7 cultured monocyte-derived DCs loaded with SKOV3 cell whole lysate prepared by freeze-thaw or by UVB-irradiation followed by freeze-thaw, and matured with lipopolysaccharide (LPS) and interferon (IFN)-gamma. DCs were evaluated for antigen uptake, and following maturation with LPS and IFN-gamma, DCs were assessed for expression of CD80, CD40, CD86, ICAM-1 and CCR7, production of IL-12p70 and IP-10, and induction of tumor-specific T-cell responses. Day-4 and Day-7 DCs exhibited similar phagocytic abilities, which were superior to Day-2 DCs. Mature Day-7 DCs expressed the highest CD40 and ICAM-1, but mature Day-4 DCs produced the most IL-12p70 and IP-10. Importantly, Day-4 and Day-7 DCs derived from ovarian cancer patients stimulated equally strongly tumor-specific T-cell responses. This is the first study demonstrating the highly immunogenic and strong T-cell stimulatory properties of Day-4 myeloid DCs, and provided important preclinical data for rapid development of potent whole tumor lysate-loaded DC vaccines that are applicable to many tumor types.
C1 [Chiang, Cheryl Lai-Lai; Hagemann, Andrea R.; Leskowitz, Rachel; Garrabrant, Thomas; Kandalaft, Lana E.; Powell, Daniel J., Jr.; Coukos, George] Univ Penn, Ovarian Canc Res Ctr, Philadelphia, PA 19104 USA.
   [Mick, Rosemarie] Univ Penn, Dept Biostat & Epidemiol, Philadelphia, PA 19104 USA.
   [Czerniecki, Brian J.] Univ Penn, Rena Rowan Breast Canc Ctr, Philadelphia, PA 19104 USA.
RP Chiang, CLL (corresponding author), Univ Penn, Ovarian Canc Res Ctr, Philadelphia, PA 19104 USA.
EM gcks@mail.med.upenn.edu
RI Kandalaft, Lana/AAP-8104-2020; Coukos, George/ABG-7389-2020
OI Kandalaft, Lana/0000-0002-1575-6674; Coukos, George/0000-0001-8813-7367
FU National Cancer Institute (NCI)United States Department of Health &
   Human ServicesNational Institutes of Health (NIH) - USANIH National
   Cancer Institute (NCI) [P01-CA83638]; Ovarian Cancer Research Fund
   (OCRF); Immunotherapy Initiative for Ovarian Cancer (ITI-OC); University
   of Pennsylvania Abramson Cancer Center [P30-CA-016520]; NATIONAL CANCER
   INSTITUTEUnited States Department of Health & Human ServicesNational
   Institutes of Health (NIH) - USANIH National Cancer Institute (NCI)
   [P30CA016520, P50CA083638] Funding Source: NIH RePORTER
FX This work was supported by National Cancer Institute (NCI) P01-CA83638
   Ovarian Specialized Program of Research Excellence (SPORE); the Ovarian
   Cancer Research Fund (OCRF) (GC); the Immunotherapy Initiative for
   Ovarian Cancer (ITI-OC) (GC); and the University of Pennsylvania
   Abramson Cancer Center Core Support Grant P30-CA-016520 (RM). The
   funders had no role in study design, data collection and analysis,
   decision to publish, or preparation of the manuscript. NCI
   (http://www.cancer.gov), University of Pennsylvania
   (http://www.upenn.edu).
CR Ardavin Carlos, 2004, Immunity, V20, P17, DOI 10.1016/S1074-7613(03)00352-2
   Banchereau J, 2000, ANNU REV IMMUNOL, V18, P767, DOI 10.1146/annurev.immunol.18.1.767
   Berger TG, 2005, J IMMUNOL METHODS, V298, P61, DOI 10.1016/j.jim.2005.01.005
   Berger TG, 2002, J IMMUNOL METHODS, V268, P131, DOI 10.1016/S0022-1759(02)00189-8
   Chiang CLL, 2006, CANCER IMMUNOL IMMUN, V55, P1384, DOI 10.1007/s00262-006-0127-9
   Chiang CLL, 2010, SEMIN IMMUNOL, V22, P132, DOI 10.1016/j.smim.2010.02.004
   Czerniecki BJ, 2007, CANCER RES, V67, P1842, DOI 10.1158/0008-5472.CAN-06-4038
   Dauer M, 2003, J IMMUNOL, V170, P4069, DOI 10.4049/jimmunol.170.8.4069
   Dauer M, 2008, J IMMUNOL METHODS, V337, P97, DOI 10.1016/j.jim.2008.07.003
   Fay JW, 2006, CANCER IMMUNOL IMMUN, V55, P1209, DOI 10.1007/s00262-005-0106-6
   Gangur V, 1998, FASEB J, V12, P705, DOI 10.1096/fasebj.12.9.705
   Gitlitz BJ, 2003, J IMMUNOTHER, V26, P412, DOI 10.1097/00002371-200309000-00004
   HAYES MP, 1995, BLOOD, V86, P646, DOI 10.1182/blood.V86.2.646.bloodjournal862646
   Hernando JJ, 2002, CANCER IMMUNOL IMMUN, V51, P45, DOI 10.1007/s00262-001-0255-1
   Iwashita Y, 2003, CANCER IMMUNOL IMMUN, V52, P155, DOI 10.1007/s00262-002-0360-9
   Janssen EM, 2003, NATURE, V421, P852, DOI 10.1038/nature01441
   Kvistborg P, 2009, CELL IMMUNOL, V260, P56, DOI 10.1016/j.cellimm.2009.09.003
   Liu AH, 2002, J IMMUNOL METHODS, V261, P49, DOI 10.1016/S0022-1759(01)00545-2
   Loudovaris M, 2001, J HEMATOTH STEM CELL, V10, P569, DOI 10.1089/15258160152509172
   Maier T, 2003, BLOOD, V102, P2338, DOI 10.1182/blood-2002-08-2455
   Marten A, 2003, HUM GENE THER, V14, P483, DOI 10.1089/104303403321467243
   Nagayama H, 2003, MELANOMA RES, V13, P521, DOI 10.1097/00008390-200310000-00011
   Neller MA, 2008, SEMIN IMMUNOL, V20, P286, DOI 10.1016/j.smim.2008.09.006
   Nestle FO, 1998, NAT MED, V4, P328, DOI 10.1038/nm0398-328
   Neville Lewis F., 1997, Cytokine and Growth Factor Reviews, V8, P207, DOI 10.1016/S1359-6101(97)00015-4
   Pandha HS, 2004, BJU INT, V94, P412, DOI 10.1111/j.1464-410X.2004.04922.x
   Rad AN, 2003, CANCER RES, V63, P5143
   Shedlock DJ, 2003, SCIENCE, V300, P337, DOI 10.1126/science.1082305
   Sun JC, 2004, NAT IMMUNOL, V5, P927, DOI 10.1038/ni1105
   Thurner B, 1999, J IMMUNOL METHODS, V223, P1, DOI 10.1016/S0022-1759(98)00208-7
   Trinchieri G, 1998, Int Rev Immunol, V16, P365, DOI 10.3109/08830189809043002
   Tschoep K, 2003, J LEUKOCYTE BIOL, V74, P69, DOI 10.1189/jlb.0702352
   Ueno H, 2010, IMMUNOL REV, V234, P199, DOI 10.1111/j.0105-2896.2009.00884.x
   Wiechen K, 1999, BRIT J CANCER, V81, P790, DOI 10.1038/sj.bjc.6690765
   YU DH, 1993, CANCER RES, V53, P891
NR 35
TC 36
Z9 39
U1 1
U2 5
PU PUBLIC LIBRARY SCIENCE
PI SAN FRANCISCO
PA 185 BERRY ST, STE 1300, SAN FRANCISCO, CA 94107 USA
SN 1932-6203
J9 PLOS ONE
JI PLoS One
PD DEC 14
PY 2011
VL 6
IS 12
AR e28732
DI 10.1371/journal.pone.0028732
PG 12
WC Multidisciplinary Sciences
SC Science & Technology - Other Topics
GA 866GS
UT WOS:000298369100087
PM 22194898
OA DOAJ Gold, Green Published
DA 2021-05-03
ER

PT J
AU Varughese, J
   Cocco, E
   Bellone, S
   Bellone, M
   Todeschini, P
   Carrara, L
   Schwartz, PE
   Rutherford, TJ
   Pecorelli, S
   Santin, AD
AF Varughese, Joyce
   Cocco, Emiliano
   Bellone, Stefania
   Bellone, Marta
   Todeschini, Paola
   Carrara, Luisa
   Schwartz, Peter E.
   Rutherford, Thomas J.
   Pecorelli, Sergio
   Santin, Alessandro D.
TI High-grade, chemotherapy-resistant primary ovarian carcinoma cell lines
   overexpress human trophoblast cell-surface marker (Trop-2) and are
   highly sensitive to immunotherapy with hRS7, a humanized monoclonal
   anti-Trop-2 antibody
SO GYNECOLOGIC ONCOLOGY
LA English
DT Article
DE Ovarian cancer; Chemotherapy-resistant; Trop-2; Trophoblast cell-surface
   marker; hRS7; Antibody-dependent cellular cytotoxicity
ID CANCER; EXPRESSION; IDENTIFICATION; INTERLEUKIN-2; SPECIFICITY;
   MOLECULE; DISEASE
AB Objective. We evaluated the expression of human trophoblast cell-surface marker (Trop-2) and the potential of hRS7, a humanized monoclonal anti-Trop-2 antibody, as a therapeutic agent against chemotherapy-resistant ovarian disease.
   Methods. Trop-2 expression was evaluated by immunohistochemistry (IHC) in 50 ovarian serous papillary carcinoma specimens. Trop-2 expression was also evaluated by real-time PCR (qRT-PCR) and flow cytometry in a total of 6 primary ovarian cancer cell lines derived from patients with chemotherapy-resistant disease. Sensitivity to hRS7 antibody-dependent cellular cytotoxicity (ADCC) was tested in standard 5-hour (51)Cr-release assays. The effect of serum and interleukin-2 (IL-2) on hRS7-mediated ADCC was also studied.
   Results. Trop-2 expression was found in 41 of 50 (82%) tumor tissues tested by IHC. 83% (5 of 6) of the ovarian cancer cell lines tested by qRT-PCR and flow cytometry demonstrated high Trop-2 expression. All primary ovarian cancer cell lines expressing Trop-2 were highly sensitive to hRS7-mediated ADCC in vitro (range of killing: 19.3% to 40.8%) (p<0.001). Negligible cytotoxicity against chemotherapy-resistant ovarian cancers was seen in the absence of hRS7 or in the presence of rituximab control antibody (range of killing: 1.1% to 8.9%). Human serum did not significantly inhibit hRS7-mediated cytotoxicity while incubation with IL-2 in addition to hRS7 further increased the cytotoxic activity (p = 0.04).
   Conclusions. Trop-2 is highly expressed in chemotherapy-resistant ovarian cancer cell lines at mRNA and protein levels. Primary ovarian carcinoma cell lines are highly sensitive to hRS7-mediated cytotoxicity in vitro. hRS7 may represent a novel therapeutic agent for the treatment of high-grade, chemotherapy-resistant ovarian cancer. (C) 2011 Elsevier Inc. All rights reserved.
C1 [Varughese, Joyce; Cocco, Emiliano; Bellone, Stefania; Bellone, Marta; Todeschini, Paola; Carrara, Luisa; Schwartz, Peter E.; Rutherford, Thomas J.; Santin, Alessandro D.] Yale Univ, Sch Med, Dept Obstet Gynecol & Reprod Sci, New Haven, CT 06520 USA.
   [Pecorelli, Sergio] Univ Brescia, Div Gynecol Oncol, Brescia, Italy.
RP Santin, AD (corresponding author), Yale Univ, Sch Med, Dept Obstet Gynecol & Reprod Sci, Rm 305,LSOG 333 Cedar St,POB 208063, New Haven, CT 06520 USA.
EM alessandro.santin@yale.edu
RI Varughese, Joyce/I-4979-2019
FU NATIONAL CANCER INSTITUTEUnited States Department of Health & Human
   ServicesNational Institutes of Health (NIH) - USANIH National Cancer
   Institute (NCI) [R01CA122728] Funding Source: NIH RePORTER; NCI NIH
   HHSUnited States Department of Health & Human ServicesNational
   Institutes of Health (NIH) - USANIH National Cancer Institute (NCI) [R01
   CA122728-01A2, R01 CA122728] Funding Source: Medline
CR ALBERTI S, 1992, HYBRIDOMA, V11, P539, DOI 10.1089/hyb.1992.11.539
   Bellone S, 2009, INT J GYNECOL CANCER, V19, P860, DOI 10.1111/IGC.0b013e3181a8331f
   Bignotti E, 2010, EUR J CANCER, V46, P944, DOI 10.1016/j.ejca.2009.12.019
   Boyman O, 2006, EXPERT OPIN BIOL TH, V6, P1323, DOI 10.1517/14712598.6.12.1323
   CALIGIURI MA, 1993, J CLIN INVEST, V91, P123, DOI 10.1172/JCI116161
   Cho KR, 2009, ANNU REV PATHOL-MECH, V4, P287, DOI 10.1146/annurev.pathol.4.110807.092246
   Cubas R, 2009, BBA-REV CANCER, V1796, P309, DOI 10.1016/j.bbcan.2009.08.001
   Fang YJ, 2009, INT J COLORECTAL DIS, V24, P875, DOI 10.1007/s00384-009-0725-z
   Fong D, 2008, BRIT J CANCER, V99, P1290, DOI 10.1038/sj.bjc.6604677
   Fong D, 2008, MODERN PATHOL, V21, P186, DOI 10.1038/modpathol.3801001
   Govindan SV, 2004, BREAST CANCER RES TR, V84, P173, DOI 10.1023/B:BREA.0000018417.02580.ef
   Holloway RW, 2002, GYNECOL ONCOL, V87, P8, DOI 10.1006/gyno.2002.6797
   HOOIJBERG E, 1995, CANCER RES, V55, P2627
   Jemal A, 2010, CA-CANCER J CLIN, V60, P277, DOI 10.3322/caac.20073
   LIPINSKI M, 1981, P NATL ACAD SCI-BIOL, V78, P5147, DOI 10.1073/pnas.78.8.5147
   Martin LP, 2009, SEMIN ONCOL, V36, P112, DOI 10.1053/j.seminoncol.2008.12.003
   MIOTTI S, 1987, INT J CANCER, V39, P297, DOI 10.1002/ijc.2910390306
   Muhlmann G, 2009, J CLIN PATHOL, V62, P152, DOI 10.1136/jcp.2008.060590
   Nakashima K, 2004, INT J CANCER, V112, P1029, DOI 10.1002/ijc.20517
   ORTALDO JR, 1987, J IMMUNOL, V138, P3566
   STEIN R, 1993, INT J CANCER, V55, P938, DOI 10.1002/ijc.2910550611
   Stein R, 1999, CLIN CANCER RES, V5, p3079S
   VARUGHESE J, CANCER IN PRESS
   Wang JB, 2008, MOL CANCER THER, V7, P280, DOI 10.1158/1535-7163.MCT-07-2003
   Zhang L, 1997, SCIENCE, V276, P1268, DOI 10.1126/science.276.5316.1268
NR 25
TC 23
Z9 24
U1 0
U2 10
PU ACADEMIC PRESS INC ELSEVIER SCIENCE
PI SAN DIEGO
PA 525 B ST, STE 1900, SAN DIEGO, CA 92101-4495 USA
SN 0090-8258
J9 GYNECOL ONCOL
JI Gynecol. Oncol.
PD JUL
PY 2011
VL 122
IS 1
BP 171
EP 177
DI 10.1016/j.ygyno.2011.03.002
PG 7
WC Oncology; Obstetrics & Gynecology
SC Oncology; Obstetrics & Gynecology
GA 781BW
UT WOS:000291906600032
PM 21453957
OA Green Accepted
DA 2021-05-03
ER

PT J
AU Geller, MA
   Cooley, S
   Judson, PL
   Ghebre, R
   Carson, LF
   Argenta, PA
   Jonson, AL
   Panoskaltsis-Mortari, A
   Curtsinger, J
   McKenna, D
   Dusenbery, K
   Bliss, R
   Downs, LS
   Miller, JS
AF Geller, Melissa A.
   Cooley, Sarah
   Judson, Patricia L.
   Ghebre, Rahel
   Carson, Linda F.
   Argenta, Peter A.
   Jonson, Amy L.
   Panoskaltsis-Mortari, Angela
   Curtsinger, Julie
   McKenna, David
   Dusenbery, Kathryn
   Bliss, Robin
   Downs, Levi S.
   Miller, Jeffrey S.
TI A phase II study of allogeneic natural killer cell therapy to treat
   patients with recurrent ovarian and breast cancer
SO CYTOTHERAPY
LA English
DT Article
DE breast cancer; immunotherapy; natural killer cells; ovarian cancer
ID REGULATORY T-CELLS; TUMOR LYSIS SYNDROME; NK CELLS; VIVO EXPANSION;
   IMMUNOTHERAPY; CARCINOMA; PROGENITORS; MELANOMA; LEUKEMIA; IMMUNITY
AB Background. Natural killer (NK) cells derived from patients with cancer exhibit diminished cytotoxicity compared with NK cells from healthy individuals. We evaluated the tumor response and in vivo expansion of allogeneic NK cells in recurrent ovarian and breast cancer. Methods. Patients underwent a lymphodepleting preparative regimen: fludarabine 25 mg/m(2) x 5 doses, cyclophosphamide 60 mg/kg x 2 doses, and, in seven patients, 200 cGy total body irradiation (TBI) to increase host immune suppression. An NK cell product, from a haplo-identical related donor, was incubated overnight in 1000 U/mL interleukin (IL)-2 prior to infusion. Subcutaneous IL-2 (10 MU) was given three times/week x 6 doses after NK cell infusion to promote expansion, defined as detection of >= 100 donor-derived NK cells/mu L blood 14 days after infusion, based on molecular chimerism and flow cytometry. Results. Twenty (14 ovarian, 6 breast) patients were enrolled. The median age was 52 (range 30-65) years. Mean NK cell dose was 2.16 x 10(7) cells/kg. Donor DNA was detected 7 days after NK cell infusion in 9/13 (69%) patients without TBI and 6/7 (85%) with TBI. T-regulatory cells (Treg) were elevated at day + 14 compared with pre-chemotherapy (P = 0.03). Serum IL-15 levels increased after the preparative regimen (P = <0.001). Patients receiving TBI had delayed hematologic recovery (P = 0.014). One patient who was not evaluable had successful in vivo NK cell expansion. Conclusions. Adoptive transfer of haplo-identical NK cells after lymphodepleting chemotherapy is associated with transient donor chimerism and may be limited by reconstituting recipient Treg cells. Strategies to augment in vivo NK cell persistence and expansion are needed.
C1 [Miller, Jeffrey S.] Univ Minnesota, Div Hematol Oncol & Transplantat, Minneapolis, MN 55455 USA.
   [Curtsinger, Julie] Masonic Canc Ctr, Minneapolis, MN USA.
   [McKenna, David] Univ Minnesota, Mol & Cellular Therapeut Facil, Minneapolis, MN 55455 USA.
RP Miller, JS (corresponding author), Univ Minnesota, Div Hematol Oncol & Transplantat, 420 Delaware St SE,MMC 806, Minneapolis, MN 55455 USA.
EM mille011@tc.umn.edu
RI Cavanaugh, Amy G/E-2272-2018
OI Cavanaugh, Amy G/0000-0001-7049-290X; Miller, Jeffrey
   S/0000-0002-0339-4944
FU NATIONAL CANCER INSTITUTEUnited States Department of Health & Human
   ServicesNational Institutes of Health (NIH) - USANIH National Cancer
   Institute (NCI) [P50CA136393, P01CA065493] Funding Source: NIH RePORTER;
   NCI NIH HHSUnited States Department of Health & Human ServicesNational
   Institutes of Health (NIH) - USANIH National Cancer Institute (NCI) [P01
   CA065493, P50 CA136393] Funding Source: Medline
CR Antony PA, 2005, J IMMUNOTHER, V28, P120, DOI 10.1097/01.cji.0000155049.26787.45
   Arai S, 2008, CYTOTHERAPY, V10, P625, DOI 10.1080/14653240802301872
   Beyer M, 2005, BLOOD, V106, P2018, DOI 10.1182/blood-2005-02-0642
   BILGRAMI SFA, 1993, MED PEDIATR ONCOL, V21, P521, DOI 10.1002/mpo.2950210712
   Bocian K, 2010, NEPHROL DIAL TRANSPL, V25, P710, DOI 10.1093/ndt/gfp586
   CANEVARI S, 1995, JNCI-J NATL CANCER I, V87, P1463, DOI 10.1093/jnci/87.19.1463
   Carlsten M, 2007, CANCER RES, V67, P1317, DOI 10.1158/0008-5472.CAN-06-2264
   Cervantes F, 1996, BLOOD, V87, P2476, DOI 10.1182/blood.V87.6.2476.bloodjournal8762476
   Chan JK, 2005, J CLIN ONCOL, V23, P6794, DOI 10.1200/JCO.2005.08.115
   Chen ML, 2005, P NATL ACAD SCI USA, V102, P419, DOI 10.1073/pnas.0408197102
   Cooley S, 1999, EXP HEMATOL, V27, P1533, DOI 10.1016/S0301-472X(99)00089-2
   Cooley S, 2008, BLOOD, V112, P307, DOI 10.1182/blood.V112.11.827.827
   Curiel TJ, 2004, NAT MED, V10, P942, DOI 10.1038/nm1093
   DRAKOS P, 1994, AM J CLIN ONCOL-CANC, V17, P502, DOI 10.1097/00000421-199412000-00010
   Dudley ME, 2008, J CLIN ONCOL, V26, P5233, DOI 10.1200/JCO.2008.16.5449
   KARRE K, 1995, SCIENCE, V267, P978, DOI 10.1126/science.7863341
   Lai P, 1996, CLIN CANCER RES, V2, P161
   LOTZOVA E, 1984, CANCER IMMUNOL IMMUN, V17, P124, DOI 10.1007/BF00200048
   LOTZOVA E, 1988, INT J CANCER, V42, P225, DOI 10.1002/ijc.2910420214
   Lutsiak MEC, 2005, BLOOD, V105, P2862, DOI 10.1182/blood-2004-06-2410
   Maine GN, 2002, J CLIN INVEST, V110, P157, DOI 10.1172/JCI200216166
   McKenna DH, 2007, TRANSFUSION, V47, P520, DOI 10.1111/j.1537-2995.2006.01145.x
   Miller J S, 1997, Biol Blood Marrow Transplant, V3, P34
   MILLER JS, 1994, BONE MARROW TRANSPL, V14, P555
   MILLER JS, 1992, BLOOD, V80, P2182
   MILLER JS, 1994, BLOOD, V83, P2594
   Miller JS, 2005, BLOOD, V105, P3051, DOI 10.1182/blood-2004-07-2974
   MILLER JS, 1992, BLOOD, V80, P2221
   MORETTA A, 1993, J EXP MED, V178, P597, DOI 10.1084/jem.178.2.597
   Muranski P, 2006, NAT CLIN PRACT ONCOL, V3, P668, DOI 10.1038/ncponc0666
   Pandolfi F, 2008, INT J IMMUNOPATH PH, V21, P493, DOI 10.1177/039463200802100302
   Pierson B A, 1995, J Hematother, V4, P149, DOI 10.1089/scd.1.1995.4.149
   Pierson B A, 1996, J Hematother, V5, P475, DOI 10.1089/scd.1.1996.5.475
   Pierson BA, 1996, BLOOD, V88, P2279, DOI 10.1182/blood.V88.6.2279.bloodjournal8862279
   PIERSON BA, 1994, BIOTECHNOL BIOENG, V43, P685, DOI 10.1002/bit.260430803
   Pierson BA, 1996, BLOOD, V87, P180, DOI 10.1182/blood.V87.1.180.bloodjournal871180
   RAULET DH, 1995, CELL, V82, P697, DOI 10.1016/0092-8674(95)90466-2
   Reed M, 2003, ARCH PATHOL LAB MED, V127, P1366
   ROSENBERG SA, 1987, NEW ENGL J MED, V316, P889, DOI 10.1056/NEJM198704093161501
   ROSENBERG SA, 1992, J CLIN ONCOL, V10, P180, DOI 10.1200/JCO.1992.10.2.180
   Rosenberg SA, 2009, CURR OPIN IMMUNOL, V21, P233, DOI 10.1016/j.coi.2009.03.002
   Sakaguchi S, 2001, IMMUNOL REV, V182, P18, DOI 10.1034/j.1600-065X.2001.1820102.x
   Shimizu J, 1999, J IMMUNOL, V163, P5211
   Talmadge JE, 2007, CLIN CANCER RES, V13, P5243, DOI 10.1158/1078-0432.CCR-07-0182
   Theofilopoulos AN, 2001, J CLIN INVEST, V108, P335, DOI 10.1172/JCI200112173
   Therasse P, 2000, J NATL CANCER I, V92, P205, DOI 10.1093/jnci/92.3.205
   Thyagarajan B, 2009, J CLIN LAB ANAL, V23, P308, DOI 10.1002/jcla.20336
   Turk MJ, 2004, J EXP MED, V200, P771, DOI 10.1084/jem.20041130
   Watanabe S, 2008, J IMMUNOL, V181, P3291, DOI 10.4049/jimmunol.181.5.3291
   Woo EY, 2001, CANCER RES, V61, P4766
   Wrzesinski C, 2005, CURR OPIN IMMUNOL, V17, P195, DOI 10.1016/j.coi.2005.02.002
   Yahata T, 2006, GYNECOL ONCOL, V103, P752, DOI 10.1016/j.ygyno.2006.06.003
   Yokoyama H, 2008, BLOOD, V112, P890
   Zhou Q, 2009, BLOOD, V114, P3793, DOI 10.1182/blood-2009-03-208181
   Zorn E, 2009, BIOL BLOOD MARROW TR, V15, P382, DOI 10.1016/j.bbmt.2008.12.494
NR 55
TC 254
Z9 273
U1 5
U2 26
PU ELSEVIER SCI LTD
PI OXFORD
PA THE BOULEVARD, LANGFORD LANE, KIDLINGTON, OXFORD OX5 1GB, OXON, ENGLAND
SN 1465-3249
EI 1477-2566
J9 CYTOTHERAPY
JI Cytotherapy
PD JAN
PY 2011
VL 13
IS 1
BP 98
EP 107
DI 10.3109/14653249.2010.515582
PG 10
WC Cell & Tissue Engineering; Biotechnology & Applied Microbiology; Cell
   Biology; Hematology; Medicine, Research & Experimental
SC Cell Biology; Biotechnology & Applied Microbiology; Hematology; Research
   & Experimental Medicine
GA 693SX
UT WOS:000285246800012
PM 20849361
OA Green Accepted
DA 2021-05-03
ER

PT J
AU Gong, N
   Liu, JU
   Reynolds, AD
   Gorantla, S
   Mosley, RL
   Gendelman, HE
AF Gong, Nan
   Liu, Jianuo
   Reynolds, Ashley D.
   Gorantla, Santhi
   Mosley, R. Lee
   Gendelman, Howard E.
TI Brain ingress of regulatory T cells in a murine model of HIV-1
   encephalitis
SO JOURNAL OF NEUROIMMUNOLOGY
LA English
DT Article
DE CD4+CD25+regulatory T cells; Neuroprotection; HIV-1; Macrophage; Blood
   brain barrier; Single photon emission; computed tomography
ID GROWTH-FACTOR-BETA; VERSUS-HOST-DISEASE; IN-VITRO; ADJUNCTIVE THERAPY;
   OVARIAN-CARCINOMA; KILLER-CELLS; TGF-BETA; TOLERANCE; IMMUNOTHERAPY;
   AUTOIMMUNITY
AB CD4+CD25+ regulatory T cells (Treg) transform the HIV-1 infected macrophage from a neurotoxic to a neuroprotective phenotype. This was demonstrated previously in a murine model of HIV-1 encephalitis induced by intracranial injection of HIV-1/vesicular stomatitis virus-infected bone marrow macrophages. In this report, relationships between Treg ingress of end organ tissues, notably the brain, and neuroprotection were investigated. Treg from EGFP-transgenic donor mice were expanded, labeled with indium-111. and adoptively transferred. Treg distribution was assayed by single photon emission computed tomography and immunohistochemistry. Treg readily migrated across the blood brain barrier and were retained within virus-induced neuroinflammatory sites. In non-inflamed peripheral tissues (liver and spleen) Treg were depleted. These observations demonstrate that Treg migrate to sites of inflammation where they modulate immune responses. (C) 2010 Elsevier B.V. All rights reserved.
C1 [Gong, Nan; Liu, Jianuo; Reynolds, Ashley D.; Gorantla, Santhi; Mosley, R. Lee; Gendelman, Howard E.] Univ Nebraska Med Ctr, Dept Pharmacol & Expt Neurosci, Omaha, NE 68198 USA.
   [Gendelman, Howard E.] Univ Nebraska Med Ctr, Dept Internal Med, Omaha, NE 68198 USA.
RP Gendelman, HE (corresponding author), Univ Nebraska Med Ctr, Dept Pharmacol & Expt Neurosci, 985330 Nebraska Med Ctr, Omaha, NE 68198 USA.
EM hegendel@unmc.edu
FU NIHUnited States Department of Health & Human ServicesNational
   Institutes of Health (NIH) - USA [P20 RR15635, I P01 NS043985-01, 2R37
   NS36126, 5 P01 MH64570-03]; NATIONAL CENTER FOR RESEARCH RESOURCESUnited
   States Department of Health & Human ServicesNational Institutes of
   Health (NIH) - USANIH National Center for Research Resources (NCRR)
   [P20RR015635] Funding Source: NIH RePORTER; NATIONAL INSTITUTE OF MENTAL
   HEALTHUnited States Department of Health & Human ServicesNational
   Institutes of Health (NIH) - USANIH National Institute of Mental Health
   (NIMH) [P01MH064570, P01MH057556, P30MH062261] Funding Source: NIH
   RePORTER; NATIONAL INSTITUTE OF NEUROLOGICAL DISORDERS AND STROKEUnited
   States Department of Health & Human ServicesNational Institutes of
   Health (NIH) - USANIH National Institute of Neurological Disorders &
   Stroke (NINDS) [R01NS034239, R01NS070190, R01NS036126, P01NS043985,
   P01NS031492, R37NS036126] Funding Source: NIH RePORTER; NATIONAL
   INSTITUTE ON DRUG ABUSEUnited States Department of Health & Human
   ServicesNational Institutes of Health (NIH) - USANIH National Institute
   on Drug Abuse (NIDA)European Commission [P01DA026146, P01DA028555]
   Funding Source: NIH RePORTER
FX This work was supported by NIH grants P20 RR15635, I P01 NS043985-01,
   2R37 NS36126 and 5 P01 MH64570-03 (to H. E. G.).
CR Antinori A, 2007, NEUROLOGY, V69, P1789, DOI 10.1212/01.WNL.0000287431.88658.8b
   Battaglia M, 2006, J IMMUNOL, V177, P8338, DOI 10.4049/jimmunol.177.12.8338
   Beilharz MW, 2004, J IMMUNOL, V172, P4917, DOI 10.4049/jimmunol.172.8.4917
   Bennink RJ, 2004, NUCL MED BIOL, V31, P93, DOI 10.1016/S0969-8051(03)00109-4
   Bluestone JA, 2005, CURR OPIN IMMUNOL, V17, P638, DOI 10.1016/j.coi.2005.09.002
   Bluestone JA, 2005, NAT REV IMMUNOL, V5, P343, DOI 10.1038/nri1574
   Botti C, 1997, EUR J NUCL MED, V24, P497
   Boyer O, 2004, BLOOD, V103, P3428, DOI 10.1182/blood-2003-07-2598
   Buckner CM, 2006, J NEUROIMMUNE PHARM, V1, P160, DOI 10.1007/s11481-006-9017-3
   Carr A, 2003, NAT REV DRUG DISCOV, V2, P624, DOI 10.1038/nrd1151
   Chadwick W, 2008, TRENDS NEUROSCI, V31, P504, DOI 10.1016/j.tins.2008.07.005
   Curiel TJ, 2004, NAT MED, V10, P942, DOI 10.1038/nm1093
   Dittmer U, 2004, IMMUNITY, V20, P293, DOI 10.1016/S1074-7613(04)00054-8
   Dou HY, 2005, J NEUROSCI, V25, P8375, DOI 10.1523/JNEUROSCI.2164-05.2005
   Engelhardt B, 2005, TRENDS IMMUNOL, V26, P485, DOI 10.1016/j.it.2005.07.004
   Fantini MC, 2004, J IMMUNOL, V172, P5149, DOI 10.4049/jimmunol.172.9.5149
   FIORENTINO DF, 1989, J EXP MED, V170, P2081, DOI 10.1084/jem.170.6.2081
   Garden GA, 2002, GLIA, V40, P240, DOI 10.1002/glia.10155
   Gartner S, 2000, SCIENCE, V287, P602, DOI 10.1126/science.287.5453.602
   GENDELMAN HE, 1994, J LEUKOCYTE BIOL, V56, P389
   Ghiringhelli F, 2006, IMMUNOL REV, V214, P229, DOI 10.1111/j.1600-065X.2006.00445.x
   Gorantla S, 2008, GLIA, V56, P223, DOI 10.1002/glia.20607
   Gorantla S, 2007, J IMMUNOL, V179, P4345, DOI 10.4049/jimmunol.179.7.4345
   Hara M, 2001, J IMMUNOL, V166, P3789, DOI 10.4049/jimmunol.166.6.3789
   Hoffmann P, 2002, J EXP MED, V196, P389, DOI 10.1084/jem.20020399
   Hoffmann P, 2004, BLOOD, V104, P895, DOI 10.1182/blood-2004-01-0086
   Kolson Dennis L., 1996, Journal of Biomedical Science, V3, P389, DOI 10.1007/BF02258044
   Komatsu N, 2009, P NATL ACAD SCI USA, V106, P1903, DOI 10.1073/pnas.0811556106
   KOOTSTRA NA, 1994, J VIROL, V68, P6967, DOI 10.1128/JVI.68.11.6967-6975.1994
   Kuyama J, 1997, EUR J NUCL MED, V24, P488
   Letendre Scott, 2007, Top HIV Med, V15, P32
   Levings MK, 2001, J EXP MED, V193, P1295, DOI 10.1084/jem.193.11.1295
   Liu JU, 2009, J IMMUNOL, V182, P3855, DOI 10.4049/jimmunol.0803330
   Mekala DJ, 2005, BLOOD, V105, P2090, DOI 10.1182/blood-2004-09-3579
   Mollace V, 2001, TRENDS NEUROSCI, V24, P411, DOI 10.1016/S0166-2236(00)01819-1
   Nakamura K, 2001, J EXP MED, V194, P629, DOI 10.1084/jem.194.5.629
   Nelson BH, 2004, J IMMUNOL, V172, P3983, DOI 10.4049/jimmunol.172.7.3983
   Perry SW, 2005, NEUROTOX RES, V8, P161, DOI 10.1007/BF03033827
   Persidsky Y, 1996, AM J PATHOL, V149, P1027
   Pestka S, 2004, ANNU REV IMMUNOL, V22, P929, DOI 10.1146/annurev.immunol.22.012703.104622
   Pett SL, 2001, J CLIN VIROL, V22, P289, DOI 10.1016/S1386-6532(01)00201-3
   Poluektova LY, 2002, J IMMUNOL, V168, P3941, DOI 10.4049/jimmunol.168.8.3941
   Ralainirina N, 2007, J LEUKOCYTE BIOL, V81, P144, DOI 10.1189/jlb.0606409
   Reynolds AD, 2009, J PROTEOME RES, V8, P3497, DOI 10.1021/pr9001614
   Reynolds AD, 2009, J IMMUNOL, V182, P4137, DOI 10.4049/jimmunol.0803982
   Ring S, 2007, J IMMUNOL METHODS, V326, P10, DOI 10.1016/j.jim.2007.06.007
   Ritchie D, 2007, CANCER IMMUNOL IMMUN, V56, P155, DOI 10.1007/s00262-006-0181-3
   Roberts ES, 2003, AM J PATHOL, V162, P2041, DOI 10.1016/S0002-9440(10)64336-2
   Roncarolo MG, 2007, NAT REV IMMUNOL, V7, P585, DOI 10.1038/nri2138
   Sakaguchi S, 2004, ANNU REV IMMUNOL, V22, P531, DOI 10.1146/annurev.immunol.21.120601.141122
   Schifitto G, 2006, NEUROLOGY, V66, P919, DOI 10.1212/01.wnl.0000204294.28189.03
   Tang QZ, 2006, IMMUNOL REV, V212, P217, DOI 10.1111/j.0105-2896.2006.00421.x
   Tang QZ, 2004, J EXP MED, V199, P1455, DOI 10.1084/jem.20040139
   Tarbell KV, 2007, J EXP MED, V204, P191, DOI 10.1084/jem.20061631
   Tarbell KV, 2004, J EXP MED, V199, P1467, DOI 10.1084/jem.20040180
   Thornton AM, 1998, J EXP MED, V188, P287, DOI 10.1084/jem.188.2.287
   Trenado A, 2003, J CLIN INVEST, V112, P1688, DOI 10.1172/JCI200317702
   Wahl SM, 2007, CURR OPIN IMMUNOL, V19, P55, DOI 10.1016/j.coi.2006.11.008
   Wan YY, 2007, IMMUNOL REV, V220, P199, DOI 10.1111/j.1600-065X.2007.00565.x
   Wan YY, 2008, J CLIN IMMUNOL, V28, P647, DOI 10.1007/s10875-008-9251-y
   Wang HY, 2004, IMMUNITY, V20, P107, DOI 10.1016/S1074-7613(03)00359-5
NR 61
TC 16
Z9 17
U1 0
U2 1
PU ELSEVIER SCIENCE BV
PI AMSTERDAM
PA PO BOX 211, 1000 AE AMSTERDAM, NETHERLANDS
SN 0165-5728
EI 1872-8421
J9 J NEUROIMMUNOL
JI J. Neuroimmunol.
PD JAN
PY 2011
VL 230
IS 1-2
BP 33
EP 41
DI 10.1016/j.jneuroim.2010.08.014
PG 9
WC Immunology; Neurosciences
SC Immunology; Neurosciences & Neurology
GA 717VT
UT WOS:000287076200005
PM 20846730
OA Green Accepted
DA 2021-05-03
ER

PT J
AU Righi, E
   Kashiwagi, S
   Yuan, JP
   Santosuosso, M
   Leblanc, P
   Ingraham, R
   Forbes, B
   Edelblute, B
   Collette, B
   Xing, DY
   Kowalski, M
   Mingari, MC
   Vianello, F
   Birrer, M
   Orsulic, S
   Dranoff, G
   Poznansky, MC
AF Righi, Elda
   Kashiwagi, Satoshi
   Yuan, Jianping
   Santosuosso, Michael
   Leblanc, Pierre
   Ingraham, Rachel
   Forbes, Benjamin
   Edelblute, Beth
   Collette, Brian
   Xing, Deyin
   Kowalski, Magdalena
   Mingari, Maria Cristina
   Vianello, Fabrizio
   Birrer, Michael
   Orsulic, Sandra
   Dranoff, Glenn
   Poznansky, Mark C.
TI CXCL12/CXCR4 Blockade Induces Multimodal Antitumor Effects That Prolong
   Survival in an Immunocompetent Mouse Model of Ovarian Cancer
SO CANCER RESEARCH
LA English
DT Article
ID REGULATORY T-CELLS; CHEMOKINE RECEPTOR EXPRESSION; BREAST-CANCER;
   TUMOR-CELLS; CXCR4 ANTAGONIST; IN-VIVO; GROWTH; IMMUNOTHERAPY;
   METASTASIS; CARCINOMA
AB The chemokine CXCL12 and its receptor CXCR4 are expressed widely in human cancers, including ovarian cancer, in which they are associated with disease progression at the levels of tumor cell proliferation, invasion, and angiogenesis. Here, we used an immunocompetent mouse model of intraperitoneal papillary epithelial ovarian cancer to show that modulation of the CXCL12/CXCR4 axis in ovarian cancer has multimodal effects on tumor pathogenesis associated with induction of antitumor immunity. siRNA-mediated knockdown of CXCL12 in BR5-1 cells that constitutively express CXCL12 and CXCR4 reduced cell proliferation in vitro, and tumor growth in vivo. Similarly, treatment of BR5-1-derived tumors with AMD3100, a selective CXCR4 antagonist, resulted in increased tumor apoptosis and necrosis, reduction in intraperitoneal dissemination, and selective reduction of intratumoral FoxP3(+) regulatory T cells (Treg). Compared with controls, CXCR4 blockade greatly increased T-cell-mediated antitumor immune responses, conferring a significant survival advantage to AMD3100-treated mice. In addition, the selective effect of CXCR4 antagonism on intratumoral Tregs was associated with both higher CXCR4 expression and increased chemotactic responses to CXCL12, a finding that was also confirmed in a melanoma model. Together, our findings reinforce the concept of a critical role for the CXCL12/CXCR4 axis in ovarian cancer pathogenesis, and they offer a definitive preclinical validation of CXCR4 as a therapeutic target in this disease. Cancer Res; 71(16); 5522-34. (c) 2011 AACR.
C1 [Righi, Elda; Kashiwagi, Satoshi; Yuan, Jianping; Santosuosso, Michael; Leblanc, Pierre; Ingraham, Rachel; Forbes, Benjamin; Edelblute, Beth; Collette, Brian; Kowalski, Magdalena; Poznansky, Mark C.] Massachusetts Gen Hosp, Vaccine & Immunotherapy Ctr, Charlestown, MA USA.
   [Xing, Deyin; Orsulic, Sandra] Massachusetts Gen Hosp, Mol Pathol Unit, Boston, MA 02114 USA.
   [Birrer, Michael] Massachusetts Gen Hosp, Gynecol Oncol Canc Ctr, Boston, MA 02114 USA.
   [Dranoff, Glenn] Dana Farber Canc Inst, Dept Med Oncol, Boston, MA 02115 USA.
   [Dranoff, Glenn] Dana Farber Canc Inst, Canc Vaccine Ctr, Boston, MA 02115 USA.
   [Righi, Elda; Mingari, Maria Cristina] Univ Genoa, Dept Expt Med & IST Canc Res, Genoa, Italy.
   [Vianello, Fabrizio] Padua Univ Hosp, Dept Haematol, Padua, Italy.
   [Kowalski, Magdalena] Clare Coll, Dept Zool, Cambridge, England.
   [Orsulic, Sandra] Cedars Sinai Med Ctr, Womens Canc Res Inst, Los Angeles, CA 90048 USA.
RP Kashiwagi, S (corresponding author), Massachusetts Gen Hosp E, Vaccine & Immunotherapy Ctr, Charlestown, MA 02129 USA.
EM skashiwagi@partners.org; mpoznansky@partners.org
RI Leblanc, Pierre/AAB-3554-2020; Righi, Elda/Y-3558-2019; Mingari, Maria
   Cristina/AAB-1315-2019; VIANELLO, FABRIZIO/M-5211-2016
OI Leblanc, Pierre/0000-0001-8756-2396; Righi, Elda/0000-0001-8718-1200;
   Collette, Brian/0000-0002-9993-8423; VIANELLO,
   FABRIZIO/0000-0002-7174-4651
FU Public Health ServiceUnited States Department of Health & Human
   ServicesUnited States Public Health Service [RO1 AI49757]; Marsha Rivkin
   Center for Ovarian Cancer Research; Friends of VIC; Garber Award;
   NATIONAL CANCER INSTITUTEUnited States Department of Health & Human
   ServicesNational Institutes of Health (NIH) - USANIH National Cancer
   Institute (NCI) [P01CA078378, R01CA143083] Funding Source: NIH RePORTER;
   NATIONAL INSTITUTE OF ALLERGY AND INFECTIOUS DISEASESUnited States
   Department of Health & Human ServicesNational Institutes of Health (NIH)
   - USANIH National Institute of Allergy & Infectious Diseases (NIAID)
   [R01AI049757] Funding Source: NIH RePORTER
FX M.C. Poznansky, S. Kashiwagi, and E. Righi were supported by Public
   Health Service grant RO1 AI49757, the Marsha Rivkin Center for Ovarian
   Cancer Research, and philanthropic funds from Friends of VIC. S. Orsulic
   was supported by the Marsha Rivkin Center for Ovarian Cancer Research
   and the Garber Award.
CR Balkwill F, 2004, SEMIN CANCER BIOL, V14, P171, DOI 10.1016/j.semcancer.2003.10.003
   Barbero S, 2003, CANCER RES, V63, P1969
   Bast RC, 2009, NAT REV CANCER, V9, P415, DOI 10.1038/nrc2644
   Chen YL, 2008, WORLD J GASTROENTERO, V14, P5797, DOI 10.3748/wjg.14.5797
   Colombo MP, 2007, NAT REV CANCER, V7, P880, DOI 10.1038/nrc2250
   Curiel TJ, 2004, CANCER RES, V64, P5535, DOI 10.1158/0008-5472.CAN-04-1272
   Curiel TJ, 2004, NAT MED, V10, P942, DOI 10.1038/nm1093
   Datema R, 1996, ANTIMICROB AGENTS CH, V40, P750, DOI 10.1128/AAC.40.3.750
   Devine SM, 2004, J CLIN ONCOL, V22, P1095, DOI 10.1200/JCO.2004.07.131
   Dunussi-Joannopoulos K, 2002, BLOOD, V100, P1551, DOI 10.1182/blood.V100.5.1551.h81702001551_1551_1558
   FIDLER IJ, 1973, NATURE-NEW BIOL, V242, P148
   Hartmann TN, 2005, ONCOGENE, V24, P4462, DOI 10.1038/sj.onc.1208621
   Helbig G, 2003, J BIOL CHEM, V278, P21631, DOI 10.1074/jbc.M300609200
   Jaafar F, 2009, AM J PATHOL, V175, P1525, DOI 10.2353/ajpath.2009.090295
   Kajiyama H, 2008, INT J CANCER, V122, P91, DOI 10.1002/ijc.23083
   Kashiwagi S, 2005, J CLIN INVEST, V115, P1816, DOI 10.1172/JCI24015
   Kryczek I, 2005, CANCER RES, V65, P465
   Kryczek I, 2007, AM J PHYSIOL-CELL PH, V292, pC987, DOI 10.1152/ajpcell.00406.2006
   Kukreja P, 2005, CANCER RES, V65, P9891, DOI 10.1158/0008-5472.CAN-05-1293
   Kulbe H, 2007, CANCER RES, V67, P585, DOI 10.1158/0008-5472.CAN-06-2941
   Lee CH, 2006, MOL CANCER THER, V5, P2592, DOI 10.1158/1535-7163.MCT-06-0310
   Li B, 2006, CLIN CANCER RES, V12, P6808, DOI 10.1158/1078-0432.CCR-06-1558
   Liles WC, 2003, BLOOD, V102, P2728, DOI 10.1182/blood-2003-02-0663
   Manning EA, 2007, CLIN CANCER RES, V13, P3951, DOI 10.1158/1078-0432.CCR-07-0374
   Marchesi F, 2004, CANCER RES, V64, P8420, DOI 10.1158/0008-5472.CAN-04-1343
   Milliken D, 2002, CLIN CANCER RES, V8, P1108
   Mirshahi F, 2000, THROMB RES, V99, P587, DOI 10.1016/S0049-3848(00)00292-9
   Muller A, 2006, INT J CANCER, V118, P2147, DOI 10.1002/ijc.21514
   Muller A, 2001, NATURE, V410, P50, DOI 10.1038/35065016
   Negus RPM, 1997, AM J PATHOL, V150, P1723
   Ochsenbein AF, 2002, CANCER GENE THER, V9, P1043, DOI 10.1038/sj.cgt.7700540
   Poznansky MC, 2000, NAT MED, V6, P543
   Redjal N, 2006, CLIN CANCER RES, V12, P6765, DOI 10.1158/1078-0432.CCR-06-1372
   Santosuosso M, 2007, J IMMUNOL, V178, P2387, DOI 10.4049/jimmunol.178.4.2387
   Sato E, 2005, P NATL ACAD SCI USA, V102, P18538, DOI 10.1073/pnas.0509182102
   Schimanski CC, 2008, WORLD J GASTROENTERO, V14, P4721, DOI 10.3748/wjg.14.4721
   Scotton C, 2001, BRIT J CANCER, V85, P891, DOI 10.1054/bjoc.2001.2020
   Scotton CJ, 2001, CANCER RES, V61, P4961
   Scotton CJ, 2002, CANCER RES, V62, P5930
   Sehgal A, 1998, J SURG ONCOL, V69, P99, DOI 10.1002/(SICI)1096-9098(199810)69:2<99::AID-JSO10>3.3.CO;2-D
   Singh R, 2006, CANCER RES, V66, P7748, DOI 10.1158/0008-5472.CAN-05-4469
   Smith MCP, 2004, CANCER RES, V64, P8604, DOI 10.1158/0008-5472.CAN-04-1844
   Sun XQ, 2010, CANCER METAST REV, V29, P709, DOI 10.1007/s10555-010-9256-x
   Tuve S, 2007, CANCER RES, V67, P5929, DOI 10.1158/0008-5472.CAN-06-4296
   van der Meulen AAE, 2009, NEUROPATH APPL NEURO, V35, P579, DOI 10.1111/j.1365-2990.2009.01036.x
   Vianello F, 2006, J IMMUNOL, V176, P2902, DOI 10.4049/jimmunol.176.5.2902
   Webb TJ, 2008, CLIN CANCER RES, V14, P7652, DOI 10.1158/1078-0432.CCR-08-1468
   Xing DY, 2006, CANCER RES, V66, P8949, DOI 10.1158/0008-5472.CAN-06-1495
   Yoshimura K, 2007, CANCER RES, V67, P10058, DOI 10.1158/0008-5472.CAN-07-0573
   Youn JI, 2008, J IMMUNOL, V181, P5791, DOI 10.4049/jimmunol.181.8.5791
   Zhou Y, 2002, J BIOL CHEM, V277, P49481, DOI 10.1074/jbc.M206222200
   Zou LH, 2004, CANCER RES, V64, P8451, DOI 10.1158/0008-5472.CAN-04-1987
   Zou WP, 2001, NAT MED, V7, P1339, DOI 10.1038/nm1201-1339
NR 53
TC 137
Z9 144
U1 0
U2 26
PU AMER ASSOC CANCER RESEARCH
PI PHILADELPHIA
PA 615 CHESTNUT ST, 17TH FLOOR, PHILADELPHIA, PA 19106-4404 USA
SN 0008-5472
J9 CANCER RES
JI Cancer Res.
PD AUG 15
PY 2011
VL 71
IS 16
BP 5522
EP 5534
DI 10.1158/0008-5472.CAN-10-3143
PG 13
WC Oncology
SC Oncology
GA 806SN
UT WOS:000293831500018
PM 21742774
OA Bronze, Green Accepted
DA 2021-05-03
ER

PT J
AU Cheng, M
   Ma, J
   Chen, YY
   Zhang, JH
   Zhao, WD
   Zhang, J
   Wei, HM
   Ling, B
   Sun, R
   Tian, ZG
AF Cheng, Min
   Ma, Juan
   Chen, Yongyan
   Zhang, Jianhua
   Zhao, Weidong
   Zhang, Jian
   Wei, Haiming
   Ling, Bin
   Sun, Rui
   Tian, Zhigang
TI Establishment, Characterization, and Successful Adaptive Therapy Against
   Human Tumors of NKG Cell, a New Human NK Cell Line
SO CELL TRANSPLANTATION
LA English
DT Article
DE Natural killer (NK) cell line; NKG cell; Adoptive transfer; Cancer
   immunotherapy; Human ovarian cancer
ID NATURAL-KILLER-CELLS; EPSTEIN-BARR-VIRUS; EPITHELIAL OVARIAN-CANCER;
   EX-VIVO EXPANSION; T-CELLS; ADOPTIVE IMMUNOTHERAPY; INFILTRATING
   LYMPHOCYTES; MOUSE MODEL; LEUKEMIA; NK-92
AB Natural killer (NK) cells play important roles in adoptive cellular immunotherapy against certain human cancers. This study aims to establish a new human NK cell line and to study its role for adoptive cancer immunotherapy. Peripheral blood samples were collected from 54 patients to establish the NK cell line. A new human NK cell line, termed as NKG, was established from a Chinese male patient with rapidly progressive non-Hodgkin's lymphoma. NKG cells showed LGL morphology and were phenotypically identified as CD56(bright) NK cell with CD16(-), CD27(-), CD3(-), alpha beta TCR-, gamma delta TCR-, CD4(-), CD8(-), CD19(-), CD161(-), CD45(+), CXCR4(+), CCR7(+), CXCR1(-), and CX3CR1(-). NKG cells showed high expression of adhesive molecules (CD2, CD58, CD11a, CD54, CD11b, CD11c), an array of activating receptors (NKp30, NKp44, NKp46, NKG2D, NKG2C), and cytolysis-related receptors and molecules (TRAIL, FasL, granzyme B, perforin, IFN-gamma). The cytotoxicity of NKG cells against tumor cells was higher than that of the established NK cell lines NK-92, NKL, and YT. NKG cell cytotoxicity depended on the presence of NKG2D and NKp30. When irradiated with 8 Gy, NKG cells were still with high cytotoxicity and activity in vitro and with safety in vivo, but without proliferation. Further, the irradiated NKG cells exhibited strong cytotoxicity against human primary ovarian cancer cells in vitro, and against human ovarian cancer in a mouse xenograft model. The adoptive transfer of NKG cells significantly inhibited the ovarian tumor growth, decreased the mortality rate and prolonged the survival, even in cases of advanced diseases. A number of NKG cells were detected in the ovarian tumor tissues during cell therapy. In use of the new human NK cell line, NKG would a promising cellular candidate for adoptive immunotherapy of human cancer.
C1 [Cheng, Min; Chen, Yongyan; Wei, Haiming; Sun, Rui; Tian, Zhigang] Univ Sci & Technol China, Sch Life Sci, Hefei 230027, Anhui, Peoples R China.
   [Cheng, Min; Chen, Yongyan; Wei, Haiming; Sun, Rui; Tian, Zhigang] Univ Sci & Technol China, Inst Immunol, Hefei Natl Lab Phys Sci Microscale, Hefei 230027, Anhui, Peoples R China.
   [Ma, Juan; Zhao, Weidong; Ling, Bin] Anhui Med Univ, Anhui Prov Hosp, Anhui Prov Key Lab Mol Med, Hefei, Peoples R China.
   [Zhang, Jianhua; Zhang, Jian] Shandong Univ, Sch Pharmaceut Sci, Inst Immunopharmacol & Immunotherapy, Jinan 250100, Peoples R China.
RP Tian, ZG (corresponding author), Univ Sci & Technol China, Sch Life Sci, 443 Huangshan Rd, Hefei 230027, Anhui, Peoples R China.
EM tzg@ustc.edu.cn
RI Tian, Zhigang/J-3512-2013
FU National 863 High-Tech Grant [2007AA021109]; Important National Science
   & Technology Specific Projects [2008ZX10002-023]; Chinese Academy of
   SciencesChinese Academy of Sciences [KSCX1-YW-22]; Ministry of Public
   Health [200902002-2]; Science and Technology Key Project of AnHui
   province [08010302101]
FX Financial support from National 863 High-Tech Grant (2007AA021109),
   Important National Science & Technology Specific Projects
   (2008ZX10002-023), Knowledge Innovation Project of the Chinese Academy
   of Sciences (KSCX1-YW-22), Ministry of Public Health Special Fund for
   Healthy Industry (200902002-2), and the Science and Technology Key
   Project of AnHui province (08010302101). The authors declare no
   conflicts of interest.
CR AOKI Y, 1991, CANCER RES, V51, P1934
   Barber A, 2009, J IMMUNOL, V183, P6939, DOI 10.4049/jimmunol.0902000
   Barber A, 2007, CANCER RES, V67, P5003, DOI 10.1158/0008-5472.CAN-06-4047
   Cannon MJ, 2009, EXPERT OPIN BIOL TH, V9, P677, DOI 10.1517/14712590902932897
   Carlsten M, 2009, J IMMUNOL, V183, P4921, DOI 10.4049/jimmunol.0901226
   Chan JK, 2006, CLIN CANCER RES, V12, P1859, DOI 10.1158/1078-0432.CCR-05-2019
   Chen YY, 2005, INT IMMUNOPHARMACOL, V5, P1839, DOI 10.1016/j.intimp.2005.06.004
   Chu CS, 2008, EXPERT REV ANTICANC, V8, P243, DOI 10.1586/14737140.8.2.243
   Conejo-Garcia JR, 2004, CANCER RES, V64, P2175, DOI 10.1158/0008-5472.CAN-03-2194
   Conejo-Garcia JR, 2003, CANCER BIOL THER, V2, P446, DOI 10.4161/cbt.2.4.479
   De Cesare M, 2010, J IMMUNOTHER, V33, P8, DOI 10.1097/CJI.0b013e3181affaa7
   Drexler HG, 2000, LEUKEMIA, V14, P777, DOI 10.1038/sj.leu.2401778
   FERNANDEZ LA, 1986, BLOOD, V67, P925
   Freedman R S, 1996, Cancer Treat Res, V82, P115
   FREY T, 1982, P NATL ACAD SCI-BIOL, V79, P5317, DOI 10.1073/pnas.79.17.5317
   GONG JH, 1994, LEUKEMIA, V8, P652
   Hayakawa Y, 2006, ADV CANCER RES, V95, P293, DOI 10.1016/S0065-230X(06)95008-8
   IKARASHI H, 1994, CANCER RES, V54, P190
   Isayeva T, 2005, CLIN CANCER RES, V11, P1342
   Kagami Y, 1998, BRIT J HAEMATOL, V103, P669, DOI 10.1046/j.1365-2141.1998.01029.x
   Kershaw MH, 2006, CLIN CANCER RES, V12, P6106, DOI 10.1158/1078-0432.CCR-06-1183
   Kim HM, 2007, ARCH PHARM RES, V30, P1464, DOI 10.1007/BF02977372
   Klingemann HG, 2005, CYTOTHERAPY, V7, P16, DOI 10.1080/14653240510018000
   Klingemann HG, 2004, CYTOTHERAPY, V6, P15, DOI 10.1080/14653240310004548
   Kobayashi N, 2008, CELL TRANSPLANT, V17, P3, DOI 10.3727/000000008783907099
   Lanier LL, 2003, CURR OPIN IMMUNOL, V15, P308, DOI 10.1016/S0952-7915(03)00039-6
   Law KS, 2007, ANTICANCER RES, V27, P841
   Li K, 2009, CANCER IMMUNOL IMMUN, V58, P641, DOI 10.1007/s00262-008-0585-3
   Ljunggren HG, 2007, NAT REV IMMUNOL, V7, P329, DOI 10.1038/nri2073
   Malmberg KJ, 2008, CANCER IMMUNOL IMMUN, V57, P1541, DOI 10.1007/s00262-008-0492-7
   Margolin KA, 2000, SEMIN ONCOL, V27, P194
   Robertson MJ, 1996, EXP HEMATOL, V24, P406
   ROSENBERG SA, 1993, JNCI-J NATL CANCER I, V85, P622, DOI 10.1093/jnci/85.8.622
   Semino C, 1999, ANTICANCER RES, V19, P5645
   Smyth MJ, 2002, NAT REV CANCER, V2, P850, DOI 10.1038/nrc928
   Suck G, 2006, INT J RADIAT BIOL, V82, P355, DOI 10.1080/09553000600649653
   Suck G, 2005, EXP HEMATOL, V33, P1160, DOI 10.1016/j.exphem.2005.06.024
   Tam YK, 1999, J HEMATOTHER, V8, P281, DOI 10.1089/106161299320316
   Tam YK, 1999, HUM GENE THER, V10, P1359, DOI 10.1089/10430349950018030
   Tam YK, 2003, CYTOTHERAPY, V5, P259, DOI 10.1080/14653240310001523
   Tonn T, 2001, J HEMATOTH STEM CELL, V10, P535, DOI 10.1089/15258160152509145
   Tsuchiyama J, 1998, BLOOD, V92, P1374, DOI 10.1182/blood.V92.4.1374.416a33_1374_1383
   Velardi A, 2009, CURR OPIN IMMUNOL, V21, P525, DOI 10.1016/j.coi.2009.07.015
   Wu J, 2003, ADV CANCER RES, V90, P127, DOI 10.1016/S0065-230X(03)90004-2
   Yagita M, 2000, LEUKEMIA, V14, P922, DOI 10.1038/sj.leu.2401769
   YODOI J, 1985, J IMMUNOL, V134, P1623
   YONEDA N, 1992, LEUKEMIA, V6, P136
   Zhang B, 2008, INT IMMUNOPHARMACOL, V8, P989, DOI 10.1016/j.intimp.2008.03.001
NR 48
TC 25
Z9 26
U1 1
U2 18
PU COGNIZANT COMMUNICATION CORP
PI ELMSFORD
PA 3 HARTSDALE ROAD, ELMSFORD, NY 10523-3701 USA
SN 0963-6897
J9 CELL TRANSPLANT
JI Cell Transplant.
PY 2011
VL 20
IS 11-12
BP 1731
EP 1746
DI 10.3727/096368911X580536
PG 16
WC Cell & Tissue Engineering; Medicine, Research & Experimental;
   Transplantation
SC Cell Biology; Research & Experimental Medicine; Transplantation
GA 901JE
UT WOS:000300962400006
PM 21669033
DA 2021-05-03
ER

PT J
AU Kandalaft, LE
   Powell, DJ
   Singh, N
   Coukos, G
AF Kandalaft, Lana E.
   Powell, Daniel J., Jr.
   Singh, Nathan
   Coukos, George
TI Immunotherapy for Ovarian Cancer: What's Next?
SO JOURNAL OF CLINICAL ONCOLOGY
LA English
DT Article
ID REGULATORY T-CELLS; TUMOR-INFILTRATING LYMPHOCYTES; MEDIATED ANTITUMOR
   IMMUNITY; ENDOTHELIN-B RECEPTOR; IN-VIVO PERSISTENCE; HUMANIZED
   ANTI-TAC; DENDRITIC CELLS; ADOPTIVE IMMUNOTHERAPY; METASTATIC MELANOMA;
   CHIMERIC RECEPTOR
AB In the past decade, we have witnessed important gains in the treatment of ovarian cancer; however, additional advances are required to reduce mortality. With compelling evidence that ovarian cancers are immunogenic tumors, immunotherapy should be further pursued and optimized. The dramatic advances in laboratory and clinical procedures in cellular immunotherapy, along with the development of powerful immunomodulatory antibodies, create new opportunities in ovarian cancer therapeutics. Herein, we review current progress and future prospects in vaccine and adoptive T-cell therapy development as well as immunomodulatory therapy tools available for immediate clinical testing. J Clin Oncol 29: 925-933. (C) 2010 by American Society of Clinical Oncology
C1 [Kandalaft, Lana E.; Powell, Daniel J., Jr.; Singh, Nathan; Coukos, George] Univ Penn, Ovarian Canc Res Ctr, Philadelphia, PA 19104 USA.
RP Coukos, G (corresponding author), Univ Penn, Ovarian Canc Res Ctr, 1000 Courtyard Blg,3400 Spruce St, Philadelphia, PA 19104 USA.
EM gcks@mail.med.upenn.edu
RI Coukos, George/ABG-7389-2020; Kandalaft, Lana/AAP-8104-2020
OI Coukos, George/0000-0001-8813-7367; Kandalaft, Lana/0000-0002-1575-6674
FU National Institutes of HealthUnited States Department of Health & Human
   ServicesNational Institutes of Health (NIH) - USA [R01-CA098951,
   P50-CA083638, R01-CA112162]; Ovarian Cancer Immunotherapy Initiative;
   NATIONAL CANCER INSTITUTEUnited States Department of Health & Human
   ServicesNational Institutes of Health (NIH) - USANIH National Cancer
   Institute (NCI) [R01CA112162, R01CA098951, P50CA083638] Funding Source:
   NIH RePORTER
FX Supported by Grants No. R01-CA098951 and P50-CA083638 Ovarian Cancer
   SPORE from the National Institutes of Health; and Grant No. R01-CA112162
   from the National Institutes of Health; and the Ovarian Cancer
   Immunotherapy Initiative.
CR Adams SF, 2009, CANCER-AM CANCER SOC, V115, P2891, DOI 10.1002/cncr.24317
   AOKI Y, 1991, CANCER RES, V51, P1934
   Barnett B, 2005, AM J REPROD IMMUNOL, V54, P369, DOI 10.1111/j.1600-0897.2005.00330.x
   BENENCIA F, 2005, CANC BIOL THER, V4
   Benencia F, 2008, CANCER BIOL THER, V7, P1194, DOI 10.4161/cbt.7.8.6216
   Benencia F, 2006, CANCER BIOL THER, V5, P867, DOI 10.4161/cbt.5.7.2908
   Benencia F, 2008, J TRANSL MED, V6, DOI 10.1186/1479-5876-6-21
   Berd D, 2004, J CLIN ONCOL, V22, P403, DOI 10.1200/JCO.2004.06.043
   BERD D, 1986, CANCER RES, V46, P2572
   Berger R, 2008, CLIN CANCER RES, V14, P3044, DOI 10.1158/1078-0432.CCR-07-4079
   Blank C, 2007, CANCER IMMUNOL IMMUN, V56, P739, DOI 10.1007/s00262-006-0272-1
   Brocker T, 1998, ADV IMMUNOL, V68, P257, DOI 10.1016/S0065-2776(08)60561-1
   Buckanovich RJ, 2008, NAT MED, V14, P28, DOI 10.1038/nm1699
   Bukowski RM, 2007, SEMIN ONCOL, V34, pS1, DOI 10.1053/j.seminoncol.2007.03.012
   Cannon MJ, 2009, EXPERT OPIN BIOL TH, V9, P677, DOI 10.1517/14712590902932897
   Carpenito C, 2009, P NATL ACAD SCI USA, V106, P3360, DOI 10.1073/pnas.0813101106
   Chianese-Bullock KA, 2008, J IMMUNOTHER, V31, P420, DOI 10.1097/CJI.0b013e31816dad10
   Chu CS, 2008, EXPERT REV ANTICANC, V8, P243, DOI 10.1586/14737140.8.2.243
   CHU CS, 2008, SGO ANN M WOM CANC T
   Ciaravino G, 2004, EUR J GYNAECOL ONCOL, V25, P27
   Clarke B, 2009, MODERN PATHOL, V22, P393, DOI 10.1038/modpathol.2008.191
   Curiel TJ, 2004, NAT MED, V10, P942, DOI 10.1038/nm1093
   Curiel TJ, 2003, NAT MED, V9, P562, DOI 10.1038/nm863
   Dadmarz R D, 1996, Cancer J Sci Am, V2, P263
   Dannull J, 2005, J CLIN INVEST, V115, P3623, DOI 10.1172/JCI25947
   Diefenbach CSM, 2008, CLIN CANCER RES, V14, P2740, DOI 10.1158/1078-0432.CCR-07-4619
   Disis ML, 2009, LANCET, V373, P673, DOI 10.1016/S0140-6736(09)60404-9
   Disis ML, 2004, J CLIN IMMUNOL, V24, P571, DOI 10.1023/B:JOCI.0000040928.67495.52
   Dudley ME, 2005, J CLIN ONCOL, V23, P2346, DOI 10.1200/JCO.2005.00.240
   Dudley ME, 2002, SCIENCE, V298, P850, DOI 10.1126/science.1076514
   Edwards RP, 1997, J CLIN ONCOL, V15, P3399, DOI 10.1200/JCO.1997.15.11.3399
   Elgueta R, 2009, IMMUNOL REV, V229, P152, DOI 10.1111/j.1600-065X.2009.00782.x
   FISK B, 1995, J EXP MED, V181, P2109, DOI 10.1084/jem.181.6.2109
   Fong L, 2008, J CLIN ONCOL, V26, P5275, DOI 10.1200/JCO.2008.17.8954
   FREEDMAN RS, 1994, J IMMUNOTHER, V16, P198, DOI 10.1097/00002371-199410000-00004
   Fujita K, 1995, CLIN CANCER RES, V1, P501
   Gallagher NJ, 2002, J CLIN PATHOL-MOL PA, V55, P110, DOI 10.1136/mp.55.2.110
   Gattinoni L, 2005, J EXP MED, V202, P907, DOI 10.1084/jem.20050732
   Ghamande S, 2001, CANCER RES, V61, P7556
   Ghiringhelli F, 2007, CANCER IMMUNOL IMMUN, V56, P641, DOI 10.1007/s00262-006-0225-8
   Gong JL, 2000, J IMMUNOL, V165, P1705, DOI 10.4049/jimmunol.165.3.1705
   Goodell V, 2006, J CLIN ONCOL, V24, P762, DOI 10.1200/JCO.2005.03.2813
   GROSS G, 1989, P NATL ACAD SCI USA, V86, P10024, DOI 10.1073/pnas.86.24.10024
   Gulley JL, 2008, CLIN CANCER RES, V14, P3060, DOI 10.1158/1078-0432.CCR-08-0126
   Hakkarainen T, 2003, CLIN CANCER RES, V9, P619
   HALAPI E, 1993, CANCER IMMUNOL IMMUN, V36, P191, DOI 10.1007/BF01741091
   Hamanishi J, 2007, P NATL ACAD SCI USA, V104, P3360, DOI 10.1073/pnas.0611533104
   Hayashi K, 1999, GYNECOL ONCOL, V74, P86, DOI 10.1006/gyno.1999.5430
   Hernando JJ, 2002, CANCER IMMUNOL IMMUN, V51, P45, DOI 10.1007/s00262-001-0255-1
   Hinrichs CS, 2009, P NATL ACAD SCI USA, V106, P17469, DOI 10.1073/pnas.0907448106
   Hirano F, 2005, CANCER RES, V65, P1089
   Hodi FS, 2008, P NATL ACAD SCI USA, V105, P3005, DOI 10.1073/pnas.0712237105
   Hodi FS, 2003, P NATL ACAD SCI USA, V100, P4712, DOI 10.1073/pnas.0830997100
   Huang JP, 2006, J IMMUNOL, V176, P7726, DOI 10.4049/jimmunol.176.12.7726
   Hung CF, 2008, IMMUNOL REV, V222, P43, DOI 10.1111/j.1600-065X.2008.00622.x
   Ioannides C G, 1990, In Vivo, V4, P17
   IOANNIDES CG, 1990, ANTICANCER RES, V10, P645
   IOANNIDES CG, 1991, IN VIVO, V5, P551
   June CH, 2009, NAT REV IMMUNOL, V9, P704, DOI 10.1038/nri2635
   Kandalaft LE, 2009, CLIN CANCER RES, V15, P4521, DOI 10.1158/1078-0432.CCR-08-0543
   KANDALAFT LE, 2010, SOC GYN OBST ANN M W
   Kedl RM, 2001, P NATL ACAD SCI USA, V98, P10811, DOI 10.1073/pnas.191371898
   Kershaw MH, 2006, CLIN CANCER RES, V12, P6106, DOI 10.1158/1078-0432.CCR-06-1183
   Klebanoff CA, 2005, TRENDS IMMUNOL, V26, P111, DOI 10.1016/j.it.2004.12.003
   KOOI S, 1993, LYMPHOKINE CYTOK RES, V12, P429
   Korman AJ, 2006, ADV IMMUNOL, V90, P297, DOI 10.1016/S0065-2776(06)90008-X
   Kreijveld E, 2007, AM J TRANSPLANT, V7, P249, DOI 10.1111/j.1600-6143.2006.01604.x
   Kryczek I, 2007, CANCER RES, V67, P8900, DOI 10.1158/0008-5472.CAN-07-1866
   Lehky TJ, 1998, ANN NEUROL, V44, P942, DOI 10.1002/ana.410440613
   Machiels JPH, 2001, CANCER RES, V61, P3689
   MacLean GD, 1996, J IMMUNOTHER, V19, P59, DOI 10.1097/00002371-199601000-00007
   Mahnke K, 2007, INT J CANCER, V120, P2723, DOI 10.1002/ijc.22617
   Manning EA, 2007, CLIN CANCER RES, V13, P3951, DOI 10.1158/1078-0432.CCR-07-0374
   Melichar B, 2007, GYNECOL ONCOL, V104, P707, DOI 10.1016/j.ygyno.2006.10.056
   Meng Qing, 2008, Zhonghua Zhongliu Zazhi, V30, P192
   Morgan RA, 2006, SCIENCE, V314, P126, DOI 10.1126/science.1129003
   Nussenblatt RB, 1999, P NATL ACAD SCI USA, V96, P7462, DOI 10.1073/pnas.96.13.7462
   Odunsi K, 2008, AM J REPROD IMMUNOL, V59, P62, DOI 10.1111/j.1600-0897.2007.00560.x
   Odunsi K, 2007, P NATL ACAD SCI USA, V104, P12837, DOI 10.1073/pnas.0703342104
   Ozols RF, 2006, SEMIN ONCOL, V33, pS3, DOI 10.1053/j.seminoncol.2006.03.011
   Parker LL, 2000, HUM GENE THER, V11, P2377, DOI 10.1089/104303400750038480
   Parkhurst MR, 2009, CLIN CANCER RES, V15, P169, DOI 10.1158/1078-0432.CCR-08-1638
   Peggs KS, 2006, CURR OPIN IMMUNOL, V18, P206, DOI 10.1016/j.coi.2006.01.011
   Peoples GE, 1998, ANN SURG ONCOL, V5, P743, DOI 10.1007/BF02303486
   PEOPLES GE, 1995, P NATL ACAD SCI USA, V92, P432, DOI 10.1073/pnas.92.2.432
   PEOPLES GE, 1993, SURGERY, V114, P227
   Perret R, 2008, TISSUE ANTIGENS, V72, P187, DOI 10.1111/j.1399-0039.2008.01088.x
   Pinthus JH, 2003, CANCER RES, V63, P2470
   Powell DJ, 2008, J IMMUNOTHER, V31, P189, DOI 10.1097/CJI.0b013e31815dc0e8
   Powell DJ, 2005, BLOOD, V105, P241, DOI 10.1182/blood-2004-06-2482
   Prasad SJ, 2005, J IMMUNOL, V174, P90, DOI 10.4049/jimmunol.174.1.90
   Przepiorka D, 2000, BLOOD, V95, P83, DOI 10.1182/blood.V95.1.83.001k18_83_89
   Rasku MA, 2008, J TRANSL MED, V6, DOI 10.1186/1479-5876-6-12
   Rech AJ, 2009, ANN NY ACAD SCI, V1174, P99, DOI 10.1111/j.1749-6632.2009.04939.x
   Reinartz S, 2004, CLIN CANCER RES, V10, P1580, DOI 10.1158/1078-0432.CCR-03-0056
   Riley JL, 2009, IMMUNITY, V30, P656, DOI 10.1016/j.immuni.2009.04.006
   Robbins PF, 2008, J IMMUNOL, V180, P6116, DOI 10.4049/jimmunol.180.9.6116
   Rosenberg SA, 2004, NAT MED, V10, P909, DOI 10.1038/nm1100
   Rosenberg SA, 2009, CURR OPIN IMMUNOL, V21, P233, DOI 10.1016/j.coi.2009.03.002
   Sabbatini P, 2007, J CLIN ONCOL, V25, P2884, DOI 10.1200/JCO.2007.11.0775
   Sabbatini P, 2010, GYNECOL ONCOL, V116, P66, DOI 10.1016/j.ygyno.2009.09.016
   Sadelain M, 2003, NAT REV CANCER, V3, P35, DOI 10.1038/nrc971
   Sadelain M, 2009, CURR OPIN IMMUNOL, V21, P215, DOI 10.1016/j.coi.2009.02.009
   Santin AD, 2000, OBSTET GYNECOL, V96, P422, DOI 10.1016/S0029-7844(00)00916-9
   Sato E, 2005, P NATL ACAD SCI USA, V102, P18538, DOI 10.1073/pnas.0509182102
   Scarlett UK, 2009, CANCER RES, V69, P7329, DOI 10.1158/0008-5472.CAN-09-0835
   Schirrmacher V, 2005, CANCER IMMUNOL IMMUN, V54, P587, DOI 10.1007/s00262-004-0602-0
   Schlienger K, 2003, CLIN CANCER RES, V9, P1517
   Shah CA, 2008, GYNECOL ONCOL, V109, P215, DOI 10.1016/j.ygyno.2008.01.010
   Shen XL, 2007, J IMMUNOTHER, V30, P123, DOI 10.1097/01.cji.0000211321.07654.b8
   Suhoski MM, 2007, MOL THER, V15, P981, DOI 10.1038/mt.sj.6300134
   Theoret MR, 2008, HUM GENE THER, V19, P1219, DOI 10.1089/hgt.2008.083
   Toutirais O, 2007, CLIN EXP IMMUNOL, V149, P372, DOI 10.1111/j.1365-2249.2007.03426.x
   Tsuda N, 2004, J IMMUNOTHER, V27, P60, DOI 10.1097/00002371-200401000-00006
   Vincenti F, 1998, TRANSPLANT P, V30, P2155, DOI 10.1016/S0041-1345(98)00571-5
   Vlad AM, 2010, CANCER IMMUNOL IMMUN, V59, P293, DOI 10.1007/s00262-009-0750-3
   Waldmann TA, 2007, ONCOGENE, V26, P3699, DOI 10.1038/sj.onc.1210368
   Walker RE, 2000, BLOOD, V96, P467
   Wang G, 1998, NAT MED, V4, P168, DOI 10.1038/nm0298-168
   Wilkie S, 2008, J IMMUNOL, V180, P4901, DOI 10.4049/jimmunol.180.7.4901
   Woo EY, 2001, CANCER RES, V61, P4766
   Yee C, 2002, P NATL ACAD SCI USA, V99, P16168, DOI 10.1073/pnas.242600099
   Zhang L, 2003, NEW ENGL J MED, V348, P203, DOI 10.1056/NEJMoa020177
   Zhou JH, 2005, J IMMUNOL, V175, P7046, DOI 10.4049/jimmunol.175.10.7046
NR 124
TC 73
Z9 77
U1 0
U2 13
PU AMER SOC CLINICAL ONCOLOGY
PI ALEXANDRIA
PA 2318 MILL ROAD, STE 800, ALEXANDRIA, VA 22314 USA
SN 0732-183X
EI 1527-7755
J9 J CLIN ONCOL
JI J. Clin. Oncol.
PD MAR 1
PY 2011
VL 29
IS 7
BP 925
EP 933
DI 10.1200/JCO.2009.27.2369
PG 9
WC Oncology
SC Oncology
GA 726NO
UT WOS:000287729900036
PM 21079136
OA Green Published
DA 2021-05-03
ER

PT J
AU Zacchetti, A
   Martin, F
   Luison, E
   Coliva, A
   Bombardieri, E
   Allegretti, M
   Figini, M
   Canevari, S
AF Zacchetti, Alberto
   Martin, Franck
   Luison, Elena
   Coliva, Angela
   Bombardieri, Emilio
   Allegretti, Marcello
   Figini, Mariangela
   Canevari, Silvana
TI Antitumor Effects of a Human Dimeric Antibody Fragment I-131-AFRA-DFM5.3
   in a Mouse Model for Ovarian Cancer
SO JOURNAL OF NUCLEAR MEDICINE
LA English
DT Article
DE ovarian cancer; folate receptor; human antibody fragment; experimental
   radioimmunotherapy
ID CHIMERIC MONOCLONAL-ANTIBODY; TUMOR VASCULAR-PERMEABILITY;
   FOLATE-BINDING-PROTEIN; EXPERIMENTAL RADIOIMMUNOTHERAPY; CELL-LINES;
   CARCINOMA; MOV18; THERAPY; RECEPTOR; IMMUNOTHERAPY
AB AFRA-DMF5.3 is a human antibody fragment that, as a dimer, specifically binds to the alpha-folate receptor (FR) on ovary cancer cells. Pharmacokinetic and biodistribution parameters of I-131-AFRA-DFM5.3 after intravenous administration in animal models support its potential therapeutic use. We evaluated its preclinical specificity and therapeutic efficacy in tumor models. Methods: A negative control, AFRA-DFM6.1, was obtained by protein engineering. The activity and specificity of I-131-AFRA-DFMs were evaluated by systemic administration (intravenous) in subcutaneous tumor xenograft-bearing nude mice. Pharmacokinetics, biodistribution, and efficacy were assessed by intraperitoneal administration of I-131-AFRA-DFM5.3 in nude mice bearing 2 different intraperitoneal ovarian carcinoma xenografts. Treatments were tested at different doses and as single or double administrations 1 wk apart. Results: In subcutaneous models, I-131-AFRA-DFM5.3, but not the negative control, was found to reside on FR-positive tumor masses and significantly reduced tumor growth. In intraperitoneal models, early accumulation on free-floating clumps of ovarian cancer cells and solid peritoneal masses was evident after 1 h, and tumor uptake was stable for up to 3 h. The high tumor uptake determined the efficacy of I-131-AFRA-DFM5.3. The best antitumor activity, with more than 50% of treated animals cured, was achieved with 2 locoregional treatments of intraperitoneally growing tumors on days 2 and 9. Conclusion: These results suggest that radioimmunotherapy with I-131-AFRA-DFM5.3 is feasible and leads to significantly prolonged survival. These preclinical data provide the basis for the rationale design of therapeutic treatments of ovarian cancer patients with a radiolabeled anti-FR antibody fragment.
C1 [Zacchetti, Alberto; Luison, Elena; Figini, Mariangela; Canevari, Silvana] Fdn IRCCS, Ist Nazl Tumori, Unit Mol Therapies, Dept Expt Oncol & Mol Med, I-20133 Milan, Italy.
   [Martin, Franck; Allegretti, Marcello] Dompe SPA, Laquila, Italy.
   [Coliva, Angela; Bombardieri, Emilio] Fdn IRCCS, Ist Nazl Tumori, Dept Imaging & Nucl Med, I-20133 Milan, Italy.
RP Figini, M (corresponding author), Fdn IRCCS, Ist Nazl Tumori, Dept Expt Oncol, Via Venezian 1, I-20133 Milan, Italy.
EM mariangela.figini@istitutotumori.mi.it
RI Coliva, Angela/AAN-3723-2020; Figini, Mariangela/K-8753-2016
OI Coliva, Angela/0000-0001-9193-0016; Figini,
   Mariangela/0000-0001-9001-8754
FU European project Magnifyco [NMP4-SL-2009-228622]
FX We thank Paola Alberti and Renata Ferri for technical assistance and
   Michele De Paola for help with artwork. This work was supported in part
   by the European project Magnifyco (contract NMP4-SL-2009-228622). No
   other potential conflict of interest relevant to this article was
   reported.
CR BLUMENTHAL RD, 1995, INT J CANCER, V61, P557, DOI 10.1002/ijc.2910610421
   Blumenthal RD, 2001, INT J CANCER, V94, P564, DOI 10.1002/ijc.1500
   Blumenthal RD, 1997, TUMOR BIOL, V18, P367, DOI 10.1159/000218051
   BUIJS WCAM, 1992, J NUCL MED, V33, P1113
   BUIST MR, 1993, CANCER RES, V53, P5413
   Canevari S, 1995, J Hematother, V4, P423, DOI 10.1089/scd.1.1995.4.423
   CANEVARI S, 1995, JNCI-J NATL CANCER I, V87, P1463, DOI 10.1093/jnci/87.19.1463
   Carter PJ, 2006, NAT REV IMMUNOL, V6, P343, DOI 10.1038/nri1837
   Coliva A, 2005, CANCER IMMUNOL IMMUN, V54, P1200, DOI 10.1007/s00262-005-0693-2
   CONEY LR, 1994, CANCER RES, V54, P2448
   CRIPPA F, 1995, EUR J CANCER, V31A, P686, DOI 10.1016/0959-8049(94)00454-D
   Dearling JLJ, 2007, CLIN ONCOL-UK, V19, P457, DOI 10.1016/j.clon.2007.03.016
   Elgqvist J, 2006, NUCL MED BIOL, V33, P1065, DOI 10.1016/j.nucmedbio.2006.07.009
   Figini M, 1998, CANCER RES, V58, P991
   Figini M, 2009, CANCER IMMUNOL IMMUN, V58, P531, DOI 10.1007/s00262-008-0575-5
   Goldsmith SJ, 2010, SEMIN NUCL MED, V40, P122, DOI 10.1053/j.semnuclmed.2009.11.002
   Jemal A, 2010, CA-CANCER J CLIN, V60, P277, DOI 10.3322/caac.20073
   Knogler K, 2007, CLIN CANCER RES, V13, P603, DOI 10.1158/1078-0432.CCR-06-1486
   Kobayashi H, 1999, CANCER RES, V59, P422
   Koppe MJ, 2005, CANCER METAST REV, V24, P539, DOI 10.1007/s10555-005-6195-z
   Langyel E, 2010, AM J PATHOL, V177, P1053, DOI 10.2353/ajpath.2010.100105
   Ledermann JA, 2010, GYNECOL ONCOL, V119, P151, DOI 10.1016/j.ygyno.2010.05.008
   MIOTTI S, 1987, INT J CANCER, V39, P297, DOI 10.1002/ijc.2910390306
   MOLTHOFF CF, 1992, J NUCL MED, V33, P2000
   Ottone F, 1997, BRIT J CANCER, V76, P77, DOI 10.1038/bjc.1997.339
   Sharkey RM, 2005, J NUCL MED, V46, p115S
   Singhal Pankaj, 2006, J Natl Compr Canc Netw, V4, P941
   Spannuth WA, 2010, EXPERT OPIN BIOL TH, V10, P431, DOI 10.1517/14712591003592069
   STEIN R, 1991, INT J CANCER, V47, P163, DOI 10.1002/ijc.2910470202
   Tijink BM, 2006, J NUCL MED, V47, P1127
   Toffoli G, 1997, INT J CANCER, V74, P193, DOI 10.1002/(SICI)1097-0215(19970422)74:2<193::AID-IJC10>3.0.CO;2-F
   Van Zanten-Przybysz I, 2001, INT J CANCER, V92, P106, DOI 10.1002/1097-0215(200102)9999:9999<::AID-IJC1145>3.0.CO;2-I
   Weiner LM, 2010, NAT REV IMMUNOL, V10, P317, DOI 10.1038/nri2744
   WEITMAN SD, 1992, CANCER RES, V52, P3396
   Workman P, 2010, BRIT J CANCER, V102, P1555, DOI 10.1038/sj.bjc.6605642
   Zacchetti A, 2009, NUCL MED BIOL, V36, P759, DOI 10.1016/j.nucmedbio.2009.05.004
NR 36
TC 10
Z9 10
U1 0
U2 8
PU SOC NUCLEAR MEDICINE INC
PI RESTON
PA 1850 SAMUEL MORSE DR, RESTON, VA 20190-5316 USA
SN 0161-5505
EI 1535-5667
J9 J NUCL MED
JI J. Nucl. Med.
PD DEC 1
PY 2011
VL 52
IS 12
BP 1938
EP 1946
DI 10.2967/jnumed.110.086819
PG 9
WC Radiology, Nuclear Medicine & Medical Imaging
SC Radiology, Nuclear Medicine & Medical Imaging
GA 863KP
UT WOS:000298162500030
PM 22068897
OA Bronze
DA 2021-05-03
ER

PT J
AU Chiriva-Internati, M
   Mirandola, L
   Yu, YF
   Jenkins, MR
   Gornati, R
   Bernardini, G
   Gioia, M
   Chiaramonte, R
   Cannon, MJ
   Kast, WM
   Cobos, E
AF Chiriva-Internati, Maurizio
   Mirandola, Leonardo
   Yu, Yuefei
   Jenkins, Marjorie R.
   Gornati, Rosalba
   Bernardini, Giovanni
   Gioia, Magda
   Chiaramonte, Raffaella
   Cannon, Martin J.
   Kast, W. Martin
   Cobos, Everardo
TI Cancer Testis Antigen, Ropporin, Is a Potential Target for Multiple
   Myeloma Immunotherapy
SO JOURNAL OF IMMUNOTHERAPY
LA English
DT Article
DE multiple myeloma; ropporin; cancer/testis antigens; cancer vaccine;
   cytotoxic lymphocytes
ID STEM-CELL TRANSPLANTATION; CYTOTOXIC T-LYMPHOCYTES; EPITHELIAL
   OVARIAN-CANCER; SPERM PROTEIN-17 SP17; VERSUS-HOST-DISEASE; DENDRITIC
   CELLS; EXPRESSION; RESISTANCE; CHEMOTHERAPY; THALIDOMIDE
AB Despite recent improvements in standard pharmacologic treatments of multiple myeloma (MM), immunotherapy may prove to be more effective due to its higher specificity and lower toxicity. A novel cancer/testis antigen, ropporin, is a testis-specific protein localized in the sperm flagella. Comparing ropporin expression in healthy and MM samples, we did not detect ropporin expression in the normal tissues, but positive signals were found in 44% of the MM primary samples. The immunogenicity of ropporin was confirmed by the presence of specific antibodies detected by enzyme-linked immunosorbent assay in patients' serum. Our results show that ropporin is a novel cancer/testis antigen for MM. Except for in the testis, an immune privileged site, ropporin was not expressed in normal tissues, but was present in MM cell lines and patients' samples. Noteworthy, we show for the first time that ropporin was present at the cell surface of MM plasma cells. We suggest that ropporin is a promising target for MM immunotherapy, as we were able to generate human leukocyte antigen class I-restricted cytotoxic lymphocytes able to kill autologous MM cells.
C1 [Chiriva-Internati, Maurizio; Mirandola, Leonardo; Yu, Yuefei; Cobos, Everardo] Texas Tech Univ Hlth Sci Ctr, Div Hematol & Oncol, Lubbock, TX 79430 USA.
   [Chiriva-Internati, Maurizio; Mirandola, Leonardo; Yu, Yuefei; Cobos, Everardo] SW Canc Treatment & Res Ctr, Lubbock, TX USA.
   [Chiriva-Internati, Maurizio; Kast, W. Martin] Kiromic Inc, Lubbock, TX USA.
   [Chiriva-Internati, Maurizio; Mirandola, Leonardo; Cobos, Everardo] Texas Tech Univ Hlth Sci Ctr, Laura W Bush Inst Womens Hlth, Amarillo, TX USA.
   [Chiriva-Internati, Maurizio; Mirandola, Leonardo; Cobos, Everardo] Texas Tech Univ Hlth Sci Ctr, Ctr Womens Hlth & Gender Based Med, Amarillo, TX USA.
   [Jenkins, Marjorie R.] Texas Tech Univ Hlth Sci Ctr, Dept Internal Med, Amarillo, TX USA.
   [Jenkins, Marjorie R.] Texas Tech Univ Hlth Sci Ctr, Dept Obstet & Gynecol, Amarillo, TX USA.
   [Cannon, Martin J.] Univ Arkansas Med Sci, Dept Microbiol & Immunol, Little Rock, AR 72205 USA.
   [Kast, W. Martin] Univ So Calif, Kenneth Norris Jr Comprehens Canc Ctr, Dept Mol Microbiol & Immunol, Los Angeles, CA 90033 USA.
   [Kast, W. Martin] Univ So Calif, Kenneth Norris Jr Comprehens Canc Ctr, Dept Obstet & Gynecol, Los Angeles, CA 90033 USA.
   [Kast, W. Martin] Univ Hawaii Manao, Canc Res Ctr Hawaii, Honolulu, HI USA.
   [Gornati, Rosalba; Bernardini, Giovanni] Univ Insubria, Dept Biotechnol & Mol Sci, Varese, Italy.
   [Gioia, Magda] Univ Milan, Dept Human Morphol & Biomed Sci Citta Studi, EML, Sch Med, Milan, Italy.
   [Chiaramonte, Raffaella] Univ Milan, Dept Med Surg & Dent, Milan, Italy.
RP Chiriva-Internati, M (corresponding author), Texas Tech Univ Hlth Sci Ctr, Div Hematol & Oncol, 3601 4th St,Mail Stop 9410, Lubbock, TX 79430 USA.
EM maurizio.chiriva@ttuhsc.edu
RI Mirandola, Leonardo/B-1575-2013; Chiaramonte, Raffaella/J-2173-2012
OI Chiaramonte, Raffaella/0000-0003-1078-1704; Kast, W
   Martin/0000-0003-2321-3159
FU Billy and Ruby Power Endowment for Cancer Research; Laura W. Bush
   Institute for Women's Health; Center for Women's Health and Gender-Based
   Medicine; Walter A. Richter Cancer Research Chair
FX Supported by the Billy and Ruby Power Endowment for Cancer Research and
   Laura W. Bush Institute for Women's Health and Center for Women's Health
   and Gender-Based Medicine.; W. Martin Kast holds the Walter A. Richter
   Cancer Research Chair.
CR Ahmadzadeh M, 2008, BLOOD, V112, P4953, DOI 10.1182/blood-2008-06-163048
   Anderson Kenneth C, 2002, Hematology Am Soc Hematol Educ Program, P214
   Atanackovic D, 2007, BLOOD, V109, P1103, DOI 10.1182/blood-2006-04-014480
   Atanackovic D, 2009, CLIN CANCER RES, V15, P1343, DOI 10.1158/1078-0432.CCR-08-0989
   Azuma T, 2004, CLIN CANCER RES, V10, P7402, DOI 10.1158/1078-0432.CCR-04-0825
   Batchu RB, 2005, CANCER RES, V65, P10041, DOI 10.1158/0008-5472.CAN-05-1383
   Bishop AL, 2000, BIOCHEM J, V348, P241, DOI 10.1042/0264-6021:3480241
   Brossart P, 2001, CANCER RES, V61, P6846
   Chiriva-Internati M, 2003, BLOOD, V102, P3100, DOI 10.1182/blood-2002-11-3580
   Chiriva-Internati M, 2002, SCAND J IMMUNOL, V56, P429, DOI 10.1046/j.1365-3083.2002.01138.x
   Chiriva-Internati M, 2002, BLOOD, V100, P961, DOI 10.1182/blood-2002-02-0408
   Chiriva-Internati M, 2001, EUR J IMMUNOL, V31, P2277, DOI 10.1002/1521-4141(200108)31:8<2277::AID-IMMU2277>3.0.CO;2-Z
   Chiriva-Internati M, 2008, J TRANSL MED, V6, DOI 10.1186/1479-5876-6-15
   Chiriva-Internati M, 2007, INT REV IMMUNOL, V26, P197, DOI 10.1080/08830180701365966
   Corradini P, 1999, J CLIN ONCOL, V17, P208, DOI 10.1200/JCO.1999.17.1.208
   de Donk NWCJV, 2006, BONE MARROW TRANSPL, V37, P1135, DOI 10.1038/sj.bmt.1705393
   Fujita A, 2000, J CELL SCI, V113, P103
   GAHRTON G, 1995, J CLIN ONCOL, V13, P1312, DOI 10.1200/JCO.1995.13.6.1312
   Goodyear O, 2005, BLOOD, V106, P4217, DOI 10.1182/blood-2005-02-0563
   Goodyear OC, 2008, BLOOD, V112, P3362, DOI 10.1182/blood-2008-04-149393
   Hong SY, 2008, CANCER RES, V68, P8456, DOI 10.1158/0008-5472.CAN-08-2213
   Houet L, 2006, EUR J CANCER, V42, P1653, DOI 10.1016/j.ejca.2006.03.008
   Hunderner M, 2006, EXP HEMATOL, V34, P486, DOI 10.1016/j.exphem.2006.01.008
   Kasuga C, 2008, J NEUROS-PEDIATR, V1, P305, DOI 10.3171/PED/2008/1/4/305
   Kristinsson SY, 2009, CANCER J, V15, P473, DOI 10.1097/PPO.0b013e3181c60f08
   Li FQ, 2009, BMC CANCER, V9, DOI 10.1186/1471-2407-9-323
   Li YW, 2000, BLOOD, V96, P2828
   Lim SH, 2001, BLOOD, V97, P1508, DOI 10.1182/blood.V97.5.1508
   Maloney DG, 2003, BLOOD, V102, P3447, DOI 10.1182/blood-2002-09-2955
   Marin GH, 1999, J EXP CLIN CANC RES, V18, P201
   Mateos MV, 2006, BLOOD, V108, P2165, DOI 10.1182/blood-2006-04-019778
   Monte M, 2006, P NATL ACAD SCI USA, V103, P11160, DOI 10.1073/pnas.0510834103
   Murakami Hirokazu, 2004, Hematology, V9, P41, DOI 10.1080/10245330310001652437
   Nakazato T, 2007, INT J GYNECOL CANCER, V17, P426, DOI 10.1111/j.1525-1438.2007.00815.x
   Palumbo A, 2007, J CLIN ONCOL, V25, P4459, DOI 10.1200/JCO.2007.12.3463
   Pu J, 2009, EUR J HAEMATOL, V82, P267, DOI 10.1111/j.1600-0609.2008.01203.x
   Qian JF, 2009, BLOOD, V114, P3880, DOI 10.1182/blood-2009-06-227355
   Rajkumar SV, 2006, J CLIN ONCOL, V24, P431, DOI 10.1200/JCO.2005.03.0221
   Ranganathan R, 1997, CURR BIOL, V7, pR770, DOI 10.1016/S0960-9822(06)00401-5
   Richardson P, 2004, MAYO CLIN PROC, V79, P875, DOI 10.4065/79.7.875
   Roodman GD, 2001, J CLIN ONCOL, V19, P3562, DOI 10.1200/JCO.2001.19.15.3562
   Santin AD, 1999, J VIROL, V73, P5402, DOI 10.1128/JVI.73.7.5402-5410.1999
   Shortman K, 2009, EXP MOL MED, V41, P61, DOI 10.3858/emm.2009.41.2.008
   Suzuki T, 2007, ONCOL REP, V18, P329
   Szmania S, 2006, LEUKEMIA LYMPHOMA, V47, P2037, DOI 10.1080/10428190600742292
   TAKAHASHI T, 1994, J IMMUNOL, V153, P2102
   Takai Y, 2001, PHYSIOL REV, V81, P153
   Tricot G, 1996, BLOOD, V87, P1196, DOI 10.1182/blood.V87.3.1196.bloodjournal8731196
   van Rhee F, 2005, BLOOD, V105, P3939, DOI 10.1182/blood-2004-09-3707
   Hong X, 2007, CHINESE MED J-PEKING, V120, P1678, DOI 10.1097/00029330-200710010-00007
   Yang JS, 2006, CLIN VACCINE IMMUNOL, V13, P309, DOI 10.1128/CVI.13.3.309-313.2006
   YI Q, 2010, BRIT J HAEMATOL, V7, P7
   Yi Q, 2009, CANCER J, V15, P502, DOI 10.1097/PPO.0b013e3181c51f0d
   Zeiser R, 2004, BONE MARROW TRANSPL, V34, P923, DOI 10.1038/sj.bmt.1704670
   Zhan F, 2006, BLOOD, V108, P2020, DOI 10.1182/blood-2005-11-013458
   Zhou FL, 2010, VACCINE, V28, P5939, DOI 10.1016/j.vaccine.2010.06.088
NR 56
TC 18
Z9 18
U1 0
U2 13
PU LIPPINCOTT WILLIAMS & WILKINS
PI PHILADELPHIA
PA TWO COMMERCE SQ, 2001 MARKET ST, PHILADELPHIA, PA 19103 USA
SN 1524-9557
EI 1537-4513
J9 J IMMUNOTHER
JI J. Immunother.
PD JUL-AUG
PY 2011
VL 34
IS 6
BP 490
EP 499
DI 10.1097/CJI.0b013e31821ca76f
PG 10
WC Oncology; Immunology; Medicine, Research & Experimental
SC Oncology; Immunology; Research & Experimental Medicine
GA 778CA
UT WOS:000291675600003
PM 21654522
DA 2021-05-03
ER

PT J
AU Wang, QL
   Guo, ZW
AF Wang, Qianli
   Guo, Zhongwu
TI Synthetic and Immunological Studies of sTn Derivatives Carrying
   Substituted Phenylacetylsialic Acids as Cancer Vaccine Candidate
SO ACS MEDICINAL CHEMISTRY LETTERS
LA English
DT Article
DE Cancer vaccine; immunology; tumor-associated carbohydrate antigen; sTn
   antigen; sTn derivative; glycoconjugate
ID SIALOSYL-TN ANTIGEN; SIALYL TN; GASTRIC-CANCER; CARBOHYDRATE ANTIGENS;
   INDEPENDENT PREDICTOR; POLYSIALIC ACID; OVARIAN-CANCER; COLON-CANCER;
   TUMOR-CELLS; EXPRESSION
AB To search for effective cancer vaccines based on sTn, a sialylated tumor-associated carbohydrate antigen (sialo-TACA) expressed by a number of tumors, four unnatural N-acyl sTn derivatives, including 5'-N-p-methylphenylacetyl sTn (sTnNMePhAc), S'-N-p-methoxylphenylacetyl sTn (sTnNMeOPhAc), 5'-N-p-acetylphenylacetyl sTn (sTnNAcPhAc), and 5'-N-p-chlorophenylacetyl sTn (sTnNClPhAc), as well as their protein conjugates, were synthesized by a highly convergent procedure. The immunological properties of these sTn derivatives in the form of keyhole limpet hemocyanin conjugate were evaluated in mice and compared to that of sTnNPhAc, a sTn derivative previously investigated as a vaccine candidate. It was shown that sTnNMePhAc, sTnNMeOPhAc, sTnNAcPhAc, and sTnNClPhAc are all much more immunogenic than sTnNPhAc and t(h)at they provoked strong T cell-dependent IgG1 immune responses useful for cancer immunotherapy. It was concluded that sTnNClPhAc is a promising candidate for cancer vaccine development and is worthy of further investigation.
C1 [Wang, Qianli; Guo, Zhongwu] Wayne State Univ, Dept Chem, Detroit, MI 48202 USA.
RP Guo, ZW (corresponding author), Wayne State Univ, Dept Chem, 5101 Cass Ave, Detroit, MI 48202 USA.
EM zwguo@chem.wayne.edu
FU NIH/NCIUnited States Department of Health & Human ServicesNational
   Institutes of Health (NIH) - USANIH National Cancer Institute (NCI) [R01
   CA95142]; NATIONAL CANCER INSTITUTEUnited States Department of Health &
   Human ServicesNational Institutes of Health (NIH) - USANIH National
   Cancer Institute (NCI) [R01CA095142] Funding Source: NIH RePORTER
FX This work was supported by a research grant from NIH/NCI (R01 CA95142).
CR BRESALIER RS, 1991, J CLIN INVEST, V87, P1037, DOI 10.1172/JCI115063
   Casadevall A, 2003, TRENDS IMMUNOL, V24, P474, DOI 10.1016/S1471-4906(03)00228-X
   Chefalo P, 2006, BIOCHEMISTRY-US, V45, P3733, DOI 10.1021/bi052161r
   Danishefsky SJ, 2000, ANGEW CHEM INT EDIT, V39, P836, DOI 10.1002/(SICI)1521-3773(20000303)39:5<836::AID-ANIE836>3.0.CO;2-I
   De Meo C, 2001, J ORG CHEM, V66, P5490
   Fukuda M, 1996, CANCER RES, V56, P2237
   Hakomori S, 1997, CHEM BIOL, V4, P97, DOI 10.1016/S1074-5521(97)90253-2
   HELLING F, 1994, CANCER RES, V54, P197
   Holmberg LA, 2000, BONE MARROW TRANSPL, V25, P1233, DOI 10.1038/sj.bmt.1702430
   Holmberg Leona A, 2004, Expert Rev Vaccines, V3, P655, DOI 10.1586/14760584.3.6.655
   ITZKOWITZ SH, 1989, CANCER RES, V49, P197
   ITZKOWITZ SH, 1990, CANCER-AM CANCER SOC, V66, P1960, DOI 10.1002/1097-0142(19901101)66:9<1960::AID-CNCR2820660919>3.0.CO;2-X
   Kim GE, 2002, GASTROENTEROLOGY, V123, P1052, DOI 10.1053/gast.2002.36018
   KJELDSEN T, 1988, CANCER RES, V48, P2214
   KOBAYASHI H, 1992, J CLIN ONCOL, V10, P95, DOI 10.1200/JCO.1992.10.1.95
   Kuberan B, 2000, CURR ORG CHEM, V4, P653, DOI 10.2174/1385272003376111
   Leivonen M, 2001, ONCOLOGY-BASEL, V61, P299, DOI 10.1159/000055337
   Liu TM, 2000, J BIOL CHEM, V275, P32832, DOI 10.1074/jbc.C000573200
   Nakagoe T, 2002, ANTICANCER RES, V22, P451
   Pan YB, 2005, J MED CHEM, V48, P875, DOI 10.1021/jm0494422
   SCHEIDEGGER EP, 1994, LAB INVEST, V70, P95
   SVENNERHOLM L, 1957, BIOCHIM BIOPHYS ACTA, V24, P604, DOI 10.1016/0006-3002(57)90254-8
   TROY FA, 1992, GLYCOBIOLOGY, V2, P5, DOI 10.1093/glycob/2.1.5
   Victorzon M, 1996, INT J CANCER, V65, P295, DOI 10.1002/(SICI)1097-0215(19960126)65:3<295::AID-IJC3>3.0.CO;2-V
   Wang QL, 2008, BIOCONJUGATE CHEM, V19, P2060, DOI 10.1021/bc800243f
   Werther JL, 1996, INT J CANCER, V69, P193, DOI 10.1002/(SICI)1097-0215(19960621)69:3<193::AID-IJC8>3.0.CO;2-V
   Wu J, 2006, BIOCONJUGATE CHEM, V17, P1537, DOI 10.1021/bc060103s
   Xue J, 2002, TETRAHEDRON LETT, V43, P1599, DOI 10.1016/S0040-4039(02)00071-0
   YONEZAWA S, 1992, AM J CLIN PATHOL, V98, P167, DOI 10.1093/ajcp/98.2.167
NR 29
TC 22
Z9 24
U1 0
U2 18
PU AMER CHEMICAL SOC
PI WASHINGTON
PA 1155 16TH ST, NW, WASHINGTON, DC 20036 USA
SN 1948-5875
J9 ACS MED CHEM LETT
JI ACS Med. Chem. Lett.
PD MAY
PY 2011
VL 2
IS 5
BP 373
EP 378
DI 10.1021/ml100313d
PG 6
WC Chemistry, Medicinal
SC Pharmacology & Pharmacy
GA 765GE
UT WOS:000290691400010
PM 21691430
OA Green Published, Green Accepted
DA 2021-05-03
ER

PT J
AU Gubbels, JAA
   Gadbaw, B
   Buhtoiarov, IN
   Horibata, S
   Kapur, AK
   Patel, D
   Hank, JA
   Gillies, SD
   Sondel, PM
   Patankar, MS
   Connor, J
AF Gubbels, Jennifer A. A.
   Gadbaw, Brian
   Buhtoiarov, Ilia N.
   Horibata, Sachi
   Kapur, Arvinder K.
   Patel, Dhara
   Hank, Jacquelyn A.
   Gillies, Stephen D.
   Sondel, Paul M.
   Patankar, Manish S.
   Connor, Joseph
TI Ab-IL2 fusion proteins mediate NK cell immune synapse formation by
   polarizing CD25 to the target cell-effector cell interface
SO CANCER IMMUNOLOGY IMMUNOTHERAPY
LA English
DT Article
DE Immunocytokines; Natural killer; Cancer; Immunotherapy; Immune synapse
ID NATURAL-KILLER-CELLS; NEUROBLASTOMA METASTASES; IMMUNOLOGICAL SYNAPSE;
   T-CELLS; INTERLEUKIN-2; IMMUNOCYTOKINE; ANTIBODY; RECEPTOR; ERADICATION;
   TRIAL
AB The huKS-IL2 immunocytokine (IC) consists of IL2 fused to a mAb against EpCAM, while the hu14.18-IL2 IC recognizes the GD2 disialoganglioside. They are under evaluation for treatment of EpCAM(+) (ovarian) and GD2(+) (neuroblastoma and melanoma) malignancies because of their proven ability to enhance tumor cell killing by antibody-dependent cell-mediated cytotoxicity (ADCC) and by antitumor cytotoxic T cells. Here, we demonstrate that huKS-IL2 and hu14.18-IL2 bind to tumor cells via their antibody components and increase adhesion and activating immune synapse (AIS) formation with NK cells by engaging the immune cells' IL-2 receptors (IL2R). The NK leukemia cell line, NKL (which expresses high affinity IL2Rs), shows fivefold increase in binding to tumor targets when treated with IC compared to matching controls. This increase in binding is effectively inhibited by blocking antibodies against CD25, the alpha-chain of the IL2R. NK cells isolated from the peritoneal environment of ovarian cancer patients, known to be impaired in mediating ADCC, bind to huKS-IL2 via CD25. The increased binding between tumor and effector cells via ICs is due to the formation of AIS that are characterized by the simultaneous polarization of LFA-1, CD2 and F-actin at the cellular interface. AIS formation of peritoneal NK and NKL cells is inhibited by anti-CD25 blocking antibody and is 50-200% higher with IC versus the parent antibody. These findings demonstrate that the IL-2 component of the IC allows IL2Rs to function not only as receptors for this cytokine but also as facilitators of peritoneal NK cell binding to IC-coated tumor cells.
C1 [Gubbels, Jennifer A. A.; Horibata, Sachi; Kapur, Arvinder K.; Patel, Dhara; Patankar, Manish S.; Connor, Joseph] Univ Wisconsin, Dept Obstet & Gynecol, Madison, WI 53711 USA.
   [Gadbaw, Brian; Sondel, Paul M.] Univ Wisconsin, Dept Pediat, Madison, WI 53711 USA.
   [Buhtoiarov, Ilia N.; Hank, Jacquelyn A.; Sondel, Paul M.] Univ Wisconsin, Dept Human Oncol, Madison, WI 53711 USA.
   [Gillies, Stephen D.] Provenance Biopharmaceut Corp, Waltham, MA USA.
   [Sondel, Paul M.] 4159 Wisconsin Inst Med Res, Madison, WI 53705 USA.
RP Gubbels, JAA (corresponding author), Augustana Coll, Dept Biol, Sioux Falls, SD 57197 USA.
EM jennifer.gubbels@augie.edu; pmsondel@humonc.wisc.edu; patankar@wisc.edu;
   jpconnor@wisc.edu
RI Horibata, Sachi/AAC-3204-2020
OI Horibata, Sachi/0000-0002-2629-7821
FU Department of DefenseUnited States Department of Defense
   [W81XWH-04-1-0102]; Ovarian Cancer Research Fund [UW/UWM.05]; Department
   of Obstetrics and Gynecology; COG Group Chair [U10CA98543]; Midwest
   Athletes for Childhood Cancer Fund [R01-CA-32685-25, P30-CA14520,
   CA87025, CA81403, RR03186]; Crawdaddy Foundation; St. Baldrick's
   Foundation; Evan Dunbar Foundation; Abbie's Fund; National Institutes of
   HealthUnited States Department of Health & Human ServicesNational
   Institutes of Health (NIH) - USA [CA14520]; NATIONAL CANCER
   INSTITUTEUnited States Department of Health & Human ServicesNational
   Institutes of Health (NIH) - USANIH National Cancer Institute (NCI)
   [P30CA014520, R01CA087025, U10CA098543, R01CA032685, P01CA081403]
   Funding Source: NIH RePORTER; NATIONAL CENTER FOR RESEARCH
   RESOURCESUnited States Department of Health & Human ServicesNational
   Institutes of Health (NIH) - USANIH National Center for Research
   Resources (NCRR) [M01RR003186] Funding Source: NIH RePORTER
FX Funding for this research was provided by grants from the Department of
   Defense (#W81XWH-04-1-0102), Ovarian Cancer Research Fund (UW/UWM.05),
   start-up funds from the Department of Obstetrics and Gynecology to MSP,
   a charitable donation from Jean McKenzie to JC and MSP, a T32 training
   grant to JAAG, and by U10CA98543 COG Group Chair Grant, and
   R01-CA-32685-25, P30-CA14520, CA87025, CA81403, RR03186, and grants from
   the Midwest Athletes for Childhood Cancer Fund, The Crawdaddy
   Foundation, The St. Baldrick's Foundation, The Evan Dunbar Foundation
   and Abbie's Fund to PMS. We are deeply grateful to Kathy Schell for her
   advice and help and acknowledge the support provided by the University
   of Wisconsin Comprehensive Cancer Centers Flow Cytometry facility which
   is supported by a core grant (CA14520) from the National Institutes of
   Health, to Lance Rodenkirk for help with confocal microscopy and image
   analysis, and to Lori Scardino for help with the schematic figure.
CR Becker JC, 1996, P NATL ACAD SCI USA, V93, P2702, DOI 10.1073/pnas.93.7.2702
   Becker JC, 1996, J EXP MED, V183, P2361, DOI 10.1084/jem.183.5.2361
   Belisle JA, 2007, IMMUNOLOGY, V122, P418, DOI 10.1111/j.1365-2567.2007.02660.x
   BUBENIK J, 1983, CANCER IMMUNOL IMMUN, V14, P205, DOI 10.1007/BF00205362
   BUBENIK J, 1985, CANCER IMMUNOL IMMUN, V19, P57
   Buhtoiarov IN, 2010, J LEUKOCYTE BIOL, V89, P625
   Cartron G, 2002, BLOOD, V99, P754, DOI 10.1182/blood.V99.3.754
   Connor JP, 2004, J IMMUNOTHER, V27, P211, DOI 10.1097/00002371-200405000-00005
   Curiel TJ, 2004, NAT MED, V10, P942, DOI 10.1038/nm1093
   Davis DM, 1999, P NATL ACAD SCI USA, V96, P15062, DOI 10.1073/pnas.96.26.15062
   Delgado DC, 2010, CANCER RES, V70, P9554, DOI 10.1158/0008-5472.CAN-10-2211
   Gestwicki JE, 2002, J AM CHEM SOC, V124, P14922, DOI 10.1021/ja027184x
   Gillies SD, 2005, BLOOD, V105, P3972, DOI 10.1182/blood-2004-09-3533
   GILLIES SD, 1992, P NATL ACAD SCI USA, V89, P1428, DOI 10.1073/pnas.89.4.1428
   Gillies SD, 1999, CANCER RES, V59, P2159
   GREENE WC, 1986, ANNU REV IMMUNOL, V4, P69, DOI 10.1146/annurev.immunol.4.1.69
   GREENE WC, 1987, METHOD ENZYMOL, V150, P682
   Gubbels JAA, 2006, MOL CANCER, V5, DOI 10.1186/1476-4598-5-50
   Gubbels JAA, 2010, MOL CANCER, V9, DOI 10.1186/1476-4598-9-11
   HATAKEYAMA M, 1986, P NATL ACAD SCI USA, V83, P9650, DOI 10.1073/pnas.83.24.9650
   Johnson EE, 2008, CANCER IMMUNOL IMMUN, V57, P1891, DOI 10.1007/s00262-008-0519-0
   Joshi T, 2009, PLOS ONE, V4, DOI 10.1371/journal.pone.0004208
   Ko YJ, 2004, J IMMUNOTHER, V27, P232, DOI 10.1097/00002371-200405000-00008
   Krzewski K, 2006, J CELL BIOL, V173, P121, DOI 10.1083/jcb.200509076
   Krzewski K, 2008, P NATL ACAD SCI USA, V105, P2568, DOI 10.1073/pnas.0711593105
   Lai P, 1996, CLIN CANCER RES, V2, P161
   Lanier LL, 2008, NAT IMMUNOL, V9, P495, DOI 10.1038/ni1581
   LANIER LL, 1988, J IMMUNOL, V141, P3478
   Lode HN, 1998, PHARMACOL THERAPEUT, V80, P277, DOI 10.1016/S0163-7258(98)00033-3
   Lode HN, 1998, BLOOD, V91, P1706, DOI 10.1182/blood.V91.5.1706.1706_1706_1715
   LOTZE MT, 1986, CANCER, V58, P2764, DOI 10.1002/1097-0142(19861215)58:12<2764::AID-CNCR2820581235>3.0.CO;2-Z
   Lustgarten J, 1999, J IMMUNOL, V162, P359
   Lyu MA, 2008, BIOCHEM PHARMACOL, V75, P836, DOI 10.1016/j.bcp.2007.10.013
   Neal ZC, 2004, CLIN CANCER RES, V10, P4839, DOI 10.1158/1078-0432.CCR-03-0799
   Neal ZC, 2004, CANCER IMMUNOL IMMUN, V53, P41, DOI 10.1007/s00262-003-0435-2
   Nelson BH, 1998, ADV IMMUNOL, V70, P1, DOI 10.1016/S0065-2776(08)60386-7
   Nelson BH, 2008, IMMUNOL REV, V222, P101, DOI 10.1111/j.1600-065X.2008.00614.x
   Orange JS, 2003, P NATL ACAD SCI USA, V100, P14151, DOI 10.1073/pnas.1835830100
   Osenga KL, 2006, CLIN CANCER RES, V12, P1750, DOI 10.1158/1078-0432.CCR-05-2000
   Pancook JD, 1996, CANCER IMMUNOL IMMUN, V42, P88, DOI 10.1007/s002620050256
   Patankar MS, 2005, GYNECOL ONCOL, V99, P704, DOI 10.1016/j.ygyno.2005.07.030
   Reisfeld RA, 1997, MELANOMA RES, V7, pS99
   RICHARDS JM, 1989, BLOOD REV, V3, P110, DOI 10.1016/0268-960X(89)90006-4
   Rickert M, 2005, SCIENCE, V308, P1477, DOI 10.1126/science.1109745
   Robertson MJ, 1996, EXP HEMATOL, V24, P406
   ROSENBERG SA, 1987, NEW ENGL J MED, V316, P889, DOI 10.1056/NEJM198704093161501
   ROSENSTEIN M, 1984, CANCER RES, V44, P1946
   Schliemann C, 2009, BLOOD, V113, P2275, DOI 10.1182/blood-2008-05-160747
   Shusterman S, 2010, J CLIN ONCOL, V28, P4969, DOI 10.1200/JCO.2009.27.8861
   van Spriel AB, 2001, BLOOD, V97, P2478, DOI 10.1182/blood.V97.8.2478
   Wagner K, 2008, CLIN CANCER RES, V14, P4951, DOI 10.1158/1078-0432.CCR-08-0157
   Waldhauer I, 2008, ONCOGENE, V27, P5932, DOI 10.1038/onc.2008.267
   Wang XQ, 2005, SCIENCE, V310, P1159, DOI 10.1126/science.1117893
   Weng WK, 2003, J CLIN ONCOL, V21, P3940, DOI 10.1200/JCO.2003.05.013
   Wong JYC, 2006, CANCER BIOTHER RADIO, V21, P88, DOI 10.1089/cbr.2006.21.88
   Wong JYC, 2000, CLIN CANCER RES, V6, P3855
   Xiang R, 1997, CANCER RES, V57, P4948
   Yu AL, 2010, NEW ENGL J MED, V363, P1324, DOI 10.1056/NEJMoa0911123
   Zheng XD, 2009, J BIOL CHEM, V284, P21280, DOI 10.1074/jbc.M807053200
NR 59
TC 31
Z9 31
U1 0
U2 8
PU SPRINGER
PI NEW YORK
PA 233 SPRING ST, NEW YORK, NY 10013 USA
SN 0340-7004
EI 1432-0851
J9 CANCER IMMUNOL IMMUN
JI Cancer Immunol. Immunother.
PD DEC
PY 2011
VL 60
IS 12
BP 1789
EP 1800
DI 10.1007/s00262-011-1072-9
PG 12
WC Oncology; Immunology
SC Oncology; Immunology
GA 852FX
UT WOS:000297342400012
PM 21792658
OA Green Accepted
DA 2021-05-03
ER

PT J
AU Vermeij, R
   de Bock, GH
   Leffers, N
   ten Hoor, KA
   Schulze, U
   Hollema, H
   van der Burg, SH
   van der Zee, AGJ
   Daemen, T
   Nijman, HW
AF Vermeij, Renee
   de Bock, Geertruida H.
   Leffers, Ninke
   ten Hoor, Klaske A.
   Schulze, Ute
   Hollema, Harry
   van der Burg, Sjoerd H.
   van der Zee, Ate G. J.
   Daemen, Toos
   Nijman, Hans W.
TI Tumor-infiltrating Cytotoxic T Lymphocytes as Independent Prognostic
   Factor in Epithelial Ovarian Cancer With Wilms Tumor Protein 1
   Overexpression
SO JOURNAL OF IMMUNOTHERAPY
LA English
DT Article
DE cytotoxic T lymphocytes; epithelial ovarian cancer; MHC class I; MHC
   class II; regulatory T lymphocytes; Wilms tumor protein 1
ID HLA CLASS-I; WT1 PEPTIDE VACCINE; CELL RESPONSES; PERIPHERAL-BLOOD;
   ANTITUMOR IMMUNITY; GENE-EXPRESSION; DENDRITIC CELLS; DOWN-REGULATION;
   DR EXPRESSION; IMMUNOTHERAPY
AB Immune response characterization at the primary tumor site enables the design of therapeutic vaccination strategies with higher efficacy in epithelial ovarian cancer (EOC). In this study, we related Wilms tumor protein 1 (WT1) overexpression, a well-established immunotherapeutic target, to clinicopathological characteristics, immunological parameters, and survival in primary EOC. WT1 overexpression was evaluated in primary EOC tissue of 270 patients by immunohistochemistry on tissue microarrays (TMAs). Clinicopathological characteristics, follow-up, and data on infiltration of CD8(+) cytotoxic T lymphocytes (CTLs), FoxP3(+) regulatory T lymphocytes (Tregs), major histocompatibility complex (MHC) class I, and II molecule expression, were derived from a previously published dataset. WT1 overexpression was defined as positive immunostaining for WT1. WT1 overexpression, present in 56.3% of EOC, was associated with infiltration of Tregs [ odds ratio (OR), 2.7; 95% confidence interval (95% CI), 1.6-4.7; P < 0.001] and up-regulation of MHC class II (OR, 2.2; 95% CI, 1.2-4.1; P = 0.014). Advanced stage (OR, 4.0; 95% CI, 1.9-8.6; P < 0.001) and serous histology (OR, 6.7; 95% CI, 3.2-13.6; P < 0.001) were independent predictors of WT1 overexpressing EOC. High number of CTL was an independent prognostic factor for progression-free survival (hazard ratio, 0.5; 95% CI, 0.3-0.8; P = 0.006) in WT1 overexpressing EOC. As WT1 overexpressing EOC is associated with CTL and Treg infiltration next to MHC class II up-regulation, future clinical trials should evaluate the combination of therapeutic WT1 vaccines with strategies depleting Tregs and/or up-regulating MHC class I, in an attempt to enhance clinical efficacy in EOC patients.
C1 [Vermeij, Renee; Leffers, Ninke; ten Hoor, Klaske A.; van der Zee, Ate G. J.; Nijman, Hans W.] Univ Groningen, Dept Gynecol Oncol, Univ Med Ctr Groningen, NL-9700 RB Groningen, Netherlands.
   [de Bock, Geertruida H.] Univ Groningen, Dept Epidemiol, Univ Med Ctr Groningen, NL-9700 RB Groningen, Netherlands.
   [Schulze, Ute; Daemen, Toos] Univ Groningen, Dept Med Microbiol, Univ Med Ctr Groningen, Mol Virol Sect, NL-9700 RB Groningen, Netherlands.
   [Hollema, Harry] Univ Groningen, Dept Pathol, Univ Med Ctr Groningen, NL-9700 RB Groningen, Netherlands.
   [van der Burg, Sjoerd H.] Leiden Univ, Med Ctr, Leiden, Netherlands.
RP Nijman, HW (corresponding author), Univ Groningen, Dept Gynecol Oncol, Univ Med Ctr Groningen, POB 30-001, NL-9700 RB Groningen, Netherlands.
EM h.w.nijman@og.umcg.nl
RI de Bock, Geertruida Hendrika/F-6529-2014
OI de Bock, Geertruida Hendrika/0000-0003-3104-4471
CR Acs G, 2004, INT J GYNECOL PATHOL, V23, P110, DOI 10.1097/00004347-200404000-00004
   ANDERSEN SN, 1993, BRIT J CANCER, V68, P80, DOI 10.1038/bjc.1993.290
   Badoual C, 2009, J CLIN ONCOL, V27, pE5, DOI 10.1200/JCO.2009.23.0680
   Bagnato A, 2007, CELLS TISSUES ORGANS, V185, P85, DOI 10.1159/000101307
   Barbolina MV, 2008, CANCER-AM CANCER SOC, V112, P1632, DOI 10.1002/cncr.23341
   Berchuck A, 2005, CLIN CANCER RES, V11, P3686, DOI 10.1158/1078-0432.CCR-04-2398
   Bookman MA, 2005, INT J GYNECOL CANCER, V15, P212, DOI 10.1111/j.1525-1438.2005.00444.x
   Chaise C, 2008, BLOOD, V112, P2956, DOI 10.1182/blood-2008-02-137695
   Chamuleau MED, 2006, IMMUNOBIOLOGY, V211, P619, DOI 10.1016/j.imbio.2006.05.005
   Clarke B, 2009, MODERN PATHOL, V22, P393, DOI 10.1038/modpathol.2008.191
   Clarke JM, 2010, EXPERT OPIN BIOL TH, V10, P875, DOI 10.1517/14712591003798278
   Collinson F, 2009, CURR OPIN OBSTET GYN, V21, P44, DOI 10.1097/GCO.0b013e32831ffe71
   Croci DO, 2007, CANCER IMMUNOL IMMUN, V56, P1687, DOI 10.1007/s00262-007-0343-y
   Curiel TJ, 2004, NAT MED, V10, P942, DOI 10.1038/nm1093
   Dannull J, 2005, J CLIN INVEST, V115, P3623, DOI 10.1172/JCI25947
   Dao T, 2008, BEST PRACT RES CL HA, V21, P391, DOI 10.1016/j.beha.2008.05.001
   de Graeff P, 2006, BRIT J CANCER, V95, P627, DOI 10.1038/sj.bjc.6603300
   Dobrzanski MJ, 2009, CLIN IMMUNOL, V133, P333, DOI 10.1016/j.clim.2009.08.007
   Doehn C, 2009, EUR UROL, V56, P123, DOI 10.1016/j.eururo.2008.05.034
   Eisenthal A, 2001, HUM PATHOL, V32, P803, DOI 10.1053/hupa.2001.26455
   Gamzatova Z, 2007, TISSUE ANTIGENS, V70, P205, DOI 10.1111/j.1399-0039.2007.00875.x
   Ghiringhelli F, 2007, CANCER IMMUNOL IMMUN, V56, P641, DOI 10.1007/s00262-006-0225-8
   Gnjatic S, 2009, CLIN CANCER RES, V15, P2130, DOI 10.1158/1078-0432.CCR-08-2632
   GREENBERG PD, 1991, ADV IMMUNOL, V49, P281
   Han LY, 2008, CLIN CANCER RES, V14, P3372, DOI 10.1158/1078-0432.CCR-07-4433
   Hegde U, 2008, PATHOBIOLOGY, V75, P200, DOI 10.1159/000124981
   Holschneider CH, 2000, SEMIN SURG ONCOL, V19, P3, DOI 10.1002/1098-2388(200007/08)19:1<3::AID-SSU2>3.0.CO;2-S
   Hung K, 1998, J EXP MED, V188, P2357, DOI 10.1084/jem.188.12.2357
   Iiyama T, 2007, MICROBIOL IMMUNOL, V51, P519, DOI 10.1111/j.1348-0421.2007.tb03940.x
   Jemal A, 2010, CA-CANCER J CLIN, V60, P277, DOI 10.3322/caac.20073
   Kenter GG, 2008, CLIN CANCER RES, V14, P169, DOI 10.1158/1078-0432.CCR-07-1881
   Kobel M, 2008, PLOS MED, V5, P1749, DOI 10.1371/journal.pmed.0050232
   Krug LM, 2010, CANCER IMMUNOL IMMUN, V59, P1467, DOI 10.1007/s00262-010-0871-8
   Lauwen MM, 2008, CANCER RES, V68, P893, DOI 10.1158/0008-5472.CAN-07-3166
   Leffers N, 2010, BRIT J CANCER, V103, P685, DOI 10.1038/sj.bjc.6605820
   Leffers N, 2008, GYNECOL ONCOL, V110, P365, DOI 10.1016/j.ygyno.2008.04.043
   Leffers N, 2009, INT J CANCER, V125, P2104, DOI 10.1002/ijc.24597
   Leffers N, 2009, CANCER IMMUNOL IMMUN, V58, P449, DOI 10.1007/s00262-008-0583-5
   Li G, 2007, CLIN EXP IMMUNOL, V148, P136, DOI 10.1111/j.1365-2249.2007.03323.x
   Lonnroth Christina, 2008, Cancer Immun, V8, P5
   Maker AV, 2005, ANN SURG ONCOL, V12, P1005, DOI 10.1245/ASO.2005.03.536
   Maslak PG, 2010, BLOOD, V116, P171, DOI 10.1182/blood-2009-10-250993
   Matsushita Norihiro, 2003, Journal of Nippon Medical School, V70, P40
   Melief CJM, 2008, NAT REV CANCER, V8, P351, DOI 10.1038/nrc2373
   Milne K, 2009, PLOS ONE, V4, DOI 10.1371/journal.pone.0006412
   Netinatsunthorn W, 2006, BMC CANCER, V6, DOI 10.1186/1471-2407-6-90
   Nie Y, 2001, CARCINOGENESIS, V22, P1615, DOI 10.1093/carcin/22.10.1615
   Nizar S, 2009, BRIT J CANCER, V100, P1697, DOI 10.1038/sj.bjc.6605040
   Ohno S, 2009, ANTICANCER RES, V29, P4779
   Oka Y, 2004, P NATL ACAD SCI USA, V101, P13885, DOI 10.1073/pnas.0405884101
   Oka Y, 2008, CURR OPIN IMMUNOL, V20, P211, DOI 10.1016/j.coi.2008.04.009
   Oka Y, 2007, THESCIENTIFICWORLDJO, V7, P649, DOI 10.1100/tsw.2007.119
   Partheen K, 2004, GENE CHROMOSOME CANC, V40, P342, DOI 10.1002/gcc.20053
   Petrausch U, 2009, J IMMUNOL, V183, P3682, DOI 10.4049/jimmunol.0900560
   Powell DJ, 2007, J IMMUNOL, V179, P4919, DOI 10.4049/jimmunol.179.7.4919
   Rezvani K, 2008, BLOOD, V111, P236, DOI 10.1182/blood-2007-08-108241
   Rolland P, 2007, CLIN CANCER RES, V13, P3591, DOI 10.1158/1078-0432.CCR-06-2087
   Rosen DG, 2004, MODERN PATHOL, V17, P790, DOI 10.1038/modpathol.3800120
   Rosenberg SA, 2001, NATURE, V411, P380, DOI 10.1038/35077246
   Sato E, 2005, P NATL ACAD SCI USA, V102, P18538, DOI 10.1073/pnas.0509182102
   Serrano A, 2001, INT J CANCER, V94, P243, DOI 10.1002/ijc.1452
   Sers C, 2009, INT J CANCER, V125, P1626, DOI 10.1002/ijc.24557
   Shimizu M, 2000, INT J GYNECOL PATHOL, V19, P158, DOI 10.1097/00004347-200004000-00010
   Sikorska B, 1999, APMIS, V107, P383, DOI 10.1111/j.1699-0463.1999.tb01569.x
   Stauss HJ, 2008, BLOOD CELL MOL DIS, V40, P113, DOI 10.1016/j.bcmd.2007.06.018
   Sugiyama H, 2010, JPN J CLIN ONCOL, V40, P377, DOI 10.1093/jjco/hyp194
   Svane IM, 2008, VACCINE, V26, P4716, DOI 10.1016/j.vaccine.2008.06.085
   Theobald M, 1997, J EXP MED, V185, P833, DOI 10.1084/jem.185.5.833
   Weber G, 2009, LEUKEMIA, V23, P1634, DOI 10.1038/leu.2009.70
   Wolf AM, 2003, CLIN CANCER RES, V9, P606
   Wolf D, 2005, CLIN CANCER RES, V11, P8326, DOI 10.1158/1078-0432.CCR-05-1244
   Zhang L, 2003, NEW ENGL J MED, V348, P203, DOI 10.1056/NEJMoa020177
   Zou WP, 2006, NAT REV IMMUNOL, V6, P295, DOI 10.1038/nri1806
NR 73
TC 21
Z9 22
U1 0
U2 2
PU LIPPINCOTT WILLIAMS & WILKINS
PI PHILADELPHIA
PA TWO COMMERCE SQ, 2001 MARKET ST, PHILADELPHIA, PA 19103 USA
SN 1524-9557
EI 1537-4513
J9 J IMMUNOTHER
JI J. Immunother.
PD JUL-AUG
PY 2011
VL 34
IS 6
BP 516
EP 523
DI 10.1097/CJI.0b013e31821e012f
PG 8
WC Oncology; Immunology; Medicine, Research & Experimental
SC Oncology; Immunology; Research & Experimental Medicine
GA 778CA
UT WOS:000291675600006
PM 21654520
DA 2021-05-03
ER

PT J
AU Weng, DS
   Song, BZ
   Durfee, J
   Sugiyama, V
   Wu, ZR
   Koido, S
   Calderwood, SK
   Gong, JL
AF Weng, Desheng
   Song, Baizheng
   Durfee, John
   Sugiyama, Valerie
   Wu, Zhengrong
   Koido, Shigeo
   Calderwood, Stuart K.
   Gong, Jianlin
TI Induction of cytotoxic T lymphocytes against ovarian cancer-initiating
   cells
SO INTERNATIONAL JOURNAL OF CANCER
LA English
DT Article
DE ovarian cancer-initiating cells; fusion cell vaccine; cytotoxic T
   lymphocytes
ID TUMOR-ASSOCIATED ANTIGEN; ACUTE MYELOID-LEUKEMIA; STEM-CELLS;
   CARCINOMA-CELLS; PROGNOSTIC-SIGNIFICANCE; DENDRITIC CELLS; SIDE
   POPULATION; BREAST-TUMORS; EXPRESSION; IDENTIFICATION
AB The majority of patients with stage III/IV ovarian carcinoma that respond initially to standard therapies ultimately undergo relapse due to the survival of small populations of cells with tumor-initiating potential. These ovarian cancer (OVCA)-initiating cells (OCIC) are sometimes called cancer stem cells (CSC) because they express stem cell markers, and can survive conventional therapies such as chemotherapy, which usually target rapidly replicating tumor cells, and give rise to recurrent tumors that are more chemo-resistant and more aggressive. Thus, it would be desirable to develop a therapy that could selectively target OCIC and be used to complement the conventional therapies. In this study, we isolated a subset of OVCA cells with a CD44(+) phenotype in samples from patients with OVCA that possess CSC properties including the formation of spheroids in culture, self-renewal and the ability to be engrafted in immune-compromised mice. We next explored the use of immunotherapy using fusions of dendritic cells and OCIC to specifically target the OCIC subpopulations. Fusion cells (FCs) prepared in this way activated T cells to express elevated levels of IFN-gamma with enhanced killing of CD44(+) OVCA cells. We envision a combined approach where conventional therapies such as chemotherapy kill the bulk of tumor cells, whereas OCIC-reactive cytotoxic T lymphocytes target the resistant OCIC fraction. A combined therapy such as this may represent a promising approach for the treatment of OVCA.
C1 [Weng, Desheng; Song, Baizheng; Wu, Zhengrong; Gong, Jianlin] Boston Univ, Sch Med, Dept Med, Boston, MA 02118 USA.
   [Durfee, John; Sugiyama, Valerie] Boston Med Ctr, Dept Obstet & Gynecol, Boston, MA USA.
   [Durfee, John; Sugiyama, Valerie] Boston Med Ctr, Dept Med, Boston, MA USA.
   [Koido, Shigeo] Jikei Univ, Dept Internal Med, Sch Med, Tokyo, Japan.
   [Calderwood, Stuart K.] Harvard Univ, Beth Israel Deaconess Med Ctr, Sch Med, Div Mol & Cellular Radiat Oncol, Boston, MA 02215 USA.
RP Gong, JL (corresponding author), Boston Univ, Sch Med, Dept Med, 650 Albany St, Boston, MA 02118 USA.
EM jgong@bu.edu
OI Gong, Jianlin/0000-0003-0910-014X; Durfee, John/0000-0002-9338-6058
CR Al-Hajj M, 2003, P NATL ACAD SCI USA, V100, P3983, DOI 10.1073/pnas.0530291100
   Alvero AB, 2009, CELL CYCLE, V8, P158, DOI 10.4161/cc.8.1.7533
   Baba T, 2009, ONCOGENE, V28, P209, DOI 10.1038/onc.2008.374
   Bapat SA, 2005, CANCER RES, V65, P3025, DOI 10.1158/0008-5472.CAN-04-3931
   Basu D, 2010, ONCOGENE, V29, P4170, DOI 10.1038/onc.2010.170
   Bonnet D, 1997, NAT MED, V3, P730, DOI 10.1038/nm0797-730
   Bourguignon LYW, 2008, J BIOL CHEM, V283, P17635, DOI 10.1074/jbc.M800109200
   Charafe-Jauffret E, 2009, CANCER RES, V69, P1302, DOI 10.1158/0008-5472.CAN-08-2741
   Cho RW, 2008, STEM CELLS, V26, P364, DOI 10.1634/stemcells.2007-0440
   Curiel TJ, 2004, NAT MED, V10, P942, DOI 10.1038/nm1093
   Dalerba P, 2007, P NATL ACAD SCI USA, V104, P10158, DOI 10.1073/pnas.0703478104
   Engelmann K, 2008, CANCER RES, V68, P2419, DOI 10.1158/0008-5472.CAN-07-2249
   Ferrandina G, 2008, INT J GYNECOL CANCER, V18, P506, DOI 10.1111/j.1525-1438.2007.01056.x
   Gong JL, 2008, EXPERT REV VACCINES, V7, P1055, DOI 10.1586/14760584.7.7.1055
   Gong JL, 2000, J IMMUNOL, V165, P1705, DOI 10.4049/jimmunol.165.3.1705
   Gong JL, 1998, P NATL ACAD SCI USA, V95, P6279, DOI 10.1073/pnas.95.11.6279
   HARNETT PR, 1986, J CLIN ONCOL, V4, P952, DOI 10.1200/JCO.1986.4.6.952
   Hirschmann-Jax C, 2004, P NATL ACAD SCI USA, V101, P14228, DOI 10.1073/pnas.0400067101
   JACOBS I, 1989, HUM REPROD, V4, P1
   JULIANO RL, 1976, BIOCHIM BIOPHYS ACTA, V455, P152, DOI 10.1016/0005-2736(76)90160-7
   Koido S, 2005, GYNECOL ONCOL, V99, P462, DOI 10.1016/j.ygyno.2005.07.019
   KUFE D, 1984, HYBRIDOMA, V3, P223, DOI 10.1089/hyb.1984.3.223
   Lancaster JM, 1997, MEDSCAPE WOMENS HLTH, V2, P7
   LAPIDOT T, 1994, NATURE, V367, P645, DOI 10.1038/367645a0
   Li CW, 2007, CANCER RES, V67, P1030, DOI 10.1158/0008-5472.CAN-06-2030
   Lobo NA, 2007, ANNU REV CELL DEV BI, V23, P675, DOI 10.1146/annurev.cellbio.22.010305.104154
   MCKENZIE SJ, 1993, CANCER, V71, P3942, DOI 10.1002/1097-0142(19930615)71:12<3942::AID-CNCR2820711224>3.0.CO;2-3
   Nijman HW, 2001, EUR J OBSTET GYN R B, V94, P114, DOI 10.1016/S0301-2115(00)00294-3
   Patrawala L, 2006, ONCOGENE, V25, P1696, DOI 10.1038/sj.onc.1209327
   Pellegatta S, 2006, CANCER RES, V66, P10247, DOI 10.1158/0008-5472.CAN-06-2048
   Pellegatta S, 2009, METHODS MOL BIOL, V568, P233, DOI 10.1007/978-1-59745-280-9_15
   Peoples GE, 1998, ANN SURG ONCOL, V5, P743, DOI 10.1007/BF02303486
   PEOPLES GE, 1995, P NATL ACAD SCI USA, V92, P432, DOI 10.1073/pnas.92.2.432
   Presneau N, 1998, HUM GENET, V103, P334, DOI 10.1007/s004390050826
   Prince ME, 2007, P NATL ACAD SCI USA, V104, P973, DOI 10.1073/pnas.0610117104
   Raspollini MR, 2005, ANN ONCOL, V16, P590, DOI 10.1093/annonc/mdi112
   Swope VB, 2001, J INVEST DERMATOL, V116, P650, DOI 10.1046/j.1523-1747.2001.01325.x
   Tomsova M, 2008, GYNECOL ONCOL, V108, P415, DOI 10.1016/j.ygyno.2007.10.016
   Vikhanskaya F, 2000, NUCLEIC ACIDS RES, V28, P513, DOI 10.1093/nar/28.2.513
   Vogl FD, 1999, ONCOLOGY-BASEL, V57, P324, DOI 10.1159/000012069
   Wagner U, 1997, HYBRIDOMA, V16, P33, DOI 10.1089/hyb.1997.16.33
   Werness BA, 1999, GYNECOL ONCOL, V75, P413, DOI 10.1006/gyno.1999.5601
   Wolf D, 2005, CLIN CANCER RES, V11, P8326, DOI 10.1158/1078-0432.CCR-05-1244
   Wong DJ, 2008, CELL CYCLE, V7, P3622, DOI 10.4161/cc.7.23.7104
   Woo EY, 2001, CANCER RES, V61, P4766
   WOOLAS RP, 1993, JNCI-J NATL CANCER I, V85, P1748, DOI 10.1093/jnci/85.21.1748
   Xu QJ, 2009, STEM CELLS, V27, P1734, DOI 10.1002/stem.102
   Zhang L, 2003, NEW ENGL J MED, V348, P203, DOI 10.1056/NEJMoa020177
   Zhang S, 2008, CANCER RES, V68, P4311, DOI 10.1158/0008-5472.CAN-08-0364
   Zucchi I, 2007, P NATL ACAD SCI USA, V104, P10476, DOI 10.1073/pnas.0703071104
NR 50
TC 37
Z9 38
U1 0
U2 8
PU WILEY
PI HOBOKEN
PA 111 RIVER ST, HOBOKEN 07030-5774, NJ USA
SN 0020-7136
EI 1097-0215
J9 INT J CANCER
JI Int. J. Cancer
PD OCT 15
PY 2011
VL 129
IS 8
BP 1990
EP 2001
DI 10.1002/ijc.25851
PG 12
WC Oncology
SC Oncology
GA 811PI
UT WOS:000294224300021
PM 21154809
DA 2021-05-03
ER

PT J
AU Predina, JD
   Judy, B
   Aliperti, LA
   Fridlender, ZG
   Blouin, A
   Kapoor, V
   Laguna, B
   Nakagawa, H
   Rustgi, AK
   Aguilar, L
   Aguilar-Cordova, E
   Albelda, SM
   Singhal, S
AF Predina, J. D.
   Judy, B.
   Aliperti, L. A.
   Fridlender, Z. G.
   Blouin, A.
   Kapoor, V.
   Laguna, B.
   Nakagawa, H.
   Rustgi, A. K.
   Aguilar, L.
   Aguilar-Cordova, E.
   Albelda, S. M.
   Singhal, S.
TI Neoadjuvant in situ gene-mediated cytotoxic immunotherapy improves
   postoperative outcomes in novel syngeneic esophageal carcinoma models
SO CANCER GENE THERAPY
LA English
DT Article
DE surgery; esophageal carcinoma; neoadjuvant therapy; immunotherapy;
   animal models
ID THYMIDINE KINASE GENE; ENHANCES VIRAL TRANSDUCTION; ANTITUMOR
   IMMUNE-RESPONSE; RECURRENT OVARIAN-CANCER; SQUAMOUS-CELL CARCINOMA;
   PROSTATE-CANCER; PHASE-I; ADJUVANT IMMUNOTHERAPY; PLEURAL MESOTHELIOMA;
   RESECTION SPECIMENS
AB Esophageal carcinoma is the most rapidly increasing tumor in the United States and has a dismal 15% 5-year survival. Immunotherapy has been proposed to improve patient outcomes; however, no immunocompetent esophageal carcinoma model exists to date to test this approach. We developed two mouse models of esophageal cancer by inoculating immunocompetent mice with syngeneic esophageal cell lines transformed by cyclin-D1 or mutant HRAS(G12V) and loss of p53. Similar to humans, surgery and adjuvant chemotherapy (cisplatin and 5-fluorouracil) demonstrated limited efficacy. Gene-mediated cyototoxic immunotherapy (adenoviral vector carrying the herpes simplex virus thymidine kinase gene in combination with the prodrug ganciclovir; AdV-tk/GCV) demonstrated high levels of in vitro transduction and efficacy. Using in vivo syngeneic esophageal carcinoma models, combining surgery, chemotherapy and AdV-tk/GCV improved survival (P = 0.007) and decreased disease recurrence (P<0.001). Mechanistic studies suggested that AdV-tk/GCV mediated a direct cytotoxic effect and an increased intra-tumoral trafficking of CD8 T cells (8.15% vs 14.89%, P = 0.02). These data provide the first preclinical evidence that augmenting standard of care with immunotherapy may improve outcomes in the management of esophageal carcinoma. Cancer Gene Therapy (2011) 18, 871-883; doi:10.1038/cgt.2011.56; published online 26 August 2011
C1 [Predina, J. D.; Judy, B.; Aliperti, L. A.; Blouin, A.; Laguna, B.; Singhal, S.] Hosp Univ Penn, Sch Med, Dept Surg, Div Thorac Surg, Philadelphia, PA 19104 USA.
   [Fridlender, Z. G.; Kapoor, V.; Albelda, S. M.] Univ Penn, Sch Med, Dept Med, Div Pulm Allergy & Crit Care, Philadelphia, PA 19104 USA.
   [Nakagawa, H.; Rustgi, A. K.] Univ Penn, Sch Med, Dept Med, Div Gastroenterol, Philadelphia, PA 19104 USA.
   [Aguilar, L.; Aguilar-Cordova, E.] Advantagene, Auburndale, MA USA.
RP Singhal, S (corresponding author), Hosp Univ Penn, Sch Med, Dept Surg, Div Thorac Surg, 6 White,3400 Spruce St, Philadelphia, PA 19104 USA.
EM Sunil.Singhal@uphs.upenn.edu
RI huang, simon/H-3756-2012
FU American Medical Association Foundation; Lavin Family Supporting
   Foundation; National Institutes of HealthUnited States Department of
   Health & Human ServicesNational Institutes of Health (NIH) - USA
   [K12CA076931]; National Institutes of Health (Center for Molecular
   Studies in Digestive and Liver Diseases)United States Department of
   Health & Human ServicesNational Institutes of Health (NIH) - USANIH
   National Institute of Neurological Disorders & Stroke (NINDS)
   [P30-DK050306]; NCIUnited States Department of Health & Human
   ServicesNational Institutes of Health (NIH) - USANIH National Cancer
   Institute (NCI) [P01-CA098101]; NATIONAL CANCER INSTITUTEUnited States
   Department of Health & Human ServicesNational Institutes of Health (NIH)
   - USANIH National Cancer Institute (NCI) [K12CA076931, P01CA098101]
   Funding Source: NIH RePORTER; NATIONAL INSTITUTE OF DIABETES AND
   DIGESTIVE AND KIDNEY DISEASESUnited States Department of Health & Human
   ServicesNational Institutes of Health (NIH) - USANIH National Institute
   of Diabetes & Digestive & Kidney Diseases (NIDDK) [P30DK050306] Funding
   Source: NIH RePORTER
FX JDP was supported by a grant from the American Medical Association
   Foundation, LA was supported from the Lavin Family Supporting
   Foundation, SS was supported by the National Institutes of Health
   (K12CA076931 and Pilot award from the Center for Molecular Studies in
   Digestive and Liver Diseases P30-DK050306), and HN and AKR were
   supported by NCI P01-CA098101 (Mechanisms of Esophageal Carcinogenesis).
CR [Anonymous], 1969, SURV EP END RES SEER
   Ayala G, 2006, MOL THER, V13, P716, DOI 10.1016/j.ymthe.2005.11.022
   Berger AC, 2005, J CLIN ONCOL, V23, P4330, DOI 10.1200/JCO.2005.05.017
   Broomfield S, 2005, CANCER RES, V65, P7580, DOI 10.1158/0008-5472.CAN-05-0328
   BURSUKER I, 1986, INT J CANCER, V37, P275, DOI 10.1002/ijc.2910370216
   Buskens CJ, 2003, ANN SURG, V238, P815, DOI 10.1097/01.sla.0000098622.47909.c0
   Chhikara M, 2001, MOL THER, V3, P536, DOI 10.1006/mthe.2001.0298
   Curtis JL, 2003, AM J RESP CELL MOL, V28, P541, DOI 10.1165/rcmb.F266
   Elshami AA, 1996, HUM GENE THER, V7, P141, DOI 10.1089/hum.1996.7.2-141
   Felzmann T, 1997, GENE THER, V4, P1322, DOI 10.1038/sj.gt.3300533
   Fillat C., 2003, Current Gene Therapy, V3, P13, DOI 10.2174/1566523033347426
   Fridlender ZG, 2010, MOL THER, V18, P1947, DOI 10.1038/mt.2010.159
   Fujita T, 2006, INT J RADIAT ONCOL, V65, P84, DOI 10.1016/j.ijrobp.2005.11.009
   Greco O, 2001, J CELL PHYSIOL, V187, P22, DOI 10.1002/1097-4652(2001)9999:9999<::AID-JCP1060>3.0.CO;2-H
   Hall SJ, 1998, CANCER RES, V58, P3221
   Hasenburg A, 2000, CANCER GENE THER, V7, P839, DOI 10.1038/sj.cgt.7700192
   Hasenburg A, 2001, GYNECOL ONCOL, V83, P549, DOI 10.1006/gyno.2001.6442
   Izbicki JR, 2003, ANN SURG, V238, P825
   JUERGENS RA, 2008, J NATL COMPR CANC NE, V6, P861
   Juergens Rosalyn A, 2008, J Natl Compr Canc Netw, V6, P851
   Lambright ES, 2000, MOL THER, V2, P387, DOI 10.1006/mthe.2000.0133
   Lambright ES, 2001, GENE THER, V8, P946, DOI 10.1038/sj.gt.3301489
   Marsman WA, 2007, J SURG RES, V140, P50, DOI 10.1016/j.jss.2006.12.006
   Miles BJ, 2001, HUM GENE THER, V12, P1955, DOI 10.1089/104303401753204535
   Mocellin S, 2002, CANCER IMMUNOL IMMUN, V51, P583, DOI 10.1007/s00262-002-0308-0
   Molnar-Kimber KL, 1998, HUM GENE THER, V9, P2121, DOI 10.1089/hum.1998.9.14-2121
   Nakagawa H, 1997, ONCOGENE, V14, P1185, DOI 10.1038/sj.onc.1200937
   Neves S, 2009, CANCER GENE THER, V16, P91, DOI 10.1038/cgt.2008.60
   NISHIHIRA T, 1979, GANN, V70, P575
   Ogawa K, 2000, SURGERY, V127, P329, DOI 10.1067/msy.2000.103498
   Okada T, 2001, GENE THER, V8, P1315, DOI 10.1038/sj.gt.3301526
   Opitz OG, 2002, J CLIN INVEST, V110, P761, DOI 10.1172/JCI200215324
   Rainov NG, 2001, CANCER GENE THER, V8, P662, DOI 10.1038/sj.cgt.7700355
   SMYTHE WR, 1995, J THORAC CARDIOV SUR, V109, P626, DOI 10.1016/S0022-5223(95)70342-X
   SMYTHE WR, 1995, J THORAC CARDIOVASC, V109, P630
   Souza RF, 2000, CANCER RES, V60, P5767
   Sterman DH, 2005, CLIN CANCER RES, V11, P7444, DOI 10.1158/1078-0432.CCR-05-0405
   Sterman DH, 1998, HUM GENE THER, V9, P1083, DOI 10.1089/hum.1998.9.7-1083
   Stuelten CH, 2008, CANCER RES, V68, P7278, DOI 10.1158/0008-5472.CAN-08-1842
   Takaoka M, 2004, ONCOGENE, V23, P6760, DOI 10.1038/sj.onc.1207923
   Todryk S, 1999, J IMMUNOL, V163, P1398
   Trask TW, 2000, MOL THER, V1, P195, DOI 10.1006/mthe.2000.0030
   van der Linden RRM, 2005, EUR UROL, V48, P153, DOI 10.1016/j.eururo.2005.02.013
   Vile RG, 1997, INT J CANCER, V71, P267
   Wiewrodt R, 2003, CANCER GENE THER, V10, P353, DOI 10.1038/sj.cgt.7700589
   Zhang X, 2005, DIS ESOPHAGUS, V18, P104, DOI 10.1111/j.1442-2050.2005.00461.x
NR 46
TC 26
Z9 26
U1 0
U2 7
PU NATURE PUBLISHING GROUP
PI LONDON
PA MACMILLAN BUILDING, 4 CRINAN ST, LONDON N1 9XW, ENGLAND
SN 0929-1903
J9 CANCER GENE THER
JI Cancer Gene Ther.
PD DEC
PY 2011
VL 18
IS 12
BP 871
EP 883
DI 10.1038/cgt.2011.56
PG 13
WC Biotechnology & Applied Microbiology; Oncology; Genetics & Heredity;
   Medicine, Research & Experimental
SC Biotechnology & Applied Microbiology; Oncology; Genetics & Heredity;
   Research & Experimental Medicine
GA 849TQ
UT WOS:000297148500004
PM 21869822
OA Other Gold, Green Published
DA 2021-05-03
ER

PT J
AU Jeannin, P
   Duluc, D
   Delneste, Y
AF Jeannin, Pascale
   Duluc, Dorothee
   Delneste, Yves
TI IL-6 and leukemia-inhibitory factor are involved in the generation of
   tumor-associated macrophage: regulation by IFN-gamma
SO IMMUNOTHERAPY
LA English
DT Article
DE cancer; IL-6; immunosuppresion; LIF; macrophage
ID DENDRITIC CELLS; T-CELLS; DIFFERENTIATION; MONOCYTES; PREVENTS;
   POPULATION; PROMOTES; GROWTH
AB Tumor-associated macrophages (TAMs), the most abundant immunosuppressive myeloid cells in the tumor microenvironment, exhibit an IL-10(high)IL-12(low) profile called M2, opposite to the immunostimulatory M1. We reported that ovarian cancer ascites switched monocyte differentiation into TAM-like cells that exhibit most phenotypic and functional characteristics of TAMs, suggesting that soluble mediators are involved in the differentiation of monocytes into TAM-like cells. We observed that leukemia-inhibitory factor and IL-6, present at high concentrations in ovarian cancer ascites, skew monocyte differentiation into TAM-like cells by increasing macrophage colony-stimulating factor consumption. Moreover, we observed that IFN-gamma switches established TAMs into immunostimulatory M1 cells and skews monocyte differentiation from TAM-like cells to M1s. In addition to revealing a new tumor-escape mechanism associated with TAM generation via leukemia-inhibitory factor and IL-6, these findings offer novel therapeutic perspectives to subvert TAM-induced immunosuppression and to improve antitumor immunotherapy efficacy.
C1 [Jeannin, Pascale; Duluc, Dorothee; Delneste, Yves] Ctr Rech Cancerol Nantes Angers, Inst Natl Sante & Rech Med, Unite 892, Angers, France.
   [Jeannin, Pascale; Duluc, Dorothee; Delneste, Yves] Univ Angers, UMR S 892, Angers, France.
   [Jeannin, Pascale; Delneste, Yves] CHU Angers, Lab Immunol & Allergol, Angers, France.
RP Jeannin, P (corresponding author), Ctr Rech Cancerol Nantes Angers, Inst Natl Sante & Rech Med, Unite 892, Angers, France.
EM padcale.jeannin@univ-angers.fr
RI DELNESTE, Yves/K-7367-2015; JEANNIN, Pascale/K-8656-2015; Delneste,
   Yves/O-3956-2016
OI DELNESTE, Yves/0000-0002-2142-596X; JEANNIN, Pascale/0000-0002-3666-3856
FU Inserm and the University of Angers; Canceropole Grand Ouest; Ligue
   contre le CancerLigue nationale contre le cancer
FX This work was supported by institutional grants from Inserm and the
   University of Angers, and by grants from Canceropole Grand Ouest and the
   Ligue contre le Cancer (equipe labellisee 2008-2010). The authors have
   no other relevant affiliations or financial involvement with any
   organization or entity with a financial interest in or financial
   conflict with the subject matter or materials discussed in the
   manuscript apart from those disclosed.
CR Aharinejad S, 2002, CANCER RES, V62, P5317
   Allavena P, 1998, EUR J IMMUNOL, V28, P359, DOI 10.1002/(SICI)1521-4141(199801)28:01<359::AID-IMMU359>3.0.CO;2-4
   Allavena P, 1997, ADV EXP MED BIOL, V417, P323
   Biswas SK, 2006, BLOOD, V107, P2112, DOI 10.1182/blood-2005-01-0428
   Chomarat P, 2000, NAT IMMUNOL, V1, P510, DOI 10.1038/82763
   Condeelis J, 2006, CELL, V124, P263, DOI 10.1016/j.cell.2006.01.007
   Curiel TJ, 2003, NAT MED, V9, P562, DOI 10.1038/nm863
   Duluc D, 2007, BLOOD, V110, P4319, DOI 10.1182/blood-2007-02-072587
   Duluc D, 2009, INT J CANCER, V125, P367, DOI 10.1002/ijc.24401
   Gabrilovich D, 1998, BLOOD, V92, P4150, DOI 10.1182/blood.V92.11.4150.423k45_4150_4166
   Gabrilovich DI, 2009, NAT REV IMMUNOL, V9, P162, DOI 10.1038/nri2506
   Gordon S, 2005, NAT REV IMMUNOL, V5, P953, DOI 10.1038/nri1733
   Hagemann T, 2006, J IMMUNOL, V176, P5023, DOI 10.4049/jimmunol.176.8.5023
   Hoves S, 2006, J IMMUNOL, V177, P2691, DOI 10.4049/jimmunol.177.4.2691
   Kryczek I, 2006, J EXP MED, V203, P871, DOI 10.1084/jem.20050930
   Mantovani A, 2002, TRENDS IMMUNOL, V23, P549, DOI 10.1016/S1471-4906(02)02302-5
   Mantovani A, 2004, EUR J CANCER, V40, P1660, DOI 10.1016/j.ejca.2004.03.016
   Mantovani A, 2010, CURR OPIN IMMUNOL, V22, P231, DOI 10.1016/j.coi.2010.01.009
   Martinez FO, 2008, FRONT BIOSCI-LANDMRK, V13, P453, DOI 10.2741/2692
   Metcalf D, 2003, STEM CELLS, V21, P5, DOI 10.1634/stemcells.21-1-5
   Nishikawa H, 2010, INT J CANCER, V127, P759, DOI 10.1002/ijc.25429
   Pollard JW, 2004, NAT REV CANCER, V4, P71, DOI 10.1038/nrc1256
   Zou WP, 2005, NAT REV CANCER, V5, P263, DOI 10.1038/nrc1586
NR 23
TC 42
Z9 45
U1 0
U2 17
PU FUTURE MEDICINE LTD
PI LONDON
PA UNITEC HOUSE, 3RD FLOOR, 2 ALBERT PLACE, FINCHLEY CENTRAL, LONDON, N3
   1QB, ENGLAND
SN 1750-743X
EI 1750-7448
J9 IMMUNOTHERAPY-UK
JI Immunotherapy
PD APR
PY 2011
VL 3
IS 4
SU 1
BP 23
EP 26
DI 10.2217/IMT.11.30
PG 4
WC Immunology
SC Immunology
GA 770YF
UT WOS:000291123700008
PM 21524164
DA 2021-05-03
ER

PT J
AU Lechner, MG
   Megiel, C
   Russell, SM
   Bingham, B
   Arger, N
   Woo, T
   Epstein, AL
AF Lechner, Melissa G.
   Megiel, Carolina
   Russell, Sarah M.
   Bingham, Brigid
   Arger, Nicholas
   Woo, Tammy
   Epstein, Alan L.
TI Functional characterization of human Cd33(+) And Cd11b(+)
   myeloid-derived suppressor cell subsets induced from peripheral blood
   mononuclear cells co-cultured with a diverse set of human tumor cell
   lines
SO JOURNAL OF TRANSLATIONAL MEDICINE
LA English
DT Article
DE myeloid-derived suppressor cells; tumor immune tolerance; human tumor
   cell lines; immunomodulation; cytokines; hypoxia-inducible factor 1
   alpha; CAAAT-enhancer binding protein; signal transducer and activator
   of transcription; inflammation
ID REGULATORY T-CELLS; CARCINOMA PATIENTS; HEPATOCELLULAR-CARCINOMA;
   DENDRITIC CELLS; CANCER-PATIENTS; MECHANISM; DIFFERENTIATION;
   HIF-1-ALPHA; IDENTIFICATION; IMMUNOTHERAPY
AB Background: Tumor immune tolerance can derive from the recruitment of suppressor cell populations, including myeloid-derived suppressor cells (MDSC). In cancer patients, MDSC accumulation correlates with increased tumor burden, but the mechanisms of MDSC induction remain poorly understood.
   Methods: This study examined the ability of human tumor cell lines to induce MDSC from healthy donor PBMC using in vitro co-culture methods. These human MDSC were then characterized for morphology, phenotype, gene expression, and function.
   Results: Of over 100 tumor cell lines examined, 45 generated canonical CD33(+)HLA-DR(low)Lineage(-) MDSC, with high frequency of induction by cervical, ovarian, colorectal, renal cell, and head and neck carcinoma cell lines. CD33(+) MDSC could be induced by cancer cell lines from all tumor types with the notable exception of those derived from breast cancer (0/9, regardless of hormone and HER2 status). Upon further examination, these and others with infrequent CD33(+) MDSC generation were found to induce a second subset characterized as CD11b(+)CD33(low)HLA-DR(low)Lineage(-). Gene and protein expression, antibody neutralization, and cytokine-induction studies determined that the induction of CD33(+) MDSC depended upon over-expression of IL-1 beta, IL-6, TNF alpha, VEGF, and GM-CSF, while CD11b(+) MDSC induction correlated with over-expression of FLT3L and TGF beta. Morphologically, both CD33(+) and CD11b(+) MDSC subsets appeared as immature myeloid cells and had significantly up-regulated expression of iNOS, NADPH oxidase, and arginase-1 genes. Furthermore, increased expression of transcription factors HIF1 alpha, STAT3, and C/EBP beta distinguished MDSC from normal counterparts.
   Conclusions: These studies demonstrate the universal nature of MDSC induction by human solid tumors and characterize two distinct MDSC subsets: CD33(+)HLA-DR(low)HIF1 alpha(+)/STAT3(+) and CD11b(+)HLA-(DRC)-C-low/EBP beta(+), which should enable the development of novel diagnostic and therapeutic reagents for cancer immunotherapy.
C1 [Lechner, Melissa G.; Megiel, Carolina; Russell, Sarah M.; Bingham, Brigid; Arger, Nicholas; Woo, Tammy; Epstein, Alan L.] USC Keck Sch Med, Dept Pathol, Los Angeles, CA USA.
RP Epstein, AL (corresponding author), USC Keck Sch Med, Dept Pathol, Los Angeles, CA USA.
EM aepstein@usc.edu
OI Lechner, Melissa/0000-0002-4744-6566
FU National Institutes of HealthUnited States Department of Health & Human
   ServicesNational Institutes of Health (NIH) - USA [3T32GM067587-07S1];
   USC Institute for Innovation; Philanthropic Educational Organization;
   Cancer Therapeutics Laboratories, Inc. (Los Angeles, CA); NATIONAL
   INSTITUTE OF GENERAL MEDICAL SCIENCESUnited States Department of Health
   & Human ServicesNational Institutes of Health (NIH) - USANIH National
   Institute of General Medical Sciences (NIGMS) [T32GM067587] Funding
   Source: NIH RePORTER
FX The authors thank Dr. Dixon Gray for flow cytometry support, Lillian
   Young for performing immunohistochemistry studies, Dr. Daniel Liebertz
   for creation of the schematic in Figure 1, and Dr. Axel Schonthal for
   providing celecoxib analogs. Furthermore, the authors thank Dr. Adi
   Gadzar (UT Southwestern Medical Center, Dallas, TX), the Scott and White
   Clinic (Temple, TX) and Dr. Liz Jaffe (Johns Hopkins Medical Center,
   Baltimore, MD) for their generous contributions of cell lines used in
   these studies. This work was supported by National Institutes of Health
   Training Grant Award 3T32GM067587-07S1, USC Institute for Innovation
   Ideas Empowered Program, Philanthropic Educational Organization Scholars
   Award, and Cancer Therapeutics Laboratories, Inc. (Los Angeles, CA).
CR Adib-Conquy M, 2007, FEBS LETT, V581, P3723, DOI 10.1016/j.febslet.2007.03.074
   Bak SP, 2008, MOL IMMUNOL, V46, P258, DOI 10.1016/j.molimm.2008.08.266
   Brimnes MK, 2010, SCAND J IMMUNOL, V72, P540, DOI 10.1111/j.1365-3083.2010.02463.x
   Bunt SK, 2009, J LEUKOCYTE BIOL, V85, P996, DOI 10.1189/jlb.0708446
   Condamine T, 2011, TRENDS IMMUNOL, V32, P19, DOI 10.1016/j.it.2010.10.002
   Corzo CA, 2010, J EXP MED, V207, P2439, DOI 10.1084/jem.20100587
   Corzo CA, 2009, J IMMUNOL, V182, P5693, DOI 10.4049/jimmunol.0900092
   Cui WW, 2007, NUCLEIC ACIDS RES, V35, pD805, DOI 10.1093/nar/gkl767
   de Kleer I, 2010, J IMMUNOL, V185, P2071, DOI 10.4049/jimmunol.0901901
   del Rio ML, 2010, IMMUNOL REV, V234, P268, DOI 10.1111/j.0105-2896.2009.00874.x
   Diaz-Montero CM, 2009, CANCER IMMUNOL IMMUN, V58, P49, DOI 10.1007/s00262-008-0523-4
   Donkor MK, 2009, INT IMMUNOPHARMACOL, V9, P937, DOI 10.1016/j.intimp.2009.03.021
   Dumitriu IE, 2009, J IMMUNOL, V182, P2795, DOI 10.4049/jimmunol.0712671
   Eltzschig HK, 2011, NEW ENGL J MED, V364, P656, DOI 10.1056/NEJMra0910283
   Filipazzi P, 2007, J CLIN ONCOL, V25, P2546, DOI 10.1200/JCO.2006.08.5829
   Gabrilovich DI, 2009, NAT REV IMMUNOL, V9, P162, DOI 10.1038/nri2506
   Gordon IO, 2006, CLIN CANCER RES, V12, P1515, DOI 10.1158/1078-0432.CCR-05-2254
   Hoechst B, 2008, GASTROENTEROLOGY, V135, P234, DOI 10.1053/j.gastro.2008.03.020
   Hoechst B, 2009, HEPATOLOGY, V50, P799, DOI 10.1002/hep.23054
   Huang WL, 2010, MOL CANCER, V9, DOI 10.1186/1476-4598-9-309
   Kaluz S, 2011, J MOL MED, V89, P91, DOI 10.1007/s00109-010-0706-2
   Ko JS, 2010, CANCER RES, V70, P3526, DOI 10.1158/0008-5472.CAN-09-3278
   Ko JS, 2009, CLIN CANCER RES, V15, P2148, DOI 10.1158/1078-0432.CCR-08-1332
   Kusmartsev S, 2006, CANCER METAST REV, V25, P323, DOI 10.1007/s10555-006-9002-6
   Lechner MG, 2011, CLIN CANCER RES, V17, P1645, DOI 10.1158/1078-0432.CCR-11-0024
   Lechner MG, 2010, J IMMUNOL, V185, P2273, DOI 10.4049/jimmunol.1000901
   Li F, 2007, MOL CELL, V26, P63, DOI 10.1016/j.molcel.2007.02.024
   Lin Huey Hannah, 2005, THESIS OHIO STATE U
   Liu CY, 2010, J CANCER RES CLIN, V136, P35, DOI 10.1007/s00432-009-0634-0
   Mandruzzato S, 2009, J IMMUNOL, V182, P6562, DOI 10.4049/jimmunol.0803831
   Marigo I, 2010, IMMUNITY, V32, P790, DOI 10.1016/j.immuni.2010.05.010
   MATSUSAKA T, 1993, P NATL ACAD SCI USA, V90, P10193, DOI 10.1073/pnas.90.21.10193
   Morse MA, 2009, EXPERT OPIN BIOL TH, V9, P331, DOI 10.1517/14712590802715756 
   Movahedi K, 2008, BLOOD, V111, P4233, DOI 10.1182/blood-2007-07-099226
   Nagaraj S, 2008, CANCER RES, V68, P2561, DOI 10.1158/0008-5472.CAN-07-6229
   Nefedova Y, 2007, CANCER RES, V67, P11021, DOI 10.1158/0008-5472.CAN-07-2593
   Peranzoni E, 2010, CURR OPIN IMMUNOL, V22, P238, DOI 10.1016/j.coi.2010.01.021
   Peyssonnaux C, 2007, J IMMUNOL, V178, P7516, DOI 10.4049/jimmunol.178.12.7516
   Poschke I, 2010, CANCER RES, V70, P4335, DOI 10.1158/0008-5472.CAN-09-3767
   Rius J, 2008, NATURE, V453, P807, DOI 10.1038/nature06905
   Rodriguez PC, 2009, CANCER RES, V69, P1553, DOI 10.1158/0008-5472.CAN-08-1921
   Sadun RE, 2007, CLIN CANCER RES, V13, P4016, DOI 10.1158/1078-0432.CCR-07-0016
   Semenza GL, 2003, NAT REV CANCER, V3, P721, DOI 10.1038/nrc1187
   Serafini P, 2006, SEMIN CANCER BIOL, V16, P53, DOI 10.1016/j.semcancer.2005.07.005
   Serafini P, 2008, CANCER RES, V68, P5439, DOI 10.1158/0008-5472.CAN-07-6621
   Srivastava MK, 2010, CANCER RES, V70, P68, DOI 10.1158/0008-5472.CAN-09-2587
   Stewart TJ, 2011, CANCER METAST REV, V30, P125, DOI 10.1007/s10555-011-9280-5
   Walmsley SR, 2009, ARTHRITIS RES THER, V11, DOI 10.1186/ar2632
   Youn JI, 2008, J IMMUNOL, V181, P5791, DOI 10.4049/jimmunol.181.8.5791
   Zea AH, 2005, CANCER RES, V65, P3044, DOI 10.1158/0008-5472.CAN-04-4505
   Zhou ZP, 2010, STEM CELLS, V28, P620, DOI 10.1002/stem.301
NR 51
TC 137
Z9 144
U1 1
U2 28
PU BIOMED CENTRAL LTD
PI LONDON
PA 236 GRAYS INN RD, FLOOR 6, LONDON WC1X 8HL, ENGLAND
SN 1479-5876
J9 J TRANSL MED
JI J. Transl. Med.
PD JUN 9
PY 2011
VL 9
AR 90
DI 10.1186/1479-5876-9-90
PG 20
WC Medicine, Research & Experimental
SC Research & Experimental Medicine
GA 785ZZ
UT WOS:000292273100001
PM 21658270
OA DOAJ Gold, Green Published
DA 2021-05-03
ER

PT J
AU Barber, A
   Meehan, KR
   Sentman, CL
AF Barber, A.
   Meehan, K. R.
   Sentman, C. L.
TI Treatment of multiple myeloma with adoptively transferred chimeric NKG2D
   receptor-expressing T cells
SO GENE THERAPY
LA English
DT Article
DE T-cell; NK cell; chimeric receptor; cancer immunotherapy; myeloma
ID CLASS-I; MONOCLONAL GAMMOPATHIES; METASTATIC MELANOMA; TUMOR-IMMUNITY;
   OVARIAN-CANCER; IMMUNOTHERAPY; LYMPHOCYTES; MODEL; MOUSE;
   TRANSPLANTATION
AB Multiple myeloma causes approximately 10% of all hematologic malignancies. We have previously shown that human T cells expressing chimeric NKG2D receptors (chNKG2D) consisting of NKG2D fused to the CD3 zeta cytoplasmic domain secrete proinflammatory cytokines and kill human myeloma cells. In this study, we show chNKG2D T cells are effective in a murine model of multiple myeloma. Mice with established 5T33MM-green fluorescent protein tumors were treated with one or two infusions of chNKG2D T cells. Compared with mice treated with T cells expressing wild type (wt)NKG2D receptors, a single dose of chNKG2D T cells increased survival, with half of the chNKG2D T-cell-treated mice surviving long term. Two infusions of chNKG2D T cells led to tumor-free survival in all mice. ChNKG2D T cells were locates at sites of tumor growth, including the bone marrow and spleen after intravenous injection. There was an increase in activated host T cells and NK cells at tumor sites and in serum interferon-gamma after chNKG2D T-cell injection. Surviving mice were able to resist a rechallenge with 5T33MM cells but not RMA lymphoma cells, indicating that the mice developed a protective, specific memory response. These data demonstrate that chNKG2D T cells may be an effective adoptive cellular therapy for multiple myeloma. Gene Therapy (2011) 18, 509-516; doi:10.1038/gt.2010.174; published online 6 January 2011
C1 [Barber, A.; Sentman, C. L.] Dartmouth Med Sch, Dept Microbiol & Immunol, Lebanon, NH 03756 USA.
   [Meehan, K. R.] Dartmouth Hitchcock Med Ctr, Hematol Oncol Sect, Lebanon, NH 03766 USA.
RP Sentman, CL (corresponding author), Dartmouth Med Sch, Dept Microbiol & Immunol, 6W Borwell Bldg,1 Med Ctr Dr, Lebanon, NH 03756 USA.
EM charles.sentman@dartmouth.edu
FU Norris Cotton Cancer Center at Dartmouth Medical School, Department of
   Microbiology and Immunology; National Institutes of HealthUnited States
   Department of Health & Human ServicesNational Institutes of Health (NIH)
   - USA [CA130911, T32 AI07363, P20 RR16437]; NATIONAL CANCER
   INSTITUTEUnited States Department of Health & Human ServicesNational
   Institutes of Health (NIH) - USANIH National Cancer Institute (NCI)
   [R01CA130911, P30CA023108] Funding Source: NIH RePORTER; NATIONAL CENTER
   FOR RESEARCH RESOURCESUnited States Department of Health & Human
   ServicesNational Institutes of Health (NIH) - USANIH National Center for
   Research Resources (NCRR) [P20RR016437] Funding Source: NIH RePORTER;
   NATIONAL INSTITUTE OF ALLERGY AND INFECTIOUS DISEASESUnited States
   Department of Health & Human ServicesNational Institutes of Health (NIH)
   - USANIH National Institute of Allergy & Infectious Diseases (NIAID)
   [T32AI007363] Funding Source: NIH RePORTER
FX We thank Karin Vanderkerken for the 5T33MM tumor cells, Gary Ward and
   Alice Givan at the Englert Cell Analysis Laboratory for assistance with
   flow cytometry (Norris Cotton Cancer Center, Lebanon, NH, USA), and the
   Animal Resource Center at Dartmouth Medical School for help with the
   animal studies. We also thank Randy Noelle for helpful comments on the
   study design and paper. This work was supported in part by grants from
   the Norris Cotton Cancer Center at Dartmouth Medical School, Department
   of Microbiology and Immunology, and National Institutes of Health
   (CA130911, T32 AI07363, P20 RR16437 (KRM)). The contents are solely the
   responsibility of the authors and do not necessarily represent the
   official views of the NIH.
CR Alici E, 2004, EXP HEMATOL, V32, P1064, DOI 10.1016/j.exphem.2004.07.019
   Alici E, 2007, EXP HEMATOL, V35, P1839, DOI 10.1016/j.exphem.2007.08.006
   Barber A, 2008, EXP HEMATOL, V36, P1318, DOI 10.1016/j.exphem.2008.04.010
   Barber A, 2008, J IMMUNOL, V180, P72, DOI 10.4049/jimmunol.180.1.72
   Barber A, 2009, J IMMUNOL, V183, P6939, DOI 10.4049/jimmunol.0902000
   Barber A, 2009, J IMMUNOL, V183, P2365, DOI 10.4049/jimmunol.0900721
   Barber A, 2007, CANCER RES, V67, P5003, DOI 10.1158/0008-5472.CAN-06-4047
   Blade J, 2010, BLOOD, V115, P3655, DOI 10.1182/blood-2009-08-238196
   Bracci L, 2007, CLIN CANCER RES, V13, P644, DOI 10.1158/1078-0432.CCR-06-1209
   Brown RD, 1997, LEUKEMIA, V11, P1312, DOI 10.1038/sj.leu.2400714
   Bryceson YT, 2008, EUR J IMMUNOL, V38, P2957, DOI 10.1002/eji.200838833
   Carbone E, 2005, BLOOD, V105, P251, DOI 10.1182/blood-2004-04-1422
   Chiriva-Internati M, 2007, INT REV IMMUNOL, V26, P197, DOI 10.1080/08830180701365966
   Choi C, 2005, BLOOD, V105, P2132, DOI 10.1182/blood-2004-01-0366
   Cook G, 1999, J LEUKOCYTE BIOL, V66, P981
   Cook G, 1999, BLOOD REV, V13, P151, DOI 10.1054/blre.1999.0111
   Dudley ME, 2008, J CLIN ONCOL, V26, P5233, DOI 10.1200/JCO.2008.16.5449
   Dudley ME, 2005, J CLIN ONCOL, V23, P2346, DOI 10.1200/JCO.2005.00.240
   El-Sherbiny YM, 2007, CANCER RES, V67, P8444, DOI 10.1158/0008-5472.CAN-06-4230
   Frohn C, 2002, BRIT J HAEMATOL, V119, P660, DOI 10.1046/j.1365-2141.2002.03879.x
   Gasser S, 2005, NATURE, V436, P1186, DOI 10.1038/nature03884
   Gattinoni L, 2005, J EXP MED, V202, P907, DOI 10.1084/jem.20050732
   Gattinoni L, 2006, NAT REV IMMUNOL, V6, P383, DOI 10.1038/nri1842
   Girlanda S, 2005, CANCER RES, V65, P7502, DOI 10.1158/0008-5472.CAN-05-0731
   Harrison SJ, 2005, BRIT J HAEMATOL, V130, P344, DOI 10.1111/j.1365-2141.2005.05534.x
   Huang JP, 2005, J IMMUNOTHER, V28, P258, DOI 10.1097/01.cji.0000158855.92792.7a
   Jinushi M, 2008, P NATL ACAD SCI USA, V105, P1285, DOI 10.1073/pnas.0711293105
   Joshua DE, 2008, CLIN LYMPHOMA MYELOM, V8, P283, DOI 10.3816/CLM.2008.n.039
   Laronne-Bar-On A, 2008, J IMMUNOL, V181, P3714, DOI 10.4049/jimmunol.181.5.3714
   MANNING LS, 1992, BRIT J CANCER, V66, P1088, DOI 10.1038/bjc.1992.415
   MANNING LS, 1995, IMMUNOL CELL BIOL, V73, P326, DOI 10.1038/icb.1995.50
   Muranski P, 2006, NAT CLIN PRACT ONCOL, V3, P668, DOI 10.1038/ncponc0666
   Nausch N, 2008, ONCOGENE, V27, P5944, DOI 10.1038/onc.2008.272
   Nice TJ, 2009, J EXP MED, V206, P287, DOI 10.1084/jem.20081335
   Okamoto M, 2006, CYTOTHERAPY, V8, P509, DOI 10.1080/14653240600957586
   Pratt G, 2007, BRIT J HAEMATOL, V138, P563, DOI 10.1111/j.1365-2141.2007.06705.x
   RADL J, 1979, J IMMUNOL, V122, P609
   RADL J, 1990, IMMUNOL TODAY, V11, P234, DOI 10.1016/0167-5699(90)90096-R
   RADL J, 1988, AM J PATHOL, V132, P593
   Raitakari M, 2003, HEMATOL ONCOL, V21, P33, DOI 10.1002/hon.704
   Rosenblatt J, 2008, BEST PRACT RES CL HA, V21, P559, DOI 10.1016/j.beha.2008.07.007
   Salem ML, 2009, J IMMUNOL, V182, P2030, DOI 10.4049/jimmunol.0801829
   Soriani A, 2009, BLOOD, V113, P3503, DOI 10.1182/blood-2008-08-173914
   Tey SK, 2006, IMMUNOL CELL BIOL, V84, P281, DOI 10.1111/j.1440-1711.2006.01441.x
   Turk MJ, 2004, J EXP MED, V200, P771, DOI 10.1084/jem.20041130
   van Rhee F, 2005, BLOOD, V105, P3939, DOI 10.1182/blood-2004-09-3707
   Vanderkerken K, 2003, IMMUNOL REV, V194, P196, DOI 10.1034/j.1600-065X.2003.00035.x
   Wen YJ, 2002, BLOOD, V99, P3280, DOI 10.1182/blood.V99.9.3280
   Williams KM, 2008, BEST PRACT RES CL HA, V21, P579, DOI 10.1016/j.beha.2008.06.003
   Wu JY, 2004, BLOOD, V104, p865A
   Yaccoby S, 1998, BLOOD, V92, P2908, DOI 10.1182/blood.V92.8.2908.420a32_2908_2913
   Yang L, 2010, J BONE MINER RES, V25, P1701, DOI 10.1002/jbmr.154
   YI Q, 1995, BLOOD, V86, P3043
   Zhang T, 2005, BLOOD, V106, P1544, DOI 10.1182/blood-2004-11-4365
   Zhang T, 2007, CANCER RES, V67, P11029, DOI 10.1158/0008-5472.CAN-07-2251
NR 55
TC 53
Z9 55
U1 0
U2 6
PU NATURE PUBLISHING GROUP
PI LONDON
PA MACMILLAN BUILDING, 4 CRINAN ST, LONDON N1 9XW, ENGLAND
SN 0969-7128
EI 1476-5462
J9 GENE THER
JI Gene Ther.
PD MAY
PY 2011
VL 18
IS 5
BP 509
EP 516
DI 10.1038/gt.2010.174
PG 8
WC Biochemistry & Molecular Biology; Biotechnology & Applied Microbiology;
   Genetics & Heredity; Medicine, Research & Experimental
SC Biochemistry & Molecular Biology; Biotechnology & Applied Microbiology;
   Genetics & Heredity; Research & Experimental Medicine
GA 765XK
UT WOS:000290742500012
PM 21209626
OA Green Accepted, Bronze
DA 2021-05-03
ER

PT J
AU Yu, Y
   Edassery, SL
   Barua, A
   Abramowicz, JS
   Bahr, JM
   Hellstrom, I
   Luborsky, JL
AF Yu, Yi
   Edassery, Seby L.
   Barua, Animesh
   Abramowicz, Jacques S.
   Bahr, Janice M.
   Hellstrom, Ingegerd
   Luborsky, Judith L.
TI The hen model of human ovarian cancer develops anti-mesothelin
   autoantibodies in response to mesothelin expressing tumors
SO JOURNAL OF OVARIAN RESEARCH
LA English
DT Article
DE Mesothelin; Mesothelin antibodies; Ovarian Cancer; Hens; Animal Model
ID LAYING HEN; GALLUS-DOMESTICUS; MOLECULAR-CLONING; GENE-EXPRESSION;
   PANCREATIC-CANCER; SERUM MESOTHELIN; SERIAL ANALYSIS; CELL-ADHESION;
   UNITED-STATES; MOUSE MODELS
AB Objective: Study of the hen immune system led to seminal contributions to basic immunological principles. Recent studies of spontaneous ovarian cancer in the laying hen show strikingly similar tumor types and antigen expression compared to human ovarian cancer, suggesting hens would be valuable for studies of tumor immunology and pre-clinical vaccine development. Circulating mesothelin is a relatively specific marker for human ovarian cancer and autoantibodies to mesothelin were reported. We hypothesized that hen tumors express mesothelin and that circulating anti-mesothelin antibodies occur in response to tumors.
   Methods: Mesothelin mRNA expression was analyzed by RT-PCR in hen ovarian tumors and normal ovaries. Mesothelin protein expression was evaluated by immunohistochemistry (IHC) and two-dimensional SDS-PAGE Western blots. Anti-mesothelin antibodies were assessed by immunoassay of sera from hens with normal ovaries and with ovarian tumors.
   Results: Significant mesothelin mRNA expression was observed in 57% (12/21) of hen ovarian tumors but not in normal ovaries and was found predominantly in serous tumors as in humans. Mesothelin protein was detected in tumors with mesothelin mRNA by IHC and 2D Western blots, but not in normal ovaries or tumors without mesothelin mRNA. Circulating anti-mesothelin antibodies occurred in 44% (n = 4/9) of hens with ovarian tumors which express mesothelin mRNA and were not found in hens with tumors that did not express mesothelin (n = 0/5) or normal ovaries (n = 0/5).
   Conclusion: The results support the utility of the hen as a novel model for preclinical studies of mesothelin as a biomarker and a target for immunotherapy.
C1 [Yu, Yi; Edassery, Seby L.; Barua, Animesh; Luborsky, Judith L.] Rush Univ, Med Ctr, Dept Pharmacol, Chicago, IL 60612 USA.
   [Barua, Animesh; Abramowicz, Jacques S.; Luborsky, Judith L.] Rush Univ, Med Ctr, Dept Obstet & Gynecol, Chicago, IL 60612 USA.
   [Barua, Animesh] Rush Univ, Med Ctr, Dept Pathol, Chicago, IL 60612 USA.
   [Bahr, Janice M.] Univ Illinois, Dept Anim Sci, Urbana, IL 61801 USA.
   [Hellstrom, Ingegerd] Univ Washington, Dept Pathol, Seattle, WA 98104 USA.
RP Luborsky, JL (corresponding author), Rush Univ, Med Ctr, Dept Pharmacol, 1735 W Harrison St, Chicago, IL 60612 USA.
EM Judith_Luborsky@rush.edu
RI Abramowicz, Jacques/ABH-2444-2020
OI Abramowicz, Jacques/0000-0003-4695-5972
FU NIHUnited States Department of Health & Human ServicesNational
   Institutes of Health (NIH) - USA [R01CA134487]; DODUnited States
   Department of Defense [OC073325]; Ovarian Cancer SPORE [P50CA83636];
   Prevent Cancer Foundation; Joy Piccolo O'Connell/Gavers Women's Cancer
   Award; Segal Women's Cancer Research Fund; University Committee on
   Research Grant;  [R01AI 055060]; NATIONAL CANCER INSTITUTEUnited States
   Department of Health & Human ServicesNational Institutes of Health (NIH)
   - USANIH National Cancer Institute (NCI) [P50CA083636] Funding Source:
   NIH RePORTER
FX This work is supported by R01AI 055060 (JL), NIH R01CA134487 (IH & JL),
   DOD OC073325 (JL), Ovarian Cancer SPORE (P50CA83636) Development Award
   (JL) and Young Investigator Award (AB), Prevent Cancer Foundation (AB),
   the Joy Piccolo O'Connell/Gavers Women's Cancer Award (JL), Segal
   Women's Cancer Research Fund (AB) and a University Committee on Research
   Grant (AB).
CR Ansenberger K, 2009, GYNECOL ONCOL, V113, P362, DOI 10.1016/j.ygyno.2009.02.011
   Argani P, 2001, CLIN CANCER RES, V7, P3862
   BARUA A, J ULTRASOUND MED, V29, P173
   Barua A, 2007, AM J REPROD IMMUNOL, V57, P243, DOI 10.1111/j.1600-0897.2007.00470.x
   Barua A, 2009, INT J GYNECOL CANCER, V19, P500, DOI 10.1111/IGC.0b013e3181a39db1
   Barua A, 2009, INT J GYNECOL CANCER, V19, P531, DOI 10.1111/IGC.0b013e3181a41613
   Bera TK, 2000, MOL CELL BIOL, V20, P2902, DOI 10.1128/MCB.20.8.2902-2906.2000
   BOSQUET JG, GYNECOL ONCOL, V120, P256
   Chang CL, 2007, GENE THER, V14, P1189, DOI 10.1038/sj.gt.3302974
   CHANG K, 1994, INT J CANCER, V57, P90, DOI 10.1002/ijc.2910570117
   Chang K, 1996, P NATL ACAD SCI USA, V93, P136, DOI 10.1073/pnas.93.1.136
   Davison TF, 2003, BRIT POULTRY SCI, V44, P6, DOI 10.1080/0007166031000085364
   Dinulescu DM, 2005, NAT MED, V11, P63, DOI 10.1038/nm1173
   FREDRICKSON TN, 1987, ENVIRON HEALTH PERSP, V73, P35, DOI 10.2307/3430596
   Frierson HF, 2003, HUM PATHOL, V34, P605, DOI 10.1016/S0046-8177(03)00177-1
   Goodman MT, 2003, CANCER, V97, P2615, DOI 10.1002/cncr.11339
   Goodman MT, 2003, CANCER, V97, P2648, DOI 10.1002/cncr.11347
   Gubbels JAA, 2006, MOL CANCER, V5, DOI 10.1186/1476-4598-5-50
   Hakim AA, 2009, CANCER PREV RES, V2, P114, DOI 10.1158/1940-6207.CAPR-08-0065
   Hales DB, 2008, ENDOCRINE, V33, P235, DOI 10.1007/s12020-008-9080-z
   Hassan R, 2005, APPL IMMUNOHISTO M M, V13, P243, DOI 10.1097/01.pai.00000141545.36485.d6
   Hassan R, 2006, CLIN CANCER RES, V12, P447, DOI 10.1158/1078-0432.CCR-05-1477
   Hassan R, 2004, CLIN CANCER RES, V10, P3937, DOI 10.1158/1078-0432.CCR-03-0801
   Hassan R, 2008, EUR J CANCER, V44, P46, DOI 10.1016/j.ejca.2007.08.028
   HAWKRIDGE AM, ANAL BIOANAL CHEM, V398, P737
   Hellstrom I, 2008, CANCER EPIDEM BIOMAR, V17, P1520, DOI 10.1158/1055-9965.EPI-08-0039
   Hellstrom I, 2006, CANCER EPIDEM BIOMAR, V15, P1014, DOI 10.1158/1055-9965.EPI-05-0334
   Hellstrom KE, 2007, J CELL BIOCHEM, V102, P291, DOI 10.1002/jcb.21468
   Ho M, 2005, CLIN CANCER RES, V11, P3814, DOI 10.1158/1078-0432.CCR-04-2304
   Hough CD, 2000, CANCER RES, V60, P6281
   Huang CY, 2006, ANTICANCER RES, V26, P4721
   Jackson E, 2007, GYNECOL ONCOL, V104, P192, DOI 10.1016/j.ygyno.2006.07.024
   KOJIMA T, 1995, J BIOL CHEM, V270, P21984, DOI 10.1074/jbc.270.37.21984
   Liu JS, 2004, CANCER RES, V64, P1655, DOI 10.1158/0008-5472.CAN-03-3380
   Lu KH, 2009, CANCER PREV RES, V2, P773, DOI 10.1158/1940-6207.CAPR-09-0156
   McIntosh MW, 2004, GYNECOL ONCOL, V95, P9, DOI 10.1016/j.ygyno.2004.07.039
   McLemore Monica R, 2005, Biol Res Nurs, V6, P262, DOI 10.1177/1099800404274445
   Muminova ZE, 2004, BMC CANCER, V4, DOI 10.1186/1471-2407-4-19
   Obulhasim G, 2010, EUR J GYNAECOL ONCOL, V31, P63
   Ordonez NG, 2003, AM J SURG PATHOL, V27, P1418, DOI 10.1097/00000478-200311000-00003
   Ordonez NG, 2003, MODERN PATHOL, V16, P192, DOI 10.1097/01.MP.0000056981.16578.C3
   Rodriguez-Burford C, 2001, GYNECOL ONCOL, V81, P373, DOI 10.1006/gyno.2001.6191
   Rosen DG, 2005, GYNECOL ONCOL, V99, P267, DOI 10.1016/j.ygyno.2005.06.040
   Rump A, 2004, J BIOL CHEM, V279, P9190, DOI 10.1074/jbc.M312372200
   Scholler N, 2007, CANCER LETT, V247, P130, DOI 10.1016/j.canlet.2006.03.029
   Stakleff KDS, 2003, INT J GYNECOL CANCER, V13, P405, DOI 10.1046/j.1525-1438.2003.13317.x
   Stammer K, 2008, GYNECOL ONCOL, V109, P115, DOI 10.1016/j.ygyno.2007.12.030
   Urick ME, 2008, GYNECOL ONCOL, V110, P418, DOI 10.1016/j.ygyno.2008.05.018
   Urick ME, 2006, GYNECOL ONCOL, V103, P673, DOI 10.1016/j.ygyno.2006.05.012
   Urick ME, 2009, GYNECOL ONCOL, V112, P166, DOI 10.1016/j.ygyno.2008.09.032
   Vanderhyden Barbara C, 2003, Reprod Biol Endocrinol, V1, P67, DOI 10.1186/1477-7827-1-67
   Zhang YJ, 2008, CLIN CANCER RES, V14, P7981, DOI 10.1158/1078-0432.CCR-08-0324
   Zhuge Y, 2009, GYNECOL ONCOL, V112, P171, DOI 10.1016/j.ygyno.2008.09.026
NR 53
TC 8
Z9 8
U1 0
U2 4
PU BIOMED CENTRAL LTD
PI LONDON
PA 236 GRAYS INN RD, FLOOR 6, LONDON WC1X 8HL, ENGLAND
SN 1757-2215
J9 J OVARIAN RES
JI J. Ovarian Res.
PD JUL 29
PY 2011
VL 4
AR 12
DI 10.1186/1757-2215-4-12
PG 9
WC Reproductive Biology
SC Reproductive Biology
GA 826PF
UT WOS:000295365400001
PM 21801396
OA DOAJ Gold, Green Published
DA 2021-05-03
ER

PT J
AU Goswami, RK
   Bajjuri, KM
   Forsyth, JS
   Das, S
   Hassenpflug, W
   Huang, ZZ
   Lerner, RA
   Felding-Habermann, B
   Sinhe, SC
AF Goswami, Rajib K.
   Bajjuri, Krishna M.
   Forsyth, Jane S.
   Das, Sanjib
   Hassenpflug, Wolf
   Huang, Zheng-Zheng
   Lerner, Richard A.
   Felding-Habermann, Brunhilde
   Sinhe, Subhash C.
TI Chemically Programmed Antibodies Targeting Multiple Alpha(v) Integrins
   and Their Effects on Tumor-Related Functions in Vitro
SO BIOCONJUGATE CHEMISTRY
LA English
DT Article
ID SQUAMOUS-CELL CARCINOMAS; ALPHA-V-BETA-6 INTEGRIN; ADAPTER
   IMMUNOTHERAPY; MONOCLONAL-ANTIBODIES; BISPECIFIC ANTIBODIES; BETA-6
   INTEGRIN; OVARIAN-CANCER; EXPRESSION; ACTIVATION; GROWTH
AB Integrins alpha v beta 3 and alpha v beta 6 are highly expressed on tumor cells and/or by the tumor vasculature of many human cancers, and represent promising targets for anticancer therapy. Novel chemically programmed antibodies (cpAbs) targeting these integrins were prepared using the catalytic aldolase Antibody (Ab) programming strategy. The effects of tumor cell lines and their cognate integrin ligands, fibronectin and osteopontin. The the cpAbs on cellular functions related to tumor progression were examined in vitro using inhibitory functions of the conjugates and their specificity were examined based on interference with cell-cell and cell-ligand interactions related to tumor progression. Cell binding analyses of the anti-integrin cpAbs revealed high affinity for tumor cells that overexpressed alpha v beta 3 and alpha v beta 6 integrins, and weak interactions with alpha v beta 1 and alpha v beta 8 integrins, in vitro. Functional analyses demonstrated that the cpAbs strongly inhibited cell-cell interactions through osteopontin binding, and they had little or no immediate effects on cell viability and proliferation. On the basis of these characteristics, the cpAbs are likely to have a broad range of activities in vivo, as they can target and antagonize one or multiple alpha v integrins expressed on tumors and tumor vasculatures. Presumably, these conjugates may inhibit the establishment of metastastatic tumors in distant organs through interfering with cell adhesion more effectively than antibodies or compounds targeting one integrin only. These anti-integrin cpAbs may also provide useful reagents to study combined effect of multiple av integrins on cellular functions in vitro, on pathologies, including tumor angiogenesis, fibrosis, and epithelial cancers, in vivo.
C1 [Goswami, Rajib K.; Bajjuri, Krishna M.; Das, Sanjib; Huang, Zheng-Zheng; Lerner, Richard A.; Sinhe, Subhash C.] Scripps Res Inst, Dept Mol Biol, La Jolla, CA 92037 USA.
   [Forsyth, Jane S.; Hassenpflug, Wolf; Felding-Habermann, Brunhilde] Scripps Res Inst, Skaggs Inst Chem Biol, La Jolla, CA 92037 USA.
   [Forsyth, Jane S.; Hassenpflug, Wolf; Felding-Habermann, Brunhilde] Scripps Res Inst, Dept Mol & Expt Med, La Jolla, CA 92037 USA.
RP Lerner, RA (corresponding author), Scripps Res Inst, Dept Mol Biol, 10550 N Torrey Pines Rd, La Jolla, CA 92037 USA.
EM subhash@scripps.edu
FU NIHUnited States Department of Health & Human ServicesNational
   Institutes of Health (NIH) - USA [CA120289, CA112287]; California Breast
   Cancer Research Program [12NB0176, 13NB0180]; Department of
   DefenseUnited States Department of Defense [W81XWH-07-1-0421,
   W81XWH-09-1-0690, W81XWH-08-1-0468]; NATIONAL CANCER INSTITUTEUnited
   States Department of Health & Human ServicesNational Institutes of
   Health (NIH) - USANIH National Cancer Institute (NCI) [R01CA120289,
   R01CA112287] Funding Source: NIH RePORTER
FX We express our thanks to Professor Carlos F. Barbas of this Institute
   for the helpful discussions and the aldolase antibodies, Dr. Ronny
   Drapkin and the Dana-Farber Cancer Institute, Boston, MA for OVCA-429
   and OVCA-433 cell lines, and to Dr. Stephen Nishimura of UCSF Medical
   Center, San Francisco, California, for the SW480 cell lines and the
   anti-alpha v beta 8 integrin 14E5 mouse Ab. This work was supported by
   NIH grants CA120289 to SCS and CA112287 to BFH, California Breast Cancer
   Research Program grants 12NB0176 and 13NB0180 to BFH, and Department of
   Defense grants W81XWH-07-1-0421 and W81XWH-09-1-0690 to SCS and
   W81XWH-08-1-0468 to BFH.
CR Ahmed N, 2002, J CELL BIOCHEM, V84, P675, DOI 10.1002/jcb.10080
   Alkhalaf M, 2006, FREE RADICAL BIO MED, V41, P318, DOI 10.1016/j.freeradbiomed.2006.04.019
   Bates RC, 2005, J CLIN INVEST, V115, P339, DOI 10.1172/JCI200523183
   BREUSS JM, 1995, J CELL SCI, V108, P2241
   Cambier S, 2000, CANCER RES, V60, P7084
   Caswell PT, 2009, NAT REV MOL CELL BIO, V10, P843, DOI 10.1038/nrm2799
   Cox D, 2010, NAT REV DRUG DISCOV, V9, P804, DOI 10.1038/nrd3266
   Desgrosellier JS, 2010, NAT REV CANCER, V10, P9, DOI 10.1038/nrc2748
   Doppalapudi VR, 2007, BIOORG MED CHEM LETT, V17, P501, DOI 10.1016/j.bmcl.2006.10.009
   Doppalapudi VR, 2010, P NATL ACAD SCI USA, V107, P22611, DOI 10.1073/pnas.1016478108
   Erdreich-Epstein A, 2000, CANCER RES, V60, P712
   FELDINGHABERMANN B, 1992, J CLIN INVEST, V89, P2018, DOI 10.1172/JCI115811
   Gavrilyuk JI, 2009, BIOORG MED CHEM LETT, V19, P3716, DOI 10.1016/j.bmcl.2009.05.047
   Goodman SL, 2002, J MED CHEM, V45, P1045, DOI 10.1021/jm0102598
   Goswami RK, 2009, BIOORG MED CHEM LETT, V19, P3821, DOI 10.1016/j.bmcl.2009.04.041
   Guo F, 2006, P NATL ACAD SCI USA, V103, P11009, DOI 10.1073/pnas.0603822103
   Hakkinen L, 2000, J HISTOCHEM CYTOCHEM, V48, P985
   Hazelbag S, 2007, J PATHOL, V212, P316, DOI 10.1002/path.2168
   Humphries JD, 2006, J CELL SCI, V119, P3901, DOI 10.1242/jcs.03098
   Humphries MJ, 2004, BIOCHEM SOC T, V32, P407, DOI 10.1042/BST0320407
   Johnson TB, 1936, J AM CHEM SOC, V58, P299, DOI 10.1021/ja01293a033
   Jones J, 1997, J ORAL PATHOL MED, V26, P63, DOI 10.1111/j.1600-0714.1997.tb00023.x
   Kok RJ, 2002, BIOCONJUGATE CHEM, V13, P128, DOI 10.1021/bc015561+
   Lafrenie RM, 2007, EXPERT OPIN THER TAR, V11, P727, DOI 10.1517/14728222.11.6.727
   Li E, 2001, J VIROL, V75, P5405, DOI 10.1128/JVI.75.11.5405-5409.2001
   Li LS, 2004, J MED CHEM, V47, P5630, DOI 10.1021/jm049666k
   LIDOR YJ, 1991, INT J CANCER, V49, P704, DOI 10.1002/ijc.2910490513
   List B, 1998, P NATL ACAD SCI USA, V95, P15351, DOI 10.1073/pnas.95.26.15351
   MIYAURA N, 1995, CHEM REV, V95, P2457, DOI 10.1021/cr00039a007
   Popkov M, 2006, INT J CANCER, V119, P1194, DOI 10.1002/ijc.21924
   Rader C, 2003, J MOL BIOL, V332, P889, DOI 10.1016/S0022-2836(03)00992-6
   Rader C, 2003, P NATL ACAD SCI USA, V100, P5396, DOI 10.1073/pnas.0931308100
   Regezi JA, 2002, ORAL ONCOL, V38, P332, DOI 10.1016/S1368-8375(01)00062-8
   RODIONOV VM, 1929, J AM CHEM SOC, V51, P841
   Rolli M, 2003, P NATL ACAD SCI USA, V100, P9482, DOI 10.1073/pnas.1633689100
   Shattil SJ, 2010, NAT REV MOL CELL BIO, V11, P288, DOI 10.1038/nrm2871
   Shin IS, 2007, BIOCONJUGATE CHEM, V18, P821, DOI 10.1021/bc0603485
   Simoni D, 2008, J MED CHEM, V51, P4796, DOI 10.1021/jm800388m
   Sinha SC, 2007, NAT PROTOC, V2, P449, DOI 10.1038/nprot.2007.3
   Van Aarsen LAK, 2008, CANCER RES, V68, P561, DOI 10.1158/0008-5472.CAN-07-2307
   van der Flier A, 2010, DEVELOPMENT, V137, P2439, DOI 10.1242/dev.049551
   WAGNER J, 1995, SCIENCE, V270, P1797, DOI 10.1126/science.270.5243.1797
   WAYNER EA, 1991, J CELL BIOL, V113, P919, DOI 10.1083/jcb.113.4.919
   Weinreb PH, 2004, J BIOL CHEM, V279, P17875, DOI 10.1074/jbc.M312103200
   Zhong GF, 1999, ANGEW CHEM INT EDIT, V38, P3738, DOI 10.1002/(SICI)1521-3773(19991216)38:24<3738::AID-ANIE3738>3.0.CO;2-2
   Zhu XY, 2009, J AM CHEM SOC, V131, P18206, DOI 10.1021/ja907271a
NR 46
TC 6
Z9 6
U1 0
U2 11
PU AMER CHEMICAL SOC
PI WASHINGTON
PA 1155 16TH ST, NW, WASHINGTON, DC 20036 USA
SN 1043-1802
J9 BIOCONJUGATE CHEM
JI Bioconjugate Chem.
PD AUG
PY 2011
VL 22
IS 8
BP 1535
EP 1544
DI 10.1021/bc2000879
PG 10
WC Biochemical Research Methods; Biochemistry & Molecular Biology;
   Chemistry, Multidisciplinary; Chemistry, Organic
SC Biochemistry & Molecular Biology; Chemistry
GA 809SC
UT WOS:000294076000010
PM 21774545
OA Green Accepted
DA 2021-05-03
ER

PT J
AU Miyazawa, M
   Iwahashi, M
   Ojima, T
   Katsuda, M
   Nakamura, M
   Nakamori, M
   Ueda, K
   Naka, T
   Hayata, K
   Iida, T
   Yamaue, H
AF Miyazawa, Motoki
   Iwahashi, Makoto
   Ojima, Toshiyasu
   Katsuda, Masahiro
   Nakamura, Masaki
   Nakamori, Mikihito
   Ueda, Kentaro
   Naka, Teiji
   Hayata, Keiji
   Iida, Takeshi
   Yamaue, Hiroki
TI Dendritic cells adenovirally-transduced with full-length mesothelin cDNA
   elicit mesothelin-specific cytotoxicity against pancreatic cancer cell
   lines in vitro
SO CANCER LETTERS
LA English
DT Article
DE Mesothelin; Dendritic cells; Adenovirus vector; Cytotoxic T lymphocytes
ID COLONY-STIMULATING FACTOR; PHASE-I; DUCTAL ADENOCARCINOMAS; PEPTIDE
   VACCINATION; ANTIGEN; OVARIAN; EXPRESSION; IMMUNOTHERAPY; RESPONSES;
   THERAPY
AB Mesothelin (MSLN) is an attractive candidate as a molecular target for pancreatic cancer immunotherapy. The purpose of this study was to demonstrate that cytotoxic T lymphocytes (CTLs) generated from peripheral blood mononuclear cells (PBMCs) by stimulation with genetically-modified dendritic cells (DCs) expressing MSLN could produce specific anti-tumor immunity against pancreatic cancer cells endogenously expressing MSLN. MSLN-specific CTLs were generated from PBMCs of healthy donors by in vitro stimulation with DCs adenovirally-transduced with the full-length MSLN gene (DC-AxCAMSLN). The cytotoxic activity was tested using a 4-h Cr-51-release assay. The pancreatic cancer cell lines (PK1, CfPAC1, AsPC1), a lymphoblastoid cell lines (LCL) transduced with the MSLN gene, and LCL pulsed with MSLN-epitope peptides were used as target cells. MSLN-specific CTLs induced by in vitro stimulation with DC-AxCAMSLN killed pancreatic cancer cell lines expressing MSLN in an HLA-restricted fashion. These CTLs also showed cytotoxic activity against autologous LCL pulsed with multiple MSLN-derived epitope peptides. In addition, CD8(+) T cells, as well as CD4(+) T cells, sorted from these CTLs showed significant production of interferon-gamma when stimulated with DC-AxCAMSLN. The in vitro stimulation of PBMCs with DCs transduced with the full-length MSLN gene elicited a potent MSLN-specific cytotoxic activity against pancreatic cancer cell lines endogenously expressing MSLN by recognizing multiple MSLN epitopes and activating both CD8(+) T cells and CD4(+) helper T cells. These results therefore suggest the potential of developing future clinical applications of the vaccines using genetically-modified DCs expressing MSLN. (C) 2011 Elsevier Ireland Ltd. All rights reserved.
C1 [Miyazawa, Motoki; Iwahashi, Makoto; Ojima, Toshiyasu; Katsuda, Masahiro; Nakamura, Masaki; Nakamori, Mikihito; Ueda, Kentaro; Naka, Teiji; Hayata, Keiji; Iida, Takeshi; Yamaue, Hiroki] Wakayama Med Univ, Sch Med, Dept Surg 2, Wakayama 6418510, Japan.
RP Iwahashi, M (corresponding author), Wakayama Med Univ, Sch Med, Dept Surg 2, 811-1 Kimiidera, Wakayama 6418510, Japan.
EM makoto@wakayama-med.ac.jp
FU Ministry of Education, Culture, Sports, Science and Technology of
   JapanMinistry of Education, Culture, Sports, Science and Technology,
   Japan (MEXT) [20790964]; Grants-in-Aid for Scientific ResearchMinistry
   of Education, Culture, Sports, Science and Technology, Japan (MEXT)Japan
   Society for the Promotion of ScienceGrants-in-Aid for Scientific
   Research (KAKENHI) [21791259, 23390331, 23791492, 20591533] Funding
   Source: KAKEN
FX This study was supported by Grant-in-Aid no.20790964 from the Ministry
   of Education, Culture, Sports, Science and Technology of Japan.
CR Argani P, 2001, CLIN CANCER RES, V7, P3862
   Banchereau J, 2000, ANNU REV IMMUNOL, V18, P767, DOI 10.1146/annurev.immunol.18.1.767
   Banchereau J, 1998, NATURE, V392, P245, DOI 10.1038/32588
   Bernhardt SL, 2006, BRIT J CANCER, V95, P1474, DOI 10.1038/sj.bjc.6603437
   Burris HA, 1997, J CLIN ONCOL, V15, P2403, DOI 10.1200/JCO.1997.15.6.2403
   Chang CL, 2007, GENE THER, V14, P1189, DOI 10.1038/sj.gt.3302974
   CHANG K, 1992, CANCER RES, V52, P181
   Chang K, 1996, P NATL ACAD SCI USA, V93, P136, DOI 10.1073/pnas.93.1.136
   Dainty LA, 2007, GYNECOL ONCOL, V105, P563, DOI 10.1016/j.ygyno.2006.10.063
   Frierson HF, 2003, HUM PATHOL, V34, P605, DOI 10.1016/S0046-8177(03)00177-1
   Gjertsen MK, 2001, INT J CANCER, V92, P441, DOI 10.1002/ijc.1205
   Gubbels JAA, 2006, MOL CANCER, V5, DOI 10.1186/1476-4598-5-50
   Hassan R, 2005, AM J CLIN PATHOL, V124, P838, DOI 10.1309/F1B64CL7H8VJKEAF
   Hassan R, 2004, CLIN CANCER RES, V10, P3937, DOI 10.1158/1078-0432.CCR-03-0801
   Hassan R, 2007, CLIN CANCER RES, V13, P5144, DOI 10.1158/1078-0432.CCR-07-0869
   Hassan R, 2010, LUNG CANCER, V68, P455, DOI 10.1016/j.lungcan.2009.07.016
   Ho M, 2007, CLIN CANCER RES, V13, P1571, DOI 10.1158/1078-0432.CCR-06-2161
   Hung CF, 2007, GENE THER, V14, P921, DOI 10.1038/sj.gt.3302913
   Hung CF, 2007, VACCINE, V25, P127, DOI 10.1016/j.vaccine.2006.06.087
   Iacobuzio-Donahue CA, 2003, CANCER RES, V63, P8614
   Jaffee EM, 2001, J CLIN ONCOL, V19, P145, DOI 10.1200/JCO.2001.19.1.145
   Jemal A, 2009, CA-CANCER J CLIN, V59, P225, DOI 10.3322/caac.20006
   Johnston FM, 2009, CLIN CANCER RES, V15, P6511, DOI 10.1158/1078-0432.CCR-09-0565
   Kennedy R, 2008, IMMUNOL REV, V222, P129, DOI 10.1111/j.1600-065X.2008.00616.x
   Laheru D, 2005, NAT REV CANCER, V5, P459, DOI 10.1038/nrc1630
   Laheru D, 2008, CLIN CANCER RES, V14, P1455, DOI 10.1158/1078-0432.CCR-07-0371
   Lee AW, 2002, VACCINE, V20, pA8, DOI 10.1016/S0264-410X(02)00382-1
   Li M, 2008, MOL CANCER THER, V7, P286, DOI 10.1158/1535-7163.MCT-07-0483
   Maitra A, 2003, MODERN PATHOL, V16, P902, DOI 10.1097/01.MP.0000086072.56290.FB
   Marshall JL, 2005, J CLIN ONCOL, V23, P720, DOI 10.1200/JCO.2005.10.206
   Miyazawa M, 2010, CANCER SCI, V101, P433, DOI 10.1111/j.1349-7006.2009.01416.x
   Nakamura M, 2005, ONCOLOGY-BASEL, V68, P163, DOI 10.1159/000086770
   Nakamura M, 2002, CLIN CANCER RES, V8, P2742
   Ojima T, 2007, INT J CANCER, V120, P585, DOI 10.1002/ijc.22298
   Ojima T, 2008, INT J ONCOL, V32, P459
   Ojima T, 2007, INT J ONCOL, V31, P931
   Ordonez NG, 2003, AM J SURG PATHOL, V27, P1031, DOI 10.1097/00000478-200308000-00001
   Ordonez NG, 2003, MODERN PATHOL, V16, P192, DOI 10.1097/01.MP.0000056981.16578.C3
   Perez-Diez A, 1998, CANCER RES, V58, P5305
   Ramanathan RK, 2005, CANCER IMMUNOL IMMUN, V54, P254, DOI 10.1007/s00262-004-0581-1
   Rump A, 2004, J BIOL CHEM, V279, P9190, DOI 10.1074/jbc.M312372200
   Sener SF, 1999, J AM COLL SURGEONS, V189, P1, DOI 10.1016/S1072-7515(99)00075-7
   Song W, 1997, J EXP MED, V186, P1247, DOI 10.1084/jem.186.8.1247
   Steinbach D, 2007, EUR J HAEMATOL, V79, P281, DOI 10.1111/j.1600-0609.2007.00928.x
   Thomas AM, 2004, J EXP MED, V200, P297, DOI 10.1084/jem.20031435
   Ueda K, 2001, CANCER RES, V61, P6158
   Wang B, 2009, MOL CANCER THER, V8, DOI 10.1158/1535-7163.TARG-09-A121
   Watanabe H, 2005, PANCREAS, V30, P349, DOI 10.1097/01.mpa.0000160281.56828.76
   Yokokawa J, 2005, CLIN CANCER RES, V11, P6342, DOI 10.1158/1078-0432.CCR-05-0596
NR 49
TC 16
Z9 21
U1 0
U2 5
PU ELSEVIER IRELAND LTD
PI CLARE
PA ELSEVIER HOUSE, BROOKVALE PLAZA, EAST PARK SHANNON, CO, CLARE, 00000,
   IRELAND
SN 0304-3835
EI 1872-7980
J9 CANCER LETT
JI Cancer Lett.
PD JUN 1
PY 2011
VL 305
IS 1
BP 32
EP 39
DI 10.1016/j.canlet.2011.02.013
PG 8
WC Oncology
SC Oncology
GA 758BD
UT WOS:000290133600004
PM 21397388
DA 2021-05-03
ER

PT J
AU Lv, HM
   Zhang, HY
   Wu, JL
   Guan, YM
AF Lv, Huiming
   Zhang, Huiya
   Wu, Jiaolei
   Guan, Yongmei
TI Effect of plasmid-mediated stable interferon-gamma expression on
   proliferation and cell death in the SKOV-3 human ovarian cancer cell
   line
SO IMMUNOPHARMACOLOGY AND IMMUNOTOXICOLOGY
LA English
DT Article
DE Interferon-gamma; immunotherapy; ovarian carcinoma vaccine; plasmid
   vector; proliferation
ID IFN-GAMMA; CARCINOMA-CELLS; 1ST-LINE TREATMENT; INDUCED APOPTOSIS;
   GENE-TRANSFER; IN-VITRO; THERAPY; GROWTH; CARBOPLATIN; ACTIVATION
AB Introduction: High interferon-gamma (IFN-gamma) expression in tumors has been reported to be a favorable prognostic marker. Continuous exposure of ovarian cancer cells to IFN-gamma was previously shown to result in significant growth inhibition and apoptosis. Our goal in this study was to evaluate the effect of plasmid-mediated stable IFN-gamma expression on the SKOV-3 human ovarian carcinoma cell line.
   Methods: SKOV-3 cells were stably transfected with the pEGFP-IFN-gamma plasmid. IFN-gamma mRNA was detected by RT-PCR and IFN-gamma protein expression was measured by ELISA. Proliferation and cell death in transfected SKOV-3 cells were measured by methyl-thiazolyl tetrazolium (MTT) assay and Hoechst 33258 staining, respectively and compared with untransfected and empty vector-transfected cells.
   Results: pEGFP-IFN-gamma SKOV-3 cells efficiently expressed and secreted IFN-gamma. They exhibited significantly decreased cellular proliferation when compared with control untransfected or empty vector-transfected cells (P < 0.05). The mode of cell death was primarily apoptosis.
   Conclusions: Stable expression of IFN-gamma significantly inhibits the proliferation of ovarian carcinoma cells and has the potential to be used in clinical applications to treat ovarian carcinoma in the future.
C1 [Lv, Huiming; Zhang, Huiya; Wu, Jiaolei; Guan, Yongmei] Harbin Med Coll, Affiliated Hosp 1, Reprod Unit, Harbin, Peoples R China.
RP Guan, YM (corresponding author), 23 Youzheng Str, Harbin 150001, Peoples R China.
EM yongmeiguan@126.com
CR Alberts DS, 2008, GYNECOL ONCOL, V109, P174, DOI 10.1016/j.ygyno.2008.01.005
   Barton C, 2005, EUR J CANCER, V41, P1474, DOI 10.1016/j.ejca.2005.03.022
   Fathallah-Shaykh HM, 2000, J IMMUNOL, V164, P217, DOI 10.4049/jimmunol.164.1.217
   Freedman RS, 2000, CLIN CANCER RES, V6, P2268
   Harvat BL, 1997, ONCOGENE, V14, P2111, DOI 10.1038/sj.onc.1201055
   Ikeda H, 2002, CYTOKINE GROWTH F R, V13, P95, DOI 10.1016/S1359-6101(01)00038-7
   Inaba T, 2009, GYNECOL ONCOL, V115, P185, DOI 10.1016/j.ygyno.2009.07.015
   Indraccolo S, 2005, HUM GENE THER, V16, P957, DOI 10.1089/hum.2005.16.957
   Kim EJ, 2002, J CELL BIOCHEM, V85, P369, DOI 10.1002/jcb.10142
   Lynch HT, 2009, MOL ONCOL, V3, P97, DOI 10.1016/j.molonc.2009.02.004
   Maher SG, 2007, CURR MED CHEM, V14, P1279, DOI 10.2174/092986707780597907
   Marth C, 2006, INT J GYNECOL CANCER, V16, P1522, DOI 10.1111/j.1525-1438.2006.00622.x
   Marth C, 2004, AM J OBSTET GYNECOL, V191, P1598, DOI 10.1016/j.ajog.2004.05.007
   Melichar B, 2006, INT J GYNECOL CANCER, V16, P240, DOI 10.1111/j.1525-1438.2006.00294.x
   Park MY, 2010, CANCER GENE THER, V17, P356, DOI 10.1038/cgt.2009.78
   Qian HN, 2002, INT J GYNECOL CANCER, V12, P80, DOI 10.1046/j.1525-1438.2002.01060.x
   Recillas-Targa F, 2006, MOL BIOTECHNOL, V34, P337, DOI 10.1385/MB:34:3:337
   Rieder J, 2001, GYNECOL ONCOL, V82, P172, DOI 10.1006/gyno.2001.6242
   Schmeler KM, 2009, GYNECOL ONCOL, V113, P210, DOI 10.1016/j.ygyno.2009.02.007
   Seppanen M, 2008, ACTA OBSTET GYN SCAN, V87, P902, DOI 10.1080/00016340802283921
   Wall L, 2003, GYNECOL ONCOL, V88, pS149, DOI 10.1006/gyno.2002.6707
   Wall L, 2003, CLIN CANCER RES, V9, P2487
   Windbichler GH, 2000, BRIT J CANCER, V82, P1138
   Yang W, 2005, CHINESE MED J-PEKING, V118, P296
   Zhang LH, 2001, PARASITE IMMUNOL, V23, P11, DOI 10.1046/j.1365-3024.2001.00349.x
NR 25
TC 1
Z9 3
U1 0
U2 2
PU INFORMA HEALTHCARE
PI LONDON
PA TELEPHONE HOUSE, 69-77 PAUL STREET, LONDON EC2A 4LQ, ENGLAND
SN 0892-3973
J9 IMMUNOPHARM IMMUNOT
JI Immunopharmacol. Immunotoxicol.
PD SEP
PY 2011
VL 33
IS 3
BP 498
EP 503
DI 10.3109/08923973.2010.543685
PG 6
WC Immunology; Pharmacology & Pharmacy; Toxicology
SC Immunology; Pharmacology & Pharmacy; Toxicology
GA 802RI
UT WOS:000293528300015
PM 21226554
DA 2021-05-03
ER

PT J
AU Barrett, DM
   Zhao, YB
   Liu, XJ
   Jiang, SG
   Carpenito, C
   Kalos, M
   Carroll, RG
   June, CH
   Grupp, SA
AF Barrett, David M.
   Zhao, Yangbing
   Liu, Xiaojun
   Jiang, Shuguang
   Carpenito, Carmine
   Kalos, Michael
   Carroll, Richard G.
   June, Carl H.
   Grupp, Stephan A.
TI Treatment of Advanced Leukemia in Mice with mRNA Engineered T Cells
SO HUMAN GENE THERAPY
LA English
DT Article
ID ACUTE LYMPHOBLASTIC-LEUKEMIA; CHRONIC LYMPHOCYTIC-LEUKEMIA; BONE-MARROW
   TRANSPLANTATION; ADOPTIVE IMMUNOTHERAPY; GENE-THERAPY; IN-VIVO;
   RETROVIRAL INTEGRATION; CHIMERIC RECEPTORS; ANTITUMOR-ACTIVITY;
   OVARIAN-CANCER
AB Cytotoxic T lymphocytes (CTLs) modified with chimeric antigen receptors (CARs) for adoptive immunotherapy of hematologic malignancies are effective in preclinical models and are being tested in several clinical trials. Although CTLs bearing stably expressed CARs generated by integrating viral vectors are efficacious and have potential long-term persistence, this mechanism of CAR expression can potentially result in significant toxicity. T cells were electroporated with an optimized in vitro transcribed RNA encoding a CAR against CD19. These RNA CAR CTLs were then tested in vitro and in vivo for efficacy. We found that T cells expressing an anti-CD19 CAR introduced by electroporation with optimized mRNA were potent and specific killers of CD19 target cells. CD19 RNA CAR T cells given to immunodeficient mice bearing xenografted leukemia rapidly migrated to sites of disease and retained significant target-specific lytic activity. Unexpectedly, a single injection of CD19 RNA CAR T cells reduced disease burden within 1 day after administration, resulting in a significant prolongation of survival in an aggressive leukemia xenograft model. The surface expression of the RNA CARs may be titrated, giving T cells with potentially tunable levels of effector functions such as cytokine release and cytotoxicity. RNA CARs are a genetic engineering approach that should not be subject to genotoxicity, and they provide a platform for rapidly optimizing CAR design before proceeding to more costly and laborious stable expression systems.
C1 [Zhao, Yangbing; Liu, Xiaojun; Jiang, Shuguang; Carpenito, Carmine; Kalos, Michael; Carroll, Richard G.; June, Carl H.] Univ Penn, Ctr Canc, Abramson Family Canc Res Inst, Philadelphia, PA 19104 USA.
   [Barrett, David M.; Grupp, Stephan A.] Childrens Hosp Philadelphia, Div Oncol, Philadelphia, PA 19104 USA.
   [Grupp, Stephan A.] Childrens Hosp Philadelphia, Dept Pathol, Philadelphia, PA 19104 USA.
RP June, CH (corresponding author), Univ Penn, Ctr Canc, Abramson Family Canc Res Inst, Philadelphia, PA 19104 USA.
EM cjune@exchange.upenn.edu
FU Weinberg, Cookies for Kids; W.W. Smith Foundation;  [R01CA120409]; 
   [P01CA066726];  [R01CA102646]; NATIONAL CANCER INSTITUTEUnited States
   Department of Health & Human ServicesNational Institutes of Health (NIH)
   - USANIH National Cancer Institute (NCI) [R01CA120409, R01CA102646,
   T32CA009615, P01CA066726] Funding Source: NIH RePORTER
FX This work was supported in part by research grants R01CA120409 and
   P01CA066726 (C.H.J.) and R01CA102646 (S. A. G.) and by Weinberg, Cookies
   for Kids, and W.W. Smith Foundation grants (S. A. G.). D. M. B. designed
   the research, performed the experiments, interpreted the data, and wrote
   the paper. X. L. and S.J. performed research. C. C., M. K., and R. G. C.
   designed the research and interpreted the data. S. A. G, Y.Z., and
   C.H.J. designed the research, and wrote the paper.
CR Betts MR, 2004, METHOD CELL BIOL, V75, P497
   Birkholz K, 2009, GENE THER, V16, P596, DOI 10.1038/gt.2008.189
   Brentjens R, 2010, MOL THER, V18, P666, DOI 10.1038/mt.2010.31
   Brentjens RJ, 2007, CLIN CANCER RES, V13, P5426, DOI 10.1158/1078-0432.CCR-07-0674
   Brocker T, 1998, ADV IMMUNOL, V68, P257, DOI 10.1016/S0065-2776(08)60561-1
   Buning H, 2010, HUM GENE THER, V21, P1039, DOI 10.1089/hum.2010.131
   Bushman FD, 2007, J CLIN INVEST, V117, P2083, DOI 10.1172/JCI32949
   Carpenito C, 2009, P NATL ACAD SCI USA, V106, P3360, DOI 10.1073/pnas.0813101106
   Cheadle EJ, 2010, J IMMUNOL, V184, P1885, DOI 10.4049/jimmunol.0901440
   Deeks SG, 2002, MOL THER, V5, P788, DOI 10.1006/mthe.2002.0611
   Dobrenkov K, 2008, J NUCL MED, V49, P1162, DOI 10.2967/jnumed.107.047324
   ESHHAR Z, 1993, P NATL ACAD SCI USA, V90, P720, DOI 10.1073/pnas.90.2.720
   Eshhar Z, 1997, CANCER IMMUNOL IMMUN, V45, P131, DOI 10.1007/s002620050415
   Hacein-Bey-Abina S, 2008, J CLIN INVEST, V118, P3132, DOI 10.1172/JCI35700
   Hermans IF, 2004, J IMMUNOL METHODS, V285, P25, DOI 10.1016/j.jim.2003.10.017
   Heslop HE, 2010, MOL THER, V18, P661, DOI 10.1038/mt.2010.42
   HOROWITZ MM, 1990, BLOOD, V75, P555
   Imai C, 2004, LEUKEMIA, V18, P676, DOI 10.1038/sj.leu.2403302
   James SE, 2010, J IMMUNOL, V184, P4284, DOI 10.4049/jimmunol.0903701
   Kalchenko V, 2006, J BIOMED OPT, V11, DOI 10.1117/1.2364903
   Kalos M, 2011, SCI TRANSL MED, V3, DOI 10.1126/scitranslmed.3002842
   Kershaw MH, 2006, CLIN CANCER RES, V12, P6106, DOI 10.1158/1078-0432.CCR-06-1183
   Lamers CH, 2006, J CLIN ONCOL, V24, pe20, DOI DOI 10.1200/JCO.2006.05.9964
   Levine BL, 1997, J IMMUNOL, V159, P5921
   Li L, 2010, CANCER GENE THER, V17, P147, DOI 10.1038/cgt.2009.61
   Maher J, 2002, NAT BIOTECHNOL, V20, P70, DOI 10.1038/nbt0102-70
   MALONE RW, 1989, P NATL ACAD SCI USA, V86, P6077, DOI 10.1073/pnas.86.16.6077
   Marktel S, 2003, BLOOD, V101, P1290, DOI 10.1182/blood-2002-08-2351
   Masters JR, 2001, P NATL ACAD SCI USA, V98, P8012, DOI 10.1073/pnas.121616198
   MEHTA J, 1993, LEUKEMIA LYMPHOMA, V10, P427, DOI 10.3109/10428199309148199
   Milone MC, 2009, MOL THER, V17, P1453, DOI 10.1038/mt.2009.83
   Morgan RA, 2010, MOL THER, V18, P843, DOI 10.1038/mt.2010.24
   NADLER LM, 1983, J IMMUNOL, V131, P244
   Nienhuis AW, 2006, MOL THER, V13, P1031, DOI 10.1016/j.ymthe.2006.03.001
   Pinthus JH, 2004, J CLIN INVEST, V114, P1774, DOI 10.1172/JCI200422284
   Plosker GL, 2003, DRUGS, V63, P803, DOI 10.2165/00003495-200363080-00005
   Porter DL, 2011, N ENGL J MED
   Pule MA, 2008, NAT MED, V14, P1264, DOI 10.1038/nm.1882
   Rabinovich PM, 2009, HUM GENE THER, V20, P51, DOI 10.1089/hum.2008.068
   Sadelain M, 2009, CURR OPIN IMMUNOL, V21, P215, DOI 10.1016/j.coi.2009.02.009
   Sato T, 2007, MOL THER, V15, P962, DOI 10.1038/mt.sj.6300122
   Shaffer DR, 2011, BLOOD, V117, P4304, DOI 10.1182/blood-2010-04-278218
   Singh H, 2008, CANCER RES, V68, P2961, DOI 10.1158/0008-5472.CAN-07-5600
   Suhoski MM, 2007, MOL THER, V15, P981, DOI 10.1038/mt.sj.6300134
   Teachey DT, 2008, BLOOD, V112, P2020, DOI 10.1182/blood-2008-02-137141
   Teachey DT, 2006, BLOOD, V107, P1149, DOI 10.1182/blood-2005-05-1935
   Till BG, 2008, BLOOD, V112, P2261, DOI 10.1182/blood-2007-12-128843
   van Vollenhoven RF, 2010, J RHEUMATOL, V37, P558, DOI 10.3899/jrheum.090856
   Yoon SH, 2009, CANCER GENE THER, V16, P489, DOI 10.1038/cgt.2008.98
   Zhao H, 2005, J BIOMED OPT, V10, DOI 10.1117/1.2032388
   Zhao YB, 2006, MOL THER, V13, P151, DOI 10.1016/j.ymthe.2005.07.688
   Zhao YB, 2005, J IMMUNOL, V174, P4415, DOI 10.4049/jimmunol.174.7.4415
NR 52
TC 118
Z9 122
U1 5
U2 35
PU MARY ANN LIEBERT, INC
PI NEW ROCHELLE
PA 140 HUGUENOT STREET, 3RD FL, NEW ROCHELLE, NY 10801 USA
SN 1043-0342
EI 1557-7422
J9 HUM GENE THER
JI Hum. Gene Ther.
PD DEC
PY 2011
VL 22
IS 12
BP 1575
EP 1586
DI 10.1089/hum.2011.070
PG 12
WC Biotechnology & Applied Microbiology; Genetics & Heredity; Medicine,
   Research & Experimental
SC Biotechnology & Applied Microbiology; Genetics & Heredity; Research &
   Experimental Medicine
GA 865XH
UT WOS:000298343700011
PM 21838572
OA Green Published
DA 2021-05-03
ER

PT J
AU Pfisterer, J
   Harter, P
   Simonelli, C
   Peters, M
   Berek, J
   Sabbatini, P
   du Bois, A
AF Pfisterer, Jacobus
   Harter, Philipp
   Simonelli, Cecilia
   Peters, Martin
   Berek, Jonathan
   Sabbatini, Paul
   du Bois, Andreas
TI Abagovomab for ovarian cancer
SO EXPERT OPINION ON BIOLOGICAL THERAPY
LA English
DT Article
ID SOUTHWEST-ONCOLOGY-GROUP; EPITHELIAL OVARIAN; RANDOMIZED-TRIAL; PHASE-I;
   CARCINOMA; SURVIVAL; CONSOLIDATION; CHEMOTHERAPY; CARBOPLATIN;
   PACLITAXEL
AB Areas covered: The development status and the possible role of specific immunotherapy of abagovomab are discussed in the context of the possible therapeutic options for maintenance therapy in advanced OC. An overview of abagovomab, generation and mechanism of action, Phase I/II results and the status of the Phase II/III ongoing trial is given.
   Expert opinion: Abagovomab stimulates the humoral immune response and the cell-mediated immune response in the studies conducted to date. In the proof of concept (POC) study abagovomab prolonged overall survival in those OC recurrent patients who showed an immune response. Abagovomab has an excellent safety and tolerability profile. These characteristics make abagovomab an optimal candidate for a maintenance treatment for OC patients after frontline therapy. The final results of the Phase II/III pivotal study evaluating abagovomab in this setting will be available in the first half of 2011.
C1 [Pfisterer, Jacobus; Peters, Martin] Stadt Klinikum Solingen, Klin Gynakol & Geburtshilfe, D-42653 Solingen, Germany.
   [Harter, Philipp; du Bois, Andreas] Klinikum Essen Mitte, Dept Gynecol Oncol, Essen, Germany.
   [Simonelli, Cecilia] Menarini Ric, Rome, Italy.
   [Berek, Jonathan] Stanford Univ, Sch Med, Hosp & Clin, Stanford, CA 94305 USA.
   [Sabbatini, Paul] Mem Sloan Kettering Canc Ctr, New York, NY 10021 USA.
RP Pfisterer, J (corresponding author), Stadt Klinikum Solingen, Klin Gynakol & Geburtshilfe, Gotenstr 1, D-42653 Solingen, Germany.
EM gynaekologie@klinikumsolingen.de
FU Menarini
FX J Pfisterer is a member of the AGO Study Group and has received
   speaker's honoraria and research funding for the MIMOSA study from
   Menarini. C Simonelli is an employee of Menarini. J Berek and P
   Sabbatini are members of the COGI Study Group and have received
   speaker's honoraria and research funding for the MIMOSA study from
   Menarini. P Harter, M Peters and A du Bois declare no conflict of
   interest.
CR Barakat RR, 2002, J CLIN ONCOL, V20, P694, DOI 10.1200/JCO.20.3.694
   Bast RC, 1998, INT J BIOL MARKER, V13, P179
   Berek J, 2009, J CLIN ONCOL, V27, P418, DOI 10.1200/JCO.2008.17.8400
   BEREK JS, 2003, J CLIN ONCOL S, V21, P168
   Braly P, 2009, J IMMUNOTHER, V32, P54, DOI 10.1097/CJI.0b013e31818b3dad
   Burger RA, 2010, J CLIN ONCOL, V28, DOI 10.1200/jco.2010.28.18_suppl.lba1
   *CLIN GOV, 2010, EFF SAF PAZ MON 1 LI
   *CLIN GOV, 2010, TEMS CARB PACL 1 LIN
   *CLIN GOV, 2006, PACL CARB SOR 1 LIN
   *CLIN GOV, 2010, BIBF 1120 PLAC COMB
   *CLIN GOV, 2005, PACL POL PACL OBS TR
   *CLIN GOV, 2005, ERL OBS TREAT PAT WH
   du Bois A, 2005, ANN ONCOL, V16, P7, DOI 10.1093/annonc/mdi961
   du Bois A, 2009, CANCER-AM CANCER SOC, V115, P1234, DOI 10.1002/cncr.24149
   FAYERS PM, 1993, INT J GYNECOL CANCER, V3, P285, DOI 10.1046/j.1525-1438.1993.03050285.x
   Fendrick JL, 1997, TUMOR BIOL, V18, P278, DOI 10.1159/000218041
   Ferlay J, 2007, ANN ONCOL, V18, P581, DOI 10.1093/annonc/mdl498
   Globocan, 2008, CANC INC MORT WORLDW
   HAKES TB, 1992, GYNECOL ONCOL, V45, P284, DOI 10.1016/0090-8258(92)90305-3
   Jemal A, 2006, CA-CANCER J CLIN, V56, P106, DOI 10.3322/canjclin.56.2.106
   JERNE NK, 1974, ANN INST PASTEUR IMM, VC125, P373
   KUFE DW, 2003, NHI CANC MED
   Lambert HE, 1997, ANN ONCOL, V8, P327, DOI 10.1023/A:1008256431090
   Markman M, 2003, J CLIN ONCOL, V21, P2460, DOI 10.1200/JCO.2003.07.013
   Markman M, 2009, GYNECOL ONCOL, V114, P195, DOI 10.1016/j.ygyno.2009.04.012
   MEIER W, 2010, INT GYN CANC SOC IGC, P435
   National Cancer Institute, 2010, SURV EP END RES SEER
   Ozols RF, 2003, J CLIN ONCOL, V21, P2451, DOI 10.1200/JCO.2003.03.039
   Pecorelli S, 2009, J CLIN ONCOL, V27, P4642, DOI 10.1200/JCO.2009.21.9691
   Pfisterer J, 2006, ANN ONCOL, V17, P1568, DOI 10.1093/annonc/mdl357
   PFISTERER J, 2010, INT GYN CANC 6SOCIET, P805
   Reinartz S, 2004, CLIN CANCER RES, V10, P1580, DOI 10.1158/1078-0432.CCR-03-0056
   Rothenberg ML, 2001, GYNECOL ONCOL, V82, P317, DOI 10.1006/gyno.2001.6274
   SABBATINI P, 2010, J CLIN ONCOL S5036, V28, pS15
   Sabbatini P, 2006, CLIN CANCER RES, V12, P5503, DOI 10.1158/1078-0432.CCR-05-2670
   SCHLEBUSCH H, 1995, HYBRIDOMA, V14, P167, DOI 10.1089/hyb.1995.14.167
   Wagner U, 2001, CLIN CANCER RES, V7, P1154
   Yin BWT, 2001, J BIOL CHEM, V276, P27371, DOI 10.1074/jbc.M103554200
NR 38
TC 9
Z9 9
U1 0
U2 0
PU TAYLOR & FRANCIS LTD
PI ABINGDON
PA 2-4 PARK SQUARE, MILTON PARK, ABINGDON OR14 4RN, OXON, ENGLAND
SN 1471-2598
EI 1744-7682
J9 EXPERT OPIN BIOL TH
JI Expert Opin. Biol. Ther.
PD MAR
PY 2011
VL 11
IS 3
BP 395
EP 403
DI 10.1517/14712598.2011.553598
PG 9
WC Biotechnology & Applied Microbiology; Medicine, Research & Experimental
SC Biotechnology & Applied Microbiology; Research & Experimental Medicine
GA 718CV
UT WOS:000287098500012
PM 21241213
DA 2021-05-03
ER

PT J
AU Kubler, K
   Pesch, CT
   Gehrke, N
   Riemann, S
   Dassler, J
   Coch, C
   Landsberg, J
   Wimmenauer, V
   Polcher, M
   Rudlowski, C
   Tuting, T
   Kuhn, W
   Hartmann, G
   Barchet, W
AF Kuebler, Kirsten
   Pesch, Carola Tho
   Gehrke, Nadine
   Riemann, Soheila
   Dassler, Juliane
   Coch, Christoph
   Landsberg, Jennifer
   Wimmenauer, Vera
   Poelcher, Martin
   Rudlowski, Christian
   Tueting, Thomas
   Kuhn, Walther
   Hartmann, Gunther
   Barchet, Winfried
TI Immunogenic cell death of human ovarian cancer cells induced by
   cytosolic poly(I:C) leads to myeloid cell maturation and activates NK
   cells
SO EUROPEAN JOURNAL OF IMMUNOLOGY
LA English
DT Article
DE Innate immunity; MDA-5; Ovarian cancer; Poly(I:C); Tumor immunogenicity
ID TUMOR-INFILTRATING LYMPHOCYTES; INDEPENDENT PROGNOSTIC-FACTOR;
   NF-KAPPA-B; INTERFERON-GAMMA; RIG-I; TARGETED ACTIVATION; APOPTOSIS;
   EXPRESSION; RNA; RECOGNITION
AB Owing to high rates of tumor relapse, ovarian cancer remains a fatal disease for which new therapeutic approaches are urgently needed. Accumulating evidence indicates that immune stimulation may delay or even prevent disease recurrence in ovarian cancer. In order to elicit proinflammatory signals that induce or amplify antitumor immune reactivity, we mimicked viral infection in ascites-derived ovarian cancer cells. By transfection or electroporation we targeted the synthetic double-stranded RNA poly(I:C) intracellularly in order to activate melanoma differentiation-associated gene-5 (MDA-5), a sensor of viral RNA in the cytosol of somatic cells. Cancer cells reacted with enhanced expression of HLA-class I, release of CXCL10, IL-6, and type I IFN as well as tumor cell apoptosis. Monocytes and monocyte-derived DCs (MoDCs) engulfed MDA-5-activated cancer cells, and subsequently upregulated HLA-class I/II and costimulatory molecules, and secreted CXCL10 and IFN-alpha. Further, this proinflammatory milieu promoted cytolytic activity and IFN-gamma secretion of NK cells. Thus, our data suggest that the engagement of MDA-5 in a whole tumor cell vaccine is a promising approach for the immunotherapy of ovarian cancer.
C1 [Barchet, Winfried] Univ Bonn, Ctr Integrated Oncol, Inst Clin Chem & Clin Pharmacol, D-53127 Bonn, Germany.
   [Kuebler, Kirsten; Poelcher, Martin; Rudlowski, Christian; Kuhn, Walther] Univ Bonn, Dept Obstet & Gynecol, D-53127 Bonn, Germany.
   [Landsberg, Jennifer; Tueting, Thomas] Univ Bonn, Ctr Integrated Oncol, Dept Dermatol & Allergol, Lab Expt Dermatol, D-53127 Bonn, Germany.
RP Barchet, W (corresponding author), Univ Bonn, Ctr Integrated Oncol, Inst Clin Chem & Clin Pharmacol, Sigmund Freud Str 25, D-53127 Bonn, Germany.
EM Winfried.Barchet@ukb.uni-bonn.de
RI Tuting, Thomas/AAJ-3610-2021; Landsberg, Jennifer/AAF-5113-2019;
   Hartmann, Gunther/P-7492-2017
OI Tuting, Thomas/0000-0001-7146-0934; Landsberg,
   Jennifer/0000-0001-8029-3883; Hartmann, Gunther/0000-0003-1021-2018;
   Kubler, Kirsten/0000-0002-0342-5579; Barchet,
   Winfried/0000-0002-6745-6606
FU Deutsche ForschungsgemeinschaftGerman Research Foundation (DFG)
   [BA3544/1-1, SFB704]; University of Bonn
FX The authors thank Bettina Langhans for help in establishing ELISPOT
   assays, Juan Jose Hernando and Martin Schlee for helpful discussions and
   providing IGROV-1 SKOV-3, and HEK-Blue (TM) IFN-alpha/beta reporter cell
   lines, Katherine Roby for kindly providing ID8 cells, and Jasper van den
   Boorn for critical reading of the manuscript. This work was supported by
   Deutsche Forschungsgemeinschaft grants BA3544/1-1 and SFB704 (W.
   Barchet), BONFOR grants of the University of Bonn (K. Kubler and W.
   Barchet) and a Maria von Linden grant of the University of Bonn (K.
   Kubler).
CR Alexopoulou L, 2001, NATURE, V413, P732, DOI 10.1038/35099560
   Alter G, 2004, J IMMUNOL METHODS, V294, P15, DOI 10.1016/j.jim.2004.08.008
   ANDRE F, 2004, J CLIN ONCOL, V22, P9619
   Barchet W, 2008, CURR OPIN IMMUNOL, V20, P389, DOI 10.1016/j.coi.2008.07.007
   BENARD J, 1985, CANCER RES, V45, P4970
   BEREK JS, 1985, CANCER RES, V45, P4447
   Besch R, 2009, J CLIN INVEST, V119, P2399, DOI 10.1172/JCI37155
   Chattopadhyay S, 2010, EMBO J, V29, P1762, DOI 10.1038/emboj.2010.50
   Chiang CLL, 2010, SEMIN IMMUNOL, V22, P132, DOI 10.1016/j.smim.2010.02.004
   Dunn GP, 2006, NAT REV IMMUNOL, V6, P836, DOI 10.1038/nri1961
   Eisenthal A, 2001, HUM PATHOL, V32, P803, DOI 10.1053/hupa.2001.26455
   FOGH J, 1977, JNCI-J NATL CANCER I, V59, P221, DOI 10.1093/jnci/59.1.221
   Gitlin L, 2006, P NATL ACAD SCI USA, V103, P8459, DOI 10.1073/pnas.0603082103
   Goubau D, 2009, EUR J IMMUNOL, V39, P527, DOI 10.1002/eji.200838832
   Kane KL, 1996, CLIN DIAGN LAB IMMUN, V3, P295, DOI 10.1128/CDLI.3.3.295-300.1996
   Kato H, 2006, NATURE, V441, P101, DOI 10.1038/nature04734
   Kubler K, 2010, CANCER RES, V70, P5293, DOI 10.1158/0008-5472.CAN-10-0825
   LOTZOVA E, 1984, CANCER IMMUNOL IMMUN, V17, P124, DOI 10.1007/BF00200048
   Marth C, 2004, AM J OBSTET GYNECOL, V191, P1598, DOI 10.1016/j.ajog.2004.05.007
   McCartney S, 2009, J EXP MED, V206, P2967, DOI 10.1084/jem.20091181
   Melichar B, 2003, INT J GYNECOL CANCER, V13, P435, DOI 10.1046/j.1525-1438.2003.13331.x
   Nguyen KB, 2002, SCIENCE, V297, P2063, DOI 10.1126/science.1074900
   North J, 2007, J IMMUNOL, V178, P85, DOI 10.4049/jimmunol.178.1.85
   Odunsi K, 2008, AM J REPROD IMMUNOL, V59, P62, DOI 10.1111/j.1600-0897.2007.00560.x
   Paone A, 2008, CARCINOGENESIS, V29, P1334, DOI 10.1093/carcin/bgn149
   Pichlmair A, 2007, IMMUNITY, V27, P370, DOI 10.1016/j.immuni.2007.08.012
   Poeck H, 2008, NAT MED, V14, P1256, DOI 10.1038/nm.1887
   Riccardi C, 2006, NAT PROTOC, V1, P1458, DOI 10.1038/nprot.2006.238
   Roby KF, 2000, CARCINOGENESIS, V21, P585, DOI 10.1093/carcin/21.4.585
   Rolland P, 2007, CLIN CANCER RES, V13, P3591, DOI 10.1158/1078-0432.CCR-06-2087
   Salaun B, 2006, J IMMUNOL, V176, P4894, DOI 10.4049/jimmunol.176.8.4894
   Sato E, 2005, P NATL ACAD SCI USA, V102, P18538, DOI 10.1073/pnas.0509182102
   Schlee M, 2009, IMMUNOL REV, V227, P66, DOI 10.1111/j.1600-065X.2008.00724.x
   Schondorf T, 2004, ANTI-CANCER DRUG, V15, P265, DOI 10.1097/01.cad.0000119457.84063.cb
   Shepherd TG, 2006, NAT PROTOC, V1, P2643, DOI 10.1038/nprot.2006.328
   Tomsova M, 2008, GYNECOL ONCOL, V108, P415, DOI 10.1016/j.ygyno.2007.10.016
   Tormo D, 2009, CANCER CELL, V16, P103, DOI 10.1016/j.ccr.2009.07.004
   vanEngeland M, 1996, CYTOMETRY, V24, P131, DOI 10.1002/(SICI)1097-0320(19960601)24:2<131::AID-CYTO5>3.0.CO;2-M
   Weber A, 2010, CELL DEATH DIFFER, V17, P942, DOI 10.1038/cdd.2009.190
   Windbichler GH, 2000, BRIT J CANCER, V82, P1138
   Yoneda K, 2008, INT J ONCOL, V33, P929, DOI 10.3892/ijo_00000080
   Zhang L, 2003, NEW ENGL J MED, V348, P203, DOI 10.1056/NEJMoa020177
   Zitvogel L, 2009, J CLIN INVEST, V119, P2127, DOI 10.1172/JCI39991
NR 43
TC 33
Z9 33
U1 1
U2 7
PU WILEY
PI HOBOKEN
PA 111 RIVER ST, HOBOKEN 07030-5774, NJ USA
SN 0014-2980
EI 1521-4141
J9 EUR J IMMUNOL
JI Eur. J. Immunol.
PD OCT
PY 2011
VL 41
IS 10
BP 3028
EP 3039
DI 10.1002/eji.201141555
PG 12
WC Immunology
SC Immunology
GA 837KB
UT WOS:000296199000025
PM 21728171
DA 2021-05-03
ER

PT J
AU Peng, SW
   Ma, B
   Chen, SH
   Hung, CF
   Wu, TC
AF Peng, Shiwen
   Ma, Barbara
   Chen, Shu-Hsia
   Hung, Chien-Fu
   Wu, T. C.
TI DNA vaccines delivered by human papillomavirus pseudovirions as a
   promising approach for generating antigen-specific CD8+T cell immunity
SO CELL AND BIOSCIENCE
LA English
DT Article
ID DENDRITIC CELLS; OVARIAN-CANCER; TUMOR-ANTIGEN; IN-VIVO; VACCINATION;
   RESPONSES; PARTICLES; GENE; NEUTRALIZATION; IMMUNOTHERAPY
AB Background: Human papillomavirus (HPV) pseudovirions have recently been shown to deliver DNA efficiently in vivo, resulting in the priming of antigen-specific CD8+ T cells in vaccinated mice. In the current study, we compare the different preparation methods for the generation of HPV pseudovirions for their ability to efficiently infect cells. We also compare the antigen-specific CD8+ T cell immune responses generated by different DNA delivery methods and several commonly used forms of vaccination with that of HPV pseudovirions.
   Results: We found that the preparation method of pseudovirions is important for the efficient delivery of encapsidated DNA. We have shown that vaccination with DNA encoding model antigen ovalbumin (OVA) delivered by HPV-16 pseudovirions was capable of generating therapeutic antitumor effects against OVA-expressing tumor. In addition, vaccination with DNA encoding OVA delivered by HPV-16 pseudovirions generated the highest number of OVA-specific CD8+ T cells in mice in our system compared to DNA delivered by other delivery methods. We also found that vaccination with OVA DNA delivered by HPV-16 pseudovirions generated the highest number of OVA-specific CD8+ T cells in mice compared to other forms of antigen-specific vaccines. Furthermore, HPV-16 pseudovirions were capable of carrying DNA vaccine encoding clinically relevant antigen, telomerase reverse transcriptase, to generate antigen-specific CD8+ T cell immune responses.
   Conclusions: Our data suggest that DNA vaccines delivered by HPV-16 pseudovirions may be advantageous compared to other delivery methods and other forms of antigen-specific vaccines for application to antigen-specific immunotherapy.
C1 [Peng, Shiwen; Ma, Barbara; Hung, Chien-Fu; Wu, T. C.] Johns Hopkins Med Inst, Dept Pathol, Baltimore, MD 21205 USA.
   [Wu, T. C.] Johns Hopkins Med Inst, Dept Obstet & Gynecol, Baltimore, MD 21205 USA.
   [Hung, Chien-Fu; Wu, T. C.] Johns Hopkins Med Inst, Dept Oncol, Baltimore, MD 21205 USA.
   [Wu, T. C.] Johns Hopkins Med Inst, Dept Mol Microbiol & Immunol, Baltimore, MD 21205 USA.
   [Chen, Shu-Hsia] Mt Sinai Sch Med, Dept Oncol Sci, New York, NY USA.
RP Wu, TC (corresponding author), Johns Hopkins Med Inst, Dept Pathol, Baltimore, MD 21205 USA.
EM wutc@jhmi.edu
FU SPORE programs of the National Cancer Institute [P50 CA098252, P50
   CA96784-06];  [1 RO1 CA114425 01]; NATIONAL CANCER INSTITUTEUnited
   States Department of Health & Human ServicesNational Institutes of
   Health (NIH) - USANIH National Cancer Institute (NCI) [R01CA109322,
   P50CA098252, P50CA096784, R01CA114425] Funding Source: NIH RePORTER
FX We would like to thank Richard Roden for helpful discussions. We would
   also like to thank Janson Trieu and Ellen Axenfeld for critical review
   of this manuscript. This work was supported by 1 RO1 CA114425 01 (Wu)
   and SPORE programs (P50 CA098252 and P50 CA96784-06) of the National
   Cancer Institute.
CR Bijker MS, 2007, J IMMUNOL, V179, P5033, DOI 10.4049/jimmunol.179.8.5033
   Buck CB, 2005, METH MOLEC MED, V119, P445
   Buck CB, 2004, J VIROL, V78, P751, DOI 10.1128/JVI.78.2.751-757.2004
   Campos SK, 2009, PLOS ONE, V4, DOI 10.1371/journal.pone.0004463
   Chang CL, 2009, MOL THER, V17, P1365, DOI 10.1038/mt.2009.118
   Cheng WF, 2001, J CLIN INVEST, V108, P669, DOI 10.1172/JCI12346
   FELTKAMP MCW, 1993, EUR J IMMUNOL, V23, P2242, DOI 10.1002/eji.1830230929
   Gambhira R, 2009, VIROL J, V6, DOI 10.1186/1743-422X-6-176
   Harley CB, 2008, NAT REV CANCER, V8, P167, DOI 10.1038/nrc2275
   Hung CF, 2001, CANCER RES, V61, P3698
   Jacob J, 2006, CELL IMMUNOL, V240, P96, DOI 10.1016/j.cellimm.2006.07.002
   Kang TH, 2007, CANCER RES, V67, P802, DOI 10.1158/0008-5472.CAN-06-2638
   Kim JW, 2004, GENE THER, V11, P1011, DOI 10.1038/sj.gt.3302252
   Kim TW, 2004, CANCER RES, V64, P400, DOI 10.1158/0008-5472.CAN-03-1475
   Kim TW, 2003, J CLIN INVEST, V112, P109, DOI 10.1172/JCI200317293
   Ma B, 2011, THER DELIV, V2, P427, DOI [10.4155/tde.11.28, 10.4155/TDE.11.28]
   Mennuni C, 2008, CANCER RES, V68, P9865, DOI 10.1158/0008-5472.CAN-08-1603
   Nelson D, 2000, J IMMUNOL, V165, P6123, DOI 10.4049/jimmunol.165.11.6123
   Norbury CC, 2001, J IMMUNOL, V166, P4355, DOI 10.4049/jimmunol.166.7.4355
   Peng S, 2010, GENE THER, V17, P1453, DOI 10.1038/gt.2010.106
   Peng SW, 2004, J VIROL, V78, P8468, DOI 10.1128/JVI.78.16.8468-8476.2004
   Peng SW, 2005, HUM GENE THER, V16, P584, DOI 10.1089/hum.2005.16.584
   Shi W, 2001, J VIROL, V75, P10139, DOI 10.1128/JVI.75.21.10139-10148.2001
   Touze A, 1998, NUCLEIC ACIDS RES, V26, P1317, DOI 10.1093/nar/26.5.1317
   Trimble C, 2003, VACCINE, V21, P4036, DOI 10.1016/S0264-410X(03)00275-5
   Trimble CL, 2009, CLIN CANCER RES, V15, P361, DOI 10.1158/1078-0432.CCR-08-1725
   Yan MY, 2005, IMMUNOL CELL BIOL, V83, P83, DOI 10.1111/j.1440-1711.2004.01291.x
   Yang RC, 2004, J VIROL, V78, P11152, DOI 10.1128/JVI.78.20.11152-11160.2004
   Zhang YQ, 2010, MOL THER, V18, P692, DOI 10.1038/mt.2009.318
NR 29
TC 5
Z9 5
U1 0
U2 1
PU BIOMED CENTRAL LTD
PI LONDON
PA 236 GRAYS INN RD, FLOOR 6, LONDON WC1X 8HL, ENGLAND
SN 2045-3701
J9 CELL BIOSCI
JI Cell Biosci.
PD JUL 28
PY 2011
VL 1
AR 26
DI 10.1186/2045-3701-1-26
PG 11
WC Biochemistry & Molecular Biology
SC Biochemistry & Molecular Biology
GA 982PE
UT WOS:000307057100001
PM 21798027
OA DOAJ Gold, Green Published
DA 2021-05-03
ER

PT J
AU Chen, Y
   Xie, Y
   Chan, T
   Sami, A
   Ahmed, S
   Liu, Q
   Xiang, J
AF Chen, Y.
   Xie, Y.
   Chan, T.
   Sami, A.
   Ahmed, S.
   Liu, Q.
   Xiang, J.
TI Adjuvant effect of HER-2/neu-specific adenoviral vector stimulating
   CD8(+) T and natural killer cell responses on anti-HER-2/neu antibody
   therapy for well-established breast tumors in HER-2/neu transgenic mice
SO CANCER GENE THERAPY
LA English
DT Article
DE adenoviral vaccine; antibody therapy; HER-2/neu; breast cancer; CD8(+)
   CTL; NK
ID MONOCLONAL-ANTIBODY; IN-VIVO; IMMUNE-RESPONSES; OVARIAN-CANCER; NEU
   ONCOGENE; TRASTUZUMAB RESISTANCE; AUTOIMMUNE VITILIGO; ANTITUMOR
   IMMUNITY; NONHUMAN-PRIMATES; DNA VACCINATION
AB Approximately one third of patients with advanced human epidermal growth factor receptor 2 (HER-2)/neu-positive breast cancer respond to trastuzumab monotherapy, a humanized anti-HER-2/neu antibody. However, de novo and acquired antibody resistance is one of the major limitations of trastuzumab therapy warranting the search for other therapeutic strategies. One of the most remarkable features of adenovirus (AdV)-based vaccine is its ability to induce exceptionally high and sustained frequencies of transgene product-specific CD8(+) T-cell responses. In this study, we constructed two recombinant AdVs (AdV(OVA) and AdV(HER-2)) expressing ovalbumin (OVA) and HER-2/neu, and assessed AdV-induced antigen-specific cellular immune responses and preventive/therapeutic antitumor immunity. We demonstrate that AdV(OVA) stimulates efficient OVA-specific CD8(+) cytotoxic T lymphocyte (CTL) and natural killer responses, leading to preventive long-term immunity against OVA-expressing BL6-10ova melanoma in wild-type C56BL/6 mice. We further demonstrate that AdV(HER-2) stimulates HER-2/neu-specific CD8(+) CTL responses, leading to a significant reduction in breast carcinogenesis in transgenic FVBneuN mice (P<0.05), but has little therapeutic effect on pre-existing Tg1-1 tumor even at early stage (15 mm(3)). In contrast, the anti-HER-2/neu antibody therapy is capable of completely inhibiting Tg1-1 tumor growth at early stage, but fails to eradicate well-established Tg1-1 breast tumor (100 mm(3)). Interestingly, a combinatorial immunotherapy of anti-HER-2/neu antibody with AdV(HER-2) vaccine was capable of curing 4 of 10 studied mice bearing well-established Tg1-1 breast tumors and significantly delaying in death of the remaining six tumor-bearing mice (P<0.05). Taken together, our results suggest an adjuvant effect of AdV(HER-2) on anti-HER-2/neu antibody therapy for well-established breast tumor in transgenic FVBneuN mice, and this combinatorial immunotherapy of trastuzumab with AdV(HER-2) vaccine may be used as a new therapeutic strategy for treatment of advanced HER-2/neu-positive breast cancer. Cancer Gene Therapy (2011) 18, 489-499; doi:10.1038/cgt.2011.18; published online 13 May 2011
C1 [Sami, A.; Ahmed, S.; Xiang, J.] Univ Saskatchewan, Saskatoon Canc Ctr, Dept Oncol, Saskatoon, SK S7N 4H4, Canada.
   [Chen, Y.; Xie, Y.; Chan, T.; Xiang, J.] Saskatchewan Canc Agcy, Div Res, Canc Res Unit, Saskatoon, SK, Canada.
   [Liu, Q.] Univ Saskatchewan, Vaccine & Infect Dis Org, Saskatoon, SK S7N 4H4, Canada.
RP Xiang, J (corresponding author), Univ Saskatchewan, Saskatoon Canc Ctr, Dept Oncol, 20 Campus Dr, Saskatoon, SK S7N 4H4, Canada.
EM jim.xiang@saskcancer.ca
FU Canadian Breast Cancer FoundationCanadian Cancer Society (CCS) [406991]
FX This study was supported by a research grant (406991) from Canadian
   Breast Cancer Foundation.
CR Ambrosino E, 2006, CANCER RES, V66, P7734, DOI 10.1158/0008-5472.CAN-06-1432
   Antonia S, 2004, CURR OPIN IMMUNOL, V16, P130, DOI 10.1016/j.coi.2004.01.012
   BARGMANN CI, 1986, NATURE, V319, P226, DOI 10.1038/319226a0
   Baselga J, 2004, SEMIN ONCOL, V31, P51, DOI 10.1053/j.seminoncol.2004.07.022
   Baxevanis CN, 2009, CANCER IMMUNOL IMMUN, V58, P317, DOI 10.1007/s00262-008-0576-4
   Benavides LC, 2009, CLIN CANCER RES, V15, P2895, DOI 10.1158/1078-0432.CCR-08-1126
   Bengala C, 2006, BRIT J CANCER, V94, P1016, DOI 10.1038/sj.bjc.6603060
   Berns K, 2007, CANCER CELL, V12, P395, DOI 10.1016/j.ccr.2007.08.030
   Berzofsky JA, 2004, J CLIN INVEST, V113, P1515, DOI 10.1172/JCI200421926
   Bocangel D, 2006, CANCER GENE THER, V13, P958, DOI 10.1038/sj.cgt.7700972
   Bonnet MC, 2000, IMMUNOL LETT, V74, P11, DOI 10.1016/S0165-2478(00)00244-3
   Bruna-Romera O, 2001, P NATL ACAD SCI USA, V98, P11491, DOI 10.1073/pnas.191380898
   Buzdar AU, 2005, J CLIN ONCOL, V23, P3676, DOI 10.1200/JCO.2005.07.032
   CARLSSON G, 1983, J CANCER RES CLIN, V105, P20, DOI 10.1007/BF00391826
   Chan T, 2006, GENE THER, V13, P1391, DOI 10.1038/sj.gt.3302797
   Clynes RA, 2000, NAT MED, V6, P443
   Cobleigh MA, 1999, J CLIN ONCOL, V17, P2639, DOI 10.1200/JCO.1999.17.9.2639
   Czerniecki BJ, 2007, CANCER RES, V67, P1842, DOI 10.1158/0008-5472.CAN-06-4038
   Disis ML, 2009, J CLIN ONCOL, V27, P4685, DOI 10.1200/JCO.2008.20.6789
   Disis ML, 1996, BLOOD, V88, P202
   Disis ML, 2000, BREAST CANCER RES TR, V62, P245, DOI 10.1023/A:1006438507898
   DREBIN JA, 1988, ONCOGENE, V2, P273
   Gallo P, 2005, INT J CANCER, V113, P67, DOI 10.1002/ijc.20536
   Gao WT, 2003, LANCET, V362, P1895, DOI 10.1016/S0140-6736(03)14962-8
   Garnett CT, 2002, J VIROL, V76, P10608, DOI 10.1128/JVI.76.21.10608-10616.2002
   Gennari R, 2004, CLIN CANCER RES, V10, P5650, DOI 10.1158/1078-0432.CCR-04-0225
   Gonzalez-Angulo AM, 2006, ONCOLOGIST, V11, P857, DOI 10.1634/theoncologist.11-8-857
   Grinshtein N, 2009, CANCER RES, V69, P3979, DOI 10.1158/0008-5472.CAN-08-3385
   Gu Z, 2003, J CLIN MICROBIOL, V41, P4636, DOI 10.1128/JCM.41.10.4636-4641.2003
   Harrop R, 2006, ADV DRUG DELIVER REV, V58, P931, DOI 10.1016/j.addr.2006.05.005
   HARWERTH IM, 1993, BRIT J CANCER, V68, P1140, DOI 10.1038/bjc.1993.494
   Hassett DE, 2000, J VIROL, V74, P8286, DOI 10.1128/JVI.74.18.8286-8291.2000
   Ho WY, 2002, J CLIN INVEST, V110, P1415, DOI 10.1172/JCI200217214
   HUDZIAK RM, 1989, MOL CELL BIOL, V9, P1165, DOI 10.1128/MCB.9.3.1165
   Jackson JG, 2004, CANCER RES, V64, P2601, DOI 10.1158/0008-5472.CAN-03-3106
   Karimi K, 2008, MOL THER, V16, P411, DOI 10.1038/sj.mt.6300347
   Kianizad K, 2007, CANCER RES, V67, P6459, DOI 10.1158/0008-5472.CAN-06-4336
   Knutson KL, 2004, CANCER RES, V64, P1146, DOI 10.1158/0008-5472.CAN-03-0173
   Knutson KL, 2005, CANCER IMMUNOL IMMUN, V54, P721, DOI 10.1007/s00262-004-0653-2
   Ladjemi MZ, 2010, CANCER IMMUNOL IMMUN, V59, P1295, DOI 10.1007/s00262-010-0869-2
   Lane C, 2004, CANCER RES, V64, P1509, DOI 10.1158/0008-5472.CAN-03-3227
   Lara-Tejero M, 2004, CURR OPIN MICROBIOL, V7, P45, DOI 10.1016/j.mib.2003.12.002
   Le XF, 2003, J BIOL CHEM, V278, P23441, DOI 10.1074/jbc.M300848200
   Leitch J, 2004, J IMMUNOL, V172, P5200, DOI 10.4049/jimmunol.172.9.5200
   Millar J, 2007, CELL IMMUNOL, V250, P55, DOI 10.1016/j.cellimm.2008.01.005
   Miller Fred, 2004, Breast Dis, V20, P43
   Mittendorf EA, 2006, ANN SURG ONCOL, V13, P1085, DOI 10.1245/ASO.2006.03.069
   Mohsin SK, 2005, J CLIN ONCOL, V23, P2460, DOI 10.1200/JCO.2005.00.661
   Molina MA, 2001, CANCER RES, V61, P4744
   Muruve DA, 2004, J VIROL, V78, P5966, DOI 10.1128/JVI.78.11.5966-5972.2004
   Nahta R, 2006, CANCER LETT, V232, P123, DOI 10.1016/j.canlet.2005.01.041
   Nahta R, 2003, CLIN CANCER RES, V9, P5078
   Nahta R, 2006, BREAST CANCER RES, V8, DOI 10.1186/bcr1612
   Ng P, 1999, HUM GENE THER, V10, P2667, DOI 10.1089/10430349950016708
   Overwijk WW, 1999, P NATL ACAD SCI USA, V96, P2982, DOI 10.1073/pnas.96.6.2982
   Park JM, 2005, J IMMUNOL, V174, P4228, DOI 10.4049/jimmunol.174.7.4228
   Park JM, 2008, CANCER RES, V68, P1979, DOI 10.1158/0008-5472.CAN-07-5688
   PEOPLES GE, 1995, P NATL ACAD SCI USA, V92, P432, DOI 10.1073/pnas.92.2.432
   PUPA SM, 1993, CANCER RES, V53, P5864
   Reilly RT, 2000, CANCER RES, V60, P3569
   Santra S, 2005, J VIROL, V79, P6516, DOI 10.1128/JVI.79.10.6516-6522.2005
   Sas S, 2008, CANCER GENE THER, V15, P655, DOI 10.1038/cgt.2008.18
   SCHECHTER AL, 1985, SCIENCE, V229, P976, DOI 10.1126/science.2992090
   Serbina N, 2003, CURR OPIN IMMUNOL, V15, P436, DOI 10.1016/S0952-7915(03)00071-2
   SLAMON DJ, 1989, SCIENCE, V244, P707, DOI 10.1126/science.2470152
   Slamon DJ, 2001, NEW ENGL J MED, V344, P783, DOI 10.1056/NEJM200103153441101
   SLAMON DJ, 1987, SCIENCE, V235, P177, DOI 10.1126/science.3798106
   Sullivan NJ, 2003, NATURE, V424, P681, DOI 10.1038/nature01876
   Sumida SM, 2004, J VIROL, V78, P2666, DOI 10.1128/JVI.78.6.2666-2673.2004
   Tatsis N, 2007, BLOOD, V110, P1916, DOI 10.1182/blood-2007-02-062117
   Umeshappa CS, 2009, J IMMUNOL, V182, P193, DOI 10.4049/jimmunol.182.1.193
   Valabrega G, 2007, ANN ONCOL, V18, P977, DOI 10.1093/annonc/mdl475
   Vogel CL, 2002, J CLIN ONCOL, V20, P719, DOI 10.1200/JCO.2002.20.3.719
   Wall EM, 2007, CANCER RES, V67, P6442, DOI 10.1158/0008-5472.CAN-07-0622
   Wang XY, 2005, BREAST CANCER RES, V7, pR580, DOI 10.1186/bcr1199
   Whenham N, 2008, CLIN BREAST CANCER, V8, P38, DOI 10.3816/CBC.2008.n.002
   Wherry EJ, 2004, J VIROL, V78, P5535, DOI 10.1128/JVI.78.11.5535-5545.2004
   Whittington PJ, 2008, CANCER RES, V68, P7502, DOI 10.1158/0008-5472.CAN-08-1489
   Wright P, 1998, CANCER GENE THER, V5, P371
   Yakes FM, 2002, CANCER RES, V62, P4132
   Yang TC, 2006, J IMMUNOL, V176, P200, DOI 10.4049/jimmunol.176.1.200
   Yang TC, 2003, J VIROL, V77, P13407, DOI 10.1128/JVI.77.24.13407-13411.2003
NR 82
TC 9
Z9 9
U1 0
U2 5
PU NATURE PUBLISHING GROUP
PI LONDON
PA MACMILLAN BUILDING, 4 CRINAN ST, LONDON N1 9XW, ENGLAND
SN 0929-1903
J9 CANCER GENE THER
JI Cancer Gene Ther.
PD JUL
PY 2011
VL 18
IS 7
BP 489
EP 499
DI 10.1038/cgt.2011.18
PG 11
WC Biotechnology & Applied Microbiology; Oncology; Genetics & Heredity;
   Medicine, Research & Experimental
SC Biotechnology & Applied Microbiology; Oncology; Genetics & Heredity;
   Research & Experimental Medicine
GA 778RL
UT WOS:000291722600004
PM 21566669
OA Bronze, Green Published
DA 2021-05-03
ER

PT J
AU Chen, YT
   Chiu, RT
   Lee, P
   Beneck, D
   Jin, BQ
   Old, LJ
AF Chen, Yao-Tseng
   Chiu, Rita
   Lee, Peishan
   Beneck, Debra
   Jin, Boquan
   Old, Lloyd J.
TI Chromosome X-encoded cancer/testis antigens show distinctive expression
   patterns in developing gonads and in testicular seminoma
SO HUMAN REPRODUCTION
LA English
DT Article
DE tumor antigen; cancer vaccine target; germ cell tumor; seminoma
ID HUMAN SPERMATOCYTIC SEMINOMAS; GERM-CELLS; CANCER-IMMUNOTHERAPY; PROTEIN
   EXPRESSION; FAMILY; TESTIS; GAUGE; GENE; DIFFERENTIATION; SUBPOPULATIONS
AB BACKGROUND: Cancer/testis (CT) antigens are cancer antigens normally expressed in adult testicular germ cells. The expression of chromosome X-encoded CT antigens (CT-X antigens) in human fetal gonads and in testicular seminomas was examined.
   METHODS: The expression of 10 CT-X antigens (MAGEA, NY-ESO-1, GAGE, CT7/MAGEC1, CT10/MAGEC2, CT45, SAGE1, SSX2, NXF2 and SPANX) was studied immunohistochemically.
   RESULTS: In adult human testis, SPANX is expressed in late spermatids and spermatozoa, whereas all other CT-X antigens are predominantly expressed in spermatogonia or primary spermatocytes. All CT-X antigens except SPANX are expressed in human fetal germ cells. CT-X-positive germ cells appear as early as 13 weeks after gestation, increase with age and reach a plateau at around 22 weeks. In the fetal ovary, CT-X-positive oogonia are most abundant at around 24 weeks and sharply decrease subsequently. CT-X antigens are almost exclusively expressed in OCT3/4-negative gonocytes and their expression appears to coincide with the loss of pluripotency. Spermatocytic seminoma, a neoplasm derived from adult pre-meiotic germ cells, showed uniform expression of all CT-X antigens except SPANX. In contrast, most seminomas (> 80%) express CT7, CT45, GAGE and CT10 but express MAGEA, NXF2 and NY-ESO-1 at lower frequency, and very rarely express SSX2 and SAGE1.
   CONCLUSIONS: Most CT-X antigens are expressed in human fetal germ cells after they have lost stem cell characteristics, with predominant expression in pre-meiotic germ cells. Spermatocytic seminomas showed expression of all CT-X antigens except SPANX, whereas classical seminomas only express some CT-X antigens, reflecting their different origins from adult versus fetal germ cells.
C1 [Chen, Yao-Tseng; Beneck, Debra] Weill Cornell Med Coll, New York, NY 10021 USA.
   [Chen, Yao-Tseng; Chiu, Rita; Lee, Peishan; Old, Lloyd J.] Mem Sloan Kettering Canc Ctr, Ludwig Inst Canc Res, New York Branch, New York, NY 10021 USA.
   [Jin, Boquan] Fourth Mil Med Univ, Xian 710032, Peoples R China.
RP Chen, YT (corresponding author), Weill Cornell Med Coll, 1300 York Ave, New York, NY 10021 USA.
EM ytchen@med.cornell.edu
FU Ludwing Institute for Cancer Research
FX This study was supported by funding from the Ludwing Institute for
   Cancer Research (to Y.-T.C.)
CR Almeida LG, 2009, NUCLEIC ACIDS RES, V37, pD816, DOI 10.1093/nar/gkn673
   Boon T, 1997, IMMUNOL TODAY, V18, P267, DOI 10.1016/S0167-5699(97)80020-5
   Caballero OL, 2009, CANCER SCI, V100, P2014, DOI 10.1111/j.1349-7006.2009.01303.x
   Chen YT, 2009, INT J CANCER, V124, P2893, DOI 10.1002/ijc.24296
   CHEN YT, 1994, P NATL ACAD SCI USA, V91, P1004, DOI 10.1073/pnas.91.3.1004
   Eble JN, 2004, WHO CLASSIFICATION T
   Gaskell TL, 2004, BIOL REPROD, V71, P2012, DOI 10.1095/biolreprod.104.028381
   Gjerstorff MF, 2006, BRIT J CANCER, V94, P1864, DOI 10.1038/sj.bjc.6603163
   Gjerstorff MF, 2008, HUM REPROD, V23, P2194, DOI 10.1093/humrep/den262
   Gjerstorff MF, 2007, HUM REPROD, V22, P953, DOI 10.1093/humrep/del494
   Hofmann O, 2008, P NATL ACAD SCI USA, V105, P20422, DOI 10.1073/pnas.0810777105
   Jungbluth AA, 2000, BRIT J CANCER, V83, P493, DOI 10.1054/bjoc.2000.1291
   Jungbluth AA, 2002, INT J CANCER, V99, P839, DOI 10.1002/ijc.10416
   Jungbluth AA, 2001, INT J CANCER, V92, P856, DOI 10.1002/ijc.1282
   KONISHI I, 1986, J ANAT, V148, P121
   Looijenga LHJ, 2007, INT J ANDROL, V30, P328, DOI 10.1111/j.1365-2605.2007.00779.x
   Looijenga LHJ, 2003, CANCER RES, V63, P2244
   Looijenga LHJ, 2006, CANCER RES, V66, P290, DOI 10.1158/0008-5472.CAN-05-2936
   MUELLER RR, 2001, HUMAN EMBRYOLOGY TER
   Nelson Peter T, 2007, Cancer Immun, V7, P1
   Rajpert-De Meyts E, 2004, HUM REPROD, V19, P1338, DOI 10.1093/humrep/deh265
   Rajpert-De Meyts E, 2003, HISTOPATHOLOGY, V42, P217, DOI 10.1046/j.1365-2559.2003.01587.x
   Rimoldi D, 2000, INT J CANCER, V86, P749
   Scanlan Matthew J, 2004, Cancer Immun, V4, P1
   Scanlan MJ, 2002, IMMUNOL REV, V188, P22, DOI 10.1034/j.1600-065X.2002.18803.x
   Simpson AJG, 2005, NAT REV CANCER, V5, P615, DOI 10.1038/nrc1669
   Stoop H, 2005, HUM REPROD, V20, P1466, DOI 10.1093/humrep/deh800
   Stoop H, 2001, LAB INVEST, V81, P919, DOI 10.1038/labinvest.3780302
   Vatolin S, 2005, CANCER RES, V65, P7751, DOI 10.1158/0008-5472.CAN-05-0858
   Zendman AJW, 2003, GENE, V309, P125, DOI 10.1016/S0378-1119(03)00497-9
   Zhuang Ran, 2006, Cancer Immun, V6, P7
NR 31
TC 31
Z9 32
U1 0
U2 3
PU OXFORD UNIV PRESS
PI OXFORD
PA GREAT CLARENDON ST, OXFORD OX2 6DP, ENGLAND
SN 0268-1161
J9 HUM REPROD
JI Hum. Reprod.
PD DEC
PY 2011
VL 26
IS 12
BP 3232
EP 3243
DI 10.1093/humrep/der330
PG 12
WC Obstetrics & Gynecology; Reproductive Biology
SC Obstetrics & Gynecology; Reproductive Biology
GA 848NJ
UT WOS:000297058000005
PM 22016418
OA Bronze
DA 2021-05-03
ER

PT J
AU Song, DG
   Ye, QR
   Carpenito, C
   Poussin, M
   Wang, LP
   Ji, CY
   Figini, M
   June, CH
   Coukos, G
   Powell, DJ
AF Song, De-Gang
   Ye, Qunrui
   Carpenito, Carmine
   Poussin, Mathilde
   Wang, Li-Ping
   Ji, Chunyan
   Figini, Mariangela
   June, Carl H.
   Coukos, George
   Powell, Daniel J., Jr.
TI In Vivo Persistence, Tumor Localization, and Antitumor Activity of
   CAR-Engineered T Cells Is Enhanced by Costimulatory Signaling through
   CD137 (4-1BB)
SO CANCER RESEARCH
LA English
DT Article
ID FOLATE-BINDING-PROTEIN; HUMAN OVARIAN-CARCINOMA; ANTIGEN RECEPTOR;
   CANCER REGRESSION; TRANSFER THERAPY; ADOPTIVE IMMUNOTHERAPY;
   MONOCLONAL-ANTIBODIES; CHIMERIC RECEPTORS; CD28 COSTIMULATION; CUTTING
   EDGE
AB Human T cells engineered to express a chimeric antigen receptor (CAR) specific for folate receptor-alpha (FR alpha) have shown robust antitumor activity against epithelial cancers in vitro but not in the clinic because of their inability to persist and home to tumor in vivo. In this study, CARs were constructed containing a FR alpha-specific scFv (MOv19) coupled to the T-cell receptor CD3 zeta chain signaling module alone (MOv19-zeta) or in combination with the CD137 (4-1BB) costimulatory motif in tandem (MOv19-BB zeta). Primary human T cells transduced to express conventional MOv19-zeta or costimulated MOv19-BB zeta CARs secreted various proinflammatory cytokines, and exerted cytotoxic function when cocultured with FR alpha(+) tumor cells in vitro. However, only transfer of human T cells expressing the costimulated MOv19-BB zeta CAR mediated tumor regression in immunodeficient mice bearing large, established FR alpha(+) human cancer. MOv19-BB zeta CAR T-cell infusion mediated tumor regression in models of metastatic intraperitoneal, subcutaneous, and lung-involved human ovarian cancer. Importantly, tumor response was associated with the selective survival and tumor localization of human T cells in vivo and was only observed in mice receiving costimulated MOv19-BB zeta CAR T cells. T-cell persistence and antitumor activity were primarily antigen-driven; however, antigen-independent CD137 signaling by CAR improved T-cell persistence but not antitumor activity in vivo. Our results show that anti-FR alpha CAR outfitted with CD137 costimulatory signaling in tandem overcome issues of T-cell persistence and tumor localization that limit the conventional FR alpha T-cell targeting strategy to provide potent antitumor activity in vivo. Cancer Res; 71(13); 4617-27. (C)2011 AACR.
C1 [Song, De-Gang; Ye, Qunrui; Poussin, Mathilde; Coukos, George; Powell, Daniel J., Jr.] Univ Penn, Dept Obstet & Gynecol, Ovarian Canc Res Ctr, Philadelphia, PA 19104 USA.
   [Carpenito, Carmine; Wang, Li-Ping; June, Carl H.; Coukos, George; Powell, Daniel J., Jr.] Univ Penn, Dept Pathol & Lab Med, Abramson Canc Ctr, Philadelphia, PA 19104 USA.
   [Song, De-Gang; Ji, Chunyan] Shandong Univ, Qilu Hosp, Dept Hematol, Jinan, Shandong, Peoples R China.
   [Figini, Mariangela] Ist Nazl Tumori, Dept Expt Oncol & Mol Med, I-20133 Milan, Italy.
RP Powell, DJ (corresponding author), Univ Penn, Dept Obstet & Gynecol, Ovarian Canc Res Ctr, Rm 1313 BRB 2-3,421 Curie Blvd, Philadelphia, PA 19104 USA.
EM poda@mail.med.upenn.edu
RI Figini, Mariangela/K-8753-2016; Coukos, George/ABG-7389-2020; Song,
   Degang/F-7148-2012
OI Figini, Mariangela/0000-0001-9001-8754; Coukos,
   George/0000-0001-8813-7367
FU Ovarian Cancer Research Fund; Sandy Rollman Ovarian Cancer Foundation;
   Joint Fox Chase Cancer Center; University of Pennsylvania Ovarian Cancer
   SPORE [P50 CA083638]; NATIONAL CANCER INSTITUTEUnited States Department
   of Health & Human ServicesNational Institutes of Health (NIH) - USANIH
   National Cancer Institute (NCI) [R21CA152540, P50CA083638] Funding
   Source: NIH RePORTER
FX This work was supported by the Ovarian Cancer Research Fund, the Sandy
   Rollman Ovarian Cancer Foundation, the Joint Fox Chase Cancer Center,
   and University of Pennsylvania Ovarian Cancer SPORE (P50 CA083638).
CR Berger C, 2001, J VIROL, V75, P799, DOI 10.1128/JVI.75.2.799-808.2001
   Brown CE, 2005, J IMMUNOL METHODS, V297, P39, DOI 10.1016/j.jim.2004.11.021
   CAMPBELL IG, 1991, CANCER RES, V51, P5329
   CANEVARI S, 1995, JNCI-J NATL CANCER I, V87, P1463, DOI 10.1093/jnci/87.19.1463
   CANEVARI S, 1988, INT J CANCER, P18
   Carpenito C, 2009, P NATL ACAD SCI USA, V106, P3360, DOI 10.1073/pnas.0813101106
   CONEY LR, 1991, CANCER RES, V51, P6125
   Craddock JA, 2010, J IMMUNOTHER, V33, P780, DOI 10.1097/CJI.0b013e3181ee6675
   Dudley ME, 2002, SCIENCE, V298, P850, DOI 10.1126/science.1076514
   Figini M, 1998, CANCER RES, V58, P991
   Figini M, 2009, CANCER IMMUNOL IMMUN, V58, P531, DOI 10.1007/s00262-008-0575-5
   GROSS G, 1989, P NATL ACAD SCI USA, V86, P10024, DOI 10.1073/pnas.86.24.10024
   Hartmann LC, 2007, INT J CANCER, V121, P938, DOI 10.1002/ijc.22811
   Huang JP, 2006, J IMMUNOL, V176, P7726, DOI 10.4049/jimmunol.176.12.7726
   Imai C, 2004, LEUKEMIA, V18, P676, DOI 10.1038/sj.leu.2403302
   Jackaman C, 2003, J IMMUNOL, V171, P5051, DOI 10.4049/jimmunol.171.10.5051
   Johnson LA, 2006, J IMMUNOL, V177, P6548, DOI 10.4049/jimmunol.177.9.6548
   Johnson LA, 2009, BLOOD, V114, P535, DOI 10.1182/blood-2009-03-211714
   Kalli KR, 2008, GYNECOL ONCOL, V108, P619, DOI 10.1016/j.ygyno.2007.11.020
   Kershaw MH, 2006, CLIN CANCER RES, V12, P6106, DOI 10.1158/1078-0432.CCR-06-1183
   King MA, 2009, CLIN EXP IMMUNOL, V157, P104, DOI 10.1111/j.1365-2249.2009.03933.x
   Kochenderfer JN, 2010, BLOOD, V116, P4099, DOI 10.1182/blood-2010-04-281931
   Lamers CHJ, 2011, BLOOD, V117, P72, DOI 10.1182/blood-2010-07-294520
   Lee UH, 2002, EUR J IMMUNOGENET, V29, P449, DOI 10.1046/j.1365-2370.2002.00351.x
   Levine BL, 1997, J IMMUNOL, V159, P5921
   Low PS, 2004, ADV DRUG DELIVER REV, V56, P1055, DOI 10.1016/j.addr.2004.02.003
   Markert S, 2008, ANTICANCER RES, V28, P3567
   Melani C, 1998, CANCER RES, V58, P4146
   Milone MC, 2009, MOL THER, V17, P1453, DOI 10.1038/mt.2009.83
   MIOTTI S, 1987, INT J CANCER, V39, P297, DOI 10.1002/ijc.2910390306
   Moeller M, 2004, CANCER GENE THER, V11, P371, DOI 10.1038/sj.cgt.7700710
   Morgan RA, 2010, MOL THER, V18, P843, DOI 10.1038/mt.2010.24
   Mukai S, 1999, CANCER RES, V59, P5245
   Palmer DC, 2004, J IMMUNOL, V173, P7209, DOI 10.4049/jimmunol.173.12.7209
   Park JR, 2007, MOL THER, V15, P825, DOI 10.1038/sj.mt.6300104
   Powell DJ, 2005, BLOOD, V105, P241, DOI 10.1182/blood-2004-06-2482
   Pule MA, 2005, MOL THER, V12, P933, DOI 10.1016/j.ymthe.2005.04.016
   Robbins PF, 2008, J IMMUNOL, V180, P6116, DOI 10.4049/jimmunol.180.9.6116
   Robbins PF, 2004, J IMMUNOL, V173, P7125, DOI 10.4049/jimmunol.173.12.7125
   ROSS JF, 1994, CANCER-AM CANCER SOC, V73, P2432, DOI 10.1002/1097-0142(19940501)73:9<2432::AID-CNCR2820730929>3.0.CO;2-S
   Shuford WW, 1997, J EXP MED, V186, P47, DOI 10.1084/jem.186.1.47
   Sood AK, 1999, CLIN CANCER RES, V5, P2485
   Suhoski MM, 2007, MOL THER, V15, P981, DOI 10.1038/mt.sj.6300134
   Takahashi C, 1999, J IMMUNOL, V162, P5037
   Till BG, 2008, BLOOD, V112, P2261, DOI 10.1182/blood-2007-12-128843
   Toffoli G, 1997, INT J CANCER, V74, P193, DOI 10.1002/(SICI)1097-0215(19970422)74:2<193::AID-IJC10>3.0.CO;2-F
   WEITMAN SD, 1992, CANCER RES, V52, P3396
   Yi KH, 2007, CANCER RES, V67, P10027, DOI 10.1158/0008-5472.can-06-2391
   Yuan Y, 2009, HUM PATHOL, V40, P1453, DOI 10.1016/j.humpath.2009.02.013
   Zhou JH, 2005, J IMMUNOL, V175, P7046, DOI 10.4049/jimmunol.175.10.7046
NR 50
TC 180
Z9 189
U1 2
U2 39
PU AMER ASSOC CANCER RESEARCH
PI PHILADELPHIA
PA 615 CHESTNUT ST, 17TH FLOOR, PHILADELPHIA, PA 19106-4404 USA
SN 0008-5472
EI 1538-7445
J9 CANCER RES
JI Cancer Res.
PD JUL 1
PY 2011
VL 71
IS 13
BP 4617
EP 4627
DI 10.1158/0008-5472.CAN-11-0422
PG 11
WC Oncology
SC Oncology
GA 786EY
UT WOS:000292287300031
PM 21546571
OA Bronze, Green Accepted
DA 2021-05-03
ER

PT J
AU Pellicciotta, I
   Yang, CPH
   Goldberg, GL
   Shahabi, S
AF Pellicciotta, Ilenia
   Yang, Chia-Ping Huang
   Goldberg, Gary L.
   Shahabi, Shohreh
TI Epothilone B enhances Class I HLA and HLA-A2 surface molecule expression
   in ovarian cancer cells
SO GYNECOLOGIC ONCOLOGY
LA English
DT Article
DE HLA Class I; Epothilone B; Taxol; Vinblastine; Hey cells; Ovarian cancer
ID CD8(+) T-LYMPHOCYTES; MHC CLASS-I; CHEMOTHERAPEUTIC-AGENTS;
   PROGNOSTIC-FACTOR; DENDRITIC CELLS; IMMUNOTHERAPY; RESISTANT;
   PACLITAXEL; CARCINOMA; CYTOKINES
AB Objective. Ovarian cancer is the leading cause of death from gynecologic cancers in the United States. Epothilone B (EpoB). Taxol and vinblastine are anti-neoplastic agents that interfere with microtubles and arrest the cell cycle in the G2/M phase. EpoB is being evaluated in phase III clinical trials. and its analogs are currently being used in the treatment of taxane-resistant metastatic breast cancer. Little is known about the effect of these drugs on the immune response to tumors. Cancer cells evade immune recognition by down-regulating HLA Class I expression. allowing escape from immune surveillance and destruction. Our data illustrates the effect of microtubule-interacting agents on HLA Class I and HLA-A2 expression as well as the modulation of cytokine expression in ovarian cancer cells.
   Methods. Ovarian cancer cells were treated with different concentrations of drugs. Cell surface expression and mRNA transcription of HLA Class I molecules and HLA-A2 was examined. IFN alpha, ILI beta. IL12 and IL6 mRNA expression was also evaluated upon EpoB treatment.
   Results. Low-dose EpoB. Taxol and vinblastine greatly increased expression of HLA Class I and HLA-A2 molecules in Hey ovarian cancer cells. EpoB does not modulate HLA expression in drug-resistant ovarian cancer cells. The expression of IFN alpha, IL1 beta IL12 and IL6 is also markedly increased upon EpoB treatment.
   Conclusions. Nanomolar concentrations of microtubule-interacting agents enhance immune-visibility of ovarian cancer cells by increasing HLA Class land pro-inflammatory cytokine expression. Immune recognition of tumor cells may be improved. Published by Elsevier Inc.
C1 [Pellicciotta, Ilenia; Shahabi, Shohreh] Danbury Hosp, Dept Obstet Gynecol & Reprod Biol, Danbury, CT 06810 USA.
   [Pellicciotta, Ilenia; Yang, Chia-Ping Huang; Goldberg, Gary L.; Shahabi, Shohreh] Albert Einstein Coll Med, Div Gynecol Oncol, Dept Obstet & Gynecol & Womens Hlth, Montefiore Med Ctr, Bronx, NY 10461 USA.
   [Pellicciotta, Ilenia; Yang, Chia-Ping Huang; Goldberg, Gary L.; Shahabi, Shohreh] Albert Einstein Canc Ctr, Bronx, NY 10461 USA.
   [Yang, Chia-Ping Huang] Albert Einstein Coll Med, Dept Mol Pharmacol, Bronx, NY 10461 USA.
RP Shahabi, S (corresponding author), Danbury Hosp, Dept Obstet Gynecol & Reprod Biol, 24 Hosp Ave, Danbury, CT 06810 USA.
EM ileniap@hotmail.com; chia-ping.h.yang@einstein.yu.edu;
   ggoldber@montefiore.org; Shohreh.Shahabi@danhosp.org
CR Altmann Karl-Heinz, 2008, V66
   Andersen MH, 2010, J BIOMED BIOTECHNOL, DOI 10.1155/2010/237623
   BELARDELLI F, 1995, APMIS, V103, P161, DOI 10.1111/j.1699-0463.1995.tb01092.x
   Bracci L, 2008, EXPERT REV VACCINES, V7, P373, DOI 10.1586/14760584.7.3.373
   Braly P, 2009, J IMMUNOTHER, V32, P54, DOI 10.1097/CJI.0b013e31818b3dad
   Chou TC, 2008, P NATL ACAD SCI USA, V105, P13157, DOI 10.1073/pnas.0804773105
   De Geest K, 2010, J CLIN ONCOL, V28, P149, DOI 10.1200/JCO.2009.24.1455
   De Petris L, 2004, MED ONCOL, V21, P49, DOI 10.1385/MO:21:1:49
   Donovan D, 2008, ONCOLOGY-NY, V22, P408
   Fayen J, 1998, INT IMMUNOL, V10, P1347, DOI 10.1093/intimm/10.9.1347
   Fornier MN, 2007, CLIN BREAST CANCER, V7, P757, DOI 10.3816/CBC.2007.n.036
   Garcia-Lora A, 2003, J CELL PHYSIOL, V195, P346, DOI 10.1002/jcp.10290
   Goodin S, 2008, AM J HEALTH-SYST PH, V65, P2017, DOI 10.2146/ajhp070628
   HAMILTON TC, 1983, CANCER RES, V43, P5379
   Harrison M, 2008, EXPERT OPIN INV DRUG, V17, P523, DOI 10.1517/13543784.17.4.523 
   He LF, 2001, MOL CANCER THER, V1, P3
   Hicklin DJ, 1999, MOL MED TODAY, V5, P178, DOI 10.1016/S1357-4310(99)01451-3
   Hong DS, 2007, CANCER-AM CANCER SOC, V110, P1911, DOI 10.1002/cncr.22999
   Kaneno R, 2009, J TRANSL MED, V7, DOI 10.1186/1479-5876-7-58
   Kondratiev S, 2004, CLIN CANCER RES, V10, P4450, DOI 10.1158/1078-0432.CCR-0732-3
   Kowalski RJ, 1997, J BIOL CHEM, V272, P2534
   Lake RA, 2005, NAT REV CANCER, V5, P397, DOI 10.1038/nrc1613
   Li LQ, 2010, J IMMUNOL, V185, P4148, DOI 10.4049/jimmunol.1001536
   Liu WM, 2010, BRIT J CANCER, V102, P115, DOI 10.1038/sj.bjc.6605465
   Ljunggren G, 1998, J REPROD IMMUNOL, V38, P123, DOI 10.1016/S0165-0378(98)00009-6
   Marin-Esteban V, 2010, J IMMUNOTHER, V33, P364, DOI 10.1097/CJI.0b013e3181cd1094
   Marincola F M, 2000, Adv Immunol, V74, P181, DOI 10.1016/S0065-2776(08)60911-6
   Matsuzaki J, 2008, CANCER IMMUNOL IMMUN, V57, P1185, DOI 10.1007/s00262-008-0450-4
   McDaid HM, 2002, CLIN CANCER RES, V8, P2035
   Moschella F, 2010, ANN NY ACAD SCI, V1194, P169, DOI 10.1111/j.1749-6632.2010.05464.x
   Nakano O, 2001, CANCER RES, V61, P5132
   Norell H, 2006, CANCER RES, V66, P6387, DOI 10.1158/0008-5472.CAN-06-0029
   Nowak AK, 2003, CANCER RES, V63, P4490
   Nowak AK, 2006, ADV DRUG DELIVER REV, V58, P975, DOI 10.1016/j.addr.2006.04.002
   Pace L, 2010, J IMMUNOL, V184, P5969, DOI 10.4049/jimmunol.0900526
   Paik D, 2010, GYNECOL ONCOL, V119, P140, DOI 10.1016/j.ygyno.2010.06.024
   Penson RT, 2000, INT J GYNECOL CANCER, V10, P33, DOI 10.1046/j.1525-1438.2000.00003.x
   Peoples GE, 2005, J CLIN ONCOL, V23, P7536, DOI 10.1200/JCO.2005.03.047
   Ramakrishna V, 2003, INT IMMUNOL, V15, P751, DOI 10.1093/intimm/dxg074
   Rath KS, 2010, AM J OBSTET GYNECOL, V203, DOI 10.1016/j.ajog.2010.03.034
   Santini Stefano Maria, 2009, Handb Exp Pharmacol, P295, DOI 10.1007/978-3-540-71029-5_14
   Sato E, 2005, P NATL ACAD SCI USA, V102, P18538, DOI 10.1073/pnas.0509182102
   Seliger B, 2002, SEMIN CANCER BIOL, V12, P3, DOI 10.1006/scbi.2001.0404
   Shahabi S, 2010, GYNECOL ONCOL, V119, P345, DOI 10.1016/j.ygyno.2010.07.005
   Shehata M, 2009, BRIT J CANCER, V101, P1321, DOI 10.1038/sj.bjc.6605315
   Shurin GV, 2008, J IMMUNOTHER, V31, P491, DOI 10.1097/CJI.0b013e318176fae4
   Shurin GV, 2009, J IMMUNOL, V183, P137, DOI 10.4049/jimmunol.0900734
   Steer HJ, 2010, ONCOGENE, V29, P6301, DOI 10.1038/onc.2010.437
   Trinchieri G, 1995, RES IMMUNOL, V146, P423, DOI 10.1016/0923-2494(96)83011-2
   Tuting T, 1998, J IMMUNOL, V160, P1139
   Wang Y, 2010, CANCER LETT, V295, P110, DOI 10.1016/j.canlet.2010.02.019
   Yee C, 2002, P NATL ACAD SCI USA, V99, P16168, DOI 10.1073/pnas.242600099
   Yu B, 2003, CLIN CANCER RES, V9, P285
NR 53
TC 13
Z9 13
U1 0
U2 5
PU ACADEMIC PRESS INC ELSEVIER SCIENCE
PI SAN DIEGO
PA 525 B ST, STE 1900, SAN DIEGO, CA 92101-4495 USA
SN 0090-8258
EI 1095-6859
J9 GYNECOL ONCOL
JI Gynecol. Oncol.
PD SEP
PY 2011
VL 122
IS 3
BP 625
EP 631
DI 10.1016/j.ygyno.2011.05.007
PG 7
WC Oncology; Obstetrics & Gynecology
SC Oncology; Obstetrics & Gynecology
GA 810TY
UT WOS:000294151200031
PM 21621254
DA 2021-05-03
ER

PT J
AU Zhang, T
   Sentman, CL
AF Zhang, Tong
   Sentman, Charles L.
TI Cancer Immunotherapy Using a Bispecific NK Receptor Fusion Protein that
   Engages both T Cells and Tumor Cells
SO CANCER RESEARCH
LA English
DT Article
ID OVARIAN-CANCER; IN-VIVO; ESTABLISHED MELANOMA; ANTITUMOR RESPONSES;
   NKG2D RECEPTOR; COLON-CANCER; ACTIVATION; ANTIBODY; IMMUNITY; THERAPY
AB T-cell immunotherapy is a promising strategy to treat cancer, but its efficacy, complexity, and costs may pose challenges. In this study, we report the results of an investigation of a new approach to selectively activate a T-cell attack against tumor cells. The immunotherapeutic approach we developed utilizes a bifunctional fusion protein that binds tumor cells through NK (natural killer)-activating receptor NKG2D and that recruits and stimulates T cells through an anti-CD3 single-chain variable fragment (scFv-NKG2D). In vitro, this scFv-NKG2D fusion protein engaged both T cells and tumor cells, stimulating T cells to produce IFN-gamma, and cytotoxicity against NKG2D ligand-positive tumor cells. In vivo, expression of scFv-NKG2D by NKG2D ligand-positive tumor cells reduced tumor burden and, in some cases, led to tumor-free survival. Administration of scFv-NKG2D in vivo also promoted survival in a murine lymphoma model. Tumor-free mice were resistant to rechallenge with cognate tumor cells, suggesting that a host-specific immunologic memory response had been generated. Host adaptive immunity including gamma delta T cells was required for scFv-NKG2D-mediated therapeutic efficacy. ScFv-NKG2D also inhibited the growth of NKG2D ligand-negative B16F10 tumors, reduced the percentage of myeloid-derived suppressor cells and regulatory T cells, and increased the infiltration of T cells, suggesting that scFvNKG2D may target these immune suppressive cells. Together, these results establish scFv-NKG2D as a promising biological fusion protein to induce effective antitumor immunity. Cancer Res; 71(6); 2066-76. (C) 2011 AACR.
C1 [Zhang, Tong; Sentman, Charles L.] Dartmouth Med Sch, Dept Microbiol & Immunol, Lebanon, NH 03756 USA.
RP Zhang, T (corresponding author), Dartmouth Med Sch, Dept Microbiol & Immunol, 6W Borwell Bldg,1 Med Ctr Dr, Lebanon, NH 03756 USA.
EM Tong.Zhang@dartmouth.edu
OI Zhang, Tong/0000-0002-9657-5129
FU Hitchcock Foundation at Dartmouth Medical School [250-4032]; Department
   of Microbiology and Immunology; Norris Cotton Cancer Center; NIHUnited
   States Department of Health & Human ServicesNational Institutes of
   Health (NIH) - USA [CA130911, T32AR007576]; NATIONAL CANCER
   INSTITUTEUnited States Department of Health & Human ServicesNational
   Institutes of Health (NIH) - USANIH National Cancer Institute (NCI)
   [R01CA130911, P30CA023108] Funding Source: NIH RePORTER; NATIONAL
   INSTITUTE OF ARTHRITIS AND MUSCULOSKELETAL AND SKIN DISEASESUnited
   States Department of Health & Human ServicesNational Institutes of
   Health (NIH) - USANIH National Institute of Arthritis & Musculoskeletal
   & Skin Diseases (NIAMS) [T32AR007576] Funding Source: NIH RePORTER
FX This study was supported in part by grants from the Hitchcock Foundation
   (250-4032, T. Zhang) at Dartmouth Medical School, the Department of
   Microbiology and Immunology, and Norris Cotton Cancer Center (C. L.
   Sentman); NIH (CA130911, C. L. Sentman; T32AR007576, T. Zhang).
CR Badoual C, 2006, CLIN CANCER RES, V12, P465, DOI 10.1158/1078-0432.CCR-05-1886
   Baeuerle PA, 2009, CURR OPIN MOL THER, V11, P22
   Banchereau J, 2005, NAT REV IMMUNOL, V5, P296, DOI 10.1038/nri1592
   Barber A, 2008, J IMMUNOL, V180, P72, DOI 10.4049/jimmunol.180.1.72
   Barber A, 2009, J IMMUNOL, V183, P6939, DOI 10.4049/jimmunol.0902000
   Bargou R, 2008, SCIENCE, V321, P974, DOI 10.1126/science.1158545
   Bauer S, 1999, SCIENCE, V285, P727, DOI 10.1126/science.285.5428.727
   Beetz S, 2008, IMMUNOBIOLOGY, V213, P173, DOI 10.1016/j.imbio.2007.10.006
   Blattman JN, 2004, SCIENCE, V305, P200, DOI 10.1126/science.1100369
   Carnevale-Schianca F, 2006, BLOOD, V107, P3795, DOI 10.1182/blood-2005-10-3945
   Cullen R, 2009, J IMMUNOL, V183, P5807, DOI 10.4049/jimmunol.0803520
   Davis ID, 2008, CURR CANCER DRUG TAR, V8, P498, DOI 10.2174/156800908785699388
   Diermayr S, 2008, BLOOD, V111, P1428, DOI 10.1182/blood-2007-07-101311
   Eriksson M, 2006, J IMMUNOL, V176, P6219, DOI 10.4049/jimmunol.176.10.6219
   Fujii S, 2002, NAT IMMUNOL, V3, P867, DOI 10.1038/ni827
   GALILI U, 1987, P NATL ACAD SCI USA, V84, P1369, DOI 10.1073/pnas.84.5.1369
   Gasser S, 2005, NATURE, V436, P1186, DOI 10.1038/nature03884
   Gonzalez S, 2008, TRENDS IMMUNOL, V29, P397, DOI 10.1016/j.it.2008.04.007
   Grakoui A, 1999, SCIENCE, V285, P221, DOI 10.1126/science.285.5425.221
   Grundy MA, 2007, CANCER IMMUNOL IMMUN, V56, P1153, DOI 10.1007/s00262-006-0264-1
   Ho WY, 2003, CANCER CELL, V3, P431, DOI 10.1016/S1535-6108(03)00113-2
   Janikashvili N, 2010, IMMUNOTHERAPY-UK, V2, P57, DOI 10.2217/IMT.09.78
   Joyce JA, 2009, NAT REV CANCER, V9, P239, DOI 10.1038/nrc2618
   Kabelitz D, 2007, CANCER RES, V67, P5, DOI 10.1158/0008-5472.CAN-06-3069
   Lanier LL, 2005, ANNU REV IMMUNOL, V23, P225, DOI 10.1146/annurev.immunol.23.021704.115526
   Lee CH, 2009, CLIN CANCER RES, V15, P2756, DOI 10.1158/1078-0432.CCR-08-2311
   Leen AM, 2007, ANNU REV IMMUNOL, V25, P243, DOI 10.1146/annurev.immunol.25.022106.141527
   Nausch N, 2008, BLOOD, V112, P4080, DOI 10.1182/blood-2008-03-143776
   PHILPOTT KL, 1992, SCIENCE, V256, P1448, DOI 10.1126/science.1604321
   Quezada SA, 2010, J EXP MED, V207, P637, DOI 10.1084/jem.20091918
   Rabinovich GA, 2007, ANNU REV IMMUNOL, V25, P267, DOI 10.1146/annurev.immunol.25.022106.141609
   Raulet DH, 2003, NAT REV IMMUNOL, V3, P781, DOI 10.1038/nri1199
   Roy S, 2008, J IMMUNOL, V180, P1729, DOI 10.4049/jimmunol.180.3.1729
   Sato E, 2005, P NATL ACAD SCI USA, V102, P18538, DOI 10.1073/pnas.0509182102
   SHASTRI N, 1993, J IMMUNOL, V150, P2724
   Shiao SL, 2005, J IMMUNOL, V175, P4886, DOI 10.4049/jimmunol.175.8.4886
   Stirnemann K, 2008, J CLIN INVEST, V118, P994, DOI 10.1172/JCI33249
   Terabe M, 2008, ADV CANCER RES, V101, P277, DOI 10.1016/S0065-230X(08)00408-9
   TIBBEN JG, 1993, J NATL CANCER I, V85, P1003, DOI 10.1093/jnci/85.12.1003
   Todaro M, 2009, J IMMUNOL, V182, P7287, DOI 10.4049/jimmunol.0804288
   WEINER GJ, 1994, J IMMUNOL, V152, P2385
   Xie Y, 2010, J EXP MED, V207, P651, DOI 10.1084/jem.20091921
   Zhang L, 2003, NEW ENGL J MED, V348, P203, DOI 10.1056/NEJMoa020177
   Zhang T, 2005, BLOOD, V106, P1544, DOI 10.1182/blood-2004-11-4365
   Zhang T, 2007, CANCER RES, V67, P11029, DOI 10.1158/0008-5472.CAN-07-2251
   Zhang T, 2006, CANCER RES, V66, P5927, DOI 10.1158/0008-5472.CAN-06-0130
NR 46
TC 54
Z9 57
U1 0
U2 12
PU AMER ASSOC CANCER RESEARCH
PI PHILADELPHIA
PA 615 CHESTNUT ST, 17TH FLOOR, PHILADELPHIA, PA 19106-4404 USA
SN 0008-5472
J9 CANCER RES
JI Cancer Res.
PD MAR 15
PY 2011
VL 71
IS 6
BP 2066
EP 2076
DI 10.1158/0008-5472.CAN-10-3200
PG 11
WC Oncology
SC Oncology
GA 734YZ
UT WOS:000288381300007
PM 21282338
OA Green Accepted, Bronze
DA 2021-05-03
ER

PT J
AU Roider, E
   Jellbauer, S
   Kohn, B
   Berchtold, C
   Partilla, M
   Busch, DH
   Russmann, H
   Panthel, K
AF Roider, Elisabeth
   Jellbauer, Stefan
   Koehn, Brigitte
   Berchtold, Christina
   Partilla, Miriam
   Busch, Dirk H.
   Ruessmann, Holger
   Panthel, Klaus
TI Invasion and destruction of a murine fibrosarcoma by Salmonella-induced
   effector CD8 T cells as a therapeutic intervention against cancer
SO CANCER IMMUNOLOGY IMMUNOTHERAPY
LA English
DT Article
DE Salmonella vaccine; Murine fibrosarcoma model; Therapeutic anti-tumor
   immunity; Tumor-invading effector CD8 T cells
ID TUMOR-INFILTRATING LYMPHOCYTES; III SECRETION SYSTEM; COLORECTAL-CANCER;
   ANTIGEN DELIVERY; ADOPTIVE IMMUNOTHERAPY; BACTERIAL-INFECTION; VACCINE
   DEVELOPMENT; ORAL VACCINATION; PROGNOSTIC VALUE; OVARIAN-CANCER
AB We have developed a new vaccination strategy by using the Salmonella type III secretion system (T3SS) to translocate heterologous antigens into the cytosol of host cells. This leads to an efficient antigen-specific CD8 T cell induction. Recently, we have demonstrated the use of Salmonella's T3SS for the immunoprophylaxis of a solid tumor. The murine fibrosarcoma WEHI 164 was transfected with the DNA sequence encoding the MHC class I-peptide p60(217-225) from Listeria monocytogenes. In the present study, we used this tumor model to investigate the potential of vaccination with recombinant Salmonella in a therapeutic setting. BALB/c mice were subcutaneously challenged with WEHI-p60 cells. Simultaneously or 4 days later, these mice received either an orogastric or intravenous immunization with Salmonella translocating p60. Interestingly, 71-80% of the intravenously and 50-52% of the orogastrically immunized mice showed a complete tumor regression after 14 days. In addition, the distribution of tetramer-positive p60(217-225)-specific CD8 T cell subpopulations in blood and tumor tissue was analyzed. Co-staining with CD62L and CD127 revealed that the frequencies of p60(217-225)-specific effector and effector memory CD8 T cells in blood and in fibrosarcoma tissue were related to the kinetics of tumor regression. In summary, our study demonstrates that therapeutic vaccination with Salmonella leads to efficient induction of tumor-invading effector CD8 T cells that may result in significant tumor regression.
C1 [Ruessmann, Holger] HELIOS Clin Emil von Behring, Inst Microbiol Immunol & Lab Med, D-14165 Berlin, Germany.
   [Roider, Elisabeth; Jellbauer, Stefan; Koehn, Brigitte; Berchtold, Christina; Partilla, Miriam; Panthel, Klaus] Univ Munich, Max Von Pettenkofer Inst Hyg & Med Microbiol, Munich, Germany.
   [Busch, Dirk H.] Tech Univ Munich, Inst Med Microbiol Immunol & Hyg, Munich, Germany.
   [Busch, Dirk H.] Helmholtz Ctr Munich, Clin Cooperat Grp Antigen Specif Immunotherapy, Neuherberg, Germany.
   [Busch, Dirk H.] TUM, Neuherberg, Germany.
RP Russmann, H (corresponding author), HELIOS Clin Emil von Behring, Inst Microbiol Immunol & Lab Med, Walterhoferstr 11, D-14165 Berlin, Germany.
EM holger.ruessmann@helios-kliniken.de
OI Roider, Elisabeth/0000-0003-0817-1923
FU Ludwig-Maximilians-University Munich; Deutsche
   ForschungsgemeinschaftGerman Research Foundation (DFG) [RU 838/1-3, RU
   838/2-1, 1202];  [SFB 576 (TP-A8)];  [SFB 456 (TP-B13)];  [TR-SFB 36
   (TP-B10/13)]
FX This research was conducted by Elisabeth Roider in partial fulfillment
   of the requirements for a Ph.D. from the Ludwig-Maximilians-University,
   Munich, Germany. Elisabeth Roider was supported by the "Forderprogramm
   fur Forschung und Lehre'' from the Ludwig-Maximilians-University Munich.
   Holger Russmann was supported by the Deutsche Forschungsgemeinschaft
   (grant RU 838/1-3 and grant RU 838/2-1). Christina Berchtold was
   supported by the Deutsche Forschungsgemeinschaft (Graduiertenkolleg 1202
   "Oligonucleotides in Cell Biology and Therapy''). Dirk H. Busch was
   supported by the SFB 576 (TP-A8), SFB 456 (TP-B13) and TR-SFB 36
   (TP-B10/13).
CR Berchtold C, 2009, INFECT IMMUN, V77, P5501, DOI 10.1128/IAI.00700-09
   Busch DH, 1998, IMMUNITY, V8, P353, DOI 10.1016/S1074-7613(00)80540-3
   Busch DH, 1998, J EXP MED, V188, P61, DOI 10.1084/jem.188.1.61
   Clemente CG, 1996, CANCER, V77, P1303, DOI 10.1002/(SICI)1097-0142(19960401)77:7<1303::AID-CNCR12>3.0.CO;2-5
   COLEY WB, 1893, CLIN ORTHOP RELAT R, V262, P3
   Diederichsen ACP, 2003, CANCER IMMUNOL IMMUN, V52, P423, DOI 10.1007/s00262-003-0388-5
   DOUGAN G, 1994, MICROBIOL-SGM, V140, P215, DOI 10.1099/13500872-140-2-215
   Galan JE, 2001, ANNU REV CELL DEV BI, V17, P53, DOI 10.1146/annurev.cellbio.17.1.53
   GARRIDO F, 1993, IMMUNOL TODAY, V14, P491, DOI 10.1016/0167-5699(93)90264-L
   Garrido F, 1997, IMMUNOL TODAY, V18, P89, DOI 10.1016/S0167-5699(96)10075-X
   GOEDEGEBUURE PS, 1995, IMMUNOL RES, V14, P119, DOI 10.1007/BF02918172
   Guard-Petter J, 1998, APPL ENVIRON MICROB, V64, P2166
   Guttinger M, 2000, CANCER RES, V60, P4211
   Hanson HL, 2000, IMMUNITY, V13, P265, DOI 10.1016/S1074-7613(00)00026-1
   Huster KM, 2006, EUR J IMMUNOL, V36, P1453, DOI 10.1002/eji.200635874
   Huster KM, 2004, P NATL ACAD SCI USA, V101, P5610, DOI 10.1073/pnas.0308054101
   Kotton CN, 2004, INFECT IMMUN, V72, P5535, DOI 10.1128/IAI.72.10.5535-5547.2004
   Lizee G, 2007, CLIN CANCER RES, V13, P5250, DOI 10.1158/1078-0432.CCR-07-1722
   Marzo AL, 1999, CANCER RES, V59, P1071
   Masopust D, 2001, SCIENCE, V291, P2413, DOI 10.1126/science.1058867
   Medina E, 2001, VACCINE, V19, P1573, DOI 10.1016/S0264-410X(00)00354-6
   MINEV BR, 1994, CANCER RES, V54, P4155
   Monsurro V, 2003, SEMIN CANCER BIOL, V13, P473, DOI 10.1016/j.semcancer.2003.09.011
   MORALES A, 1976, J UROLOGY, V116, P180, DOI 10.1016/S0022-5347(17)58737-6
   Morse MA, 2005, NAT CLIN PRACT ONCOL, V2, P108, DOI 10.1038/ncponc0098
   Naito Y, 1998, CANCER RES, V58, P3491
   Panthel K, 2008, INT J MED MICROBIOL, V298, P99, DOI 10.1016/j.ijmm.2007.07.002
   Panthel K, 2006, MICROBES INFECT, V8, P2539, DOI 10.1016/j.micinf.2006.07.004
   Prall F, 2004, HUM PATHOL, V35, P808, DOI 10.1016/j.humpath.2004.01.022
   Proskuryakov SY, 2010, CURR PHARM DESIGN, V16, P56, DOI 10.2174/138161210789941793
   Rosenberg SA, 2004, NAT MED, V10, P909, DOI 10.1038/nm1100
   Russmann H, 2003, INT J MED MICROBIOL, V293, P107, DOI 10.1078/1438-4221-00249
   Russmann H, 1998, SCIENCE, V281, P565, DOI 10.1126/science.281.5376.565
   Russmann H, 2001, J IMMUNOL, V167, P357, DOI 10.4049/jimmunol.167.1.357
   Sallusto F, 1999, NATURE, V401, P708, DOI 10.1038/44385
   Sato E, 2005, P NATL ACAD SCI USA, V102, P18538, DOI 10.1073/pnas.0509182102
   Seliger B, 1997, IMMUNOL TODAY, V18, P292, DOI 10.1016/S0167-5699(97)01052-9
   SLINGLUFF CL, 2005, J TRANSL MED, V3, P18
   Staveley-O'Carroll K, 1998, P NATL ACAD SCI USA, V95, P1178, DOI 10.1073/pnas.95.3.1178
   Walker EB, 2003, INT REV IMMUNOL, V22, P283, DOI 10.1080/08830180305226
   Whiteside TL, 2006, SEMIN CANCER BIOL, V16, P3, DOI 10.1016/j.semcancer.2005.07.008
   WRIGHT SD, 1992, J EXP MED, V176, P719, DOI 10.1084/jem.176.3.719
   Zhang L, 2003, NEW ENGL J MED, V348, P203, DOI 10.1056/NEJMoa020177
NR 43
TC 15
Z9 16
U1 0
U2 2
PU SPRINGER
PI NEW YORK
PA 233 SPRING ST, NEW YORK, NY 10013 USA
SN 0340-7004
J9 CANCER IMMUNOL IMMUN
JI Cancer Immunol. Immunother.
PD MAR
PY 2011
VL 60
IS 3
BP 371
EP 380
DI 10.1007/s00262-010-0950-x
PG 10
WC Oncology; Immunology
SC Oncology; Immunology
GA 723KL
UT WOS:000287505300007
PM 21132428
DA 2021-05-03
ER

PT J
AU Kerkar, SP
   Sanchez-Perez, L
   Yang, SC
   Borman, ZA
   Muranski, P
   Ji, Y
   Chinnasamy, D
   Kaiser, ADM
   Hinrichs, CS
   Klebanoff, CA
   Scott, CD
   Gattinoni, L
   Morgan, RA
   Rosenberg, SA
   Restifo, NP
AF Kerkar, Sid P.
   Sanchez-Perez, Luis
   Yang, Shicheng
   Borman, Zachary A.
   Muranski, Pawel
   Ji, Yun
   Chinnasamy, Dhanalakshmi
   Kaiser, Andrew D. M.
   Hinrichs, Christian S.
   Klebanoff, Christopher A.
   Scott, Christopher D.
   Gattinoni, Luca
   Morgan, Richard A.
   Rosenberg, Steven A.
   Restifo, Nicholas P.
TI Genetic Engineering of Murine CD8(+) and CD4(+) T Cells for Preclinical
   Adoptive Immunotherapy Studies
SO JOURNAL OF IMMUNOTHERAPY
LA English
DT Article
DE gene therapy; immunotherapy; adoptive transfer; lentivirus; retrovirus;
   HIV; melanoma; cancer
ID PERIPHERAL-BLOOD LYMPHOCYTES; LENTIVIRAL VECTOR; HEMATOPOIETIC-CELLS;
   CANCER REGRESSION; OVARIAN-CANCER; THERAPY; EXPRESSION; TCR;
   TRANSDUCTION; INFECTION
AB T-cell receptor (TCR) gene therapy enables for the rapid creation of antigen-specific T cells from mice of any strain and represents a valuable tool for preclinical immunotherapy studies. Here, we describe the superiority of gamma-retroviral vectors compared with lentiviral vectors for transduction of murine T cells and surprisingly illustrate robust gene-transfer into phenotypically naive/memory-stem cell like (TN/TSCM; CD62L(hi)/CD44(low)) and central memory (TCM; CD62L(hi)/CD44(hi)) CD8(+) T cells using murine stem cell-based g-retroviral vectors (MSGV1). We created MSGV1 vectors for a major histocompatibility complex-class I-restricted TCR specific for the melanocyte-differentiation antigen, glycoprotein 100 (MSGV1-pmel-1), and a major histocompatibility complex-class II-restricted TCR specific for tyrosinase-related protein-1 (MSGV1-TRP-1), and found that robust gene expression required codon optimization of TCR sequences for the pmel-1 TCR. To test for functionality, we adoptively transferred TCR-engineered T cells into mice bearing B16 melanomas and observed delayed growth of established tumors with pmel-1 TCR engineered CD8(+) T cells and significant tumor regression with TRP-1 TCR transduced CD4(+) T cells. We simultaneously created lentiviral vectors encoding the pmel-1 TCR, but found that these vectors mediated low TCR expression in murine T cells, but robust gene expression in other murine and human cell lines. These results indicate that preclinical murine models of adoptive immunotherapies are more practical using gamma-retroviral rather than lentiviral vectors.
C1 [Kerkar, Sid P.; Sanchez-Perez, Luis; Yang, Shicheng; Borman, Zachary A.; Muranski, Pawel; Ji, Yun; Chinnasamy, Dhanalakshmi; Kaiser, Andrew D. M.; Hinrichs, Christian S.; Klebanoff, Christopher A.; Scott, Christopher D.; Gattinoni, Luca; Morgan, Richard A.; Rosenberg, Steven A.; Restifo, Nicholas P.] NCI, Surg Branch, Ctr Canc Res, NIH, Bethesda, MD 20892 USA.
RP Restifo, NP (corresponding author), NCI, Surg Branch, Ctr Canc Res, NIH, 10 Ctr Dr, Bethesda, MD 20892 USA.
EM restifon@nih.gov
RI Restifo, Nicholas P/A-5713-2008; Hinrichs, Christian/V-9851-2019;
   Kaiser, Andrew D/C-2617-2012; Ji, Yun/B-7245-2009; Restifo, Nicholas
   Phillip/M-6549-2019; Gattinoni, Luca/A-2281-2008; Restifo, Nicholas
   Phillip/Z-1614-2019; Klebanoff, Christopher/D-9581-2011
OI Hinrichs, Christian/0000-0001-5597-2841; Ji, Yun/0000-0001-6340-7009;
   Gattinoni, Luca/0000-0003-2239-3282; Restifo, Nicholas
   P./0000-0003-4229-4580; Klebanoff, Christopher/0000-0001-9645-3896
FU NIH, National Cancer Institute, Center for Cancer ResearchUnited States
   Department of Health & Human ServicesNational Institutes of Health (NIH)
   - USANIH National Cancer Institute (NCI); NATIONAL CANCER
   INSTITUTEUnited States Department of Health & Human ServicesNational
   Institutes of Health (NIH) - USANIH National Cancer Institute (NCI)
   [ZIABC010763, ZIABC011037, ZIABC010984, ZIABC010985] Funding Source: NIH
   RePORTER
FX Supported by the Intramural Research Program of the NIH, National Cancer
   Institute, Center for Cancer Research. The authors have no conflicting
   financial interests.
CR Abad JD, 2008, J IMMUNOTHER, V31, P1, DOI 10.1097/CJI.0b013e31815c193f
   Abordo-Adesida E, 2005, HUM GENE THER, V16, P741, DOI 10.1089/hum.2005.16.741
   Baumann JG, 2004, J VIROL, V78, P12537, DOI 10.1128/JVI.78.22.12537-12547.2004
   Bendle GM, 2010, NAT MED, V16, P565, DOI 10.1038/nm.2128
   Bendle GM, 2009, CURR OPIN IMMUNOL, V21, P209, DOI 10.1016/j.coi.2009.02.007
   Brenner MK, 2010, CURR OPIN IMMUNOL, V22, P251, DOI 10.1016/j.coi.2010.01.020
   Cattoglio C, 2007, BLOOD, V110, P1770, DOI 10.1182/blood-2007-01-068759
   Clay TM, 1999, J IMMUNOL, V163, P507
   Coukos G, 2001, ONCOLOGY-NY, V15, P1197
   COUKOS G, 2001, ONCOLOGY, V15, P1207
   Frankel TL, 2010, J IMMUNOL, V184, P5988, DOI 10.4049/jimmunol.1000189
   Gattinoni L, 2005, J CLIN INVEST, V115, P1616, DOI 10.1172/JCI24480
   Gilham DE, 2010, J GENE MED, V12, P129, DOI 10.1002/jgm.1421
   Ha SP, 2010, J CLIN INVEST, V120, P4273, DOI 10.1172/JCI43274
   Hart DP, 2008, GENE THER, V15, P625, DOI 10.1038/sj.gt.3303078
   Herzog RW, 2010, DISCOV MED, V9, P105
   Hinrichs CS, 2011, BLOOD, V117, P808, DOI 10.1182/blood-2010-05-286286
   Hughes MS, 2005, HUM GENE THER, V16, P457, DOI 10.1089/hum.2005.16.457
   HWU P, 1994, CANCER DETECT PREV, V18, P43
   Johnson LA, 2009, BLOOD, V114, P535, DOI 10.1182/blood-2009-03-211714
   Jones S, 2009, HUM GENE THER, V20, P630, DOI 10.1089/hum.2008.048
   Kang YB, 2005, BLOOD, V106, P1552, DOI 10.1182/blood-2004-11-4358
   Kerkar SP, 2010, CANCER RES, V70, P6725, DOI 10.1158/0008-5472.CAN-10-0735
   Kershaw MH, 2006, CLIN CANCER RES, V12, P6106, DOI 10.1158/1078-0432.CCR-06-1183
   Klebanoff CA, 2005, P NATL ACAD SCI USA, V102, P9571, DOI 10.1073/pnas.0503726102
   Koya RC, 2010, P NATL ACAD SCI USA, V107, P14286, DOI 10.1073/pnas.1008300107
   Levine BL, 2006, P NATL ACAD SCI USA, V103, P17372, DOI 10.1073/pnas.0608138103
   Li Mingjie, 2008, V433, P287, DOI 10.1007/978-1-59745-237-3_18
   Manilla P, 2005, HUM GENE THER, V16, P17, DOI 10.1089/hum.2005.16.17
   Modlich U, 2009, MOL THER, V17, P1919, DOI 10.1038/mt.2009.179
   Morgan RA, 2006, SCIENCE, V314, P126, DOI 10.1126/science.1129003
   Mostoslavsky G, 2005, MOL THER, V11, P932, DOI 10.1016/j.ymthe.2005.01.005
   Muranski P, 2008, BLOOD, V112, P362, DOI 10.1182/blood-2007-11-120998
   Naldini L, 1996, SCIENCE, V272, P263, DOI 10.1126/science.272.5259.263
   Overwijk WW, 2003, J EXP MED, V198, P569, DOI 10.1084/jem.20030590
   Persons DA, 2010, MOL THER, V18, P861, DOI 10.1038/mt.2010.70
   Pule MA, 2008, NAT MED, V14, P1264, DOI 10.1038/nm.1882
   ROSENBERG SA, 1992, JAMA-J AM MED ASSOC, V268, P2416, DOI 10.1001/jama.268.17.2416
   ROSENBERG SA, 1991, CANCER RES, V51, pS5074
   Sadelain M, 2009, CANCER J, V15, P451, DOI 10.1097/PPO.0b013e3181c51f37
   Schenkwein D, 2010, HUM GENE THER, V21, P589, DOI 10.1089/hum.2009.051
   Schietinger A, 2010, J EXP MED, V207, P2469, DOI 10.1084/jem.20092450
   Schmitt TM, 2009, HUM GENE THER, V20, P1240, DOI 10.1089/hum.2009.146
   Sommermeyer D, 2006, EUR J IMMUNOL, V36, P3052, DOI 10.1002/eji.200636539
   Steffens CM, 2002, BLOOD, V99, P3310, DOI 10.1182/blood.V99.9.3310
   Tsurutani N, 2007, J VIROL, V81, P677, DOI 10.1128/JVI.00870-06
   Unutmaz D, 1999, J EXP MED, V189, P1735, DOI 10.1084/jem.189.11.1735
   Varela-Rohena A, 2008, IMMUNOL RES, V42, P166, DOI 10.1007/s12026-008-8057-6
   Wang XL, 2011, BLOOD, V117, P1888, DOI 10.1182/blood-2010-10-310599
   Yang S, 2008, J IMMUNOTHER, V31, P830, DOI 10.1097/CJI.0b013e31818817c5
   Zhou XZ, 2003, HUM GENE THER, V14, P1089, DOI 10.1089/104303403322124800
NR 51
TC 58
Z9 60
U1 0
U2 20
PU LIPPINCOTT WILLIAMS & WILKINS
PI PHILADELPHIA
PA TWO COMMERCE SQ, 2001 MARKET ST, PHILADELPHIA, PA 19103 USA
SN 1524-9557
EI 1537-4513
J9 J IMMUNOTHER
JI J. Immunother.
PD MAY
PY 2011
VL 34
IS 4
BP 343
EP 352
DI 10.1097/CJI.0b013e3182187600
PG 10
WC Oncology; Immunology; Medicine, Research & Experimental
SC Oncology; Immunology; Research & Experimental Medicine
GA 752SE
UT WOS:000289713200003
PM 21499127
OA Green Accepted
DA 2021-05-03
ER

PT J
AU Sinnathamby, G
   Zerfass, J
   Hafner, J
   Block, P
   Nickens, Z
   Hobeika, A
   Secord, AA
   Lyerly, HK
   Morse, MA
   Philip, R
AF Sinnathamby, G.
   Zerfass, J.
   Hafner, J.
   Block, P.
   Nickens, Z.
   Hobeika, A.
   Secord, A. A.
   Lyerly, H. K.
   Morse, M. A.
   Philip, R.
TI ADAM metallopeptidase domain 17 (ADAM17) is naturally processed through
   major histocompatibility complex (MHC) class I molecules and is a
   potential immunotherapeutic target in breast, ovarian and prostate
   cancers
SO CLINICAL AND EXPERIMENTAL IMMUNOLOGY
LA English
DT Article
DE CTL; immunotherapy; MHC class I; T cell epitope; tumour antigen
ID NECROSIS-FACTOR-ALPHA; GROWTH-FACTOR; TUMOR-ANTIGENS; T-CELLS; TACE;
   DISINTEGRIN; PEPTIDES; VACCINES; EGFR; METALLOPROTEINASE
AB Selection of suitable antigens is critical for the development of cancer vaccines. Most desirable are over-expressed cell surface proteins that may serve as targets for both antibodies and T cells, thus maximizing a concerted immune response. Towards this goal, we characterized the relevance of tumour necrosis factor-alpha-converting enzyme (ADAM17) for such targeted therapeutics. ADAM17 is one of the several metalloproteinases that play a key role in epidermal growth factor receptor (EGFR) signalling and has recently emerged as a new therapeutic target in several tumour types. In the present study, we analysed the expression profile of ADAM17 in a variety of normal and cancer cells of human origin and found that this protein is over-expressed on the surface of several types of cancer cells compared to the normal counterparts. Furthermore, we analysed the presentation of a human leucocyte antigen (HLA)-A2-restricted epitope from ADAM17 protein to specific T cells established from normal donors as well as ovarian cancer patients. Our analysis revealed that the HLA-A2-restricted epitope is processed efficiently and presented by various cancer cells and not by normal cells. Tumour specific T cell activation results in the secretion of both interferon-g and granzyme B that can be blocked by HLA-A2 specific antibodies. Collectively, our data present evidence that ADAM17 can be a potential target antigen to devise novel immunotherapeutic strategies against ovarian, breast and prostate cancer.
C1 [Sinnathamby, G.; Zerfass, J.; Hafner, J.; Block, P.; Nickens, Z.; Philip, R.] Immunotope Inc, Penn Biotechnol Ctr, Doylestown, PA 18902 USA.
   [Hobeika, A.; Secord, A. A.; Lyerly, H. K.; Morse, M. A.] Duke Univ, Duke Comprehens Canc Ctr, Durham, NC USA.
RP Philip, R (corresponding author), Immunotope Inc, Penn Biotechnol Ctr, 3805 Old Easton Rd, Doylestown, PA 18902 USA.
EM rphilip@immunotope.com
RI Lyerly, Herbert K/B-6528-2014; Lyerly, Herbert Kim/AAX-4925-2020
OI Lyerly, Herbert K/0000-0002-0063-4770; Lyerly, Herbert
   Kim/0000-0002-0063-4770; Block, Peter Daniel/0000-0002-4533-6881
CR Admon A, 2003, MOL CELL PROTEOMICS, V2, P388, DOI 10.1074/mcp.R300004-MCP200
   Berasain C, 2007, CANCER LETT, V254, P30, DOI 10.1016/j.canlet.2007.01.015
   Black RA, 1997, NATURE, V385, P729, DOI 10.1038/385729a0
   Borrell-Pages M, 2003, EMBO J, V22, P1114, DOI 10.1093/emboj/cdg111
   Chen GA, 2002, MOL CELL PROTEOMICS, V1, P304, DOI 10.1074/mcp.M200008-MCP200
   Chiriva-Internati M, 2004, J TRANSL MED, V2, P26, DOI DOI 10.1186/1479-5876-2-26
   Gilboa E, 2004, NAT REV CANCER, V4, P401, DOI 10.1038/nrc1359
   Goldman B, 2002, J NATL CANCER I, V94, P1523
   Gschwind A, 2003, EMBO J, V22, P2411, DOI 10.1093/emboj/cdg231
   Hanahan D, 2000, CELL, V100, P57, DOI 10.1016/S0092-8674(00)81683-9
   Horiuchi K, 2007, MOL BIOL CELL, V18, P176, DOI 10.1091/mbc.E06-01-0014
   Karkada M, 2010, J IMMUNOTHER, V33, P250, DOI 10.1097/CJI.0b013e3181c1f1e9
   Kenny PA, 2007, J CLIN INVEST, V117, P337, DOI 10.1172/JCI29518
   Le Gall SM, 2009, MOL BIOL CELL, V20, P1785, DOI 10.1091/mbc.E08-11-1135
   Lee DC, 2003, ANN NY ACAD SCI, V995, P22, DOI 10.1111/j.1749-6632.2003.tb03207.x
   Lewis JD, 2003, INT REV IMMUNOL, V22, P81, DOI 10.1080/08830180305221
   Martelange V, 2000, CANCER RES, V60, P3848
   Mathieu Morgan G, 2010, Cancer Immun, V10, P2
   Merchant NB, 2008, CLIN CANCER RES, V14, P1182, DOI 10.1158/1078-0432.CCR-07-1216
   Moss ML, 1997, NATURE, V385, P733, DOI 10.1038/385733a0
   Nelson KK, 1999, BIOCHEM J, V343, P673, DOI 10.1042/0264-6021:3430673
   Ongusaha PP, 2004, CANCER RES, V64, P5283, DOI 10.1158/0008-5472.CAN-04-0925
   Peiretti F, 2003, J CELL SCI, V116, P1949, DOI 10.1242/jcs.00415
   Ramakrishna V, 2003, INT IMMUNOL, V15, P751, DOI 10.1093/intimm/dxg074
   ROGEL A, 1985, MOL CELL BIOL, V5, P2851, DOI 10.1128/MCB.5.10.2851
   Rosso O, 2007, MOL CANCER RES, V5, P1246, DOI 10.1158/1541-7786.MCR-07-0060
   Schultze JL, 2001, TRENDS IMMUNOL, V22, P516, DOI 10.1016/S1471-4906(01)02015-4
   Shastri N, 2002, ANNU REV IMMUNOL, V20, P463, DOI 10.1146/annurev.immunol.20.100301.064819
   Sinnathamby G, 2009, J IMMUNOTHER, V32, P856, DOI 10.1097/CJI.0b013e3181b0b125
   VANDERBRUGGEN P, 1991, SCIENCE, V254, P1643, DOI 10.1126/science.1840703
   Vierboom MPM, 2000, CANCER RES, V60, P5508
NR 31
TC 28
Z9 31
U1 0
U2 4
PU WILEY
PI HOBOKEN
PA 111 RIVER ST, HOBOKEN 07030-5774, NJ USA
SN 0009-9104
EI 1365-2249
J9 CLIN EXP IMMUNOL
JI Clin. Exp. Immunol.
PD MAR
PY 2011
VL 163
IS 3
BP 324
EP 332
DI 10.1111/j.1365-2249.2010.04298.x
PG 9
WC Immunology
SC Immunology
GA 718AO
UT WOS:000287091900006
PM 21175594
OA Green Published
DA 2021-05-03
ER

PT J
AU Lin, W
   Chen, YL
   Jiang, L
   Chen, JK
AF Lin, Wei
   Chen, Yan-Ling
   Jiang, Lei
   Chen, Jin-Kun
TI Reduced Expression of Chemerin is Associated with a Poor Prognosis and a
   Lowed Infiltration of Both Dendritic Cells and Natural Killer Cells in
   Human Hepatocellular Carcinoma
SO CLINICAL LABORATORY
LA English
DT Article
DE Chemerin; hepatocellular carcinoma; dendritic cells; natural killer
   cells
ID METABOLIC SYNDROME; OVARIAN-CANCER; IMMUNOTHERAPY; NK; ADIPOGENESIS;
   POPULATION; MIGRATION; ADIPOKINE; INVASION; IMMUNITY
AB Background: Chemerin has been suggested to chemoattract dendritic cells (DC) and natural killer (NK) cells which have the antitumor role. However, no study has been performed to determine the expression of chemerin in tumor tissues. The aim of our study is to investigate chemerin expression in hepatocellular carcinoma (HCC) tumor tissues and to correlate chemerin expression with clinicopathological parameters and prognosis.
   Methods: In a random series of 124 HCC patients, the expression of chemerin protein in tumor tissues and matched non-tumor tissues were detected by immunohistochemistry. The infiltration of DC and NK cells was examined by CD11c and CD56 immunostaining to observe whether it correlated with the level of chemerin protein expression. The correlation of chemerin expression levels with clinicopathologic variables and prognosis was also analyzed.
   Results: The expression of chemerin protein was significantly decreased in HCC of 72 patients compared with paracarcinomatous liver tissue. The level of chemerin expression was significantly correlated with tumor size (p = 0.016), histological grade (p = 0.027) and the infiltration of DC and NK cells (p = 0.027 and p = 0.035, respectively). Survival analysis indicated that HCC patients with lower chemerin expression had poorer survival than those with higher expression (p <0.001). Multivariable Cox regression analysis revealed that the chemerin expression level was an independent factor for prognosis (HR 3.034, 95 % Cl 1.017 to 9.053; p = 0.047).
   Conclusions: The results suggest that chemerin may play an important role in the development and progression of HCC via the recruitment of DC and NK cells. (Clin. Lab. 2011;57:879-885)
C1 [Lin, Wei; Chen, Yan-Ling; Jiang, Lei] Fujian Med Univ, Dept Hepatobiliary Surg, Union Hosp, Fuzhou 350001, Fujian, Peoples R China.
   [Lin, Wei; Chen, Jin-Kun] PuTian Univ, Dept Gen Surg, Affiliated Hosp, Putian, Fujian, Peoples R China.
RP Chen, YL (corresponding author), Fujian Med Univ, Dept Hepatobiliary Surg, Union Hosp, 29 Xin Quan Rd, Fuzhou 350001, Fujian, Peoples R China.
EM chenyanling10@126.com
CR Albanesi C, 2009, J EXP MED, V206, P249, DOI 10.1084/jem.20080129
   Bozaoglu K, 2009, J CLIN ENDOCR METAB, V94, P3085, DOI 10.1210/jc.2008-1833
   Chu CS, 2008, EXPERT REV ANTICANC, V8, P243, DOI 10.1586/14737140.8.2.243
   Coscia M, 2004, SEMIN CANCER BIOL, V14, P209, DOI 10.1016/j.semcancer.2003.10.008
   Goralski KB, 2007, J BIOL CHEM, V282, P28175, DOI 10.1074/jbc.M700793200
   Guo J, 2002, GENE THER, V9, P793, DOI 10.1038/sj.gt.3301688
   Johnson EL, 2010, WORLD J SURG ONCOL, V8, DOI 10.1186/1477-7819-8-62
   Kollmar O, 2010, INT J CANCER, V126, P1302, DOI 10.1002/ijc.24956
   Korita PV, 2008, HUM PATHOL, V39, P1777, DOI 10.1016/j.humpath.2008.05.006
   Lai HC, 2010, VIROLOGY, V405, P464, DOI 10.1016/j.virol.2010.06.037
   Larmonier N, 2010, CANCER IMMUNOL IMMUN, V59, P1, DOI 10.1007/s00262-009-0736-1
   Lazennec G, 2010, TRENDS MOL MED, V16, P133, DOI 10.1016/j.molmed.2010.01.003
   Malmberg KJ, 2008, CANCER IMMUNOL IMMUN, V57, P1541, DOI 10.1007/s00262-008-0492-7
   Middel P, 2010, BMC CANCER, V10, DOI 10.1186/1471-2407-10-578
   Molling JW, 2008, CLIN IMMUNOL, V129, P182, DOI 10.1016/j.clim.2008.07.025
   Nathan H, 2009, ANN SURG, V249, P799, DOI 10.1097/SLA.0b013e3181a38eb5
   Parolini S, 2007, BLOOD, V109, P3625, DOI 10.1182/blood-2006-08-038844
   Roh SG, 2007, BIOCHEM BIOPH RES CO, V362, P1013, DOI 10.1016/j.bbrc.2007.08.104
   Samson M, 1998, EUR J IMMUNOL, V28, P1689, DOI 10.1002/(SICI)1521-4141(199805)28:05<1689::AID-IMMU1689>3.0.CO;2-I
   Shurin GV, 2005, J IMMUNOL, V174, P5490, DOI 10.4049/jimmunol.174.9.5490
   Skrzeczynska-Moncznik J, 2009, ACTA BIOCHIM POL, V56, P355
   Smyth MJ, 2002, NAT REV CANCER, V2, P850, DOI 10.1038/nrc928
   Stejskal D, 2008, BIOMED PAP, V152, P217, DOI 10.5507/bp.2008.033
   Vermi W, 2005, J EXP MED, V201, P509, DOI 10.1084/jem.20041310
   Weigert J, 2010, CLIN ENDOCRINOL, V72, P342, DOI 10.1111/j.1365-2265.2009.03664.x
   Zitvogel L, 2002, J EXP MED, V195, pf9, DOI 10.1084/jem.20012040
NR 26
TC 52
Z9 54
U1 1
U2 14
PU CLIN LAB PUBL
PI HEIDELBERG
PA IM BREITSPIEL 15, HEIDELBERG, D-69126, GERMANY
SN 1433-6510
J9 CLIN LAB
JI Clin. Lab.
PY 2011
VL 57
IS 11-12
BP 879
EP 885
PG 7
WC Medical Laboratory Technology
SC Medical Laboratory Technology
GA 873QF
UT WOS:000298897400004
PM 22239017
DA 2021-05-03
ER

PT J
AU Schroeder, P
   Lindemann, C
   Dettmar, K
   Brieger, J
   Gosepath, J
   Pogorzelski, B
   Seimetz, D
   Atz, J
AF Schroeder, Petra
   Lindemann, Carsten
   Dettmar, Kirsten
   Brieger, Juergen
   Gosepath, Jan
   Pogorzelski, Benjamin
   Seimetz, Diane
   Atz, Judith
TI Trifunctional antibodies induce efficient antitumour activity with
   immune cells from head and neck squamous cell carcinoma patients after
   radio-chemotherapy treatment
SO CLINICAL & TRANSLATIONAL ONCOLOGY
LA English
DT Article
DE Catumaxomab; Ertumaxomab; Trifunctional antibody; HNSCC; Chemotherapy;
   Immunotherapy
ID PRIMARY OVARIAN-CANCER; BISPECIFIC ANTIBODY; TUMOR-CELLS;
   IONIZING-RADIATION; ACCESSORY CELLS; LUNG-CANCER; IN-VITRO; T-CELLS;
   RESISTANCE; CHEMOTHERAPY
AB Trifunctional antibodies, such as catumaxomab (anti-EpCAMxanti-CD3) and ertumaxomab (anti-HER-2/neuxanti-CD3), transiently link immune effector cells to tumour cells, which results in cellular cytotoxicity towards the tumour cells. A functional immune system is therefore essential for effective anti-tumour activity. However, the commonly observed haematotoxicity of chemotherapeutics and radiation therapy may be associated with some degree of immunosuppression. Combining chemotherapy and trifunctional antibodies in cancer treatment requires understanding of the impact of chemotherapeutics on immune cell function and, thus, on the activity of trifunctional antibodies.
   The effect of chemotherapeutic treatment on trifunctional antibody-mediated anti-tumour activity was assessed in vitro. Blood samples were collected from 12 head and neck squamous cell carcinoma patients after chemotherapy (5-fluorouracil, cisplatin) and radiotherapy, and from one healthy control donor. The immune cell status was analysed and mononuclear cells (MNC) were isolated. The potency of catumaxomab and ertumaxomab was assessed in a cytotoxicity assay using MNC isolated from each patient sample in co-culture with a tumour target cell line. The release of inflammatory cytokines was also monitored in the cell culture supernatant.
   Most patients included in this study had decreased immune cell counts during the course of chemotherapy. Nonetheless, an effective and concentration-dependent anti-tumour activity mediated by trifunctional antibodies was demonstrated using these patient immune effector cells. The immune response activity of the patient immune cells was not impaired one week after cisplatin administration or even three days after the last 5-fluorouracil treatment.
   This study shows for the first time that immune effector cells from cancer patients undergoing standard chemotherapy and radiotherapy can be activated by trifunctional antibodies for efficient killing of tumour cells.
C1 [Dettmar, Kirsten; Seimetz, Diane; Atz, Judith] Fresenius Biotech GmbH, D-80807 Munich, Germany.
   [Schroeder, Petra; Lindemann, Carsten] EUFETS GmbH, Idar Oberstein, Germany.
   [Brieger, Juergen] Johannes Gutenberg Univ Mainz, Dept Otolaryngol, Head & Neck Surg Med Ctr, Mainz, Germany.
   [Gosepath, Jan; Pogorzelski, Benjamin] Dr Horst Schmidt Kliniken GmbH, Dept Otolaryngol, Wiesbaden, Germany.
RP Atz, J (corresponding author), Fresenius Biotech GmbH, Frankfurter Ring 193A, D-80807 Munich, Germany.
EM judith.atz@fresenius-biotech.com
CR ALANKO S, 1994, PEDIATR HEMAT ONCOL, V11, P281, DOI 10.3109/08880019409141671
   ALANKO S, 1992, CANCER, V69, P1481, DOI 10.1002/1097-0142(19920315)69:6<1481::AID-CNCR2820690628>3.0.CO;2-L
   Arrieta O, 2010, BMC CANCER, V10, DOI 10.1186/1471-2407-10-50
   Bokemeyer C, 2009, J CLIN ONCOL S, V27
   Campbell MJ, 2005, BREAST CANCER RES TR, V91, P163, DOI 10.1007/s10549-004-7048-0
   Chan JK, 2006, CLIN CANCER RES, V12, P1859, DOI 10.1158/1078-0432.CCR-05-2019
   Chiriva-Internati M, 2006, IN VITRO CELL DEV-AN, V42, P89
   Ciavarella S, 2010, BIODRUGS, V24, P77, DOI 10.2165/11530830-000000000-00000
   Friedman EJ, 2002, CURR PHARM DESIGN, V8, P1765, DOI 10.2174/1381612023394089
   Gall JM, 2005, EXP HEMATOL, V33, P452, DOI 10.1016/j.exphem.2005.01.007
   Garnett CT, 2004, CANCER RES, V64, P7985, DOI 10.1158/0008-5472.CAN-04-1525
   Gaugler MH, 1997, INT J RADIAT BIOL, V72, P201
   Gronau SS, 2005, HEAD NECK-J SCI SPEC, V27, P376, DOI 10.1002/hed.20170
   Han HS, 2009, J KOREAN MED SCI, V24, P910, DOI 10.3346/jkms.2009.24.5.910
   HAREYAMA M, 1988, Nippon Acta Radiologica, V48, P1572
   Heiss MM, 2010, INT J CANCER, V127, P2209, DOI 10.1002/ijc.25423
   Hirschhaeuser F, 2009, J BIOMOL SCREEN, V14, P980, DOI 10.1177/1087057109341766
   Jamieson ER, 1999, CHEM REV, V99, P2467, DOI 10.1021/cr980421n
   Kiewe P, 2006, CLIN CANCER RES, V12, P3085, DOI 10.1158/1078-0432.CCR-05-2436
   Koninki K, 2010, CANCER LETT, V294, P211, DOI 10.1016/j.canlet.2010.02.002
   Markasz L, 2008, J IMMUNOTHER, V31, P283, DOI 10.1097/CJI.0b013e3181628b76
   Peters GJ, 2000, EUR J CANCER, V36, P916, DOI 10.1016/S0959-8049(00)00026-5
   Reusch U, 2006, CLIN CANCER RES, V12, P183, DOI 10.1158/1078-0432.CCR-05-1855
   Robert F, 1999, SEMIN RADIAT ONCOL, V9, P136
   Ruf P, 2007, BRIT J CANCER, V97, P315, DOI 10.1038/sj.bjc.6603881
   SAITO T, 1986, CANCER RES, V46, P1142
   Saridaki Z, 2010, WORLD J GASTROENTERO, V16, P1177, DOI 10.3748/wjg.v16.i10.1177
   Schmitt M, 2004, INT J ONCOL, V25, P841
   Seimetz D, 2010, CANCER TREAT REV, V36, P458, DOI 10.1016/j.ctrv.2010.03.001
   Shah MA, 2001, CLIN CANCER RES, V7, P2168
   Standish Leanna J, 2008, J Soc Integr Oncol, V6, P110
   Watanabe M, 1999, BREAST CANCER RES TR, V53, P199, DOI 10.1023/A:1006145507567
   Wimberger P, 2003, INT J CANCER, V105, P241, DOI 10.1002/ijc.11056
   Wu X, 2010, CANCER IMMUNOL IMMUN, V59, P279, DOI 10.1007/s00262-009-0749-9
   Zeidler R, 2001, ANTICANCER RES, V21, P3499
   Zeidler R, 1999, J IMMUNOL, V163, P1246
   Zeidler R, 2000, BRIT J CANCER, V83, P261
   Zignol M, 2004, CANCER-AM CANCER SOC, V101, P635, DOI 10.1002/cncr.20384
   Zitvogel L, 2008, J CLIN INVEST, V118, P1991, DOI 10.1172/JCI35180
   Zitvogel L, 2008, NAT REV IMMUNOL, V8, P59, DOI 10.1038/nri2216
NR 40
TC 11
Z9 13
U1 0
U2 8
PU SPRINGER INTERNATIONAL PUBLISHING AG
PI CHAM
PA GEWERBESTRASSE 11, CHAM, CH-6330, SWITZERLAND
SN 1699-048X
EI 1699-3055
J9 CLIN TRANSL ONCOL
JI Clin. Transl. Oncol.
PD DEC
PY 2011
VL 13
IS 12
BP 889
EP 898
DI 10.1007/s12094-011-0751-5
PG 10
WC Oncology
SC Oncology
GA 861TY
UT WOS:000298043300010
PM 22126733
OA Bronze
DA 2021-05-03
ER

PT J
AU Kim, DS
   Hahn, Y
AF Kim, Dong Seon
   Hahn, Yoonsoo
TI Exon deletion in the MSLN gene encoding MPF/mesothelin precursor protein
   during Laurasiatherian mammal evolution
SO INTERNATIONAL JOURNAL OF MOLECULAR MEDICINE
LA English
DT Article
DE MSLN; mesothelin; megakaryocyte-potentiating factor; Laurasiatheria;
   exon deletion
ID MESOTHELIN; CANCER; RECOMBINATION; IMMUNOTHERAPY; INACTIVATION;
   EXPRESSION; MECHANISM; SEQUENCE
AB Mesothelin is a cell surface glycoprotein that is present in normal mesothelial cells and is highly expressed in several human cancers, including mesotheliomas and ovarian, pancreatic, and lung cancers. The human mesothelin gene (MSLN) encodes a precursor protein, which is processed into 2 mature polypeptides: the N-terminal soluble megakaryocyte-potentiating factor (MPF) and the C-terminal membrane-bound mesothelin which functions as a cell adhesion molecule. In this study, we report the identification and sequence comparison of the MSLN genes in various mammalian species. We found that multiple exon deletion occurred in the Laurasiatherian MSLN genes including 6 exons in the cow, pig, horse, cat, dog, and panda genes and 8 exons in the hedgehog gene. The genomic deletion did not change the open reading frame of the resulting Laurasiatherian MSLN genes, producing internally deleted precursor proteins. The modified precursor was still able to produce the intact cell surface mesothelin protein but would not confer the MPF activity. Genomic sequence comparison showed that a breakage and rejoining event of ancestral introns 2 and 8 was responsible for the deletion. The present findings support that exon deletion is one of the molecular mechanisms underlying gene evolution in mammalian genomes.
C1 [Hahn, Yoonsoo] Chung Ang Univ, Dept Life Sci, Program BK21, Seoul 156756, South Korea.
   Chung Ang Univ, Res Ctr Biomol & Biosyst, Seoul 156756, South Korea.
RP Hahn, Y (corresponding author), Chung Ang Univ, Dept Life Sci, Program BK21, 47 Heukseok Ro, Seoul 156756, South Korea.
EM hahny@cau.ac.kr
OI HAHN, YOONSOO/0000-0003-4273-9842
FU Chung-Ang University
FX This research was supported by a Chung-Ang University Research Grant in
   2010.
CR Argani P, 2001, CLIN CANCER RES, V7, P3862
   Asher RJ, 2010, BMC EVOL BIOL, V10, DOI 10.1186/1471-2148-10-102
   Asher RJ, 2009, BIOESSAYS, V31, P853, DOI 10.1002/bies.200900053
   Bera TK, 2000, MOL CELL BIOL, V20, P2902, DOI 10.1128/MCB.20.8.2902-2906.2000
   Burma S, 2006, DNA REPAIR, V5, P1042, DOI 10.1016/j.dnarep.2006.05.026
   Chang K, 1996, P NATL ACAD SCI USA, V93, P136, DOI 10.1073/pnas.93.1.136
   Chen KS, 1997, NAT GENET, V17, P154, DOI 10.1038/ng1097-154
   Daniels RJ, 2001, HUM MOL GENET, V10, P339, DOI 10.1093/hmg/10.4.339
   FORREST SM, 1987, NATURE, V329, P638, DOI 10.1038/329638a0
   Hahn Y, 2007, MOL BIOL EVOL, V24, P2203, DOI 10.1093/molbev/msm146
   Hassan R, 2004, CLIN CANCER RES, V10, P3937, DOI 10.1158/1078-0432.CCR-03-0801
   Hassan R, 2008, EUR J CANCER, V44, P46, DOI 10.1016/j.ejca.2007.08.028
   Hayakawa T, 2001, P NATL ACAD SCI USA, V98, P11399, DOI 10.1073/pnas.191268198
   Ho M, 2007, CLIN CANCER RES, V13, P1571, DOI 10.1158/1078-0432.CCR-06-2161
   Jovine L, 2002, BMC CELL BIOL, V3, DOI 10.1186/1471-2121-3-28
   Kaneko O, 2009, J BIOL CHEM, V284, P3739, DOI 10.1074/jbc.M806776200
   Rump A, 2004, J BIOL CHEM, V279, P9190, DOI 10.1074/jbc.M312372200
   Sathyanarayana BK, 2009, BMC STRUCT BIOL, V9, DOI 10.1186/1472-6807-9-1
   Sen SK, 2006, AM J HUM GENET, V79, P41, DOI 10.1086/504600
   Stedman HH, 2004, NATURE, V428, P415, DOI 10.1038/nature02358
   Wang TXBY, 2010, INT J MOL MED, V26, P185, DOI 10.3892/ijmm_00000451
   YAMAGUCHI N, 1994, J BIOL CHEM, V269, P805
   YAMAGUCHI N, 1996, STEM CELLS S1, V14, pS62
NR 23
TC 1
Z9 1
U1 0
U2 2
PU SPANDIDOS PUBL LTD
PI ATHENS
PA POB 18179, ATHENS, 116 10, GREECE
SN 1107-3756
EI 1791-244X
J9 INT J MOL MED
JI Int. J. Mol. Med.
PD FEB
PY 2011
VL 27
IS 2
BP 289
EP 293
DI 10.3892/ijmm.2010.573
PG 5
WC Medicine, Research & Experimental
SC Research & Experimental Medicine
GA 714CN
UT WOS:000286785200018
PM 21132261
OA Bronze
DA 2021-05-03
ER

PT J
AU Flanagan, EP
   McKeon, A
   Lennon, VA
   Kearns, J
   Weinshenker, BG
   Krecke, KN
   Matiello, M
   Keegan, BM
   Mokri, B
   Aksamit, AJ
   Pittock, SJ
AF Flanagan, E. P.
   McKeon, A.
   Lennon, V. A.
   Kearns, J.
   Weinshenker, B. G.
   Krecke, K. N.
   Matiello, M.
   Keegan, B. M.
   Mokri, B.
   Aksamit, A. J.
   Pittock, S. J.
TI Paraneoplastic isolated myelopathy Clinical course and neuroimaging
   clues
SO NEUROLOGY
LA English
DT Article
ID RESONANCE-IMAGING FINDINGS; SPINAL-CORD; LUNG-CANCER;
   MULTIPLE-SCLEROSIS; NEUROLOGICAL SYNDROMES; NUCLEAR ANTIBODY; FOLLOW-UP;
   AUTOIMMUNITY; MARKER; ACCOMPANIMENTS
AB Objective: To report the clinical phenotype and outcome of isolated paraneoplastic myelopathy.
   Methods: We systematically reviewed clinical, serologic, and MRI data for 31 patients (20 female) who presented with an isolated myelopathy and coexisting cancer: carcinoma (lung, 9; breast, 7; kidney, 2; thyroid, 2; ovary/endometrium, 2), melanoma (2), or other cancer (3), or a paraneoplastic autoantibody with strong cancer association (amphiphysin-immunoglobulin G [IgG], 9; collapsin response-mediator protein 5-IgG, 9; Purkinje-cell cytoplasmic autoantibody type 1, 2; antineuronal nuclear autoantibody [ANNA]-1, 1; ANNA-3, 1).
   Results: Of 31 patients who presented with a progressive myelopathy, symptom onset was subacute in 16 (52%). The median age was 62 years. CSF abnormalities included elevated protein (> 45 mg/dL), 22; pleocytosis, 15; excess oligoclonal bands (normal < 4), 7. MRI cord abnormalities identified in 20 patients were longitudinally extensive (> 3 vertebral segments), 14; symmetric tract or gray matter-specific signal abnormality, 15 (enhancing in 13). Myelopathy preceded cancer diagnosis in 18 patients (median interval 12 months; range 2-44). After myelopathy onset, 26 patients underwent oncologic treatment, immunosuppressive treatment (median delay to commencing immunotherapy 9.5 months [range 1-54]), or both; only 8 improved (31%). At last neurologic evaluation (median interval after onset 17 months; range 1-165 months), 16 patients (52%) were wheelchair-dependent (median time from onset to wheelchair 9 months [range 1-21]). Ten patients died after a median of 38 months from symptom onset (range 7-152).
   Conclusion: Symmetric, longitudinally extensive tract or gray matter-specific changes on spinal MRI should raise suspicion for a paraneoplastic myelopathy. Resulting disability is often severe. Only a minority of patients improve with treatment. Neurology (R) 2011; 76: 2089-2095
C1 [Flanagan, E. P.; McKeon, A.; Lennon, V. A.; Kearns, J.; Weinshenker, B. G.; Matiello, M.; Keegan, B. M.; Mokri, B.; Aksamit, A. J.; Pittock, S. J.] Mayo Clin, Dept Neurol, Coll Med, Rochester, MN 55905 USA.
   [McKeon, A.; Lennon, V. A.; Pittock, S. J.] Mayo Clin, Dept Lab Med & Pathol, Coll Med, Rochester, MN 55905 USA.
   [Lennon, V. A.] Mayo Clin, Dept Immunol, Coll Med, Rochester, MN 55905 USA.
   [Krecke, K. N.] Mayo Clin, Dept Radiol, Coll Med, Rochester, MN 55905 USA.
RP Pittock, SJ (corresponding author), Mayo Clin, Dept Neurol, Coll Med, 200 1st St SW, Rochester, MN 55905 USA.
EM pittock.sean@mayo.edu
RI Weinshenker, Brian G/ABH-6146-2020
OI Weinshenker, Brian G/0000-0001-5806-6203; Flanagan,
   Eoin/0000-0002-6661-2910; McKeon, Andrew/0000-0001-6856-8143
FU Genzyme CorporationGenzyme Corporation; Guthy-Jackson Charitable
   Foundation; Alexion Pharmaceuticals, Inc.; NIHUnited States Department
   of Health & Human ServicesNational Institutes of Health (NIH) - USA;
   National Multiple Sclerosis SocietyNational Multiple Sclerosis Society
FX Drs. Lennon and Weinshenker and Mayo Clinic have a financial interest in
   the following intellectual property: "NMO-IgG: a marker autoantibody of
   neuromyelitis optica." A patent has been issued for this technology, and
   it has been licensed to commercial entities. Drs. Lennon and Weinshenker
   have received cumulative royalties of less than the federal threshold
   for significant financial interest from the licensing of these
   technologies. Drs. Lennon and Pittock have a potential financial
   interest in the technology listed: "Aquaporin-4 autoantibody as a cancer
   marker." A non-provisional patent application has been filed by Mayo
   Clinic for this technology and it has been licensed by Mayo Clinic to a
   commercial entity. No royalties have accrued from this license. Drs.
   Lennon and Pittock have a potential financial interest in the technology
   listed: "Aquaporin-4-binding autoantibodies in patients with
   neuromyelitis optica impair glutamate transport by down-regulating
   EAAT2": a non-provisional patent application has been filed by Mayo
   Clinic for this technology. The authors receive no royalties from the
   sale of these tests by Mayo Medical Laboratories; however, Mayo
   Collaborative Services, Inc., does receive revenue for conducting these
   tests. Dr. Weinshenker serves on data safety monitoring boards for
   Novartis and Biogen Idec; serves on the editorial boards of the Canadian
   Journal of Neurological Sciences, the Turkish Journal of Neurology, and
   Multiple Sclerosis; has received research support from Genzyme
   Corporation and the Guthy-Jackson Charitable Foundation. Dr. Flanagan
   reports no disclosures. Dr. Pittock has received research support from
   Alexion Pharmaceuticals, Inc., NIH, and the Guthy-Jackson Charitable
   Foundation. Drs. McKeon, Flanagan, Kearns, Krecke, Mokri and Aksamit
   report no disclosures. Dr. Matiello receives research support from the
   National Multiple Sclerosis Society. Dr. Keegan serves as a Section
   Editor for Neurology (R) and as Chief Editor for eMedicine and has
   served as a consultant for Novartis and the FDA.
CR Anderson D W, 2008, Br J Radiol, V81, pe103, DOI 10.1259/bjr/57470099
   Chan KH, 2001, ANN NEUROL, V50, P301, DOI 10.1002/ana.1127
   GLANTZ NJ, 1994, CANCER-AM CANCER SOC, V73, P168, DOI 10.1002/1097-0142(19940101)73:1<168::AID-CNCR2820730129>3.0.CO;2-Z
   Graber JJ, 2010, ARCH NEUROL-CHICAGO, V67, P298, DOI 10.1001/archneurol.2010.20
   Graus F, 2005, J NEUROIMMUNOL, V165, P166, DOI 10.1016/j.jneuroim.2005.03.020
   Graus F, 2001, BRAIN, V124, P1138, DOI 10.1093/brain/124.6.1138
   Griesmann GE, 2002, MANUAL CLIN LAB IMMU, V6th, P1005
   Hemmer B, 1998, J NEUROL NEUROSUR PS, V65, P822, DOI 10.1136/jnnp.65.6.822
   Hoffmann LA, 2008, J NEUROL NEUROSUR PS, V79, P767, DOI 10.1136/jnnp.2007.118588
   Hundsberger T, 1998, STROKE, V29, P1742, DOI 10.1161/01.STR.29.8.1742
   Irani SR, 2010, BRAIN, V133, P2734, DOI 10.1093/brain/awq213
   JUNGER SS, 1993, NEUROLOGY, V43, P333, DOI 10.1212/WNL.43.2.333
   Keegan BM, 2008, ANN NEUROL, V63, P531, DOI 10.1002/ana.21324
   Krampla W, 2009, EUR RADIOL, V19, P2535, DOI 10.1007/s00330-009-1425-3
   LAI M, LANCET NEUROL, V9, P776
   Leypoldt F, 2006, J NEUROL NEUROSUR PS, V77, P1199, DOI 10.1136/jnnp.2005.086140
   Loughrey GJ, 2000, CLIN RADIOL, V55, P849, DOI 10.1053/crad.2000.0547
   Masson C, 2004, J NEUROL NEUROSUR PS, V75, P1431, DOI 10.1136/jnnp.2003.031724
   McKeon A, 2010, ARCH NEUROL-CHICAGO, V67, P322, DOI 10.1001/archneurol.2009.336
   Metser U, 2004, J NUCL MED, V45, P279
   Pittock SJ, 2006, MAYO CLIN PROC, V81, P1207, DOI 10.4065/81.9.1207
   Pittock SJ, 2005, ANN NEUROL, V58, P96, DOI 10.1002/ana.20529
   Pittock SJ, 2004, ANN NEUROL, V56, P715, DOI 10.1002/ana.20269
   Pittock SJ, 2003, ANN NEUROL, V53, P580, DOI 10.1002/ana.10518
   Polman CH, 2005, ANN NEUROL, V58, P840, DOI 10.1002/ana.20703
   Pradhan S, 2006, MAGN RESON IMAGING, V24, P173, DOI 10.1016/j.mri.2005.10.003
   Rajabally Yusuf A, 2008, J Clin Neuromuscul Dis, V10, P65, DOI 10.1097/CND.0b013e31818e952b
   Scott TF, 1998, NEUROLOGY, V50, P429, DOI 10.1212/WNL.50.2.429
   Smitt PS, 2002, J NEUROL, V249, P745, DOI 10.1007/s00415-002-0706-4
   Tracy J, 2006, NEUROLOGY, V66, pA188
   Vernino S, 1998, NEUROLOGY, V50, P1806, DOI 10.1212/WNL.50.6.1806
   Vernino S, 2000, ANN NEUROL, V47, P297, DOI 10.1002/1531-8249(200003)47:3<297::AID-ANA4>3.0.CO;2-4
   Vernino S, 2000, NEW ENGL J MED, V343, P847, DOI 10.1056/NEJM200009213431204
   WEINSHENKER BG, 1989, BRAIN, V112, P133, DOI 10.1093/brain/112.1.133
   Yu ZY, 2001, ANN NEUROL, V49, P146
NR 35
TC 81
Z9 84
U1 2
U2 9
PU LIPPINCOTT WILLIAMS & WILKINS
PI PHILADELPHIA
PA TWO COMMERCE SQ, 2001 MARKET ST, PHILADELPHIA, PA 19103 USA
SN 0028-3878
EI 1526-632X
J9 NEUROLOGY
JI Neurology
PD JUN
PY 2011
VL 76
IS 24
BP 2089
EP 2095
DI 10.1212/WNL.0b013e31821f468f
PG 7
WC Clinical Neurology
SC Neurosciences & Neurology
GA 777BR
UT WOS:000291588800013
PM 21670438
DA 2021-05-03
ER

PT J
AU Ye, QR
   Loisiou, M
   Levine, BL
   Suhoski, MM
   Riley, JL
   June, CH
   Coukos, G
   Powell, DJ
AF Ye, Qunrui
   Loisiou, Maria
   Levine, Bruce L.
   Suhoski, Megan M.
   Riley, James L.
   June, Carl H.
   Coukos, George
   Powell, Daniel J., Jr.
TI Engineered artificial antigen presenting cells facilitate direct and
   efficient expansion of tumor infiltrating lymphocytes
SO JOURNAL OF TRANSLATIONAL MEDICINE
LA English
DT Article
ID CYTOTOXIC T-LYMPHOCYTES; EPITHELIAL OVARIAN-CANCER; METASTATIC MELANOMA;
   ADOPTIVE TRANSFER; TRANSFER THERAPY; IN-VIVO; TELOMERE LENGTH;
   IMMUNOTHERAPY; INTERLEUKIN-2; PERSISTENCE
AB Background: Development of a standardized platform for the rapid expansion of tumor-infiltrating lymphocytes (TILs) with anti-tumor function from patients with limited TIL numbers or tumor tissues challenges their clinical application.
   Methods: To facilitate adoptive immunotherapy, we applied genetically-engineered K562 cell-based artificial antigen presenting cells (aAPCs) for the direct and rapid expansion of TILs isolated from primary cancer specimens.
   Results: TILs outgrown in IL-2 undergo rapid, CD28-independent expansion in response to aAPC stimulation that requires provision of exogenous IL-2 cytokine support. aAPCs induce numerical expansion of TILs that is statistically similar to an established rapid expansion method at a 100-fold lower feeder cell to TIL ratio, and greater than those achievable using anti-CD3/CD28 activation beads or extended IL-2 culture. aAPC-expanded TILs undergo numerical expansion of tumor antigen-specific cells, remain amenable to secondary aAPC-based expansion, and have low CD4/CD8 ratios and FOXP3+ CD4+ cell frequencies. TILs can also be expanded directly from fresh enzyme-digested tumor specimens when pulsed with aAPCs. These "young" TILs are tumor-reactive, positively skewed in CD8+ lymphocyte composition, CD28 and CD27 expression, and contain fewer FOXP3+ T cells compared to parallel IL-2 cultures.
   Conclusion: Genetically-enhanced aAPCs represent a standardized, "off-the-shelf" platform for the direct ex vivo expansion of TILs of suitable number, phenotype and function for use in adoptive immunotherapy.
C1 [Ye, Qunrui; Loisiou, Maria; Coukos, George; Powell, Daniel J., Jr.] Univ Penn, Dept Obstet & Gynecol, Ovarian Canc Res Ctr, Perelman Sch Med, Philadelphia, PA 19104 USA.
   [Levine, Bruce L.; Riley, James L.; June, Carl H.; Coukos, George; Powell, Daniel J., Jr.] Univ Penn, Abramson Family Canc Res Inst, Dept Pathol & Lab Med, Perelman Sch Med, Philadelphia, PA 19104 USA.
   [Suhoski, Megan M.] Stanford Sch Med, Dept Pathol, Stanford, CA USA.
RP Powell, DJ (corresponding author), Univ Penn, Dept Obstet & Gynecol, Ovarian Canc Res Ctr, Perelman Sch Med, Philadelphia, PA 19104 USA.
EM poda@mail.med.upenn.edu
RI Coukos, George/ABG-7389-2020; Levine, Bruce L/D-1688-2009
OI Coukos, George/0000-0001-8813-7367; Riley, James/0000-0002-1057-576X
FU NIHUnited States Department of Health & Human ServicesNational
   Institutes of Health (NIH) - USA [RO1 CA105216, SPORE P50-CA083638];
   Immunotherapy Initiative for Ovarian Cancer; NATIONAL CANCER
   INSTITUTEUnited States Department of Health & Human ServicesNational
   Institutes of Health (NIH) - USANIH National Cancer Institute (NCI)
   [R01CA105216, P50CA083638] Funding Source: NIH RePORTER
FX The authors would like to thank Dr. Robert Vonderheide from the
   University of Pennsylvania and Dr. Mark Dudley from the Surgery Branch,
   NCI for helpful discussions. This research was supported with funding
   from the NIH (RO1 CA105216 and SPORE P50-CA083638), and the
   Immunotherapy Initiative for Ovarian Cancer.
CR Antony PA, 2005, J IMMUNOL, V174, P2591, DOI 10.4049/jimmunol.174.5.2591
   AOKI Y, 1991, CANCER RES, V51, P1934
   Besser MJ, 2009, CYTOTHERAPY, V11, P206, DOI 10.1080/14653240802590391
   Besser MJ, 2010, CLIN CANCER RES, V16, P2646, DOI 10.1158/1078-0432.CCR-10-0041
   Conejo-Garcia JR, 2004, CANCER RES, V64, P2175, DOI 10.1158/0008-5472.CAN-03-2194
   Dadmarz R D, 1996, Cancer J Sci Am, V2, P263
   Dudley ME, 2008, J CLIN ONCOL, V26, P5233, DOI 10.1200/JCO.2008.16.5449
   Dudley ME, 2005, J CLIN ONCOL, V23, P2346, DOI 10.1200/JCO.2005.00.240
   Dudley ME, 2002, SCIENCE, V298, P850, DOI 10.1126/science.1076514
   Dudley ME, 2003, J IMMUNOTHER, V26, P332, DOI 10.1097/00002371-200307000-00005
   FISK B, 1995, J EXP MED, V181, P2109, DOI 10.1084/jem.181.6.2109
   FREEDMAN RS, 1994, J IMMUNOL METHODS, V167, P145, DOI 10.1016/0022-1759(94)90084-1
   Fujita K, 1995, CLIN CANCER RES, V1, P501
   Gattinoni L, 2005, J CLIN INVEST, V115, P1616, DOI 10.1172/JCI24480
   Gattinoni L, 2006, NAT REV IMMUNOL, V6, P383, DOI 10.1038/nri1842
   HALAPI E, 1993, CANCER IMMUNOL IMMUN, V36, P191, DOI 10.1007/BF01741091
   Hayashi K, 1999, GYNECOL ONCOL, V74, P86, DOI 10.1006/gyno.1999.5430
   Hirano N, 2006, CLIN CANCER RES, V12, P2967, DOI 10.1158/1078-0432.CCR-05-2791
   Huang JP, 2006, J IMMUNOL, V176, P7726, DOI 10.4049/jimmunol.176.12.7726
   Huang JP, 2005, J IMMUNOTHER, V28, P258, DOI 10.1097/01.cji.0000158855.92792.7a
   KOOI S, 1993, LYMPHOKINE CYTOK RES, V12, P429
   Latouche JB, 2000, NAT BIOTECHNOL, V18, P405
   Levine BL, 1997, J IMMUNOL, V159, P5921
   Li YF, 2010, J IMMUNOL, V184, P452, DOI 10.4049/jimmunol.0901101
   Maus MV, 2002, NAT BIOTECHNOL, V20, P143, DOI 10.1038/nbt0202-143
   Oelke M, 2003, NAT MED, V9, P619, DOI 10.1038/nm869
   Peoples GE, 1998, ANN SURG ONCOL, V5, P743, DOI 10.1007/BF02303486
   PEOPLES GE, 1995, P NATL ACAD SCI USA, V92, P432, DOI 10.1073/pnas.92.2.432
   PEOPLES GE, 1993, SURGERY, V114, P227
   Powell DJ, 2005, BLOOD, V105, P241, DOI 10.1182/blood-2004-06-2482
   Prieto PA, 2010, J IMMUNOTHER, V33, P547, DOI 10.1097/CJI.0b013e3181d367bd
   RIDDELL SR, 1992, SCIENCE, V257, P238
   Robbins PF, 2004, J IMMUNOL, V173, P7125, DOI 10.4049/jimmunol.173.12.7125
   ROSENBERG SA, 1994, J NATL CANCER I, V86, P1159, DOI 10.1093/jnci/86.15.1159
   ROSENBERG SA, 1988, NEW ENGL J MED, V319, P1676, DOI 10.1056/NEJM198812223192527
   Santin AD, 2000, OBSTET GYNECOL, V96, P422, DOI 10.1016/S0029-7844(00)00916-9
   Shen XL, 2007, J IMMUNOTHER, V30, P123, DOI 10.1097/01.cji.0000211321.07654.b8
   Suhoski MM, 2007, MOL THER, V15, P981, DOI 10.1038/mt.sj.6300134
   Thomas AK, 2002, CLIN IMMUNOL, V105, P259, DOI 10.1006/clim.2002.5277
   TOPALIAN SL, 1987, J IMMUNOL METHODS, V102, P127, DOI 10.1016/S0022-1759(87)80018-2
   Tran DQ, 2007, BLOOD, V110, P2983, DOI 10.1182/blood-2007-06-094656
   Tran KQ, 2008, J IMMUNOTHER, V31, P742, DOI 10.1097/CJI.0b013e31818403d5
   Yi KH, 2007, CANCER RES, V67, P10027, DOI 10.1158/0008-5472.can-06-2391
   Zhou JH, 2005, J IMMUNOL, V175, P7046, DOI 10.4049/jimmunol.175.10.7046
NR 44
TC 40
Z9 41
U1 1
U2 11
PU BIOMED CENTRAL LTD
PI LONDON
PA 236 GRAYS INN RD, FLOOR 6, LONDON WC1X 8HL, ENGLAND
SN 1479-5876
J9 J TRANSL MED
JI J. Transl. Med.
PD AUG 9
PY 2011
VL 9
AR 131
DI 10.1186/1479-5876-9-131
PG 13
WC Medicine, Research & Experimental
SC Research & Experimental Medicine
GA 813AJ
UT WOS:000294337600001
PM 21827675
OA DOAJ Gold, Green Published
DA 2021-05-03
ER

PT J
AU Wu, CY
   Yang, HY
   Monie, A
   Ma, B
   Tsai, HH
   Wu, TC
   Hung, CF
AF Wu, Chao-Yi
   Yang, Huang-Yu
   Monie, Archana
   Ma, Barbara
   Tsai, Hsiao-Hsuan
   Wu, T. -C.
   Hung, Chien-Fu
TI Intraperitoneal administration of poly(I:C) with polyethylenimine leads
   to significant antitumor immunity against murine ovarian tumors
SO CANCER IMMUNOLOGY IMMUNOTHERAPY
LA English
DT Article
DE Poly(I:C); Polyethylenimine; MOSEC tumors; Toll-like receptor
ID CELL STIMULATORY FACTOR; INTERFERON-GAMMA PRODUCTION; TOLL-LIKE
   RECEPTORS; MACROPHAGE ACTIVATION; DENDRITIC CELLS; CANCER; INDUCTION;
   INTERLEUKIN-12; ANTIGEN; TRIAL
AB Ovarian cancer is currently the most lethal gynecologic cancer in the United States. There is an urgent need for the development of innovative therapies against ovarian cancer, such as immunotherapy. The toll-like receptor 3 ligand, polyriboinosinic:polyribocytidylic acid (poly(I:C), has emerged as a promising adjuvant for activating the host immune responses for the control of tumors. We reasoned that a strategy to enhance the intracellular uptake of poly(I:C) will likely improve the poly(I:C) adjuvant effect. Since polyethylenimine (PEI) has been shown to increase the transfection efficiency of nucleic acids, we characterized the antitumor effects in mouse ovarian surface epithelial cells (MOSEC) tumor-bearing mice treated intraperitoneally with poly(I:C) and PEI. We observed that tumor-bearing mice treated with poly(I:C) and PEI generated significantly better therapeutic antitumor effects against MOSEC tumors compared with treatment with poly(I:C) alone. Furthermore, we found that NK cells play a significant role in the antitumor effects generated by treatment with poly(I:C) in combination with PEI. Intraperitoneal administration of poly(I:C) with PEI led to the uptake of poly(I:C) mainly by CD11b+ macrophages, resulting in the high expression of MHC class II and IL-12 (M1 phenotype). In addition, adoptive transfer of CD11b+ macrophages from mice treated with poly(I:C) and PEI was found to lead to increased number of activated NK cells in the recipient mice. Taken together, our data indicate that PEI can potentially be used to improve the uptake of poly(I:C) by CD11b+ macrophages, leading to the activation of NK cells and the control of murine ovarian tumors.
C1 [Wu, Chao-Yi; Monie, Archana; Ma, Barbara; Wu, T. -C.; Hung, Chien-Fu] Johns Hopkins Med Inst, Dept Pathol, Baltimore, MD 21231 USA.
   [Wu, T. -C.] Johns Hopkins Med Inst, Dept Obstet & Gynecol, Baltimore, MD 21231 USA.
   [Wu, T. -C.] Johns Hopkins Med Inst, Dept Mol Microbiol & Immunol, Baltimore, MD 21231 USA.
   [Wu, T. -C.; Hung, Chien-Fu] Johns Hopkins Med Inst, Dept Oncol, Baltimore, MD 21231 USA.
   [Yang, Huang-Yu] Johns Hopkins Med Inst, Dept Immunol, Baltimore, MD 21231 USA.
   [Yang, Huang-Yu] Chang Gung Mem Hosp, Taipei 10591, Taiwan.
   [Yang, Huang-Yu] Chang Gung Univ, Coll Med, Taipei, Taiwan.
   [Tsai, Hsiao-Hsuan] Cathay Gen Hosp, Taipei, Taiwan.
RP Hung, CF (corresponding author), Johns Hopkins Med Inst, Dept Pathol, CRB 2 Room 307,1550 Orleans St, Baltimore, MD 21231 USA.
EM chung2@jhmi.edu
FU American Cancer SocietyAmerican Cancer Society; NATIONAL CANCER
   INSTITUTEUnited States Department of Health & Human ServicesNational
   Institutes of Health (NIH) - USANIH National Cancer Institute (NCI)
   [P50CA098252] Funding Source: NIH RePORTER
FX This work was supported by the American Cancer Society (C.F. Hung).
CR Aderem A, 2000, NATURE, V406, P782, DOI 10.1038/35021228
   Akira S, 2004, NAT REV IMMUNOL, V4, P499, DOI 10.1038/nri1391
   Akira S, 2001, ADV IMMUNOL, V78, P1, DOI 10.1016/S0065-2776(01)78001-7
   Anwer K, 2010, GENE THER, V17, P360, DOI 10.1038/gt.2009.159
   CHAN SH, 1991, J EXP MED, V173, P869, DOI 10.1084/jem.173.4.869
   Chuang CM, 2009, HUM GENE THER, V20, P303, DOI 10.1089/hum.2008.124
   Cubillos-Ruiz JR, 2009, J CLIN INVEST, V119, P2231, DOI 10.1172/JCI37716
   DANDREA A, 1992, J EXP MED, V176, P1387, DOI 10.1084/jem.176.5.1387
   Fong CHY, 2008, J EXP MED, V205, P1269, DOI 10.1084/jem.20080124
   Gordon S, 2005, NAT REV IMMUNOL, V5, P953, DOI 10.1038/nri1733
   Gordon S, 2003, NAT REV IMMUNOL, V3, P23, DOI 10.1038/nri978
   Guermonprez P, 2002, ANNU REV IMMUNOL, V20, P621, DOI 10.1146/annurev.immunol.20.100301.064828
   Hagemann T, 2008, J EXP MED, V205, P1261, DOI 10.1084/jem.20080108
   Hung CF, 2007, GENE THER, V14, P921, DOI 10.1038/sj.gt.3302913
   Iwasaki A, 2004, NAT IMMUNOL, V5, P987, DOI 10.1038/ni1112
   Jemal A, 2007, CA-CANCER J CLIN, V57, P43, DOI 10.3322/canjclin.57.1.43
   Jiang Q, 2008, J IMMUNOTHER, V31, P555, DOI 10.1097/CJI.0b013e31817d8e75
   Kakimoto S, 2009, BIOMATERIALS, V30, P402, DOI 10.1016/j.biomaterials.2008.09.042
   KOBAYASHI M, 1989, J EXP MED, V170, P827, DOI 10.1084/jem.170.3.827
   Lin KY, 1996, CANCER RES, V56, P21
   Martinez FO, 2008, FRONT BIOSCI-LANDMRK, V13, P453, DOI 10.2741/2692
   Matsumoto M, 2008, ADV DRUG DELIVER REV, V60, P805, DOI 10.1016/j.addr.2007.11.005
   Noel W, 2004, TRENDS PARASITOL, V20, P126, DOI 10.1016/j.pt.2004.01.004
   ROBINSON RA, 1976, JNCI-J NATL CANCER I, V57, P599, DOI 10.1093/jnci/57.3.599
   Roby KF, 2000, CARCINOGENESIS, V21, P585, DOI 10.1093/carcin/21.4.585
   Salazar AM, 1996, NEUROSURGERY, V38, P1096, DOI 10.1097/00006123-199606000-00006
   TRIPP CS, 1993, P NATL ACAD SCI USA, V90, P3725, DOI 10.1073/pnas.90.8.3725
   Yoshihara Chieko, 2008, Nucleic Acids Symp Ser (Oxf), P713, DOI 10.1093/nass/nrn360
NR 28
TC 11
Z9 12
U1 0
U2 5
PU SPRINGER
PI NEW YORK
PA 233 SPRING ST, NEW YORK, NY 10013 USA
SN 0340-7004
J9 CANCER IMMUNOL IMMUN
JI Cancer Immunol. Immunother.
PD AUG
PY 2011
VL 60
IS 8
BP 1085
EP 1096
DI 10.1007/s00262-011-1013-7
PG 12
WC Oncology; Immunology
SC Oncology; Immunology
GA 795KP
UT WOS:000292973400003
PM 21526359
OA Green Accepted
DA 2021-05-03
ER

PT J
AU Wang, SF
   Fouquet, S
   Chapon, M
   Salmon, H
   Regnier, F
   Labroquere, K
   Badoual, C
   Damotte, D
   Validire, P
   Maubec, E
   Delongchamps, NB
   Cazes, A
   Gibault, L
   Garcette, M
   Dieu-Nosjean, MC
   Zerbib, M
   Avril, MF
   Prevost-Blondel, A
   Randriamampita, C
   Trautmann, A
   Bercovici, N
AF Wang, Shu-Fang
   Fouquet, Stephane
   Chapon, Maxime
   Salmon, Helene
   Regnier, Fabienne
   Labroquere, Karine
   Badoual, Cecile
   Damotte, Diane
   Validire, Pierre
   Maubec, Eve
   Delongchamps, Nicolas B.
   Cazes, Aurelie
   Gibault, Laure
   Garcette, Marylene
   Dieu-Nosjean, Marie-Caroline
   Zerbib, Marc
   Avril, Marie-Francoise
   Prevost-Blondel, Armelle
   Randriamampita, Clotilde
   Trautmann, Alain
   Bercovici, Nadege
TI Early T Cell Signalling Is Reversibly Altered in PD-1(+) T Lymphocytes
   Infiltrating Human Tumors
SO PLOS ONE
LA English
DT Article
ID PROGRAMMED DEATH-1; MELANOMA PATIENTS; OVARIAN-CANCER; LUNG-CANCER;
   RECEPTOR; TOLERANCE; ANERGY; RECOGNITION; ACTIVATION; CARCINOMA
AB To improve cancer immunotherapy, a better understanding of the weak efficiency of tumor-infiltrating T lymphocytes (TIL) is necessary. We have analyzed the functional state of human TIL immediately after resection of three types of tumors (NSCLC, melanoma and RCC). Several signalling pathways (calcium, phosphorylation of ERK and Akt) and cytokine secretion are affected to different extents in TIL, and show a partial spontaneous recovery within a few hours in culture. The global result is an anergy that is quite distinct from clonal anergy induced in vitro, and closer to adaptive tolerance in mice. PD-1 (programmed death -1) is systematically expressed by TIL and may contribute to their anergy by its mere expression, and not only when it interacts with its ligands PD-L1 or PD-L2, which are not expressed by every tumor. Indeed, the TCR-induced calcium and ERK responses were reduced in peripheral blood T cells transfected with PD-1. Inhibition by sodium stibogluconate of the SHP-1 and SHP-2 phosphatases that associate with several inhibitory receptors including PD-1, relieves part of the anergy apparent in TIL or in PD-1-transfected T cells. This work highlights some of the molecular modifications contributing to functional defects of human TIL.
C1 [Wang, Shu-Fang; Fouquet, Stephane; Chapon, Maxime; Salmon, Helene; Regnier, Fabienne; Labroquere, Karine; Garcette, Marylene; Avril, Marie-Francoise; Prevost-Blondel, Armelle; Randriamampita, Clotilde; Trautmann, Alain; Bercovici, Nadege] INSERM, U1016, Inst Cochin, Paris, France.
   [Wang, Shu-Fang; Fouquet, Stephane; Chapon, Maxime; Salmon, Helene; Regnier, Fabienne; Labroquere, Karine; Garcette, Marylene; Avril, Marie-Francoise; Prevost-Blondel, Armelle; Randriamampita, Clotilde; Trautmann, Alain; Bercovici, Nadege] CNRS, UMR8104, Paris, France.
   [Badoual, Cecile] Univ Paris 05, PARCC, INSERM, U970, Paris, France.
   [Badoual, Cecile; Cazes, Aurelie] Hop Europeen Georges Pompidou, AP HP, Serv Anat Pathol, Paris, France.
   [Damotte, Diane; Dieu-Nosjean, Marie-Caroline] INSERM, U872, Ctr Rech Cordeliers, Lab Microenvironm Immunitaire & Tumeurs, Paris, France.
   [Damotte, Diane; Dieu-Nosjean, Marie-Caroline] Univ Paris 06, UMR S872, Paris, France.
   [Damotte, Diane; Dieu-Nosjean, Marie-Caroline] Univ Paris 05, UMR S872, Paris, France.
   [Damotte, Diane] Hop Hotel Dieu, AP HP, Serv Anat Pathol, F-75181 Paris, France.
   [Validire, Pierre] Inst Mutualiste Montsouris, Serv Anat Pathol, Paris, France.
   [Maubec, Eve] UnivParis Diderot, Hop Bichat, AP HP, Serv Dermatol, Paris, France.
   [Delongchamps, Nicolas B.; Zerbib, Marc] Hop Cochin, AP HP, Serv Urol, F-75674 Paris, France.
   [Cazes, Aurelie] Univ Paris 05, Coll France, INSERM, U833, Paris, France.
   [Gibault, Laure] Univ Paris 05, Grp Hosp Cochin St Vincent de Paul, Serv Anat & Cytol Pathol, Paris, France.
   [Avril, Marie-Francoise] Hop Cochin, AP HP, Serv Dermatol, F-75674 Paris, France.
RP Wang, SF (corresponding author), INSERM, U1016, Inst Cochin, Paris, France.
EM alain.trautmann@inserm.fr; nadege.bercovici@inserm.fr
RI bercovici, nadege/P-5239-2017; Maubec, Eve/V-4296-2017; Prevost-Blondel,
   Armelle/N-7643-2017; Delongchamps, Nicolas Barry/AAE-8651-2020;
   Dieu-Nosjean, Marie-Caroline/N-3736-2017
OI Maubec, Eve/0000-0003-1658-6686; Randriamampita,
   Clotilde/0000-0001-8594-7831; Prevost-Blondel,
   Armelle/0000-0002-7268-5905
FU CNRSCentre National de la Recherche Scientifique (CNRS)European
   Commission; INSERMInstitut National de la Sante et de la Recherche
   Medicale (Inserm)European Commission; Ligue Nationale Contre le
   CancerLigue nationale contre le cancer
FX This work was supported by CNRS, INSERM and Ligue Nationale Contre le
   Cancer. NB was supported by an INSERM grant, S-FW by a post-doctoral
   fellowship from Ligue Nationale contre le Cancer, SF by a CNRS
   post-doctoral fellowship. The funders had no role in study design, data
   collection and analysis, decision to publish, or preparation of the
   manuscript.
CR Ahmadzadeh M, 2009, BLOOD, V114, P1537, DOI 10.1182/blood-2008-12-195792
   Asperti-Boursin F, 2007, J EXP MED, V204, P1167, DOI 10.1084/jem.20062079
   Attig S, 2009, CANCER RES, V69, P8412, DOI 10.1158/0008-5472.CAN-09-0852
   Binstadt BA, 1996, IMMUNITY, V5, P629, DOI 10.1016/S1074-7613(00)80276-9
   Broderick L, 2006, CLIN IMMUNOL, V118, P159, DOI 10.1016/j.clim.2005.09.008
   Broderick L, 2006, J IMMUNOL, V177, P3082, DOI 10.4049/jimmunol.177.5.3082
   Bronte V, 2005, J EXP MED, V201, P1257, DOI 10.1084/jem.20042028
   Chemnitz JM, 2004, J IMMUNOL, V173, P945, DOI 10.4049/jimmunol.173.2.945
   Chiodetti L, 2006, J IMMUNOL, V176, P2279, DOI 10.4049/jimmunol.176.4.2279
   Delon J, 1998, EUR J IMMUNOL, V28, P716, DOI 10.1002/(SICI)1521-4141(199802)28:02<716::AID-IMMU716>3.0.CO;2-E
   Demotte N, 2008, IMMUNITY, V28, P414, DOI 10.1016/j.immuni.2008.01.011
   Derre L, 2010, J CLIN INVEST, V120, P157, DOI 10.1172/JCI40070
   Dong HD, 2006, CELL MOL IMMUNOL, V3, P179
   Fourcade J, 2009, J IMMUNOL, V182, P5240, DOI 10.4049/jimmunol.0803245
   Fourmentraux-Neves E, 2008, BLOOD, V112, P2381, DOI 10.1182/blood-2007-12-127779
   Freeman GJ, 2006, J EXP MED, V203, P2223, DOI 10.1084/jem.20061800
   Frey AB, 2008, IMMUNOL REV, V222, P192, DOI 10.1111/j.1600-065X.2008.00606.x
   Gollmer K, 2009, BLOOD, V114, P580, DOI 10.1182/blood-2009-01-200923
   Good-Jacobson KL, 2010, NAT IMMUNOL, V11, P535, DOI 10.1038/ni.1877
   Leask A, 2004, FASEB J, V18, P816, DOI 10.1096/fj.03-1273rev
   Macian F, 2002, CELL, V109, P719, DOI 10.1016/S0092-8674(02)00767-5
   Matsuzaki J, 2010, P NATL ACAD SCI USA, V107, P7875, DOI 10.1073/pnas.1003345107
   Nakanishi J, 2007, CANCER IMMUNOL IMMUN, V56, P1173, DOI 10.1007/s00262-006-0266-z
   Pathak MK, 2001, J IMMUNOL, V167, P3391, DOI 10.4049/jimmunol.167.6.3391
   Rabinowitz JD, 1996, IMMUNITY, V5, P125, DOI 10.1016/S1074-7613(00)80489-6
   Rivas MN, 2009, J IMMUNOL, V183, P4284, DOI 10.4049/jimmunol.0901408
   Sabil SD, 2007, CURR OPIN IMMUNOL, V19, P658, DOI 10.1016/j.coi.2007.08.005
   Stefanova I, 2002, NATURE, V420, P429, DOI 10.1038/nature01146
   Sundar S, 2002, CURR OPIN INFECT DIS, V15, P593, DOI 10.1097/00001432-200212000-00007
   Thompson RH, 2007, CLIN CANCER RES, V13, P1757, DOI 10.1158/1078-0432.CCR-06-2599
   Thompson RH, 2006, CANCER RES, V66, P3381, DOI 10.1158/0008-5472.CAN-05-4303
   Wong RM, 2007, INT IMMUNOL, V19, P1223, DOI 10.1093/intimm/dxm091
   Woo EY, 2001, CANCER RES, V61, P4766
   Zea AH, 1995, CLIN CANCER RES, V1, P1327
   Zhang Y, 2010, CELL MOL IMMUNOL, V7, P389, DOI 10.1038/cmi.2010.28
   Zippelius A, 2004, CANCER RES, V64, P2865, DOI 10.1158/0008-5472.CAN-03-3066
NR 36
TC 40
Z9 45
U1 2
U2 13
PU PUBLIC LIBRARY SCIENCE
PI SAN FRANCISCO
PA 1160 BATTERY STREET, STE 100, SAN FRANCISCO, CA 94111 USA
SN 1932-6203
J9 PLOS ONE
JI PLoS One
PD MAR 7
PY 2011
VL 6
IS 3
AR e17621
DI 10.1371/journal.pone.0017621
PG 10
WC Multidisciplinary Sciences
SC Science & Technology - Other Topics
GA 731IP
UT WOS:000288099800028
PM 21408177
OA DOAJ Gold, Green Published
DA 2021-05-03
ER

PT J
AU Seidl, C
   Zockler, C
   Beck, R
   Quintanilla-Martinez, L
   Bruchertseifer, F
   Senekowitsch-Schmidtke, R
AF Seidl, Christof
   Zoeckler, Christine
   Beck, Roswitha
   Quintanilla-Martinez, Leticia
   Bruchertseifer, Frank
   Senekowitsch-Schmidtke, Reingard
TI Lu-177-immunotherapy of experimental peritoneal carcinomatosis shows
   comparable effectiveness to Bi-213-immunotherapy, but causes toxicity
   not observed with Bi-213
SO EUROPEAN JOURNAL OF NUCLEAR MEDICINE AND MOLECULAR IMAGING
LA English
DT Article
DE Disseminated gastric carcinoma; Locoregional radioimmunotherapy;
   beta-Emitter Lu-177; Toxicity; alpha-Emitter Bi-213
ID RECEPTOR RADIONUCLIDE THERAPY; LOCOREGIONAL ALPHA-RADIOIMMUNOTHERAPY;
   GASTRIC-CANCER CELLS; MONOCLONAL-ANTIBODY; E-CADHERIN; INTRAPERITONEAL
   RADIOIMMUNOTHERAPY; COLORECTAL ORIGIN; PROSTATE-CANCER; OVARIAN-CANCER;
   TUMOR-CELLS
AB Bi-213-d9MAb-immunoconjugates targeting gastric cancer cells have effectively cured peritoneal carcinomatosis in a nude mouse model following intraperitoneal injection. Because the beta-emitter Lu-177 has proven to be beneficial in targeted therapy, Lu-177-d9MAb was investigated in this study in order to compare its therapeutic efficacy and toxicity with those of Bi-213-d9MAb.
   Nude mice were inoculated intraperitoneally with HSC45-M2 gastric cancer cells expressing d9-E-cadherin and were treated intraperitoneally 1 or 8 days later with different activities of specific Lu-177-d9MAb immunoconjugates targeting d9-E-cadherin or with nonspecific Lu-177-d8MAb. Therapeutic efficacy was evaluated by monitoring survival for up to 250 days. For evaluation of toxicity, both biodistribution of Lu-177-d9MAb and blood cell counts were determined at different time points and organs were examined histopathologically.
   Treatment with Lu-177-immunoconjugates (1.85, 7.4, 14.8 MBq) significantly prolonged survival. As expected, treatment on day 1 after tumour cell inoculation was more effective than treatment on day 8, and specific Lu-177-d9MAb conjugates were superior to nonspecific Lu-177-d8MAb. Treatment with 7.4 MBq of Lu-177-d9MAb was most successful, with 90% of the animals surviving longer than 250 days. However, treatment with therapeutically effective activities of Lu-177-d9MAb was not free of toxic side effects. In some animals lymphoblastic lymphoma, proliferative glomerulonephritis and hepatocarcinoma were seen but were not observed after treatment with Bi-213-d9MAb at comparable therapeutic efficacy.
   The therapeutic efficacy of Lu-177-d9MAb conjugates in peritoneal carcinomatosis is impaired by toxic side effects. Because previous therapy with Bi-213-d9MAb revealed comparable therapeutic efficacy without toxicity it should be preferred for the treatment of peritoneal carcinomatosis.
C1 [Seidl, Christof; Zoeckler, Christine; Beck, Roswitha; Senekowitsch-Schmidtke, Reingard] Tech Univ Munich, Dept Nucl Med, D-81675 Munich, Germany.
   [Quintanilla-Martinez, Leticia] Univ Klinikum Tubingen, Inst Pathol, Tubingen, Germany.
   [Bruchertseifer, Frank] Commiss European Communities, Joint Res Ctr, Inst Transuranium Elements, D-7500 Karlsruhe, Germany.
RP Seidl, C (corresponding author), Tech Univ Munich, Dept Nucl Med, Ismaninger Str 22, D-81675 Munich, Germany.
EM christof.seidl@lrz.tum.de
FU Deutsche ForschungsgemeinschaftGerman Research Foundation (DFG) [SE
   962/2-4, SE 962/3-1]; European CommissionEuropean CommissionEuropean
   Commission Joint Research Centre [TARCC HEALTH-F2-2007-201962]
FX We thank Kazuyoshi Yanagihara of the National Cancer Center Research
   Institute (Tokyo, Japan) for providing the HSC45-M2 gastric cancer cell
   line. We also thank Elisabeth Kremmer of the Institute of Molecular
   Immunology, Helmholtz Zentrum (Munich, Germany) and Karl-Friedrich
   Becker of the Institute of Pathology, Technische Universitat Munchen
   (Munich, Germany), for providing the antibodies d8MAb and d9MAb. We are
   grateful to Gerhard Aigner of the Department of Nuclear Medicine,
   Technische Universitat Munchen, for the dosimetric calculations. The
   work was supported by the Deutsche Forschungsgemeinschaft (SE 962/2-4;
   SE 962/3-1) and by the European Commission FP7 Collaborative Project
   TARCC HEALTH-F2-2007-201962.
CR Aarts F, 2007, ANN SURG ONCOL, V14, P533, DOI 10.1245/s10434-006-9247-x
   Aarts F, 2009, CANCER BIOTHER RADIO, V24, P29, DOI 10.1089/cbr.2008.0521
   Alvarez RD, 1997, GYNECOL ONCOL, V65, P94, DOI 10.1006/gyno.1996.4577
   Beck R, 2007, CANCER SCI, V98, P1215, DOI 10.1111/j.1349-7006.2007.00525.x
   Becker KF, 2002, J PATHOL, V197, P567, DOI 10.1002/path.1149
   Becker KF, 1999, AM J PATHOL, V155, P1803, DOI 10.1016/S0002-9440(10)65497-1
   Berx G, 1998, HUM MUTAT, V12, P226, DOI 10.1002/(SICI)1098-1004(1998)12:4<226::AID-HUMU2>3.0.CO;2-D
   Bloechl S, 2005, CLIN CANCER RES, V11, p7070S, DOI 10.1158/1078-0432.CCR-1004-0017
   Bodei L, 2008, EUR J NUCL MED MOL I, V35, P1847, DOI 10.1007/s00259-008-0778-1
   Buchhorn HM, 2007, EUR J NUCL MED MOL I, V34, P841, DOI 10.1007/s00259-006-0311-3
   Cunningham D, 2006, NEW ENGL J MED, V355, P11, DOI 10.1056/NEJMoa055531
   Forrer F, 2005, J NUCL MED, V46, P1310
   Fukudome Y, 2000, INT J CANCER, V88, P579, DOI 10.1002/1097-0215(20001115)88:4<579::AID-IJC10>3.0.CO;2-U
   Huber R, 2003, CLIN CANCER RES, V9, p3922S
   Illert B, 2005, ONCOL REP, V13, P765
   Jansen EPM, 2005, J CLIN ONCOL, V23, P4509, DOI 10.1200/JCO.2005.21.196
   Kelly MP, 2009, PROSTATE, V69, P92, DOI 10.1002/pros.20856
   Khan Farhat Aziz, 2006, J Cancer Res Ther, V2, P196
   Koppe MJ, 2004, J NUCL MED, V45, P1224
   Kwekkeboom DJ, 2008, J CLIN ONCOL, V26, P2124, DOI 10.1200/JCO.2007.15.2553
   Lim L, 2005, J CLIN ONCOL, V23, P6220, DOI 10.1200/JCO.2005.11.593
   Martensson L, 2007, J NUCL MED, V48, P269
   Meredith RF, 2007, CLIN CANCER RES, V13, p5643S, DOI 10.1158/1078-0432.CCR-07-0985
   Michel RB, 2005, NUCL MED BIOL, V32, P269, DOI 10.1016/j.nucmedbio.2005.01.003
   Milenic DE, 2002, NUCL MED BIOL, V29, P431, DOI 10.1016/S0969-8051(02)00294-9
   NIKULA TK, 1995, NUCL MED BIOL, V22, P387, DOI 10.1016/0969-8051(94)00126-5
   Ohtsu A, 2008, J GASTROENTEROL, V43, P256, DOI 10.1007/s00535-008-2177-6
   Parkin DM, 2005, CA-CANCER J CLIN, V55, P74, DOI 10.3322/canjclin.55.2.74
   Persson M, 2007, CANCER RES, V67, P326, DOI 10.1158/0008-5472.CAN-06-2363
   Rolleman EJ, 2008, NUKLEARMED-NUCL MED, V47, P110, DOI 10.3413/nukmed-0069
   Rolleman EJ, 2007, EUR J NUCL MED MOL I, V34, P763, DOI 10.1007/s00259-006-0291-3
   Rosenberg R, 2006, BRIT J SURG, V93, P325, DOI 10.1002/bjs.5196
   Seidl C, 2005, EUR J NUCL MED MOL I, V32, P274, DOI 10.1007/s00259-004-1653-3
   Seidl C, 2007, MOL CANCER THER, V6, P2346, DOI 10.1158/1535-7163.MCT-07-0132
   Seidl C, 2010, INVEST NEW DRUG, V28, P49, DOI 10.1007/s10637-008-9214-4
   Seidl C, 2008, CURR RADIOPHARM, V1, P215, DOI 10.2174/1874471010801030215
   Senekowitsch-Schmidtke R, 2001, CANCER RES, V61, P2804
   Vallabhajosula S, 2005, CLIN CANCER RES, V11, p7195S, DOI 10.1158/1078-0432.CCR-1004-0023
   van Essen M, 2009, NAT REV ENDOCRINOL, V5, P382, DOI 10.1038/nrendo.2009.105
   Yamagata S, 2004, ONCOL REP, V12, P973
   YANAGIHARA K, 1993, CANCER RES, V53, P5815
NR 41
TC 25
Z9 25
U1 0
U2 7
PU SPRINGER
PI NEW YORK
PA 233 SPRING ST, NEW YORK, NY 10013 USA
SN 1619-7070
J9 EUR J NUCL MED MOL I
JI Eur. J. Nucl. Med. Mol. Imaging
PD FEB
PY 2011
VL 38
IS 2
BP 312
EP 322
DI 10.1007/s00259-010-1639-2
PG 11
WC Radiology, Nuclear Medicine & Medical Imaging
SC Radiology, Nuclear Medicine & Medical Imaging
GA 706GC
UT WOS:000286205000013
PM 21072513
DA 2021-05-03
ER

PT J
AU Wicherek, L
   Jozwicki, W
   Windorbska, W
   Roszkowski, K
   Lukaszewska, E
   Wisniewski, M
   Brozyna, AA
   Basta, P
   Skret-Magierlo, J
   Koper, K
   Rokita, W
   Dutsch-Wicherek, M
AF Wicherek, Lukasz
   Jozwicki, Wojciech
   Windorbska, Wieslawa
   Roszkowski, Krzysztof
   Lukaszewska, Ewelina
   Wisniewski, Michal
   Brozyna, Anna Aneta
   Basta, Pawel
   Skret-Magierlo, Joanna
   Koper, Krzysztof
   Rokita, Wojciech
   Dutsch-Wicherek, Magdalena
TI Analysis of Treg Cell Population Alterations in the Peripheral Blood of
   Patients Treated Surgically for Ovarian Cancer - A Preliminary Report
SO AMERICAN JOURNAL OF REPRODUCTIVE IMMUNOLOGY
LA English
DT Article
DE Ovarian cancer; treg; tumour; microenvironment
ID REGULATORY T-CELLS; TUMOR-IMMUNITY; CD4(+)CD25(+); PREGNANCY; DECIDUA;
   PHASE; FOXP3
AB Problem
   Treg cells constitute the main cell population that enables cancer cells to evade immune surveillance. An alteration in the Treg cell population might correspond to the diminishment of the tumour mass in patients with cancer and could therefore be a useful marker of the intensity of the selective suppression of the host immune system and also of the degree of radicalism of a procedure. Certainly, it is well known that in order for anticancer therapy to succeed the proper immune response against cancer cells must be restored. Furthermore, monitoring the level of selective immune system suppression during cancer therapy might yield information that would support a decision to supplement standard therapy by immunotherapy or to increase the degree of radicalism of the applied therapy.
   Method of study
   We examined the Treg cell populations in the peripheral blood of a group of patients treated surgically for ovarian cancer. In each patient, the peripheral blood samples were collected both prior to and 1 day after the surgical procedure, and then again 5 days after the procedure. The presence of regulatory T cells in the samples was analyzed by means of flow cytometry.
   Results
   In our study, the percentages of FOXP3(+) cells in the subpopulation of CD4(+) T lymphocytes found in the peripheral blood of the patients before the surgical intervention were statistically significantly higher than those observed in the peripheral blood of these same patients after the surgical procedure.
   Conclusion
   It would seem that the alteration in the Treg cell subpopulation could be a key factor in determining the status of the tumour microenvironment. Most likely, it could provide information about whether the proper level of anti-cancer immune response could be restored. The possibility of restoring the immune response may directly correspond to the degree of radicalism of the surgical intervention.
C1 [Wicherek, Lukasz; Wisniewski, Michal; Basta, Pawel; Skret-Magierlo, Joanna; Koper, Krzysztof; Rokita, Wojciech] Lukaszczyk Oncol Ctr, Dept Gynecol & Oncol, Bydgoszcz, Poland.
   [Wicherek, Lukasz; Koper, Krzysztof] Nicolaus Copernicus Univ, Chair Gynecol Oncol & Gynecol Nursing, Ludwik Rydygier Coll Med Bydgoszcz, Bydgoszcz, Poland.
   [Jozwicki, Wojciech; Lukaszewska, Ewelina; Brozyna, Anna Aneta] Nicolaus Copernicus Univ, Dept Tumor Pathol & Pathomorphol, Ludwik Rydygier Coll Med Bydgoszcz, Lukaszczyk Oncol Ctr, Bydgoszcz, Poland.
   [Windorbska, Wieslawa] Lukaszczyk Oncol Ctr, Dept Teleradiotherapy, Bydgoszcz, Poland.
   [Roszkowski, Krzysztof] Lukaszczyk Oncol Ctr, Dept Radiotherapy, Bydgoszcz, Poland.
   [Dutsch-Wicherek, Magdalena] Lukaszczyk Oncol Ctr, Outpatient Unit Otolaryngol, Bydgoszcz, Poland.
RP Wicherek, L (corresponding author), Lukaszczyk Oncol Ctr, Dept Gynecol & Oncol, Bydgoszcz, Poland.
EM mowicher@cyf-kr.edu.pl
RI Brozyna, Anna A/D-4902-2014; Roszkowski, Krzysztof/E-3207-2016;
   Roszkowski, Krzysztof/AAM-8248-2020; Wicherek, Lukasz/H-7853-2014;
   Dutsch-Wicherek, Magdalena/AAM-5228-2020; Jozwicki, Wojciech/I-1948-2014
OI Brozyna, Anna A/0000-0002-3195-9965; Roszkowski,
   Krzysztof/0000-0001-8722-1807; Wicherek, Lukasz/0000-0002-8575-0251;
   Skret-Magierlo, Joanna Ewa/0000-0003-1679-264X; Jozwicki,
   Wojciech/0000-0001-9311-1604; Dutsch-Wicherek,
   Magdalena/0000-0002-7855-6805
CR Arruvito L, 2007, J IMMUNOL, V178, P2572, DOI 10.4049/jimmunol.178.4.2572
   Chen R, 2007, AM J REPROD IMMUNOL, V57, P93, DOI 10.1111/j.1600-0897.2006.00441.x
   Chu CS, 2008, EXPERT REV ANTICANC, V8, P243, DOI 10.1586/14737140.8.2.243
   COLE WH, 1985, ANN SURG, V202, P9, DOI 10.1097/00000658-198507000-00002
   Curiel TJ, 2004, NAT MED, V10, P942, DOI 10.1038/nm1093
   Emens LA, 2008, FRONT BIOSCI-LANDMRK, V13, P249, DOI 10.2741/2675
   Feng LL, 2010, CHINESE MED J-PEKING, V123, P3334, DOI 10.3760/cma.j.issn.0366-6999.2010.22.030
   Galazka K, 2009, AM J REPROD IMMUNOL, V61, P136, DOI 10.1111/j.1600-0897.2008.00674.x
   Garnett CT, 2008, CLIN CANCER RES, V14, P3536, DOI 10.1158/1078-0432.CCR-07-4025
   Geller MA, 2011, CYTOTHERAPY, V13, P98, DOI 10.3109/14653249.2010.515582
   Griffiths RW, 2007, CANCER IMMUNOL IMMUN, V56, P1743, DOI 10.1007/s00262-007-0318-z
   Holschneider CH, 2000, SEMIN SURG ONCOL, V19, P3, DOI 10.1002/1098-2388(200007/08)19:1<3::AID-SSU2>3.0.CO;2-S
   Hori S, 2003, SCIENCE, V299, P1057, DOI 10.1126/science.1079490
   Hori S, 2004, MICROBES INFECT, V6, P745, DOI 10.1016/j.micinf.2004.02.020
   Kingsley CI, 2002, J IMMUNOL, V168, P1080, DOI 10.4049/jimmunol.168.3.1080
   Kryczek I, 2006, J EXP MED, V203, P871, DOI 10.1084/jem.20050930
   Kryczek I, 2009, CANCER RES, V69, P3995, DOI 10.1158/0008-5472.CAN-08-3804
   Lage H, 2003, INT J ANTIMICROB AG, V22, P188, DOI 10.1016/S0924-8579(03)00203-6
   Lutsiak MEC, 2005, BLOOD, V105, P2862, DOI 10.1182/blood-2004-06-2410
   Miller AM, 2006, J IMMUNOL, V177, P7398, DOI 10.4049/jimmunol.177.10.7398
   Reinartz S, 2010, HUM IMMUNOL, V71, P36, DOI 10.1016/j.humimm.2009.09.356
   Saito S, 2007, SEMIN IMMUNOPATHOL, V29, P115, DOI 10.1007/s00281-007-0067-2
   Salvadori S, 2000, J IMMUNOL, V164, P2214, DOI 10.4049/jimmunol.164.4.2214
   Sasaki Y, 2004, MOL HUM REPROD, V10, P347, DOI 10.1093/molehr/gah044
   Schumacher A, 2009, J IMMUNOL, V182, P5488, DOI 10.4049/jimmunol.0803177
   Takayama H, 2009, J UROLOGY, V181, P1894, DOI 10.1016/j.juro.2008.11.090
   Tilburgs T, 2008, J IMMUNOL, V180, P5737, DOI 10.4049/jimmunol.180.8.5737
   Vicari AP, 2009, CANCER IMMUNOL IMMUN, V58, P615, DOI 10.1007/s00262-008-0586-2
   Whiteside TL, 2011, B CANCER, V98, pE25, DOI 10.1684/bdc.2010.1294
   Wilczynski JR, 2008, FRONT BIOSCI-LANDMRK, V13, P2275, DOI 10.2741/2841
   Zhang L, 2003, NEW ENGL J MED, V348, P203, DOI 10.1056/NEJMoa020177
   Zhang PS, 2007, CANCER RES, V67, P6468, DOI 10.1158/0008-5472.CAN-07-1264
NR 32
TC 15
Z9 19
U1 1
U2 10
PU WILEY
PI HOBOKEN
PA 111 RIVER ST, HOBOKEN 07030-5774, NJ USA
SN 1046-7408
EI 1600-0897
J9 AM J REPROD IMMUNOL
JI Am. J. Reprod. Immunol.
PD NOV
PY 2011
VL 66
IS 5
BP 444
EP 450
DI 10.1111/j.1600-0897.2011.01024.x
PG 7
WC Immunology; Reproductive Biology
SC Immunology; Reproductive Biology
GA 835JA
UT WOS:000296031500012
PM 21624000
DA 2021-05-03
ER

PT J
AU Balachandran, VP
   Cavnar, MJ
   Zeng, S
   Bamboat, ZM
   Ocuin, LM
   Obaid, H
   Sorenson, EC
   Popow, R
   Ariyan, C
   Rossi, F
   Besmer, P
   Guo, TH
   Antonescu, CR
   Taguchi, T
   Yuan, JD
   Wolchok, JD
   Allison, JP
   DeMatteo, RP
AF Balachandran, Vinod P.
   Cavnar, Michael J.
   Zeng, Shan
   Bamboat, Zubin M.
   Ocuin, Lee M.
   Obaid, Hebroon
   Sorenson, Eric C.
   Popow, Rachel
   Ariyan, Charlotte
   Rossi, Ferdinand
   Besmer, Peter
   Guo, Tianhua
   Antonescu, Cristina R.
   Taguchi, Takahiro
   Yuan, Jianda
   Wolchok, Jedd D.
   Allison, James P.
   DeMatteo, Ronald P.
TI Imatinib potentiates antitumor T cell responses in gastrointestinal
   stromal tumor through the inhibition of Ido
SO NATURE MEDICINE
LA English
DT Article
ID INDOLEAMINE 2,3-DIOXYGENASE EXPRESSION; RECEPTOR TYROSINE KINASE;
   DENDRITIC CELLS; MOUSE MODEL; COMBINATION IMMUNOTHERAPY; TRYPTOPHAN
   CATABOLISM; CTLA-4 BLOCKADE; OVARIAN-CANCER; REGULATORY CELLS; C-KIT
AB Imatinib mesylate targets mutated KIT oncoproteins in gastrointestinal stromal tumor (GIST) and produces a clinical response in 80% of patients. The mechanism is believed to depend predominantly on the inhibition of KIT-driven signals for tumor-cell survival and proliferation. Using a mouse model of spontaneous GIST, we found that the immune system contributes substantially to the antitumor effects of imatinib. Imatinib therapy activated CD8(+) T cells and induced regulatory T cell (T-reg cell) apoptosis within the tumor by reducing tumor-cell expression of the immunosuppressive enzyme indoleamine 2,3-dioxygenase (Ido). Concurrent immunotherapy augmented the efficacy of imatinib in mouse GIST. In freshly obtained human GIST specimens, the T cell profile correlated with imatinib sensitivity and IDO expression. Thus, T cells are crucial to the antitumor effects of imatinib in GIST, and concomitant immunotherapy may further improve outcomes in human cancers treated with targeted agents.
C1 [Balachandran, Vinod P.; Cavnar, Michael J.; Zeng, Shan; Bamboat, Zubin M.; Ocuin, Lee M.; Obaid, Hebroon; Sorenson, Eric C.; Popow, Rachel; Ariyan, Charlotte; DeMatteo, Ronald P.] Mem Hosp, Dept Surg, New York, NY USA.
   [Rossi, Ferdinand; Besmer, Peter] Sloan Kettering Inst, Dev Biol Program, New York, NY USA.
   [Guo, Tianhua; Antonescu, Cristina R.] Mem Hosp, Dept Pathol, New York, NY USA.
   [Taguchi, Takahiro] Kochi Univ, Div Human Hlth & Med Sci, Grad Sch Kuroshio Sci, Kochi 780, Japan.
   [Yuan, Jianda; Wolchok, Jedd D.; Allison, James P.] Ludwig Ctr Canc Immunotherapy, New York, NY USA.
   [Wolchok, Jedd D.] Mem Hosp, Dept Med, New York, NY USA.
   [Allison, James P.] Sloan Kettering Inst, Program Immunol, New York, NY USA.
RP DeMatteo, RP (corresponding author), Mem Hosp, Dept Surg, New York, NY USA.
EM dematter@mskcc.org
RI Ocuin, Lee/AAA-2788-2020
OI Ocuin, Lee/0000-0003-3341-9521; Ariyan, Charlotte/0000-0003-0818-3895;
   Allison, James/0000-0001-8980-5697; Guo, Tianhua/0000-0003-0876-9837
FU US National Institutes of Health (NIH)United States Department of Health
   & Human ServicesNational Institutes of Health (NIH) - USA [R01
   CA102613]; Geoffrey Beene Cancer Research Center; Dutch GIST Foundation;
   GIST; Society for University; NIHUnited States Department of Health &
   Human ServicesNational Institutes of Health (NIH) - USA [R01 CA102774,
   R01 HL55748, P50 CA140146, R24 CA83084, P30 CA08748]; LifeRaft Group and
   Starr Cancer Consortium; Cancer Center [NCI P30-CA008748]; NATIONAL
   CANCER INSTITUTEUnited States Department of Health & Human
   ServicesNational Institutes of Health (NIH) - USANIH National Cancer
   Institute (NCI) [R01CA102613, P50CA140146, T32CA009501, R01CA102774,
   P30CA008748, R24CA083084] Funding Source: NIH RePORTER; NATIONAL HEART,
   LUNG, AND BLOOD INSTITUTEUnited States Department of Health & Human
   ServicesNational Institutes of Health (NIH) - USANIH National Heart Lung
   & Blood Institute (NHLBI) [R01HL055748] Funding Source: NIH RePORTER
FX We thank members of the Genomics, Tissue Procurement, Monoclonal
   Antibody, Molecular Cytology and Animal Imaging core facilities and the
   Laboratory of Comparative Pathology of Sloan-Kettering Institute. We
   acknowledge H.F. Gallardo, Y. Li, B. Zaidi, T. Rasalan, R. Chua, the
   Research Animal Resource Center, members of the laboratories of B. Singh
   and M. Weiser, and R. Holmes for technical assistance and logistical
   support, G. Rizzuto, D. Hirschhorn-Cymerman, D. Schaer, F. Avogadri and
   T. Merghoub for helpful discussions, and M. Gonen for statistical
   assistance. This work was supported by US National Institutes of Health
   (NIH) grant R01 CA102613, the Geoffrey Beene Cancer Research Center, Mr.
   J.H.L. Pit and Mrs. Pit-van Karnebeek and the Dutch GIST Foundation,
   GIST Cancer Research Fund and Swim Across America (R.P.D.); the Society
   for University Surgeons Ethicon Research Fellowship Award (V.P.B.); and
   NIH grants R01 CA102774, R01 HL55748 and P50 CA140146, LifeRaft Group
   and Starr Cancer Consortium (P.B.). Technical services provided by the
   Animal Imaging Core Facility were supported by the Small-Animal Imaging
   Research Program (SAIRP) NIH grants R24 CA83084 and P30 CA08748; the
   Molecular Cytology Core Facility was supported by Cancer Center Support
   grant NCI P30-CA008748.
CR Baban B, 2009, J IMMUNOL, V183, P2475, DOI 10.4049/jimmunol.0900986
   Blanke CD, 2008, J CLIN ONCOL, V26, P626, DOI 10.1200/JCO.2007.13.4452
   Bollag G, 2010, NATURE, V467, P596, DOI 10.1038/nature09454
   Borg C, 2004, J CLIN INVEST, V114, P379, DOI 10.1172/jci20041102
   Brandacher G, 2006, CLIN CANCER RES, V12, P1144, DOI 10.1158/1078-0432.CCR-05-1966
   Brenk M, 2009, J IMMUNOL, V183, P145, DOI 10.4049/jimmunol.0803277
   Cameron S, 2008, EUR J GASTROEN HEPAT, V20, P327, DOI 10.1097/MEG.0b013e3282f3a403
   Chi P, 2010, NATURE, V467, P849, DOI 10.1038/nature09409
   Cho HJ, 2009, NEOPLASIA, V11, P247, DOI 10.1593/neo.81360
   Cohen AD, 2010, PLOS ONE, V5, DOI 10.1371/journal.pone.0010436
   Curti A, 2007, BLOOD, V109, P2871, DOI 10.1182/blood-2006-07-036863
   Curtin JA, 2006, J CLIN ONCOL, V24, P4340, DOI 10.1200/JCO.2006.06.2984
   Demaria S, 2005, CLIN CANCER RES, V11, P728
   Demetri GD, 2002, NEW ENGL J MED, V347, P472, DOI 10.1056/NEJMoa020461
   Fallarino F, 2003, NAT IMMUNOL, V4, P1206, DOI 10.1038/ni1003
   Flaherty KT, 2010, NEW ENGL J MED, V363, P809, DOI 10.1056/NEJMoa1002011
   Grohmann U, 2007, NAT MED, V13, P579, DOI 10.1038/nm1563
   Heinrich MC, 2003, SCIENCE, V299, P708, DOI 10.1126/science.1079666
   Heinrich MC, 2008, J CLIN ONCOL, V26, P5352, DOI 10.1200/JCO.2007.15.7461
   Hirota S, 1998, SCIENCE, V279, P577, DOI 10.1126/science.279.5350.577
   Hirschhorn-Cymerman D, 2009, J EXP MED, V206, P1103, DOI 10.1084/jem.20082205
   Hodi FS, 2010, NEW ENGL J MED, V363, P711, DOI 10.1056/NEJMoa1003466
   Hou DY, 2007, CANCER RES, V67, P792, DOI 10.1158/0008-5472.CAN-06-2925
   Hurwitz AA, 2000, CANCER RES, V60, P2444
   Katz JB, 2008, IMMUNOL REV, V222, P206, DOI 10.1111/j.1600-065X.2008.00610.x
   Kaur S, 2008, P NATL ACAD SCI USA, V105, P4808, DOI 10.1073/pnas.0710907105
   Kaur S, 2007, J BIOL CHEM, V282, P1757, DOI 10.1074/jbc.M607365200
   Klein S, 2005, NAT REV CANCER, V5, P573, DOI 10.1038/nrc1651
   Koch LK, 2009, BLOOD, V114, P5062, DOI 10.1182/blood-2009-06-227587
   Kroczynska B, 2009, MOL CELL BIOL, V29, P2865, DOI 10.1128/MCB.01537-08
   Larmonier N, 2008, J IMMUNOL, V181, P6955, DOI 10.4049/jimmunol.181.10.6955
   Lee HJ, 2007, BIOCHEM PHARMACOL, V73, P1412, DOI 10.1016/j.bcp.2006.12.018
   Lee KC, 2010, LEUKEMIA, V24, P896, DOI 10.1038/leu.2010.11
   Mellor AL, 2004, NAT REV IMMUNOL, V4, P762, DOI 10.1038/nri1457
   Menard C, 2009, CANCER RES, V69, P3563, DOI 10.1158/0008-5472.CAN-08-3807
   Mokyr MB, 1998, CANCER RES, V58, P5301
   Muller AJ, 2010, CANCER RES, V70, P1845, DOI 10.1158/0008-5472.CAN-09-3613
   Munn DH, 2007, J CLIN INVEST, V117, P1147, DOI 10.1172/JCI31178
   Okamoto A, 2005, CLIN CANCER RES, V11, P6030, DOI 10.1158/1078-0432.CCR-04-2671
   Parmar S, 2005, BLOOD, V106, P2436, DOI 10.1182/blood-2004-10-4003
   Pedicord VA, 2011, P NATL ACAD SCI USA, V108, P266, DOI 10.1073/pnas.1016791108
   Peggs KS, 2008, IMMUNOL REV, V224, P141, DOI 10.1111/j.1600-065X.2008.00649.x
   Perez D, 2008, INT J CANCER, V123, P1551, DOI 10.1002/ijc.23698
   Quezada SA, 2006, J CLIN INVEST, V116, P1935, DOI 10.1172/JCI27745
   Rossi F, 2006, P NATL ACAD SCI USA, V103, P12843, DOI 10.1073/pnas.0511076103
   Rubin BP, 2007, LANCET, V369, P1731, DOI 10.1016/S0140-6736(07)60780-6
   Sato E, 2005, P NATL ACAD SCI USA, V102, P18538, DOI 10.1073/pnas.0509182102
   Seggewiss R, 2005, BLOOD, V105, P2473, DOI 10.1182/blood-2004-07-2527
   Sharma MD, 2007, J CLIN INVEST, V117, P2570, DOI 10.1172/JCI31911
   Sommer G, 2003, P NATL ACAD SCI USA, V100, P6706, DOI 10.1073/pnas.1037763100
   Sotillo R, 2007, CANCER CELL, V11, P9, DOI 10.1016/j.ccr.2006.10.019
   Taguchi T, 2002, LAB INVEST, V82, P663, DOI 10.1038/labinvest.3780461
   Takao M, 2007, ONCOL REP, V17, P1333
   Uyttenhove C, 2003, NAT MED, V9, P1269, DOI 10.1038/nm934
   van Dongen M, 2010, INT J CANCER, V127, P899, DOI 10.1002/ijc.25113
   van Elsas A, 1999, J EXP MED, V190, P355, DOI 10.1084/jem.190.3.355
   Zitvogel L, 2008, NAT REV IMMUNOL, V8, P59, DOI 10.1038/nri2216
   Zou WP, 2006, NAT REV IMMUNOL, V6, P295, DOI 10.1038/nri1806
NR 58
TC 346
Z9 364
U1 3
U2 46
PU NATURE PUBLISHING GROUP
PI NEW YORK
PA 75 VARICK ST, 9TH FLR, NEW YORK, NY 10013-1917 USA
SN 1078-8956
EI 1546-170X
J9 NAT MED
JI Nat. Med.
PD SEP
PY 2011
VL 17
IS 9
BP 1094
EP U99
DI 10.1038/nm.2438
PG 8
WC Biochemistry & Molecular Biology; Cell Biology; Medicine, Research &
   Experimental
SC Biochemistry & Molecular Biology; Cell Biology; Research & Experimental
   Medicine
GA 816MM
UT WOS:000294605100029
PM 21873989
OA Green Accepted
DA 2021-05-03
ER

PT J
AU Morse, MA
   Secord, AA
   Blackwell, K
   Hobeika, AC
   Sinnathamby, G
   Osada, T
   Hafner, J
   Philip, M
   Clay, TM
   Lyerly, HK
   Philip, R
AF Morse, Michael A.
   Secord, Angeles A.
   Blackwell, Kimberly
   Hobeika, Amy C.
   Sinnathamby, Gomathinayagam
   Osada, Takuya
   Hafner, Julie
   Philip, Mohan
   Clay, Timothy M.
   Lyerly, H. Kim
   Philip, Ramila
TI MHC Class I-Presented Tumor Antigens Identified in Ovarian Cancer by
   Immunoproteomic Analysis Are Targets for T-Cell Responses against Breast
   and Ovarian Cancer
SO CLINICAL CANCER RESEARCH
LA English
DT Article
ID COLONY-STIMULATING FACTOR; MULTIPEPTIDE VACCINE; GM-CSF; IMMUNOLOGICAL
   RESPONSES; PEPTIDE; ADJUVANT; IMMUNOGENICITY; IMMUNOTHERAPY;
   LYMPHOCYTES; EXPRESSION
AB Purpose: The purpose of this study is to test whether peptide epitopes chosen from among those naturally processed and overpresented within MHC molecules by malignant, but not normal cells, when formulated into cancer vaccines, could activate antitumor T-cell responses in humans.
   Experimental Design: Mixtures of human leukocyte antigen A2 (HLA-A2)-binding ovarian cancer-associated peptides were used to activate naive T cells to generate antigen-specific T cells that could recognize ovarian and breast cancers in vitro. Combinations of these peptides (0.3 mg of each peptide or 1 mg of each peptide) were formulated into vaccines in conjunction with Montanide ISA-51 and granulocyte monocyte colony stimulating factor which were used to vaccinate patients with ovarian and breast cancer without evidence of clinical disease in parallel pilot clinical trials.
   Results: T cells specific for individual peptides could be generated in vitro by using mixtures of peptides, and these T cells recognized ovarian and breast cancers but not nonmalignant cells. Patient vaccinations were well tolerated with the exception of local erythema and induration at the injection site. Nine of the 14 vaccinated patients responded immunologically to their vaccine by inducing peptide-specific T-cell responses that were capable of recognizing HLA-matched breast and ovarian cancer cells.
   Conclusion: Mixtures of specific peptides identified as naturally presented on cancer cells and capable of activating tumor-specific T cells in vitro also initiate or augment immune responses toward solid tumors in cancer patients. Clin Cancer Res; 17(10); 3408-19. (C) 2011 AACR.
C1 [Morse, Michael A.; Blackwell, Kimberly] Duke Univ, Med Ctr, Dept Med, Durham, NC 27410 USA.
   [Secord, Angeles A.] Duke Univ, Med Ctr, Dept Obstet & Gynecol, Durham, NC 27410 USA.
   [Hobeika, Amy C.; Osada, Takuya; Clay, Timothy M.; Lyerly, H. Kim] Duke Univ, Med Ctr, Dept Surg, Durham, NC 27410 USA.
   [Sinnathamby, Gomathinayagam; Hafner, Julie; Philip, Mohan; Philip, Ramila] Immunotope Inc, Doylestown, PA USA.
RP Morse, MA (corresponding author), Duke Univ, Med Ctr, Dept Med, Box 3233,Res Dr,MSRB Room 401, Durham, NC 27410 USA.
EM michael.morse@duke.edu
RI Lyerly, Herbert Kim/AAX-4925-2020; Lyerly, Herbert K/B-6528-2014
OI Lyerly, Herbert Kim/0000-0002-0063-4770; Lyerly, Herbert
   K/0000-0002-0063-4770
FU Commonwealth of Pennsylvania
FX This work was supported in part by the Commonwealth of Pennsylvania's
   Ben Franklin Technology Partners.
CR Admon A, 2003, MOL CELL PROTEOMICS, V2, P388, DOI 10.1074/mcp.R300004-MCP200
   Armstrong DK, 2002, ONCOLOGIST, V7, P20, DOI 10.1634/theoncologist.7-suppl_5-20
   Atzpodien J, 2004, CANCER BIOTHER RADIO, V19, P758, DOI 10.1089/cbr.2004.19.758
   Babcock B, 1998, MOL IMMUNOL, V35, P1121, DOI 10.1016/S0161-5890(98)00100-X
   Bay JO, 2002, BONE MARROW TRANSPL, V30, P95, DOI 10.1038/sj.bmt.1703609
   BOON T, 1993, INT J CANCER, V54, P177, DOI 10.1002/ijc.2910540202
   Cannon MJ, 2004, CURR OPIN OBSTET GYN, V16, P87, DOI 10.1097/00001703-200402000-00015
   Chang David Z, 2004, Hematology, V9, P207, DOI 10.1080/10245330410001701549
   Chianese-Bullock KA, 2005, J IMMUNOL, V174, P3080, DOI 10.4049/jimmunol.174.5.3080
   Chianese-Bullock KA, 2008, J IMMUNOTHER, V31, P420, DOI 10.1097/CJI.0b013e31816dad10
   Clive KS, 2010, EXPERT REV VACCINES, V9, P519, DOI 10.1586/ERV.10.40
   Diefenbach CSM, 2008, CLIN CANCER RES, V14, P2740, DOI 10.1158/1078-0432.CCR-07-4619
   Disis ML, 2002, J CLIN ONCOL, V20, P2624, DOI 10.1200/JCO.2002.06.171
   Emens Leisha A, 2003, Oncology (Williston Park), V17, P1200
   FISK B, 1995, J EXP MED, V181, P2109, DOI 10.1084/jem.181.6.2109
   Gjertsen MK, 2001, INT J CANCER, V92, P441, DOI 10.1002/ijc.1205
   Hersey P, 2005, CANCER IMMUNOL IMMUN, V54, P208, DOI 10.1007/s00262-004-0587-8
   Hwu P, 2002, J IMMUNOTHER, V25, P189, DOI 10.1097/00002371-200205000-00001
   IOANNIDES CG, 1993, SCAND J IMMUNOL, V37, P413, DOI 10.1111/j.1365-3083.1993.tb03312.x
[truncated: 107,588 more chars]
