# Supplementary material for: Evolution of Immunotherapy for Ovarian Cancer from a Bird’s-Eye Perspective: A Text-Mining Analysis of Publication Trends and Topics
Source: Front Oncol. 2022 Feb 24;12:795129. doi: 10.3389/fonc.2022.795129 (PMC8907843; doi:10.3389/fonc.2022.795129)
Supplement: Supplementary file 1 [file DataSheet_1.zip › raw data/download2016u111pt1.txt]

PT J
AU Ascierto, PA
   Ascierto, ML
   Formenti, S
   Gnjatic, S
   Hammers, H
   Hirsh, V
   Kiessling, R
   Melero, I
   Nanda, R
   Pawelec, G
   Pignata, S
   Romero, P
   Speiser, DE
   Fox, BA
   Marincola, FM
AF Ascierto, Paolo A.
   Ascierto, Maria Libera
   Formenti, Silvia
   Gnjatic, Sacha
   Hammers, Hans
   Hirsh, Vera
   Kiessling, Rolf
   Melero, Ignacio
   Nanda, Rita
   Pawelec, Graham
   Pignata, Sandro
   Romero, Pedro
   Speiser, Daniel E.
   Fox, Bernard A.
   Marincola, Francesco M.
TI Perspectives in immunotherapy: meeting report from the "Immunotherapy
   Bridge", Napoli, December 5th 2015
SO JOURNAL FOR IMMUNOTHERAPY OF CANCER
LA English
DT Article
ID REGULATORY T-CELLS; IMMUNE CHECKPOINT BLOCKADE; NEGATIVE BREAST-CANCER;
   TUMOR-INFILTRATING LYMPHOCYTES; OVARIAN-CANCER; MULTIPLE-MYELOMA;
   MELAN-A; HEPATOCELLULAR-CARCINOMA; DIFFERENTIAL EXPRESSION;
   MONOCLONAL-ANTIBODIES
AB Harnessing the immune system and preventing immune escape, the immunotherapy of cancer provides great potential for clinical application, in broad patient populations, achieving both conventional and unconventional clinical responses. After the substantial advances in melanoma, the focus of cancer immunotherapy has expanded to include many other cancers. Targeting immune checkpoints and further mechanisms used by tumors to avoid anticancer immunity, different approaches are under evaluation, including combination therapies.
   The first Immunotherapy Bridge meeting focused on various cancer types including melanoma, non-small cell lung cancer, renal cell, breast and ovarian carcinoma, and discussed mechanisms of action of single agents and combination strategies, and the prediction of clinical responses.
C1 [Ascierto, Paolo A.; Pignata, Sandro] Fdn G Pascale, Ist Nazl Tumori, Naples, Italy.
   [Ascierto, Paolo A.] Fdn G Pascale, Ist Nazl Tumori, Melanoma Canc Immunotherapy & Innovat Therapy Uni, Via Mariano Semmola, I-80131 Naples, Italy.
   [Ascierto, Maria Libera; Hammers, Hans] Johns Hopkins Sch Med, Kimmel Canc Ctr, Baltimore, MD USA.
   [Formenti, Silvia] Weill Cornell Med Coll, Dept Radiat Oncol, New York, NY USA.
   [Gnjatic, Sacha] Icahn Sch Med Mt Sinai, Hematol Oncol Immunol, Tisch Canc Inst, New York, NY 10029 USA.
   [Hammers, Hans] UT Southwestern, Kidney Canc Program, Dallas, TX USA.
   [Hirsh, Vera] McGill Univ, Royal Victoria Hosp, Montreal, PQ, Canada.
   [Kiessling, Rolf] Karolinska Inst, Dept Oncol Pathol, Stockholm, Sweden.
   [Melero, Ignacio] Ctr Invest Med Aplicada, Pamplona, Navarra, Spain.
   [Melero, Ignacio] Univ Navarra Clin, Pamplona, Navarra, Spain.
   [Nanda, Rita] Univ Chicago, Dept Med, Hematol Oncol Sect, Chicago, IL 60637 USA.
   [Pawelec, Graham] Univ Tubingen, Dept Internal Med 2, Tubingen, Germany.
   [Romero, Pedro; Speiser, Daniel E.] Univ Lausanne, Dept Oncol, Lausanne, Switzerland.
   [Romero, Pedro; Speiser, Daniel E.] Univ Lausanne, Ludwig Canc Res Ctr, Lausanne, Switzerland.
   [Fox, Bernard A.] Oregon Hlth & Sci Univ, Providence Canc Ctr, Portland Med Ctr, Portland, OR 97201 USA.
   [Marincola, Francesco M.] Sidra Med & Res Ctr, Doha, Qatar.
RP Ascierto, PA (corresponding author), Fdn G Pascale, Ist Nazl Tumori, Naples, Italy.; Ascierto, PA (corresponding author), Fdn G Pascale, Ist Nazl Tumori, Melanoma Canc Immunotherapy & Innovat Therapy Uni, Via Mariano Semmola, I-80131 Naples, Italy.
EM paolo.ascierto@gmail.com
RI Buonaguro, Franco M./T-6028-2019; Pawelec, Graham/H-2713-2019; Melero,
   Ignacio/T-7600-2019; Speiser, Daniel E./F-2173-2013; Ascierto, Paolo
   A/J-9106-2016
OI Buonaguro, Franco M./0000-0002-7491-7220; Pawelec,
   Graham/0000-0002-3600-0163; Melero, Ignacio/0000-0002-1360-348X;
   Ascierto, Paolo A/0000-0002-8322-475X; Gnjatic,
   Sacha/0000-0001-5643-9520; pignata, sandro/0000-0002-8836-2633; Melucci,
   Maria Teresa/0000-0002-1677-3345
FU Fondazione Melanoma Onlus; Society of ImmunoTherapy of Cancer (SITC); 3P
   Solution of Napoli
FX The meeting was supported by Fondazione Melanoma Onlus and the Society
   of ImmunoTherapy of Cancer (SITC). A special thanks to 3P Solution of
   Napoli for their support and cooperation in organizing the meeting and
   especially to Lucia Politi.
CR Amin A., 2014, J CLIN ONCOL S, V32, p5s
   Araki K, 2009, NATURE, V460, P108, DOI 10.1038/nature08155
   Ascierto ML, 2016, CANCER IMMUNOL RES, V4, P726, DOI 10.1158/2326-6066.CIR-16-0072
   Atanackovic D, 2007, BLOOD, V109, P1103, DOI 10.1182/blood-2006-04-014480
   Bailur JK, 2015, BREAST CANCER RES, V17, DOI 10.1186/s13058-015-0541-z
   Baitsch L, 2012, TRENDS IMMUNOL, V33, P364, DOI 10.1016/j.it.2012.02.006
   Baitsch L, 2011, J CLIN INVEST, V121, P2350, DOI 10.1172/JCI46102
   Barathan M, 2015, APOPTOSIS, V20, P466, DOI 10.1007/s10495-014-1084-y
   Bell D, 2011, NATURE, V474, P609, DOI 10.1038/nature10166
   Borghaei H, 2015, NEW ENGL J MED, V373, P1627, DOI 10.1056/NEJMoa1507643
   Brahmer J, 2015, NEW ENGL J MED, V373, P123, DOI 10.1056/NEJMoa1504627
   Corgnac S, 2014, J IMMUNOTHER CANCER, V2, DOI 10.1186/s40425-014-0039-8
   Daniele B, 2016, J IMMUNOTHER CANCER, V4, DOI 10.1186/s40425-015-0105-x
   de Coana YP, 2013, CANCER IMMUNOL RES, V1, P158, DOI 10.1158/2326-6066.CIR-13-0016
   Demaria S, 2005, CLIN CANCER RES, V11, P728
   Demaria S, 2004, INT J RADIAT ONCOL, V58, P862, DOI 10.1016/j.ijrobp.2003.09.012
   Disis ML, 2015, J CLIN ONCOL, V33, DOI 10.1200/jco.2015.33.15_suppl.5509
   El-Khoueiry AB, 2015, J CLIN ONCOL, V33
   Emens LA, 2015, AM ASS CANC RES ANN
   Formenti SC, 2013, JNCI-J NATL CANCER I, V105, P256, DOI 10.1093/jnci/djs629
   Garon EB, 2015, NEW ENGL J MED, V372, P2018, DOI 10.1056/NEJMoa1501824
   George S, 2016, JAMA ONCOL, V2, P1179, DOI 10.1001/jamaoncol.2016.0775
   Gettinger SN, 2015, J CLIN ONCOL, V33, P2004, DOI 10.1200/JCO.2014.58.3708
   Giordano M, 2015, EMBO J, V34, P2042, DOI 10.15252/embj.201490786
   Goldberg SB, 2015, PHASE 2 TRIAL PEMBRO
   Golden EB, 2015, LANCET ONCOL, V16, P795, DOI 10.1016/S1470-2045(15)00054-6
   Golden EB, 2014, ONCOIMMUNOLOGY, V3, DOI 10.4161/onci.28518
   Golden EB, 2013, CANCER IMMUNOL RES, V1, P365, DOI 10.1158/2326-6066.CIR-13-0115
   Hamanishi J, 2015, J CLIN ONCOL, V33, DOI 10.1200/jco.2015.33.15_suppl.5570
   Hammers HJ, 2014, ASCO M, V32, P4504, DOI DOI 10.1200/JC0.2014.32.15_
   Harb W, 2014, ANN ONCOL, V25
   Hato T, 2014, HEPATOLOGY, V60, P1776, DOI 10.1002/hep.27246
   Herbst RS, 2016, LANCET, V387, P1540, DOI 10.1016/S0140-6736(15)01281-7
   Hodi FS, 2010, NEW ENGL J MED, V363, P711, DOI 10.1056/NEJMoa1003466
   Hwang WT, 2012, GYNECOL ONCOL, V124, P192, DOI 10.1016/j.ygyno.2011.09.039
   Jungbluth AA, 2005, BLOOD, V106, P167, DOI 10.1182/blood-2004-12-4931
   Kvistborg P, 2014, SCI TRANSL MED, V6, DOI 10.1126/scitranslmed.3008918
   Lehmann BD, 2011, J CLIN INVEST, V121, P2750, DOI 10.1172/JCI45014
   Linehan WM, 2010, NAT REV UROL, V7, P277, DOI 10.1038/nrurol.2010.47
   Lipson EJ, 2013, CLIN CANCER RES, V19, P462, DOI 10.1158/1078-0432.CCR-12-2625
   Loi S, 2014, ANN ONCOL, V25, P1544, DOI 10.1093/annonc/mdu112
   Lynch TJ, 2012, J CLIN ONCOL, V30, P2046, DOI 10.1200/JCO.2011.38.4032
   Mahnke YD, 2012, ONCOIMMUNOLOGY, V1, DOI 10.4161/onci.19856
   Mao YM, 2016, CLIN CANCER RES, V22, P3849, DOI 10.1158/1078-0432.CCR-15-1912
   Melero I, 2008, TRENDS PHARMACOL SCI, V29, P383, DOI 10.1016/j.tips.2008.05.005
   Melero I, 2009, CLIN CANCER RES, V15, P1507, DOI 10.1158/1078-0432.CCR-08-2931
   Mittendorf EA, 2014, CANCER IMMUNOL RES, V2, P361, DOI 10.1158/2326-6066.CIR-13-0127
   Mok T, 2016, J THORAC ONCOL, V11, pS142, DOI 10.1016/S1556-0864(16)30304-5
   Morgan RA, 2013, J IMMUNOTHER, V36, P133, DOI 10.1097/CJI.0b013e3182829903
   Motzer RJ, 2015, NEW ENGL J MED, V373, P1803, DOI 10.1056/NEJMoa1510665
   Nanda R, 2016, J CLIN ONCOL, V34, P2460, DOI 10.1200/JCO.2015.64.8931
   Perret R, 2013, CANCER RES, V73, P6597, DOI 10.1158/0008-5472.CAN-13-0875
   Poschke I, 2014, CANCER IMMUNOL IMMUN, V63, P1061, DOI 10.1007/s00262-014-1575-2
   Rizvi NA, 2015, LANCET ONCOL, V16, P257, DOI 10.1016/S1470-2045(15)70054-9
   Romano E, 2015, P NATL ACAD SCI USA, V112, P6140, DOI 10.1073/pnas.1417320112
   Sangro B, 2013, J HEPATOL, V59, P81, DOI 10.1016/j.jhep.2013.02.022
   Sato E, 2005, P NATL ACAD SCI USA, V102, P18538, DOI 10.1073/pnas.0509182102
   Schadendorf D, 2015, J CLIN ONCOL, V33, P1889, DOI 10.1200/JCO.2014.56.2736
   Scholz G, 2016, EBIOMEDICINE, V4, P50, DOI 10.1016/j.ebiom.2016.01.019
   Speiser DE, 2008, P NATL ACAD SCI USA, V105, P3849, DOI 10.1073/pnas.0800080105
   Speiser DE, 2014, NAT REV IMMUNOL, V14, P768, DOI 10.1038/nri3740
   Speiser DE, 2005, J CLIN INVEST, V115, P739, DOI 10.1172/JCI200523373
   Taube JM, 2015, CLIN CANCER RES, V21, P3969, DOI 10.1158/1078-0432.CCR-15-0244
   Topalian SL, 2016, NAT REV CANCER, V16, P275, DOI 10.1038/nrc.2016.36
   Topalian SL, 2015, CANCER CELL, V27, P450, DOI 10.1016/j.ccell.2015.03.001
   Topalian SL, 2012, NEW ENGL J MED, V366, P2443, DOI 10.1056/NEJMoa1200690
   van Poelgeest MIE, 2013, J TRANSL MED, V11, DOI 10.1186/1479-5876-11-88
   van Rhee F, 2005, BLOOD, V105, P3939, DOI 10.1182/blood-2004-09-3707
   Vanpouille-Box C, 2015, CANCER RES, V75, P2232, DOI 10.1158/0008-5472.CAN-14-3511
   Varga A, 2015, J CLIN ONCOL, V33, DOI 10.1200/jco.2015.33.15_suppl.5510
   Verdeil G, 2016, BBA-REV CANCER, V1865, P49, DOI 10.1016/j.bbcan.2015.06.007
   Walter S, 2012, NAT MED, V18, P1254, DOI 10.1038/nm.2883
   Wang Y, 2014, NATURE, V512, P155, DOI 10.1038/nature13600
   Weide B, 2014, CLIN CANCER RES, V20, P1601, DOI 10.1158/1078-0432.CCR-13-2508
   Weide B, 2012, J CLIN ONCOL, V30, P1835, DOI 10.1200/JCO.2011.40.2271
   Weigelin B, 2016, CANCER IMMUNOL IMMUN, V65, P493, DOI 10.1007/s00262-016-1818-5
   Weigelin B, 2015, P NATL ACAD SCI USA, V112, P7551, DOI 10.1073/pnas.1506357112
   Wherry EJ, 2011, NAT IMMUNOL, V12, P492, DOI 10.1038/ni.2035
   Wolchok JD, 2009, CLIN CANCER RES, V15, P7412, DOI 10.1158/1078-0432.CCR-09-1624
   Xu P, 2014, GUT LIVER, V8, P186, DOI 10.5009/gnl.2014.8.2.186
   Zelba H, 2014, CLIN CANCER RES, V20, P4390, DOI 10.1158/1078-0432.CCR-14-1015
   Zeng Z, 2011, PLOS ONE, V6, DOI 10.1371/journal.pone.0023621
   Zhang L, 2003, NEW ENGL J MED, V348, P203, DOI 10.1056/NEJMoa020177
   Zhang LJ, 2016, CELL REP, V14, P1206, DOI 10.1016/j.celrep.2015.12.095
NR 84
TC 0
Z9 0
U1 0
U2 9
PU BMJ PUBLISHING GROUP
PI LONDON
PA BRITISH MED ASSOC HOUSE, TAVISTOCK SQUARE, LONDON WC1H 9JR, ENGLAND
EI 2051-1426
J9 J IMMUNOTHER CANCER
JI J. Immunother. Cancer
PD OCT 18
PY 2016
VL 4
AR 62
DI 10.1186/s40425-016-0168-3
PG 11
WC Oncology; Immunology
SC Oncology; Immunology
GA DY9LV
UT WOS:000385456200004
OA DOAJ Gold, Green Published
DA 2021-05-03
ER

PT J
AU Liikanen, I
   Tahtinen, S
   Guse, K
   Gutmann, T
   Savola, P
   Oksanen, M
   Kanerva, A
   Hemminki, A
AF Liikanen, Ilkka
   Tahtinen, Siri
   Guse, Kilian
   Gutmann, Theresia
   Savola, Paula
   Oksanen, Minna
   Kanerva, Anna
   Hemminki, Akseli
TI Oncolytic Adenovirus Expressing Monoclonal Antibody Trastuzumab for
   Treatment of HER2-Positive Cancer
SO MOLECULAR CANCER THERAPEUTICS
LA English
DT Article
ID BREAST-CANCER; CELLS; TUMOR; THERAPY; OVARIAN; IMMUNOTHERAPY;
   ACTIVATION; RESISTANCE; CYCLOPHOSPHAMIDE; RECEPTORS
AB Monoclonal anti-HER2 antibody trastuzumab has significantly improved the survival of patients with HER2-overexpressing tumors. Nevertheless, systemic antibody therapy is expensive, limited in efficacy due to physical tumor barriers, and carries the risk of severe side effects such as cardiomyopathy. Oncolytic viruses mediate cancer-selective transgene expression, kill infected cancer cells while mounting antitumor immune responses, and have recently demonstrated promising efficacy in combination treatments. Here, we armed an oncolytic adenovirus with full-length trastuzumab to achieve effective in situ antibody production coupled with progressive oncolytic cancer cell killing. We constructed an infectivity-enhanced serotype 5 oncolytic adenovirus, Ad5/3-D24-tras, coding for human trastuzumab antibody heavy-and light-chain genes, connected by an internal ribosome entry site. Infected cancer cells were able to assemble full-length functional antibody, as confirmed by Western blot, ELISA, and antibody-dependent cell-mediated cytotoxicity assay. Importantly, oncolysis was required for release of the antibody into tumors, providing additional spatial selectivity. Ad5/3-D24-tras showed potent in vitro cytotoxicity and enhanced antitumor efficacy over oncolytic control virus Ad5/3-D24 or commercial trastuzumab in HER2-positive cancer models in vivo (both P < 0.05). Furthermore, Ad5/3-D24-tras resulted in significantly higher tumor-to-systemic antibody concentrations (P < 0.001) over conventional delivery. Immunological analyses revealed dendritic cell activation and natural killer cell accumulation in tumor-draining lymph nodes. Thus, Ad5/ 3-D24-tras is an attractive anticancer approach combining oncolytic immunotherapy with local trastuzumab production, resulting in improved in vivo efficacy and immune cell activation in HER2-positive cancer. Moreover, the finding that tumor cells can produce functional antibody as directed by oncolytic virus could lead to many valuable antitumor approaches. (C) 2016 AACR.
C1 [Liikanen, Ilkka; Tahtinen, Siri; Guse, Kilian; Gutmann, Theresia; Savola, Paula; Oksanen, Minna; Kanerva, Anna; Hemminki, Akseli] Univ Helsinki, Dept Pathol, Canc Gene Therapy Grp, Fac Med, Helsinki, Finland.
   [Liikanen, Ilkka] Univ Calif San Diego, Div Biol Sci, La Jolla, CA 92093 USA.
   [Gutmann, Theresia] Tech Univ Dresden, Univ Clin Carl Gustav Carus, Helmholtz Ctr Munich, Paul Langerhans Inst Dresden, Dresden, Germany.
   [Kanerva, Anna] Univ Helsinki, Cent Hosp, Dept Obstet & Gynecol, Helsinki, Finland.
   [Hemminki, Akseli] Univ Helsinki Hosp, Ctr Comprehens Canc, Helsinki, Finland.
   [Hemminki, Akseli] TILT Biotherapeut Ltd, Helsinki, Finland.
RP Hemminki, A (corresponding author), Univ Helsinki, POB 21, FIN-00014 Helsinki, Finland.
EM akseli.hemminki@helsinki.fi
RI ; Gutmann, Theresia/R-6408-2018
OI Liikanen, Ilkka/0000-0002-0669-3587; Gutmann,
   Theresia/0000-0003-0562-2880; Savola, Paula Maria/0000-0002-6254-0905
FU European Research CouncilEuropean Research Council (ERC)European
   Commission [400736]; HUCH Research Funds (EVO); Sigrid Juselius
   FoundationSigrid Juselius Foundation; Academy of FinlandAcademy of
   FinlandEuropean Commission; Biocentrum Helsinki; Biocenter Finland;
   Finnish Cancer Organizations; University of Helsinki; Finnish Medical
   Foundation
FX All authors received study support from European Research Council (Grant
   No. 400736), HUCH Research Funds (EVO), Sigrid Juselius Foundation,
   Academy of Finland, Biocentrum Helsinki, Biocenter Finland, Finnish
   Cancer Organizations, and University of Helsinki; I. Liikanen received
   support from Finnish Medical Foundation; A. Hemminki is Jane and Aatos
   Erkko Professor of Oncology at the University of Helsinki.
CR Ahtiainen L, 2010, PLOS ONE, V5, DOI 10.1371/journal.pone.0013859
   Akiyama K, 2003, J IMMUNOL, V170, P1641, DOI 10.4049/jimmunol.170.4.1641
   Andtbacka RHI, 2015, J CLIN ONCOL, V33, P2780, DOI 10.1200/JCO.2014.58.3377
   Aoyagi K, 2014, WORLD J GASTROENTERO, V20, P13741, DOI 10.3748/wjg.v20.i38.13741
   Bang YJ, 2010, LANCET, V376, P1302
   Brown JA, 2003, J IMMUNOL, V170, P1257, DOI 10.4049/jimmunol.170.3.1257
   Cerullo V, 2012, ADV CANCER RES, V115, P265, DOI 10.1016/B978-0-12-398342-8.00008-2
   Cerullo V, 2011, MOL THER, V19, P1737, DOI 10.1038/mt.2011.113
   Chen G, 2014, CANCER IMMUNOL RES, V2, P949, DOI 10.1158/2326-6066.CIR-14-0058
   Cook-Bruns N, 2001, ONCOLOGY-BASEL, V61, P58, DOI 10.1159/000055403
   de Boer E, 2015, SCI REP-UK, V5, DOI 10.1038/srep10169
   Dias JD, 2012, GENE THER, V19, P988, DOI 10.1038/gt.2011.176
   Fang JM, 2005, NAT BIOTECHNOL, V23, P584, DOI 10.1038/nbt1087
   Ferlazzo G, 2014, FRONT IMMUNOL, V5, DOI 10.3389/fimmu.2014.00159
   Garrett JT, 2011, CANCER BIOL THER, V11, P793, DOI 10.4161/cbt.11.9.15045
   GRAHAM FL, 1977, J GEN VIROL, V36, P59, DOI 10.1099/0022-1317-36-1-59
   Ho DT, 2009, CANCER GENE THER, V16, P184, DOI 10.1038/cgt.2008.68
   Inman BA, 2007, CURR CANCER DRUG TAR, V7, P15, DOI 10.2174/156800907780006878
   Jain RK, 1999, ANNU REV BIOMED ENG, V1, P241, DOI 10.1146/annurev.bioeng.1.1.241
   JANG SK, 1988, J VIROL, V62, P2636, DOI 10.1128/JVI.62.8.2636-2643.1988
   Jia YH, 2013, BIOCHEM BIOPH RES CO, V436, P740, DOI 10.1016/j.bbrc.2013.06.030
   Jiang MH, 2006, CLIN CANCER RES, V12, P6179, DOI 10.1158/1078-0432.CCR-06-0746
   Jorgensen JT, 2012, J CANCER, V3, P137, DOI 10.7150/jca.4090
   Kalergis AM, 2002, J EXP MED, V195, P1653, DOI 10.1084/jem.20020338
   Kanerva A, 2004, GENE THER, V11, P552, DOI 10.1038/sj.gt.3302181
   Kanerva A, 2013, CLIN CANCER RES, V19, P2734, DOI 10.1158/1078-0432.CCR-12-2546
   Kim PS, 2008, J CLIN INVEST, V118, P1700, DOI 10.1172/JCI34333
   Kim S, 2002, NAT IMMUNOL, V3, P523, DOI 10.1038/ni796
   Kirk SJ, 2010, J LEUKOCYTE BIOL, V87, P245, DOI 10.1189/jlb.1208774
   Kono K, 2004, CLIN CANCER RES, V10, P2538, DOI 10.1158/1078-0432.CCR-03-0424
   Krempski J, 2011, J IMMUNOL, V186, P6905, DOI 10.4049/jimmunol.1100274
   Kusmartsev S, 2006, CANCER IMMUNOL IMMUN, V55, P237, DOI 10.1007/s00262-005-0048-z
   Lichty BD, 2014, NAT REV CANCER, V14, P559, DOI 10.1038/nrc3770
   Liedtke C, 2008, J CLIN ONCOL, V26, P1275, DOI 10.1200/JCO.2007.14.4147
   Morandi B, 2012, PLOS ONE, V7, DOI 10.1371/journal.pone.0039170
   Nagy P, 2005, CANCER RES, V65, P473
   Noel D, 2002, HUM GENE THER, V13, P1483, DOI 10.1089/10430340260185111
   Oliveras-Ferraros C, 2010, INT J ONCOL, V37, P669, DOI 10.3892/ijo_00000716
   Orlova A, 2009, J NUCL MED, V50, P417, DOI 10.2967/jnumed.108.057919
   Ribacka C, 2008, ANN MED, V40, P496, DOI 10.1080/07853890802021342
   Ross JS, 2009, ONCOLOGIST, V14, P320, DOI 10.1634/theoncologist.2008-0230
   SHAW DR, 1981, NATURE, V289, P409, DOI 10.1038/289409a0
   SLAMON DJ, 1987, SCIENCE, V235, P177, DOI 10.1126/science.3798106
   Teplinsky E, 2014, GYNECOL ONCOL, V135, P364, DOI 10.1016/j.ygyno.2014.09.003
   Tsai HT, 2014, BREAST CANCER RES TR, V144, P163, DOI 10.1007/s10549-014-2836-7
   Valabrega G, 2007, ANN ONCOL, V18, P977, DOI 10.1093/annonc/mdl475
   van Hasselt JGC, 2011, CLIN PHARMACOL THER, V90, P126, DOI 10.1038/clpt.2011.74
   Varchetta S, 2007, CANCER RES, V67, P11991, DOI 10.1158/0008-5472.CAN-07-2068
   Wilson JM, 2009, MOL GENET METAB, V96, P151, DOI 10.1016/j.ymgme.2008.12.016
   Zeng WG, 2013, ONCOL REP, V29, P1108, DOI 10.3892/or.2012.2211
NR 50
TC 19
Z9 20
U1 0
U2 10
PU AMER ASSOC CANCER RESEARCH
PI PHILADELPHIA
PA 615 CHESTNUT ST, 17TH FLOOR, PHILADELPHIA, PA 19106-4404 USA
SN 1535-7163
EI 1538-8514
J9 MOL CANCER THER
JI Mol. Cancer Ther.
PD SEP 1
PY 2016
VL 15
IS 9
BP 2259
EP 2269
DI 10.1158/1535-7163.MCT-15-0819
PG 11
WC Oncology
SC Oncology
GA DV6MQ
UT WOS:000383050800024
PM 27458139
OA Other Gold
DA 2021-05-03
ER

PT J
AU Iizuka, A
   Kondou, R
   Nonomura, C
   Ashizawa, T
   Ohshima, K
   Kusuhara, M
   Isaka, M
   Ohde, Y
   Yamaguchi, K
   Akiyama, Y
AF Iizuka, Akira
   Kondou, Ryota
   Nonomura, Chizu
   Ashizawa, Tadashi
   Ohshima, Keiichi
   Kusuhara, Masatoshi
   Isaka, Mitsuhiro
   Ohde, Yasuhisa
   Yamaguchi, Ken
   Akiyama, Yasuto
TI Unstable B7-H4 cell surface expression and T-cell redirection as a means
   of cancer therapy
SO ONCOLOGY REPORTS
LA English
DT Article
DE B7-H4; B7 family; immune checkpoint; indirect ADCC; gene expression
   profiling
ID HUMAN OVARIAN-CARCINOMA; B7 FAMILY-MEMBER; COSTIMULATORY MOLECULE;
   BREAST-CANCER; ANTIBODY; IMMUNITY; INTERNALIZATION; IMMUNOTHERAPY;
   PROGRESSION; MODULATION
AB Tumor immune regulation has been demonstrated in clinical studies using antibodies targeted to the B7/CD28 family. B7 homolog 4 (B7-H4) negatively regulates immune responses and is overexpressed in many types of human cancer, indicating that B7-H4 may be a potential target of cancer therapy. B7-H4 expression is affected by the microenvironment, and its presence has been reported in cancer tissues and immune cells. We found an upregulation of B7-H4 expression using comprehensive whole exome sequencing and gene expression profiling (project HOPE) launched by the Shizuoka Cancer Center based on tumor tissue samples from 1,058 cancer patients. We were successful in producing monoclonal antibodies for B7-H4 and demonstrated B7-H4 dimerization and rapid cell surface disappearance by antibody cross-linking in breast cancer cells, even under typical conditions. These observations may explain why antibody-dependent cellular cytotoxicity (ADCC) did not function in vivo on the B7-H4-expressing tumor cells. Unstable cell surface antigens are not suitable as targets for ADCC, and we therefore performed an indirect ADCC-redirecting T-cell cytotoxicity assay to study B7-H4 using polyclonal anti-mouse IgG antibody-mediated linking. Our results showed the possibility of targeting the B7-H4 molecule as a means of treating cancer.
C1 [Iizuka, Akira; Kondou, Ryota; Nonomura, Chizu; Ashizawa, Tadashi; Akiyama, Yasuto] Shizuoka Canc Ctr, Res Inst, Div Immunotherapy, 1007 Shimonagakubo, Nagaizumi, Shizuoka 4118777, Japan.
   [Ohshima, Keiichi] Shizuoka Canc Ctr, Res Inst, Div Med Genet, Shizuoka 4118777, Japan.
   [Kusuhara, Masatoshi] Shizuoka Canc Ctr, Res Inst, Div Reg Resources, Shizuoka 4118777, Japan.
   [Isaka, Mitsuhiro; Ohde, Yasuhisa] Shizuoka Canc Ctr Hosp, Div Thorac Surg, Nagaizumi, Shizuoka 4118777, Japan.
   [Yamaguchi, Ken] Shizuoka Canc Ctr Hosp, Off President, Nagaizumi, Shizuoka 4118777, Japan.
RP Akiyama, Y (corresponding author), Shizuoka Canc Ctr, Res Inst, Div Immunotherapy, 1007 Shimonagakubo, Nagaizumi, Shizuoka 4118777, Japan.
EM y.akiyama@scchr.jp
FU JSPS KAKENHI, JapanMinistry of Education, Culture, Sports, Science and
   Technology, Japan (MEXT)Japan Society for the Promotion of
   ScienceGrants-in-Aid for Scientific Research (KAKENHI) [25430166]
FX This study was supported by a grant to Yasuto Akiyama by JSPS KAKENHI
   (grant no. 25430166), Japan.
CR Abadi YM, 2013, J IMMUNOL, V190, P3806, DOI 10.4049/jimmunol.1202439
   Bargou R, 2008, SCIENCE, V321, P974, DOI 10.1126/science.1158545
   BOYER C, 1989, J IMMUNOL, V143, P1905
   Brahmer JR, 2012, NEW ENGL J MED, V366, P2455, DOI 10.1056/NEJMoa1200694
   Butte MJ, 2007, IMMUNITY, V27, P111, DOI 10.1016/j.immuni.2007.05.016
   Chen LP, 2004, NAT REV IMMUNOL, V4, P336, DOI 10.1038/nri1349
   Choi IH, 2003, J IMMUNOL, V171, P4650, DOI 10.4049/jimmunol.171.9.4650
   COHEN AB, 1971, J CLIN INVEST, V50, P1390, DOI 10.1172/JCI106622
   Dangaj D, 2013, CANCER RES, V73, P4820, DOI 10.1158/0008-5472.CAN-12-3457
   Deyev SM, 2003, NAT BIOTECHNOL, V21, P1486, DOI 10.1038/nbt916
   Gerber HP, 2009, BLOOD, V113, P4352, DOI 10.1182/blood-2008-09-179143
   Hamid O, 2013, NEW ENGL J MED, V369, P134, DOI 10.1056/NEJMoa1305133
   He J, 2010, J NUCL MED, V51, P427, DOI 10.2967/jnumed.109.069492
   Hodi FS, 2010, NEW ENGL J MED, V363, P711, DOI 10.1056/NEJMoa1003466
   Jeon H, 2014, CELL REP, V9, P1089, DOI 10.1016/j.celrep.2014.09.053
   Krambeck AE, 2006, P NATL ACAD SCI USA, V103, P10391, DOI 10.1073/pnas.0600937103
   Kryczek I, 2006, J EXP MED, V203, P871, DOI 10.1084/jem.20050930
   Kryczek I, 2007, CANCER RES, V67, P8900, DOI 10.1158/0008-5472.CAN-07-1866
   Lee JS, 2012, J IMMUNOL, V189, P4165, DOI 10.4049/jimmunol.1201241
   Miyatake T, 2007, GYNECOL ONCOL, V106, P119, DOI 10.1016/j.ygyno.2007.03.039
   Pardoll DM, 2012, NAT REV CANCER, V12, P252, DOI 10.1038/nrc3239
   Pleckaityte M, 2011, BMC BIOTECHNOL, V11, DOI 10.1186/1472-6750-11-100
   Porter DL, 2011, NEW ENGL J MED, V365, P725, DOI 10.1056/NEJMoa1103849
   Prasad DVR, 2003, IMMUNITY, V18, P863, DOI 10.1016/S1074-7613(03)00147-X
   PULCZYNSKI S, 1993, BLOOD, V81, P1549
   Rahbar R, 2015, CANCER IMMUNOL RES, V3, P184, DOI 10.1158/2326-6066.CIR-14-0113
   RICHTERS A, 1971, CANCER RES, V31, P214
   Rizvi NA, 2015, SCIENCE, V348, P124, DOI 10.1126/science.aaa1348
   SCHAFFAR L, 1988, CELL IMMUNOL, V116, P52, DOI 10.1016/0008-8749(88)90209-2
   Sica GL, 2003, IMMUNITY, V18, P849, DOI 10.1016/S1074-7613(03)00152-3
   Simon I, 2006, CANCER RES, V66, P1570, DOI 10.1158/0008-5472.CAN-04-3550
   Smith JB, 2014, GYNECOL ONCOL, V134, P181, DOI 10.1016/j.ygyno.2014.03.553
   Thompson RH, 2008, CANCER RES, V68, P6054, DOI 10.1158/0008-5472.CAN-08-0869
   Tringler B, 2005, CLIN CANCER RES, V11, P1842, DOI 10.1158/1078-0432.CCR-04-1658
   Willuda J, 1999, CANCER RES, V59, P5758
   Willuda J, 2001, J BIOL CHEM, V276, P14385, DOI 10.1074/jbc.M011669200
   Workman P, 2010, BRIT J CANCER, V102, P1555, DOI 10.1038/sj.bjc.6605642
   Zang XX, 2010, MODERN PATHOL, V23, P1104, DOI 10.1038/modpathol.2010.95
   Zang XX, 2003, P NATL ACAD SCI USA, V100, P10388, DOI 10.1073/pnas.1434299100
   Zhang L, 2013, ONCOGENE, V32, P5347, DOI 10.1038/onc.2012.600
NR 40
TC 3
Z9 3
U1 0
U2 5
PU SPANDIDOS PUBL LTD
PI ATHENS
PA POB 18179, ATHENS, 116 10, GREECE
SN 1021-335X
EI 1791-2431
J9 ONCOL REP
JI Oncol. Rep.
PD NOV
PY 2016
VL 36
IS 5
BP 2625
EP 2632
DI 10.3892/or.2016.5084
PG 8
WC Oncology
SC Oncology
GA DZ6SR
UT WOS:000385992700022
PM 27632942
OA Bronze
DA 2021-05-03
ER

PT J
AU Lizotte, PH
   Wen, AM
   Sheen, MR
   Fields, J
   Rojanasopondist, P
   Steinmetz, NF
   Fiering, S
AF Lizotte, P. H.
   Wen, A. M.
   Sheen, M. R.
   Fields, J.
   Rojanasopondist, P.
   Steinmetz, N. F.
   Fiering, S.
TI In situ vaccination with cowpea mosaic virus nanoparticles suppresses
   metastatic cancer
SO NATURE NANOTECHNOLOGY
LA English
DT Article
ID ANTITUMOR IMMUNITY; T-CELLS; NEUTROPHILS; ACTIVATION; PROTECTION;
   REGRESSION; INHIBITION; BLOCKADE; SURVIVAL; INNATE
AB Nanotechnology has tremendous potential to contribute to cancer immunotherapy. The 'in situ vaccination' immunotherapy strategy directly manipulates identified tumours to overcome local tumour-mediated immunosuppression and subsequently stimulates systemic antitumour immunity to treat metastases. We show that inhalation of self-assembling virus-like nanoparticles from cowpea mosaic virus (CPMV) reduces established B16F10 lung melanoma and simultaneously generates potent systemic antitumour immunity against poorly immunogenic B16F10 in the skin. Full efficacy required Il-12, Ifn-gamma, adaptive immunity and neutrophils. Inhaled CPMV nanoparticles were rapidly taken up by and activated neutrophils in the tumour microenvironment as an important part of the antitumour immune response. CPMV also exhibited clear treatment efficacy and systemic antitumour immunity in ovarian, colon, and breast tumour models in multiple anatomic locations. CPMV nanoparticles are stable, nontoxic, modifiable with drugs and antigens, and their nanomanufacture is highly scalable. These properties, combined with their inherent immunogenicity and demonstrated efficacy against a poorly immunogenic tumour, make CPMV an attractive and novel immunotherapy against metastatic cancer.
C1 [Lizotte, P. H.; Sheen, M. R.; Fields, J.; Rojanasopondist, P.; Fiering, S.] Geisel Sch Med Dartmouth, Dept Microbiol & Immunol, Lebanon, NH 03756 USA.
   [Wen, A. M.; Steinmetz, N. F.] Case Western Reserve Univ, Sch Med, Biomed Engn, Cleveland, OH 44106 USA.
   [Steinmetz, N. F.] Case Western Reserve Univ, Sch Med, Dept Radiol, Cleveland, OH 44106 USA.
   [Steinmetz, N. F.] Case Western Reserve Univ, Dept Mat Sci & Engn, Cleveland, OH 44106 USA.
   [Steinmetz, N. F.] Case Western Reserve Univ, Dept Macromol Sci & Engn, Cleveland, OH 44106 USA.
   [Steinmetz, N. F.] Case Western Reserve Univ, Sch Med, Case Comprehens Canc Ctr, Cleveland, OH 44106 USA.
   [Fiering, S.] Geisel Sch Med Dartmouth, Dept Genet, Lebanon, NH 03756 USA.
   [Fiering, S.] Norris Cotton Canc Ctr, Lebanon, NH 03756 USA.
RP Fiering, S (corresponding author), Geisel Sch Med Dartmouth, Dept Microbiol & Immunol, Lebanon, NH 03756 USA.; Steinmetz, NF (corresponding author), Case Western Reserve Univ, Sch Med, Biomed Engn, Cleveland, OH 44106 USA.; Steinmetz, NF (corresponding author), Case Western Reserve Univ, Sch Med, Dept Radiol, Cleveland, OH 44106 USA.; Steinmetz, NF (corresponding author), Case Western Reserve Univ, Dept Mat Sci & Engn, Cleveland, OH 44106 USA.; Steinmetz, NF (corresponding author), Case Western Reserve Univ, Dept Macromol Sci & Engn, Cleveland, OH 44106 USA.; Steinmetz, NF (corresponding author), Case Western Reserve Univ, Sch Med, Case Comprehens Canc Ctr, Cleveland, OH 44106 USA.; Fiering, S (corresponding author), Geisel Sch Med Dartmouth, Dept Genet, Lebanon, NH 03756 USA.; Fiering, S (corresponding author), Norris Cotton Canc Ctr, Lebanon, NH 03756 USA.
EM nicole.steinmetz@case.edu; fiering@dartmouth.edu
OI Rojanasopondist, Pakdee/0000-0002-0836-6600; Lizotte,
   Patrick/0000-0001-9510-0036
FU Dartmouth Immunobiology of Myeloid and Lymphoid Cells National
   Institutes of Health [5T32AI007363-22]; Case Western Reserve University
   Cardiovascular Research National Institutes of Health [T32 HL105338];
   National Science FoundationNational Science Foundation (NSF) [CMMI
   1333651]; Dartmouth Center of Nanotechnology Excellence NIH [1 U54
   CA151662]; Center for Molecular, Cellular, and Translational
   Immunological Research NIGMS [1P30RR032136-01]; Norris Cotton Cancer
   Center [P30 CA023108-27]; NATIONAL CANCER INSTITUTEUnited States
   Department of Health & Human ServicesNational Institutes of Health (NIH)
   - USANIH National Cancer Institute (NCI) [U54CA151662, P30CA023108]
   Funding Source: NIH RePORTER; NATIONAL HEART, LUNG, AND BLOOD
   INSTITUTEUnited States Department of Health & Human ServicesNational
   Institutes of Health (NIH) - USANIH National Heart Lung & Blood
   Institute (NHLBI) [T32HL105338] Funding Source: NIH RePORTER; NATIONAL
   INSTITUTE OF ALLERGY AND INFECTIOUS DISEASESUnited States Department of
   Health & Human ServicesNational Institutes of Health (NIH) - USANIH
   National Institute of Allergy & Infectious Diseases (NIAID)
   [T32AI007363] Funding Source: NIH RePORTER; NATIONAL INSTITUTE OF
   GENERAL MEDICAL SCIENCESUnited States Department of Health & Human
   ServicesNational Institutes of Health (NIH) - USANIH National Institute
   of General Medical Sciences (NIGMS) [P30GM103415] Funding Source: NIH
   RePORTER
FX George P. Lomonossoff (John Innes Centre, UK) is thanked for providing
   the pEAQexpress-VP60-24K plasmid. We thank the following for their
   assistance: Zachary Parker; the lab of David Mullins; the lab of Brent
   Berwin; the Immune Monitoring Lab and DartLab at the Geisel School of
   Medicine at Dartmouth, particularly Gary Ward and John DeLong; the
   Dartmouth Transgenic and Genetic shared resource; the Dartmouth
   Hitchcock Medical Center pathology department; the Irradiation,
   Pre-clinical Imaging, and Microscopy (IPIM) and Genomics/Molecular
   Biology (GMB) shared resources at the Norris Cotton Cancer Center.
   Shared resources at Dartmouth are made possible through generous Centers
   of Biomedical Research Excellence support. Work was supported by
   Dartmouth Immunobiology of Myeloid and Lymphoid Cells National
   Institutes of Health Training Grant 5T32AI007363-22 (P.H.L.), Case
   Western Reserve University Cardiovascular Research National Institutes
   of Health Training Grant T32 HL105338 (A.M.W.), National Science
   Foundation CMMI 1333651 (N.F.S.), Dartmouth Center of Nanotechnology
   Excellence NIH 1 U54 CA151662 (S.F.), Center for Molecular, Cellular,
   and Translational Immunological Research NIGMS 1P30RR032136-01 (S.F.),
   and Norris Cotton Cancer Center P30 CA023108-27 (S.F.).
CR Abdallah DSA, 2011, INT IMMUNOL, V23, P317, DOI 10.1093/intimm/dxr007
   Ali OA, 2014, CANCER RES, V74, P1670, DOI 10.1158/0008-5472.CAN-13-0777
   Aljabali AAA, 2013, MOL PHARMACEUT, V10, P3, DOI 10.1021/mp3002057
   Andtbacka RHI, 2015, J CLIN ONCOL, V33, P2780, DOI 10.1200/JCO.2014.58.3377
   Baird JR, 2013, CANCER RES, V73, P3842, DOI 10.1158/0008-5472.CAN-12-1974
   Baird JR, 2013, J IMMUNOL, V190, P469, DOI 10.4049/jimmunol.1201209
   Beauvillain C, 2007, BLOOD, V110, P2965, DOI 10.1182/blood-2006-12-063826
   Callahan MK, 2015, FRONT ONCOL, V4, DOI 10.3389/fonc.2014.00385
   Caramori G, 2014, INT J CHRONIC OBSTR, V9, P397, DOI 10.2147/COPD.S42544
   Clancy-Thompson E, 2013, CANCER IMMUNOL RES, V1, P332, DOI 10.1158/2326-6066.CIR-13-0084
   Conejo-Garcia JR, 2004, NAT MED, V10, P950, DOI 10.1038/nm1097
   Corrales L, 2015, CELL REP, V11, P1018, DOI 10.1016/j.celrep.2015.04.031
   Costantini C, 2010, INT IMMUNOL, V22, P827, DOI 10.1093/intimm/dxq434
   Fridlender ZG, 2009, CANCER CELL, V16, P183, DOI 10.1016/j.ccr.2009.06.017
   Gabrilovich DI, 2012, NAT REV IMMUNOL, V12, P253, DOI 10.1038/nri3175
   Gonzalez MJ, 2009, PLOS ONE, V4, DOI 10.1371/journal.pone.0007981
   Halperin SA, 2012, VACCINE, V30, P2556, DOI 10.1016/j.vaccine.2012.01.087
   Hart KM, 2011, FRONT IMMUNOL, V2, DOI 10.3389/fimmu.2011.00029
   Huber B, 2015, PLOS ONE, V10, DOI 10.1371/journal.pone.0120152
   Jablonska J, 2010, J CLIN INVEST, V120, P4163, DOI 10.1172/JCI37223C1
   Kershaw MH, 2013, NAT REV CANCER, V13, P525, DOI 10.1038/nrc3565
   Kuang DM, 2011, J HEPATOL, V54, P948, DOI 10.1016/j.jhep.2010.08.041
   Lebel ME, 2014, J IMMUNOL, V192, P1071, DOI 10.4049/jimmunol.1302030
   Link A, 2012, J IMMUNOL, V188, P3724, DOI 10.4049/jimmunol.1103312
   Lizotte PH, 2014, ONCOIMMUNOLOGY, V3, DOI 10.4161/onci.28926
   Mantovani A, 2011, NAT REV IMMUNOL, V11, P519, DOI 10.1038/nri3024
   Pardoll DM, 2012, NAT REV CANCER, V12, P252, DOI 10.1038/nrc3239
   Patterson DP, 2013, ACS NANO, V7, P3036, DOI 10.1021/nn4006544
   PEKAREK LA, 1995, J EXP MED, V181, P435, DOI 10.1084/jem.181.1.435
   Pelletier M, 2010, BLOOD, V115, P335, DOI 10.1182/blood-2009-04-216085
   Pulaski B A, 2001, Curr Protoc Immunol, VChapter 20, DOI 10.1002/0471142735.im2002s39
   Richert LE, 2014, EUR J IMMUNOL, V44, P397, DOI 10.1002/eji.201343587
   Robert C, 2011, NEW ENGL J MED, V364, P2517, DOI 10.1056/NEJMoa1104621
   Rynda-Apple A, 2014, NANOMEDICINE-UK, V9, P1857, DOI [10.2217/NNM.14.107, 10.2217/nnm.14.107]
   Rynda-Apple A, 2012, AM J PATHOL, V181, P196, DOI 10.1016/j.ajpath.2012.03.018
   Sainsbury F, 2014, METHODS MOL BIOL, V1108, P139, DOI 10.1007/978-1-62703-751-8_11
   Satelli A, 2011, CELL MOL LIFE SCI, V68, P3033, DOI 10.1007/s00018-011-0735-1
   Saunders K, 2009, VIROLOGY, V393, P329, DOI 10.1016/j.virol.2009.08.023
   Scarlett UK, 2009, CANCER RES, V69, P7329, DOI 10.1158/0008-5472.CAN-09-0835
   Sheen MR, 2014, WIRES NANOMED NANOBI, V6, P496, DOI 10.1002/wnan.1274
   Steinmetz NF, 2011, NANOMEDICINE-UK, V6, P351, DOI 10.2217/NNM.10.136
   van Gisbergen KPJM, 2005, J EXP MED, V201, P1281, DOI 10.1084/jem.20041276
   Wiley JA, 2009, PLOS ONE, V4, DOI 10.1371/journal.pone.0007142
   Winograd R, 2015, CANCER IMMUNOL RES, V3, P399, DOI 10.1158/2326-6066.CIR-14-0215
   Wislez M, 2003, CANCER RES, V63, P1405
   WU GJ, 1971, VIROLOGY, V46, P596, DOI 10.1016/0042-6822(71)90063-8
   Yildiz I, 2013, J CONTROL RELEASE, V172, P568, DOI 10.1016/j.jconrel.2013.04.023
   Zhu ML, 2013, CANCER RES, V73, P2104, DOI 10.1158/0008-5472.CAN-12-3781
NR 48
TC 206
Z9 207
U1 10
U2 146
PU NATURE PUBLISHING GROUP
PI LONDON
PA MACMILLAN BUILDING, 4 CRINAN ST, LONDON N1 9XW, ENGLAND
SN 1748-3387
EI 1748-3395
J9 NAT NANOTECHNOL
JI Nat. Nanotechnol.
PD MAR
PY 2016
VL 11
IS 3
BP 295
EP +
DI 10.1038/NNANO.2015.292
PG 10
WC Nanoscience & Nanotechnology; Materials Science, Multidisciplinary
SC Science & Technology - Other Topics; Materials Science
GA DG4GE
UT WOS:000372028900020
PM 26689376
OA Green Accepted
DA 2021-05-03
ER

PT J
AU Flies, DB
   Higuchi, T
   Harris, JC
   Jha, V
   Gimotty, PA
   Adams, SF
AF Flies, Dallas B.
   Higuchi, Tomoe
   Harris, Jaryse C.
   Jha, Vibha
   Gimotty, Phyllis A.
   Adams, Sarah F.
TI Immune checkpoint blockade reveals the stimulatory capacity of
   tumor-associated CD103(+) dendritic cells in late-stage ovarian cancer
SO ONCOIMMUNOLOGY
LA English
DT Article
DE CD103(+); dendritic cells; Lair-1; ovarian cancer; PD-1; T cell
   exhaustion; tumor microenvironment
ID ANTITUMOR IMMUNITY; CROSS-PRESENTATION; T-CELLS; IN-VIVO; ANTIGEN;
   LAIR-1; IMMUNOTHERAPY; EXPRESSION; SUPPRESSION; PROGRESSION
AB Although immune infiltrates in ovarian cancer are associated with improved survival, the ovarian tumor environment has been characterized as immunosuppressive, due in part to functional shifts among dendritic cells with disease progression. We hypothesized that flux in dendritic cell subpopulations with cancer progression were responsible for observed differences in antitumor immune responses in early and late-stage disease. Here we identify three dendritic cell subsets with disparate functions in the ovarian tumor environment. CD11c+CCD11b(-) CD103(+) dendritic cells are absent in the peritoneal cavity of healthy mice but comprise up to 40% of dendritic cells in tumor-bearing mice and retain T cell stimulatory capacity in advanced disease. Among CD11c+CCD11b(+) cells, Lair-1 expression distinguishes stimulatory and immunoregulatory DC subsets, which are also enriched in the tumor environment. Notably, PD-L1 is expressed by Lair-1(hi) immunoregulatory dendritic cells, and may contribute to local tumor antigen-specific T cell dysfunction. Using an adoptive transfer model, we find that PD-1 blockade enables tumor-associated CD103(+) dendritic cells to promote disease clearance. These data demonstrate that antitumor immune capacity is maintained among local dendritic cell subpopulations in the tumor environment with cancer progression. Similar dendritic cell subsets are present in malignant ascites from women with ovarian cancer, supporting the translational relevance of these results.
C1 [Flies, Dallas B.; Higuchi, Tomoe; Harris, Jaryse C.; Adams, Sarah F.] Univ New Mexico, Ctr Comprehens Canc, Div Gynecol Oncol, Albuquerque, NM 87131 USA.
   [Jha, Vibha; Adams, Sarah F.] Univ Penn, Ovarian Canc Res Ctr, Philadelphia, PA 19104 USA.
   [Gimotty, Phyllis A.] Univ Penn, Dept Biostat, Philadelphia, PA 19104 USA.
RP Adams, SF (corresponding author), Univ New Mexico, Hlth Sci Ctr, 1201 Camino Salud,MSC07-4025, Albuquerque, NM 87131 USA.
EM Sadams@salud.unm.edu
FU American Cancer SocietyAmerican Cancer Society [MSRG-12-163-01-LIB];
   University of Pennsylvania Research Foundation [4-000002-4820]; National
   Institutes of Health K12 Award for Research in Clinical Oncology
   [10018886]; American Society of Clinical Oncology Young Investigator
   Award [552494]; Fox Chase Cancer Center Ovarian Cancer SPORE [014001];
   Sandy Rolllman Ovarian Cancer Foundation [551118]; Florence and Marshall
   Schwid Award from the Gynecologic Cancer Foundation [547827]; University
   of New Mexico Health Sciences Center; UNM Cancer Center; UNM College of
   Pharmacy [NIH P30CA118100-06]; NATIONAL CANCER INSTITUTEUnited States
   Department of Health & Human ServicesNational Institutes of Health (NIH)
   - USANIH National Cancer Institute (NCI) [P30CA016520, P30CA118100]
   Funding Source: NIH RePORTER
FX This work was funded by grants from the American Cancer Society
   (MSRG-12-163-01-LIB, SFA), the University of Pennsylvania Research
   Foundation (4-000002-4820, SFA), the National Institutes of Health K12
   Award for Research in Clinical Oncology (10018886, SFA), the American
   Society of Clinical Oncology Young Investigator Award (552494, SFA), the
   Fox Chase Cancer Center Ovarian Cancer SPORE (014001, SFA), the Sandy
   Rolllman Ovarian Cancer Foundation (551118, SFA), and the Florence and
   Marshall Schwid Award from the Gynecologic Cancer Foundation (547827).
   Data was generated in the Flow Cytometry Shared Resource Center and the
   Keck-UNM Small-Animal Imaging Resource Shared Resource Center supported
   by the University of New Mexico Health Sciences Center, the UNM Cancer
   Center, and UNM College of Pharmacy (NIH P30CA118100-06).
CR Bachem A, 2010, J EXP MED, V207, P1273, DOI 10.1084/jem.20100348
   Bak SPG, 2009, TRANSL ONCOL, V2, P291, DOI 10.1593/tlo.09190
   Broz ML, 2014, CANCER CELL, V26, P638, DOI 10.1016/j.ccell.2014.09.007
   Connolly DC, 2003, CANCER RES, V63, P1389
   Cubillos-Ruiz JR, 2015, CELL, V161, P1527, DOI 10.1016/j.cell.2015.05.025
   Cubillos-Ruiz JR, 2009, J CLIN INVEST, V119, P2231, DOI 10.1172/JCI37716
   Curiel TJ, 2003, NAT MED, V9, P562, DOI 10.1038/nm863
   Duraiswamy J, 2013, CANCER RES, V73, P6900, DOI 10.1158/0008-5472.CAN-13-1550
   Dutertre CA, 2014, CELL IMMUNOL, V291, P3, DOI 10.1016/j.cellimm.2014.08.006
   Flies DB, 2011, J IMMUNOL, V187, P1537, DOI 10.4049/jimmunol.1100660
   Haniffa M, 2012, IMMUNITY, V37, P60, DOI 10.1016/j.immuni.2012.04.012
   Hartung E, 2015, J IMMUNOL, V194, P1069, DOI 10.4049/jimmunol.1401903
   Higuchi T, 2015, CANCER IMMUNOL RES, V3, P1257, DOI 10.1158/2326-6066.CIR-15-0044
   Huarte E, 2008, CANCER RES, V68, P7684, DOI 10.1158/0008-5472.CAN-08-1167
   Joffre OP, 2012, NAT REV IMMUNOL, V12, P557, DOI 10.1038/nri3254
   Kandalaft LE, 2011, CANCER METAST REV, V30, P141, DOI 10.1007/s10555-011-9289-9
   Karyampudi L, 2016, CANCER RES, V76, P239, DOI 10.1158/0008-5472.CAN-15-0748
   Krempski J, 2011, J IMMUNOL, V186, P6905, DOI 10.4049/jimmunol.1100274
   Labidi-Galy SI, 2011, CANCER RES, V71, P5423, DOI 10.1158/0008-5472.CAN-11-0367
   Lavoue V, 2013, J TRANSL MED, V11, DOI 10.1186/1479-5876-11-147
   Mayer CT, 2014, BLOOD, V124, P3081, DOI 10.1182/blood-2013-12-545772
   Meyaard L, 1997, IMMUNITY, V7, P283, DOI 10.1016/S1074-7613(00)80530-0
   Meyaard L, 2008, J LEUKOCYTE BIOL, V83, P799, DOI 10.1189/jlb.0907609
   Nelson BH, 2008, IMMUNOL REV, V222, P101, DOI 10.1111/j.1600-065X.2008.00614.x
   Nesbeth Y, 2009, CANCER RES, V69, P6331, DOI 10.1158/0008-5472.CAN-08-4329
   Nguyen LT, 2015, NAT REV IMMUNOL, V15, P45, DOI 10.1038/nri3790
   Okazaki T, 2006, TRENDS IMMUNOL, V27, P195, DOI 10.1016/j.it.2006.02.001
   Pardoll DM, 2012, NAT REV CANCER, V12, P252, DOI 10.1038/nrc3239
   Park CO, 2015, NAT MED, V21, P688, DOI 10.1038/nm.3883
   Pauken KE, 2015, TRENDS IMMUNOL, V36, P265, DOI 10.1016/j.it.2015.02.008
   Roby KF, 2000, CARCINOGENESIS, V21, P585, DOI 10.1093/carcin/21.4.585
   Ruffell B, 2014, CANCER CELL, V26, P623, DOI 10.1016/j.ccell.2014.09.006
   Sanchez-Paulete AR, 2016, CANCER DISCOV, V6, P71, DOI 10.1158/2159-8290.CD-15-0510
   Scarlett Uciane K, 2012, Expert Rev Obstet Gynecol, V7, P413
   Scarlett UK, 2012, J EXP MED, V209, P495, DOI 10.1084/jem.20111413
   Scarlett UK, 2009, CANCER RES, V69, P7329, DOI 10.1158/0008-5472.CAN-09-0835
   Schlienger K, 2003, CLIN CANCER RES, V9, P1517
   Schraml BU, 2015, CURR OPIN IMMUNOL, V32, P13, DOI 10.1016/j.coi.2014.11.001
   Siegel RL, 2016, CA-CANCER J CLIN, V66, P7, DOI 10.3322/caac.21332
   Son M, 2014, MOL MED, V20, P559, DOI 10.2119/molmed.2014.00185
   Son M, 2012, P NATL ACAD SCI USA, V109, pE3160, DOI 10.1073/pnas.1212753109
   Staveley-O'Carroll K, 2003, J IMMUNOL, V171, P697, DOI 10.4049/jimmunol.171.2.697
   van der Aa E, 2015, SEMIN CELL DEV BIOL, V41, P39, DOI 10.1016/j.semcdb.2014.05.016
   Wherry EJ, 2011, NAT IMMUNOL, V12, P492, DOI 10.1038/ni.2035
   Yigit R, 2010, GYNECOL ONCOL, V117, P366, DOI 10.1016/j.ygyno.2010.01.019
NR 45
TC 19
Z9 19
U1 0
U2 6
PU TAYLOR & FRANCIS INC
PI PHILADELPHIA
PA 530 WALNUT STREET, STE 850, PHILADELPHIA, PA 19106 USA
SN 2162-402X
J9 ONCOIMMUNOLOGY
JI OncoImmunology
PY 2016
VL 5
IS 8
AR e1185583
DI 10.1080/2162402X.2016.1185583
PG 15
WC Oncology; Immunology
SC Oncology; Immunology
GA DZ0IW
UT WOS:000385522800015
PM 27622059
OA Green Published, Bronze
DA 2021-05-03
ER

PT J
AU Dragani, TA
   Castells, A
   Kulasingam, V
   Diamandis, EP
   Earl, H
   Iams, WT
   Lovly, CM
   Sedelaar, JPM
   Schalken, JA
AF Dragani, Tommaso A.
   Castells, Antoni
   Kulasingam, Vathany
   Diamandis, Eleftherios P.
   Earl, Helena
   Iams, Wade T.
   Lovly, Christine M.
   Sedelaar, J. P. Michiel
   Schalken, Jack A.
TI Major milestones in translational oncology
SO BMC MEDICINE
LA English
DT Article
DE Biomarkers; Cancer vaccines; Early diagnosis; Genetic profile;
   Immunotherapy; Individual risk; Liquid biopsy; Mutational landscape;
   Next generation sequencing; Tumorigenesis; Colorectal; Ovarian; Breast;
   Lung; Prostate
ID CANCER ALGORITHM ROCA; COLORECTAL-CANCER; LUNG-CANCER; PROSTATE;
   MORTALITY; EGFR; MUTATIONS; TRIAL; DNA; IDENTIFICATION
AB Translational oncology represents a bridge between basic research and clinical practice in cancer medicine. Today, translational research in oncology benefits from an abundance of knowledge resulting from genome-scale studies regarding the molecular pathways involved in tumorigenesis. In this Forum article, we highlight the state of the art of translational oncology in five major cancer types. We illustrate the use of molecular profiling to subtype colorectal cancer for both diagnosis and treatment, and summarize the results of a nationwide screening program for ovarian cancer based on detection of a tumor biomarker in serum. Additionally, we discuss how circulating tumor DNA can be assayed to safely monitor breast cancer over the course of treatment, and report on how therapy with immune checkpoint inhibitors is proving effective in advanced lung cancer. Finally, we summarize efforts to use molecular profiling of prostate cancer biopsy specimens to support treatment decisions. Despite encouraging early successes, we cannot disregard the complex genetics of individual susceptibility to cancer nor the enormous complexity of the somatic changes observed in tumors, which urge particular attention to the development of personalized therapies.
C1 [Dragani, Tommaso A.] Fdn IRCCS Ist Nazl Tumori, Via GA Amadeo 42, I-20133 Milan, Italy.
   [Castells, Antoni] Univ Barcelona, IDIBAPS, CIBERehd, Dept Gastroenterol,Hosp Clin, Barcelona, Catalonia, Spain.
   [Kulasingam, Vathany; Diamandis, Eleftherios P.] Univ Toronto, Dept Lab Med & Pathol, Toronto, ON, Canada.
   [Kulasingam, Vathany; Diamandis, Eleftherios P.] Univ Hlth Network, Dept Clin Biochem, Toronto, ON, Canada.
   [Diamandis, Eleftherios P.] Mt Sinai Hosp, Dept Pathol & Lab Med, Toronto, ON, Canada.
   [Earl, Helena] Univ Cambridge, Dept Oncol, Cambridge, England.
   [Earl, Helena] Addenbrookes Hosp, NIHR Cambridge Biomed Res Ctr, Cambridge Biomed Campus, Cambridge, England.
   [Iams, Wade T.; Lovly, Christine M.] Vanderbilt Univ, Med Ctr, Dept Med, Nashville, TN USA.
   [Lovly, Christine M.] Vanderbilt Univ, Med Ctr, Dept Canc Biol, Nashville, TN USA.
   [Lovly, Christine M.] Vanderbilt Ingram Canc Ctr, Nashville, TN USA.
   [Sedelaar, J. P. Michiel; Schalken, Jack A.] Radboud Univ Nijmegen, Med Ctr, Dept Urol, Nijmegen, Netherlands.
RP Dragani, TA (corresponding author), Fdn IRCCS Ist Nazl Tumori, Via GA Amadeo 42, I-20133 Milan, Italy.
EM tommaso.dragani@istitutotumori.mi.it
RI Sedelaar, J.P.M./L-4643-2015; Schalken, Jack A/B-1277-2014
OI Schalken, Jack A/0000-0001-8274-7797; Castells,
   Antoni/0000-0001-8431-2033; Kulasingam, Vathany/0000-0001-5610-873X;
   Lovly, Christine/0000-0002-3641-6361; Earl, Helena/0000-0003-1549-8094;
   Diamandis, Eleftherios/0000-0002-1589-820X
FU Italian Association for Cancer Research (AIRC)Associazione Italiana per
   la Ricerca sul Cancro (AIRC) [IG 14714]; Ministerio de Economia y
   CompetitividadSpanish Government [SAF2014-54453-R]; Agencia de Gestio
   d'Ajuts Universitaris i de RecercaAgencia de Gestio D'Ajuts
   Universitaris de Recerca Agaur (AGAUR) [2014SGR135]; Fundacion
   Cientifica de la Asociacion Espanola contra el Cancer [GCB13131592CAST];
   Instituto de Salud Carlos III IDIBAPS, Institut d'Investigacions
   Biomediques August Pi i Sunyer; National Institutes of Health
   (NIH)United States Department of Health & Human ServicesNational
   Institutes of Health (NIH) - USA; National Cancer Institute (NCI)United
   States Department of Health & Human ServicesNational Institutes of
   Health (NIH) - USANIH National Cancer Institute (NCI) [R01CA121210,
   P01CA129243]; Damon Runyon Clinical Investigator Award; LUNGevity Career
   Development Award; V Foundation Award; AACR-Genentech Career Development
   Award; NATIONAL CANCER INSTITUTEUnited States Department of Health &
   Human ServicesNational Institutes of Health (NIH) - USANIH National
   Cancer Institute (NCI) [R01CA121210, P01CA129243] Funding Source: NIH
   RePORTER
FX TAD was supported by a grant from the Italian Association for Cancer
   Research (AIRC, grant no. IG 14714). AC was supported by grants from the
   Ministerio de Economia y Competitividad (SAF2014-54453-R), the Agencia
   de Gestio d'Ajuts Universitaris i de Recerca (2014SGR135), and the
   Fundacion Cientifica de la Asociacion Espanola contra el Cancer
   (GCB13131592CAST). CIBERehd is funded by the Instituto de Salud Carlos
   III. IDIBAPS, Institut d'Investigacions Biomediques August Pi i Sunyer.
   CML was supported in part by the National Institutes of Health (NIH) and
   National Cancer Institute (NCI) R01CA121210 and P01CA129243. CML was
   additionally supported by a Damon Runyon Clinical Investigator Award, a
   LUNGevity Career Development Award, a V Foundation Award, and an
   AACR-Genentech Career Development Award.
CR Abraham JE, 2014, CLIN CANCER RES, V20, P2466, DOI 10.1158/1078-0432.CCR-13-3232
   [Anonymous], 2016, NATURE, V530, P253, DOI 10.1038/530253b
   Bach PB, 2015, NEW ENGL J MED, V373, P1797, DOI 10.1056/NEJMp1512750
   Bartlett JMS, 2015, J CLIN ONCOL, V33, P1680, DOI 10.1200/JCO.2013.54.7869
   BAST RC, 1981, J CLIN INVEST, V68, P1331, DOI 10.1172/JCI110380
   Blagosklonny MV, 2002, CANCER BIOL THER, V1, P711, DOI 10.4161/cbt.325
   Buys SS, 2011, JAMA-J AM MED ASSOC, V305, P2295, DOI 10.1001/jama.2011.766
   Campbell JD, 2016, NAT GENET, V48, P607, DOI 10.1038/ng.3564
   Castells A, 2009, GASTROENTEROLOGY, V137, P404, DOI 10.1053/j.gastro.2009.06.015
   Curtis C, 2012, NATURE, V486, P346, DOI 10.1038/nature10983
   Dawson SJ, 2013, NEW ENGL J MED, V368, P1199, DOI 10.1056/NEJMoa1213261
   DEMETRI GD, 1993, BLOOD, V82, P2278
   Dizon DS, 2016, J CLIN ONCOL, V34, P987, DOI 10.1200/JCO.2015.65.8427
   Doroshow JH, 2014, NAT REV CLIN ONCOL, V11, P649, DOI 10.1038/nrclinonc.2014.158
   Drost J, 2016, NAT PROTOC, V11, P347, DOI 10.1038/nprot.2016.006
   Galvan A, 2010, TRENDS GENET, V26, P132, DOI 10.1016/j.tig.2009.12.008
   Gao D, 2014, CELL, V159, P176, DOI 10.1016/j.cell.2014.08.016
   Garcia-Murillas I, 2015, SCI TRANSL MED, V7, DOI 10.1126/scitranslmed.aab0021
   George Suzanne, 2002, Curr Treat Options Oncol, V3, P489, DOI 10.1007/s11864-002-0068-2
   Geraghty J, 1996, LANCET, V348, P422, DOI 10.1016/S0140-6736(05)64535-7
   Guinney J, 2015, NAT MED, V21, P1350, DOI 10.1038/nm.3967
   Hellmann M, 2015, J IMMUNOTHER CANC S2, V3, P154
   Hellmann MD, 2016, ADV IMMUNOL, V130, P251, DOI 10.1016/bs.ai.2015.12.005
   Hyman DM, 2015, NEW ENGL J MED, V373, P726, DOI 10.1056/NEJMoa1502309
   Imperiale TF, 2014, NEW ENGL J MED, V370, P1287, DOI 10.1056/NEJMoa1311194
   Islami F, 2015, TRANSL LUNG CANCER R, V4, P327, DOI 10.3978/j.issn.2218-6751.2015.08.04
   Jacobs IJ, 2016, LANCET, V387, P945, DOI 10.1016/S0140-6736(15)01224-6
   Janne PA, 2015, NEW ENGL J MED, V372, P1689, DOI 10.1056/NEJMoa1411817
   Joshi M, 2013, ADV EXP MED BIOL, V779, P385, DOI 10.1007/978-1-4614-6176-0_18
   Kim EH, 2015, BMC MED, V13, DOI 10.1186/s12916-015-0296-5
   Laurent GS, 2014, BMC MED, V12, DOI 10.1186/1741-7015-12-97
   Le DT, 2015, NEW ENGL J MED, V372, P2509, DOI 10.1056/NEJMoa1500596
   Loibl S, 2016, CLIN CANCER RES, V22, P2675, DOI 10.1158/1078-0432.CCR-15-0965
   Maheswaran S, 2008, NEW ENGL J MED, V359, P366, DOI 10.1056/NEJMoa0800668
   Mateo J, 2015, NEW ENGL J MED, V373, P1697, DOI 10.1056/NEJMoa1506859
   Moreira L, 2012, JAMA-J AM MED ASSOC, V308, P1555, DOI 10.1001/jama.2012.13088
   MULSHINE JL, 1993, CANCER, V72, P978, DOI 10.1002/1097-0142(19930801)72:3+<978::AID-CNCR2820721305>3.0.CO;2-T
   Muzny DM, 2012, NATURE, V487, P330, DOI 10.1038/nature11252
   Oxnard GR, 2015, J CLIN ONCOL, V33, DOI 10.1200/jco.2015.33.15_suppl.2509
   Oxnard GR, 2014, CLIN CANCER RES, V20, P1698, DOI 10.1158/1078-0432.CCR-13-2482
   Pao W, 2011, LANCET ONCOL, V12, P175, DOI 10.1016/S1470-2045(10)70087-5
   Parker NR, 2015, FRONT ONCOL, V5, DOI 10.3389/fonc.2015.00055
   Pereira B, 2016, NAT COMMUN, V7, DOI 10.1038/ncomms11479
   Pinsky PF, 2013, INT J CANCER, V132, P2127, DOI 10.1002/ijc.27909
   Pirie A, 2015, BREAST CANCER RES, V17, DOI 10.1186/s13058-015-0570-7
   Quintero E, 2012, NEW ENGL J MED, V366, P697, DOI [10.1056/NEJMoa1108895, 10.1056/NEJMx150040]
   Robinson D, 2015, CELL, V161, P1215, DOI 10.1016/j.cell.2015.05.001
   Sandhu SK, 2013, LANCET ONCOL, V14, P882, DOI 10.1016/S1470-2045(13)70240-7
   Saunders LR, 2015, SCI TRANSL MED, V7, DOI 10.1126/scitranslmed.aac9459
   Schmid P, 2016, J CLIN ONCOL, V34, P1987, DOI 10.1200/JCO.2015.63.9179
   Segnan N., 2010, EUROPEAN GUIDELINES
   Shukuya T, 2016, J THORAC ONCOL, V11, P976, DOI 10.1016/j.jtho.2016.02.015
   Skates SJ, 2012, INT J GYNECOL CANCER, V22, pS24, DOI 10.1097/IGC.0b013e318256488a
   Taichman DB, 2016, NEW ENGL J MED, V374, P384, DOI 10.1056/NEJMe1515172
   Van Cutsem E, 2013, EUR J CANCER, V49, P2476, DOI 10.1016/j.ejca.2013.03.026
   Vasen HFA, 2015, NAT REV GASTRO HEPAT, V12, P88, DOI 10.1038/nrgastro.2014.229
   Wilson J, 1968, PRINCIPLES PRACTICE
   Yurgelun MB, 2015, GASTROENTEROLOGY, V149, P604, DOI 10.1053/j.gastro.2015.05.006
NR 58
TC 7
Z9 7
U1 0
U2 16
PU BMC
PI LONDON
PA CAMPUS, 4 CRINAN ST, LONDON N1 9XW, ENGLAND
SN 1741-7015
J9 BMC MED
JI BMC Med.
PD JUL 28
PY 2016
VL 14
AR 110
DI 10.1186/s12916-016-0654-y
PG 13
WC Medicine, General & Internal
SC General & Internal Medicine
GA DS5NN
UT WOS:000380829100001
PM 27469586
OA DOAJ Gold, Green Published
DA 2021-05-03
ER

PT J
AU Markman, M
AF Markman, Maurie
TI Immunotherapy in Ovarian Cancer-Where Are We Going?
SO AMERICAN JOURNAL OF HEMATOLOGY-ONCOLOGY
LA English
DT Article
ID PHASE-II; ANTIBODY; SURVIVAL; BEVACIZUMAB; RECURRENT; BLOCKADE; SAFETY
AB Over the past decade there have been major advances in the use of several innovative immunotherapeutic strategies in the management of a number of malignancies. Unfortunately, to date, despite considerable efforts in ovarian cancer in this therapeutic domain there has been limited evidence of clinical utility. Provocative research in vaccine-based treatments and early signs of efficacy for checkpoint inhibitors hold the potential promise that this situation will change in the not-so-distant future.
C1 [Markman, Maurie] Canc Treatment Ctr Amer, Philadelphia, PA USA.
   [Markman, Maurie] Drexel Univ, Coll Med, Philadelphia, PA 19104 USA.
RP Markman, M (corresponding author), 1331 E Wyoming Ave, Philadelphia, PA 19124 USA.
EM maurie.markman@ctca-hope.com
CR Bookman MA, 2003, J CLIN ONCOL, V21, P283, DOI 10.1200/JCO.2003.10.104
   Brahmer JR, 2012, NEW ENGL J MED, V366, P2455, DOI 10.1056/NEJMoa1200694
   Burger RA, 2011, NEW ENGL J MED, V365, P2473, DOI 10.1056/NEJMoa1104390
   Chester C, 2015, J IMMUNOTHER CANCER, V3, DOI 10.1186/s40425-015-0051-7
   De Felice F, 2015, J IMMUNOL RES, V2015, DOI 10.1155/2015/191832
   Demaria S, 2015, JAMA ONCOL, V1, P1325, DOI 10.1001/jamaoncol.2015.2756
   Edwards RP, 1997, J CLIN ONCOL, V15, P3399, DOI 10.1200/JCO.1997.15.11.3399
   Hamanishi J, 2015, J CLIN ONCOL, V33, P4015, DOI 10.1200/JCO.2015.62.3397
   Le DT, 2015, NEW ENGL J MED, V372, P2509, DOI 10.1056/NEJMoa1500596
   Oh DY, 2015, J NATL COMPR CANC NE, V13, P970, DOI 10.6004/jnccn.2015.0117
   Pujade-Lauraine E, 2014, J CLIN ONCOL, V32, P1302, DOI 10.1200/JCO.2013.51.4489
   Rosenberg SA, 2015, CLIN CANCER RES, V21, P5409, DOI 10.1158/1078-0432.CCR-14-3131
   Schadendorf D, 2015, J CLIN ONCOL, V33, P1889, DOI 10.1200/JCO.2014.56.2736
   Tran E, 2015, SCIENCE, V350, P1387, DOI 10.1126/science.aad1253
   Tse BWC, 2014, ANN ONCOL, V25, P322, DOI 10.1093/annonc/mdt405
   Vetizou M, 2015, SCIENCE, V350, P1079, DOI 10.1126/science.aad1329
   Zhang L, 2003, NEW ENGL J MED, V348, P203, DOI 10.1056/NEJMoa020177
NR 19
TC 1
Z9 1
U1 0
U2 0
PU ROSSIISKII UNIV
PI NEW YORK
PA 114 W 26TH ST, 4TH FL, NEW YORK, NY 10001 USA
SN 1939-6163
EI 2334-0274
J9 AM J HEMATOL-ONCOL
JI Am. J. Hematol.-Oncol.
PD FEB
PY 2016
VL 12
IS 2
BP 13
EP 15
PG 3
WC Oncology
SC Oncology
GA FC2HH
UT WOS:000406657800004
DA 2021-05-03
ER

PT J
AU Zhang, W
   Barger, CJ
   Eng, KH
   Klinkebiel, D
   Link, PA
   Omilian, A
   Bshara, W
   Odunsi, K
   Karpf, AR
AF Zhang, Wa
   Barger, Carter J.
   Eng, Kevin H.
   Klinkebiel, David
   Link, Petra A.
   Omilian, Angela
   Bshara, Wiam
   Odunsi, Kunle
   Karpf, Adam R.
TI PRAME expression and promoter hypomethylation in epithelial ovarian
   cancer
SO ONCOTARGET
LA English
DT Article
DE PRAME; cancer testis antigens; epithelial ovarian cancer; high grade
   serous cancer; DNA methylation
ID TESTIS ANTIGEN PRAME; DNA METHYLATION; EPIGENETIC REGULATION;
   MYELOID-LEUKEMIA; CELLS; BIOMARKER; MELANOMA; GENES; HETEROGENEITY;
   ACTIVATION
AB PRAME is a cancer-testis antigen (CTA) and potential immuno-therapeutic target, but has not been well-studied in epithelial ovarian cancer (EOC) or its high grade serous (HGSC) subtype. Compared to normal ovary, PRAME expression was significantly increased most EOC, regardless of stage and grade. Interestingly, PRAME mRNA expression was associated with improved survival in the HGSC subtype. The PRAME locus was a frequent target for copy number alterations (CNA) in HGSC but most changes were heterozygous losses, indicating that elevated PRAME expression is not typically due to CNA. In contrast, PRAME promoter DNA hypomethylation was very common in EOC and HGSC and correlated with increased PRAME expression. PRAME expression and promoter hypomethylation both correlated with LINE-1 hypomethylation, a biomarker of global DNA hypomethylation. Pharmacologic or genetic disruption of DNA methyltransferase (DNMT) enzymes activated PRAME expression in EOC cells. Immunohistochemistry (IHC) of PRAME in EOC revealed frequent, but low level, protein expression, and expression was confined to epithelial cells and localized to the cytoplasm. Cytoplasmic PRAME expression was positively associated with PRAME mRNA expression and negatively associated with promoter methylation, but the latter correlation was not statistically significant. PRAME protein expression did not correlate with EOC clinicopathology or survival. In summary, PRAME is frequently expressed in EOC at the mRNA and protein levels, and DNA methylation is a key mechanism regulating its expression. These data support PRAME as an immunotherapy target in EOC, and suggest treatment with DNMT inhibitors as a means to augment PRAME immunotherapy.
C1 [Zhang, Wa; Barger, Carter J.; Karpf, Adam R.] Univ Nebraska Med Ctr, Eppley Inst Res Canc, Omaha, NE 68198 USA.
   [Klinkebiel, David] Univ Nebraska Med Ctr, Dept Biochem & Mol Biol, Omaha, NE USA.
   [Link, Petra A.] Roswell Pk Canc Inst, Dept Pharmacol, Buffalo, NY 14263 USA.
   [Eng, Kevin H.] Roswell Pk Canc Inst, Dept Biostat & Bioinformat, Buffalo, NY 14263 USA.
   [Omilian, Angela; Bshara, Wiam] Roswell Pk Canc Inst, Dept Pathol, Buffalo, NY 14263 USA.
   [Odunsi, Kunle] Roswell Pk Canc Inst, Dept Gynecol Oncol, Buffalo, NY 14263 USA.
   [Odunsi, Kunle] Roswell Pk Canc Inst, Dept Immunol, Buffalo, NY 14263 USA.
   [Odunsi, Kunle] Roswell Pk Canc Inst, Ctr Immunotherapy, Buffalo, NY 14263 USA.
   [Karpf, Adam R.] Univ Nebraska Med Ctr, Fred & Pamela Buffett Canc Ctr, Omaha, NE 68198 USA.
   [Zhang, Wa] Johns Hopkins Univ, Sch Med, Wilmer Eye Inst, Baltimore, MD 21218 USA.
RP Karpf, AR (corresponding author), Univ Nebraska Med Ctr, Eppley Inst Res Canc, Omaha, NE 68198 USA.; Karpf, AR (corresponding author), Univ Nebraska Med Ctr, Fred & Pamela Buffett Canc Ctr, Omaha, NE 68198 USA.
EM adam.karpf@unmc.edu
RI Zhang, Wa/E-9972-2018
OI Karpf, Adam/0000-0002-0866-0666
FU Otis Glebe Medical Research Foundation; Betty J. and Charles D. McKinsey
   Ovarian Cancer Research Fund; Fred & Pamela Buffett Cancer Center
   (NIH)United States Department of Health & Human ServicesNational
   Institutes of Health (NIH) - USA [P30 CA036727]; NIHUnited States
   Department of Health & Human ServicesNational Institutes of Health (NIH)
   - USA [T32CA009476, 1R01CA158318, P30CA016056]; UNMC Program of
   Excellence Assistantship; Roswell Park Alliance Foundation grant;
   RPCI-UPCI Ovarian Cancer SPORE [P50CA159981]; NATIONAL CANCER
   INSTITUTEUnited States Department of Health & Human ServicesNational
   Institutes of Health (NIH) - USANIH National Cancer Institute (NCI)
   [P50CA159981, R01CA158318, P30CA016056, P30CA036727, T32CA009476]
   Funding Source: NIH RePORTER; NATIONAL LIBRARY OF MEDICINEUnited States
   Department of Health & Human ServicesNational Institutes of Health (NIH)
   - USANIH National Library of Medicine (NLM) [K01LM012100] Funding
   Source: NIH RePORTER
FX ARK was supported by the Otis Glebe Medical Research Foundation, the
   Betty J. and Charles D. McKinsey Ovarian Cancer Research Fund, and The
   Fred & Pamela Buffett Cancer Center (NIH P30 CA036727). CJB was
   supported by NIH T32CA009476 and a UNMC Program of Excellence
   Assistantship. KO was supported by a Roswell Park Alliance Foundation
   grant, NIH grants 1R01CA158318, P30CA016056, and RPCI-UPCI Ovarian
   Cancer SPORE P50CA159981.
CR Akers SN, 2014, GYNECOL ONCOL, V132, P462, DOI 10.1016/j.ygyno.2013.12.024
   Akers SN, 2010, FUTURE ONCOL, V6, P717, DOI [10.2217/fon.10.36, 10.2217/FON.10.36]
   Atanackovic D, 2011, AM J HEMATOL, V86, P918, DOI 10.1002/ajh.22141
   Barger CJ, 2015, ONCOTARGET, V6, P27613, DOI 10.18632/oncotarget.4546
   Brenne K, 2012, AM J CLIN PATHOL, V137, P240, DOI 10.1309/AJCPGA95KVSAUDMF
   Bullinger L, 2013, CLIN CANCER RES, V19, P2562, DOI 10.1158/1078-0432.CCR-11-2524
   Cerami E, 2012, CANCER DISCOV, V2, P401, DOI 10.1158/2159-8290.CD-12-0095
   Chen YT, 2009, INT J CANCER, V124, P2893, DOI 10.1002/ijc.24296
   Ciriello G, 2013, NAT GENET, V45, P1127, DOI 10.1038/ng.2762
   CLARK SJ, 1994, NUCLEIC ACIDS RES, V22, P2990, DOI 10.1093/nar/22.15.2990
   DeSmet C, 1996, P NATL ACAD SCI USA, V93, P7149, DOI 10.1073/pnas.93.14.7149
   Doldo E, 2015, BIOMED RES INT, V2015, DOI 10.1155/2015/624627
   Dupont JM, 2004, ANAL BIOCHEM, V333, P119, DOI 10.1016/j.ab.2004.05.007
   Egger G, 2004, NATURE, V429, P457, DOI 10.1038/nature02625
   Epping MT, 2005, CELL, V122, P835, DOI 10.1016/j.cell.2005.07.003
   Ercolak V, 2015, ACTA HAEMATOL-BASEL, V134, P199, DOI 10.1159/000381533
   Ferlay J, 2010, INT J CANCER, V127, P2893, DOI 10.1002/ijc.25516
   Field MG, 2016, CLIN CANCER RES, V22, P1234, DOI 10.1158/1078-0432.CCR-15-2071
   Gao JJ, 2013, SCI SIGNAL, V6, DOI 10.1126/scisignal.2004088
   GARDINERGARDEN M, 1987, J MOL BIOL, V196, P261, DOI 10.1016/0022-2836(87)90689-9
   Gerard C, 2015, J IMMUNOTHER, V38, P311, DOI 10.1097/CJI.0000000000000095
   Goodison S, 2012, BIOMARK MED, V6, P629, DOI [10.2217/BMM.12.65, 10.2217/bmm.12.65]
   Gutierrez-Cosio S, 2012, LEUKEMIA RES, V36, P895, DOI 10.1016/j.leukres.2012.02.030
   Hermesa N, 2015, CURRENT CANC DRUG TA
   Ikeda H, 1997, IMMUNITY, V6, P199, DOI 10.1016/S1074-7613(00)80426-4
   James SR, 2006, ONCOGENE, V25, P6975, DOI 10.1038/sj.onc.1209678
   James SR, 2013, EPIGENETICS-US, V8, P849, DOI 10.4161/epi.25500
   Kewitz S, 2013, PLOS ONE, V8, DOI 10.1371/journal.pone.0055897
   Link Petra A, 2013, Cancer Immun, V13, P6
   Link PA, 2009, MOL CANCER RES, V7, P851, DOI 10.1158/1541-7786.MCR-08-0497
   Odunsi K, 2014, CANCER IMMUNOL RES, V2, P37, DOI 10.1158/2326-6066.CIR-13-0126
   Ortmann CA, 2008, ANN HEMATOL, V87, P809, DOI 10.1007/s00277-008-0514-8
   Partheen K, 2008, INT J CANCER, V123, P2130, DOI 10.1002/ijc.23758
   Partheen K, 2006, EUR J CANCER, V42, P2846, DOI 10.1016/j.ejca.2006.06.026
   Partheen K, 2009, BMC CANCER, V9, DOI 10.1186/1471-2407-9-336
   Patch AM, 2015, NATURE, V521, P489, DOI 10.1038/nature14410
   Pollack SM, 2012, PLOS ONE, V7, DOI 10.1371/journal.pone.0032165
   Prat J, 2014, INT J GYNECOL OBSTET, V124, P1, DOI 10.1016/j.ijgo.2013.10.001
   Qian J, 2011, BRIT J HAEMATOL, V154, P153, DOI 10.1111/j.1365-2141.2011.08585.x
   Redner RL, 2013, CLIN CANCER RES, V19, P2277, DOI 10.1158/1078-0432.CCR-13-0386
   Rhee I, 2002, NATURE, V416, P552, DOI 10.1038/416552a
   Roman-Gomez O, 2007, LEUKEMIA RES, V31, P1521, DOI 10.1016/j.leukres.2007.02.016
   Siegel R, 2014, CA-CANCER J CLIN, V64, P9, DOI [10.3322/caac.21254, 10.1001/jamaoto.2014.2530, 10.3322/caac.21208]
   Sigalotti L, 2004, CANCER RES, V64, P9167, DOI 10.1158/0008-5472.CAN-04-1442
   Song LG, 2005, ANAL CHEM, V77, P504, DOI 10.1021/ac0489420
   Spel L, 2015, ONCOTARGET, V6, P35770, DOI 10.18632/oncotarget.5657
   The Cancer Genome Atlas Research, 2011, Nature, V474, P609, DOI DOI 10.1038/NATURE10166
   Tothill RW, 2008, CLIN CANCER RES, V14, P5198, DOI 10.1158/1078-0432.CCR-08-0196
   Wadelin F, 2010, MOL CANCER, V9, DOI 10.1186/1476-4598-9-226
   Woloszynska-Read Anna, 2007, Cancer Immun, V7, P21
   Woloszynska-Read A, 2008, CLIN CANCER RES, V14, P3283, DOI 10.1158/1078-0432.CCR-07-5279
   Woloszynska-Read A, 2011, CLIN CANCER RES, V17, P2170, DOI 10.1158/1078-0432.CCR-10-2315
   Xu Y, 2015, INT J CLIN EXP PATHO, V8, P14549
   Yan H, 2015, EUR REV MED PHARMACO, V19, P4827
   Yan MY, 2011, CANCER IMMUNOL IMMUN, V60, P1243, DOI 10.1007/s00262-011-1024-4
   Yao YS, 2013, PLOS ONE, V8, DOI 10.1371/journal.pone.0070522
   Zhang W, 2015, EPIGENETICS-US, V10, P736, DOI 10.1080/15592294.2015.1062206
NR 57
TC 22
Z9 24
U1 0
U2 2
PU IMPACT JOURNALS LLC
PI ORCHARD PARK
PA 6666 E QUAKER ST, STE 1, ORCHARD PARK, NY 14127 USA
EI 1949-2553
J9 ONCOTARGET
JI Oncotarget
PD JUL 19
PY 2016
VL 7
IS 29
BP 45352
EP 45369
DI 10.18632/oncotarget.9977
PG 18
WC Oncology; Cell Biology
SC Oncology; Cell Biology
GA DY8SX
UT WOS:000385402300040
PM 27322684
OA Green Published, Other Gold
DA 2021-05-03
ER

PT J
AU Oh, J
   Barve, M
   Matthews, CM
   Koon, EC
   Heffernan, TP
   Fine, B
   Grosen, E
   Bergman, MK
   Fleming, EL
   DeMars, LR
   West, L
   Spitz, DL
   Goodman, H
   Hancock, KC
   Wallraven, G
   Kumar, P
   Bognar, E
   Manning, L
   Pappen, BO
   Adams, N
   Senzer, N
   Nemunaitis, J
AF Oh, Jonathan
   Barve, Minal
   Matthews, Carolyn M.
   Koon, E. Colin
   Heffernan, Thomas P.
   Fine, Bruce
   Grosen, Elizabeth
   Bergman, Melanie K.
   Fleming, Evelyn L.
   DeMars, Leslie R.
   West, Loyd
   Spitz, Daniel L.
   Goodman, Howard
   Hancock, Kenneth C.
   Wallraven, Gladice
   Kumar, Padmasini
   Bognar, Ernest
   Manning, Luisa
   Pappen, Beena O.
   Adams, Ned
   Senzer, Neil
   Nemunaitis, John
TI Phase II study of Vigil DNA engineered immunotherapy as maintenance in
   advanced stage ovarian cancer
SO GYNECOLOGIC ONCOLOGY
LA English
DT Article
ID EPITHELIAL OVARIAN; DENDRITIC CELLS; COMPLETE RESPONSE; MEMORY
   PRECURSOR; T-CELLS; CHEMOTHERAPY; BEVACIZUMAB; PLATINUM; TRIAL;
   EXPRESSION
AB Objectives. The majority of women with Stage III/IV ovarian cancer who achieve clinical complete response with frontline standard of care will relapse within 2 years. Vigil immunotherapy, a GMCSF/bi-shRNA furin DNA engineered autologous tumor cell (EATC) product, demonstrated safety and induction of circulating activated T-cells against autologous tumor in Phase I trial Senzer et al. (2012, 2013). Our objectives for this study include evaluation of safety, immune response and recurrence free survival (RFS).
   Methods. This is a Phase II crossover trial of Vigil (1.0 x 10(7) cells/intradermal injection/month for 4 to 12 doses) in Stage III/IV ovarian cancer patients achieving cCR (normal imaging, CA -125 <= 35 units/ml, physical exam, and no symptoms suggestive of the presence of active disease) following primary surgical debulking and carboplatin/paclitaxel adjuvant or neoadjuvant chemotherapy. Patients received Vigil or standard of care during the maintenance period.
   Results. Forty-two patients were entered into trial, 31 received Vigil and 11 received standard of care. No Grade 3 toxicity related to product was observed. A marked induction of circulating activated T-cell population was observed against individual, pre-processed autologous tumor in the Vigil arm as compared to pre-Vigil baseline using IFN gamma ELISPOT response (30/31 negative ELISPOT pre Vigil to 31/31 positive ELISPOT post Vigil, median 134 spots). Moreover, in correlation with ELISPOT response, RFS from time of procurement was improved (mean 826 days/median 604 days in the Vigil arm from mean 481 days/median 377 days in the control arm, p = 0.033).
   Conclusion. In conjunction with the demonstrated safety, the high rate of induction of T-cell activation and correlation with improvement in RFS justify further Phase II/III assessment of Vigil. (C) 2016 Elsevier Inc. All rights reserved.
C1 [Barve, Minal; Adams, Ned; Senzer, Neil; Nemunaitis, John] Mary Crowley Canc Res Ctr, Dallas, TX USA.
   [Oh, Jonathan; Barve, Minal; Matthews, Carolyn M.; Koon, E. Colin; Fine, Bruce; Nemunaitis, John] Texas Oncol PA, Dallas, TX USA.
   [Wallraven, Gladice; Kumar, Padmasini; Bognar, Ernest; Manning, Luisa; Pappen, Beena O.; Senzer, Neil; Nemunaitis, John] Gradalis Inc, Dallas, TX USA.
   [Nemunaitis, John] Med City Dallas Hosp, Dallas, TX USA.
   [Heffernan, Thomas P.] North Texas Gynecol Oncol, Dallas, TX USA.
   [Grosen, Elizabeth; Bergman, Melanie K.] Canc Care Northwest, Spokane, WA USA.
   [Fleming, Evelyn L.; DeMars, Leslie R.; West, Loyd] Dartmouth Hitchcock Med Ctr, Lebanon, NH 03766 USA.
   [Spitz, Daniel L.; Goodman, Howard] Florida Canc Specialists, W Palm Beach, FL USA.
   [Hancock, Kenneth C.] Texas Oncol, Ft Worth, TX USA.
RP Nemunaitis, J (corresponding author), 12222 Merit Dr,Suite 1500, Dallas, TX 75251 USA.
EM jnemunaitis@marycrowley.org
FU Be the Difference Foundation; Wilson Charitable Foundation Trust; Joe
   and Jessie Crump Foundation Medical Research Fund; Helen L. Kay
   Charitable Trust; Marilyn Augur Family Foundation; Summerfield G.
   Roberts Foundation; Young Texans Against Cancer
FX We gratefully acknowledge the generous support of the Be the Difference
   Foundation, the Wilson Charitable Foundation Trust, the Joe and Jessie
   Crump Foundation Medical Research Fund, the Helen L. Kay Charitable
   Trust, the Marilyn Augur Family Foundation, Summerfield G. Roberts
   Foundation and Young Texans Against Cancer. The authors would like to
   acknowledge Michelle Watkins and Brenda Marr for their competent and
   knowledgeable assistance in the preparation of the manuscript.
CR Aghajanian C, 2012, J CLIN ONCOL, V30, P2039, DOI 10.1200/JCO.2012.42.0505
   Banchereau J, 2000, ANNU REV IMMUNOL, V18, P767, DOI 10.1146/annurev.immunol.18.1.767
   Bristow RE, 1999, CANCER, V85, P658, DOI 10.1002/(SICI)1097-0142(19990201)85:3<658::AID-CNCR16>3.0.CO;2-M
   Burger RA, 2011, NEW ENGL J MED, V365, P2473, DOI 10.1056/NEJMoa1104390
   Coleman S, 2005, CANCER RES, V65, P7000, DOI 10.1158/0008-5472.CAN-04-3792
   DRANOFF G, 1993, P NATL ACAD SCI USA, V90, P3539, DOI 10.1073/pnas.90.8.3539
   Gadducci A, 2005, CRIT REV ONCOL HEMAT, V55, P153, DOI 10.1016/j.critrevonc.2005.03.003
   Geissmann F, 1999, J IMMUNOL, V162, P4567
   Ghisoli M., 2016, MOL THER IN PRESS
   Hato SV, 2014, CLIN CANCER RES, V20, P2831, DOI 10.1158/1078-0432.CCR-13-3141
   Jemal A, 2009, CA-CANCER J CLIN, V59, P225, DOI 10.3322/caac.20006
   Joshi NS, 2007, IMMUNITY, V27, P281, DOI 10.1016/j.immuni.2007.07.010
   Kandalaft LE, 2011, J CLIN ONCOL, V29, P925, DOI 10.1200/JCO.2009.27.2369
   Karyampudi L, 2014, CANCER RES, V74, P2974, DOI 10.1158/0008-5472.CAN-13-2564
   Lesnock JL, 2011, GYNECOL ONCOL, V122, P473, DOI 10.1016/j.ygyno.2011.05.014
   Li X, 2007, CANCER LETT, V253, P144, DOI 10.1016/j.canlet.2007.01.024
   Liu JF, 2014, J CLIN ONCOL, V32, P1287, DOI 10.1200/JCO.2013.54.7299
   Markman M, 2003, J CLIN ONCOL, V21, P2460, DOI 10.1200/JCO.2003.07.013
   Markman M, 2009, GYNECOL ONCOL, V114, P195, DOI 10.1016/j.ygyno.2009.04.012
   Markmann M, 2006, J CLIN ONCOL, V24, P1454, DOI 10.1200/JCO.2005.04.7373
   Mei L, 2013, COCHRANE DB SYST REV, DOI 10.1002/14651858.CD007414.pub3
   Messori A., 2013, J CANC THER, V4, P1242
   Milne K, 2009, PLOS ONE, V4, DOI 10.1371/journal.pone.0006412
   Page RE, 2007, CELL ONCOL, V29, P289
   Perren TJ, 2011, NEW ENGL J MED, V365, P2484, DOI 10.1056/NEJMoa1103799
   Pujade-Lauraine E, 2014, J CLIN ONCOL, V32, P1302, DOI 10.1200/JCO.2013.51.4489
   Sabbatini P, 2013, J CLIN ONCOL, V31, P1554, DOI 10.1200/JCO.2012.46.4057
   Senzer N., 2013, J VACCINES VACCIN, V4, P209, DOI DOI 10.4172/2157-7560.1000209
   Senzer N, 2012, MOL THER, V20, P679, DOI 10.1038/mt.2011.269
   Sheikh NA, 2013, CANCER IMMUNOL IMMUN, V62, P137, DOI 10.1007/s00262-012-1317-2
   Shen ZH, 1997, J IMMUNOL, V158, P2723
   Soares KC, 2015, ONCOTARGET, V6, P43005, DOI 10.18632/oncotarget.5656
   Stuart GCE, 2003, GYNECOL ONCOL, V90, pS8, DOI 10.1016/S0090-8258(03)00472-4
   Takeuchi M, 1998, J IMMUNOL, V160, P1589
   YAMAGUCHI H, 1990, P NATL ACAD SCI USA, V87, P3333, DOI 10.1073/pnas.87.9.3333
   Yamaguchi Y, 1997, STEM CELLS, V15, P144, DOI 10.1002/stem.150144
   Young JW, 1996, J EXP MED, V183, P7, DOI 10.1084/jem.183.1.7
   Zeng G, 2001, P NATL ACAD SCI USA, V98, P3964, DOI 10.1073/pnas.061507398
NR 38
TC 32
Z9 32
U1 0
U2 11
PU ACADEMIC PRESS INC ELSEVIER SCIENCE
PI SAN DIEGO
PA 525 B ST, STE 1900, SAN DIEGO, CA 92101-4495 USA
SN 0090-8258
EI 1095-6859
J9 GYNECOL ONCOL
JI Gynecol. Oncol.
PD DEC
PY 2016
VL 143
IS 3
BP 504
EP 510
DI 10.1016/j.ygyno.2016.09.018
PG 7
WC Oncology; Obstetrics & Gynecology
SC Oncology; Obstetrics & Gynecology
GA ED9EO
UT WOS:000389173200010
PM 27678295
DA 2021-05-03
ER

PT J
AU Ascierto, PA
   Carteni, G
   Gridelli, C
   Pignata, S
   Pinto, A
   Criscitiello, C
   Buonaguro, L
   Pepe, S
   Mabilia, R
   Montesarchio, V
   Daniele, B
   De Placido, S
AF Ascierto, Paolo Antonio
   Carteni, Giacomo
   Gridelli, Cesare
   Pignata, Sandro
   Pinto, Antonio
   Criscitiello, Carmen
   Buonaguro, Luigi
   Pepe, Stefano
   Mabilia, Roberto
   Montesarchio, Vincenzo
   Daniele, Bruno
   De Placido, Sabino
TI What have we learned from immunotherapy? Report from the 3rd and 4th
   meetings of the Campania Society of Oncology Immunotherapy (SCITO)
SO JOURNAL FOR IMMUNOTHERAPY OF CANCER
LA English
DT Article
DE Non-small-cell lung cancer; Breast cancer; Ovarian cancer;
   Gastrointestinal cancer; Hepatocellular carcinoma; head and neck cancer;
   Hodgkin's lymphoma; Immunotherapy; Tumor-infiltrating lymphocytes
ID TUMOR-INFILTRATING LYMPHOCYTES; REFRACTORY OVARIAN-CANCER; NEGATIVE
   BREAST-CANCER; PHASE-II; PEMBROLIZUMAB MK-3475; ANTI-PD-L1 ANTIBODY;
   TRASTUZUMAB BENEFIT; FOLLICULAR LYMPHOMA; ANTITUMOR-ACTIVITY; PD-L1
   EXPRESSION
AB Treatment strategies that target the immune system provide the opportunity for antitumor activity across multiple cancer types, regardless of mutational status or tumor histology. While many of the initial advances in immunotherapy have been in melanoma, the focus has now broadened to include many other solid as well as hematological cancers. Different immunotherapeutic approaches are being evaluated across tumor types and their various novel mechanisms of action and safety profiles offer the potential for a variety of combination regimens. Ongoing and planned investigation of these immunotherapies, alone and in combination, represents the start of a new chapter in our treatment of cancer and offers the hope of better outcomes for patients with a wide range of cancers. Recent advances in the use of immune-based approaches to treat non-small-cell lung cancer, breast cancer, ovarian cancer, gastrointestinal cancer, hepatocellular carcinoma, head and neck cancer and lymphoma were discussed at the 2015 Spring and Winter meetings of the Campania Society of Oncology Immunotherapy (SCITO) and are reported here.
C1 [Ascierto, Paolo Antonio] Fdn G Pascale, Ist Nazl Tumori, Unit Melanoma Canc Immunotherapy & Innovat Therap, Via Mariano Semmola, I-80131 Naples, Italy.
   [Carteni, Giacomo] AORN A Cardarelli, Med Oncol Unit, Dipartimento Oncopneumoematol, Naples, Italy.
   [Gridelli, Cesare] SG Moscati Hosp, Div Med Oncol, Avellino, Italy.
   [Pignata, Sandro] Fdn G Pascale, Ist Nazl Tumori, Dept Urol & Gynecol, Via Mariano Semmola, I-80131 Naples, Italy.
   [Pinto, Antonio] Fdn G Pascale, Ist Nazl Tumori, Dept Hematol & Stem Cells Transplantat, Via Mariano Semmola, I-80131 Naples, Italy.
   [Criscitiello, Carmen] Ist Europeo Oncol, Div Early Drug Dev Innovat Therapies, Milan, Italy.
   [Buonaguro, Luigi] Fdn G Pascale, Ist Nazl Tumori, Lab Mol Biol & Viral Oncol, Dept Expt Oncol, Via Mariano Semmola, I-80131 Naples, Italy.
   [Pepe, Stefano] Univ Salerno, Dept Med & Surg, Salerno, Italy.
   [Mabilia, Roberto] PO Rizzoli Ischia, Unit Oncol, Ischia, NA, Italy.
   [Montesarchio, Vincenzo] AORN COLLI Osped Monaldi Cotugno CTO, Unit Oncol, Naples, Italy.
   [Daniele, Bruno] AO G Rummo, Dept Oncol, Benevento, Italy.
   [De Placido, Sabino] Univ Federico II, Dept Mol & Clin Endocrinol & Oncol, Naples, Italy.
RP Ascierto, PA (corresponding author), Fdn G Pascale, Ist Nazl Tumori, Unit Melanoma Canc Immunotherapy & Innovat Therap, Via Mariano Semmola, I-80131 Naples, Italy.
EM paolo.ascierto@gmail.com
RI Ascierto, Paolo A/J-9106-2016; Buonaguro, Luigi/AAV-5655-2020;
   Montesarchio, Vincenzo/AAL-5035-2020; Gridelli, Cesare/AAA-8621-2019
OI Ascierto, Paolo A/0000-0002-8322-475X; Melucci, Maria
   Teresa/0000-0002-1677-3345; pignata, sandro/0000-0002-8836-2633
FU S.C.I.T.O. - Campania Society of ImmunoTherapy of Cancer
FX Editorial assistance was provided by Andy Bond, and this manuscript was
   supported by S.C.I.T.O. - Campania Society of ImmunoTherapy of Cancer. A
   special thanks to Alessandra Trocino, for providing excellent
   bibliography service and assistance.
CR AALTOMAA S, 1992, ONCOLOGY, V49, P93
   Adams S, 2014, J CLIN ONCOL, V32, P2959, DOI 10.1200/JCO.2013.55.0491
   Aldinucci D, 2010, J PATHOL, V221, P248, DOI 10.1002/path.2711
   Ansell S, 2015, ORL 57 AM SOC HEM AS
   Ansell SM, 2015, NEW ENGL J MED, V372, P311, DOI 10.1056/NEJMoa1411087
   Antonia SJ, 2014, J CLIN ONCOL, V32, DOI 10.1200/jco.2014.32.15_suppl.8113
   Antonia SJ, 2014, ANN ONCOL         S4, V25, piv426
   Armand P, 2015, 20 C EUR HEM ASS EHA
   Armand P, 2015, ORL 57 AM SOC HEM AS
   Armand P, 2013, J CLIN ONCOL, V31, P4199, DOI 10.1200/JCO.2012.48.3685
   Ascierto ML, 2015, FRONT ONCOL, V5, DOI 10.3389/fonc.2015.00152
   Bachireddy P, 2015, NAT REV CANCER, V15, P201, DOI 10.1038/nrc3907
   Bang YJ, 2015, J CLIN ONCOL, V33, DOI 10.1200/jco.2015.33.15_suppl.4001
   Berek JS, 2014, INT J GYNECOL CANCER, V24, P1583, DOI 10.1097/IGC.0000000000000286
   Borghaei H, 2015, NEW ENGL J MED, V373, P1627, DOI 10.1056/NEJMoa1507643
   Brahmer J, 2015, NEW ENGL J MED, V373, P123, DOI 10.1056/NEJMoa1504627
   Bray SM, 2011, CLIN DEV IMMUNOL, DOI 10.1155/2011/249281
   Buonaguro L, 2016, CANCER IMMUNOL IMMUN, V65, P93, DOI 10.1007/s00262-015-1728-y
   Buonaguro L, 2013, J HEPATOL, V59, P897, DOI 10.1016/j.jhep.2013.05.031
   Butterfield LH, 2003, CLIN CANCER RES, V9, P5902
   Chen BJ, 2013, CLIN CANCER RES, V19, P3462, DOI 10.1158/1078-0432.CCR-13-0855
   Dave SS, 2004, NEW ENGL J MED, V351, P2159, DOI 10.1056/NEJMoa041869
   Denkert C, 2015, J CLIN ONCOL, V33, P983, DOI 10.1200/JCO.2014.58.1967
   Denkert C, 2010, J CLIN ONCOL, V28, P105, DOI 10.1200/JCO.2009.23.7370
   Dieci MV, 2014, ANN ONCOL, V25, P611, DOI 10.1093/annonc/mdt556
   Disis ML, 2015, J CLIN ONCOL, V33, DOI 10.1200/jco.2015.33.15_suppl.5509
   Doi T, 2015, J CLIN ONCOL, V33, DOI 10.1200/jco.2015.33.15_suppl.4010
   El Ansary M, 2013, J CANCER RES CLIN, V139, P39, DOI 10.1007/s00432-012-1298-8
   El-Khoueiry AB, 2015, J CLIN ONCOL, V33
   Fang WF, 2014, ONCOTARGET, V5, P12189, DOI 10.18632/oncotarget.2608
   Garon EB, 2015, NEW ENGL J MED, V372, P2018, DOI 10.1056/NEJMoa1501824
   Gettinger SN, 2015, J CLIN ONCOL, V33, P2004, DOI 10.1200/JCO.2014.58.3708
   Gopal AK, 2015, BLOOD, V125, P1236, DOI 10.1182/blood-2014-08-595801
   Gray HJ, 2014, J CLIN ONCOL, V32, DOI 10.1200/jco.2014.32.15_suppl.5504
   Green MR, 2012, CLIN CANCER RES, V18, P1611, DOI 10.1158/1078-0432.CCR-11-1942
   Green MR, 2010, BLOOD, V116, P3268, DOI 10.1182/blood-2010-05-282780
   Hamanishi J, 2014, J CLIN ONCOL, V32, DOI 10.1200/jco.2014.32.15_suppl.5511
   Hamanishi J, 2015, J CLIN ONCOL, V33, DOI 10.1200/jco.2015.33.15_suppl.5570
   Harris N.L., 2017, WHO CLASSIFICATION T
   Hawkes EA, 2015, LANCET ONCOL, V16, pE234, DOI 10.1016/S1470-2045(15)70103-8
   Herbst RS, 2016, LANCET, V387, P1540, DOI 10.1016/S0140-6736(15)01281-7
   Horn L, 2015, J CLIN ONCOL, V33
   Hsu C, 2015, EUR J CANCER, V51, pS558, DOI 10.1016/S0959-8049(16)31545-3
   Lee WC, 2005, J IMMUNOTHER, V28, P496, DOI 10.1097/01.cji.0000171291.72039.e2
   Loi S, 2014, ANN ONCOL, V25, P1544, DOI 10.1093/annonc/mdu112
   Loi S, 2015, 2015 SAN ANT BREAST
   Loi S, 2013, JNCI-J NATL CANCER I, V105, P960, DOI 10.1093/jnci/djt121
   Loi S, 2013, J CLIN ONCOL, V31, P860, DOI 10.1200/JCO.2011.41.0902
   Moskowitz CH, 2014, BLOOD, V124, DOI 10.1182/blood.V124.21.290.290
   Muller P, 2014, CANCER IMMUNOL RES, V2, P741, DOI 10.1158/2326-6066.CIR-13-0198
   Pages F, 2010, ONCOGENE, V29, P1093, DOI 10.1038/onc.2009.416
   Perez EA, 2014 SAN ANT BREAST
   Rizvi NA, 2015, LANCET ONCOL, V16, P257, DOI 10.1016/S1470-2045(15)70054-9
   Salgado R, 2015, JAMA ONCOL, V1, P448, DOI 10.1001/jamaoncol.2015.0830
   Scott DW, 2014, NAT REV CANCER, V14, P517, DOI 10.1038/nrc3774
   Secord AA, 2008, GYNECOL ONCOL, V108, P493, DOI 10.1016/j.ygyno.2007.11.029
   Segal NH, 2015, J CLIN ONCOL, V33, DOI 10.1200/jco.2015.33.15_suppl.3011
   Seiwert TY, 2015, J CLIN ONCOL, V33
   SIU LL, 2015, J CLIN ONCOL S, V33
   Spira AI, 2015, J CLIN ONCOL, V33
   Steffensen KD, 2013, INT J GYNECOL CANCER, V23, P73, DOI 10.1097/IGC.0b013e3182775fae
   Topalian SL, 2015, CANCER CELL, V27, P450, DOI 10.1016/j.ccell.2015.03.001
   Varga A, 2015, J CLIN ONCOL, V33, DOI 10.1200/jco.2015.33.15_suppl.5510
   Wang E, 2012, ONCOIMMUNOLOGY, V1, DOI 10.4161/onci.19531
   Westin JR, 2014, LANCET ONCOL, V15, P69, DOI 10.1016/S1470-2045(13)70551-5
   Zhang J., 2015, ADV MAT SCI ENG, V1, P1
   Zinzani PL, 2015, BLOOD, V126
NR 67
TC 1
Z9 1
U1 1
U2 6
PU BMJ PUBLISHING GROUP
PI LONDON
PA BRITISH MED ASSOC HOUSE, TAVISTOCK SQUARE, LONDON WC1H 9JR, ENGLAND
EI 2051-1426
J9 J IMMUNOTHER CANCER
JI J. Immunother. Cancer
PD JUL 19
PY 2016
VL 4
AR 41
DI 10.1186/s40425-016-0144-y
PG 14
WC Oncology; Immunology
SC Oncology; Immunology
GA DT3IB
UT WOS:000381373200003
OA DOAJ Gold, Green Published
DA 2021-05-03
ER

PT J
AU Shi, L
   Zhang, QM
   Wei, ZD
   Luo, B
   Fu, J
   Peng, Y
   Hu, QP
   Chen, F
   Ge, YY
   Xiao, SW
   Xie, XX
AF Shi, Lei
   Zhang, Qing-Mei
   Wei, Zong-Dang
   Luo, Bin
   Fu, Jun
   Peng, Ya
   Hu, Qi-Ping
   Chen, Fang
   Ge, Ying-Ying
   Xiao, Shao-Wen
   Xie, Xiao-Xun
TI Expression status and prognostic value of cancer/testis antigen OY-TES-1
   in glioma
SO INTERNATIONAL JOURNAL OF CLINICAL AND EXPERIMENTAL PATHOLOGY
LA English
DT Article
DE Cancer/testis antigen; OY-TES-1; glioma; prognostic
ID CENTRAL-NERVOUS-SYSTEM; CANCER-TESTIS; OVARIAN-CANCER; STEM-CELLS;
   IMMUNOTHERAPY; TUMORS; CLASSIFICATION; GLIOBLASTOMA; MICROARRAY;
   ADJUVANT
AB Cancer testis (CT) antigens are attractive therapeutic targets for tumor immunotherapy because of their restrictive expression in normal tissues and excessive in majority of tumor types. OY-TES-1 is a member of the cancer/testis (CT) antigen family. Current research about OY-TES-1 expression in glioma is practically at mRNA level. The role of OY-TES-1 protein in glioma has not yet been described. In this study, we detected OY-TES-1 protein expression in 124 samples from patients with glioma by immunohistochemistry and analyzed the correlation between OY-TES-1 expression and clinical indexes. Furthermore, its clinical significance on glioma prognosis was determined by follow-up data. Our results showed that the OY-TES-1 staining was mainly located in the cell cytoplasm and nucleus and the total positive rate of its protein was 69.35% in 124 isolated tissue samples. OY-TES-1 expression was closely related with the WHO glioma grade. Kaplan-Meier analysis revealed a significant negative correlation between OY-TES-1 expression and survival. OY-TES-1 expression may be a candidate biomarker for prediction of glioma progression and survival of patients.
C1 [Shi, Lei; Zhang, Qing-Mei; Luo, Bin; Fu, Jun; Peng, Ya; Hu, Qi-Ping; Chen, Fang; Ge, Ying-Ying; Xie, Xiao-Xun] Guangxi Med Univ, Sch Preclin Med, Dept Histol & Embryol, 22 Shuangyong Rd, Nanning 530021, Peoples R China.
   [Luo, Bin; Chen, Fang; Xie, Xiao-Xun] Guangxi Med Univ, Sch Preclin Med, Key Lab, Nanning, Peoples R China.
   [Wei, Zong-Dang; Xiao, Shao-Wen] Guangxi Med Univ, Dept Neurosurg, Affiliated Hosp 1, 22 Shuangyong Rd, Nanning 530021, Zhuang Autonomo, Peoples R China.
RP Xie, XX (corresponding author), Guangxi Med Univ, Sch Preclin Med, Dept Histol & Embryol, 22 Shuangyong Rd, Nanning 530021, Peoples R China.; Xiao, SW (corresponding author), Guangxi Med Univ, Dept Neurosurg, Affiliated Hosp 1, 22 Shuangyong Rd, Nanning 530021, Zhuang Autonomo, Peoples R China.
EM xsw57@yahoo.com; xiaoxunxie@gmail.com
FU National Natural Science Foundation of ChinaNational Natural Science
   Foundation of China (NSFC) [813-60371, 81360374, 81460382]; Natural
   Science Foundation of GuangxiNational Natural Science Foundation of
   Guangxi Province [2014-GXNSFAA118089, 2014GXNSFAA118231]; Autonomous
   research project of Early Prevention and Treatment Laboratory for
   Regional High Frequence Tumor Ministry of Education Key Laboratory
   [GKE2015-ZZ02]; Innovation Project of Guangxi Graduate Education
   [YCSZ2015121, YCBZ2013017]
FX This study was supported by the National Natural Science Foundation of
   China (813-60371; 81360374; 81460382), Natural Science Foundation of
   Guangxi (2014-GXNSFAA118089; 2014GXNSFAA118231), Autonomous research
   project of Early Prevention and Treatment Laboratory for Regional High
   Frequence Tumor Ministry of Education Key Laboratory (GKE2015-ZZ02) and
   Innovation Project of Guangxi Graduate Education (YCSZ2015121;
   YCBZ2013017).
CR Cen YH, 2012, CELL BIOL INT, V36, P917, DOI 10.1042/CBI20120037
   Ehtesham Moneeb, 2004, Cancer Control, V11, P192
   Eyal S, 2009, PHARMACOL THERAPEUT, V123, P80, DOI 10.1016/j.pharmthera.2009.03.017
   Fan R, 2015, EUR J GYNAECOL ONCOL, V36, P298
   Fan Rong, 2009, Chinese Journal of Biologicals, V22, P804
   Fu J, 2015, INT J CLIN EXP PATHO, V8, P7786
   Fuller GN, 2007, BRAIN PATHOL, V17, P304, DOI 10.1111/j.1750-3639.2007.00084.x
   Hu QP, 2015, ONCOL REP, V33, P1965, DOI 10.3892/or.2015.3792
   Louis DN, 2007, ACTA NEUROPATHOL, V114, P97, DOI 10.1007/s00401-007-0243-4
   Louyeau A, 2015, TRENDS IMMUNOL, V36, P569, DOI 10.1016/j.it.2015.08.006
   Luo B, 2013, INT J CLIN EXP PATHO, V6, P2835
   Maraskovsky E, 2004, CLIN CANCER RES, V10, P2879, DOI 10.1158/1078-0432.CCR-03-0245
   Nishiyama T, 2001, CLIN CANCER RES, V7, P23
   Okumura H, 2005, MICROBIOL IMMUNOL, V49, P1011
   Old Lloyd J, 2003, Cancer Immun, V3 Suppl 2, P1
   Ono T, 2001, P NATL ACAD SCI USA, V98, P3282, DOI 10.1073/pnas.041625098
   Paw I, 2015, CANCER LETT, V362, P1, DOI 10.1016/j.canlet.2015.03.015
   Freitas MRP, 2013, ONCOTARGET, V4, P636, DOI 10.18632/oncotarget.950
   Rhodes DR, 2004, NEOPLASIA, V6, P1, DOI 10.1016/S1476-5586(04)80047-2
   Scanlan MJ, 2002, IMMUNOL REV, V188, P22, DOI 10.1034/j.1600-065X.2002.18803.x
   Sciume G, 2010, J NEUROIMMUNOL, V224, P8, DOI 10.1016/j.jneuroim.2010.05.019
   Stupp R, 2005, NEW ENGL J MED, V352, P987, DOI 10.1056/NEJMoa043330
   Syed ON, 2012, J CLIN NEUROSCI, V19, P1016, DOI 10.1016/j.jocn.2011.10.008
   Tammela J, 2006, INT J ONCOL, V29, P903
   Ueda Y, 2007, JPN J CLIN ONCOL, V37, P140, DOI 10.1093/jjco/hyl136
   Whitehurst AW, 2010, CANCER RES, V70, P7652, DOI 10.1158/0008-5472.CAN-10-0840
   Wildburger NC, 2015, J PROTEOME RES, V14, P2511, DOI 10.1021/acs.jproteome.5b00076
   Yang Meng-Yin, 2006, Expert Rev Neurother, V6, P1481, DOI 10.1586/14737175.6.10.1481
   Yawata T, 2010, MOL CARCINOGEN, V49, P532, DOI 10.1002/mc.20614
NR 29
TC 0
Z9 0
U1 0
U2 5
PU E-CENTURY PUBLISHING CORP
PI MADISON
PA 40 WHITE OAKS LN, MADISON, WI 53711 USA
SN 1936-2625
J9 INT J CLIN EXP PATHO
JI Int. J. Clin. Exp. Pathol.
PY 2016
VL 9
IS 2
BP 1598
EP 1607
PG 10
WC Oncology; Pathology
SC Oncology; Pathology
GA DG1EU
UT WOS:000371809200122
DA 2021-05-03
ER

PT J
AU Weir, GM
   Hrytsenko, O
   Quinton, T
   Berinstein, NL
   Stanford, MM
   Mansour, M
AF Weir, Genevieve M.
   Hrytsenko, Olga
   Quinton, Tara
   Berinstein, Neil L.
   Stanford, Marianne M.
   Mansour, Marc
TI Anti-PD-1 increases the clonality and activity of tumor infiltrating
   antigen specific T cells induced by a potent immune therapy consisting
   of vaccine and metronomic cyclophosphamide
SO JOURNAL FOR IMMUNOTHERAPY OF CANCER
LA English
DT Article
DE Vaccine; Metronomic cyclophosphamide; PD-1; Tumor microenvironment;
   Clonality
ID PD-L1 EXPRESSION; REGULATORY T; BLOCKADE; COMBINATION; OVARIAN;
   IMMUNOTHERAPY; LYMPHOCYTES; REPERTOIRE; RECEPTORS; NIVOLUMAB
AB Background: Future cancer immunotherapies will combine multiple treatments to generate functional immune responses to cancer antigens through synergistic, multi-modal mechanisms. In this study we explored the combination of three distinct immunotherapies: a class I restricted peptide-based cancer vaccine, metronomic cyclophosphamide (mCPA) and anti-PD-1 treatment in a murine tumor model expressing HPV16 E7 (C3).
   Methods: Mice were implanted with C3 tumors subcutaneously. Tumor bearing mice were treated with mCPA (20 mg/kg/day PO) for seven continuous days on alternating weeks, vaccinated with HPV16 E749-57 peptide antigen formulated in the DepoVax (DPX) adjuvanting platform every second week, and administered anti-PD-1 (200 mu g/dose IP) after each vaccination. Efficacy was measured by following tumor growth and survival. Immunogenicity was measured by IFN-gamma ELISpot of spleen, vaccine draining lymph nodes and tumor draining lymph nodes. Tumor infiltration was measured by flow cytometry for CD8 alpha(+) peptide-specific T cells and RT-qPCR for cytotoxic proteins. The clonality of tumor infiltrating T cells was measured by TCR beta sequencing using genomic DNA.
   Results: Untreated C3 tumors had low expression of PD-L1 in vivo and anti-PD-1 therapy alone provided no protection from tumor growth. Treatment with DPX/mCPA could delay tumor growth, and tri-therapy with DPX/mCPA/anti-PD-1 provided long-term control of tumors. We found that treatment with DPX/mCPA/anti-PD-1 enhanced systemic antigen-specific immune responses detected in the spleen as determined by IFN-gamma ELISpot compared to those in the DPX/mCPA group, but immune responses in tumor-draining lymph nodes were not increased. Although no increases in antigen-specific CD8 alpha(+) TILs could be detected, there was a trend for increased expression of cytotoxic genes within the tumor microenvironment as well as an increase in clonality in mice treated with DPX/mCPA/anti-PD-1 compared to those with anti-PD-1 alone or DPX/mCPA. Using a library of antigen-specific CD8 alpha T+ cell clones, we found that antigen-specific clones were more frequently expanded in the DPX/mCPA/anti-PD-1 treated group.
   Conclusions: These results demonstrate how the efficacy of anti-PD-1 may be improved by combination with a potent and targeted T cell activating immune therapy.
C1 [Weir, Genevieve M.; Hrytsenko, Olga; Quinton, Tara; Stanford, Marianne M.; Mansour, Marc] Immunovaccine Inc, 1344 Summer St, Halifax, NS B3H 0A8, Canada.
   [Berinstein, Neil L.] Sunnybrook Res Inst, 2075 Bayview Ave, Toronto, ON M4N 3M5, Canada.
   [Berinstein, Neil L.] Univ Toronto, 27 Kings Coll Cir, Toronto, ON M5S 1A1, Canada.
   [Stanford, Marianne M.] Dalhousie Univ, Dept Microbiol & Immunol, 5850 Coll St,Room 7C, Halifax, NS B3H 4R2, Canada.
RP Weir, GM (corresponding author), Immunovaccine Inc, 1344 Summer St, Halifax, NS B3H 0A8, Canada.
EM gweir@imvaccine.com
FU NIHUnited States Department of Health & Human ServicesNational
   Institutes of Health (NIH) - USA [2R01CA074397-16A1]; NATIONAL CANCER
   INSTITUTEUnited States Department of Health & Human ServicesNational
   Institutes of Health (NIH) - USANIH National Cancer Institute (NCI)
   [R01CA074397] Funding Source: NIH RePORTER
FX The C3 model was developed with funding from the NIH (grant
   2R01CA074397-16A1).
CR Abiko K, 2015, BRIT J CANCER, V112, P1501, DOI 10.1038/bjc.2015.101
   Ahmadzadeh M, 2009, BLOOD, V114, P1537, DOI 10.1182/blood-2008-12-195792
   Alexandrov LB, 2013, NATURE, V500, P415, DOI 10.1038/nature12477
   Audia S, 2007, CLIN EXP IMMUNOL, V150, P523, DOI 10.1111/j.1365-2249.2007.03521.x
   Berinstein NL, 2015, ONCOIMMUNOLOGY, V4, DOI 10.1080/2162402X.2015.1026529
   Berinstein NL, 2012, J TRANSL MED, V10, DOI 10.1186/1479-5876-10-156
   Binder DC, 2013, CANCER IMMUNOL RES, V1, P123, DOI 10.1158/2326-6066.CIR-13-0058
   Blackburn SD, 2009, NAT IMMUNOL, V10, P29, DOI 10.1038/ni.1679
   Borghaei H, 2015, NEW ENGL J MED, V373, P1627, DOI 10.1056/NEJMoa1507643
   Brewer KD, 2014, VACCINE, V32, P6956, DOI 10.1016/j.vaccine.2014.10.058
   Carbognin L, 2015, PLOS ONE, V10, DOI 10.1371/journal.pone.0130142
   Curran MA, 2010, P NATL ACAD SCI USA, V107, P4275, DOI 10.1073/pnas.0915174107
   Dalgleish AG, 2014, HUM VACC IMMUNOTHER, V10, P3369, DOI 10.4161/21645515.2014.980707
   Duraiswamy J, 2013, CANCER RES, V73, P3591, DOI 10.1158/0008-5472.CAN-12-4100
   Ellebaek E, 2012, CANCER IMMUNOL IMMUN, V61, P1791, DOI 10.1007/s00262-012-1242-4
   Emerson RO, 2013, J PATHOL, V231, P433, DOI 10.1002/path.4260
   FELTKAMP MCW, 1993, EUR J IMMUNOL, V23, P2242, DOI 10.1002/eji.1830230929
   Gatalica Z, 2014, CANCER EPIDEM BIOMAR, V23, P2965, DOI 10.1158/1055-9965.EPI-14-0654
   Gros A, 2014, J CLIN INVEST, V124, P2246, DOI [10.1172/JCI73639, 10.1172/JC173639]
   Herbst RS, 2014, NATURE, V515, P563, DOI 10.1038/nature14011
   Karkada M, 2010, J IMMUNOTHER, V33, P250, DOI 10.1097/CJI.0b013e3181c1f1e9
   Karyampudi L, 2014, CANCER RES, V74, P2974, DOI 10.1158/0008-5472.CAN-13-2564
   Kieran MW, 2015, J CLIN ONCOL, V33
   Long GV, 2015, J CLIN ONCOL S, V33
   McLaughlin J, 2016, JAMA ONCOL, V2, P46, DOI 10.1001/jamaoncol.2015.3638
   Mkrtichyan M, 2011, EUR J IMMUNOL, V41, P2977, DOI 10.1002/eji.201141639
   Morse MA, 2015, VACCINE, V33, P7377, DOI 10.1016/j.vaccine.2015.10.057
   Philips GK, 2015, INT IMMUNOL, V27, P39, DOI 10.1093/intimm/dxu095
   Rizvi NA, 2015, LANCET ONCOL, V16, P257, DOI 10.1016/S1470-2045(15)70054-9
   Rooney MS, 2015, CELL, V160, P48, DOI 10.1016/j.cell.2014.12.033
   Sistigu A, 2011, SEMIN IMMUNOPATHOL, V33, P369, DOI 10.1007/s00281-011-0245-0
   Soares KC, 2015, J IMMUNOTHER, V38, P1, DOI 10.1097/CJI.0000000000000062
   Sunshine J, 2015, CURR OPIN PHARMACOL, V23, P32, DOI 10.1016/j.coph.2015.05.011
   Tumeh PC, 2014, NATURE, V515, P568, DOI 10.1038/nature13954
   Weir GM, 2014, ONCOIMMUNOLOGY, V3, DOI 10.4161/21624011.2014.953407
   Weir Genevieve M, 2011, Cancers (Basel), V3, P3114, DOI 10.3390/cancers3033114
NR 36
TC 16
Z9 17
U1 0
U2 10
PU BMJ PUBLISHING GROUP
PI LONDON
PA BRITISH MED ASSOC HOUSE, TAVISTOCK SQUARE, LONDON WC1H 9JR, ENGLAND
EI 2051-1426
J9 J IMMUNOTHER CANCER
JI J. Immunother. Cancer
PD OCT 18
PY 2016
VL 4
AR 68
DI 10.1186/s40425-016-0169-2
PG 13
WC Oncology; Immunology
SC Oncology; Immunology
GA DY9LV
UT WOS:000385456200010
PM 27777777
OA DOAJ Gold, Green Published
DA 2021-05-03
ER

PT J
AU Creaney, J
   Dick, IM
   Musk, AW
   Olsen, NJ
   Robinson, BWS
AF Creaney, Jenette
   Dick, Ian M.
   Musk, A. W. (Bill)
   Olsen, Nola J.
   Robinson, Bruce W. S.
TI Immune response profiling of malignant pleural mesothelioma for
   diagnostic and prognostic biomarkers
SO BIOMARKERS
LA English
DT Article
DE Biomarker; immunoreactivity; luminex; mesothelioma; protoarray
ID DIFFERENTIATION ANTIGEN RAB38/NY-MEL-1; OVARIAN-CANCER PATIENTS;
   MELANOMA PATIENTS; SERUM MESOTHELIN; PROSTATE-CANCER; SIPULEUCEL-T;
   ASBESTOS; CELL; AUTOANTIBODIES; IMMUNOTHERAPY
AB The asbestos induced cancer malignant mesothelioma (MM) is difficult to diagnose and has a poor prognosis. MM is an immunological cancer, therefore autoantibodies may be suitable biomarkers and associated with prognosis. We used Protoarray(R) microarrays to determine immune responses to 8798 antigens in 10MM and 10 asbestos exposed controls and developed diagnostic panels using 17 antigens from this. The AUC of these panels were independently tested in these 10MM patients and controls and in a validation group of 36 controls and 35MM patients using luminex assays; none of the antigens identified were validated. Immune responses to RAB38 were associated with a better prognosis.
C1 [Creaney, Jenette] Univ Western Australia, Sch Med & Pharmacol, Natl Ctr Asbestos Related Dis, Perth, WA, Australia.
   [Creaney, Jenette] Sir Charles Gairdner Hosp, Australian Mesothelioma Tissue Bank, Hosp Ave, Nedlands, WA, Australia.
   [Dick, Ian M.] Univ Western Australia, Sir Charles Gairdner Hosp, Sch Med & Pharmacol, Natl Ctr Asbestos Related Dis, Hosp Ave, Nedlands, WA, Australia.
   [Musk, A. W. (Bill)] Sir Charles Gairdner Hosp, Dept Resp Med, Hosp Ave, Nedlands, WA, Australia.
   [Musk, A. W. (Bill)] Univ Western Australia, Sch Populat Hlth, Natl Ctr Asbestos Related Dis, Perth, WA, Australia.
   [Musk, A. W. (Bill)] Univ Western Australia, Sch Med & Pharmacol, Perth, WA, Australia.
   [Olsen, Nola J.] Univ Western Australia, Sch Populat Hlth, Perth, WA, Australia.
   [Robinson, Bruce W. S.] Univ Western Australia, Sch Med & Pharmacol, Natl Ctr Asbestos Related Dis, Perth, WA, Australia.
   [Robinson, Bruce W. S.] Sir Charles Gairdner Hosp, Dept Resp Med, Hosp Ave, Nedlands, WA, Australia.
RP Creaney, J (corresponding author), Harry Perkins Inst Med Res, Sch Med & Pharmacol, QEII Med Ctr, M503,5th Floor,QQ Block,6 Verdun St, Nedlands, WA 6009, Australia.
EM jenette.creaney@uwa.edu.au; ian.dick@uwa.edu.au
CR Backes C, 2011, BMC GENOMICS, V12, DOI 10.1186/1471-2164-12-340
   Calabro L, 2013, LANCET ONCOL, V14, P1104, DOI 10.1016/S1470-2045(13)70381-4
   Cheever MA, 2011, CLIN CANCER RES, V17, P3520, DOI 10.1158/1078-0432.CCR-10-3126
   Creaney J, 2015, ONCOIMMUNOLOGY, V4, DOI 10.1080/2162402X.2015.1011492
   Creaney J, 2011, PLOS ONE, V6, DOI 10.1371/journal.pone.0026515
   Creaney J, 2010, CANCER EPIDEM BIOMAR, V19, P2238, DOI 10.1158/1055-9965.EPI-10-0346
   Finn OJ, 2008, NEW ENGL J MED, V358, P2704, DOI 10.1056/NEJMra072739
   Heemskerk B, 2013, EMBO J, V32, P194, DOI 10.1038/emboj.2012.333
   Hellstrom I, 2008, CANCER EPIDEM BIOMAR, V17, P1520, DOI 10.1158/1055-9965.EPI-08-0039
   Ho M, 2005, CLIN CANCER RES, V11, P3814, DOI 10.1158/1078-0432.CCR-04-2304
   Hollevoet K, 2012, J CLIN ONCOL, V30, P1541, DOI 10.1200/JCO.2011.39.6671
   Kyzas PA, 2007, EUR J CANCER, V43, P2559, DOI 10.1016/j.ejca.2007.08.030
   Leng SX, 2008, J GERONTOL A-BIOL, V63, P879, DOI 10.1093/gerona/63.8.879
   Lesterhuis WJ, 2013, PLOS ONE, V8, DOI 10.1371/journal.pone.0061895
   Marchand LS, 2012, TOXICOL LETT, V208, P168, DOI 10.1016/j.toxlet.2011.10.024
   Pfau JC, 2014, AUTOIMMUN DIS, V2014, DOI 10.1155/2014/782045
   R Core Team, 2019, R LANG ENV STAT COMP
   Robinson BWS, 2005, LANCET, V366, P397, DOI 10.1016/S0140-6736(05)67025-0
   Robinson BWS, 2005, NEW ENGL J MED, V353, P1591, DOI 10.1056/NEJMra050152
   Robinson BWS, 2003, LANCET, V362, P1612, DOI 10.1016/S0140-6736(03)14794-0
   Robinson C, 1998, LUNG CANCER, V20, P175, DOI 10.1016/S0169-5002(98)00014-2
   Robinson C, 2000, AM J RESP CELL MOL, V22, P550, DOI 10.1165/ajrcmb.22.5.3930
   Segal A, 2013, PATHOLOGY, V45, P44, DOI 10.1097/PAT.0b013e32835bc848
   Shukla A, 2003, INT J BIOCHEM CELL B, V35, P1198, DOI 10.1016/S1357-2725(02)00315-1
   Sims RB, 2012, VACCINE, V30, P4394, DOI 10.1016/j.vaccine.2011.11.058
   Threlfall T, 2005, DEP HLTH STAT SERIES
   Walton SM, 2006, J IMMUNOL, V177, P8212, DOI 10.4049/jimmunol.177.11.8212
   Wayteck L, 2014, CANCER LETT, V352, P113, DOI 10.1016/j.canlet.2013.09.016
   Wong J, 2009, J IMMUNOL METHODS, V350, P171, DOI 10.1016/j.jim.2009.08.013
   Wuju L, 2002, BIOINFORMATICS, V18, P325, DOI 10.1093/bioinformatics/18.2.325
   Zhang XF, 2013, PLOS ONE, V8, DOI 10.1371/journal.pone.0072458
   Zippelius A, 2007, CANCER IMMUNOL IMMUN, V56, P249, DOI 10.1007/s00262-006-0177-z
NR 32
TC 5
Z9 5
U1 1
U2 2
PU TAYLOR & FRANCIS LTD
PI ABINGDON
PA 2-4 PARK SQUARE, MILTON PARK, ABINGDON OR14 4RN, OXON, ENGLAND
SN 1354-750X
EI 1366-5804
J9 BIOMARKERS
JI Biomarkers
PY 2016
VL 21
IS 6
BP 551
EP 561
DI 10.3109/1354750X.2016.1160429
PG 11
WC Biotechnology & Applied Microbiology; Toxicology
SC Biotechnology & Applied Microbiology; Toxicology
GA DT5GC
UT WOS:000381508600010
PM 27009350
DA 2021-05-03
ER

PT J
AU Horlad, H
   Ma, C
   Yano, H
   Pan, C
   Ohnishi, K
   Fujiwara, Y
   Endo, S
   Kikukawa, Y
   Okuno, Y
   Matsuoka, M
   Takeya, M
   Komohara, Y
AF Horlad, Hasita
   Ma, Chaoya
   Yano, Hiromu
   Pan, Cheng
   Ohnishi, Koji
   Fujiwara, Yukio
   Endo, Shinya
   Kikukawa, Yoshitaka
   Okuno, Yutaka
   Matsuoka, Masao
   Takeya, Motohiro
   Komohara, Yoshihiro
TI An IL-27/Stat3 axis induces expression of programmed cell death 1
   ligands (PD-L1/2) on infiltrating macrophages in lymphoma
SO CANCER SCIENCE
LA English
DT Article
DE CD163; macrophage; PD-L1; PD-L2; tumor-associated macrophages
ID TUMOR-ASSOCIATED MACROPHAGES; IMMUNE CHECKPOINT BLOCKADE; B7-H1
   EXPRESSION; OVARIAN-CANCER; UP-REGULATION; LUNG-CANCER; PROGRESSION;
   THERAPY; INTERLEUKIN-27; IMMUNOTHERAPY
AB Immune escape and tolerance in the tumor microenvironment are closely involved in tumor progression, and are caused by T-cell exhaustion and mediated by the inhibitory signaling of immune checkpoint molecules including programmed death-1 (PD-1), cytotoxic T-lymphocyte associated protein 4, and T-cell immunoglobulin and mucin domaincontaining molecule-3. In the present study, we investigated the expression of the PD-1 ligand 1 (PD-L1) in a lymphoma microenvironment using paraffin-embedded tissue samples, and subsequently studied the detailed mechanism of upregulation of PD-L1 on macrophages using cultured human macrophages and lymphoma cell lines. We found that macrophages in lymphoma tissues of almost all cases of adult T-cell leukemia/lymphoma (ATLL), follicular lymphoma and diffuse large B-cell lymphoma expressed PD-L1. Cell culture studies showed that the conditioned medium of ATL-T and SLVL cell lines induced increased expression of PD-L1/2 on macrophages, and that this PD-L1/2 overexpression was dependent on activation of signal transducer and activator of transcription 3 (Stat3). Invitro studies including cytokine array analysis showed that IL-27 (heterodimer of p28 and EBI3) induced overexpression of PD-L1/2 on macrophages via Stat3 activation. Because lymphoma cell lines produced IL-27B (EBI3) but not IL-27p28, it was proposed that the IL-27p28 derived from macrophages and the IL-27B (EBI3) derived from lymphoma cells formed an IL-27 (heterodimer) that induced PD-L1/2 overexpression. Although the significance of PD-L1/2 expressions on macrophages in lymphoma progression has never been clarified, an IL-27-Stat3 axis might be a target for immunotherapy for lymphoma patients.
C1 [Horlad, Hasita; Ma, Chaoya; Yano, Hiromu; Pan, Cheng; Ohnishi, Koji; Fujiwara, Yukio; Takeya, Motohiro; Komohara, Yoshihiro] Kumamoto Univ, Grad Sch Med Sci, Dept Cell Pathol, Kumamoto, Japan.
   [Endo, Shinya; Kikukawa, Yoshitaka; Okuno, Yutaka; Matsuoka, Masao] Kumamoto Univ, Grad Sch Med Sci, Dept Hematol, Kumamoto, Japan.
   [Matsuoka, Masao] Kyoto Univ, Inst Virus Res, Lab Virus Control, Kyoto, Japan.
RP Komohara, Y (corresponding author), Kumamoto Univ, Grad Sch Med Sci, Dept Cell Pathol, Chuou Ku, Honjo 1-1-1, Kumamoto 8608556, Japan.
EM ycomo@kumamoto-u.ac.jp
OI Matsuoka, Masao/0000-0002-0473-754X; Kikukawa,
   Yoshitaka/0000-0002-1111-4666
FU JSPS KAKENHIMinistry of Education, Culture, Sports, Science and
   Technology, Japan (MEXT)Japan Society for the Promotion of
   ScienceGrants-in-Aid for Scientific Research (KAKENHI) [JP25460497,
   JP25293089]; Grants-in-Aid for Scientific ResearchMinistry of Education,
   Culture, Sports, Science and Technology, Japan (MEXT)Japan Society for
   the Promotion of ScienceGrants-in-Aid for Scientific Research (KAKENHI)
   [16H05162] Funding Source: KAKEN
FX JSPS KAKENHI (JP25460497, JP25293089).
CR Adachi K, 2015, CANCER SCI, V106, P945, DOI 10.1111/cas.12695
   Baksh K, 2015, SEMIN ONCOL, V42, P363, DOI 10.1053/j.seminoncol.2015.02.015
   Bingle L, 2002, J PATHOL, V196, P254, DOI 10.1002/path.1027
   Bloch O, 2013, CLIN CANCER RES, V19, P3165, DOI 10.1158/1078-0432.CCR-12-3314
   Bosmann M, 2013, J LEUKOCYTE BIOL, V94, P1159, DOI 10.1189/jlb.0213107
   Carbotti G, 2015, ONCOTARGET, V6, P43267, DOI 10.18632/oncotarget.6530
   Fujita Y, 2015, MOL THER, V23, P717, DOI 10.1038/mt.2015.10
   Hamanishi J, 2007, P NATL ACAD SCI USA, V104, P3360, DOI 10.1073/pnas.0611533104
   Hamanishi J, 2016, INT J CLIN ONCOL, V21, P462, DOI 10.1007/s10147-016-0959-z
   Herbst RS, 2014, NATURE, V515, P563, DOI 10.1038/nature14011
   Huang G, 2013, PLOS ONE, V8, DOI 10.1371/journal.pone.0061602
   Keane C, 2015, LANCET HAEMATOL, V2, pE445, DOI 10.1016/S2352-3026(15)00150-7
   Kharma B, 2014, CANCER RES, V74, P6519, DOI 10.1158/0008-5472.CAN-14-0847
   Kitamura T, 2015, NAT REV IMMUNOL, V15, P73, DOI 10.1038/nri3789
   Kiyasu J, 2015, BLOOD, V126, P2193, DOI 10.1182/blood-2015-02-629600
   Komohara Y, 2015, PATHOL INT, V65, P170, DOI 10.1111/pin.12259
   Komohara Y, 2014, CANCER SCI, V105, P1, DOI 10.1111/cas.12314
   Konishi J, 2004, CLIN CANCER RES, V10, P5094, DOI 10.1158/1078-0432.CCR-04-0428
   Loke P, 2003, P NATL ACAD SCI USA, V100, P5336, DOI 10.1073/pnas.0931259100
   Matta BM, 2012, J IMMUNOL, V188, P5227, DOI 10.4049/jimmunol.1103382
   Mia S, 2014, SCAND J IMMUNOL, V79, P305, DOI 10.1111/sji.12162
   Mimura K, 2014, CANCER SCI, V105, P1236, DOI 10.1111/cas.12503
   Pollard JW, 2004, NAT REV CANCER, V4, P71, DOI 10.1038/nrc1256
   Powles T, 2014, NATURE, V515, P558, DOI 10.1038/nature13904
   Sellier H, 2013, JAK STAT, V2
   Sica A, 2006, EUR J CANCER, V42, P717, DOI 10.1016/j.ejca.2006.01.003
   Sumpter TL, 2011, EUR J IMMUNOL, V41, P286, DOI 10.1002/eji.201041353
   Suzuki S, 2016, JPN J CLIN ONCOL, V46, P191, DOI 10.1093/jjco/hyv201
   Taylor GP, 2005, ONCOGENE, V24, P6047, DOI 10.1038/sj.onc.1208979
   Topalian SL, 2015, CANCER CELL, V27, P450, DOI 10.1016/j.ccell.2015.03.001
   Webb JR, 2016, GYNECOL ONCOL, V141, P293, DOI 10.1016/j.ygyno.2016.03.008
   Wolfle SJ, 2011, EUR J IMMUNOL, V41, P413, DOI 10.1002/eji.201040979
   Yoshimoto T, 2015, CANCER SCI, V106, P1103, DOI 10.1111/cas.12731
NR 33
TC 60
Z9 62
U1 0
U2 6
PU WILEY-BLACKWELL
PI HOBOKEN
PA 111 RIVER ST, HOBOKEN 07030-5774, NJ USA
SN 1347-9032
EI 1349-7006
J9 CANCER SCI
JI Cancer Sci.
PD NOV
PY 2016
VL 107
IS 11
BP 1696
EP 1704
DI 10.1111/cas.13065
PG 9
WC Oncology
SC Oncology
GA EE0EY
UT WOS:000389248000019
PM 27564404
OA DOAJ Gold, Green Published
DA 2021-05-03
ER

PT J
AU Cappuzzello, E
   Tosi, A
   Zanovello, P
   Sommaggio, R
   Rosato, A
AF Cappuzzello, Elisa
   Tosi, Anna
   Zanovello, Paola
   Sommaggio, Roberta
   Rosato, Antonio
TI Retargeting cytokine-induced killer cell activity by CD16 engagement
   with clinical-grade antibodies
SO ONCOIMMUNOLOGY
LA English
DT Article
DE Antibody-dependent cell-mediated cytotoxicity (ADCC); cytokine induced
   killer (CIK) cells; immunotherapy; monoclonal antibodies
ID T-CELLS; ANTITUMOR-ACTIVITY; TUMOR-CELLS; NK CELLS; CYTOTOXICITY; NKG2D;
   ACTIVATION; LYMPHOCYTES; EXPRESSION; RECEPTORS
AB Cytokine-induced Killer (CIK) cells are a heterogeneous population of ex vivo expanded T lymphocytes capable of MHC-unrestricted antitumor activity, which share phenotypic and functional features with both NK and T cells. Preclinical data and initial clinical studies demonstrated their high tolerability in vivo, supporting CIK cells as a promising cell population for adoptive cell immunotherapy. In this study, we report for the first time that CIK cells display a donor-dependent expression of CD16, which can be engaged by trastuzumab or cetuximab to exert a potent antibody-dependent cell-mediated cytotoxicity (ADCC) against ovarian and breast cancer cell lines, leading to an increased lytic activity in vitro, and an enhanced therapeutic efficacy in vivo. Thus, an efficient tumor antigen-specific retargeting can be achieved by a combination therapy with clinical-grade monoclonal antibodies already widely used in cancer therapy, and CIK cell populations that are easily expandable in very large numbers, inexpensive, safe and do not require genetic manipulations. Overall, these data provide a new therapeutic strategy for the treatment of Her2 and EGFR expressing tumors by adoptive cell therapy, which could find wide implementation and application, and could also be expanded to the use of additional therapeutic antibodies.
C1 [Cappuzzello, Elisa; Tosi, Anna; Zanovello, Paola; Sommaggio, Roberta; Rosato, Antonio] Univ Padua, Dept Surg Oncol & Gastroenterol, Oncol & Immunol Sect, Via Gattamelata 64, I-35128 Padua, Italy.
   [Zanovello, Paola; Rosato, Antonio] Veneto Inst Oncol IOV IRCCS, Dept Clin & Expt Oncol, Padua, Italy.
RP Rosato, A (corresponding author), Univ Padua, Dept Surg Oncol & Gastroenterol, Oncol & Immunol Sect, Via Gattamelata 64, I-35128 Padua, Italy.
EM antonio.rosato@unipd.it
RI Rosato, Antonio/E-8626-2010; Sommaggio, Roberta/Q-6119-2016; Tosi,
   Anna/H-7160-2014; Cappuzzello, Elisa/P-7715-2019; Cappuzzello,
   Elisa/H-2974-2018; Sommaggio, Roberta/F-3952-2018
OI Rosato, Antonio/0000-0002-5263-8386; Tosi, Anna/0000-0002-4890-0169;
   Cappuzzello, Elisa/0000-0001-6733-795X; Cappuzzello,
   Elisa/0000-0001-6733-795X; Sommaggio, Roberta/0000-0002-5682-5867;
   Zanovello, Paola/0000-0002-9996-2669
FU Italian Association for Cancer Research (AIRC)Associazione Italiana per
   la Ricerca sul Cancro (AIRC) [IG-17035]; Progetto di Ricerca di Ateneo,
   University of Padova; Italian Association for Cancer Research (Special
   Program Molecular Clinical Oncology 5 per mille)Associazione Italiana
   per la Ricerca sul Cancro (AIRC) [10016]
FX This work was partly supported by grants from the Italian Association
   for Cancer Research (AIRC, IG-17035 and Special Program Molecular
   Clinical Oncology 5 per mille ID 10016), and Progetto di Ricerca di
   Ateneo 2015, University of Padova, to AR.
CR Aranda F, 2015, ONCOIMMUNOLOGY, V4, DOI 10.1080/2162402X.2015.1046673
   Bauer S, 1999, SCIENCE, V285, P727, DOI 10.1126/science.285.5428.727
   Bonanno G, 2010, J TRANSL MED, V8, DOI 10.1186/1479-5876-8-129
   Bottino C, 2000, HUM IMMUNOL, V61, P1, DOI 10.1016/S0198-8859(99)00162-7
   BRAAKMAN E, 1992, CELL IMMUNOL, V143, P97, DOI 10.1016/0008-8749(92)90008-D
   Diefenbach A, 2000, NAT IMMUNOL, V1, P119, DOI 10.1038/77793
   Feldman SA, 2015, SEMIN ONCOL, V42, P626, DOI 10.1053/j.seminoncol.2015.05.005
   Franceschetti M, 2009, EXP HEMATOL, V37, P616, DOI 10.1016/j.exphem.2009.01.010
   Introna M, 2006, BONE MARROW TRANSPL, V38, P621, DOI 10.1038/sj.bmt.1705503
   ISHIYAMA T, 1993, IMMUNOL LETT, V37, P139, DOI 10.1016/0165-2478(93)90023-U
   Jamieson AM, 2002, IMMUNITY, V17, P19, DOI 10.1016/S1074-7613(02)00333-3
   June CH, 2015, SCI TRANSL MED, V7, DOI 10.1126/scitranslmed.aaa3643
   Karimi M, 2005, J IMMUNOL, V175, P7819, DOI 10.4049/jimmunol.175.12.7819
   Kurai J, 2007, CLIN CANCER RES, V13, P1552, DOI 10.1158/1078-0432.CCR-06-1726
   Lim O, 2015, FRONT IMMUNOL, V6, P1, DOI 10.3389/fimmu.2015.00286
   LU PH, 1994, J IMMUNOL, V153, P1687
   Pievani A, 2011, BLOOD, V118, P3301, DOI DOI 10.1182/BL00D-2011-02-336321
   Sangiolo D, 2008, INT IMMUNOL, V20, P841, DOI 10.1093/intimm/dxn042
   Sangiolo D, 2011, J CANCER, V2, P363, DOI 10.7150/jca.2.363
   Scheffold C, 2002, CANCER RES, V62, P5785
   Schmeel LC, 2015, J CANCER RES CLIN, V141, P839, DOI 10.1007/s00432-014-1864-3
   SchmidtWolf GD, 1997, ANN HEMATOL, V74, P51, DOI 10.1007/s002770050257
   SCHMIDTWOLF IGH, 1993, EXP HEMATOL, V21, P1673
   SCHMIDTWOLF IGH, 1991, J EXP MED, V174, P139, DOI 10.1084/jem.174.1.139
   Scott AM, 2012, NAT REV CANCER, V12, P278, DOI 10.1038/nrc3236
   Sivori S, 1997, J EXP MED, V186, P1129, DOI 10.1084/jem.186.7.1129
   Sliwkowski MX, 1999, SEMIN ONCOL, V26, P60
   Thorne SH, 2006, SCIENCE, V311, P1780, DOI 10.1126/science.1121411
   Tokuyama H, 2008, INT J CANCER, V122, P2526, DOI 10.1002/ijc.23365
   Topalian SL, 2015, CANCER CELL, V27, P450, DOI 10.1016/j.ccell.2015.03.001
   TRINCHIERI G, 1989, ADV IMMUNOL, V47, P187, DOI 10.1016/S0065-2776(08)60664-1
   Verneris MR, 2004, BLOOD, V103, P3065, DOI 10.1182/blood-2003-06-2125
   Yoon SH, 2009, J CLIN IMMUNOL, V29, P806, DOI 10.1007/s10875-009-9308-6
NR 33
TC 15
Z9 18
U1 0
U2 4
PU TAYLOR & FRANCIS INC
PI PHILADELPHIA
PA 530 WALNUT STREET, STE 850, PHILADELPHIA, PA 19106 USA
SN 2162-402X
J9 ONCOIMMUNOLOGY
JI OncoImmunology
PY 2016
VL 5
IS 8
AR e1199311
DI 10.1080/2162402X.2016.1199311
PG 10
WC Oncology; Immunology
SC Oncology; Immunology
GA DZ0IW
UT WOS:000385522800026
PM 27622068
OA Green Published, Other Gold
DA 2021-05-03
ER

PT J
AU Economou, JS
   Slamon, DJ
   Ribas, A
   Phelps, ME
AF Economou, James S.
   Slamon, Dennis J.
   Ribas, Antoni
   Phelps, Michael E.
TI Cancer Research in the 21st Century
SO ANNALS OF SURGERY
LA English
DT Article
ID ADAPTIVE IMMUNE RESISTANCE; METASTATIC BREAST-CANCER; KINASE 4/6
   INHIBITOR; MONOCLONAL-ANTIBODY; TUMOR-IMMUNOTHERAPY; ADVANCED MELANOMA;
   OVARIAN-CANCER; BLOCKADE; RESPONSES; ONCOGENE
C1 [Economou, James S.; Slamon, Dennis J.; Ribas, Antoni; Phelps, Michael E.] Univ Calif Los Angeles, Los Angeles, CA USA.
RP Economou, JS (corresponding author), Univ Calif Los Angeles, Sch Med, Los Angeles, CA 90095 USA.
EM jeconomou@mednet.ucla.edu
CR Chambers CA, 2001, ANNU REV IMMUNOL, V19, P565, DOI 10.1146/annurev.immunol.19.1.565
   Finn Richard S, 2003, Cancer Chemother Biol Response Modif, V21, P223
   Finn RS, 2015, LANCET ONCOL, V16, P25, DOI 10.1016/S1470-2045(14)71159-3
   Finn RS, 2009, BREAST CANCER RES, V11, DOI 10.1186/bcr2419
   Hodi FS, 2010, NEW ENGL J MED, V363, P711, DOI 10.1056/NEJMoa1003466
   Hu-Lieskovan S, 2015, SCI TRANSL MED, V7, DOI 10.1126/scitranslmed.aaa4691
   Hu-Lieskovan S, 2014, J CLIN ONCOL, V32, P2248, DOI 10.1200/JCO.2013.52.1377
   Huang RR, 2011, CLIN CANCER RES, V17, P4101, DOI 10.1158/1078-0432.CCR-11-0407
   Leach DR, 1996, SCIENCE, V271, P1734, DOI 10.1126/science.271.5256.1734
   McArthur GA, 2013, J CLIN ONCOL, V31, P499, DOI 10.1200/JCO.2012.45.5568
   Pegram MD, 1998, J CLIN ONCOL, V16, P2659, DOI 10.1200/JCO.1998.16.8.2659
   Pegram MD, 1997, ONCOGENE, V15, P537, DOI 10.1038/sj.onc.1201222
   Ribas A, 2015, NEW ENGL J MED, V373, P1490, DOI 10.1056/NEJMp1510079
   Ribas A, 2015, CANCER DISCOV, V5, P915, DOI 10.1158/2159-8290.CD-15-0563
   Ribas A, 2015, J CLIN ONCOL, V33, DOI 10.1200/jco.2015.33.15_suppl.3003
   Ribas A, 2012, NEW ENGL J MED, V366, P2517, DOI 10.1056/NEJMe1205943
   Ribas A, 2010, J NUCL MED, V51, P340, DOI 10.2967/jnumed.109.070946
   Robert L, 2014, ONCOIMMUNOLOGY, V3, DOI 10.4161/onci.29244
   Robert L, 2014, CLIN CANCER RES, V20, P2424, DOI 10.1158/1078-0432.CCR-13-2648
   Shin DS, 2015, CURR OPIN IMMUNOL, V33, P23, DOI 10.1016/j.coi.2015.01.006
   SLAMON DJ, 1989, SCIENCE, V244, P707, DOI 10.1126/science.2470152
   Slamon DJ, 2001, NEW ENGL J MED, V344, P783, DOI 10.1056/NEJM200103153441101
   SLAMON DJ, 1987, SCIENCE, V235, P177, DOI 10.1126/science.3798106
   Tumeh PC, 2014, NATURE, V515, P568, DOI 10.1038/nature13954
NR 24
TC 0
Z9 0
U1 0
U2 4
PU LIPPINCOTT WILLIAMS & WILKINS
PI PHILADELPHIA
PA TWO COMMERCE SQ, 2001 MARKET ST, PHILADELPHIA, PA 19103 USA
SN 0003-4932
EI 1528-1140
J9 ANN SURG
JI Ann. Surg.
PD OCT
PY 2016
VL 264
IS 4
BP 555
EP 565
DI 10.1097/SLA.0000000000001926
PG 11
WC Surgery
SC Surgery
GA DX3KC
UT WOS:000384271000001
PM 27537535
DA 2021-05-03
ER

PT J
AU Budczies, J
   Bockmayr, M
   Denkert, C
   Klauschen, F
   Groschel, S
   Darb-Esfahani, S
   Pfarr, N
   Leichsenring, J
   Onozato, ML
   Lennerz, JK
   Dietel, M
   Frohling, S
   Schirmacher, P
   Iafrate, AJ
   Weichert, W
   Stenzinger, A
AF Budczies, Jan
   Bockmayr, Michael
   Denkert, Carsten
   Klauschen, Frederick
   Groeschel, Stefan
   Darb-Esfahani, Silvia
   Pfarr, Nicole
   Leichsenring, Jonas
   Onozato, Maristela L.
   Lennerz, Jochen K.
   Dietel, Manfred
   Froehling, Stefan
   Schirmacher, Peter
   Iafrate, A. John
   Weichert, Wilko
   Stenzinger, Albrecht
TI Pan-Cancer Analysis of Copy Number Changes in Programmed Death-Ligand 1
   (PD-L1, CD274) - Associations with Gene Expression, Mutational Load, and
   Survival
SO GENES CHROMOSOMES & CANCER
LA English
DT Article
ID AMPLIFICATION; MELANOMA; JAK2; INTERLEUKIN-2; IMMUNOTHERAPY;
   COMBINATIONS; NEOANTIGENS; EXPERIENCE; INHIBITORS; NIVOLUMAB
AB Inhibition of the PD-L1 (CD274) - PD-1 axis has emerged as a powerful cancer therapy that prevents evasion of tumor cells from the immune system. While immunohistochemical detection of PD-L1 was introduced as a predictive biomarker with variable power, much less is known about copy number alterations (CNA) affecting PD-L1 and their associations with expression levels, mutational load, and survival. To gain insight, we employed The Cancer Genome Atlas (TCGA) datasets to comprehensively analyze 22 major cancer types for PD-L1 CNAs. We observed a diverse landscape of PD-L1 CNAs, which affected focal regions, chromosome 9p or the entire chromosome 9. Deletions of PD-L1 were more frequent than gains (31% vs. 12%) with deletions being most prevalent in melanoma and non-small cell lung cancer. Copy number gains most frequently occurred in ovarian cancer, head and neck cancer, bladder cancer, cervical and endocervical cancer, sarcomas, and colorectal cancers. Fine-mapping of the genetic architecture revealed specific recurrently amplified and deleted core regions across cancers with putative biological and clinical consequences. PD-L1 CNAs correlated significantly with PD-L1 mRNA expression changes in many cancer types, and tumors with PD-L1 gains harbored significantly higher mutational load compared to non-amplified cases (median: 78 non-synonymous mutations vs. 40, P = 7.1e-69). Moreover, we observed that, in general, both PD-L1 amplifications and deletions were associated with dismal prognosis. In conclusion, PD-L1 CNAs, in particular PD-L1 copy number gains, represent frequent genetic alterations across many cancers, which influence PD-L1 expression levels, are associated with higher mutational loads, and may be exploitable as predictive biomarker for immunotherapy regimens. (C) 2016 Wiley Periodicals, Inc.
C1 [Budczies, Jan; Bockmayr, Michael; Denkert, Carsten; Klauschen, Frederick; Darb-Esfahani, Silvia; Dietel, Manfred] Charite, Inst Pathol, Berlin, Germany.
   [Budczies, Jan; Denkert, Carsten; Groeschel, Stefan; Dietel, Manfred; Froehling, Stefan; Schirmacher, Peter; Weichert, Wilko] German Canc Consortium DKTK, Dresden, Germany.
   [Groeschel, Stefan; Froehling, Stefan] Natl Ctr Tumor Dis NCT Heidelberg, Dept Translat Oncol, Heidelberg, Germany.
   [Groeschel, Stefan; Froehling, Stefan] German Canc Res Ctr, Heidelberg, Germany.
   [Groeschel, Stefan; Froehling, Stefan] Univ Heidelberg Hosp, Sect Personalized Oncol, Heidelberg, Germany.
   [Pfarr, Nicole] Tech Univ Munich, Inst Pathol, Munich, Germany.
   [Leichsenring, Jonas; Schirmacher, Peter; Stenzinger, Albrecht] Univ Heidelberg Hosp, Inst Pathol, Heidelberg, Germany.
   [Onozato, Maristela L.; Lennerz, Jochen K.; Iafrate, A. John; Weichert, Wilko; Stenzinger, Albrecht] Harvard Med Sch, Massachusetts Gen Hosp, Ctr Integrated Diagnost, Dept Pathol, Cambridge, MA USA.
   [Stenzinger, Albrecht] Natl Ctr Tumor Dis NCT, Heidelberg, Germany.
RP Budczies, J (corresponding author), Inst Pathol, Charitepl 1, D-10117 Berlin, Germany.; Stenzinger, A (corresponding author), Inst Pathol, Neuenheimer Feld 224, D-69120 Heidelberg, Germany.
EM jan.budczies@charite.de; albrecht.stenzinger@med.uni-heidelberg.de
RI Budczies, Jan/AAG-8122-2020
OI Denkert, Carsten/0000-0002-2249-0982
FU German Cancer Consortium (DKTK); NCT-Heidelberg School of Oncology (HSO)
FX Supported by: The German Cancer Consortium (DKTK) and the NCT-Heidelberg
   School of Oncology (HSO).
CR Albertson DG, 2006, TRENDS GENET, V22, P447, DOI 10.1016/j.tig.2006.06.007
   Alexandrov LB, 2013, NATURE, V500, P415, DOI 10.1038/nature12477
   Ali HR, 2015, ANN ONCOL, V26, P1488, DOI 10.1093/annonc/mdv192
   Ansell SM, 2015, NEW ENGL J MED, V372, P311, DOI 10.1056/NEJMoa1411087
   Antonia SJ, 2014, CLIN CANCER RES, V20, P6258, DOI 10.1158/1078-0432.CCR-14-1457
   Atkins MB, 1999, J CLIN ONCOL, V17, P2105, DOI 10.1200/JCO.1999.17.7.2105
   Balko JM, 2016, SCI TRANSL MED, V8, DOI 10.1126/scitranslmed.aad3001
   Barrett MT, 2015, ONCOTARGET, V6, P26483, DOI 10.18632/oncotarget.4494
   Bastian BC, 2014, ANNU REV PATHOL-MECH, V9, P239, DOI 10.1146/annurev-pathol-012513-104658
   Budczies J, 2016, ONCOTARGET IN PRESS
   Budczies J, 2015, J PATHOL CLIN RES, V1, P225, DOI 10.1002/cjp2.25
   BURNET FM, 1970, PROG EXP TUMOR RES, V13, P1
   Carlson M, 2015, GENOME WIDE ANNOTATI
   Chen DS, 2013, IMMUNITY, V39, P1, DOI 10.1016/j.immuni.2013.07.012
   Conrad DF, 2010, NATURE, V464, P704, DOI 10.1038/nature08516
   Desrichard A, 2016, CLIN CANCER RES, V22, P807, DOI 10.1158/1078-0432.CCR-14-3175
   Devarakonda S, 2015, LANCET ONCOL, V16, pE342, DOI 10.1016/S1470-2045(15)00077-7
   Dunn GP, 2002, NAT IMMUNOL, V3, P991, DOI 10.1038/ni1102-991
   Endris V, 2013, J MOL DIAGN, V15, P765, DOI 10.1016/j.jmoldx.2013.06.002
   Gao X, 2015, J IMMUNOL, V194, P438, DOI 10.4049/jimmunol.1401344
   Gatalica Z, 2014, CANCER EPIDEM BIOMAR, V23, P2965, DOI 10.1158/1055-9965.EPI-14-0654
   Goldmann T, 2016, ANN ONCOL, V27, P206, DOI 10.1093/annonc/mdv510
   Green MR, 2010, BLOOD, V116, P3268, DOI 10.1182/blood-2010-05-282780
   Hanahan D, 2011, CELL, V144, P646, DOI 10.1016/j.cell.2011.02.013
   Herbst RS, 2014, NATURE, V515, P563, DOI 10.1038/nature14011
   Hodi FS, 2010, NEW ENGL J MED, V363, P711, DOI 10.1056/NEJMoa1003466
   Humphray SJ, 2004, NATURE, V429, P369, DOI 10.1038/nature02465
   Ikeda S, 2016, J THORAC ONCOL, V11, P62, DOI 10.1016/j.jtho.2015.09.010
   Jacobson A., 2015, R BASED API ACCESSIN
   Latchman Y, 2001, NAT IMMUNOL, V2, P261, DOI 10.1038/85330
   Le DT, 2015, NEW ENGL J MED, V372, P2509, DOI 10.1056/NEJMoa1500596
   Luke JJ, 2015, ONCOTARGET, V6, P3479, DOI 10.18632/oncotarget.2980
   Mahoney KM, 2015, NAT REV DRUG DISCOV, V14, P561, DOI 10.1038/nrd4591
   Martin NT, 2016, NAT IMMUNOL, V17, P122, DOI 10.1038/ni.3370
   McLaughlin JF, 2014, J CLIN ONCOL, V32, p5s
   Melero I, 2015, NAT REV CANCER, V15, P457, DOI 10.1038/nrc3973
   Moskowitz CH, 2014, BLOOD, V124, DOI 10.1182/blood.V124.21.290.290
   Nguyen LT, 2015, NAT REV IMMUNOL, V15, P45, DOI 10.1038/nri3790
   Patel SP, 2015, MOL CANCER THER, V14, P847, DOI 10.1158/1535-7163.MCT-14-0983
   Pennock GK, 2015, ONCOLOGIST, V20, P812, DOI 10.1634/theoncologist.2014-0422
   R Core Team, 2019, R LANG ENV STAT COMP
   Rizvi NA, 2015, SCIENCE, V348, P124, DOI 10.1126/science.aaa1348
   Rooney M, 2013, ONCOLOGIST, V18, P707, DOI 10.1634/theoncologist.2013-0063
   ROSENBERG SA, 1989, ANN SURG, V210, P474, DOI 10.1097/00000658-198910000-00008
   Sabatier R, 2015, ONCOTARGET, V6, P5449, DOI 10.18632/oncotarget.3216
   Schumacher TN, 2015, SCIENCE, V348, P69, DOI 10.1126/science.aaa4971
   Shain AH, 2015, NEW ENGL J MED, V373, P1926, DOI 10.1056/NEJMoa1502583
   Spranger S, 2013, SCI TRANSL MED, V5, DOI 10.1126/scitranslmed.3006504
   Stenzinger A, 2012, J MOL DIAGN, V14, P199, DOI 10.1016/j.jmoldx.2012.01.012
   Taube JM, 2014, CLIN CANCER RES, V20, P5064, DOI 10.1158/1078-0432.CCR-13-3271
   Therneau T.M., 2000, STAT BIOL HEALTH, DOI 10.1007/978-1-4757-3294-8
   Thorsson V, 2014, NATURE, V513, P202
   Warnes G. R., 2015, VARIOUS R PROGRAMMIN
   Wolchok J., 2013, J CLIN ONCOL S, V31
   Wolchok JD, 2013, NEW ENGL J MED, V369, P122, DOI 10.1056/NEJMoa1302369
   Wu J, 2012, ONCOGENE, V31, P333, DOI 10.1038/onc.2011.227
   Yasaei H, 2013, ONCOGENE, V32, P171, DOI 10.1038/onc.2012.45
   Zack TI, 2013, NAT GENET, V45, P1134, DOI 10.1038/ng.2760
   Zarrei M, 2015, NAT REV GENET, V16, P172, DOI 10.1038/nrg3871
   Zitvogel L, 2015, NAT REV IMMUNOL, V15, P405, DOI 10.1038/nri3845
NR 60
TC 55
Z9 57
U1 0
U2 24
PU WILEY
PI HOBOKEN
PA 111 RIVER ST, HOBOKEN 07030-5774, NJ USA
SN 1045-2257
EI 1098-2264
J9 GENE CHROMOSOME CANC
JI Gene Chromosomes Cancer
PD AUG
PY 2016
VL 55
IS 8
BP 626
EP 639
DI 10.1002/gcc.22365
PG 14
WC Oncology; Genetics & Heredity
SC Oncology; Genetics & Heredity
GA DR5PI
UT WOS:000379954500002
PM 27106868
DA 2021-05-03
ER

PT J
AU Kalber, TL
   Ordidge, KL
   Southern, P
   Loebinger, MR
   Kyrtatos, PG
   Pankhurst, QA
   Lythgoe, MF
   Janes, SM
AF Kalber, Tammy L.
   Ordidge, Katherine L.
   Southern, Paul
   Loebinger, Michael R.
   Kyrtatos, Panagiotis G.
   Pankhurst, Quentin A.
   Lythgoe, Mark F.
   Janes, Sam M.
TI Hyperthermia treatment of tumors by mesenchymal stem cell-delivered
   superparamagnetic iron oxide nanoparticles
SO INTERNATIONAL JOURNAL OF NANOMEDICINE
LA English
DT Article
DE mesenchymal stem cells; SPIONs; hyperthermia; MRI; tumor therapy
ID MAGNETIC FLUID HYPERTHERMIA; HEAT-SHOCK-PROTEIN-70 EXPRESSION; PARTICLE
   HYPERTHERMIA; CANCER-IMMUNOTHERAPY; ANTITUMOR IMMUNITY;
   MAMMARY-CARCINOMA; VASCULAR INJURY; IN-VIVO; VEHICLES; RECEPTOR
AB Magnetic hyperthermia - a potential cancer treatment in which superparamagnetic iron oxide nanoparticles (SPIONs) are made to resonantly respond to an alternating magnetic field (AMF) and thereby produce heat - is of significant current interest. We have previously shown that mesenchymal stem cells (MSCs) can be labeled with SPIONs with no effect on cell proliferation or survival and that within an hour of systemic administration, they migrate to and integrate into tumors in vivo. Here, we report on some longer term (up to 3 weeks) post-integration characteristics of magnetically labeled human MSCs in an immunocompromized mouse model. We initially assessed how the size and coating of SPIONs dictated the loading capacity and cellular heating of MSCs. Ferucarbotran (R) was the best of those tested, having the best like-for-like heating capability and being the only one to retain that capability after cell internalization. A mouse model was created by subcutaneous flank injection of a combination of 0.5 million Ferucarbotran-loaded MSCs and 1.0 million OVCAR-3 ovarian tumor cells. After 2 weeks, the tumors reached similar to 100 mu L in volume and then entered a rapid growth phase over the third week to reach similar to 300 mu L. In the control mice that received no AMF treatment, magnetic resonance imaging (MRI) data showed that the labeled MSCs were both incorporated into and retained within the tumors over the entire 3-week period. In the AMF-treated mice, heat increases of similar to 4 degrees C were observed during the first application, after which MRI indicated a loss of negative contrast, suggesting that the MSCs had died and been cleared from the tumor. This post-AMF removal of cells was confirmed by histological examination and also by a reduced level of subsequent magnetic heating effect. Despite this evidence for an AMF-elicited response in the SPION-loaded MSCs, and in contrast to previous reports on tumor remission in immunocompetent mouse models, in this case, no significant differences were measured regarding the overall tumor size or growth characteristics. We discuss the implications of these results on the clinical delivery of hyperthermia therapy to tumors and on the possibility that a preferred therapeutic route may involve AMF as an adjuvant to an autologous immune response.
C1 [Kalber, Tammy L.; Ordidge, Katherine L.; Loebinger, Michael R.; Janes, Sam M.] UCL, UCL Resp, Lungs Living Res Ctr, London, England.
   [Kalber, Tammy L.; Ordidge, Katherine L.; Kyrtatos, Panagiotis G.; Lythgoe, Mark F.] UCL, UCL Ctr Adv Biomed Imaging, Div Med, Paul OGorman Bldg,72 Huntley St, London WC1E 6DD, England.
   [Southern, Paul; Kyrtatos, Panagiotis G.; Pankhurst, Quentin A.] UCL, Healthcare Biomagnet Lab, London, England.
RP Kalber, TL (corresponding author), UCL, UCL Ctr Adv Biomed Imaging, Div Med, Paul OGorman Bldg,72 Huntley St, London WC1E 6DD, England.
EM t.kalber@ucl.ac.uk
OI Kalber, Tammy/0000-0002-3378-3748; Lythgoe, Mark/0000-0002-4945-0171;
   Janes, Sam/0000-0002-6634-5939
FU Nanotechnology Grand Challenge EPSRC grantUK Research & Innovation
   (UKRI)Engineering & Physical Sciences Research Council (EPSRC)
   [EP/G062072/1]; British Heart FoundationBritish Heart Foundation; King's
   College London; UCL Comprehensive Cancer Imaging Centre CR-UK; EPSRCUK
   Research & Innovation (UKRI)Engineering & Physical Sciences Research
   Council (EPSRC); MRCUK Research & Innovation (UKRI)Medical Research
   Council UK (MRC); DoH (England); Medical Research Council Capacity
   Building StudentshipUK Research & Innovation (UKRI)Medical Research
   Council UK (MRC); Department of Health's NIHR Biomedical Research
   CentreNational Institute for Health Research (NIHR); Engineering and
   Physical Sciences Research CouncilUK Research & Innovation
   (UKRI)Engineering & Physical Sciences Research Council (EPSRC)
   [EP/I014667/1, EP/L006472/1, EP/G062072/1] Funding Source: researchfish;
   Medical Research CouncilUK Research & Innovation (UKRI)Medical Research
   Council UK (MRC)European Commission [MR/M015831/1] Funding Source:
   researchfish
FX The authors would like to thank Simon Hattersley from Resonant Circuits
   Limited for help with designing and building the bespoke MACH system.
   Funding was provided by the Nanotechnology Grand Challenge EPSRC grant
   (EP/G062072/1), the British Heart Foundation, the King's College London
   and UCL Comprehensive Cancer Imaging Centre CR-UK and EPSRC, in
   association with the MRC and DoH (England), and a Medical Research
   Council Capacity Building Studentship (Katy Ordidge). This study was
   partly undertaken at UCLH/UCL that received a proportion of funding from
   the Department of Health's NIHR Biomedical Research Centre's funding
   scheme. Tammy Kalber is an EPSRC fellow (EP/L006472/1) and Sam Janes is
   a Wellcome Trust Senior fellow in Clinical Science (WT/091730/MA).
CR Aguilar S, 2007, STEM CELLS, V25, P1586, DOI 10.1634/stemcells.2006-0762
   [Anonymous], 1997, IMAGEJ
   Artemov D, 2003, MAGNET RESON MED, V49, P403, DOI 10.1002/mrm.10406
   Balivada S, 2010, BMC CANCER, V10, DOI 10.1186/1471-2407-10-119
   Basel MT, 2012, INT J NANOMED, V7, P297, DOI 10.2147/IJN.S28344
   Blanco-Andujar C, 2016, NANOMEDICINE-UK, V11, P121, DOI 10.2217/nnm.15.185
   Calderwood SK, 2005, INT J HYPERTHER, V21, P713, DOI 10.1080/02656730500340794
   CAVALIER.R, 1967, CANCER, V20, P1351, DOI 10.1002/1097-0142(196709)20:9<1351::AID-CNCR2820200902>3.0.CO;2-#
   Chan J, 2005, STEM CELLS, V23, P93, DOI 10.1634/stemcells.2004-0138
   Chen TJ, 2009, J BIOL INORG CHEM, V14, P253, DOI 10.1007/s00775-008-0445-9
   Chen YC, 2010, TOXICOL APPL PHARM, V245, P272, DOI 10.1016/j.taap.2010.03.011
   Fuggetta MP, 2000, ANTICANCER RES, V20, P1667
   Glockl G, 2006, J PHYS-CONDENS MAT, V18, pS2935, DOI 10.1088/0953-8984/18/38/S27
   Hall B, 2007, INT J HEMATOL, V86, P8, DOI 10.1532/IJH97.06230
   Henning TD, 2009, CONTRAST MEDIA MOL I, V4, P165, DOI 10.1002/cmmi.276
   Hergt R, 2006, J PHYS-CONDENS MAT, V18, pS2919, DOI 10.1088/0953-8984/18/38/S26
   Hiergeist R, 1999, J MAGN MAGN MATER, V201, P420, DOI 10.1016/S0304-8853(99)00145-6
   Hildebrandt B, 2002, CRIT REV ONCOL HEMAT, V43, P33, DOI 10.1016/S1040-8428(01)00179-2
   Ito A, 2006, CANCER IMMUNOL IMMUN, V55, P320, DOI 10.1007/s00262-005-0049-y
   Ito A, 2003, J BIOSCI BIOENG, V96, P364, DOI 10.1263/jbb.96.364
   Ito A, 2003, CANCER IMMUNOL IMMUN, V52, P80, DOI 10.1007/s00262-002-0335-x
   Ito A, 2013, NANOMEDICINE-UK, V8, P891, DOI [10.2217/NNM.12.142, 10.2217/nnm.12.142]
   Johannsen M, 2005, PROSTATE, V64, P283, DOI 10.1002/pros.20213
   Jordan A, 1997, INT J HYPERTHER, V13, P587, DOI 10.3109/02656739709023559
   Jordan A, 2006, J NEURO-ONCOL, V78, P7, DOI 10.1007/s11060-005-9059-z
   Jordan A, 2001, J MAGN MAGN MATER, V225, P118, DOI 10.1016/S0304-8853(00)01239-7
   Kallumadil M, 2009, J MAGN MAGN MATER, V321, P3650, DOI 10.1016/j.jmmm.2009.06.069
   Kidd S, 2009, STEM CELLS, V27, P2614, DOI 10.1002/stem.187
   Kobayashi T, 2014, NANOMEDICINE-UK, V9, P1715, DOI [10.2217/NNM.14.106, 10.2217/nnm.14.106]
   Kou G, 2008, BIOCHEM BIOPH RES CO, V374, P192, DOI 10.1016/j.bbrc.2008.06.126
   Kyrtatos PG, 2009, JACC-CARDIOVASC INTE, V2, P794, DOI 10.1016/j.jcin.2009.05.014
   Leuschner C, 2006, BREAST CANCER RES TR, V99, P163, DOI 10.1007/s10549-006-9199-7
   Loebinger MR, 2009, CANCER RES, V69, P8862, DOI 10.1158/0008-5472.CAN-09-1912
   Loebinger MR, 2009, CANCER RES, V69, P4134, DOI 10.1158/0008-5472.CAN-08-4698
   Manjili MH, 2002, INT J HYPERTHER, V18, P506, DOI 10.1080/02656730110116696
   Motoyama Jun, 2008, Biomagn Res Technol, V6, P2, DOI 10.1186/1477-044X-6-2
   Muthana M, 2010, INT J HYPERTHER, V26, P247, DOI 10.3109/02656730903413375
   Nakamizo A, 2005, CANCER RES, V65, P3307, DOI 10.1158/0008-5472.CAN-04-1874
   Peer D, 2007, NAT NANOTECHNOL, V2, P751, DOI 10.1038/nnano.2007.387
   Reimer P, 2003, EUR RADIOL, V13, P1266, DOI 10.1007/s00330-002-1721-7
   Riegler J, 2013, BIOMATERIALS, V34, P1987, DOI 10.1016/j.biomaterials.2012.11.040
   Riegler J, 2010, BIOMATERIALS, V31, P5366, DOI 10.1016/j.biomaterials.2010.03.032
   Sage EK, 2014, THORAX, V69, P638, DOI 10.1136/thoraxjnl-2013-204110
   Sato A, 2010, CANCER SCI, V101, P1939, DOI 10.1111/j.1349-7006.2010.01623.x
   Serda RE, 2007, MOL IMAGING, V6, P277, DOI 10.2310/7290.2007.00025
   Sonvico F, 2005, BIOCONJUGATE CHEM, V16, P1181, DOI 10.1021/bc050050z
   Studeny M, 2004, JNCI-J NATL CANCER I, V96, P1593, DOI 10.1093/jnci/djh299
   Thomas LA, 2009, J MATER CHEM, V19, P6529, DOI 10.1039/b908187a
   Vigor KL, 2010, BIOMATERIALS, V31, P1307, DOI 10.1016/j.biomaterials.2009.10.036
   Villanueva A, 2009, NANOTECHNOLOGY, V20, DOI 10.1088/0957-4484/20/11/115103
   Wang SH, 2003, J BIOMECH ENG-T ASME, V125, P794, DOI 10.1115/1.1632522
   Wildeboer RR, 2014, J PHYS D APPL PHYS, V47, DOI 10.1088/0022-3727/47/49/495003
   Yang LL, 2009, SMALL, V5, P235, DOI 10.1002/smll.200800714
   Yang L, 2009, GASTROENTEROLOGY, V136, P1514, DOI 10.1053/j.gastro.2009.01.006
   Zhang CF, 2007, CANCER RES, V67, P1555, DOI 10.1158/0008-5472.CAN-06-1668
NR 55
TC 31
Z9 31
U1 2
U2 30
PU DOVE MEDICAL PRESS LTD
PI ALBANY
PA PO BOX 300-008, ALBANY, AUCKLAND 0752, NEW ZEALAND
SN 1178-2013
J9 INT J NANOMED
JI Int. J. Nanomed.
PY 2016
VL 11
BP 1973
EP 1983
DI 10.2147/IJN.S94255
PG 11
WC Nanoscience & Nanotechnology; Pharmacology & Pharmacy
SC Science & Technology - Other Topics; Pharmacology & Pharmacy
GA DL3VJ
UT WOS:000375561200001
PM 27274229
OA DOAJ Gold, Green Published
DA 2021-05-03
ER

PT J
AU Martin, SD
   Brown, SD
   Wick, DA
   Nielsen, JS
   Kroeger, DR
   Twumasi-Boateng, K
   Holt, RA
   Nelson, BH
AF Martin, Spencer D.
   Brown, Scott D.
   Wick, Darin A.
   Nielsen, Julie S.
   Kroeger, David R.
   Twumasi-Boateng, Kwame
   Holt, Robert A.
   Nelson, Brad H.
TI Low Mutation Burden in Ovarian Cancer May Limit the Utility of
   Neoantigen-Targeted Vaccines
SO PLOS ONE
LA English
DT Article
ID UNIVERSITY-OF-CALIFORNIA; EXOME ANALYSIS REVEALS; MOLECULAR TUMOR BOARD;
   T-CELLS; PEPTIDE VACCINE; CTLA-4 BLOCKADE; DENDRITIC CELLS; SEQUENCING
   DATA; HUMAN-MELANOMA; NEO-ANTIGENS
AB Due to advances in sequencing technology, somatically mutated cancer antigens, or neoantigens, are now readily identifiable and have become compelling targets for immunotherapy. In particular, neoantigen-targeted vaccines have shown promise in several pre-clinical and clinical studies. However, to date, neoantigen-targeted vaccine studies have involved tumors with exceptionally high mutation burdens. It remains unclear whether neoantigen-targeted vaccines will be broadly applicable to cancers with intermediate to low mutation burdens, such as ovarian cancer. To address this, we assessed whether a derivative of the murine ovarian tumor model ID8 could be targeted with neoantigen vaccines. We performed whole exome and transcriptome sequencing on ID8-G7 cells. We identified 92 somatic mutations, 39 of which were transcribed, missense mutations. For the 17 top predicted MHC class I binding mutations, we immunized mice subcutaneously with synthetic long peptide vaccines encoding the relevant mutation. Seven of 17 vaccines induced robust mutation-specific CD4 and/or CD8 T cell responses. However, none of the vaccines prolonged survival of tumor-bearing mice in either the prophylactic or therapeutic setting. Moreover, none of the neoantigen-specific T cell lines recognized ID8-G7 tumor cells in vitro, indicating that the corresponding mutations did not give rise to bonafide MHC-presented epitopes. Additionally, bioinformatic analysis of The Cancer Genome Atlas data revealed that only 12% (26/220) of HGSC cases had a >= 90% likelihood of harboring at least one authentic, naturally processed and presented neoantigen versus 51% (80/158) of lung cancers. Our findings highlight the limitations of applying neoantigen-targeted vaccines to tumor types with intermediate/low mutation burdens.
C1 [Martin, Spencer D.; Wick, Darin A.; Nielsen, Julie S.; Kroeger, David R.; Twumasi-Boateng, Kwame; Nelson, Brad H.] British Columbia Canc Agcy, Trev & Joyce Deeley Res Ctr, Victoria, BC, Canada.
   [Martin, Spencer D.] Univ British Columbia, Interdisciplinary Oncol Program, Vancouver, BC V5Z 1M9, Canada.
   [Martin, Spencer D.; Brown, Scott D.; Holt, Robert A.] British Columbia Canc Agcy, Michael Smiths Genome Sci Ctr, Vancouver, BC V5Z 4E6, Canada.
   [Holt, Robert A.] Simon Fraser Univ, Mol Biol & Biochem, Vancouver, BC, Canada.
   [Holt, Robert A.; Nelson, Brad H.] Univ British Columbia, Dept Med Genet, Vancouver, BC, Canada.
   [Nelson, Brad H.] Univ Victoria, Dept Microbiol & Biochem, Victoria, BC, Canada.
RP Nelson, BH (corresponding author), British Columbia Canc Agcy, Trev & Joyce Deeley Res Ctr, Victoria, BC, Canada.; Nelson, BH (corresponding author), Univ British Columbia, Dept Med Genet, Vancouver, BC, Canada.; Nelson, BH (corresponding author), Univ Victoria, Dept Microbiol & Biochem, Victoria, BC, Canada.
EM bnelson@bccrc.ca
RI Holt, Robert A/C-3303-2009
OI Holt, Robert A/0000-0002-7259-1247; Martin, Spencer/0000-0001-5914-0305;
   Nelson, Brad/0000-0002-4445-5539; Brown, Scott/0000-0003-4000-4148;
   Martin, Spencer/0000-0001-7002-1083
FU Canadian Institutes of Health ResearchCanadian Institutes of Health
   Research (CIHR) [MOP137133, 201110GSD-277623-204857]; United States
   Department of DefenseUnited States Department of Defense [OC110435];
   Canadian Breast Cancer FoundationCanadian Cancer Society (CCS); British
   Columbia Cancer Foundation
FX This study was supported by the Canadian Institutes of Health Research
   (SDM, RAH, BHN) (MOP137133, 201110GSD-277623-204857),
   http://www.cihr-irsc.gc.ca; United States Department of Defense (RAH,
   BHN) (OC110435), http://www.defense.gov/; Canadian Breast Cancer
   Foundation (SDM, RAH, BHN), http://www.cbcf.org, and the British
   Columbia Cancer Foundation (RAH, BHN), http://bccancerfoundation.com.
   The funders had no role in study design, data collection and analysis,
   decision to publish, or preparation of the manuscript.
CR Alexandrov LB, 2013, NATURE, V500, P415, DOI 10.1038/nature12477
   Assarsson E, 2007, J IMMUNOL, V178, P7890, DOI 10.4049/jimmunol.178.12.7890
   Backert L, 2015, GENOME MED, V7, DOI 10.1186/s13073-015-0245-0
   Bagnoli M, 2003, GYNECOL ONCOL, V88, pS140, DOI 10.1006/gyno.2002.6705
   Bowtell DD, 2015, NAT REV CANCER, V15, P668, DOI 10.1038/nrc4019
   Brown SD, 2014, GENOME RES, V24, P743, DOI 10.1101/gr.165985.113
   Carbone DP, 2005, J CLIN ONCOL, V23, P5099, DOI 10.1200/JCO.2005.03.158
   Castle JC, 2012, CANCER RES, V72, P1081, DOI 10.1158/0008-5472.CAN-11-3722
   Cho S, 2013, ANTICANCER RES, V33, P1317
   Chui MH, 2013, ADV ANAT PATHOL, V20, P378, DOI 10.1097/PAP.0b013e3182a92cf8
   Ciriello G, 2013, NAT GENET, V45, P1127, DOI 10.1038/ng.2762
   Cohen CJ, 2015, J CLIN INVEST, V125, P3981, DOI 10.1172/JCI82416
   Duan F, 2014, J EXP MED, V211, P2231, DOI 10.1084/jem.20141308
   Dunn GP, 2004, ANNU REV IMMUNOL, V22, P329, DOI 10.1146/annurev.immunol.22.012703.104803
   Duraiswamy J, 2013, CANCER RES, V73, P3591, DOI 10.1158/0008-5472.CAN-12-4100
   Engels B, 2013, CANCER CELL, V23, P516, DOI 10.1016/j.ccr.2013.03.018
   Fasso M, 2008, P NATL ACAD SCI USA, V105, P3509, DOI 10.1073/pnas.0712269105
   Fritsch EF, 2014, CANCER IMMUNOL RES, V2, P522, DOI 10.1158/2326-6066.CIR-13-0227
   Gowthaman U, 2008, J PROTEOME RES, V7, P154, DOI 10.1021/pr070527b
   Gubin MM, 2014, NATURE, V515, P577, DOI 10.1038/nature13988
   Heemskerk B, 2013, EMBO J, V32, P194, DOI 10.1038/emboj.2012.333
   HOGQUIST KA, 1994, CELL, V76, P17, DOI 10.1016/0092-8674(94)90169-4
   Hoof I, 2009, IMMUNOGENETICS, V61, P1, DOI 10.1007/s00251-008-0341-z
   Howitt BE, 2015, JAMA ONCOL
   Jain N, 2009, CANCER-AM CANCER SOC, V115, P3924, DOI 10.1002/cncr.24468
   Janetzki S, 2009, IMMUNITY, V31, P527, DOI 10.1016/j.immuni.2009.09.007
   Kammertoens T, 2013, CANCER CELL, V23, P429, DOI 10.1016/j.ccr.2013.04.004
   Kandoth C, 2013, NATURE, V502, P333, DOI 10.1038/nature12634
   Kawase T, 2007, BLOOD, V110, P1055, DOI 10.1182/blood-2007-02-075911
   Kershaw MH, 2006, CLIN CANCER RES, V12, P6106, DOI 10.1158/1078-0432.CCR-06-1183
   Kreiter S, 2015, NATURE, V520, P692, DOI 10.1038/nature14426
   Krempski J, 2011, J IMMUNOL, V186, P6905, DOI 10.4049/jimmunol.1100274
   Lawrence MS, 2014, NATURE, V505, P495, DOI 10.1038/nature12912
   Lawrence MS, 2013, NATURE, V499, P214, DOI 10.1038/nature12213
   LeBlanc VG, 2015, CANCERS, V7, P1925, DOI 10.3390/cancers7030869
   Li H, 2009, BIOINFORMATICS, V25, P2078, DOI 10.1093/bioinformatics/btp352
   Li H, 2009, BIOINFORMATICS, V25, P1754, DOI 10.1093/bioinformatics/btp324
   Linnemann C, 2015, NAT MED, V21, P81, DOI 10.1038/nm.3773
   Lu YC, 2015, SEMIN IMMUNOL
   Lu YC, 2014, CLIN CANCER RES, V20, P3401, DOI 10.1158/1078-0432.CCR-14-0433
   Lupetti R, 1998, J EXP MED, V188, P1005, DOI 10.1084/jem.188.6.1005
   Martin SD, 2015, ANN ONCOL
   Matsushita H, 2012, NATURE, V482, P400, DOI 10.1038/nature10755
   McGranahan N, 2016, SCIENCE
   Obenaus M, 2015, NAT BIOTECHNOL, V33, P402, DOI 10.1038/nbt.3147
   Odunsi K, 2012, P NATL ACAD SCI USA, V109, P5797, DOI 10.1073/pnas.1117208109
   Ohno S, 2009, ANTICANCER RES, V29, P4779
   Parker BA, 2015, J ONCOL PRACT, V11, P442, DOI 10.1200/JOP.2015.004127
   Patch AM, 2015, NATURE, V521, P489, DOI 10.1038/nature14410
   Paul S, 2013, J IMMUNOL, V191, P5831, DOI 10.4049/jimmunol.1302101
   Rahma OE, 2014, J TRANSL MED, V12, DOI 10.1186/1479-5876-12-55
   Rahma OE, 2012, CANCER IMMUNOL IMMUN, V61, P373, DOI 10.1007/s00262-011-1100-9
   Rajasagi M, 2014, BLOOD, V124, P453, DOI 10.1182/blood-2014-04-567933
   Rizvi NA, 2015, SCIENCE, V348, P124, DOI 10.1126/science.aaa1348
   Robbins PF, 2013, NAT MED, V19, P747, DOI 10.1038/nm.3161
   Robinson JT, 2011, NAT BIOTECHNOL, V29, P24, DOI 10.1038/nbt.1754
   Roby KF, 2000, CARCINOGENESIS, V21, P585, DOI 10.1093/carcin/21.4.585
   Rooney MS, 2015, CELL, V160, P48, DOI 10.1016/j.cell.2014.12.033
   Schumacher TN, 2015, SCIENCE, V348, P69, DOI 10.1126/science.aaa4971
   Schwaederle M, 2014, ONCOLOGIST, V19, P631, DOI 10.1634/theoncologist.2013-0405
   Singh SP, 2015, HUM IMMUNOL
   Snyder A, 2014, NEW ENGL J MED, V371, P2189, DOI 10.1056/NEJMoa1406498
   Strickland KC, 2016, ONCOTARGET, DOI 10.18632/oncotarget.7277
   Tran E, 2015, SCIENCE
   Tran E, 2014, SCIENCE, V344, P641, DOI 10.1126/science.1251102
   Van Allen EM, 2015, SCIENCE, V350, P207, DOI 10.1126/science.aad0095
   van Buuren MM, 2014, ONCOIMMUNOLOGY, V3, DOI 10.4161/onci.28836
   van Rooij N, 2013, J CLIN ONCOL, V31, pE439, DOI 10.1200/JCO.2012.47.7521
   Vogelstein B, 2013, SCIENCE, V339, P1546, DOI 10.1126/science.1235122
   Wall EM, 2007, CANCER RES, V67, P6442, DOI 10.1158/0008-5472.CAN-07-0622
   Wang K, 2010, NUCLEIC ACIDS RES, V38, DOI 10.1093/nar/gkq603
   Wick DA, 2014, CLIN CANCER RES, V20, P1125, DOI 10.1158/1078-0432.CCR-13-2147
   Wick DA, 2011, VACCINE, V29, P984, DOI 10.1016/j.vaccine.2010.11.036
   Yadav M, 2014, NATURE, V515, P572, DOI 10.1038/nature14001
   Yang T, 2007, CLIN CANCER RES, V13, P7172, DOI 10.1158/1078-0432.CCR-07-1724
   Yokokawa J, 2005, CLIN CANCER RES, V11, P6342, DOI 10.1158/1078-0432.CCR-05-0596
   Yotnda P, 1998, J CLIN INVEST, V101, P2290, DOI 10.1172/JCI488
   Zhang L, 2003, NEW ENGL J MED, V348, P203, DOI 10.1056/NEJMoa020177
   Zsiros E, 2014, CURR OPIN ONCOL, V26, P492, DOI 10.1097/CCO.0000000000000111
NR 79
TC 59
Z9 61
U1 0
U2 27
PU PUBLIC LIBRARY SCIENCE
PI SAN FRANCISCO
PA 1160 BATTERY STREET, STE 100, SAN FRANCISCO, CA 94111 USA
SN 1932-6203
J9 PLOS ONE
JI PLoS One
PD MAY 18
PY 2016
VL 11
IS 5
AR e0155189
DI 10.1371/journal.pone.0155189
PG 22
WC Multidisciplinary Sciences
SC Science & Technology - Other Topics
GA DM3ZU
UT WOS:000376286100039
PM 27192170
OA DOAJ Gold, Green Published
DA 2021-05-03
ER

PT J
AU Illei, PB
   Alewine, C
   Zahurak, M
   Cowan, ML
   Montgomery, E
   Hassan, R
   Xiang, LM
   Pastan, I
   Kelly, RJ
AF Illei, Peter B.
   Alewine, Christine
   Zahurak, Marianna
   Cowan, Morgan L.
   Montgomery, Elizabeth
   Hassan, Raffit
   Xiang, Laiman
   Pastan, Ira
   Kelly, Ronan J.
TI Mesothelin Expression in Advanced Gastroesophageal Cancer Represents a
   Novel Target for Immunotherapy
SO APPLIED IMMUNOHISTOCHEMISTRY & MOLECULAR MORPHOLOGY
LA English
DT Article
DE carcinoma; expression; gastric; gastroesophageal; immunotherapy
   mesothelin; target
ID GASTRIC-CANCER; JUNCTION ADENOCARCINOMA; ANTITUMOR-ACTIVITY; SERUM
   MESOTHELIN; IMMUNOTOXIN SS1P; OVARIAN CANCERS; BREAST-CANCER;
   COMBINATION; VALIDATION; CISPLATIN
AB The identification of new therapeutic targets is of profound importance if we are to improve outcomes in gastroesophageal cancer. This study assessed the rate of mesothelin expression in tumors of western patients with upper gastrointestinal tract carcinomas. In addition, the AGS gastric cancer cell line was tested for sensitivity to SS1(dsFv)PE38, a mesothelin-targeting immunotoxin. Previously constructed tissue microarrays containing samples from 127 patients with gastroesophageal adenocarcinomas were examined by immunohistochemistry (IHC) for mesothelin expression. Labeling for HER2-neu, E-cadherin, and c-met were also assessed. Tumors were considered positive for mesothelin if at least moderate cytoplasmic/membranous or luminal staining was present in minimum 10% of the neoplastic cells. The AGS gastric cancer cell line was assessed for surface mesothelin expression by flow cytometry and the viability of cells treated with SS1P was measured. Gastroesophageal cancers were mesothelin positive in 64 of 127 tumors [50.4%; 95% confidence interval (CI), 41.4%-59.4%], whereas only 9 carcinomas (7.1%; 95% CI, 3.3%-13.0%) were HER2-neu IHC 3+ positive and 8 (6.6%; 95% CI, 2.9%-12.5%) were c-met positive. Mesothelin expression increased from stage I to stage IV tumors (37.5% to 56.3%, respectively, P=0.10). The AGS gastric cancer cell line was sensitive to the immunotoxin with an EC50 value in the low picomolar range (0.4 ng/mL). A gastric cancer cell line derived from a western patient was exquisitely sensitive to the mesothelin-targeted immunotoxin SS1P. Clinical trials involving novel mesothelin targeted immunotherapeutics in gastroesophageal cancer are currently in development.
C1 [Illei, Peter B.; Cowan, Morgan L.; Montgomery, Elizabeth] Johns Hopkins Univ, Sch Med, Dept Pathol, Baltimore, MD 21287 USA.
   [Kelly, Ronan J.] Johns Hopkins Univ, Sch Med, Sidney Kimmel Comprehens Canc Ctr, 406 N Broadway, Baltimore, MD 21287 USA.
   [Alewine, Christine; Zahurak, Marianna; Hassan, Raffit; Xiang, Laiman; Pastan, Ira] NCI, Mol Biol Lab, Ctr Canc Res, NIH, Bethesda, MD 20892 USA.
RP Kelly, RJ (corresponding author), Johns Hopkins Univ, Sch Med, Sidney Kimmel Comprehens Canc Ctr, 406 N Broadway, Baltimore, MD 21287 USA.
EM rkelly25@jhmi.edu
RI pastan, ira/P-9319-2019
OI pastan, ira/0000-0002-9223-0270
FU Sidney Kimmel Comprehensive Cancer Center Core Grant [P30 CA006973];
   Intramural Research Program of the NIHUnited States Department of Health
   & Human ServicesNational Institutes of Health (NIH) - USA; National
   Cancer Institute, Center for Cancer ResearchUnited States Department of
   Health & Human ServicesNational Institutes of Health (NIH) - USANIH
   National Cancer Institute (NCI); NATIONAL CANCER INSTITUTEUnited States
   Department of Health & Human ServicesNational Institutes of Health (NIH)
   - USANIH National Cancer Institute (NCI) [P30CA006973, ZIABC008753,
   ZIABC010298] Funding Source: NIH RePORTER
FX Supported in part by the Sidney Kimmel Comprehensive Cancer Center Core
   Grant P30 CA006973 and by the Intramural Research Program of the NIH,
   National Cancer Institute, Center for Cancer Research.
CR Ali A, 2014, BMC CLIN PATHOL, V14, DOI 10.1186/1472-6890-14-35
   Argani P, 2001, CLIN CANCER RES, V7, P3862
   Baba K, 2012, J SURG ONCOL, V105, P195, DOI 10.1002/jso.22024
   Bang YJ, 2010, LANCET, V376, P1302
   Bass AJ, 2014, NATURE, V513, P202, DOI 10.1038/nature13480
   Beatty GL, 2014, CANCER IMMUNOL RES, V2, P112, DOI 10.1158/2326-6066.CIR-13-0170
   CHANG K, 1992, INT J CANCER, V50, P373, DOI 10.1002/ijc.2910500308
   Chang K, 1996, P NATL ACAD SCI USA, V93, P136, DOI 10.1073/pnas.93.1.136
   Dulak AM, 2012, CANCER RES, V72, P4383, DOI 10.1158/0008-5472.CAN-11-3893
   Einama T, 2012, BRIT J CANCER, V107, P137, DOI 10.1038/bjc.2012.235
   Fuchs CS, 2014, LANCET, V383, P31, DOI 10.1016/S0140-6736(13)61719-5
   Gomez-Martin C, 2012, J CLIN PATHOL, V65, P751, DOI 10.1136/jclinpath-2012-200774
   Hassan R, 2005, APPL IMMUNOHISTO M M, V13, P243, DOI 10.1097/01.pai.00000141545.36485.d6
   Hassan R, 2005, AM J CLIN PATHOL, V124, P838, DOI 10.1309/F1B64CL7H8VJKEAF
   Hassan Raffit, 2007, Cancer Immun, V7, P20
   Hassan R, 2014, CANCER-AM CANCER SOC, V120, P3311, DOI 10.1002/cncr.28875
   Hofmann M, 2008, HISTOPATHOLOGY, V52, P797, DOI 10.1111/j.1365-2559.2008.03028.x
   Iveson T, 2014, LANCET ONCOL, V15, P1007, DOI 10.1016/S1470-2045(14)70023-3
   Kelly RJ, 2012, MOL CANCER THER, V11, P517, DOI 10.1158/1535-7163.MCT-11-0454
   Koeppen HJT, 2012, MOD PATHOL S2, V25, p480A
   Le DT, 2012, CLIN CANCER RES, V18, P858, DOI 10.1158/1078-0432.CCR-11-2121
   Li YR, 2014, BREAST CANCER RES TR, V147, P675, DOI 10.1007/s10549-014-3077-5
   Ordonez NG, 2003, AM J SURG PATHOL, V27, P1418, DOI 10.1097/00000478-200311000-00003
   Ordonez NG, 2003, MODERN PATHOL, V16, P192, DOI 10.1097/01.MP.0000056981.16578.C3
   Parinyanitikul N, 2013, CLIN BREAST CANCER, V13, P378, DOI 10.1016/j.clbc.2013.05.001
   Pastan Ira, 2004, Methods Mol Biol, V248, P503
   Rizk NP, 2012, CANCER EPIDEM BIOMAR, V21, P482, DOI 10.1158/1055-9965.EPI-11-0993
   Ruschoff J, 2010, VIRCHOWS ARCH, V457, P299, DOI 10.1007/s00428-010-0952-2
   Spigel DR, 2013, J CLIN ONCOL, V31, P4105, DOI 10.1200/JCO.2012.47.4189
   Zhang YJ, 2006, CLIN CANCER RES, V12, P4695, DOI 10.1158/1078-0432.CCR-06-0346
NR 30
TC 9
Z9 10
U1 1
U2 5
PU LIPPINCOTT WILLIAMS & WILKINS
PI PHILADELPHIA
PA TWO COMMERCE SQ, 2001 MARKET ST, PHILADELPHIA, PA 19103 USA
SN 1541-2016
EI 1533-4058
J9 APPL IMMUNOHISTO M M
JI Appl. Immunohistochem.
PD APR
PY 2016
VL 24
IS 4
BP 246
EP 252
DI 10.1097/PAI.0000000000000292
PG 7
WC Anatomy & Morphology; Medical Laboratory Technology; Pathology
SC Anatomy & Morphology; Medical Laboratory Technology; Pathology
GA DK6MH
UT WOS:000375037700005
PM 26894650
OA Green Accepted
DA 2021-05-03
ER

PT J
AU Liang, L
   Jiang, Y
   Chen, JS
   Niu, N
   Piao, J
   Ning, J
   Zu, YL
   Zhang, J
   Liu, JS
AF Liang, Li
   Jiang, Yi
   Chen, Jun-Song
   Niu, Na
   Piao, Jin
   Ning, Jing
   Zu, Youli
   Zhang, Jing
   Liu, Jinsong
TI B7-H4 expression in ovarian serous carcinoma: a study of 306 cases
SO HUMAN PATHOLOGY
LA English
DT Article
DE Ovarian cancer; Fallopian tube; B7-H4; Immunohistochemistry;
   Immunotherapy
ID B7 FAMILY; POOR-PROGNOSIS; CANCER; SERUM; VALIDATION; BIOMARKER;
   LIGANDS; PROTEIN
AB The B7 family of immune costimulatory ligands is a group of cell surface proteins that bind to the surface receptors of lymphocytes to fine-tune immune responses. The aberrant expression of these proteins plays a key role in tumor immune evasion. Immunotherapy targeting certain B7 family members, including programmed death ligand 1, has proven quite effective in suppressing tumor growth. However, why such therapy works in only a subgroup of tumors is unclear. We hypothesized that other B7 family members, either alone or in concert with programmed death ligand 1, play a crucial role in tumor pathogenesis and progression. We therefore examined the expression of a newly discovered B7 family member, B7-H4, in 306 cases of ovarian serous carcinoma by immunohistochemistry. We found that 91% (267/293) of the high-grade ovarian serous carcinomas and 69% (9/13) of the low-grade ovarian serous carcinomas expressed B7-H4. The difference between B7-H4 expression in high-grade and low-grade ovarian serous carcinoma was statistically significant (P =.002). Moreover, B7-H4 protein expression in high-grade serous carcinoma was associated with tumor stage (P <.01) but not overall survival or disease-free survival. In conclusion, B7-H4 is frequently expressed in ovarian serous carcinomas, especially high-grade serous carcinomas, and may represent a novel immunotherapeutic target in this cancer. (C) 2016 Elsevier Inc. All rights reserved.
C1 [Liang, Li; Jiang, Yi; Chen, Jun-Song; Niu, Na; Liu, Jinsong] Univ Texas MD Anderson Canc Ctr, Dept Pathol, Houston, TX 77030 USA.
   [Jiang, Yi] Nanjing Med Univ, Affiliated Hosp 1, Dept Obstet & Gynecol, Nanjing 210029, Jiangsu, Peoples R China.
   [Piao, Jin; Ning, Jing] Univ Texas MD Anderson Canc Ctr, Dept Biostat, Houston, TX 77030 USA.
   [Zu, Youli] Houston Methodist Hosp, Dept Pathol & Genom Med, Houston, TX 77030 USA.
   [Zhang, Jing] Fourth Mil Med Univ, Xijing Hosp, Dept Pathol, Xian 710032, Peoples R China.
RP Liu, JS (corresponding author), Univ Texas MD Anderson Canc Ctr, Dept Pathol, Houston, TX 77030 USA.; Zu, YL (corresponding author), Houston Methodist Hosp, Dept Pathol & Genom Med, Houston, TX 77030 USA.; Zhang, J (corresponding author), Fourth Mil Med Univ, Xijing Hosp, Dept Pathol, Xian 710032, Peoples R China.
EM yzu@HoustonMethodist.org; jzhang@fmmu.edu.cn; jliu@mdanderson.org
RI Piao, Jin/AAU-6145-2020
OI Piao, Jin/0000-0003-0516-6280
FU Cancer Prevention and Research Institute of Texas; MD Anderson Cancer
   Center SPORE in Ovarian Cancer (National Institutes of Health Grant);
   Sister Institution Grant from MD Anderson Cancer Center Global Academic
   Programs; National Institutes of HealthUnited States Department of
   Health & Human ServicesNational Institutes of Health (NIH) - USA
   [T32CA163185]; NATIONAL CANCER INSTITUTEUnited States Department of
   Health & Human ServicesNational Institutes of Health (NIH) - USANIH
   National Cancer Institute (NCI) [R01CA151955, T32CA163185, R33CA173382,
   P30CA016672] Funding Source: NIH RePORTER
FX This work was supported in part by a grant from the Cancer Prevention
   and Research Institute of Texas, The MD Anderson Cancer Center SPORE in
   Ovarian Cancer (National Institutes of Health Grant), a Sister
   Institution Grant from MD Anderson Cancer Center Global Academic
   Programs. Dr Li Liang is supported by a training grant (T32CA163185)
   from the National Institutes of Health.
CR Carreno BM, 2005, CURR OPIN PHARMACOL, V5, P424, DOI 10.1016/j.coph.2005.02.003
   Ceeraz S, 2013, TRENDS IMMUNOL, V34, P556, DOI 10.1016/j.it.2013.07.003
   Chang B, 2009, MODERN PATHOL, V22, P817, DOI 10.1038/modpathol.2009.35
   Choi IH, 2003, J IMMUNOL, V171, P4650, DOI 10.4049/jimmunol.171.9.4650
   Collins M, 2005, GENOME BIOL, V6, DOI 10.1186/gb-2005-6-6-223
   Dangaj D, 2013, ONCOIMMUNOLOGY, V2
   Dangaj D, 2015, METHODS MOL BIOL, V1319, P37, DOI 10.1007/978-1-4939-2748-7_2
   Dangaj D, 2013, CANCER RES, V73, P4820, DOI 10.1158/0008-5472.CAN-12-3457
   Kryczek I, 2007, CANCER RES, V67, P8900, DOI 10.1158/0008-5472.CAN-07-1866
   Kurman R.J., 2014, WHO CLASSIFICATION T
   Leung Joanne, 2014, Immune Netw, V14, P265, DOI 10.4110/in.2014.14.6.265
   Malpica A, 2004, AM J SURG PATHOL, V28, P496, DOI 10.1097/00000478-200404000-00009
   Oikonomopoulou K, 2008, BRIT J CANCER, V99, P1103, DOI 10.1038/sj.bjc.6604630
   Prat J, 2014, INT J GYNECOL OBSTET, V124, P1, DOI 10.1016/j.ijgo.2013.10.001
   Rosen DG, 2004, MODERN PATHOL, V17, P790, DOI 10.1038/modpathol.3800120
   Salceda S, 2005, EXP CELL RES, V306, P128, DOI 10.1016/j.yexcr.2005.01.018
   Simon I, 2006, CANCER RES, V66, P1570, DOI 10.1158/0008-5472.CAN-04-3550
   Simon I, 2007, GYNECOL ONCOL, V106, P112, DOI 10.1016/j.ygyno.2007.03.007
   Simon RA, 2009, HUM PATHOL, V40, P252, DOI 10.1016/j.humpath.2008.07.014
   Smith JB, 2014, GYNECOL ONCOL, V134, P181, DOI 10.1016/j.ygyno.2014.03.553
   Tringler B, 2006, GYNECOL ONCOL, V100, P44, DOI 10.1016/j.ygyno.2005.08.060
   Zhang J, 2012, HUM PATHOL, V43, P1405, DOI 10.1016/j.humpath.2011.10.016
   Zhang J, 2012, MODERN PATHOL, V25, P456, DOI 10.1038/modpathol.2011.170
NR 23
TC 15
Z9 17
U1 0
U2 2
PU W B SAUNDERS CO-ELSEVIER INC
PI PHILADELPHIA
PA 1600 JOHN F KENNEDY BOULEVARD, STE 1800, PHILADELPHIA, PA 19103-2899 USA
SN 0046-8177
EI 1532-8392
J9 HUM PATHOL
JI Hum. Pathol.
PD NOV
PY 2016
VL 57
BP 1
EP 6
DI 10.1016/j.humpath.2016.06.011
PG 6
WC Pathology
SC Pathology
GA EA5FK
UT WOS:000386644600001
PM 27349304
OA Green Accepted
DA 2021-05-03
ER

PT J
AU Shi, MC
   Kleski, KA
   Trabbic, KR
   Bourgault, JP
   Andreana, PR
AF Shi, Mengchao
   Kleski, Kristopher A.
   Trabbic, Kevin R.
   Bourgault, Jean-Paul
   Andreana, Peter R.
TI Sialyl-Tn Polysaccharide A1 as an Entirely Carbohydrate Immunogen:
   Synthesis and Immunological Evaluation
SO JOURNAL OF THE AMERICAN CHEMICAL SOCIETY
LA English
DT Article
ID ACTIVE SPECIFIC IMMUNOTHERAPY; ONE-POT SYNTHESIS; KLH CANCER VACCINE;
   STEREOSELECTIVE-SYNTHESIS; LIPID-A; CONJUGATE VACCINE; OVARIAN-CANCER;
   BREAST-CANCER; GLOBO-H; EFFICIENT SIALYLATION
AB Sialyl Thomsen-nouveau (STn) is a tumor-associated carbohydrate antigen (TACA) that is overexpressed hi a variety of carcinomas such as breast, ovarian, and colon cancer. In normal tissue, STn is not detectable, which is critical for opportunities in developing cancer immunotherapies. A novel, entirely carbohydrate, semisynthetic STn-polysaccharide (PS) A1 conjugate was prepared and evaluated in CS7BL/6 mice. STn-PS A1 was combined with commercially available monophosphoryl lipid A-based adjuvant, and after immunization, ELISA indicated a strong immune response for inducing anti STn IgM/IgG antibodies. The specificity of these antibodies was concomitantly investigated using FACS analysis, and the results indicated excellent cell surface binding events to STn-expressing cancer cell lines MCF-7 and OVCAR-5. An INF-gamma ELISpot assay was conducted to further confirm a robust cellular immunity invoked by STn-PS A1. Most importantly, the raised antibodies conferred complement-dependent cellular cytotoxicity against MCF-7 and OVCAR-5 cells.
C1 [Andreana, Peter R.] Univ Toledo, Dept Chem & Biochem, 2801 West Bancroft St, Toledo, OH 43606 USA.
   Univ Toledo, Sch Green Chem & Engn, 2801 West Bancroft St, Toledo, OH 43606 USA.
RP Andreana, PR (corresponding author), Univ Toledo, Dept Chem & Biochem, 2801 West Bancroft St, Toledo, OH 43606 USA.
EM peter.andreana@utoledo.edu
RI Shi, Mengchao/T-7940-2018
OI Shi, Mengchao/0000-0002-8174-3302
FU National Institutes of Health (NIH NCI)United States Department of
   Health & Human ServicesNational Institutes of Health (NIH) - USANIH
   National Cancer Institute (NCI) [R01 CA156661]; NATIONAL CANCER
   INSTITUTEUnited States Department of Health & Human ServicesNational
   Institutes of Health (NIH) - USANIH National Cancer Institute (NCI)
   [R01CA156661] Funding Source: NIH RePORTER
FX Support for this work was provided by the National Institutes of Health
   (NIH NCI R01 CA156661). The authors thank Dr. Kandace Williams of the
   University of Toledo College of Medicine and Life Sciences for providing
   the MCF-10A cell line and advice on specific aspects regarding our
   biostudies, Dr. Andrea Kalinoski of the Department of Surgery and the
   University of Toledo Advanced Microscopy and Imaging Center for
   assistance with FACS, Dr. Frederic Valeriote and Dr. Halina
   Pietraszkiewicz of 21st Century Therapeutics and Henry Ford Health
   Systems for providing MCF-7 and OVCAR-5 cell lines and expertise with
   tissue cell culture, Dr. Yong-Wah Kim in the Department of Chemistry and
   Biochemistry at the University of Toledo for providing assistance with
   the NMR instrument, Prof. Marcia McInerney and Dr. Michael Morran of the
   University of Toledo College of Pharmacy and Pharmaceutical Sciences for
   providing help with the ELISpot assay, and Prof. Anthony Quinn of the
   University of Toledo Biological Science department for providing advice
   on the cellular immunity test and cell preparation.
CR Akita K, 2012, INT J GYNECOL CANCER, V22, P531, DOI 10.1097/IGC.0b013e3182473292
   Banchereau J, 1998, NATURE, V392, P245, DOI 10.1038/32588
   BAUMANN H, 1992, BIOCHEMISTRY-US, V31, P4081, DOI 10.1021/bi00131a026
   Berti F, 2013, ACS CHEM BIOL, V8, P1653, DOI 10.1021/cb400423g
   Bhattacharyya S, 2001, J CHEM SOC PERK T 1, P886, DOI 10.1039/b009448j
   Boons GJ, 2000, CHEM REV, V100, P4539, DOI 10.1021/cr990313g
   Bosse F, 2002, J ORG CHEM, V67, P6659, DOI 10.1021/jo025834+
   Bourgault JP, 2014, ORG BIOMOL CHEM, V12, P1699, DOI 10.1039/c4ob00128a
   Buskas T., 2009, J CHEM SOC CHEM COMM, P5335, DOI 10.1039/b908664c
   Cai H, 2014, ANGEW CHEM INT EDIT, V53, P1699, DOI 10.1002/anie.201308875
   Cai ST, 2003, ORG LETT, V5, P3827, DOI 10.1021/ol0353161
   CAO SD, 1995, TETRAHEDRON, V51, P6679, DOI 10.1016/0040-4020(95)00325-3
   Castro-Palomino JC, 1998, J AM CHEM SOC, V120, P5434, DOI 10.1021/ja9740327
   Chentoufi AA, 2009, ARCH IMMUNOL THER EX, V57, P409, DOI 10.1007/s00005-009-0049-2
   Chuang HY, 2013, J AM CHEM SOC, V135, P11140, DOI 10.1021/ja403609x
   COLEY WB, 1991, CLIN ORTHOP RELAT R, P3
   Crich D, 2008, ORG LETT, V10, P4033, DOI 10.1021/ol801548k
   Crich D, 2007, J ORG CHEM, V72, P2387, DOI 10.1021/jo062431r
   Danishefsky SJ, 2015, ACCOUNTS CHEM RES, V48, P643, DOI 10.1021/ar5004187
   De Silva RA, 2009, J AM CHEM SOC, V131, P9622, DOI 10.1021/ja902607a
   DEVINE PL, 1995, DIS MARKERS, V12, P175
   Dickler MN, 1999, CLIN CANCER RES, V5, P2773
   Dryhurst G, 2015, PERIODATE OXIDATION, V2
   Dube DH, 2005, NAT REV DRUG DISCOV, V4, P477, DOI 10.1038/nrd1751
   Dziadek S, 2004, CHEM-EUR J, V10, P4150, DOI 10.1002/chem.200400228
   Dziadek S, 2006, CHEM-EUR J, V12, P4981, DOI 10.1002/chem.200600144
   Fox CB, 2010, SUBCELL BIOCHEM, V53, P303, DOI 10.1007/978-90-481-9078-2_14
   Freire T, 2006, MINI-REV MED CHEM, V6, P1357, DOI 10.2174/138955706778992996
   Haberman JM, 2003, ORG LETT, V5, P2539, DOI 10.1021/ol034815z
   HERZENBERG LA, 1980, NATURE, V285, P664, DOI 10.1038/285664a0
   Holmberg LA, 2001, EXPERT OPIN BIOL TH, V1, P881, DOI 10.1517/14712598.1.5.881
   Hsu CH, 2010, CHEM-EUR J, V16, P1754, DOI 10.1002/chem.200903035
   IJIMA H, 1988, CARBOHYD RES, V172, P183
   INOUE M, 1992, OBSTET GYNECOL, V79, P434, DOI 10.1097/00006250-199203000-00022
   Kaiser A, 2009, ANGEW CHEM INT EDIT, V48, P7551, DOI 10.1002/anie.200902564
   Kancharla PK, 2014, J AM CHEM SOC, V136, P5472, DOI 10.1021/ja501276r
   Kancharla PK, 2012, ANGEW CHEM INT EDIT, V51, P11105, DOI 10.1002/anie.201204400
   KONDO H, 1992, J AM CHEM SOC, V114, P8748, DOI 10.1021/ja00048a085
   Kurikka S, 1996, VACCINE, V14, P1239, DOI 10.1016/S0264-410X(96)00025-4
   Lakshminarayanan V, 2012, P NATL ACAD SCI USA, V109, P261, DOI 10.1073/pnas.1115166109
   Lee HY, 2014, J AM CHEM SOC, V136, P16844, DOI 10.1021/ja508040d
   Liao GC, 2015, CHEM COMMUN, V51, P9647, DOI 10.1039/c5cc01794g
   Liao HY, 2010, J AM CHEM SOC, V132, P14849, DOI 10.1021/ja104657b
   LIEBE B, 1994, TETRAHEDRON LETT, V35, P8777, DOI 10.1016/S0040-4039(00)78495-4
   Livingston P, 1997, CANCER IMMUNOL IMMUN, V43, P324, DOI 10.1007/s002620050340
   Loser R, 2008, ANGEW CHEM INT EDIT, V47, P4331, DOI 10.1002/anie.200705858
   LONGENECKER BM, 1993, ANN NY ACAD SCI, V690, P276
   MacLean GD, 1996, J IMMUNOTHER, V19, P59, DOI 10.1097/00002371-199601000-00007
   MACLEAN GD, 1993, CANCER IMMUNOL IMMUN, V36, P215, DOI 10.1007/BF01740902
   Mandhapati AR, 2015, ANGEW CHEM INT EDIT, V54, P1275, DOI 10.1002/anie.201409797
   Marcaurelle LA, 2001, ORG LETT, V3, P3691, DOI 10.1021/ol0166247
   Marcos NT, 2004, CANCER RES, V64, P7050, DOI 10.1158/0008-5472.CAN-04-1921
   Martichonok V, 1996, J AM CHEM SOC, V118, P8187, DOI 10.1021/ja960148b
   Martichonok V, 1996, J ORG CHEM, V61, P1702, DOI 10.1021/jo951711w
   Martin RM, 1998, J IMMUNOL METHODS, V212, P187, DOI 10.1016/S0022-1759(98)00015-5
   MARTIN TJ, 1992, TETRAHEDRON LETT, V33, P6123
   MASIHI KN, 1986, INT J IMMUNOPHARMACO, V8, P339
   Mata-Haro V, 2007, SCIENCE, V316, P1628, DOI 10.1126/science.1138963
   MIKLOS K, 1992, MOL IMMUNOL, V29, P379, DOI 10.1016/0161-5890(92)90025-S
   Miles D, 2011, ONCOLOGIST, V16, P1092, DOI 10.1634/theoncologist.2010-0307
   Miles DW, 1996, BRIT J CANCER, V74, P1292, DOI 10.1038/bjc.1996.532
   MOSMANN TR, 1989, ANNU REV IMMUNOL, V7, P145, DOI 10.1146/annurev.immunol.7.1.145
   NICOLAOU KC, 1992, J AM CHEM SOC, V114, P3126, DOI 10.1021/ja00034a063
   Noel A, 2012, ORG LETT, V14, P4138, DOI 10.1021/ol301779e
   Noel A, 2012, ORG LETT, V14, P1342, DOI 10.1021/ol300255q
   OBOYLE KP, 1992, CANCER RES, V52, P5663
   Ragupathi G, 2005, J IMMUNOL, V174, P5706, DOI 10.4049/jimmunol.174.9.5706
   Ragupathi G, 2003, CANCER IMMUNOL IMMUN, V52, P608, DOI 10.1007/s00262-003-0399-2
   Ragupathi G, 2000, INT J CANCER, V85, P659, DOI 10.1002/(SICI)1097-0215(20000301)85:5&lt;659::AID-IJC11&gt;3.0.CO;2-5
   Reddish MA, 1996, CANCER IMMUNOL IMMUN, V42, P303, DOI 10.1007/s002620050287
   RIBI E, 1984, REV INFECT DIS, V6, P567
   Sandmaier BM, 1999, J IMMUNOTHER, V22, P54, DOI 10.1097/00002371-199901000-00008
   Schwarz JB, 1999, J AM CHEM SOC, V121, P2662, DOI 10.1021/ja9833265
   Shaik AA, 2015, ORG LETT, V17, P2582, DOI 10.1021/acs.orglett.5b00512
   Shimada H, 2014, GASTRIC CANCER, V17, P26, DOI 10.1007/s10120-013-0259-5
   SIM MM, 1993, J AM CHEM SOC, V115, P2260, DOI 10.1021/ja00059a023
   Stevanovic S, 2002, NAT REV CANCER, V2, P514, DOI 10.1038/nrc841
   Sun B, 2008, CHEM-EUR J, V14, P7072, DOI 10.1002/chem.200800757
   Sun B, 2012, TETRAHEDRON LETT, V53, P5711, DOI 10.1016/j.tetlet.2012.08.077
   SVENNERHOLM L, 1957, BIOCHIM BIOPHYS ACTA, V24, P604, DOI 10.1016/0006-3002(57)90254-8
   TAKAYAMA K, 1984, INFECT IMMUN, V45, P350, DOI 10.1128/IAI.45.2.350-355.1984
   Tanaka H, 2006, J AM CHEM SOC, V128, P7124, DOI 10.1021/ja0613613
   Tanaka K, 2000, J ORG CHEM, V65, P432, DOI 10.1021/jo991271z
   THOR A, 1986, CANCER RES, V46, P3118
   TZIANABOS AO, 1992, J BIOL CHEM, V267, P18230
   Van Hoeven N, 2016, PLOS ONE, V11, DOI 10.1371/journal.pone.0149610
   Winterfeld GA, 2001, ANGEW CHEM INT EDIT, V40, P2654, DOI 10.1002/1521-3773(20010716)40:14<2654::AID-ANIE2654>3.0.CO;2-L
   Wu J, 2006, BIOCONJUGATE CHEM, V17, P1537, DOI 10.1021/bc060103s
   YANG YP, 1995, P NATL ACAD SCI USA, V92, P7257, DOI 10.1073/pnas.92.16.7257
   Zhang ZY, 1999, J AM CHEM SOC, V121, P734, DOI 10.1021/ja982232s
   Zhao C, 2012, INHAL TOXICOL, V24, P918, DOI 10.3109/08958378.2012.731093
   Zhu JL, 2009, J AM CHEM SOC, V131, P9298, DOI 10.1021/ja901415s
NR 92
TC 25
Z9 25
U1 2
U2 38
PU AMER CHEMICAL SOC
PI WASHINGTON
PA 1155 16TH ST, NW, WASHINGTON, DC 20036 USA
SN 0002-7863
J9 J AM CHEM SOC
JI J. Am. Chem. Soc.
PD NOV 2
PY 2016
VL 138
IS 43
BP 14264
EP 14272
DI 10.1021/jacs.6b05675
PG 9
WC Chemistry, Multidisciplinary
SC Chemistry
GA EB1FM
UT WOS:000387095000024
PM 27726393
DA 2021-05-03
ER

PT J
AU Davies, W
AF Davies, Will
TI Biomarkers come of age: PD1 in the frontline and cell cycle therapy
   swells the ranks of personalised therapy in the European Society of
   Medical Oncology (ESMO) congress, Copenhagen, 7-10 October 2016
SO ECANCERMEDICALSCIENCE
LA English
DT Article
DE ESMO; checkpoint immunotherapy; lung cancer; bladder cancer; ovarian
   cancer; breast cancer; CDK; fulvestrant; PD-1; PD-L1; PARP inhibition;
   urothelial cancer
ID CANCER
AB After years of trials, Programmed Death Ligand and Receptor targeting finally debuts as a firstline therapy in combination and as a single agent regimen at the 2016 European Society of Medical Oncology (ESMO) Congress. The meeting brought together 20,522 attendees, from over 120 countries, to share updates and novel technologies from a wide swathe of oncology research. This year's theme, From Disease Treatment to Patient Care, was matched by abstract presentations starting from inception of care regimens to new standards of care in high-risk patient subgroups, to wellbeing of care providers, and finally the funding obstacles at each continental level.
C1 [Davies, Will] Canc Intelligence, 154 Cheltenham Rd, Bristol BS6 5RL, Avon, England.
RP Davies, W (corresponding author), Canc Intelligence, 154 Cheltenham Rd, Bristol BS6 5RL, Avon, England.
EM will@ecancer.org
CR Bang YJ, 2015, J CLIN ONCOL, V33, P3858, DOI 10.1200/JCO.2014.60.0320
   Clinicaltrials.gov, 2000, STUD AB LY2835219 PA
   Eggermont AMM, 2016, NEW ENGL J MED, V375, P1845, DOI 10.1056/NEJMoa1611299
   Ellis MJ, 2015, J CLIN ONCOL, V33, P3781, DOI 10.1200/JCO.2015.61.5831
   Gyawali Bishal, 2016, Ecancermedicalscience, V10, ped58, DOI 10.3332/ecancer.2016.ed58
   Hortobagyi GN, 2016, NEW ENGL J MED, V375, P1738, DOI 10.1056/NEJMoa1609709
   Langer CJ, 2016, LANCET ONCOL, V17, P1497, DOI 10.1016/S1470-2045(16)30498-3
   Lim JSJ, 2016, CANCER DISCOV, V6, P697, DOI 10.1158/2159-8290.CD-16-0563
   Mirza MR, 2016, NEW ENGL J MED, V375, P2154, DOI 10.1056/NEJMoa1611310
   Reck M, 2016, NEW ENGL J MED, V375, P1823, DOI 10.1056/NEJMoa1606774
NR 10
TC 0
Z9 0
U1 0
U2 2
PU CANCER INTELLIGENCE LTD
PI BRISTOL
PA 11 ALMA VALE RD,, BRISTOL, BS8 2HL, ENGLAND
SN 1754-6605
J9 ECANCERMEDICALSCIENC
JI eCancerMedicalScience
PD DEC 16
PY 2016
VL 10
AR 703
DI 10.3332/ecancer.2016.703
PG 7
WC Oncology
SC Oncology
GA EF9LR
UT WOS:000390652200001
PM 28105074
OA DOAJ Gold, Green Published
DA 2021-05-03
ER

PT J
AU Hermanson, DL
   Bendzick, L
   Pribyl, L
   McCullar, V
   Vogel, RI
   Miller, JS
   Geller, MA
   Kaufman, DS
AF Hermanson, David L.
   Bendzick, Laura
   Pribyl, Lee
   McCullar, Valarie
   Vogel, Rachel Isaksson
   Miller, Jeff S.
   Geller, Melissa A.
   Kaufman, Dan S.
TI Induced Pluripotent Stem Cell-Derived Natural Killer Cells for Treatment
   of Ovarian Cancer
SO STEM CELLS
LA English
DT Article
DE Induced pluripotent stem cells; Natural killer cells; Ovarian cancer;
   Immunotherapy
ID ACUTE MYELOGENOUS LEUKEMIA; ANTITUMOR-ACTIVITY; NK CELLS; HAPLOIDENTICAL
   TRANSPLANTATION; UNRELATED TRANSPLANTATION; HAPLOTYPE B; T-CELLS;
   IMMUNOTHERAPY; RELAPSE; THERAPY
AB Natural killer (NK) cells can provide effective immunotherapy for ovarian cancer. Here, we evaluated the ability of NK cells isolated from peripheral blood (PB) and NK cells derived from induced pluripotent stem cell (iPSC) to mediate killing of ovarian cancer cells in a mouse xenograft model. A mouse xenograft model was used to evaluate the intraperitoneal delivery of three different NK cell populations: iPSC-derived NK cells, PB-NK cells that had been activated and expanded in long-term culture, and overnight activated PB-NK cells that were isolated through CD3/CD19 depletion of PB B and T cells. Bioluminescent imaging was used to monitor tumor burden of luciferase expressing tumor lines. Tumors were allowed to establish prior to administering NK cells via intraperitoneal injection. These studies demonstrate a single dose of any of the three NK cell populations significantly reduced tumor burden. When mice were given three doses of either iPSC-NK cells or expanded PB-NK cells, the median survival improved from 73 days in mice untreated to 98 and 97 days for treated mice, respectively. From these studies, we conclude iPSC-derived NK cells mediate antiovarian cancer killing at least as well as PB-NK cells, making these cells a viable resource for immunotherapy for ovarian cancer. Due to their ability to be easily differentiated into NK cells and their long-term expansion potential, iPSCs can be used to produce large numbers of well-defined NK cells that can be banked and used to treat a large number of patients including treatment with multiple doses if necessary.
C1 [Hermanson, David L.; Bendzick, Laura; McCullar, Valarie; Miller, Jeff S.; Kaufman, Dan S.] Univ Minnesota, Masonic Canc Ctr, Dept Med, Minneapolis, MN 55455 USA.
   [Hermanson, David L.; Bendzick, Laura; Kaufman, Dan S.] Univ Minnesota, Masonic Canc Ctr, Stem Cell Inst, Minneapolis, MN 55455 USA.
   [Pribyl, Lee; Geller, Melissa A.] Univ Minnesota, Masonic Canc Ctr, Dept Obstet Gynecol & Womens Hlth, Div Gynecol Oncol, Minneapolis, MN 55455 USA.
   [Vogel, Rachel Isaksson] Univ Minnesota, Masonic Canc Ctr, Biostat & Bioinformat Core, Minneapolis, MN 55455 USA.
RP Kaufman, DS (corresponding author), Univ Minnesota, Dept Med, 420 Delaware St SE,MMC 480, Minneapolis, MN 55455 USA.
EM kaufm020@umn.edu
OI Vogel, Rachel/0000-0003-0149-8464; Kaufman, Dan/0000-0002-2003-2494
FU Minnesota Ovarian Cancer Alliance (MOCA); Mayo Clinic Ovarian Cancer
   SPORE [P50 CA136393]; NIHUnited States Department of Health & Human
   ServicesNational Institutes of Health (NIH) - USA [P30 CA77598];
   National Center for Advancing Translational Sciences of the National
   Institutes of HealthUnited States Department of Health & Human
   ServicesNational Institutes of Health (NIH) - USANIH National Center for
   Advancing Translational Sciences (NCATS) [UL1TR000114]; American Cancer
   SocietyAmerican Cancer Society [RSG-14-151-01-CCE]; Minnesota Ovarian
   Cancer Alliance; Minnesota Partnership Grant for Biotechnology; NIH
   Hematology Research Training Grant [2T32HL007062]; Irvington
   Postdoctoral Fellowship from the Cancer Research Institute; NATIONAL
   CANCER INSTITUTEUnited States Department of Health & Human
   ServicesNational Institutes of Health (NIH) - USANIH National Cancer
   Institute (NCI) [R35CA197292, P50CA136393, P30CA077598] Funding Source:
   NIH RePORTER; NATIONAL CENTER FOR ADVANCING TRANSLATIONAL SCIENCESUnited
   States Department of Health & Human ServicesNational Institutes of
   Health (NIH) - USANIH National Center for Advancing Translational
   Sciences (NCATS) [UL1TR000114] Funding Source: NIH RePORTER; NATIONAL
   HEART, LUNG, AND BLOOD INSTITUTEUnited States Department of Health &
   Human ServicesNational Institutes of Health (NIH) - USANIH National
   Heart Lung & Blood Institute (NHLBI) [T32HL007062] Funding Source: NIH
   RePORTER
FX This research was supported by funding from the Minnesota Ovarian Cancer
   Alliance (MOCA) (Geller, M) "NK Cell Immunotherapy for Ovarian Cancer",
   Mayo Clinic Ovarian Cancer SPORE (P50 CA136393), and NIH grant P30
   CA77598 using the Biostatistics and Bioinformatics Core shared resource
   of the Masonic Cancer Center, University of Minnesota and by the
   National Center for Advancing Translational Sciences of the National
   Institutes of Health Award Number UL1TR000114. Melissa Geller, MD and
   Dan Kaufman, MD, PhD are supported by a Research Scholar Grant,
   RSG-14-151-01-CCE from the American Cancer Society. Dan Kaufman, MD, PhD
   has support from the Minnesota Ovarian Cancer Alliance and a Minnesota
   Partnership Grant for Biotechnology. David Hermanson, PhD has been
   supported by an NIH Hematology Research Training Grant (2T32HL007062)
   and an Irvington Postdoctoral Fellowship from the Cancer Research
   Institute.
CR Armstrong DK, 2002, ONCOLOGIST, V7, P20, DOI 10.1634/theoncologist.7-suppl_5-20
   Beatty GL, 2014, CANCER IMMUNOL RES, V2, P112, DOI 10.1158/2326-6066.CIR-13-0170
   Bodduluru LN, 2015, CANCER LETT, V357, P454, DOI 10.1016/j.canlet.2014.12.020
   Carpenito C, 2009, P NATL ACAD SCI USA, V106, P3360, DOI 10.1073/pnas.0813101106
   Cooley S, 2014, J IMMUNOL, V192, P4592, DOI 10.4049/jimmunol.1302517
   Cooley S, 2010, BLOOD, V116, P2411, DOI 10.1182/blood-2010-05-283051
   Denman CJ, 2012, PLOS ONE, V7, DOI 10.1371/journal.pone.0030264
   Eguizabal C, 2015, FRONT IMMUNOL, V5, DOI 10.3389/fimmu.2014.00439
   Geller MA, 2013, CYTOTHERAPY, V15, P1297, DOI 10.1016/j.jcyt.2013.05.022
   Geller MA, 2011, CYTOTHERAPY, V13, P98, DOI 10.3109/14653249.2010.515582
   Impola U, 2014, FRONT IMMUNOL, V5, DOI 10.3389/fimmu.2014.00405
   Kaufman DS, 2001, P NATL ACAD SCI USA, V98, P10716, DOI 10.1073/pnas.191362598
   Knorr DA, 2013, STEM CELL TRANSL MED, V2, P274, DOI 10.5966/sctm.2012-0084
   Koepsell SA, 2013, TRANSFUSION, V53, P404, DOI 10.1111/j.1537-2995.2012.03724.x
   Ljunggren HG, 2007, NAT REV IMMUNOL, V7, P329, DOI 10.1038/nri2073
   Michaelis SU, 2014, ANN HEMATOL, V93, P1579, DOI 10.1007/s00277-014-2084-2
   Miller JS, 2005, BLOOD, V105, P3051, DOI 10.1182/blood-2004-07-2974
   Ng ES, 2008, NAT PROTOC, V3, P768, DOI 10.1038/nprot.2008.42
   Ni ZY, 2011, J VIROL, V85, P43, DOI 10.1128/JVI.01774-10
   Oevermann L, 2014, BLOOD, V124, P2744, DOI 10.1182/blood-2014-03-565069
   Scales SJ, 2014, MOL CANCER THER, V13, P2630, DOI 10.1158/1535-7163.MCT-14-0487-T
   Schwab CL, 2014, IMMUNOTHERAPY-UK, V6, P1279, DOI 10.2217/imt.14.90
   Woll PS, 2009, BLOOD, V113, P6094, DOI 10.1182/blood-2008-06-165225
   Yang XY, 2015, ONCOL LETT, V9, P535, DOI 10.3892/ol.2014.2780
NR 24
TC 69
Z9 73
U1 4
U2 18
PU WILEY-BLACKWELL
PI HOBOKEN
PA 111 RIVER ST, HOBOKEN 07030-5774, NJ USA
SN 1066-5099
EI 1549-4918
J9 STEM CELLS
JI Stem Cells
PD JAN
PY 2016
VL 34
IS 1
BP 93
EP 101
DI 10.1002/stem.2230
PG 9
WC Cell & Tissue Engineering; Biotechnology & Applied Microbiology;
   Oncology; Cell Biology; Hematology
SC Cell Biology; Biotechnology & Applied Microbiology; Oncology; Hematology
GA DA9DH
UT WOS:000368107500009
PM 26503833
OA Green Accepted, Bronze
DA 2021-05-03
ER

PT J
AU Thomas, A
   Chen, YB
   Berman, A
   Schrump, DS
   Giaccone, G
   Pastan, I
   Venzon, DJ
   Liewehr, DJ
   Steinberg, SM
   Miettinen, M
   Hassan, R
   Rajan, A
AF Thomas, Anish
   Chen, Yuanbin
   Berman, Arlene
   Schrump, David S.
   Giaccone, Giuseppe
   Pastan, Ira
   Venzon, David J.
   Liewehr, David J.
   Steinberg, Seth M.
   Miettinen, Markku
   Hassan, Raffit
   Rajan, Arun
TI Expression of mesothelin in thymic carcinoma and its potential
   therapeutic significance
SO LUNG CANCER
LA English
DT Article
DE Thymic carcinoma; Mesothelin; Immunohistochemistry; Therapeutic target;
   Immunotherapy
ID EPITHELIAL TUMORS; OVARIAN-CANCER; PHASE-I; SERUM MESOTHELIN;
   OPEN-LABEL; THYMOMA; TRIAL; MARKER; DIFFERENTIATION; BELINOSTAT
AB Objectives: Advanced thymic epithelial tumors (TETs) lack adequate treatment options in part due to absence of well characterized tumor-specific antigens. Mesothelin, a cell surface antigen, has been used successfully as a target for tumor-directed therapy. We sought to determine tumor expression and serum levels of mesothelin in patients with TETs.
   Patients and methods: Tissue samples were obtained from 71 patients with histologically confirmed, unresectable advanced TETs and evaluated for mesothelin expression by immunohistochemistry. The evaluation was blinded for clinical data and outcome. Mesothelin expression and its association with clinico-pathological parameters and survival were assessed.
   Results: Thymic carcinoma, thymoma, and thymic neuroendocrine tumors (NETs) accounted for 34 (48%), 29 (41%), and 8 (11%) cases respectively. Mesothelin expression was seen in a significantly larger proportion of thymic carcinoma (27/34, 79%) than thymoma (3/29, 10%) (P < 0.0001) and was absent in thymic NETs. Among thymic carcinomas 13/34 (38%) showed expression in nearly all tumor cells. Immunoreactivity was membranous, strong, and homogenous. Patients with thymic carcinoma and high mesothelin expression (in >50% of tumor cells) had significantly improved overall survival (median not reached, n=19) compared to patients with no or low mesothelin expression (1.60 years; 95% CI: 1.24-4.94 years; n =15; HR= 4.46, 95% CI: 1.55-12.80; p = 0.0026).
   Conclusion: Mesothelin expression is frequently observed in advanced thymic carcinomas, infrequently in thymomas and is absent in thymic NETs. Due to strong, membranous expression mesothelin is a potential therapeutic target in thymic carcinoma. Published by Elsevier Ireland Ltd.
C1 [Thomas, Anish; Chen, Yuanbin; Berman, Arlene; Schrump, David S.; Hassan, Raffit; Rajan, Arun] NCI, Thorac & Gastrointestinal Oncol Branch, NIH, Bethesda, MD 20892 USA.
   [Giaccone, Giuseppe] Georgetown Univ, Lombardi Comprehens Canc Ctr, Washington, DC 20007 USA.
   [Pastan, Ira] NCI, Mol Biol Lab, Ctr Canc Res, NIH, Bethesda, MD 20892 USA.
   [Venzon, David J.; Liewehr, David J.; Steinberg, Seth M.] NCI, Biostat & Data Management Sect, Off Clin Director, Ctr Canc Res,NIH, Bethesda, MD 20892 USA.
   [Miettinen, Markku] NCI, Pathol Lab, Ctr Canc Res, NIH, Bethesda, MD 20892 USA.
RP Rajan, A (corresponding author), NCI, Thorac & GI Oncol Branch, NIH, Room 4-5330,Bldg 10,10 Ctr Dr, Bethesda, MD 20892 USA.
EM rajana@mail.nih.gov
RI pastan, ira/P-9319-2019; Giaccone, Giuseppe/E-8297-2017
OI pastan, ira/0000-0002-9223-0270; Giaccone, Giuseppe/0000-0002-5023-7562
FU Intramural Research Program of the NIH, National Cancer Institute,
   Center for Cancer ResearchUnited States Department of Health & Human
   ServicesNational Institutes of Health (NIH) - USANIH National Cancer
   Institute (NCI); NATIONAL CANCER INSTITUTEUnited States Department of
   Health & Human ServicesNational Institutes of Health (NIH) - USANIH
   National Cancer Institute (NCI) [ZIDBC011291] Funding Source: NIH
   RePORTER
FX This research was supported in part by the Intramural Research Program
   of the NIH, National Cancer Institute, Center for Cancer Research.
CR AGRESTI A, 1990, CATEGORICAL DATA ANA, P79
   Argani P, 2001, CLIN CANCER RES, V7, P3862
   Chang K, 1996, P NATL ACAD SCI USA, V93, P136, DOI 10.1073/pnas.93.1.136
   Chen YB, 2014, FRONT ONCOL, V4, DOI 10.3389/fonc.2014.00103
   Cheng WF, 2009, BRIT J CANCER, V100, P1144, DOI 10.1038/sj.bjc.6604964
   Giaccone G, 2011, J CLIN ONCOL, V29, P2052, DOI 10.1200/JCO.2010.32.4467
   Hassan R, 2005, APPL IMMUNOHISTO M M, V13, P243, DOI 10.1097/01.pai.00000141545.36485.d6
   Hassan R, 2006, CLIN CANCER RES, V12, P447, DOI 10.1158/1078-0432.CCR-05-1477
   Hassan R, 2008, EUR J CANCER, V44, P46, DOI 10.1016/j.ejca.2007.08.028
   Hassan R, 2013, SCI TRANSL MED, V5, DOI 10.1126/scitranslmed.3006941
   Hassan R, 2010, CLIN CANCER RES, V16, P6132, DOI 10.1158/1078-0432.CCR-10-2275
   Hellstrom I, 2006, CANCER EPIDEM BIOMAR, V15, P1014, DOI 10.1158/1055-9965.EPI-05-0334
   Ho M, 2006, CANCER EPIDEM BIOMAR, V15, P1751, DOI 10.1158/1055-9965.EPI-06-0479
   Howlader N, 2013, SEER CANC STAT REV 1
   Kelly RJ, 2012, MOL CANCER THER, V11, P517, DOI 10.1158/1535-7163.MCT-11-0454
   Khoury T, 2011, INT J EXP PATHOL, V92, P87, DOI 10.1111/j.1365-2613.2010.00745.x
   Le DT, 2012, CLIN CANCER RES, V18, P858, DOI 10.1158/1078-0432.CCR-11-2121
   MASAOKA A, 1981, CANCER, V48, P2485, DOI 10.1002/1097-0142(19811201)48:11<2485::AID-CNCR2820481123>3.0.CO;2-R
   MEHTA CR, 1983, J AM STAT ASSOC, V78, P427, DOI 10.2307/2288652
   Miettinen M, 2003, AM J SURG PATHOL, V27, P150, DOI 10.1097/00000478-200302000-00002
   Moran CA, 2000, AM J CLIN PATHOL, V114, P760
   Ordonez NG, 2003, AM J SURG PATHOL, V27, P1418, DOI 10.1097/00000478-200311000-00003
   Ordonez NG, 2003, MODERN PATHOL, V16, P192, DOI 10.1097/01.MP.0000056981.16578.C3
   Pan CC, 2003, HUM PATHOL, V34, P1155, DOI 10.1053/j.humpath.2003.07.002
   QUINTANILLAMARTINEZ L, 1994, CANCER-AM CANCER SOC, V74, P606, DOI 10.1002/1097-0142(19940715)74:2<606::AID-CNCR2820740212>3.0.CO;2-T
   Rajan A, 2014, LANCET ONCOL, V15, P191, DOI 10.1016/S1470-2045(13)70596-5
   Sharon E, 2012, CLIN CHEM LAB MED, V50, P721, DOI 10.1515/CCLM.2011.816
   Thomas A, 2015, LANCET ONCOL, V16, P177, DOI 10.1016/S1470-2045(14)71181-7
   Thomas A, 2014, CLIN CANCER RES, V20, P5392, DOI 10.1158/1078-0432.CCR-14-0968
   Thomas A, 2012, LANCET ONCOL, V13, pE301, DOI 10.1016/S1470-2045(12)70126-2
   Travis WD, 2015, WHO CLASSIFICATION T, P183
   Weekes CD, 2016, MOL CANCER THER, V15, P439, DOI 10.1158/1535-7163.MCT-15-0693
NR 32
TC 8
Z9 8
U1 0
U2 4
PU ELSEVIER IRELAND LTD
PI CLARE
PA ELSEVIER HOUSE, BROOKVALE PLAZA, EAST PARK SHANNON, CO, CLARE, 00000,
   IRELAND
SN 0169-5002
EI 1872-8332
J9 LUNG CANCER
JI Lung Cancer
PD NOV
PY 2016
VL 101
BP 104
EP 110
DI 10.1016/j.lungcan.2016.09.015
PG 7
WC Oncology; Respiratory System
SC Oncology; Respiratory System
GA EC3SN
UT WOS:000388046700017
PM 27794397
OA Green Accepted
DA 2021-05-03
ER

PT J
AU Green, DS
   Nunes, AT
   Annunziata, CM
   Zoon, KC
AF Green, Daniel S.
   Nunes, Ana T.
   Annunziata, Christina M.
   Zoon, Kathryn C.
TI Monocyte and interferon based therapy for the treatment of ovarian
   cancer
SO CYTOKINE & GROWTH FACTOR REVIEWS
LA English
DT Article; Proceedings Paper
CT 3rd Annual Meeting of the International-Cytokine-and-Interferon-Society
   (ICIS)
CY OCT 11-14, 2015
CL Bamberg, GERMANY
SP Int Cytokine & Interferon Soc
DE Monocyte; Interferon alpha; Interferon gamma; Ovarian cancer;
   Immunotherapy
ID TUMOR-INFILTRATING LYMPHOCYTES; RECOMBINANT GAMMA-INTERFERON;
   PROTEIN-KINASE PKR; PHASE-I; ADOPTIVE IMMUNOTHERAPY; IFN-GAMMA; CELL
   PROLIFERATION; ANTITUMOR-ACTIVITY; BLOOD MONOCYTES; T-CELLS
AB Cytokines and cells of the innate immune system have been shown to be critical regulators in the elimination, equilibrium and escape of malignant cells. Despite in vitro and in vivo evidence, components of the innate immune system have shown limited efficacy in the treatment of ovarian cancer. Intraperitoneal immunotherapies are a promising field that has not yet been fully explored in ovarian cancer. Cytokine immunotherapy using interferon alpha (IFN-alpha) and interferon gamma (IFN-gamma) has predominantly been used intraperitoneally in ovarian cancer, with promising results. Early studies also showed that autologous monocytes infused into the peritoneum have anti-tumor properties. Combination therapies have been shown to be more effective in treating cancer than mono-therapies. Based on these observations the combination of cell therapy with cytokine therapy may provide a unique strategy for the treatment of chemotherapy resistant solid cancers. Published by Elsevier Ltd.
C1 [Green, Daniel S.; Zoon, Kathryn C.] NIAID, Cytokine Biol Sect, NIH, 50 South Dr,RM 5515, Bethesda, MD 20892 USA.
   [Nunes, Ana T.] NCI, Med Oncol Branch, 10 Ctr DR,RM 12N226, Bethesda, MD 20814 USA.
   [Annunziata, Christina M.] NCI, Womens Malignancy Branch, NIH, Translat Genom Sect, 10 Ctr DR RM 3B43A, Bethesda, MD 20892 USA.
RP Green, DS (corresponding author), NIAID, Cytokine Biol Sect, NIH, 50 South Dr,RM 5515, Bethesda, MD 20892 USA.
EM Daniel.green2@nih.gov; ana.nunes@nih.gov; ca180n@nih.gov; kz15m@nih.gov
RI Annunziata, Christina/L-3219-2016
OI Annunziata, Christina/0000-0003-2033-6532
FU Intramural NIH HHSUnited States Department of Health & Human
   ServicesNational Institutes of Health (NIH) - USA [Z99 AI999999] Funding
   Source: Medline; NATIONAL CANCER INSTITUTEUnited States Department of
   Health & Human ServicesNational Institutes of Health (NIH) - USANIH
   National Cancer Institute (NCI) [ZIABC011775] Funding Source: NIH
   RePORTER; NATIONAL INSTITUTE OF ALLERGY AND INFECTIOUS DISEASESUnited
   States Department of Health & Human ServicesNational Institutes of
   Health (NIH) - USANIH National Institute of Allergy & Infectious
   Diseases (NIAID) [ZIAAI001038] Funding Source: NIH RePORTER
CR Abiko K, 2013, CLIN CANCER RES, V19, P1363, DOI 10.1158/1078-0432.CCR-12-2199
   Alberts DS, 1996, NEW ENGL J MED, V335, P1950, DOI 10.1056/NEJM199612263352603
   ALEXANDER P, 1971, NATURE-NEW BIOL, V232, P76
   ALLAVENA P, 1990, CANCER RES, V50, P7318
   Andreesen R, 1998, J LEUKOCYTE BIOL, V64, P419
   Baron S, 2007, J INTERF CYTOK RES, V27, P157, DOI 10.1089/jir.2006.0083
   Baron S, 2011, J INTERF CYTOK RES, V31, P569, DOI 10.1089/jir.2010.0153
   Bekisz J, 2013, J INTERF CYTOK RES, V33, P154, DOI 10.1089/jir.2012.0167
   Bell D, 2011, NATURE, V474, P609, DOI 10.1038/nature10166
   BEZWODA WR, 1989, CANCER, V64, P1029, DOI 10.1002/1097-0142(19890901)64:5<1029::AID-CNCR2820640511>3.0.CO;2-#
   Boasso A, 2008, CLIN IMMUNOL, V129, P132, DOI 10.1016/j.clim.2008.05.009
   Bromberg JF, 1996, P NATL ACAD SCI USA, V93, P7673, DOI 10.1073/pnas.93.15.7673
   Bui JD, 2007, CURR OPIN IMMUNOL, V19, P203, DOI 10.1016/j.coi.2007.02.001
   Chin YE, 1996, SCIENCE, V272, P719, DOI 10.1126/science.272.5262.719
   COLOMBO N, 1992, INT J CANCER, V51, P42, DOI 10.1002/ijc.2910510109
   Cros J, 2010, IMMUNITY, V33, P375, DOI 10.1016/j.immuni.2010.08.012
   DACQUISTO R, 1988, J CLIN ONCOL, V6, P689, DOI 10.1200/JCO.1988.6.4.689
   Dadmarz R D, 1996, Cancer J Sci Am, V2, P263
   Darb-Esfahani S., 2015, ONCOTARGET
   De Felice F, 2015, J IMMUNOL RES, V2015, DOI 10.1155/2015/191832
   Diamond MS, 2011, J EXP MED, V208, P1989, DOI 10.1084/jem.20101158
   Dimberg A, 2003, BLOOD, V102, P254, DOI 10.1182/blood-2002-10-3149
   Dong HD, 1999, NAT MED, V5, P1365
   Dong HD, 2002, NAT MED, V8, P793, DOI 10.1038/nm730
   Droeser RA, 2013, EUR J CANCER, V49, P2233, DOI 10.1016/j.ejca.2013.02.015
   Dunn GP, 2005, NAT IMMUNOL, V6, P722, DOI 10.1038/ni1213
   Edwards JP, 2006, J LEUKOCYTE BIOL, V80, P1298, DOI 10.1189/jlb.0406249
   FARADJI A, 1991, INT J ARTIF ORGANS, V14, P304
   FARADJI A, 1994, J IMMUNOL METHODS, V174, P297, DOI 10.1016/0022-1759(94)90033-7
   FARADJI A, 1991, J CLIN ONCOL, V9, P1251, DOI 10.1200/JCO.1991.9.7.1251
   Ferrari E., 1994, European Journal of Gynaecological Oncology, V15, P437
   Fleischmann WR, 1998, J INTERF CYTOK RES, V18, P17, DOI 10.1089/jir.1998.18.17
   FLEISCHMANN WR, 1984, J INTERFERON RES, V4, P265, DOI 10.1089/jir.1984.4.265
   FREEDMAN RS, 1994, J IMMUNOTHER, V16, P198, DOI 10.1097/00002371-199410000-00004
   FREEDMAN RS, 1994, J IMMUNOL METHODS, V167, P145, DOI 10.1016/0022-1759(94)90084-1
   Gil J, 2000, ONCOGENE, V19, P3665, DOI 10.1038/sj.onc.1203710
   Gordon M.S., 2015, J CLIN ONCOL S, V33
   GREEN JA, 1970, J IMMUNOL, V105, P48
   Hamanishi J, 2007, P NATL ACAD SCI USA, V104, P3360, DOI 10.1073/pnas.0611533104
   Hamanishi J, 2015, J CLIN ONCOL, V33, P4015, DOI 10.1200/JCO.2015.62.3397
   Hibbs JB, 2002, J INFECT DIS, V185, pS9, DOI 10.1086/338005
   HIBBS JB, 1972, NATURE-NEW BIOL, V235, P48, DOI 10.1038/newbio235048a0
   Hodi FS, 2010, NEW ENGL J MED, V363, P711, DOI 10.1056/NEJMoa1003466
   IAFFAIOLI R V, 1991, European Journal of Gynaecological Oncology, V12, P69
   IIWES, 1979, INT SYST
   Ingersoll MA, 2010, BLOOD, V115, pE10, DOI 10.1182/blood-2009-07-235028
   ISAACS A, 1957, PROC R SOC SER B-BIO, V147, P258, DOI 10.1098/rspb.1957.0048
   Italiani P, 2014, FRONT IMMUNOL, V5, DOI 10.3389/fimmu.2014.00514
   Jemal A, 2010, CA-CANCER J CLIN, V60, P277, DOI 10.3322/caac.20073
   Johnson CL, 2015, J INTERF CYTOK RES, V35, P55, DOI 10.1089/jir.2014.0057
   Kaplan DH, 1998, P NATL ACAD SCI USA, V95, P7556, DOI 10.1073/pnas.95.13.7556
   KELLER R, 1971, LANCET, V2, P847
   Kooi S, 1996, CELL IMMUNOL, V174, P116, DOI 10.1006/cimm.1996.0301
   Koti M, 2015, BRIT J CANCER, V113, P1746, DOI 10.1038/bjc.2015.459
   KURZROCK R, 1986, J CLIN ONCOL, V4, P1677, DOI 10.1200/JCO.1986.4.11.1677
   Ledermann JA, 2013, ANN ONCOL, V24, P24, DOI 10.1093/annonc/mdt333
   Lee CK, 2000, J IMMUNOL, V165, P3571, DOI 10.4049/jimmunol.165.7.3571
   Lee SB, 1997, VIROLOGY, V231, P81, DOI 10.1006/viro.1997.8494
   Lesinski GB, 2003, J CLIN INVEST, V112, P170, DOI 10.1172/JCI200316603
   LICHTENSTEIN A, 1988, CANCER RES, V48, P5853
   MALIK STA, 1991, CANCER RES, V51, P6643
   Miyake K, 2012, BBA-MOL CELL RES, V1823, P1378, DOI 10.1016/j.bbamcr.2012.05.031
   MOORE DH, 1995, GYNECOL ONCOL, V59, P267
   Nakashima H, 2012, CANCER IMMUNOL IMMUN, V61, P1081, DOI 10.1007/s00262-011-1152-x
   Nelson BH, 2008, IMMUNOL REV, V222, P101, DOI 10.1111/j.1600-065X.2008.00614.x
   PAUCKER K, 1962, VIROLOGY, V17, P324, DOI 10.1016/0042-6822(62)90123-X
   PujadeLauraine E, 1996, J CLIN ONCOL, V14, P343, DOI 10.1200/JCO.1996.14.2.343
   Qian BZ, 2011, NATURE, V475, P222, DOI 10.1038/nature10138
   QUESADA JR, 1988, J BIOL RESP MODIF, V7, P234
   REPETTO L, 1991, ANTICANCER RES, V11, P1641
   Romeo G, 2002, J INTERF CYTOK RES, V22, P39, DOI 10.1089/107999002753452647
   Ruffell B, 2012, TRENDS IMMUNOL, V33, P119, DOI 10.1016/j.it.2011.12.001
   Sabatier R, 2015, ONCOTARGET, V6, P5449, DOI 10.18632/oncotarget.3216
   SALVIN SB, 1975, J NATL CANCER I, V55, P1233, DOI 10.1093/jnci/55.5.1233
   Santin AD, 2001, GYNECOL OBSTET INVES, V51, P254, DOI 10.1159/000058060
   Schalper KA, 2014, CLIN CANCER RES, V20, P2773, DOI 10.1158/1078-0432.CCR-13-2702
   Schmidt LH, 2015, PLOS ONE, V10, DOI 10.1371/journal.pone.0136023
   Schreiner B, 2004, J NEUROIMMUNOL, V155, P172, DOI 10.1016/j.jneuroim.2004.06.013
   SCHULLER J, 1992, SEMIN ONCOL, V19, P98
   Sica A, 2012, J CLIN INVEST, V122, P787, DOI 10.1172/JCI59643
   STEVENSON HC, 1987, CANCER RES, V47, P6100
   Tamura H, 2001, BLOOD, V97, P1809, DOI 10.1182/blood.V97.6.1809
   TRINCHIERI G, 1978, J EXP MED, V147, P1314, DOI 10.1084/jem.147.5.1314
   Velcheti V, 2014, LAB INVEST, V94, P107, DOI 10.1038/labinvest.2013.130
   Xiao S, 2006, P NATL ACAD SCI USA, V103, P16448, DOI 10.1073/pnas.0607830103
   Zhang L, 2003, NEW ENGL J MED, V348, P203, DOI 10.1056/NEJMoa020177
   Ziegler-Heitbrock L, 2015, FRONT IMMUNOL, V6, DOI 10.3389/fimmu.2015.00423
NR 87
TC 14
Z9 15
U1 0
U2 3
PU ELSEVIER SCI LTD
PI OXFORD
PA THE BOULEVARD, LANGFORD LANE, KIDLINGTON, OXFORD OX5 1GB, OXON, ENGLAND
SN 1359-6101
EI 1879-0305
J9 CYTOKINE GROWTH F R
JI Cytokine Growth Factor Rev.
PD JUN
PY 2016
VL 29
SI SI
BP 109
EP 115
DI 10.1016/j.cytogfr.2016.02.006
PG 7
WC Biochemistry & Molecular Biology; Cell Biology
SC Biochemistry & Molecular Biology; Cell Biology
GA DP4FS
UT WOS:000378452300013
PM 27026228
OA Green Accepted
DA 2021-05-03
ER

PT J
AU Zhang, T
   Ye, L
   Han, LF
   He, QZ
   Zhu, JL
AF Zhang, Ting
   Ye, Lei
   Han, Lingfei
   He, Qizhi
   Zhu, Jianlong
TI Knockdown of HVEM, a Lymphocyte Regulator Gene, in Ovarian Cancer Cells
   Increases Sensitivity to Activated T Cells
SO ONCOLOGY RESEARCH
LA English
DT Article
DE Herpesvirus entry mediator (HVEM); Ovarian cancer; T cells;
   Immunosuppression
ID LUNG-CANCER; MICROENVIRONMENT; PROLIFERATION; PROGNOSIS
AB Ovarian cancer is highly malignant with a gradually increasing incidence and a high mortality rate. Immunosuppression is induced in ovarian cancer, although the mechanism detail is not clear. It has been indicated that HVEM (herpesvirus entry mediator) B- and T-lymphocyte attenuator (BTLA) negatively regulates the immune responses of T lymphocytes. Here, HVEM mRNA was found to be elevated in ovarian cancer tissue samples and primary ovarian cancer cells in comparison with benign tissue samples. We then knocked down HVEM expression in an ovarian cancer cell line, OVCAR3, by lentivirus-based small hairpin RNA (shRNA). Cell Counting Kit-8 (CCK-8) assay and flow cytometry analysis showed that HVEM-shRNA had no effect on the proliferation, early apoptosis, or cell cycle distribution of OVCAR3. We then isolated activated T cells and performed coculture experiments in Transwell. Remarkably, HVEM-silenced ovarian cancer cells (primary ovarian cancer cells and OVCAR3) increased the number of T cells and the secretion of tumor necrosis factor-alpha (TNF-alpha) and interferon-gamma (IFN-gamma), while activated T cells promoted the apoptosis of HVEM-silenced ovarian cancer cells. The current study partially explains the immune escape mechanism of ovarian cancer cells and provides a possible target for immunotherapy.
C1 [Zhang, Ting; Ye, Lei; Han, Lingfei; He, Qizhi; Zhu, Jianlong] Tongji Univ, Sch Med, Shanghai Matern & Infant Hosp 1, 536 Changle Rd, Shanghai 200040, Peoples R China.
RP Zhu, JL (corresponding author), Tongji Univ, Sch Med, Shanghai Matern & Infant Hosp 1, 536 Changle Rd, Shanghai 200040, Peoples R China.
EM jlzhutj@sina.com
FU Shanghai Health Development and Planning Commission Issues [20124111]
FX This work was supported by grants from Shanghai Health Development and
   Planning Commission Issues (No. 20124111).
CR Caruso A, 1997, CYTOMETRY, V27, P71, DOI 10.1002/(SICI)1097-0320(19970101)27:1<71::AID-CYTO9>3.0.CO;2-O
   de Visser KE, 2006, NAT REV CANCER, V6, P24, DOI 10.1038/nrc1782
   Dranoff G, 2004, NAT REV CANCER, V4, P11, DOI 10.1038/nrc1252
   Jun-Fa X. U., 2007, INT J IMMUNOL
   Liyanage UK, 2002, J IMMUNOL, V169, P2756, DOI 10.4049/jimmunol.169.5.2756
   Marsden DE, 2000, SEMIN SURG ONCOL, V19, P11, DOI 10.1002/1098-2388(200007/08)19:1<11::AID-SSU3>3.0.CO;2-3
   Mellman I, 2011, NATURE, V480, P480, DOI 10.1038/nature10673
   Murphy TL, 2010, ANNU REV IMMUNOL, V28, P389, DOI 10.1146/annurev-immunol-030409-101202
   Pietras K, 2010, EXP CELL RES, V316, P1324, DOI 10.1016/j.yexcr.2010.02.045
   Saha SK, 2015, J INTEGR MED-JIM, V13, P400, DOI 10.1016/S2095-4964(15)60201-1
   Sasada T, 2003, CANCER-AM CANCER SOC, V98, P1089, DOI 10.1002/cncr.11618
   Sato E, 2005, P NATL ACAD SCI USA, V102, P18538, DOI 10.1073/pnas.0509182102
   Siegel R, 2013, CA-CANCER J CLIN, V63, P11, DOI 10.3322/caac.21166
   Whiteside TL, 2008, ONCOGENE, V27, P5904, DOI 10.1038/onc.2008.271
   Wolf D, 2005, CLIN CANCER RES, V11, P8326, DOI 10.1158/1078-0432.CCR-05-1244
   Woo EY, 2002, J IMMUNOL, V168, P4272, DOI 10.4049/jimmunol.168.9.4272
   Woo EY, 2001, CANCER RES, V61, P4766
   Yigit R, 2010, GYNECOL ONCOL, V117, P366, DOI 10.1016/j.ygyno.2010.01.019
NR 18
TC 12
Z9 12
U1 0
U2 6
PU COGNIZANT COMMUNICATION CORP
PI PUTNAM VALLEY
PA 18 PEEKSKILL HOLLOW RD, PO BOX 37, PUTNAM VALLEY, NY 10579 USA
SN 0965-0407
EI 1555-3906
J9 ONCOL RES
JI Oncol. Res.
PY 2016
VL 24
IS 3
BP 189
EP 196
DI 10.3727/096504016X14641336229602
PG 8
WC Oncology
SC Oncology
GA DT8IP
UT WOS:000381733900007
PM 27458100
OA Green Published
DA 2021-05-03
ER

PT J
AU Webb, JR
   Milne, K
   Kroeger, DR
   Nelson, BH
AF Webb, John R.
   Milne, Katy
   Kroeger, David R.
   Nelson, Brad H.
TI PD-L1 expression is associated with tumor-infiltrating T cells and
   favorable prognosis in high-grade serous ovarian cancer
SO GYNECOLOGIC ONCOLOGY
LA English
DT Article
DE PD-L1; Adaptive resistance; Ovarian cancer
ID DEATH-LIGAND 1; ANTI-PD-L1 ANTIBODY; LYMPHOCYTES; CARCINOMA; RESPONSES;
   BLOCKADE; PATHWAY; SAFETY; CD103; STAGE
AB Objective. As a negative regulator of T cells, Programmed Death Ligand 1 (PD-L1) is both an indicator and inhibitor of anti-tumor immune responses, which has led to confusion about its prognostic significance. We investigated the primary source of PD-L1 expression in epithelial ovarian cancer and its relationship to tumor infiltrating lymphocytes (TIL) and associated gene products.
   Methods. Tissue microarrays containing high-grade serous carcinomas (HGSC) and endometrioid, clear cell and mucinous ovarian cancers from optimally debulked patients were assessed by immunohistochemistry for expression of PD-L1 and other markers (CD68, CD3, CD8, PD-1, CD103, FoxP3 and CD25). The Cancer Genome Atlas was interrogated for associations between PD-L1 expression and immune-related transcriptional and genomic features of HGSC.
   Results. PD-L1 was primarily expressed by tumor-associated CD68(+) macrophages rather than tumor cells. PD-L1(+) cells frequently co-localized with CD8, CD4 and PD-1(+) TIL, CD25(+)FoxP3(+) Tregs, and other TIL subsets. PD-L1(+) cells were prognostically favorable in HGSC. Moreover, the presence of both PD-L1(+) cells and CD8 TIL was associated with better prognosis than CD8 TIL alone. PD-L1 gene expression was independent of BRCA status. At the transcriptional level, PD-L1 was associated with both cytolytic (granzyme B, T-bet and IFN-gamma) and suppressive (PD-1, CTLA-4, LAG3 and IDO-1) gene products.
   Conclusions. PD-L1 is primarily expressed by macrophages in ovarian cancer and is strongly associated with both cytolytic and regulatory TIL subsets, resulting in a net positive association with survival. Tumors containing PD-L1(+) macrophages appear caught in an immunological stalemate that may require multi-pronged immunotherapy to alleviate. Crown Copyright (C) 2016 Published by Elsevier Inc. All rights reserved.
C1 [Webb, John R.; Milne, Katy; Kroeger, David R.; Nelson, Brad H.] British Columbia Canc Agcy, Trev & Joyce Deeley Res Ctr, Victoria, BC V8R 6V5, Canada.
   [Webb, John R.; Nelson, Brad H.] Univ Victoria, Dept Biochem & Microbiol, Victoria, BC, Canada.
   [Nelson, Brad H.] Univ British Columbia, Dept Med Genet, Vancouver, BC V5Z 1M9, Canada.
RP Webb, JR (corresponding author), British Columbia Canc Agcy, Trev & Joyce Deeley Res Ctr, Victoria, BC V8R 6V5, Canada.
EM jwebb@bccrc.ca.ca
OI Nelson, Brad/0000-0002-4445-5539; Milne, Katy/0000-0001-5616-1821
FU Canadian Institutes of Health ResearchCanadian Institutes of Health
   Research (CIHR) [MOP137133]; U.S. Department of DefenseUnited States
   Department of Defense [OC110435]; Canadian Cancer Society Research
   InstituteCanadian Cancer Society (CCS) [702497]; BC Cancer Foundation;
   BC Cancer Agency Tumour Tissue Repository, a member of the Canadian
   Tumour Repository Network
FX We thank the donors and clinicians who provided specimens for research;
   Christian Steidl for lymphoma cell lines; Scott Brown, Dr. Robert Holt,
   and Dr. Douglas Levine for help with the TCGA data analysis; and
   Charlotte Lo, Alireza Moeen and Dr. Ladan Fazli for assistance with
   slide scanning. This study was supported by the Canadian Institutes of
   Health Research (MOP137133), U.S. Department of Defense (OC110435),
   Canadian Cancer Society Research Institute (Grant #702497), BC Cancer
   Foundation, and the BC Cancer Agency Tumour Tissue Repository, a member
   of the Canadian Tumour Repository Network.
CR Andorsky DJ, 2011, CLIN CANCER RES, V17, P4232, DOI 10.1158/1078-0432.CCR-10-2660
   Bell D, 2011, NATURE, V474, P609, DOI 10.1038/nature10166
   Brahmer JR, 2012, NEW ENGL J MED, V366, P2455, DOI 10.1056/NEJMoa1200694
   Brown SD, 2014, GENOME RES, V24, P743, DOI 10.1101/gr.165985.113
   Clarke B, 2009, MODERN PATHOL, V22, P393, DOI 10.1038/modpathol.2008.191
   Cooper WA, 2015, LUNG CANCER, V89, P181, DOI 10.1016/j.lungcan.2015.05.007
   Cottu PH, 2014, J CLIN ONCOL, V32, DOI 10.1200/jco.2014.32.15_suppl.tps2643
   Darb-Esfahani S, 2016, ONCOTARGET, V7, P1486, DOI 10.18632/oncotarget.6429
   Deleeuw RJ, 2015, CANCER IMMUNOL RES, V3, P245, DOI 10.1158/2326-6066.CIR-14-0146
   Gadiot J, 2011, CANCER-AM CANCER SOC, V117, P2192, DOI 10.1002/cncr.25747
   Gatalica Z, 2015, ONCOTARGET, V6, P19819, DOI 10.18632/oncotarget.4378
   Green MR, 2010, BLOOD, V116, P3268, DOI 10.1182/blood-2010-05-282780
   Gros A, 2014, J CLIN INVEST, V124, P2246, DOI [10.1172/JCI73639, 10.1172/JC173639]
   Hamanishi J, 2007, P NATL ACAD SCI USA, V104, P3360, DOI 10.1073/pnas.0611533104
   Hamanishi J, 2015, J CLIN ONCOL, V33, P4015, DOI 10.1200/JCO.2015.62.3397
   Herbst RS, 2014, NATURE, V515, P563, DOI 10.1038/nature14011
   Kinter AL, 2008, J IMMUNOL, V181, P6738, DOI 10.4049/jimmunol.181.10.6738
   Kitazono S, 2015, CLIN LUNG CANCER, V16, P385, DOI 10.1016/j.cllc.2015.03.008
   Kobel M, 2008, PLOS MED, V5, P1749, DOI 10.1371/journal.pmed.0050232
   Lyford-Pike S, 2013, CANCER RES, V73, P1733, DOI 10.1158/0008-5472.CAN-12-2384
   Mahoney KM, 2015, CANCER IMMUNOL RES, V3, P1308, DOI 10.1158/2326-6066.CIR-15-0116
   Milne K, 2009, PLOS ONE, V4, DOI 10.1371/journal.pone.0006412
   Nelson BH, 2015, CURR OPIN IMMUNOL, V33, P93, DOI 10.1016/j.coi.2015.02.004
   Noman MZ, 2014, J EXP MED, V211, P781, DOI 10.1084/jem.20131916
   Okazaki T, 2013, NAT IMMUNOL, V14, P1212, DOI 10.1038/ni.2762
   Pauken KE, 2015, TRENDS IMMUNOL, V36, P265, DOI 10.1016/j.it.2015.02.008
   Pujade-Lourraine E, 2016, J CLIN ONCOL, V34, DOI 10.1200/JCO.2016.34.15_suppl.TPS5600
   Riley JL, 2009, IMMUNOL REV, V229, P114, DOI 10.1111/j.1600-065X.2009.00767.x
   Schumacher TN, 2015, SCIENCE, V348, P69, DOI 10.1126/science.aaa4971
   Sunshine J, 2015, CURR OPIN PHARMACOL, V23, P32, DOI 10.1016/j.coph.2015.05.011
   Taube JM, 2015, CLIN CANCER RES, V21, P3969, DOI 10.1158/1078-0432.CCR-15-0244
   Taube JM, 2014, CLIN CANCER RES, V20, P5064, DOI 10.1158/1078-0432.CCR-13-3271
   Taube JM, 2012, SCI TRANSL MED, V4, DOI 10.1126/scitranslmed.3003689
   Teng MWL, 2015, CANCER RES, V75, P2139, DOI 10.1158/0008-5472.CAN-15-0255
   Tumeh PC, 2014, NATURE, V515, P568, DOI 10.1038/nature13954
   Webb JR, 2015, CANCER IMMUNOL RES, V3, P926, DOI 10.1158/2326-6066.CIR-14-0239
   Webb JR, 2014, CLIN CANCER RES, V20, P434, DOI 10.1158/1078-0432.CCR-13-1877
   Wimberly H, 2015, CANCER IMMUNOL RES, V3, P326, DOI 10.1158/2326-6066.CIR-14-0133
   Wolfle SJ, 2011, EUR J IMMUNOL, V41, P413, DOI 10.1002/eji.201040979
   Zitvogel L, 2013, IMMUNITY, V39, P74, DOI 10.1016/j.immuni.2013.06.014
NR 40
TC 152
Z9 159
U1 1
U2 54
PU ACADEMIC PRESS INC ELSEVIER SCIENCE
PI SAN DIEGO
PA 525 B ST, STE 1900, SAN DIEGO, CA 92101-4495 USA
SN 0090-8258
EI 1095-6859
J9 GYNECOL ONCOL
JI Gynecol. Oncol.
PD MAY
PY 2016
VL 141
IS 2
BP 293
EP 302
DI 10.1016/j.ygyno.2016.03.008
PG 10
WC Oncology; Obstetrics & Gynecology
SC Oncology; Obstetrics & Gynecology
GA DL0YJ
UT WOS:000375358200019
PM 26972336
DA 2021-05-03
ER

PT J
AU Vindevogel, E
   Baert, T
   Van Hoylandt, A
   Verbist, G
   Vande Velde, G
   Garg, AD
   Agostinis, P
   Vergote, I
   Coosemans, A
AF Vindevogel, Eva
   Baert, Thais
   Van Hoylandt, Anais
   Verbist, Godelieve
   Vande Velde, Greetje
   Garg, Abhishek D.
   Agostinis, Patricia
   Vergote, Ignace
   Coosemans, An
TI The Use of Toll-like Receptor 4 Agonist to Reshape the Immune Signature
   in Ovarian Cancer
SO ANTICANCER RESEARCH
LA English
DT Article
DE Dendritic cell; ovarian cancer; toll-like receptor; TLR4; LPS; DC;
   mouse; immunotherapy
ID SIGNALING PATHWAY; T-CELLS; TUMOR; IMMUNOTHERAPY; MACROPHAGES;
   PROGRESSION; EXPRESSION; CARCINOMA; ASCITES; GROWTH
AB Background: Dendritic cell (DC) mono-immunotherapy has not been successful so far in ovarian cancer. The addition of a toll-like receptor (TLR) agonist has the potential to boost the innate immune system, in addition to the adoptive immune response initiated by DCs. Materials and Methods: ID8-fLuc C57BL/6 mice were injected with DCs loaded with hypericin-based photodynamic therapy-treated tumor lysate. A TLR4 agonist [ lipopolysaccharide (LPS)] was administered by different schedules). After two and three DC vaccinations, immune analysis was performed. Results: There was no survival benefit from therapy with TLR4 agonist. Moreover, if LPS administrations started one week after tumor inoculation, the overall survival was even worse than that of untreated controls. Immune analyses revealed an intratumoral increase in natural killer cells and a decrease in regulatory T-cells, but an immunosuppressive signature in the ascites. Conclusion: Addition of LPS as an adjuvant to DC immunotherapy of ovarian cancer does not result in survival benefit.
C1 [Vindevogel, Eva; Baert, Thais; Van Hoylandt, Anais; Vergote, Ignace; Coosemans, An] Katholieke Univ Leuven, ImmunOvar Res Grp, Dept Oncol, Lab Tumor Immunol & Immunotherapy, Leuven, Belgium.
   [Baert, Thais; Van Hoylandt, Anais; Vergote, Ignace; Coosemans, An] Univ Hosp Leuven, Leuven Canc Inst, Dept Obstet & Gynaecol, Leuven, Belgium.
   [Verbist, Godelieve] Katholieke Univ Leuven, Organ Syst, Dept Dev & Regenerat, Leuven, Belgium.
   [Vande Velde, Greetje] Katholieke Univ Leuven, Dept Imaging & Pathol, Biomed MRI MoSAIC, Leuven, Belgium.
   [Garg, Abhishek D.; Agostinis, Patricia] Katholieke Univ Leuven, Lab Cell Death Res & Therapy CDRT, Dept Cellular & Mol Med, Leuven, Belgium.
RP Coosemans, A (corresponding author), Katholieke Univ Leuven, Lab Tumor Immunol & Immunotherapy, Herestr 49,O&N1,Box 603, B-3000 Leuven, Belgium.
EM an.coosemans@gmail.com
RI Agostinis, Patrizia/AAO-2468-2020; Coosemans, An/O-9488-2019; Velde,
   Greetje Vande/O-9161-2016; Coosemans, An/D-1613-2018; Agostinis,
   Patrizia/ABI-1177-2020; Garg, Abhishek D/D-5230-2012
OI Coosemans, An/0000-0002-7321-4339; Velde, Greetje
   Vande/0000-0002-5633-3993; Coosemans, An/0000-0002-7321-4339; Agostinis,
   Patrizia/0000-0003-1314-2115; Garg, Abhishek D/0000-0002-9976-9922
FU Olivia Hendrickx Research Fund; Fund for Scientific Research Flanders
   (FWO)FWO
FX The Authors would like to thank the Olivia Hendrickx Research Fund for
   their support. A. Coosemans, A.D. Garg and G. Vande Velde are supported
   by the Fund for Scientific Research Flanders (FWO).
CR Ahmed N, 2013, FRONT ONCOL, V3, DOI 10.3389/fonc.2013.00256
   American Cancer Society, 2013, CANC FACTS FIG 2013
   Baert T, 2015, FACTS VIEWS VIS OBGY, V7, P67
   Baert T, 2016, ANTICANCER RES, V36, pxxxx
   Baert T, 2015, J IMMUNOTHER CANCER, V3, DOI 10.1186/s40425-015-0102-0
   Bellora F, 2014, EUR J IMMUNOL, V44, P1814, DOI 10.1002/eji.201344130
   Brueseke TJ, 2013, CLIN PHARMACOL-ADV A, V5, P13, DOI 10.2147/CPAA.S40401
   Chen R, 2008, ONCOGENE, V27, P225, DOI 10.1038/sj.onc.1210907
   Coosemans A, 2015, FACTS VIEWS VIS OBGY, V7, P73
   Coosemans A, 2016, ONCOIMMUNOLOGY, V5, DOI 10.1080/2162402X.2015.1111505
   Coward J, 2011, CLIN CANCER RES, V17, P6083, DOI 10.1158/1078-0432.CCR-11-0945
   Curiel TJ, 2004, NAT MED, V10, P942, DOI 10.1038/nm1093
   Currie AJ, 2008, J IMMUNOL, V180, P1535, DOI 10.4049/jimmunol.180.3.1535
   D'Agostini C, 2005, INT IMMUNOPHARMACOL, V5, P1205, DOI 10.1016/j.intimp.2005.02.013
   Engel AL, 2012, EXPERT REV CLIN PHAR, V4, P275
   Ferlay J, 2013, EUR J CANCER, V49, P1374, DOI 10.1016/j.ejca.2012.12.027
   Fisher DT, 2014, SEMIN IMMUNOL, V26, P38, DOI 10.1016/j.smim.2014.01.008
   Garg AD, 2015, FRONT IMMUNOL, V6, DOI 10.3389/fimmu.2015.00588
   Garg AD, 2016, SCI TRANSL MED, V8, DOI 10.1126/scitranslmed.aae0105
   Gnjatic S, 2010, CANCER J, V16, P382, DOI 10.1097/PPO.0b013e3181eaca65
   Guillen J, 2012, J AM ASSOC LAB ANIM, V51, P311
   Guo YQ, 2010, CLIN CANCER RES, V16, P5759, DOI 10.1158/1078-0432.CCR-10-1095
   Hanahan D, 2011, CELL, V144, P646, DOI 10.1016/j.cell.2011.02.013
   Hart KM, 2011, FRONT IMMUNOL, V2, DOI 10.3389/fimmu.2011.00029
   Hata K, 2011, ANTICANCER RES, V31, P731
   Huang B, 2008, ONCOGENE, V27, P218, DOI 10.1038/sj.onc.1210904
   Kandukuri SR, 2015, CURR OPIN OBSTET GYN, V27, P48, DOI 10.1097/GCO.0000000000000135
   Kelly MG, 2006, CANCER RES, V66, P3859, DOI 10.1158/0008-5472.CAN-05-3948
   Kim KH, 2012, WORLD J SURG ONCOL, V10, DOI 10.1186/1477-7819-10-193
   Leffers N., 2014, COCHRANE DB SYST REV, V9
   Mariani CL, 2007, J NEURO-ONCOL, V85, P231, DOI 10.1007/s11060-007-9415-2
   Melero I, 2015, NAT REV CANCER, V15, P457, DOI 10.1038/nrc3973
   Muccioli M, 2014, FRONT IMMUNOL, V5, DOI 10.3389/fimmu.2014.00341
   Newton K, 2012, CSH PERSPECT BIOL, V4, DOI 10.1101/cshperspect.a006049
   Paulos CM, 2007, J CLIN INVEST, V117, P2197, DOI 10.1172/JCI32205
   Rivera LB, 2015, TRENDS IMMUNOL, V36, P240, DOI 10.1016/j.it.2015.02.005
   Said N, 2007, MOL CANCER RES, V5, P1015, DOI 10.1158/1541-7786.MCR-07-0001
   Scarlett UK, 2012, J EXP MED, V209, P495, DOI 10.1084/jem.20111413
   Schreiber RD, 2011, SCIENCE, V331, P1565, DOI 10.1126/science.1203486
   Takaishi K, 2010, CANCER SCI, V101, P2128, DOI 10.1111/j.1349-7006.2010.01652.x
   Vacchelli E, 2013, ONCOIMMUNOLOGY, V2, DOI 10.4161/onci.25238
   Vergote I, 2010, NEW ENGL J MED, V363, P943, DOI 10.1056/NEJMoa0908806
   VOGEL SN, 1983, J IMMUNOL, V130, P1774
   Zhou MF, 2009, CANCER IMMUNOL IMMUN, V58, P1375, DOI 10.1007/s00262-008-0650-y
NR 44
TC 6
Z9 6
U1 0
U2 10
PU INT INST ANTICANCER RESEARCH
PI ATHENS
PA EDITORIAL OFFICE 1ST KM KAPANDRITIOU-KALAMOU RD KAPANDRITI, PO BOX 22,
   ATHENS 19014, GREECE
SN 0250-7005
EI 1791-7530
J9 ANTICANCER RES
JI Anticancer Res.
PD NOV
PY 2016
VL 36
IS 11
SI SI
BP 5781
EP 5792
DI 10.21873/anticanres.11162
PG 12
WC Oncology
SC Oncology
GA EC9TI
UT WOS:000388486700021
PM 27793900
OA Bronze
DA 2021-05-03
ER

PT J
AU Srivastava, P
   Paluch, BE
   Matsuzaki, J
   James, SR
   Collamat-Lai, G
   Blagitko-Dorfs, N
   Ford, LA
   Naqash, R
   Lubbert, M
   Karpf, AR
   Nemeth, MJ
   Griffiths, EA
AF Srivastava, Pragya
   Paluch, Benjamin E.
   Matsuzaki, Junko
   James, Smitha R.
   Collamat-Lai, Golda
   Blagitko-Dorfs, Nadja
   Ford, Laurie Ann
   Naqash, Rafeh
   Luebbert, Michael
   Karpf, Adam R.
   Nemeth, Michael J.
   Griffiths, Elizabeth A.
TI Induction of cancer testis antigen expression in circulating acute
   myeloid leukemia blasts following hypomethylating agent monotherapy
SO ONCOTARGET
LA English
DT Article
DE acute myeloid leukemia; cancer testis antigen; NY-ESO-1; decitabine;
   immunotherapy
ID DNA METHYLATION CHANGES; CELL LUNG-CANCER; T-CELLS; GENE-EXPRESSION;
   IMMUNOMODULATORY ACTION; OVARIAN-CANCER; OLDER PATIENTS; MELANOMA;
   DECITABINE; THERAPY
AB Cancer testis antigens (CTAs) are promising cancer associated antigens in solid tumors, but in acute myeloid leukemia, dense promoter methylation silences their expression. Leukemia cell lines exposed to HMAs induce expression of CTAs. We hypothesized that AML patients treated with standard of care decitabine (20mg/m2 per day for 10 days) would demonstrate induced expression of CTAs. Peripheral blood blasts serially isolated from AML patients treated with decitabine were evaluated for CTA gene expression and demethylation. Induction of NY-ESO-1 and MAGEA3/A6, were observed following decitabine. Re-expression of NY-ESO-1 and MAGEA3/A6 was associated with both promoter specific and global (LINE-1) hypomethylation. NY-ESO-1 and MAGEA3/A6 mRNA levels were increased irrespective of clinical response, suggesting that these antigens might be applicable even in patients who are not responsive to HMA therapy. Circulating blasts harvested after decitabine demonstrate induced NY-ESO-1 expression sufficient to activate NY-ESO-1 specific CD8+ T-cells. Induction of CTA expression sufficient for recognition by T-cells occurs in AML patients receiving decitabine. Vaccination against NY-ESO-1 in this patient population is feasible.
C1 [Srivastava, Pragya; Ford, Laurie Ann; Naqash, Rafeh; Nemeth, Michael J.; Griffiths, Elizabeth A.] Roswell Pk Canc Inst, Dept Med, Buffalo, NY 14263 USA.
   [Paluch, Benjamin E.; James, Smitha R.; Collamat-Lai, Golda; Griffiths, Elizabeth A.] Roswell Pk Canc Inst, Dept Pharmacol & Therapeut, Buffalo, NY 14263 USA.
   [Matsuzaki, Junko] Roswell Pk Canc Inst, Ctr Immunotherapy, Buffalo, NY 14263 USA.
   [Blagitko-Dorfs, Nadja; Luebbert, Michael] Univ Freiburg, Med Ctr, Dept Med, Div Hematol Oncol, Freiburg, Germany.
   [Karpf, Adam R.] Univ Nebraska Med Ctr, Eppley Inst Res Canc, Fred & Pamela Buffet Canc Ctr, Nebraska Med Ctr, Omaha, NE USA.
   [Nemeth, Michael J.; Griffiths, Elizabeth A.] Roswell Pk Canc Inst, Dept Immunol, Buffalo, NY 14263 USA.
RP Nemeth, MJ; Griffiths, EA (corresponding author), Roswell Pk Canc Inst, Dept Med, Buffalo, NY 14263 USA.; Griffiths, EA (corresponding author), Roswell Pk Canc Inst, Dept Pharmacol & Therapeut, Buffalo, NY 14263 USA.; Nemeth, MJ; Griffiths, EA (corresponding author), Roswell Pk Canc Inst, Dept Immunol, Buffalo, NY 14263 USA.
EM michael.nemeth@roswellpark.org; elizabeth.griffiths@roswellpark.org
OI Karpf, Adam/0000-0002-0866-0666
FU Louis M. Sklarow Foundation; Bauer Family Foundation; Alliance
   Developmental Awards from the Roswell Park Alliance Foundation; NCI
   Cancer CenterUnited States Department of Health & Human ServicesNational
   Institutes of Health (NIH) - USANIH National Cancer Institute (NCI)
   [CA016056]; Institutional National Research Service AwardUnited States
   Department of Health & Human ServicesNational Institutes of Health (NIH)
   - USA [5T32CA009072-39]; German Research FoundationGerman Research
   Foundation (DFG) [SPP1463]; Roswell Park Cancer Institute; NATIONAL
   CANCER INSTITUTEUnited States Department of Health & Human
   ServicesNational Institutes of Health (NIH) - USANIH National Cancer
   Institute (NCI) [P30CA016056, T32CA009072] Funding Source: NIH RePORTER
FX This work was supported by the Louis M. Sklarow Foundation (to EAG), the
   Bauer Family Foundation (to EAG), Alliance Developmental Awards from the
   Roswell Park Alliance Foundation (to EAG and MJN), NCI Cancer Center
   Support Grant CA016056, Institutional National Research Service Award
   5T32CA009072-39 (BEP), The German Research Foundation SPP1463 (N B-D and
   ML) and by institutional funds provided by Roswell Park Cancer Institute
   (MJN and EAG).
CR Akers SN, 2010, FUTURE ONCOL, V6, P717, DOI [10.2217/fon.10.36, 10.2217/FON.10.36]
   Almstedt M, 2010, LEUKEMIA RES, V34, P899, DOI 10.1016/j.leukres.2010.02.004
   Atanackovic D, 2007, BLOOD, V109, P1103, DOI 10.1182/blood-2006-04-014480
   Atanackovic D, 2011, AM J HEMATOL, V86, P918, DOI 10.1002/ajh.22141
   Cheson BD, 1990, REPORT NATL CANC I S, P813
   Cheson BD, 2006, BLOOD, V108, P419, DOI 10.1182/blood-2005-10-4149
   Claus R, 2013, LEUKEMIA RES, V37, P190, DOI 10.1016/j.leukres.2012.10.015
   Coral S, 2013, CANCER IMMUNOL IMMUN, V62, P605, DOI 10.1007/s00262-012-1365-7
   Corse E, 2012, J IMMUNOL, V189, P1123, DOI 10.4049/jimmunol.1200695
   Deeg HJ, 2015, BONE MARROW TRANSPL, V50, P1145, DOI 10.1038/bmt.2015.130
   Doria-Rose VP, 2014, LEUKEMIA LYMPHOMA, V55, P2549, DOI 10.3109/10428194.2014.885517
   Fandy TE, 2009, BLOOD, V114, P2764, DOI 10.1182/blood-2009-02-203547
   Gupta N, 2015, AM J HEMATOL, V90, P639, DOI 10.1002/ajh.24016
   Hasim A, 2012, PLOS ONE, V7, DOI 10.1371/journal.pone.0044952
   James SR, 2013, EPIGENETICS-US, V8, P849, DOI 10.4161/epi.25500
   Kenderian SS, 2015, LEUKEMIA, V29, P1637, DOI 10.1038/leu.2015.52
   Khan ANH, 2008, CANCER IMMUNOL IMMUN, V57, P647, DOI 10.1007/s00262-007-0402-4
   Kronig H, 2014, EUR J HAEMATOL, V92, P195, DOI 10.1111/ejh.12228
   Leone P, 2013, JNCI-J NATL CANCER I, V105, P1172, DOI 10.1093/jnci/djt184
   Liggins Amanda P, 2010, Cancer Immun, V10, P8
   Livak KJ, 2001, METHODS, V25, P402, DOI 10.1006/meth.2001.1262
   Lubbert M, 2012, HAEMATOL-HEMATOL J, V97, P393, DOI 10.3324/haematol.2011.048231
   Nakagawa K, 2005, CLIN CANCER RES, V11, P5496, DOI 10.1158/1078-0432.CCR-05-0216
   Odunsi K, 2014, CANCER IMMUNOL RES, V2, P37, DOI 10.1158/2326-6066.CIR-13-0126
   Odunsi K, 2012, P NATL ACAD SCI USA, V109, P5797, DOI 10.1073/pnas.1117208109
   Orskov AD, 2015, ONCOTARGET, V6, P9612, DOI 10.18632/oncotarget.3324
   Ortmann CA, 2008, ANN HEMATOL, V87, P809, DOI 10.1007/s00277-008-0514-8
   Patel JP, 2012, NEW ENGL J MED, V366, P1079, DOI 10.1056/NEJMoa1112304
   Pizzitola I, 2014, LEUKEMIA, V28, P1596, DOI 10.1038/leu.2014.62
   Quintas-Cardama A, 2012, BLOOD, V120, P4840, DOI 10.1182/blood-2012-06-436055
   Rao M, 2011, CANCER RES, V71, P4192, DOI 10.1158/0008-5472.CAN-10-2442
   Robbins PF, 2015, CLIN CANCER RES, V21, P1019, DOI 10.1158/1078-0432.CCR-14-2708
   Rowe Jacob M, 2009, Hematology Am Soc Hematol Educ Program, P396, DOI 10.1182/asheducation-2009.1.396
   Russo V, 2013, INT J CANCER, V132, P2557, DOI 10.1002/ijc.27939
   Schuberth PC, 2013, GENE THER, V20, P386, DOI 10.1038/gt.2012.48
   Sigalotti L, 2008, J CELL PHYSIOL, V215, P287, DOI 10.1002/jcp.21380
   Srivastava P, 2015, EPIGENETICS-US, V10, P237, DOI 10.1080/15592294.2015.1017198
   Srivastava P, 2014, LEUKEMIA RES, V38, P1332, DOI 10.1016/j.leukres.2014.09.001
   Srivastava P, 2012, CARCINOGENESIS, V33, P2199, DOI 10.1093/carcin/bgs269
   Stern M, 2014, LEUKEMIA, V28, P2235, DOI 10.1038/leu.2014.145
   Vansteenkiste J, 2013, J CLIN ONCOL, V31, P2396, DOI 10.1200/JCO.2012.43.7103
   Wang LX, 2013, PLOS ONE, V8, DOI 10.1371/journal.pone.0062924
   Weber JS, 2011, J IMMUNOTHER, V34, P556, DOI 10.1097/CJI.0b013e3182280db1
   Wischnewski F, 2006, MOL CANCER RES, V4, P339, DOI 10.1158/1541-7786.MCR-05-0229
   Woloszynska-Read A, 2008, CLIN CANCER RES, V14, P3283, DOI 10.1158/1078-0432.CCR-07-5279
   Woloszynska-Read A, 2011, CLIN CANCER RES, V17, P2170, DOI 10.1158/1078-0432.CCR-10-2315
   Yan P, 2012, BLOOD, V120, P2466, DOI 10.1182/blood-2012-05-429175
   Yanagawa N, 2011, ANTICANCER RES, V31, P171
   Yang AS, 2006, CANCER RES, V66, P5495, DOI 10.1158/0008-5472.CAN-05-2385
   Yang H, 2014, LEUKEMIA, V28, P1280, DOI 10.1038/leu.2013.355
   Zhang L, 2009, BLOOD, V114, P1545, DOI 10.1182/blood-2009-03-206672
   Zhou Q, 2011, BLOOD, V117, P4501, DOI 10.1182/blood-2010-10-310425
   Zhou Q, 2010, BLOOD, V116, P2484, DOI 10.1182/blood-2010-03-275446
NR 53
TC 34
Z9 37
U1 0
U2 4
PU IMPACT JOURNALS LLC
PI ORCHARD PARK
PA 6666 E QUAKER ST, STE 1, ORCHARD PARK, NY 14127 USA
EI 1949-2553
J9 ONCOTARGET
JI Oncotarget
PD MAR 15
PY 2016
VL 7
IS 11
BP 12840
EP 12856
DI 10.18632/oncotarget.7326
PG 17
WC Oncology; Cell Biology
SC Oncology; Cell Biology
GA DL5LW
UT WOS:000375679600082
PM 26883197
OA Other Gold, Green Published
DA 2021-05-03
ER

PT J
AU Baert, T
   Garg, AD
   Vindevogel, E
   Van Hoylandt, A
   Verbist, G
   Agostinis, P
   Vergote, I
   Coosemans, A
AF Baert, Thais
   Garg, Abhishek D.
   Vindevogel, Eva
   Van Hoylandt, Anais
   Verbist, Godelieve
   Agostinis, Patrizia
   Vergote, Ignace
   Coosemans, An
TI In Vitro Generation of Murine Dendritic Cells for Cancer Immunotherapy:
   An Optimized Protocol
SO ANTICANCER RESEARCH
LA English
DT Article
DE Dendritic cell; maturation; LPS; mouse; immunotherapy
ID VACCINATION; SECRETION; AUTOPHAGY; IMMUNITY
AB Background/Aim: Dendritic cell (DC) immunotherapy induces tumor-reactive T-cells. We optimized the maturation of murine DC against ovarian cancer. Materials and Methods: Immature DC were generated from bone-marrow progenitor cells and loaded with hypericin-photodynamic-treated (Hyp-PDT) tumor cells (primary maturation). Lipopolysacharide (LPS 1 mu g/ml) was used as a secondary maturation stimulus. After 24 h, maturation was assessed using flow cytometry. For in vivo experiments, C57BL/6 mice were vaccinated subcutaneously with matured, loaded mature DC. Immune response was evaluated through immunohistochemistry and cytometric bead array. Results: Based on the existing protocols for DC generation, therapeutic vaccination of tumor-bearing mice with mature ID8-fLuc Hyp-PDT DC induces an immunogenic response, but provides no survival benefit. As loading with Hyp-PDT lysate induces partial primary maturation, we reduced the dose of LPS to 0.125 mu g/ml and the duration of maturation to 6 hours, improving viability of mature DC. Conclusion: We optimized Hyp-PDT-based ID8-fLuc DC vaccine by reducing the amount of LPS and the duration of maturation.
C1 [Baert, Thais; Van Hoylandt, Anais; Vergote, Ignace; Coosemans, An] Univ Hosp Leuven, Leuven Canc Inst, Dept Obstet & Gynaecol, Leuven, Belgium.
   [Baert, Thais; Vindevogel, Eva; Van Hoylandt, Anais; Vergote, Ignace; Coosemans, An] Katholieke Univ Leuven, ImmunOvar Res Grp, Lab Tumor Immunol & Immunotherapy, Dept Oncol, Leuven, Belgium.
   [Garg, Abhishek D.; Agostinis, Patrizia] Katholieke Univ Leuven, Lab Cell Death Res & Therapy, Dept Cellular & Mol Med, Leuven, Belgium.
   [Verbist, Godelieve] Katholieke Univ Leuven, Dept Dev & Regenerat, Organ Syst, Leuven, Belgium.
RP Baert, T (corresponding author), Katholieke Univ Leuven, Lab Tumor Immunol & Immunotherapy, Herestr 49,O&N1,Box 603, B-3000 Leuven, Belgium.
EM thais.baert@gmail.com
RI Agostinis, Patrizia/AAO-2468-2020; Garg, Abhishek D/D-5230-2012;
   Coosemans, An/O-9488-2019; Coosemans, An/D-1613-2018; Agostinis,
   Patrizia/ABI-1177-2020
OI Garg, Abhishek D/0000-0002-9976-9922; Coosemans, An/0000-0002-7321-4339;
   Coosemans, An/0000-0002-7321-4339; Agostinis,
   Patrizia/0000-0003-1314-2115
FU Olivia Hendrickx Research Fund; Fund for Scientific Research Flanders
   (FWO)FWO
FX The Authors would like to thank the Olivia Hendrickx Research Fund for
   their support. A. Coosemans and A.D. Garg are supported by the Fund for
   Scientific Research Flanders (FWO).
CR AC S, 2013, CANC FACTS FIG 2013
   Baert T, 2015, FACTS VIEWS VIS OBGY, V7, P67
   Baert T, 2015, J IMMUNOTHER CANCER, V3, DOI 10.1186/s40425-015-0102-0
   Coosemans A, 2007, EUR J CANCER, V43, P1630, DOI 10.1016/j.ejca.2007.04.008
   Coosemans A, 2013, ONCOIMMUNOLOGY, V2, P31
   Curiel TJ, 2004, NAT MED, V10, P942, DOI 10.1038/nm1093
   Dudek-Peric AM, 2015, CANCER RES, V75, P1603, DOI 10.1158/0008-5472.CAN-14-2089
   Dumortier H, 2005, J IMMUNOL, V175, P855, DOI 10.4049/jimmunol.175.2.855
   Ferlay J, 2013, EUR J CANCER, V49, P1374, DOI 10.1016/j.ejca.2012.12.027
   Galluzzi L, 2014, ONCOTARGET, V5, P12472, DOI 10.18632/oncotarget.2998
   Garg AD, 2015, FRONT IMMUNOL, V6, DOI 10.3389/fimmu.2015.00588
   Garg AD, 2016, SCI TRANSL MED, V8, DOI 10.1126/scitranslmed.aae0105
   Garg AD, 2016, ONCOIMMUNOLOGY, V5, DOI 10.1080/2162402X.2015.1069938
   Garg AD, 2015, ONCOTARGET, V6, P26841, DOI 10.18632/oncotarget.4754
   Garg AD, 2014, PHOTOCH PHOTOBIO SCI, V13, P474, DOI 10.1039/c3pp50333j
   Garg AD, 2013, AUTOPHAGY, V9, P1292, DOI 10.4161/auto.25399
   Garg AD, 2012, EMBO J, V31, P1062, DOI 10.1038/emboj.2011.497
   Gautier G, 2005, J EXP MED, V201, P1435, DOI 10.1084/jem.20041964
   Guillen J, 2012, J AM ASSOC LAB ANIM, V51, P311
   Leffers N., 2014, COCHRANE DB SYST REV, V9
   Lutz MB, 1999, J IMMUNOL METHODS, V223, P77, DOI 10.1016/S0022-1759(98)00204-X
   Maes W, 2009, NEURO-ONCOLOGY, V11, P529, DOI 10.1215/15228517-2009-004
   Napolitani G, 2005, NAT IMMUNOL, V6, P769, DOI 10.1038/ni1223
   Ni KP, 2000, IMMUNOL CELL BIOL, V78, P196, DOI 10.1046/j.1440-1711.2000.00897.x
   Van Meirvenne S, 2002, CANCER GENE THER, V9, P787, DOI 10.1038/sj.cgt.7700499
   Vandenberk LBJ, 2016, FRONT IMMUNOL, V6, P1
   Vergote I, 2010, NEW ENGL J MED, V363, P943, DOI 10.1056/NEJMoa0908806
   Warger T, 2006, BLOOD, V108, P544, DOI 10.1182/blood-2005-10-4015
NR 28
TC 6
Z9 6
U1 0
U2 9
PU INT INST ANTICANCER RESEARCH
PI ATHENS
PA EDITORIAL OFFICE 1ST KM KAPANDRITIOU-KALAMOU RD KAPANDRITI, PO BOX 22,
   ATHENS 19014, GREECE
SN 0250-7005
EI 1791-7530
J9 ANTICANCER RES
JI Anticancer Res.
PD NOV
PY 2016
VL 36
IS 11
SI SI
BP 5793
EP 5801
DI 10.21873/anticanres.11163
PG 9
WC Oncology
SC Oncology
GA EC9TI
UT WOS:000388486700022
PM 27793901
OA Bronze
DA 2021-05-03
ER

PT J
AU Bukovsky, A
AF Bukovsky, Antonin
TI Involvement of blood mononuclear cells in the infertility,
   age-associated diseases and cancer treatment
SO WORLD JOURNAL OF STEM CELLS
LA English
DT Article
DE Blood mononuclear cells; Age-associated diseases; Infertility treatment;
   Regenerative medicine; Transfusion morphostatic treatment; Stem cells;
   Tissue control system; Immune system; Tissue morphostasis; Cancer
   immunotherapy
ID PLURIPOTENT STEM-CELLS; ZONA-PELLUCIDA GLYCOPROTEINS; MARROW-DERIVED
   CELLS; IN-VITRO; IMMUNE-SYSTEM; BRAZILIAN PROPOLIS; OVARIAN-FUNCTION;
   FOLLICULAR RENEWAL; LYMPHOID ORGANS; HEALTHY-YOUNG
AB Blood mononuclear cells consist of T cells and monocyte derived cells. Beside immunity, the blood mononuclear cells belong to the complex tissue control system (TCS), where they exhibit morphostatic function by stimulating proliferation of tissue stem cells followed by cellular differentiation, that is stopped after attaining the proper functional stage, which differs among various tissue types. Therefore, the term immune and morphostatic system (IMS) should be implied. The TCS-mediated morphostasis also consists of vascular pericytes controlled by autonomic innervation, which is regulating the quantity of distinct tissues in vivo. Lack of proper differentiation of tissue cells by TCS causes either tissue underdevelopment, e.g., muscular dystrophy, or degenerative functional failures, e.g., type 1 diabetes and age-associated diseases. With the gradual IMS regression after 35 years of age the gonadal infertility develops, followed by a growing incidence of age-associated diseases and cancers. Without restoring an altered TCS function in a degenerative disease, the implantation of tissue-specific stem cells alone by regenerative medicine can not be successful. Transfused young blood could temporarily restore fertility to enable parenthood. The young blood could also temporarily alleviate aging diseases, and this can be extended by substances inducing IMS regeneration, like the honey bee propolis. The local and/or systemic use of honey bee propolis stopped hair and teeth loss, regressed varicose veins, improved altered hearing, and lowered high blood pressure and sugar levels. Complete regression of stage. ovarian cancer with liver metastases after a simple elaborated immunotherapy is also reported.
C1 [Bukovsky, Antonin] Czech Acad Sci, Inst Biotechnol, Lab Reprod Biol BIOCEV, Narodni 3, Vestec 25250, Czech Republic.
RP Bukovsky, A (corresponding author), Czech Acad Sci, Inst Biotechnol, Lab Reprod Biol BIOCEV, Narodni 3, Vestec 25250, Czech Republic.
EM kamarhkq@gmail.com
OI Bukovsky, Antonin/0000-0001-8450-4190
CR Andrew F., 2016, J CLIN EXPT CARDIOLO, V7, P433, DOI [10.4172/2155-9880.1000433, DOI 10.4172/2155-9880.1000433]
   Ankrum J, 2010, TRENDS MOL MED, V16, P203, DOI 10.1016/j.molmed.2010.02.005
   Aral CA, 2015, J MED FOOD, V18, P195, DOI 10.1089/jmf.2013.3137
   Ashraf S, 1996, BRIT J CANCER, V73, P349, DOI 10.1038/bjc.1996.60
   AVRAMEAS S, 1991, IMMUNOL TODAY, V12, P154
   Baas T, 2012, SCI BUSINESS EXCHANG, P4
   Bhat MS, 2007, EVID-BASED COMPL ALT, V4, P35, DOI 10.1093/ecam/nel049
   Bhat S, 2007, INDIAN J EXP BIOL, V45, P455
   Bhat Surekha, 2003, Indian Journal of Experimental Biology, V41, P1289
   Bhat S, 2009, INDIAN J CLIN BIOCHE, V24, P430, DOI 10.1007/s12291-009-0077-z
   BLENNOW K, 1990, Alzheimer Disease and Associated Disorders, V4, P79, DOI 10.1097/00002093-199004020-00002
   BLOCK E, 1952, ACTA ANAT, V14, P108
   BOCKMAN DE, 1984, SCIENCE, V223, P498, DOI 10.1126/science.6606851
   Bockman DE, 1997, MICROSC RES TECHNIQ, V38, P209, DOI 10.1002/(SICI)1097-0029(19970801)38:3<209::AID-JEMT2>3.0.CO;2-H
   Boels D, 2014, CLIN TOXICOL, V52, P625, DOI 10.3109/15563650.2014.923905
   Borna S, 2008, AUST NZ J OBSTET GYN, V48, P58, DOI 10.1111/j.1479-828X.2007.00803.x
   Broughton KM, 2016, CIRC RES, V118, P867, DOI 10.1161/CIRCRESAHA.115.305227
   Bukovsky A, 1997, MICROSCOPY OF REPRODUCTION AND DEVELOPMENT : A DYNAMIC APPROACH, P79
   Bukovsky A, 2005, ENDOCRINE, V26, P301, DOI 10.1385/ENDO:26:3:301
   BUKOVSKY A, 1991, MED HYPOTHESES, V36, P261, DOI 10.1016/0306-9877(91)90146-P
   BUKOVSKY A, 1995, AM J REPROD IMMUNOL, V33, P323, DOI 10.1111/j.1600-0897.1995.tb00901.x
   Bukovsky A, 2005, REPROD BIOL ENDOCRIN, V3, P1, DOI 10.1186/1477-7827-3-17
   Bukovsky A, 2000, STEROIDS, V65, P190, DOI 10.1016/S0039-128X(99)00101-4
   Bukovsky A, 2002, STEROIDS, V67, P277, DOI 10.1016/S0039-128X(01)00159-3
   Bukovsky A, 2001, BMC Dev Biol, V1, P11, DOI 10.1186/1471-213X-1-11
   Bukovsky A, 2000, MED HYPOTHESES, V55, P337, DOI 10.1054/mehy.2000.1065
   Bukovsky A, 2011, SCAND J IMMUNOL, V73, P159, DOI 10.1111/j.1365-3083.2010.02497.x
   Bukovsky A, 1975, Cesk Gynekol, V40, P464
   BUKOVSKY A, 1984, IRCS MED SCI-BIOCHEM, V12, P915
   Bukovsky A, 2001, MED HYPOTHESES, V57, P729, DOI 10.1054/mehy.2001.1443
   BUKOVSKY A, 1984, IMMUNOLOGY, V52, P631
   BUKOVSKY A, 1979, MED HYPOTHESES, V5, P415, DOI 10.1016/0306-9877(79)90108-7
   BUKOVSKY A, 1977, EXPERIENTIA, V33, P280, DOI 10.1007/BF02124112
   Bukovsky A., 2017, HUMAN REPROD UPDATES
   Bukovsky A, 2011, STEM CELL STUD, V1, P126, DOI DOI 10.4081/SCS.2011.E20]
   Bukovsky A, 2008, CELL CYCLE, V7, P3577, DOI 10.4161/cc.7.22.7101
   Bukovsky A, 2008, J REPROD IMMUNOL, V78, P102, DOI 10.1016/j.jri.2007.10.004
   Bukovsky A, 2007, CELL CYCLE, V6, P2306, DOI 10.4161/cc.6.18.4707
   Bukovsky A, 2006, MICROSC RES TECHNIQ, V69, P482, DOI 10.1002/jemt.20307
   Bukovsky A, 2014, CELL AND MOLECULAR BIOLOGY AND IMAGING OF STEM CELLS, P193
   Bukovsky Antonin, 2004, Reprod Biol Endocrinol, V2, P20
   Bukovsky A, 2015, WORLD J STEM CELLS, V7, P1109, DOI 10.4252/wjsc.v7.i8.1109
   Bukovsky A, 2015, REPROD BIOL ENDOCRIN, V13, DOI 10.1186/s12958-015-0001-8
   Bukovsky A, 2012, REPROD BIOL ENDOCRIN, V10, DOI 10.1186/1477-7827-10-97
   Bukovsky A, 2011, ANAT REC, V294, P1284, DOI 10.1002/ar.21422
   Bukovsky A, 2009, CELL CYCLE, V8, P4079, DOI 10.4161/cc.8.24.10147
   Bukovsky A, 2009, AGING-US, V1, P157, DOI 10.18632/aging.100024
   Burkle Alexander, 2007, Immun Ageing, V4, P4, DOI 10.1186/1742-4933-4-4
   BURWELL RG, 1963, LANCET, V2, P69
   Buse E, 2014, TOXICOL PATHOL, V42, P314, DOI 10.1177/0192623313482208
   Capucho C, 2012, FOOD CHEM TOXICOL, V50, P3956, DOI 10.1016/j.fct.2012.08.027
   Carrel A, 1922, J EXP MED, V36, P385, DOI 10.1084/jem.36.4.385
   Cedikova M, 2014, EVID-BASED COMPL ALT, V2014, DOI 10.1155/2014/248768
   CHAMBERLAIN G, 1976, POSTGRAD MED J, V52, P615, DOI 10.1136/pgmj.52.612.615
   Chan GCF, 2013, CLIN REV ALLERG IMMU, V44, P262, DOI 10.1007/s12016-012-8322-2
   Check J H, 2005, Clin Exp Obstet Gynecol, V32, P13
   Choumerianou DM, 2008, TISSUE ENG PART B-RE, V14, P53, DOI 10.1089/teb.2007.0216
   COHEN IR, 1971, J EXP MED, V133, P821, DOI 10.1084/jem.133.4.821
   Collodel G, 2014, SYST BIOL REPROD MED, V60, P217, DOI 10.3109/19396368.2014.911392
   Conboy IM, 2005, NATURE, V433, P760, DOI 10.1038/nature03260
   Conboy MJ, 2013, AGING CELL, V12, P525, DOI 10.1111/acel.12065
   Conrad FJ, 2007, AUTOIMMUNITY, V40, P418, DOI 10.1080/08916930701464723
   Contrera KJ, 2016, J AM BOARD FAM MED, V29, P394, DOI 10.3122/jabfm.2016.03.150235
   Coussens LM, 2013, SCIENCE, V339, P286, DOI 10.1126/science.1232227
   Coviello AD, 2008, J CLIN ENDOCR METAB, V93, P914, DOI 10.1210/jc.2007-1692
   CUK M, 1987, ANN NY ACAD SCI, V496, P104, DOI 10.1111/j.1749-6632.1987.tb35752.x
   CURRIE GA, 1970, BRIT MED J, V1, P541, DOI 10.1136/bmj.1.5695.541
   CUTOLO M, 1993, ARTHRITIS RHEUM, V36, P1087, DOI 10.1002/art.1780360809
   Cuzick J, 2011, HUM REPROD UPDATE, V17, P706, DOI 10.1093/humupd/dmr020
   Dai XS, 2015, J AM COLL NUTR, V34, P478, DOI 10.1080/07315724.2014.950391
   de Boer NKH, 2014, CLIN GASTROENTEROL H, V12, P1085, DOI 10.1016/j.cgh.2014.05.005
   de Groot AC, 2013, DERMATITIS, V24, P263, DOI 10.1097/DER.0000000000000011
   Reyes-Escogido MD, 2011, MOLECULES, V16, P1253, DOI 10.3390/molecules16021253
   de Meij TG, 2014, INT J CANCER, V134, P1132, DOI 10.1002/ijc.28446
   de Mendonca CN, 2015, AN BRAS DERMATOL, V90, P276, DOI 10.1590/abd1806-4841.20153396
   Deng P, 2016, NEURAL REGEN RES, V11, P702, DOI 10.4103/1673-5374.182682
   DIAZFLORES L, 1992, J MORPHOL, V213, P33, DOI 10.1002/jmor.1052130105
   Dittmar T, 2009, MED HYPOTHESES, V73, P542, DOI 10.1016/j.mehy.2009.05.044
   DIUKMAN R, 1992, J REPROD MED, V37, P515
   Djebaili M, 2005, J NEUROTRAUM, V22, P106, DOI 10.1089/neu.2005.22.106
   Dohmann HFR, 2005, CIRCULATION, V112, P521, DOI 10.1161/CIRCULATIONAHA.104.499178
   Dougnon TJ, 2016, VET WORLD, V9, P281, DOI 10.14202/vetworld.2016.281-286
   Dyce PW, 2006, CELL CYCLE, V5, P1371, DOI 10.4161/cc.5.13.2898
   Dyce PW, 2013, JOVE-J VIS EXP, DOI 10.3791/50486
   Eapen M, 2014, BIOL BLOOD MARROW TR, V20, P1485, DOI 10.1016/j.bbmt.2014.05.015
   El-Sharkawy EE, 2014, EXP TOXICOL PATHOL, V66, P415, DOI 10.1016/j.etp.2014.06.003
   ENDERS AC, 1971, AM J ANAT, V132, P219, DOI 10.1002/aja.1001320208
   Escrich L, 2012, FERTIL STERIL, V98, P1147, DOI 10.1016/j.fertnstert.2012.07.1116
   Fan YP, 2014, INT J BIOL MACROMOL, V65, P200, DOI 10.1016/j.ijbiomac.2014.01.041
   FERRONE S, 1980, J IMMUNOGENET, V7, P71
   FIDLER IJ, 1980, BIOMEDICINE, V32, P1
   FORBES MS, 1977, AM J ANAT, V149, P71, DOI 10.1002/aja.1001490106
   Gambichler Thilo, 2004, BMC Dermatol, V4, P3, DOI 10.1186/1471-5945-4-3
   Ganem NJ, 2012, J CELL BIOL, V199, P871, DOI 10.1083/jcb.201210040
   Ginhoux F, 2013, FRONT CELL NEUROSCI, V7, DOI 10.3389/fncel.2013.00045
   Golpanian S, 2016, STEM CELL TRANSL MED, V5, P186, DOI 10.5966/sctm.2015-0101
   GOUGEON A, 1994, BIOL REPROD, V50, P653, DOI 10.1095/biolreprod50.3.653
   Gougeon A, 2010, GYNECOL OBSTET FERTI, V38, P398, DOI 10.1016/j.gyobfe.2010.04.013
   Gray PB, 2005, J CLIN ENDOCR METAB, V90, P3838, DOI 10.1210/jc.2005-0247
   Gui JG, 2012, AGING DIS, V3, P280
   Gupta SK, 2015, J REPROD IMMUNOL, V108, P90, DOI 10.1016/j.jri.2014.08.006
   Gutierrez-Aranda I, 2010, STEM CELLS, V28, P1568, DOI 10.1002/stem.471
   Harris H., 1994, LEGACY CELL FUSION, P286
   HARTWIG M, 1995, NEUROREPORT, V6, P1274, DOI 10.1097/00001756-199506090-00011
   HELLSTRO.I, 1971, INT J CANCER, V8, P185, DOI 10.1002/ijc.2910080202
   HELLSTROM I, 1971, INT J CANCER, V7, P1, DOI 10.1002/ijc.2910070102
   HELLSTROM I, 1971, CANCER-AM CANCER SOC, V28, P1269, DOI 10.1002/1097-0142(1971)28:5<1269::AID-CNCR2820280526>3.0.CO;2-S
   HELLSTROM KE, 1971, CANCER-AM CANCER SOC, V28, P1266, DOI 10.1002/1097-0142(1971)28:5<1266::AID-CNCR2820280525>3.0.CO;2-3
   HOLLAND JF, 1997, CANC MED
   Hong H, 2016, INT NEUROUROL J, V20, pS2, DOI 10.5213/inj.1632604.302
   Ingram D. L., 1962, OVARY, P247
   ITAGAKI S, 1988, NEUROSCI LETT, V91, P259, DOI 10.1016/0304-3940(88)90690-8
   Katcher HL, 2013, BIOCHEMISTRY-MOSCOW+, V78, P1061, DOI 10.1134/S0006297913090137
   Kitamura H, 2013, ADIPOCYTE, V2, P227, DOI 10.4161/adip.25608
   Kubota Yoko, 2004, Clin Exp Pharmacol Physiol, V31 Suppl 2, pS29, DOI 10.1111/j.1440-1681.2004.04113.x
   Kumar M, 1988, Alzheimer Dis Assoc Disord, V2, P50, DOI 10.1097/00002093-198802010-00006
   Lambolez F, 2013, LYMPHOCYTES INTRAEPI
   Lamm N, 2016, CELL STEM CELL, V18, P253, DOI 10.1016/j.stem.2015.11.003
   Larsen J.F., 1970, OVO IMPLANTATION HUM, P38
   Lee TH, 1999, BLOOD, V93, P3127
   Lei L, 2016, SCIENCE, V352, P95, DOI 10.1126/science.aad2156
   LINDAHL KF, 1979, NATURE, V280, P105, DOI 10.1038/280105a0
   Magnusson NE, 2012, BASIC CLIN PHARMACOL, V111, P254, DOI 10.1111/j.1742-7843.2012.00902.x
   Mason C, 2008, REGEN MED, V3, P1, DOI 10.2217/17460751.3.1.1
   Mathe G, 1997, BIOMED PHARMACOTHER, V51, P49, DOI 10.1016/S0753-3322(97)87726-8
   MCGEER PL, 1991, CAN J NEUROL SCI, V18, P376, DOI 10.1017/S0317167100032479
   Missima F, 2008, EVID-BASED COMPL ALT, V5, P71, DOI 10.1093/ecam/nel112
   MOTTA PM, 1994, ARCH HISTOL CYTOL, V57, P369, DOI 10.1679/aohc.57.369
   Mueller DL, 2010, NAT IMMUNOL, V11, P21, DOI 10.1038/ni.1817
   Murthy KD, 2013, INDIAN J EXP BIOL, V51, P1070
   Pagliarone AC, 2009, INT IMMUNOPHARMACOL, V9, P1352, DOI 10.1016/j.intimp.2009.08.005
   Pandey Manoj Kumar, 2003, BMC Pregnancy Childbirth, V3, P2, DOI 10.1186/1471-2393-3-2
   Pawelek JM, 2008, NAT REV CANCER, V8, P377, DOI 10.1038/nrc2371
   Petersen H O, 1977, Ugeskr Laeger, V139, P2329
   PRATHER SO, 1976, INT J CANCER, V17, P380, DOI 10.1002/ijc.2910170315
   PREHN RT, 1972, SCIENCE, V176, P170, DOI 10.1126/science.176.4031.170
   Rifa'i M, 2014, SPRINGERPLUS, V3, DOI 10.1186/2193-1801-3-526
   RINGETZ NR, 1976, CELL HYBRIDS
   Rizk SM, 2014, FOOD CHEM TOXICOL, V67, P176, DOI 10.1016/j.fct.2014.02.031
   Rogers I, 2009, CELL CYCLE, V8, P4027
   ROGERS J, 1988, NEUROBIOL AGING, V9, P339, DOI 10.1016/S0197-4580(88)80079-4
   Russo A, 2006, LIFE SCI, V78, P1401, DOI 10.1016/j.lfs.2004.10.085
   SCHRAM JHN, 1995, MATURITAS, V22, P121, DOI 10.1016/0378-5122(95)00920-G
   SCHWEMMER B, 1984, UROL INT, V39, P321, DOI 10.1159/000281003
   Sforcin JM, 2007, J ETHNOPHARMACOL, V113, P1, DOI 10.1016/j.jep.2007.05.012
   Shabo I, 2011, ADV EXP MED BIOL, V714, P141, DOI 10.1007/978-94-007-0782-5_7
   Shiota G, 2017, HEPATOL RES, V47, P127, DOI 10.1111/hepr.12747
   Silva FD, 2012, J BIOMED BIOTECHNOL, DOI 10.1155/2012/758102
   SIMOVA J, 1975, FOLIA BIOL-PRAGUE, V21, P329
   Singh VK, 1996, MOL CHEM NEUROPATHOL, V28, P105, DOI 10.1007/BF02815211
   SINKOVICS JG, 1970, LANCET, V2, P1190
   Smith ADAC, 2015, PLOS ONE, V10, DOI 10.1371/journal.pone.0121357
   STEELE G, 1974, INT J CANCER, V14, P743, DOI 10.1002/ijc.2910140608
   Takahashi K, 2007, CELL, V131, P861, DOI 10.1016/j.cell.2007.11.019
   Takahashi K, 2006, CELL, V126, P663, DOI 10.1016/j.cell.2006.07.024
   Tao Y, 2014, EVID-BASED COMPL ALT, V2014, DOI 10.1155/2014/483513
   Tesche LJ, 2010, STEM CELLS INT, V2010, DOI 10.4061/2010/824876
   The Promise Pyramid Healing Systems, 2016, PROM PYR HEAL SYST
   Thomas WE, 1999, BRAIN RES REV, V31, P42, DOI 10.1016/S0165-0173(99)00024-7
   Tolan I, 2004, PHYTOTHER RES, V18, P95, DOI 10.1002/ptr.1328
   Torre LA, 2015, CA-CANCER J CLIN, V65, P87, DOI 10.3322/caac.21262
   Utter GH, 2005, J TRAUMA, V58, P925, DOI 10.1097/01.TA.0000162142.72817.5C
   Vetvicka V, 2014, ANN TRANSL MED, V2, DOI 10.3978/j.issn.2305-5839.2014.01.05
   Ware M., 2016, MED NEWS TODAY
   WILLIAMS AF, 1988, ANNU REV IMMUNOL, V6, P381, DOI 10.1146/annurev.iy.06.040188.002121
   WOODING FBP, 1992, PLACENTA, V13, P101, DOI 10.1016/0143-4004(92)90025-O
   Yamasoba T, 2013, HEARING RES, V303, P30, DOI 10.1016/j.heares.2013.01.021
   Yousef MI, 2010, FOOD CHEM TOXICOL, V48, P1846, DOI 10.1016/j.fct.2010.04.018
   Yu JY, 2007, SCIENCE, V318, P1917, DOI 10.1126/science.1151526
   Yu WP, 2014, J CLIN INVEST, V124, P2709, DOI 10.1172/JCI59901
NR 170
TC 2
Z9 2
U1 1
U2 11
PU BAISHIDENG PUBLISHING GROUP INC
PI PLEASANTON
PA 8226 REGENCY DR, PLEASANTON, CA 94588 USA
SN 1948-0210
J9 WORLD J STEM CELLS
JI World J. Stem Cells
PD DEC 26
PY 2016
VL 8
IS 12
BP 399
EP 427
DI 10.4252/wjsc.v8.i12.399
PG 29
WC Cell & Tissue Engineering; Cell Biology
SC Cell Biology
GA FA4HJ
UT WOS:000405404100002
PM 28074124
OA Green Published, Other Gold
DA 2021-05-03
ER

PT J
AU Baghmar, S
   Kumar, L
   Rani, L
   Mathur, N
   Sreenivas, V
   Malik, PS
   Tilak, TVSVGK
   Gupta, R
AF Baghmar, Saphalta
   Kumar, Lalit
   Rani, Lata
   Mathur, Nitin
   Sreenivas, V.
   Malik, Prabhat Singh
   Tilak, T. V. S. V. G. K.
   Gupta, Ritu
TI Prognostic Relevance of T Regulatory Cells in Patients with
   Advanced-Stage Serous Carcinoma Ovary
SO INDIAN JOURNAL OF GYNECOLOGIC ONCOLOGY
LA English
DT Article
DE Epithelial ovarian cancer; Tumor immunology; Immunotherapy; T cell
   subsets; Treg cells
ID CANCER; TUMORS
AB Purpose Despite improved treatment options, recurrence rates remain high in ovarian cancer. Tumor microenvironment, particularly T cells, plays an important role in its natural history. The present study was conducted to study the kinetics of T cell subsets in homogenous population of advanced-stage ovarian cancer patients of serous histology with reference to treatment and outcome.
   Methods We assessed the frequencies of CD8+ T cells, CD4+ T cells, regulatory T cells (Tregs, CD4+ CD25(intermediate) (to high) FOXP3+ CD127(low)) and natural killer cells in peripheral blood at baseline (n = 41) and post-treatment (n = 27) in the patients and compared it with blood of healthy controls (n = 15). The ascitic fluid of 12 of these patients was compared with ascitic fluid of patients with cirrhotic liver disease (n = 5).
   Results Higher numbers of Tregs, CD8+ T cells and higher Treg/CD4 ratio and reduced numbers of CD4+ T cells and reduced CD4/CD8 ratio were observed in patients as compared to controls. An increase in total number of T cells was observed with treatment, while no change in frequency of any lymphocyte subset was evident.
   Conclusions These results support previous studies exhibiting an increase in Tregs in ovarian cancer patients. Unchanged levels of T cell subsets subsequent to treatment suggest that they may be resistant to reset to healthy control homeostatic levels with standard chemotherapeutic treatments. Lower CD4 levels, higher CD8 levels, altered CD4/CD8 ratio and T cell subsets call for evaluation of role of immunomodulating agents or Treg-targeted immunotherapy in the treatment of advanced-stage serous carcinoma ovary.
C1 [Baghmar, Saphalta; Kumar, Lalit; Malik, Prabhat Singh; Tilak, T. V. S. V. G. K.] All India Inst Med Sci, Dept Med Oncol, New Delhi 110029, India.
   [Rani, Lata; Mathur, Nitin; Gupta, Ritu] All India Inst Med Sci, Rotary Canc Hosp, Dr BRA Inst, Dept Lab Oncol, New Delhi 110029, India.
   [Sreenivas, V.] All India Inst Med Sci, Dept Biostat, New Delhi 110029, India.
RP Gupta, R (corresponding author), All India Inst Med Sci, Rotary Canc Hosp, Dr BRA Inst, Dept Lab Oncol, New Delhi 110029, India.
EM drritugupta@gmail.com
RI Gupta, Ritu/ABC-3310-2020; TVSVGK, TILAK/AAL-1984-2020; Gupta,
   Ritu/B-2910-2017
OI TVSVGK, TILAK/0000-0002-1380-8346; Gupta, Ritu/0000-0001-5364-4086
CR Chen ML, 2005, P NATL ACAD SCI USA, V102, P419, DOI 10.1073/pnas.0408197102
   Curiel TJ, 2004, NAT MED, V10, P942, DOI 10.1038/nm1093
   Eisenhauer EA, 2009, EUR J CANCER, V45, P228, DOI 10.1016/j.ejca.2008.10.026
   Facciabene A, 2012, CANCER RES, V72, P2162, DOI 10.1158/0008-5472.CAN-11-3687
   Ferlay J, 2010, INT J CANCER, V127, P2893, DOI 10.1002/ijc.25516
   Hori S, 2003, SCIENCE, V299, P1057, DOI 10.1126/science.1079490
   Karagoz B, 2010, MED ONCOL, V27, P29, DOI 10.1007/s12032-008-9165-9
   Kiniwa Y, 2007, CLIN CANCER RES, V13, P6947, DOI 10.1158/1078-0432.CCR-07-0842
   Landskron J, 2015, CANCER IMMUNOL IMMUN, V64, P337, DOI 10.1007/s00262-014-1636-6
   Mahnke K, 2007, INT J CANCER, V120, P2723, DOI 10.1002/ijc.22617
   Milne K, 2012, J TRANSL MED, V10, DOI 10.1186/1479-5876-10-33
   Napoletano C, 2010, J CELL MOL MED, V14, P2748, DOI 10.1111/j.1582-4934.2009.00911.x
   Ozols RF, 2003, J CLIN ONCOL, V21, P3194, DOI 10.1200/JCO.2003.02.153
   Park Anthony, 2012, Cancers (Basel), V4, P581, DOI 10.3390/cancers4020581
   Peng DJ, 2012, J ONCOL, V2012, DOI 10.1155/2012/345164
   Qiu Yu-Rong, 2002, Di Yi Jun Yi Da Xue Xue Bao, V22, P72
   SAKAGUCHI S, 1995, J IMMUNOL, V155, P1151
   Urbaniak-Kujda D, 2009, POSTEP HIG MED DOSW, V63, P355
   Woo EY, 2001, CANCER RES, V61, P4766
   Wu X, 2010, CANCER IMMUNOL IMMUN, V59, P279, DOI 10.1007/s00262-009-0749-9
NR 20
TC 0
Z9 0
U1 0
U2 0
PU SPRINGER INDIA
PI NEW DELHI
PA 7TH FLOOR, VIJAYA BUILDING, 17, BARAKHAMBA ROAD, NEW DELHI, 110 001,
   INDIA
SN 2363-8397
EI 2363-8400
J9 INDIAN J GYNECOL ONC
JI Indian J. Gynecol. Oncol.
PD JUN
PY 2016
VL 14
IS 2
AR 20
DI 10.1007/s40944-016-0050-8
PG 6
WC Obstetrics & Gynecology
SC Obstetrics & Gynecology
GA DO2JU
UT WOS:000377606900003
DA 2021-05-03
ER

PT J
AU Ke, LR
   Xiang, YQ
   Xia, WX
   Yang, J
   Yu, YH
   Ye, YF
   Liang, H
   Guo, X
   Lv, X
AF Ke, Liangru
   Xiang, Yanqun
   Xia, Weixiong
   Yang, Jing
   Yu, Yahui
   Ye, Yanfang
   Liang, Hu
   Guo, Xiang
   Lv, Xing
TI A prognostic model predicts the risk of distant metastasis and death for
   patients with nasop-haryngeal carcinoma based on pre-treatment
   interleukin 6 and clinical stage
SO CLINICAL IMMUNOLOGY
LA English
DT Article
DE Nasopharyngeal carcinoma; Interleukin-6; Prognostic model; Distant
   metastasis; Survival
ID EPITHELIAL OVARIAN-CANCER; NASOPHARYNGEAL-CARCINOMA;
   HEPATOCELLULAR-CARCINOMA; BREAST-CANCER; CELL INVASION; FEEDBACK LOOP;
   IL-6; CHEMOTHERAPY; PROGRESSION; GROWTH
AB Because inflammation plays a critical role in nasopharyngeal carcinoma (NPC), this study aims to investigate the correlation between the pro-inflammation cytokine interleukin-6 (IL6) and the prognosis of NPC and develop a new prognostic model. IL6 levels were measured in the serum of 290 NPC patients by ELISA and the correlation between IL6 and prognosis of NPC was evaluated by Kaplan-Meier analysis and multivariate analysis. The results showed that elevated IL6 levels were positively correlated with poorer 9-year overall survival (OS), disease-free survival (DFS), distant metastasis-free survival (DMFS) and lung metastasis-free survival (lung-MFS). IL6 level was an independent prognostic factor for OS, DFS, DMFS and lung-MFS. The Cl-model based on TNM stage and IL6 level could better predict the OS, DFS, DMFS and lung-MFS of NPC patients. Here, the newly developed prognostic Cl-model for predicting distant metastasis and death of NPC patients could facilitate patients consulting and individualized immunotherapy. (C) 2016 Elsevier Inc. All rights reserved.
C1 [Ke, Liangru; Xiang, Yanqun; Xia, Weixiong; Yang, Jing; Yu, Yahui; Liang, Hu; Guo, Xiang; Lv, Xing] Sun Yat Sen Univ, Ctr Canc, Dept Nasopharyngeal Carcinoma, Guangzhou 510060, Guangdong, Peoples R China.
   [Ke, Liangru; Xiang, Yanqun; Xia, Weixiong; Yang, Jing; Yu, Yahui; Liang, Hu; Guo, Xiang; Lv, Xing] Collaborat Innovat Ctr Canc Med, State Key Lab Oncol South China, Guangzhou 510060, Guangdong, Peoples R China.
   [Ye, Yanfang] Sun Yat Sen Univ, Sch Publ Hlth, Dept Biostat & Epidemiol, Guangzhou 510060, Guangdong, Peoples R China.
RP Guo, X; Lv, X (corresponding author), Sun Yat Sen Univ, Ctr Canc, Dept Nasopharyngeal Carcinoma, Guangzhou 510060, Guangdong, Peoples R China.
EM guoxiang@mail.sysu.edu.cn; Ivxing@sysucc.org.cn
OI Ke, Liangru/0000-0001-7927-9726
FU National Nature Science Foundation of ChinaNational Natural Science
   Foundation of China (NSFC) [81201630]; Natural Science Foundation of
   Guangdong ProvinceNational Natural Science Foundation of Guangdong
   Province [S2012040007946]; Ministry of Education of ChinaMinistry of
   Education, China [20120171120115]
FX This research was supported by the National Nature Science Foundation of
   China (No. 81201630), the Doctor Startup Project of Natural Science
   Foundation of Guangdong Province (No. S2012040007946), and the Doctoral
   Scientific Fund Project of the Ministry of Education of China (No.
   20120171120115).
CR Ahmed SA, 2015, TUMOR BIOL, V36, P815, DOI 10.1007/s13277-014-2689-z
   Al-Sarraf M, 1998, J CLIN ONCOL, V16, P1310, DOI 10.1200/JCO.1998.16.4.1310
   [Anonymous], 2015, INFLAMMATION IMMUNIT, P270
   BEREK JS, 1991, AM J OBSTET GYNECOL, V164, P1038, DOI 10.1016/0002-9378(91)90582-C
   Cao Su-Mei, 2011, Chin J Cancer, V30, P114
   Chang JTC, 2004, J FORMOS MED ASSOC, V103, P496
   Coussens LM, 2002, NATURE, V420, P860, DOI 10.1038/nature01322
   Ding Tao, 2014, Zhonghua Nan Ke Xue, V20, P1090
   Dolcet X, 2005, VIRCHOWS ARCH, V446, P475, DOI 10.1007/s00428-005-1264-9
   Dougan M, 2009, ANNU REV IMMUNOL, V27, P83, DOI 10.1146/annurev.immunol.021908.132544
   FERGUSON-SMITH A C, 1988, Genomics, V2, P203, DOI 10.1016/0888-7543(88)90003-1
   Fofaria NM, 2015, CARCINOGENESIS, V36, P142, DOI 10.1093/carcin/bgu233
   Holmer R, 2014, HEPATOB PANCREAT DIS, V13, P371, DOI 10.1016/S1499-3872(14)60259-9
   Itou J, 2015, BBA-MOL CELL RES, V1853, P27, DOI 10.1016/j.bbamcr.2014.10.004
   Joyce J.A., 2009, NATURE REV CANC, V94
   Koistinen P, 1997, ACTA HAEMATOL-BASEL, V98, P14
   Lee AWM, 2005, J CLIN ONCOL, V23, P6966, DOI 10.1200/JCO.2004.00.7542
   LEE AWM, 1992, INT J RADIAT ONCOL, V23, P261, DOI 10.1016/0360-3016(92)90740-9
   Lee AWM, 2005, INT J RADIAT ONCOL, V61, P1107, DOI 10.1016/j.ijrobp.2004.07.702
   Lee N., 2009, INTENSITY MODULATED, V0225, P3684
   Li F, 2014, EXP MOL MED, V46, DOI 10.1038/emm.2014.63
   Li XJ, 2012, CARCINOGENESIS, V33, P1302, DOI 10.1093/carcin/bgs181
   Liao QJ, 2012, J CANCER RES CLIN, V138, P57, DOI 10.1007/s00432-011-1066-1
   Liu CC, 2015, INT J CANCER, V136, P547, DOI 10.1002/ijc.29033
   Liu XJ, 2015, INT J CANCER, V136, P2524, DOI 10.1002/ijc.29319
   LU C, 1993, J CELL BIOL, V120, P1281, DOI 10.1083/jcb.120.5.1281
   Lu X, 2011, EUR J CANCER, V47, P339, DOI 10.1016/j.ejca.2010.09.025
   PLANTE M, 1994, CANCER, V73, P1882, DOI 10.1002/1097-0142(19940401)73:7<1882::AID-CNCR2820730718>3.0.CO;2-R
   Rokavec M, 2014, J CLIN INVEST, V124, P1853, DOI 10.1172/JCI73531
   vanderPoll T, 1997, J INFECT DIS, V176, P439, DOI 10.1086/514062
   VANDERZEE AGJ, 1995, CANCER, V75, P1004, DOI 10.1002/1097-0142(19950215)75:4<1004::AID-CNCR2820750416>3.0.CO;2-G
   Wan SS, 2014, GASTROENTEROLOGY, V147, P1393, DOI 10.1053/j.gastro.2014.08.039
   Wang GJ, 2014, ONCOL REP, V32, P1709, DOI 10.3892/or.2014.3366
   Wee J, 2005, J CLIN ONCOL, V23, P6730, DOI 10.1200/JCO.2005.16.790
   Wee Joseph Tien Seng, 2010, Chin J Cancer, V29, P517
   Xia WX, 2013, EUR J CANCER, V49, P2152, DOI 10.1016/j.ejca.2013.03.003
   Zhang J, 2015, ONCOGENE, V34, P1575, DOI 10.1038/onc.2014.84
   Zheng Y, 2014, CLIN EXP METASTAS, V31, P921, DOI 10.1007/s10585-014-9680-3
   Zitvogel L, 2008, NAT REV IMMUNOL, V8, P59, DOI 10.1038/nri2216
NR 39
TC 18
Z9 20
U1 0
U2 6
PU ACADEMIC PRESS INC ELSEVIER SCIENCE
PI SAN DIEGO
PA 525 B ST, STE 1900, SAN DIEGO, CA 92101-4495 USA
SN 1521-6616
EI 1521-7035
J9 CLIN IMMUNOL
JI Clin. Immunol.
PD MAR
PY 2016
VL 164
BP 45
EP 51
DI 10.1016/j.clim.2016.01.004
PG 7
WC Immunology
SC Immunology
GA DH3CT
UT WOS:000372665800007
PM 26780676
DA 2021-05-03
ER

PT J
AU Gao, JF
   Wang, DH
   Feng, J
AF Gao, Jiefan
   Wang, Donghui
   Feng, Jing
TI Efficacy of autologous tumor antigen sensitized dendritic cells in
   combination with cytokine induced killer cells on ovarian cancer immune
   therapy
SO INTERNATIONAL JOURNAL OF CLINICAL AND EXPERIMENTAL MEDICINE
LA English
DT Article
DE Autologous antigen; dendritic cell; killer cell; immunotherapy; ovarian
   cancer
ID ADOPTIVE IMMUNOTHERAPY; LUNG-CANCER; CIK CELLS; CHEMOIMMUNOTHERAPY;
   VACCINE; SAFETY; LYSATE; TRIAL
AB Traditional cancer treatments, including surgery, chemotherapy, and radiotherapy, have the danger of metastasis, recurrence, normal tissue and immune function damage. Cellular immune therapy has become a hot spot in tumor treatment. This study selected ovarian cancer patients to extract autologous DCs and prepare Ag-DC-CIK, and further analyze its immunotherapy effect on ovarian cancer. Methods: Ovarian cancer cells were extracted from enrolled patients to prepare autologous antigen. DCs were sensitized to induce Ag-DC-CIK together with cytokine. Cell morphology was observed, cell phenotype was detected, and immune related indicators in peripheral blood were tested. Curative effect was evaluated and the adverse reaction was observed. DCs mature and keep suspension as dendritic following the incubation time. Ag-DC-CIK cells number increased obviously in spindle shape (P < 0.05). CD40, CD83, CD86, and HLA-DR levels were significantly higher in Ag-DCs than that in DCs on the seventh day (P < 0.05). Ag-DC-CIK presented higher CD3, CD3CD8, and CD3CD56 levels than CIK (P < 0.05). CD3, CD4, CD4/CD8, and CD56 in peripheral blood increased, while CD8 decreased in experimental group after two weeks treatment (P < 0.05). The efficiency (CR+ PR+ SD) was 95% in experimental group, which was higher than the control. The incidence of adverse reaction was lower than the control (P < 0.05). Autologous tumor antigen sensitized dendritic cells in combination with cytokine induced CIK combined passive and active immunotherapies, and showed better clinical efficacy and antitumor immunity than single CIK application.
C1 [Gao, Jiefan; Wang, Donghui; Feng, Jing] Cangzhou Cent Hosp, Dept Obstet & Gynecol, 16 XinHua West Rd, Cangzhou 061000, Hebei, Peoples R China.
RP Feng, J (corresponding author), Cangzhou Cent Hosp, Dept Obstet & Gynecol, 16 XinHua West Rd, Cangzhou 061000, Hebei, Peoples R China.
EM fengjing298@sina.com
CR Bernatchez C, 2012, SEMIN ONCOL, V39, P215, DOI 10.1053/j.seminoncol.2012.01.006
   Brenner MK, 2010, CURR OPIN IMMUNOL, V22, P251, DOI 10.1016/j.coi.2010.01.020
   Chang J., 2011, EVID-BASED COMPL ALT, DOI 10.1093/ecam/nen068
   Chau J, 2013, EUR J PHARMACOL, V715, P321, DOI 10.1016/j.ejphar.2013.04.050
   Cruz CR, 2010, CYTOTHERAPY, V12, P743, DOI 10.3109/14653241003709686
   Cui Y, 2013, ONCOL LETT, V6, P537, DOI 10.3892/ol.2013.1376
   Hargadon KM, 2013, FRONT IMMUNOL, V4, DOI 10.3389/fimmu.2013.00192
   Kandalaft LE, 2013, J TRANSL MED, V11, DOI 10.1186/1479-5876-11-149
   Kimura H, 2008, ANTICANCER RES, V28, P1229
   Li H, 2009, CYTOTHERAPY, V11, P1076, DOI 10.3109/14653240903121252
   Mesiano G, 2012, EXPERT OPIN BIOL TH, V12, P673, DOI 10.1517/14712598.2012.675323
   Montagna D, 2012, CYTOTHERAPY, V14, P80, DOI 10.3109/14653249.2011.610303
   Rajbhandary S, 2013, ASIAN PAC J CANCER P, V14, P5825, DOI 10.7314/APJCP.2013.14.10.5825
   Rozkova D, 2009, CLIN IMMUNOL, V131, P1, DOI 10.1016/j.clim.2009.01.001
   Shah W, 2011, CELL MOL IMMUNOL, V8, P59, DOI 10.1038/cmi.2010.56
   Siegel R, 2012, CA-CANCER J CLIN, V62, P10, DOI 10.3322/caac.20138
   Wathelet N, 2013, ONCOIMMUNOLOGY, V2, DOI 10.4161/onci.23973
   Wongkajornsilp A, 2009, CANCER INVEST, V27, P140, DOI 10.1080/07357900802189832
   Yang B, 2014, CYTOTHERAPY, V16, P278, DOI 10.1016/j.jcyt.2013.11.001
   Zhan HL, 2012, CHINESE MED J-PEKING, V125, P3771, DOI 10.3760/cma.j.issn.0366-6999.2012.21.004
NR 20
TC 0
Z9 0
U1 0
U2 2
PU E-CENTURY PUBLISHING CORP
PI MADISON
PA 40 WHITE OAKS LN, MADISON, WI 53711 USA
SN 1940-5901
J9 INT J CLIN EXP MED
JI Int. J. Clin. Exp. Med.
PY 2016
VL 9
IS 6
BP 11320
EP 11326
PG 7
WC Medicine, Research & Experimental
SC Research & Experimental Medicine
GA DQ4ES
UT WOS:000379157300062
DA 2021-05-03
ER

PT J
AU Hassan, R
   Thomas, A
   Alewine, C
   Le, DT
   Jaffee, EM
   Pastan, I
AF Hassan, Raffit
   Thomas, Anish
   Alewine, Christine
   Le, Dung T.
   Jaffee, Elizabeth M.
   Pastan, Ira
TI Mesothelin Immunotherapy for Cancer: Ready for Prime Time?
SO JOURNAL OF CLINICAL ONCOLOGY
LA English
DT Article
ID PANCREATIC DUCTAL ADENOCARCINOMA; PROLONGED PATIENT SURVIVAL;
   TRIPLE-NEGATIVE BREAST; MONOCLONAL-ANTIBODY K1; EXTRAHEPATIC BILE-DUCT;
   PHASE-I TRIAL; OVARIAN-CANCER; RECOMBINANT IMMUNOTOXIN; EXPRESSING
   MESOTHELIN; PLEURAL MESOTHELIOMA
AB Mesothelin is a tumor antigen that is highly expressed in many human cancers, including malignant mesothelioma and pancreatic, ovarian, and lung adenocarcinomas. It is an attractive target for cancer immunotherapy because its normal expression is limited to mesothelial cells, which are dispensable. Several antibody-based therapeutic agents as well as vaccine and T-cell therapies directed at mesothelin are undergoing clinical evaluation. These include antimesothelin immunotoxins (SS1P, RG7787/LMB-100), chimeric antimesothelin antibody (amatuximab), mesothelin-directed antibody drug conjugates (anetumab ravtansine, DMOT4039A, BMS-986148), live attenuated Listeria monocytogenes-expressing mesothelin (CRS-207, JNJ-64041757), and chimeric antigen receptor T-cell therapies. Two antimesothelin agents are currently in multicenter clinical registration trials for malignant mesothelioma: amatuximab in the first-line setting and anetumab ravtansine as second-line therapy. Phase II randomized clinical trials of CRS-207 as a boosting agent and in combination with immune checkpoint inhibition for pancreatic cancer are nearing completion. These ongoing studies will define the utility of mesothelin immunotherapy for treating cancer. (C) 2016 by American Society of Clinical Oncology
C1 [Hassan, Raffit; Thomas, Anish; Alewine, Christine; Pastan, Ira] NCI, Ctr Canc Res, NIH, Bethesda, MD 20892 USA.
   [Le, Dung T.; Jaffee, Elizabeth M.] Johns Hopkins Univ, Sidney Kimmel Canc Ctr, Baltimore, MD USA.
RP Hassan, R (corresponding author), NCI, Thorac & GI Oncol Branch, Bldg 10CRC,Rm 4-5330, Bethesda, MD 20892 USA.
EM hassanr@mail.nih.gov
RI pastan, ira/P-9319-2019
OI pastan, ira/0000-0002-9223-0270; Jaffee, Elizabeth/0000-0003-3841-6549
FU Intramural Research Program of the National Institutes of Health,
   National Cancer Institute (NCI), Center for Cancer Research; NCIUnited
   States Department of Health & Human ServicesNational Institutes of
   Health (NIH) - USANIH National Cancer Institute (NCI) [1K23CA163672];
   NATIONAL CANCER INSTITUTEUnited States Department of Health & Human
   ServicesNational Institutes of Health (NIH) - USANIH National Cancer
   Institute (NCI) [ZIABC010020, K23CA163672] Funding Source: NIH RePORTER
FX Supported in part by the Intramural Research Program of the National
   Institutes of Health, National Cancer Institute (NCI), Center for Cancer
   Research, and in part by Grant No. 1K23CA163672 from NCI (D.T.L.).
CR Adusumilli PS, 2014, SCI TRANSL MED, V6, DOI 10.1126/scitranslmed.3010162
   Alewine C, 2014, MOL CANCER THER, V13, P2653, DOI 10.1158/1535-7163.MCT-14-0132
   Alvarez H, 2008, NANOMED-NANOTECHNOL, V4, P295, DOI 10.1016/j.nano.2008.06.006
   Argani P, 2001, CLIN CANCER RES, V7, P3862
   Baba K, 2012, J SURG ONCOL, V105, P195, DOI 10.1002/jso.22024
   Beatty GL, 2014, CANCER IMMUNOL RES, V2, P112, DOI 10.1158/2326-6066.CIR-13-0170
   Bera TK, 2000, MOL CELL BIOL, V20, P2902, DOI 10.1128/MCB.20.8.2902-2906.2000
   Bharadwaj U, 2011, MOL CANCER, V10, DOI 10.1186/1476-4598-10-106
   Bharadwaj U, 2011, CARCINOGENESIS, V32, P1013, DOI 10.1093/carcin/bgr075
   Brockstedt DG, 2004, P NATL ACAD SCI USA, V101, P13832, DOI 10.1073/pnas.0406035101
   CHANG K, 1992, INT J CANCER, V50, P373, DOI 10.1002/ijc.2910500308
   CHANG K, 1992, AM J SURG PATHOL, V16, P259, DOI 10.1097/00000478-199203000-00006
   Chang K, 1996, P NATL ACAD SCI USA, V93, P136, DOI 10.1073/pnas.93.1.136
   Chang MC, 2012, BIOCHEM J, V442, P293, DOI 10.1042/BJ20110282
   Chen SH, 2013, SCI REP-UK, V3, DOI 10.1038/srep01870
   Cheng WF, 2009, BRIT J CANCER, V100, P1144, DOI 10.1038/sj.bjc.6604964
   Chowdhury PS, 1999, NAT BIOTECHNOL, V17, P568
   Chowdhury PS, 1998, P NATL ACAD SCI USA, V95, P669, DOI 10.1073/pnas.95.2.669
   Einama T, 2012, BRIT J CANCER, V107, P137, DOI 10.1038/bjc.2012.235
   Frierson HF, 2003, HUM PATHOL, V34, P605, DOI 10.1016/S0046-8177(03)00177-1
   Galloway ML, 2006, HISTOPATHOLOGY, V48, P767, DOI 10.1111/j.1365-2559.2005.02279.x
   Golfier S, 2014, MOL CANCER THER, V13, P1537, DOI 10.1158/1535-7163.MCT-13-0926
   Gubbels JAA, 2006, MOL CANCER, V5, DOI 10.1186/1476-4598-5-50
   Gupta A, 2016, CANCER CHEMOTH PHARM, V77, P733, DOI 10.1007/s00280-016-2984-z
   Hassan R, 2005, APPL IMMUNOHISTO M M, V13, P243, DOI 10.1097/01.pai.00000141545.36485.d6
   Hassan R, 1999, INT J CANCER, V80, P559, DOI 10.1002/(SICI)1097-0215(19990209)80:4<559::AID-IJC13>3.0.CO;2-Y
   Hassan R, 2005, AM J CLIN PATHOL, V124, P838, DOI 10.1309/F1B64CL7H8VJKEAF
   Hassan R, 2004, CLIN CANCER RES, V10, P16, DOI 10.1158/1078-0432.CCR-1160-3
   Hassan R, 2015, EUR CANC C VIENN AUS
   Hassan R, 2015, 16 WORLD C LUNG CANC
   Hassan Raffit, 2007, Cancer Immun, V7, P20
   Hassan R, 2007, CLIN CANCER RES, V13, P5144, DOI 10.1158/1078-0432.CCR-07-0869
   Hassan R, 2016, CLIN CANCER RES, V22, P1055, DOI 10.1158/1078-0432.CCR-15-1623
   Hassan R, 2014, CLIN CANCER RES, V20, P5927, DOI 10.1158/1078-0432.CCR-14-0804
   Hassan R, 2014, CANCER-AM CANCER SOC, V120, P3311, DOI 10.1002/cncr.28875
   Hassan R, 2013, SCI TRANSL MED, V5, DOI 10.1126/scitranslmed.3006941
   Hassan R, 2010, CLIN CANCER RES, V16, P6132, DOI 10.1158/1078-0432.CCR-10-2275
   Ho M, 2007, CLIN CANCER RES, V13, P1571, DOI 10.1158/1078-0432.CCR-06-2161
   Hollevoet K, 2014, MOL CANCER THER, V13, P2040, DOI 10.1158/1535-7163.MCT-14-0089-T
   Hucl T, 2007, CANCER RES, V67, P9055, DOI 10.1158/0008-5472.CAN-07-0474
   Illei PB, 2016, APPL IMMUNOHISTO M M, V24, P246, DOI 10.1097/PAI.0000000000000292
   Ito T, 2014, ONCOL REP, V31, P27, DOI 10.3892/or.2013.2803
   Jaffee EM, 2001, J CLIN ONCOL, V19, P145, DOI 10.1200/JCO.2001.19.1.145
   Kachala SS, 2014, CLIN CANCER RES, V20, P3896, DOI 10.1158/1078-0432.CCR-14-0777
   Kawamata F, 2012, INT J ONCOL, V41, P2109, DOI 10.3892/ijo.2012.1662
   Kreitman RJ, 2009, CLIN CANCER RES, V15, P5274, DOI 10.1158/1078-0432.CCR-09-0062
   Kushitani K, 2007, PATHOL INT, V57, P190, DOI 10.1111/j.1440-1827.2007.02080.x
   Lamberts LE, 2016, CLIN CANCER RES, V22, P1642, DOI 10.1158/1078-0432.CCR-15-1272
   Le DT, 2015, J CLIN ONCOL, V33, P1325, DOI 10.1200/JCO.2014.57.4244
   Le DT, 2012, CLIN CANCER RES, V18, P858, DOI 10.1158/1078-0432.CCR-11-2121
   Li YR, 2014, BREAST CANCER RES TR, V147, P675, DOI 10.1007/s10549-014-3077-5
   Lindenberg L, 2015, ONCOTARGET, V6, P4496, DOI 10.18632/oncotarget.2883
   Liu WH, 2012, P NATL ACAD SCI USA, V109, P11782, DOI 10.1073/pnas.1209292109
   Ma JC, 2012, ACTA CRYSTALLOGR F, V68, P950, DOI 10.1107/S1744309112028229
   Marin-Muller C, 2013, CLIN CANCER RES, V19, P5901, DOI 10.1158/1078-0432.CCR-12-3776
   Miettinen M, 2003, AM J SURG PATHOL, V27, P150, DOI 10.1097/00000478-200302000-00002
   Morello A, 2016, CANCER DISCOV, V6, P133, DOI 10.1158/2159-8290.CD-15-0583
   Mossoba ME, 2011, CLIN CANCER RES, V17, P3697, DOI 10.1158/1078-0432.CCR-11-0493
   Nomura R, 2013, INT SURG, V98, P164, DOI 10.9738/INTSURG-D-13-00001.1
   O'Hara M, 2016, IMMUNOTHERAPY-UK, V8, P449, DOI 10.2217/imt.16.4
   Obulhasim G, 2010, EUR J GYNAECOL ONCOL, V31, P63
   Ordonez NG, 2003, AM J SURG PATHOL, V27, P1418, DOI 10.1097/00000478-200311000-00003
   Ordonez NG, 2003, MODERN PATHOL, V16, P192, DOI 10.1097/01.MP.0000056981.16578.C3
   Pastan I, 2014, CANCER RES, V74, P2907, DOI 10.1158/0008-5472.CAN-14-0337
   Pastan I, 2006, NAT REV CANCER, V6, P559, DOI 10.1038/nrc1891
   Ren YZR, 2011, J BIOL CHEM, V286, DOI 10.1074/jbc.M110.193458
   Rump A, 2004, J BIOL CHEM, V279, P9190, DOI 10.1074/jbc.M312372200
   Sathyanarayana BK, 2009, BMC STRUCT BIOL, V9, DOI 10.1186/1472-6807-9-1
   Sato N, 2003, CANCER RES, V63, P4158
   Scales SJ, 2014, MOL CANCER THER, V13, P2630, DOI 10.1158/1535-7163.MCT-14-0487-T
   Servais EL, 2012, CLIN CANCER RES, V18, P2478, DOI 10.1158/1078-0432.CCR-11-2614
   Shimizu A, 2012, CANCER SCI, V103, P739, DOI 10.1111/j.1349-7006.2012.02214.x
   Steinbach D, 2007, EUR J HAEMATOL, V79, P281, DOI 10.1111/j.1600-0609.2007.00928.x
   Swierczynski SL, 2004, HUM PATHOL, V35, P357, DOI 10.1016/j.humpath.2003.10.012
   Tan K, 2010, HUM PATHOL, V41, P1330, DOI 10.1016/j.humpath.2010.03.002
   Tchou J, 2012, BREAST CANCER RES TR, V133, P799, DOI 10.1007/s10549-012-2018-4
   Thomas AM, 2004, J EXP MED, V200, P297, DOI 10.1084/jem.20031435
   Thomas A, 2015, ONCOTARGET, V6, P11694, DOI 10.18632/oncotarget.3429
   Tozbikian G, 2014, PLOS ONE, V9, DOI 10.1371/journal.pone.0114900
   Uehara N, 2008, MOL CANCER RES, V6, P186, DOI 10.1158/1541-7786.MCR-07-0254
   Weekes CD, 2016, MOL CANCER THER, V15, P439, DOI 10.1158/1535-7163.MCT-15-0693
   Winter JM, 2012, PLOS ONE, V7, DOI 10.1371/journal.pone.0040157
   YAMAGUCHI N, 1994, J BIOL CHEM, V269, P805
   Yen MJ, 2006, CLIN CANCER RES, V12, P827, DOI 10.1158/1078-0432.CCR-05-1397
   Zhang YJ, 2011, CANCER RES, V71, P5915, DOI 10.1158/0008-5472.CAN-11-0466
   Zhao HC, 2007, AM J CLIN PATHOL, V127, P374, DOI 10.1309/37RTWYAEPABYY410
   Zwaenepoel I, 2002, P NATL ACAD SCI USA, V99, P6240, DOI 10.1073/pnas.082515999
NR 87
TC 121
Z9 127
U1 2
U2 35
PU AMER SOC CLINICAL ONCOLOGY
PI ALEXANDRIA
PA 2318 MILL ROAD, STE 800, ALEXANDRIA, VA 22314 USA
SN 0732-183X
EI 1527-7755
J9 J CLIN ONCOL
JI J. Clin. Oncol.
PD DEC 1
PY 2016
VL 34
IS 34
BP 4171
EP +
DI 10.1200/JCO.2016.68.3672
PG 10
WC Oncology
SC Oncology
GA ED5YM
UT WOS:000388929900017
PM 27863199
OA Green Published
DA 2021-05-03
ER

PT J
AU Becht, E
   de Reynies, A
   Giraldo, NA
   Pilati, C
   Buttard, B
   Lacroix, L
   Selves, J
   Sautes-Fridman, C
   Laurent-Puig, P
   Fridman, WH
AF Becht, Etienne
   de Reynies, Aurelien
   Giraldo, Nicolas A.
   Pilati, Camilla
   Buttard, Benedicte
   Lacroix, Laetitia
   Selves, Janick
   Sautes-Fridman, Catherine
   Laurent-Puig, Pierre
   Fridman, Wolf Herman
TI Immune and Stromal Classification of Colorectal Cancer Is Associated
   with Molecular Subtypes and Relevant for Precision Immunotherapy
SO CLINICAL CANCER RESEARCH
LA English
DT Article
ID TERTIARY LYMPHOID STRUCTURES; GENE-EXPRESSION; T-CELLS; BREAST-CANCER;
   HUMAN TUMORS; LUNG-CANCER; MICROENVIRONMENT; CHECKPOINTS; ACTIVATION;
   CONTEXTURE
AB Purpose: The tumor microenvironment is formed by many distinct and interacting cell populations, and its composition may predict patients' prognosis and response to therapies. Colorectal cancer is a heterogeneous disease in which immune classifications and four consensus molecular subgroups (CMS) have been described. Our aim was to integrate the composition of the tumor microenvironment with the consensus molecular classification of colorectal cancer.
   Experimental Design: We retrospectively analyzed the composition and the functional orientation of the immune, fibroblastic, and angiogenic microenvironment of 1,388 colorectal cancer tumors from three independent cohorts using transcriptomics. We validated our findings using immunohistochemistry.
   Results: We report that colorectal cancer molecular subgroups and microenvironmental signatures are highly correlated. Out of the four molecular subgroups, two highly express immune-specific genes. The good-prognosis microsatellite instable-enriched subgroup (CMS1) is characterized by overexpression of genes specific to cytotoxic lymphocytes. In contrast, the poor-prognosis mesenchymal subgroup (CMS4) expresses markers of lymphocytes and of cells of monocytic origin. The mesenchymal subgroup also displays an angiogenic, inflammatory, and immunosuppressive signature, a coordinated pattern that we also found in breast (n = 254), ovarian (n = 97), lung (n = 80), and kidney (n = 143) cancers. Pathologic examination revealed that the mesenchymal subtype is characterized by a high density of fibroblasts that likely produce the chemokines and cytokines that favor tumor-associated inflammation and support angiogenesis, resulting in a poor prognosis. In contrast, the canonical (CMS2) and metabolic (CMS3) subtypes with intermediate prognosis exhibit low immune and inflammatory signatures.
   Conclusions: The distinct immune orientations of the colorectal cancer molecular subtypes pave the way for tailored immunotherapies. (C) 2016 AACR.
C1 [Becht, Etienne; Giraldo, Nicolas A.; Buttard, Benedicte; Lacroix, Laetitia; Sautes-Fridman, Catherine; Fridman, Wolf Herman] INSERM, Cordeliers Res Ctr, UMR Canc Immune Control & Escape S 1138, Paris, France.
   [Becht, Etienne; Giraldo, Nicolas A.; Pilati, Camilla; Buttard, Benedicte; Lacroix, Laetitia; Sautes-Fridman, Catherine; Laurent-Puig, Pierre; Fridman, Wolf Herman] Univ Paris 05, Paris, France.
   [Becht, Etienne; Giraldo, Nicolas A.; Buttard, Benedicte; Lacroix, Laetitia; Sautes-Fridman, Catherine; Fridman, Wolf Herman] Univ Paris 06, Paris, France.
   [de Reynies, Aurelien] Ligue Natl Canc, Programme Cartes Identite Tumeurs, Paris, France.
   [Pilati, Camilla; Laurent-Puig, Pierre] INSERM, UMR S1147, Paris, France.
   [Selves, Janick] Univ Toulouse 3, Ctr Rech Cancerol Toulouse, INSERM, Unite Mixte Rech 1037, Toulouse, France.
   [Selves, Janick] Ctr Hosp Univ Toulouse, Dept Pathol, Toulouse, France.
RP Fridman, WH (corresponding author), INSERM, UMRS 1138, 15 Rue Ecole Med, F-75006 Paris, France.
EM herve.fridman@crc.jussieu.fr
RI Laurent-Puig, Pierre/K-3641-2019; Giraldo, Nicolas/U-6521-2017; de
   Reynies, Aurelien/Q-8640-2017
OI Laurent-Puig, Pierre/0000-0001-8475-5459; Giraldo,
   Nicolas/0000-0002-7452-1103; de Reynies, Aurelien/0000-0002-1328-5290;
   sautes-fridman, catherine/0000-0003-1735-8722; Pilati,
   Camilla/0000-0002-1781-5180; fridman, wolf herman/0000-0002-1332-0973
FU Institut National de la Sante et de la Recherche Medicate; University
   Paris-Descartes; University Pierre et Marie Curie; Institut National du
   CancerInstitut National du Cancer (INCA) France [2011-1-PLBIO-06-INSERM
   6-1, PLBIO09-088-IDF-KROEMER]; CARPEM (CAncer Research for PErsonalized
   Medicine); Labex Immuno-Oncology [LAXE62_9UMS872 FRIDMAN]; Fondation ARC
   pour la recherche sur le cancerFondation ARC pour la Recherche sur le
   Cancer; Canceropole Ile-de-FranceRegion Ile-de-France; Universidad de
   los Andes School of Medicine; ColcienciasDepartamento Administrativo de
   Ciencia, Tecnologia e Innovacion Colciencias; B3MI doctorate fellowship;
   PPATH doctorate fellowship
FX This work was supported by the "Institut National de la Sante et de la
   Recherche Medicate," the University Paris-Descartes, the University
   Pierre et Marie Curie, the Institut National du Cancer
   (2011-1-PLBIO-06-INSERM 6-1), CARPEM (CAncer Research for PErsonalized
   Medicine), Labex Immuno-Oncology (LAXE62_9UMS872 FRIDMAN), the Fondation
   ARC pour la recherche sur le cancer, the Canceropole Ile-de-France,
   Institut National du Cancer (2011-1-PLBIO-06-INSERM
   6-1,PLBIO09-088-IDF-KROEMER), the Universidad de los Andes School of
   Medicine (N.A. Giraldo), and Colciencias (N.A. Giraldo). E. Becht is
   supported by B3MI doctorate fellowship, and N.A. Giraldo by PPATH
   doctorate fellowship.
CR Alizadeh AA, 2000, NATURE, V403, P503, DOI 10.1038/35000501
   Andre F, 2006, NAT CLIN PRACT ONCOL, V3, P621, DOI 10.1038/ncponc0636
   Astorgues-Xerri L, 2014, CANCER TREAT REV, V40, P307, DOI 10.1016/j.ctrv.2013.07.007
   Bargou R, 2008, SCIENCE, V321, P974, DOI 10.1126/science.1158545
   Barretina J, 2012, NATURE, V483, P603, DOI 10.1038/nature11003
   Becht E, 2014, CANCER IMMUNOL IMMUN, V63, P991, DOI 10.1007/s00262-014-1590-3
   Beuselinck B, 2015, CLIN CANCER RES, V21, P1329, DOI 10.1158/1078-0432.CCR-14-1128
   Bindea G, 2013, IMMUNITY, V39, P782, DOI 10.1016/j.immuni.2013.10.003
   Cairns P, 2011, CANCER BIOMARK, V9, P461, DOI 10.3233/CBM-2011-0176
   Calon A, 2015, NAT GENET, V47, P320, DOI 10.1038/ng.3225
   Camus M, 2009, CANCER RES, V69, P2685, DOI 10.1158/0008-5472.CAN-08-2654
   Chen DS, 2013, IMMUNITY, V39, P1, DOI 10.1016/j.immuni.2013.07.012
   de Chaisemartin L, 2011, CANCER RES, V71, P6391, DOI 10.1158/0008-5472.CAN-11-0952
   Dieu-Nosjean MC, 2014, TRENDS IMMUNOL, V35, P571, DOI 10.1016/j.it.2014.09.006
   Edgar R, 2002, NUCLEIC ACIDS RES, V30, P207, DOI 10.1093/nar/30.1.207
   Francisco LM, 2010, IMMUNOL REV, V236, P219, DOI 10.1111/j.1600-065X.2010.00923.x
   Fridman WH, 2012, NAT REV CANCER, V12, P298, DOI 10.1038/nrc3245
   Galon J, 2006, SCIENCE, V313, P1960, DOI 10.1126/science.1129139
   Galon J, 2014, J PATHOL, V232, P199, DOI 10.1002/path.4287
   Germain C, 2014, AM J RESP CRIT CARE, V189, P832, DOI 10.1164/rccm.201309-1611OC
   Giraldo NA, 2015, CLIN CANCER RES, V21, P3031, DOI 10.1158/1078-0432.CCR-14-2926
   Goc J, 2014, CANCER RES, V74, P705, DOI 10.1158/0008-5472.CAN-13-1342
   Gu-Trantien C, 2013, J CLIN INVEST, V123, P2873, DOI 10.1172/JCI67428
   Guinney J, 2015, NAT MED, V21, P1350, DOI 10.1038/nm.3967
   Isella C, 2015, NAT GENET, V47, P312, DOI 10.1038/ng.3224
   Johnson WE, 2007, BIOSTATISTICS, V8, P118, DOI 10.1093/biostatistics/kxj037
   Latchman Y, 2001, NAT IMMUNOL, V2, P261, DOI 10.1038/85330
   Le DT, 2015, NEW ENGL J MED, V372, P2509, DOI 10.1056/NEJMoa1500596
   Lievre A, 2006, CANCER RES, V66, P3992, DOI 10.1158/0008-5472.CAN-06-0191
   Llosa NJ, 2015, CANCER DISCOV, V5, P43, DOI 10.1158/2159-8290.CD-14-0863
   Mantovani A, 2008, NATURE, V454, P436, DOI 10.1038/nature07205
   Marisa L, 2013, PLOS MED, V10, DOI 10.1371/journal.pmed.1001453
   McCall MN, 2010, BIOSTATISTICS, V11, P242, DOI 10.1093/biostatistics/kxp059
   Mlecnik B, 2014, SCI TRANSL MED, V6, DOI 10.1126/scitranslmed.3007240
   Mlecnik B, 2010, GASTROENTEROLOGY, V138, P1429, DOI 10.1053/j.gastro.2009.10.057
   Oberst MD, 2014, MABS-AUSTIN, V6, P1571, DOI 10.4161/19420862.2014.975660
   Pages F, 2005, NEW ENGL J MED, V353, P2654, DOI 10.1056/NEJMoa051424
   Perou CM, 2000, NATURE, V406, P747, DOI 10.1038/35021093
   Sobin LH., 2009, TNM CLASSIFICATION M, V3
   Soldati R, 2012, INT J CANCER, V131, P1131, DOI 10.1002/ijc.26498
   Sorlie T, 2001, P NATL ACAD SCI USA, V98, P10869, DOI 10.1073/pnas.191367098
   Taube JM, 2014, CLIN CANCER RES, V20, P5064, DOI 10.1158/1078-0432.CCR-13-3271
   Taube JM, 2012, SCI TRANSL MED, V4, DOI 10.1126/scitranslmed.3003689
NR 43
TC 216
Z9 220
U1 1
U2 29
PU AMER ASSOC CANCER RESEARCH
PI PHILADELPHIA
PA 615 CHESTNUT ST, 17TH FLOOR, PHILADELPHIA, PA 19106-4404 USA
SN 1078-0432
EI 1557-3265
J9 CLIN CANCER RES
JI Clin. Cancer Res.
PD AUG 15
PY 2016
VL 22
IS 16
BP 4057
EP 4066
DI 10.1158/1078-0432.CCR-15-2879
PG 10
WC Oncology
SC Oncology
GA DU5QH
UT WOS:000382265900011
PM 26994146
OA Bronze
DA 2021-05-03
ER

PT J
AU Mandai, M
   Hamanishi, J
   Abiko, K
   Matsumura, N
   Baba, T
   Konishi, I
AF Mandai, Masaki
   Hamanishi, Junzo
   Abiko, Kaoru
   Matsumura, Noriomi
   Baba, Tsukasa
   Konishi, Ikuo
TI Dual Faces of IFN gamma in Cancer Progression: A Role of PD-L1 Induction
   in the Determination of Pro- and Antitumor Immunity
SO CLINICAL CANCER RESEARCH
LA English
DT Article
ID RENAL-CELL CARCINOMA; HUMAN BREAST-CANCER; PHASE-III TRIAL;
   INTERFERON-GAMMA; OVARIAN-CANCER; DOWN-REGULATION; MELANOMA-CELLS;
   TUMOR-CELLS; LIGAND 1; T-CELLS
AB IFN gamma is a cytokine that plays a pivotal role in antitumor host immunity. IFN gamma elicits potent antitumor immunity by inducing Th1 polarization, CTL activation, and dendritic cell tumoricidal activity. However, there are significant discrepancies in our understanding of the role of IFN gamma as an antitumor cytokine. In certain circumstances, IFN gamma obviously acts to induce tumor progression. IFN gamma treatment has negatively affected patient outcomes in some clinical trials, while it has favorably affected outcomes in other trials. Several mechanisms, including IFN gamma insensitivity and the downregulation of the MHC complex, have been regarded as the reasons for this discrepancy, but they do not fully explain it. We propose IFN gamma-induced programmed cell death 1 ligand 1 (PD-L1) expression as a novel mechanism by which IFN gamma impairs tumor immunity. When tumor cells encounter CTLs in the local environment, they detect them via the high concentration of IFN gamma secreted from CTLs, which induces PD-L1 expression in preparation for an immune attack. Thus, tumor cells acquire the capability to counterattack immune cells. These findings indicate that although IFN gamma is thought to be a representative antitumor cytokine, it actually has dual roles: one as a hallmark of antitumor immunity and the other as an inducer of the immune escape phenomenon through various mechanisms, such as PD-L1 expression. In this context, the optimization of immunotherapy according to the local immune environment is important. Anti-PD-1/PD-L1 treatment may be particularly promising when efficient tumor immunity is present, but it is disturbed by PD-L1 expression. (C) 2016 AACR.
C1 [Mandai, Masaki] Kinki Univ, Fac Med, Dept Obstet & Gynecol, Sayama, Osaka, Japan.
   [Hamanishi, Junzo; Abiko, Kaoru; Matsumura, Noriomi; Baba, Tsukasa; Konishi, Ikuo] Kyoto Univ, Grad Sch Med, Dept Gynecol & Obstet, Kyoto, Japan.
RP Mandai, M (corresponding author), Kinki Univ, Fac Med, Dept Obstet & Gynecol, Sayama, Osaka, Japan.
EM mandai@med.kindai.ac.jp
RI Hamanishi, Junzo/AAX-3318-2020
OI BABA, Tsukasa/0000-0003-0066-3747; Hamanishi, Junzo/0000-0002-7750-0623;
   Matsumura, Noriomi/0000-0002-4512-7975
FU Grants-in-Aid for Scientific ResearchMinistry of Education, Culture,
   Sports, Science and Technology, Japan (MEXT)Japan Society for the
   Promotion of ScienceGrants-in-Aid for Scientific Research (KAKENHI)
   [26293359, 26253080] Funding Source: KAKEN
CR Abiko K, 2015, BRIT J CANCER, V112, P1501, DOI 10.1038/bjc.2015.101
   Abiko K, 2013, CLIN CANCER RES, V19, P1363, DOI 10.1158/1078-0432.CCR-12-2199
   Alberts DS, 2008, GYNECOL ONCOL, V109, P174, DOI 10.1016/j.ygyno.2008.01.005
   Bukur J, 2012, SEMIN CANCER BIOL, V22, P350, DOI 10.1016/j.semcancer.2012.03.003
   Chen CG, 2012, AM J PATHOL, V180, P661, DOI 10.1016/j.ajpath.2011.10.040
   CHEN LK, 1986, EUR J IMMUNOL, V16, P767, DOI 10.1002/eji.1830160709
   CORNETTA K, 1994, CANCER GENE THER, V1, P91
   DIGHE AS, 1994, IMMUNITY, V1, P447, DOI 10.1016/1074-7613(94)90087-6
   Duncan TJ, 2007, CLIN CANCER RES, V13, P4139, DOI 10.1158/1078-0432.CCR-06-2833
   Flemming CL, 1997, CYTOKINE, V9, P328, DOI 10.1006/cyto.1996.0172
   Fraker DL, 1996, J CLIN ONCOL, V14, P479, DOI 10.1200/JCO.1996.14.2.479
   Garcia-Tunon I, 2007, BMC CANCER, V7, DOI 10.1186/1471-2407-7-158
   Giannopoulos A, 2003, CLIN CANCER RES, V9, P5550
   Gleave ME, 1998, NEW ENGL J MED, V338, P1265, DOI 10.1056/NEJM199804303381804
   Hallermalm K, 2008, J IMMUNOL, V180, P3766, DOI 10.4049/jimmunol.180.6.3766
   Hamanishi J, 2007, P NATL ACAD SCI USA, V104, P3360, DOI 10.1073/pnas.0611533104
   Hamanishi J, 2015, J CLIN ONCOL, V33, P4015, DOI 10.1200/JCO.2015.62.3397
   Han LY, 2008, CLIN CANCER RES, V14, P3372, DOI 10.1158/1078-0432.CCR-07-4433
   Hanada T, 2006, J EXP MED, V203, P1391, DOI 10.1084/jem.20060436
   Huang B, 2006, CANCER RES, V66, P1123, DOI 10.1158/0008-5472.CAN-05-1299
   Huang BH, 2015, ONCOTARGETS THER, V8, P2617, DOI 10.2147/OTT.S91025
   Ikeda H, 2002, CYTOKINE GROWTH F R, V13, P95, DOI 10.1016/S1359-6101(01)00038-7
   JETT JR, 1994, J CLIN ONCOL, V12, P2321, DOI 10.1200/JCO.1994.12.11.2321
   Kaplan DH, 1998, P NATL ACAD SCI USA, V95, P7556, DOI 10.1073/pnas.95.13.7556
   Katz JB, 2008, IMMUNOL REV, V222, P206, DOI 10.1111/j.1600-065X.2008.00610.x
   LaCasse CJ, 2011, J IMMUNOL, V187, P6310, DOI 10.4049/jimmunol.1101812
   LOLLINI PL, 1993, INT J CANCER, V55, P320, DOI 10.1002/ijc.2910550224
   MARASKOVSKY E, 1989, J IMMUNOL, V143, P1210
   Martini M, 2010, VACCINE, V28, P3548, DOI 10.1016/j.vaccine.2010.03.007
   Matsuda M, 2005, LAB INVEST, V85, P655, DOI 10.1038/labinvest.3700257
   Mizukami Y, 2008, BRIT J CANCER, V99, P1462, DOI 10.1038/sj.bjc.6604715
   Mundy-Bosse BL, 2011, CANCER RES, V71, P5101, DOI 10.1158/0008-5472.CAN-10-2670
   NASTALA CL, 1994, J IMMUNOL, V153, P1697
   Peng J, 2015, CANCER RES, V75, P5034, DOI 10.1158/0008-5472.CAN-14-3098
   Propper DJ, 2003, CLIN CANCER RES, V9, P84
   Sato M, 1998, ANTICANCER RES, V18, P3951
   Starr R, 2009, J IMMUNOL, V183, P4537, DOI 10.4049/jimmunol.0901010
   Street D, 1997, GYNECOL ONCOL, V65, P265, DOI 10.1006/gyno.1997.4667
   Sui XB, 2015, ONCOTARGET, V6, P19393, DOI 10.18632/oncotarget.5107
   TANIGUCHI K, 1987, P NATL ACAD SCI USA, V84, P3405, DOI 10.1073/pnas.84.10.3405
   Toyoda H, 2010, J MED GENET, V47, P631, DOI 10.1136/jmg.2009.072108
   Wang Y, 2008, CANCER RES, V68, P1136, DOI 10.1158/0008-5472.CAN-07-5021
   WIESENFELD M, 1995, J CLIN ONCOL, V13, P2324, DOI 10.1200/JCO.1995.13.9.2324
   Willimsky G, 2005, NATURE, V437, P141, DOI 10.1038/nature03954
   Windbichler GH, 2000, BRIT J CANCER, V82, P1138
   Wu P, 2015, PLOS ONE, V10, DOI 10.1371/journal.pone.0131403
   Xiao MJ, 2009, CANCER RES, V69, P2010, DOI 10.1158/0008-5472.CAN-08-3479
   Xu F, 2015, INT J CLIN EXP MED, V8, P14595
   Yang DF, 2008, INT J CANCER, V122, P350, DOI 10.1002/ijc.23090
   Zimmerman M, 2010, PLOS ONE, V5, DOI 10.1371/journal.pone.0014076
NR 50
TC 170
Z9 174
U1 0
U2 22
PU AMER ASSOC CANCER RESEARCH
PI PHILADELPHIA
PA 615 CHESTNUT ST, 17TH FLOOR, PHILADELPHIA, PA 19106-4404 USA
SN 1078-0432
EI 1557-3265
J9 CLIN CANCER RES
JI Clin. Cancer Res.
PD MAY 15
PY 2016
VL 22
IS 10
BP 2329
EP 2334
DI 10.1158/1078-0432.CCR-16-0224
PG 6
WC Oncology
SC Oncology
GA DL7SA
UT WOS:000375839200004
PM 27016309
OA Bronze
DA 2021-05-03
ER

PT J
AU Coukos, G
   Tanyi, J
   Kandalaft, LE
AF Coukos, G.
   Tanyi, J.
   Kandalaft, L. E.
TI Opportunities in immunotherapy of ovarian cancer
SO ANNALS OF ONCOLOGY
LA English
DT Article
DE immunotherapy; vaccines; ovarian cancer
ID PHASE-III TRIAL; TUMOR-INFILTRATING LYMPHOCYTES; ADVANCED EPITHELIAL
   OVARIAN; GYNECOLOGIC-ONCOLOGY-GROUP; ENDOTHELIN-B RECEPTOR; T-CELL
   RESPONSES; ADOPTIVE TRANSFER; STAGE-III; LIPOSOMAL DOXORUBICIN; PRIMARY
   PERITONEAL
AB Ovarian cancer (OC) is the most important cause of gynecological cancer-related mortality, with the majority of women presenting with advanced disease. Although surgery and chemotherapy can improve survival, the 5-year survival rates remain ominously low at 45%. Novel therapies are urgently needed. The presence of T cells in the OC tumor microenvironment is correlated with improved progression-free and overall survival, while the presence of regulatory T cells and expression of T-cell inhibitory molecules is correlated with a poor prognosis. These data indicate that immunotherapy could hold promise in improving the treatment of OC. In this review, we will discuss the rational of immunotherapy, highlight current results with cancer vaccines, adoptive T-cell therapy and immunomodulatory agents and summarize the immune effects of selected chemotherapeutic and radiotherapeutic agents.
C1 [Coukos, G.; Kandalaft, L. E.] Univ Lausanne, Univ Lausanne Hosp, Ludwig Inst Canc Res, Dept Oncol, CH-1011 Lausanne, Switzerland.
   [Tanyi, J.; Kandalaft, L. E.] Univ Penn, Ovarian Canc Res Ctr, Philadelphia, PA 19104 USA.
RP Kandalaft, LE (corresponding author), Univ Lausanne, Univ Lausanne Hosp, Ctr Expt Therapeut, Ludwig Ctr Canc Res,Dept Oncol, Rue Bugnon 46-BH09-709,Case Postale 5, CH-1011 Lausanne, Switzerland.
EM lana.kandalaft@chuv.ch
RI Kandalaft, Lana/AAP-8104-2020; Coukos, George/ABG-7389-2020
OI Kandalaft, Lana/0000-0002-1575-6674; Coukos, George/0000-0001-8813-7367
FU marcus foundation; National Cancer Institute (NCI) Ovarian Specialized
   Program of Research Excellence (SPORE) [P01-CA83638]
FX This work was funded by the marcus foundation and by the National Cancer
   Institute (NCI) P01-CA83638 Ovarian Specialized Program of Research
   Excellence (SPORE).
CR Adams SF, 2009, CANCER-AM CANCER SOC, V115, P2891, DOI 10.1002/cncr.24317
   Aghajanian C, 2012, J CLIN ONCOL, V30, P2039, DOI 10.1200/JCO.2012.42.0505
   Ahmed MM, 2013, CANCER IMMUNOL RES, V1, P280, DOI 10.1158/2326-6066.CIR-13-0141
   Alagkiozidis I, 2009, J TRANSL MED, V7, DOI 10.1186/1479-5876-7-104
   Armstrong DK, 2006, NEW ENGL J MED, V354, P34, DOI 10.1056/NEJMoa052985
   Bachmayr-Heyda A, 2013, BMC CANCER, V13, DOI 10.1186/1471-2407-13-422
   BEREK JS, 1985, CANCER RES, V45, P4447
   Bergmann-Leitner ES, 2001, CANCER IMMUNOL IMMUN, V50, P445, DOI 10.1007/s002620100229
   BEZWODA WR, 1989, CANCER, V64, P1029, DOI 10.1002/1097-0142(19890901)64:5<1029::AID-CNCR2820640511>3.0.CO;2-#
   Bookman MA, 2009, J CLIN ONCOL, V27, P1419, DOI 10.1200/JCO.2008.19.1684
   Brahmer JR, 2012, NEW ENGL J MED, V366, P2455, DOI 10.1056/NEJMoa1200694
   Buckanovich RJ, 2008, NAT MED, V14, P28, DOI 10.1038/nm1699
   Burger RA, 2011, NEW ENGL J MED, V365, P2473, DOI 10.1056/NEJMoa1104390
   Chatterjee Madhumita, 2009, V520, P21, DOI 10.1007/978-1-60327-811-9_3
   Chekmasova AA, 2010, CLIN CANCER RES, V16, P3594, DOI 10.1158/1078-0432.CCR-10-0192
   Chester C, 2015, J IMMUNOTHER CANCER, V3, DOI 10.1186/s40425-015-0051-7
   Chianese-Bullock KA, 2008, J IMMUNOTHER, V31, P420, DOI 10.1097/CJI.0b013e31816dad10
   Chiang CLL, 2013, CLIN CANCER RES, V19, P4801, DOI 10.1158/1078-0432.CCR-13-1185
   Chu CS, 2012, CANCER IMMUNOL IMMUN, V61, P629, DOI 10.1007/s00262-011-1081-8
   Curiel TJ, 2004, NAT MED, V10, P942, DOI 10.1038/nm1093
   Disis ML, 2015, J CLIN ONCOL, V33, DOI 10.1200/jco.2015.33.15_suppl.5509
   Finkelstein SE, 2012, INT J RADIAT ONCOL, V82, P924, DOI 10.1016/j.ijrobp.2010.12.068
   Formenti SC, 2009, LANCET ONCOL, V10, P718, DOI 10.1016/S1470-2045(09)70082-8
   Fujita K, 1995, CLIN CANCER RES, V1, P501
   Gabrilovich DI, 2009, NAT REV IMMUNOL, V9, P162, DOI 10.1038/nri2506
   Gattinoni L, 2005, J EXP MED, V202, P907, DOI 10.1084/jem.20050732
   Goodell V, 2006, J CLIN ONCOL, V24, P762, DOI 10.1200/JCO.2005.03.2813
   Gulley JL, 2013, HUM VACC IMMUNOTHER, V9, P219, DOI 10.4161/hv.22106
   Hamanishi J, 2007, P NATL ACAD SCI USA, V104, P3360, DOI 10.1073/pnas.0611533104
   Hamanishi J, 2015, J CLIN ONCOL, V33, P4015, DOI 10.1200/JCO.2015.62.3397
   Hato SV, 2012, ONCOIMMUNOLOGY, V1, P234, DOI 10.4161/onci.1.2.18126
   Hodi FS, 2008, P NATL ACAD SCI USA, V105, P3005, DOI 10.1073/pnas.0712237105
   Huang L, 2008, CANCER-AM CANCER SOC, V112, P2289, DOI 10.1002/cncr.23425
   Hwang WT, 2012, GYNECOL ONCOL, V124, P192, DOI 10.1016/j.ygyno.2011.09.039
   Ioannides C G, 1990, In Vivo, V4, P17
   IOANNIDES CG, 1990, ANTICANCER RES, V10, P645
   Iwai Y, 2002, P NATL ACAD SCI USA, V99, P12293, DOI 10.1073/pnas.192461099
   Kandalaft LE, 2013, ONCOIMMUNOLOGY, V2, DOI 10.4161/onci.22664
   Kandalaft LE, 2012, J TRANSL MED, V10, DOI 10.1186/1479-5876-10-157
   Kandalaft LE, 2009, CLIN CANCER RES, V15, P4521, DOI 10.1158/1078-0432.CCR-08-0543
   Katsumata N, 2013, LANCET ONCOL, V14, P1020, DOI 10.1016/S1470-2045(13)70363-2
   Kershaw MH, 2006, CLIN CANCER RES, V12, P6106, DOI 10.1158/1078-0432.CCR-06-1183
   Lanitis E, 2012, PLOS ONE, V7, DOI 10.1371/journal.pone.0049829
   Perez-Gracia JL, 2014, CURR OPIN IMMUNOL, V27, P89, DOI 10.1016/j.coi.2014.01.002
   McGuire WP, 1996, NEW ENGL J MED, V334, P1, DOI 10.1056/NEJM199601043340101
   NARDI M, 1990, J CLIN ONCOL, V8, P1036, DOI 10.1200/JCO.1990.8.6.1036
   Odunsi K, 2012, P NATL ACAD SCI USA, V109, P5797, DOI 10.1073/pnas.1117208109
   Ojalvo LS, 2015, DISCOV MED, V20, P97
   Ozols RF, 2003, J CLIN ONCOL, V21, P3194, DOI 10.1200/JCO.2003.02.153
   Pedoeem A, 2014, CLIN IMMUNOL, V153, P145, DOI 10.1016/j.clim.2014.04.010
   Pellegatta S, 2013, ONCOIMMUNOLOGY, V2, DOI 10.4161/onci.23401
   Porter DL, 2011, NEW ENGL J MED, V365, P725, DOI 10.1056/NEJMoa1103849
   Recchia F, 2010, GYNECOL ONCOL, V116, P202, DOI 10.1016/j.ygyno.2009.09.042
   Riley JL, 2009, IMMUNITY, V30, P656, DOI 10.1016/j.immuni.2009.04.006
   Rosenberg SA, 2004, NAT MED, V10, P909, DOI 10.1038/nm1100
   Sabbatini P, 2009, GYNECOL ONCOL
   Sadelain M, 2009, CURR OPIN IMMUNOL, V21, P215, DOI 10.1016/j.coi.2009.02.009
   Sato E, 2005, P NATL ACAD SCI USA, V102, P18538, DOI 10.1073/pnas.0509182102
   Schirrmacher V, 2005, CANCER IMMUNOL IMMUN, V54, P587, DOI 10.1007/s00262-004-0602-0
   Schlienger K, 2003, CLIN CANCER RES, V9, P1517
   Simpkins F, 2013, CANCER IMMUNOL RES, V1, P168, DOI 10.1158/2326-6066.CIR-13-0098
   Slovin SF, 2013, ANN ONCOL, V24, P1813, DOI 10.1093/annonc/mdt107
   Sterman DH, 2010, MOL THER, V18, P852, DOI 10.1038/mt.2009.309
   Sun HY, 2014, CYTOKINE, V65, P33, DOI 10.1016/j.cyto.2013.09.016
   Tanyi JL, 2015, 2015 AM ASS CANC RES
   Thibodeaux SR, 2014, AM ASS IMM ANN M PIT
   Topalian SL, 2015, CANCER CELL, V27, P450, DOI 10.1016/j.ccell.2015.03.001
   Tsuda N, 2004, J IMMUNOTHER, V27, P60, DOI 10.1097/00002371-200401000-00006
   Varga A., 2015, J CLIN ONCOL, V33
   Vlad AM, 2010, CANCER IMMUNOL IMMUN, V59, P293, DOI 10.1007/s00262-009-0750-3
   Wille-Reece U, 2006, J EXP MED, V203, P1249, DOI 10.1084/jem.20052433
   Windbichler GH, 2000, BRIT J CANCER, V82, P1138
   Zhang L, 2003, NEW ENGL J MED, V348, P203, DOI 10.1056/NEJMoa020177
NR 73
TC 28
Z9 28
U1 0
U2 13
PU OXFORD UNIV PRESS
PI OXFORD
PA GREAT CLARENDON ST, OXFORD OX2 6DP, ENGLAND
SN 0923-7534
EI 1569-8041
J9 ANN ONCOL
JI Ann. Oncol.
PD APR
PY 2016
VL 27
SU 1
BP 11
EP 15
DI 10.1093/annonc/mdw084
PG 5
WC Oncology
SC Oncology
GA DM1KC
UT WOS:000376103100003
PM 27141063
OA Bronze, Green Published
DA 2021-05-03
ER

PT J
AU Xu, XJ
   Song, DG
   Poussin, M
   Ye, QR
   Sharma, P
   Rodriguez-Garcia, A
   Tang, YM
   Powell, DJ
AF Xu, Xiao-Jun
   Song, De-Gang
   Poussin, Mathilde
   Ye, Qunrui
   Sharma, Prannda
   Rodriguez-Garcia, Alba
   Tang, Yong-Min
   Powell, Daniel J.
TI Multiparameter comparative analysis reveals differential impacts of
   various cytokines on CART cell phenotype and function ex vivo and in
   vivo
SO ONCOTARGET
LA English
DT Article
DE chimeric antigen receptor; cytokine; adoptive immunotherapy; ovarian
   cancer; T cells
ID CHIMERIC-ANTIGEN-RECEPTOR; GAMMA-CHAIN CYTOKINES; TRANSDUCED T-CELLS;
   ADOPTIVE IMMUNOTHERAPY; MURINE MODEL; CANCER; IL-15; IL-21; LYMPHOCYTES;
   REMISSIONS
AB Exogenous cytokines are widely applied to enhance the anti-tumor ability of immune cells. However, systematic comparative studies of their effects on chimeric antigen receptor (CAR)-engineered T (CART) cells are lacking. In this study, CART cells targeting folate receptor-alpha were generated and expanded ex vivo in the presence of different cytokines (IL-2, IL-7, IL-15, IL-18, and IL-21), and their expansion, phenotype and cytotoxic capacity were evaluated, in vitro and in vivo. Moreover, the effect of the administration of these cytokines along with CART cells in vivo was also studied. IL-2, IL-7, and IL-15 favored the ex vivo expansion of CART cells compared to other cytokines or no cytokine treatment. IL-7 induced the highest proportion of memory stem cell-like CART cells in the final product, and IL-21 supported the expansion of CART cells with a younger phenotype, while IL-2 induced more differentiated CART cells. IL-2 and IL-15-exposed CART cells secreted more proinflammatory cytokines and presented stronger tumor-lysis ability in vitro. However, when tested in vivo, CART cells exposed to IL-2 ex vivo showed the least anti-tumor effect. In contrast, the administration of IL-15 and IL-21 in combination with CART cells in vivo increased their tumor killing capacity. According to our results, IL-7 and IL-15 show promise to promote ex vivo expansion of CART cells, while IL-15 and IL-21 seem better suited for in vivo administration after CART cell infusion. Collectively, these results may have a profound impact on the efficacy of CART cells in both hematologic and solid cancers.
C1 [Xu, Xiao-Jun; Song, De-Gang; Poussin, Mathilde; Ye, Qunrui; Sharma, Prannda; Rodriguez-Garcia, Alba; Powell, Daniel J.] Univ Penn, Ovarian Canc Res Ctr, Perelman Sch Med, Dept Obstet & Gynaecol, Philadelphia, PA 19104 USA.
   [Xu, Xiao-Jun; Tang, Yong-Min] Zhejiang Univ, Childrens Hosp, Sch Med, Dept Hematol Oncol, Hangzhou, Zhejiang, Peoples R China.
   [Powell, Daniel J.] Univ Penn, Abramson Canc Ctr, Perelman Sch Med, Dept Pathol & Lab Med, Philadelphia, PA 19104 USA.
RP Powell, DJ (corresponding author), Univ Penn, Ovarian Canc Res Ctr, Perelman Sch Med, Dept Obstet & Gynaecol, Philadelphia, PA 19104 USA.; Powell, DJ (corresponding author), Univ Penn, Abramson Canc Ctr, Perelman Sch Med, Dept Pathol & Lab Med, Philadelphia, PA 19104 USA.
EM poda@mail.med.upenn.edu
OI Rodriguez-Garcia, Alba/0000-0003-0906-1793
FU Ovarian Cancer Research Foundation; Basser Center for BRCA
FX This work was supported by grants from the Ovarian Cancer Research
   Foundation and the Basser Center for BRCA.
CR Alves NL, 2007, IMMUNOL LETT, V108, P113, DOI 10.1016/j.imlet.2006.11.006
   Biasco L, 2015, SCI TRANSL MED, V7, DOI 10.1126/scitranslmed.3010314
   Bondanza A, 2006, BLOOD, V107, P1828, DOI 10.1182/blood-2005-09-3716
   Cieri N, 2013, BLOOD, V121, P573, DOI 10.1182/blood-2012-05-431718
   Gattinoni L, 2006, NAT REV IMMUNOL, V6, P383, DOI 10.1038/nri1842
   Gattinoni L, 2011, NAT MED, V17, P1290, DOI 10.1038/nm.2446
   Hinrichs CS, 2008, BLOOD, V111, P5326, DOI 10.1182/blood-2007-09-113050
   Jensen MC, 2014, IMMUNOL REV, V257, P127, DOI 10.1111/imr.12139
   Kochenderfer JN, 2012, BLOOD, V119, P2709, DOI 10.1182/blood-2011-10-384388
   Kohn DB, 2011, MOL THER, V19, P432, DOI 10.1038/mt.2011.1
   Lee DW, 2015, LANCET, V385, P517, DOI 10.1016/S0140-6736(14)61403-3
   Lee JC, 2011, CANCER RES, V71, P2871, DOI 10.1158/0008-5472.CAN-10-0552
   Lenardo M, 1999, ANNU REV IMMUNOL, V17, P221, DOI 10.1146/annurev.immunol.17.1.221
   Liao W, 2013, IMMUNITY, V38, P13, DOI 10.1016/j.immuni.2013.01.004
   Malek TR, 2010, IMMUNITY, V33, P153, DOI 10.1016/j.immuni.2010.08.004
   Markley JC, 2010, BLOOD, V115, P3508, DOI 10.1182/blood-2009-09-241398
   Maude SL, 2014, NEW ENGL J MED, V371, P1507, DOI 10.1056/NEJMoa1407222
   Mujib S, 2012, J IMMUNOL, V188, P3745, DOI 10.4049/jimmunol.1102609
   Robertson MJ, 2006, CLIN CANCER RES, V12, P4265, DOI 10.1158/1078-0432.CCR-06-0121
   Santegoets SJAM, 2013, J TRANSL MED, V11, DOI 10.1186/1479-5876-11-37
   Song DG, 2015, ONCOTARGET, V6, P21533, DOI 10.18632/oncotarget.4071
   Srivastava S, 2010, CURR MED CHEM, V17, P3353, DOI 10.2174/092986710793176348
   Xu XJ, 2013, LEUKEMIA LYMPHOMA, V54, P255, DOI 10.3109/10428194.2012.715350
   Xu Y, 2014, BLOOD, V123, P3750, DOI 10.1182/blood-2014-01-552174
   Yang SC, 2013, CANCER IMMUNOL IMMUN, V62, P1649, DOI 10.1007/s00262-013-1464-0
   Yang SC, 2013, CANCER IMMUNOL IMMUN, V62, P727, DOI 10.1007/s00262-012-1378-2
NR 26
TC 19
Z9 21
U1 0
U2 8
PU IMPACT JOURNALS LLC
PI ORCHARD PARK
PA 6666 E QUAKER ST, STE 1, ORCHARD PARK, NY 14127 USA
SN 1949-2553
J9 ONCOTARGET
JI Oncotarget
PD DEC 13
PY 2016
VL 7
IS 50
BP 82354
EP 82368
DI 10.18632/oncotarget.10510
PG 15
WC Oncology; Cell Biology
SC Oncology; Cell Biology
GA EG9BQ
UT WOS:000391352800033
PM 27409425
OA Green Published, Other Gold
DA 2021-05-03
ER

PT J
AU Clark, CA
   Gupta, HB
   Sareddy, G
   Pandeswara, S
   Lao, S
   Yuan, B
   Drerup, JM
   Padron, A
   Conejo-Garcia, J
   Murthy, K
   Liu, Y
   Turk, MJ
   Thedieck, K
   Hurez, V
   Li, R
   Vadlamudi, R
   Curiel, TJ
AF Clark, Curtis A.
   Gupta, Harshita B.
   Sareddy, Gangadhara
   Pandeswara, Srilakshmi
   Lao, Shunhua
   Yuan, Bin
   Drerup, Justin M.
   Padron, Alvaro
   Conejo-Garcia, Jose
   Murthy, Kruthi
   Liu, Yang
   Turk, Mary Jo
   Thedieck, Kathrin
   Hurez, Vincent
   Li, Rong
   Vadlamudi, Ratna
   Curiel, Tyler J.
TI Tumor-Intrinsic PD-L1 Signals Regulate Cell Growth, Pathogenesis, and
   Autophagy in Ovarian Cancer and Melanoma
SO CANCER RESEARCH
LA English
DT Article
ID RICTOR-MTOR COMPLEX; ANTITUMOR IMMUNITY; MECHANISM; B7-H1;
   IMMUNOTHERAPY; INHIBITION; PATHWAY; SAFETY; MICROENVIRONMENT;
   PHOSPHORYLATION
AB PD-L1 antibodies produce efficacious clinical responses in diverse human cancers, but the basis for their effects remains unclear, leaving a gap in the understanding of how to rationally leverage therapeutic activity. PD-L1 is widely expressed in tumor cells, but its contributions to tumor pathogenicity are incompletely understood. In this study, we evaluated the hypothesis that PD-L1 exerts tumor cell-intrinsic signals that are critical for pathogenesis. Using RNAi methodology, we attenuated PD-L1 in the murine ovarian cell line ID8agg and the melanoma cell line B16 (termed PD-L1(lo) cells), which express basal PD-L1. We observed that PD-L1(lo) cells proliferated more weakly than control cells in vitro. As expected, PD-L1(lo) cells formed tumors in immunocompetent mice relatively more slowly, but unexpectedly, they also formed tumors more slowly in immunodeficient NSG mice. RNA sequencing analysis identified a number of genes involved in autophagy and mTOR signaling that were affected by PD-L1 expression. In support of a functional role, PD-L1 attenuation augmented autophagy and blunted the ability of autophagy inhibitors to limit proliferation in vitro and in vivo in NSG mice. PD-L1 attenuation also reduced mTORC1 activity and augmented the antiproliferative effects of the mTORC1 inhibitor rapamycin. PD-L1(lo) cells were also relatively deficient in metastasis to the lung, and we found that anti-PD-L1 administration could block tumor cell growth and metastasis in NSG mice. This therapeutic effect was observed with B16 cells but not ID8agg cells, illustrating tumor-or compartmental-specific effects in the therapeutic setting. Overall, our findings extend understanding of PD-L1 functions, illustrate nonimmune effects of anti-PD-L1 immunotherapy, and suggest broader uses for PD-L1 as a biomarker for assessing cancer therapeutic responses. (C) 2016 AACR.
C1 [Clark, Curtis A.; Drerup, Justin M.; Li, Rong; Vadlamudi, Ratna; Curiel, Tyler J.] Univ Texas Hlth Sci Ctr San Antonio, Grad Sch Biomed Sci, San Antonio, TX 78229 USA.
   [Clark, Curtis A.; Gupta, Harshita B.; Pandeswara, Srilakshmi; Lao, Shunhua; Yuan, Bin; Drerup, Justin M.; Padron, Alvaro; Murthy, Kruthi; Liu, Yang; Hurez, Vincent; Curiel, Tyler J.] Univ Texas Hlth Sci Ctr San Antonio, Dept Med, STRF MC 8252,8403 Floyd Curl Dr, San Antonio, TX 78229 USA.
   [Sareddy, Gangadhara; Li, Rong; Vadlamudi, Ratna; Curiel, Tyler J.] Univ Texas Hlth Sci Ctr San Antonio, Canc Therapy & Res Ctr, San Antonio, TX 78229 USA.
   [Vadlamudi, Ratna] Univ Texas Hlth Sci Ctr San Antonio, Dept Obstet & Gynecol, San Antonio, TX 78229 USA.
   [Yuan, Bin; Li, Rong] Univ Texas Hlth Sci Ctr San Antonio, Dept Mol Med, San Antonio, TX 78229 USA.
   [Conejo-Garcia, Jose] Wistar Inst Anat & Biol, Tumor Microenvironm & Metastasis Program, 3601 Spruce St, Philadelphia, PA 19104 USA.
   [Liu, Yang] Cent S Univ, Xiangya Sch Med, Changsha, Hunan, Peoples R China.
   [Turk, Mary Jo] Geisel Sch Med Dartmouth, Dept Microbiol & Immunol, Hanover, NH USA.
   [Thedieck, Kathrin] Univ Groningen, Univ Med Ctr Groningen, Dept Pediat, Ctr Liver Digest & Metab Dis, Groningen, Netherlands.
   [Thedieck, Kathrin] Carl von Ossietzky Univ Oldenburg, Sch Med & Hlth Sci, Dept Neurosci, Oldenburg, Germany.
RP Clark, CA (corresponding author), Univ Texas Hlth Sci Ctr San Antonio, Dept Med, STRF MC 8252,8403 Floyd Curl Dr, San Antonio, TX 78229 USA.
EM curielt@uthscsa.edu
RI Conejo-Garcia, Jose R/V-1897-2019; Hurez, Vincent/AAF-6765-2019
OI Conejo-Garcia, Jose R/0000-0001-6431-4074; Hurez,
   Vincent/0000-0003-0271-4157; Thedieck, Kathrin/0000-0002-9069-2930
FU NATIONAL CANCER INSTITUTEUnited States Department of Health & Human
   ServicesNational Institutes of Health (NIH) - USANIH National Cancer
   Institute (NCI) [P30CA010815, R01CA164122, R01CA120777, R21CA170491,
   F30CA206398, R21CA209375, R01CA124515, P30CA054174, R01CA157664] Funding
   Source: NIH RePORTER; NCI NIH HHSUnited States Department of Health &
   Human ServicesNational Institutes of Health (NIH) - USANIH National
   Cancer Institute (NCI) [R01 CA124515, R01 CA120777, R01 CA164122, F30
   CA206398, P30 CA010815, R01 CA157664, R21 CA209375, R21 CA170491, P30
   CA054174] Funding Source: Medline
CR Azuma T, 2008, BLOOD, V111, P3635, DOI 10.1182/blood-2007-11-123141
   Baginska J, 2013, P NATL ACAD SCI USA, V110, P17450, DOI 10.1073/pnas.1304790110
   Brahmer JR, 2012, NEW ENGL J MED, V366, P2455, DOI 10.1056/NEJMoa1200694
   Chang CH, 2015, CELL, V162, P1229, DOI 10.1016/j.cell.2015.08.016
   Chapoval AI, 2001, NAT IMMUNOL, V2, P269, DOI 10.1038/85339
   Curiel TJ, 2003, NAT MED, V9, P562, DOI 10.1038/nm863
   Dao V, 2015, CANCER PREV RES, V8, P400, DOI 10.1158/1940-6207.CAPR-14-0313-T
   Dong HD, 2002, NAT MED, V8, P793, DOI 10.1038/nm730
   Facciabene A, 2011, NATURE, V475, P226, DOI 10.1038/nature10169
   Guertin DA, 2007, CANCER CELL, V12, P9, DOI 10.1016/j.ccr.2007.05.008
   Hresko RC, 2005, J BIOL CHEM, V280, P40406, DOI 10.1074/jbc.M508361200
   Hsu PP, 2011, SCIENCE, V332, P1317, DOI 10.1126/science.1199498
   Jacinto E, 2006, CELL, V127, P125, DOI 10.1016/j.cell.2006.08.033
   Jiang B, 2016, TUMOR BIOL, V37, P9465, DOI 10.1007/s13277-015-4740-0
   Kaur J, 2015, NAT REV MOL CELL BIO, V16, P461, DOI 10.1038/nrm4024
   Kleffel S, 2015, CELL, V162, P1242, DOI 10.1016/j.cell.2015.08.052
   Lamming DW, 2012, SCIENCE, V335, P1638, DOI 10.1126/science.1215135
   Laplante M, 2012, CELL, V149, P274, DOI 10.1016/j.cell.2012.03.017
   Li JC, 2015, J EXP CLIN CANC RES, V34, DOI 10.1186/s13046-015-0211-0
   Lin PY, 2010, J IMMUNOL, V185, P2747, DOI 10.4049/jimmunol.1000496
   Maes H, 2014, CANCER CELL, V26, P190, DOI 10.1016/j.ccr.2014.06.025
   Mahalingam D, 2014, AUTOPHAGY, V10, P1403, DOI 10.4161/auto.29231
   Nunes-Xavier CE, 2016, ONCOTARGET, V7, P6891, DOI 10.18632/oncotarget.6902
   Orzechowski A, 2014, CANC RES, V74
   Pampliega O, 2013, NATURE, V502, P194, DOI 10.1038/nature12639
   Pardoll DM, 2012, NAT REV CANCER, V12, P252, DOI 10.1038/nrc3239
   Paterson AM, 2011, J IMMUNOL, V187, P1097, DOI 10.4049/jimmunol.1003496
   Pedersen SR, 2013, J IMMUNOL, V191, P3955, DOI 10.4049/jimmunol.1300555
   Riaz H, 2012, INFECT AGENTS CANCER, V7, DOI 10.1186/1750-9378-7-1
   Roby KF, 2000, CARCINOGENESIS, V21, P585, DOI 10.1093/carcin/21.4.585
   Sarbassov DD, 2006, MOL CELL, V22, P159, DOI 10.1016/j.molcel.2006.03.029
   Sarbassov DD, 2005, SCIENCE, V307, P1098, DOI 10.1126/science.1106148
   Schneider CA, 2012, NAT METHODS, V9, P671, DOI 10.1038/nmeth.2089
   Settembre C, 2012, EMBO J, V31, P1095, DOI 10.1038/emboj.2012.32
   Spranger S, 2015, NATURE, V523, P231, DOI 10.1038/nature14404
   Taube JM, 2012, SCI TRANSL MED, V4, DOI 10.1126/scitranslmed.3003689
   Topalian SL, 2012, NEW ENGL J MED, V366, P2443, DOI 10.1056/NEJMoa1200690
   Topalian SL, 2012, CURR OPIN IMMUNOL, V24, P207, DOI 10.1016/j.coi.2011.12.009
   Wang SD, 2003, J EXP MED, V197, P1083, DOI 10.1084/jem.20021752
   Westcott PMK, 2015, NATURE, V517, P489, DOI 10.1038/nature13898
   Xie XQ, 2013, PLOS ONE, V8, DOI 10.1371/journal.pone.0055096
   Yu YH, 2011, SCIENCE, V332, P1322, DOI 10.1126/science.1199484
   Zoncu R, 2011, SCIENCE, V334, P678, DOI 10.1126/science.1207056
   Zoncu R, 2011, NAT REV MOL CELL BIO, V12, P21, DOI 10.1038/nrm3025
   Zou WP, 2008, NAT REV IMMUNOL, V8, P467, DOI 10.1038/nri2326
NR 45
TC 146
Z9 152
U1 1
U2 41
PU AMER ASSOC CANCER RESEARCH
PI PHILADELPHIA
PA 615 CHESTNUT ST, 17TH FLOOR, PHILADELPHIA, PA 19106-4404 USA
SN 0008-5472
EI 1538-7445
J9 CANCER RES
JI Cancer Res.
PD DEC 1
PY 2016
VL 76
IS 23
BP 6964
EP 6974
DI 10.1158/0008-5472.CAN-16-0258
PG 11
WC Oncology
SC Oncology
GA EE2SX
UT WOS:000389435800021
PM 27671674
OA Green Accepted, Bronze
DA 2021-05-03
ER

PT J
AU Xu, N
   Zhang, ZH
   Zhu, J
   Xu, L
   Li, YH
   Duan, L
   Mao, Y
   Li, HX
AF Xu, Ning
   Zhang, Zhihong
   Zhu, Jin
   Xu, Lu
   Li, Yuhua
   Duan, Lei
   Mao, Yuan
   Li, Hongxia
TI Overexpression of trophoblast cell surface antigen 2 as an independent
   marker for a poor prognosis and as a potential therapeutic target in
   epithelial ovarian carcinoma
SO INTERNATIONAL JOURNAL OF EXPERIMENTAL PATHOLOGY
LA English
DT Article
DE biomarker targeted therapy; epithelial ovarian cancer;
   immunohistochemistry; independent prognostic marker; TROP2
ID SACITUZUMAB GOVITECAN IMMU-132; COLORECTAL-CANCER; PANCREATIC-CANCER;
   TROP2 EXPRESSION; CONJUGATE; ANTIBODY; RESISTANCE; TRIAL; RNA
AB Most patients with epithelial ovarian cancer (EOC) are diagnosed at an advanced stage, and therapeutic options for these patients are limited. The identification of suitable biomarkers could be helpful for patients with EOC, who might benefit from targeted therapies even in advanced stages of the disease. Trophoblast cell surface antigen 2 (TROP2) is highly expressed in various human malignant tumours; however, this has not been demonstrated clearly in EOC. In this study, we further evaluated whether TROP2 is a promising marker for EOC, and thus also a potential target for EOC immunotherapy. Quantitative real-time polymerase chain reaction (qPCR) and fluorescence-activated cell sorting (FACS) analysis were employed to determine TROP2 mRNA and protein expression in both human EOC and normal ovarian cell lines. Additionally, TROP2 protein expression was measured by immunohistochemistry in 128 EOC tissue samples, 21 normal ovarian tissues and 18 normal fallopiantubes. The correlations between TROP2 protein expression and patients' clinicopathological features were investigated, and survival outcomes were analysed. TROP2 mRNA and protein levels were upregulated significantly in EOC cell lines compared with normal cell lines. The protein of TROP2 was expressed in the majority of EOC tissue samples (90.6%) and overexpressed in 75 (58.6%) of the 128 tumour samples. TROP2 overexpression was correlated with relevant clinicopathological characteristics and was associated with significantly shortened overall survival and disease-free survival. Furthermore, TROP2 was an independent prognostic marker for EOCs as analysed by Cox regression. TROP2 was a potential biomarker for targeted therapy in patients with TROP2-overexpressing EOC.
C1 [Xu, Ning; Xu, Lu; Li, Yuhua; Duan, Lei] Nanjing Med Univ, Nanjing, Jiangsu, Peoples R China.
   [Zhang, Zhihong; Li, Hongxia] Nanjing Med Univ, Affiliated Hosp 1, Nanjing, Jiangsu, Peoples R China.
   [Zhu, Jin] Huadong Med Insitute Biotech, Nanjing, Jiangsu, Peoples R China.
   [Mao, Yuan] Jiangsu Prov Hosp, Nanjing, Jiangsu, Peoples R China.
RP Xu, N (corresponding author), Nanjing Med Univ, Pathol, 140 Hanzhong Rd, Nanjing 210029, Jiangsu, Peoples R China.; Li, HX (corresponding author), Nanjing Med Univ, Pathol, Affiliated Hosp 1, 300 Guangzhou Rd, Nanjing 210029, Jiangsu, Peoples R China.
EM xuning@njmu.edu.cn; susangsq2011@hotmail.com
FU Natural Science Foundation of Jiangsu ProvinceNatural Science Foundation
   of Jiangsu Province [BK20130895]; Natural Science Research Program for
   Colleges and Universities in Jiangsu Province [11KJB320006]; National
   Natural Science Foundation of ChinaNational Natural Science Foundation
   of China (NSFC) [NSFC 81201703]; Priority Academic Program Development
   of Jiangsu Higher Education Institutions [JX10231801]
FX This work was supported by the Grant of Natural Science Foundation of
   Jiangsu Province (BK20130895), the Natural Science Research Program for
   Colleges and Universities in Jiangsu Province (11KJB320006) as well as
   the National Natural Science Foundation of China (NSFC 81201703); also
   the project was funded by the Priority Academic Program Development of
   Jiangsu Higher Education Institutions (JX10231801).
CR Auersperg N, 2001, ENDOCR REV, V22, P255, DOI 10.1210/er.22.2.255
   Barretina J, 2012, NATURE, V483, P603, DOI 10.1038/nature11003
   Ben-Neriah Y, 2011, NAT IMMUNOL, V12, P715, DOI 10.1038/ni.2060
   Bignotti E, 2010, EUR J CANCER, V46, P944, DOI 10.1016/j.ejca.2009.12.019
   Cannistra SA, 2004, NEW ENGL J MED, V351, P2519, DOI 10.1056/NEJMra041842
   Cardillo TM, 2015, BIOCONJUGATE CHEM, V26, P919, DOI 10.1021/acs.bioconjchem.5b00223
   Carlson JW, 2008, J CLIN ONCOL, V26, P4160, DOI 10.1200/JCO.2008.16.4814
   Coleman RL, 2013, NAT REV CLIN ONCOL, V10, P211, DOI 10.1038/nrclinonc.2013.5
   Crum CP, 2009, MOL ONCOL, V3, P165, DOI 10.1016/j.molonc.2009.01.004
   Cubas R, 2010, MOL CANCER, V9, DOI 10.1186/1476-4598-9-253
   Cubas R, 2009, BBA-REV CANCER, V1796, P309, DOI 10.1016/j.bbcan.2009.08.001
   Fang YJ, 2009, INT J COLORECTAL DIS, V24, P875, DOI 10.1007/s00384-009-0725-z
   Foley OW, 2013, ONCOLOGY-NY, V27, P288
   Fong D, 2008, BRIT J CANCER, V99, P1290, DOI 10.1038/sj.bjc.6604677
   Fong D, 2008, MODERN PATHOL, V21, P186, DOI 10.1038/modpathol.3801001
   FORNARO M, 1995, INT J CANCER, V62, P610, DOI 10.1002/ijc.2910620520
   Goldenberg DM, 2015, ONCOTARGET, V6, P22496, DOI 10.18632/oncotarget.4318
   Govindan SV, 2004, BREAST CANCER RES TR, V84, P173, DOI 10.1023/B:BREA.0000018417.02580.ef
   Iacobuzio-Donahue CA, 2002, AM J PATHOL, V160, P1239, DOI 10.1016/S0002-9440(10)62551-5
   KARLAN BY, 1994, GYNECOL ONCOL, V53, P70
   Lage Hermann, 2007, V176, P51
   Lin H, 2013, EXP MOL PATHOL, V94, P73, DOI 10.1016/j.yexmp.2012.08.004
   LIPINSKI M, 1981, P NATL ACAD SCI-BIOL, V78, P5147, DOI 10.1073/pnas.78.8.5147
   MAINESBANDIERA SL, 1992, AM J OBSTET GYNECOL, V167, P729, DOI 10.1016/S0002-9378(11)91579-8
   Materna V, 2005, INT J CANCER, V115, P393, DOI 10.1002/ijc.20899
   Ng JS, 2012, BEST PRACT RES CL OB, V26, P337, DOI 10.1016/j.bpobgyn.2011.12.005
   Ohmachi T, 2006, CLIN CANCER RES, V12, P3057, DOI 10.1158/1078-0432.CCR-05-1961
   Ripani E, 1998, INT J CANCER, V76, P671
   Siegel R, 2011, CA-CANCER J CLIN, V61, P212, DOI 10.3322/caac.20121
   Starodub AN, 2015, CLIN CANCER RES, V21, P3870, DOI 10.1158/1078-0432.CCR-14-3321
   Sukhthankar M, 2010, ANTICANCER RES, V30, P2497
   Tang ZY, 2015, ONCOL REP, V33, P1411, DOI 10.3892/or.2015.3742
   Varughese J, 2011, CANCER-AM CANCER SOC, V117, P3163, DOI 10.1002/cncr.25891
   Vincenzi B, 2006, BRIT J CANCER, V94, P792, DOI 10.1038/sj.bjc.6603018
   Wang JB, 2008, MOL CANCER THER, V7, P280, DOI 10.1158/1535-7163.MCT-07-2003
   Wu H, 2013, HEAD NECK-J SCI SPEC, V35, P1373, DOI 10.1002/hed.23138
NR 36
TC 11
Z9 12
U1 0
U2 5
PU WILEY
PI HOBOKEN
PA 111 RIVER ST, HOBOKEN 07030-5774, NJ USA
SN 0959-9673
EI 1365-2613
J9 INT J EXP PATHOL
JI Int. J. Exp. Pathol.
PD APR
PY 2016
VL 97
IS 2
BP 150
EP 158
DI 10.1111/iep.12174
PG 9
WC Pathology
SC Pathology
GA DR2ZY
UT WOS:000379773600007
PM 27127000
OA Green Published
DA 2021-05-03
ER

PT J
AU Bell, JSK
   Kagey, JD
   Barwick, BG
   Dwivedi, B
   McCabe, MT
   Kowalski, J
   Vertino, PM
AF Bell, Joshua S. K.
   Kagey, Jacob D.
   Barwick, Benjamin G.
   Dwivedi, Bhakti
   McCabe, Michael T.
   Kowalski, Jeanne
   Vertino, Paula M.
TI Factors affecting the persistence of drug-induced reprogramming of the
   cancer methylome
SO EPIGENETICS
LA English
DT Article
DE Cancer; chromatin; DNA methylation; epigenetic therapy; 5-aza-2 '
   deoxycytidine
ID CPG ISLAND PROMOTERS; RNA-POLYMERASE-II; R-LOOP FORMATION; DNA
   METHYLATION; DEMETHYLATING AGENTS; GENE-EXPRESSION; OVARIAN-CANCER;
   METHYLTRANSFERASE SETD2; EPIGENETIC THERAPY; MYELOID-LEUKEMIA
AB Aberrant DNA methylation is a critical feature of cancer. Epigenetic therapy seeks to reverse these changes to restore normal gene expression. DNA demethylating agents, including 5-aza-2'-deoxycytidine (DAC), are currently used to treat certain leukemias, and can sensitize solid tumors to chemotherapy and immunotherapy. However, it has been difficult to pin the clinical efficacy of these agents to specific demethylation events, and the factors that contribute to the durability of response remain largely unknown. Here we examined the genome-wide kinetics of DAC-induced DNA demethylation and subsequent remethylation after drug withdrawal in breast cancer cells. We find that CpGs differ in both their susceptibility to demethylation and propensity for remethylation after drug removal. DAC-induced demethylation was most apparent at CpGs with higher initial methylation levels and further from CpG islands. Once demethylated, such sites exhibited varied remethylation potentials. The most rapidly remethylating CpGs regained >75% of their starting methylation within a month of drug withdrawal. These sites had higher pretreatment methylation levels, were enriched in gene bodies, marked by H3K36me3, and tended to be methylated in normal breast cells. In contrast, a more resistant class of CpG sites failed to regain even 20% of their initial methylation after 3 months. These sites had lower pretreatment methylation levels, were within or near CpG islands, marked by H3K79me2 or H3K4me2/3, and were overrepresented in sites that become aberrantly hypermethylated in breast cancers. Thus, whereas DAC-induced demethylation affects both endogenous and aberrantly methylated sites, tumor-specific hypermethylation is more slowly regained, even as normal methylation promptly recovers. Taken together, these data suggest that the durability of DAC response is linked to its selective ability to stably reset at least a portion of the cancer methylome.
C1 [Bell, Joshua S. K.; Kagey, Jacob D.; Barwick, Benjamin G.] Emory Univ, Grad Program Genet & Mol Biol, Atlanta, GA 30322 USA.
   [Dwivedi, Bhakti; Kowalski, Jeanne; Vertino, Paula M.] Emory Univ, Winship Canc Inst, Atlanta, GA 30322 USA.
   [McCabe, Michael T.; Vertino, Paula M.] Emory Univ, Dept Radiat Oncol, Atlanta, GA 30322 USA.
   [Kowalski, Jeanne] Emory Univ, Dept Biostat & Bioinformat, Atlanta, GA 30322 USA.
RP Vertino, PM (corresponding author), Emory Univ, Winship Canc Inst, Atlanta, GA 30322 USA.; Vertino, PM (corresponding author), Emory Univ, Dept Radiat Oncol, Atlanta, GA 30322 USA.
EM pvertin@emory.edu
RI Barwick, Benjamin/O-5185-2019
OI Barwick, Benjamin/0000-0001-9810-3566; Dwivedi,
   Bhakti/0000-0002-9029-3737; Kowalski, Jeanne/0000-0003-3458-3024; Kagey,
   Jacob/0000-0002-6994-1795
FU Winship Biostatistics and Bioinformatics Shared Resource of Emory
   University; Winship Cancer Center Support [P30 CA0138292]; NATIONAL
   CANCER INSTITUTEUnited States Department of Health & Human
   ServicesNational Institutes of Health (NIH) - USANIH National Cancer
   Institute (NCI) [F31CA186676, P30CA138292, R01CA132065, R01CA077337]
   Funding Source: NIH RePORTER; NATIONAL INSTITUTE OF ALLERGY AND
   INFECTIOUS DISEASESUnited States Department of Health & Human
   ServicesNational Institutes of Health (NIH) - USANIH National Institute
   of Allergy & Infectious Diseases (NIAID) [F31AI112261] Funding Source:
   NIH RePORTER; NATIONAL INSTITUTE OF GENERAL MEDICAL SCIENCESUnited
   States Department of Health & Human ServicesNational Institutes of
   Health (NIH) - USANIH National Institute of General Medical Sciences
   (NIGMS) [T32GM008490] Funding Source: NIH RePORTER
FX This research project was supported in part by the Winship Biostatistics
   and Bioinformatics Shared Resource of Emory University and the Winship
   Cancer Center Support grant P30 CA0138292.
CR Ahuja N, 2014, J CLIN INVEST, V124, P56, DOI 10.1172/JCI69736
   Barfield RT, 2012, BIOINFORMATICS, V28, P1280, DOI 10.1093/bioinformatics/bts124
   Baubec T, 2015, NATURE, V520, P243, DOI 10.1038/nature14176
   Bender CM, 1999, MOL CELL BIOL, V19, P6690
   Blattler A, 2014, GENOME BIOL, V15, DOI 10.1186/s13059-014-0469-0
   Brinkman AB, 2012, GENOME RES, V22, P1128, DOI 10.1101/gr.133728.111
   Carvalho S, 2013, NUCLEIC ACIDS RES, V41, P2881, DOI 10.1093/nar/gks1472
   Chiappinelli KB, 2015, CELL, V162, P974, DOI 10.1016/j.cell.2015.07.011
   De Carvalho DD, 2012, CANCER CELL, V21, P655, DOI 10.1016/j.ccr.2012.03.045
   Deaton AM, 2011, GENE DEV, V25, P1010, DOI 10.1101/gad.2037511
   Dhayalan A, 2010, J BIOL CHEM, V285, P26114, DOI 10.1074/jbc.M109.089433
   Duncan CG, 2012, GENOME RES, V22, P2339, DOI 10.1101/gr.132738.111
   Dunham I, 2012, NATURE, V489, P57, DOI 10.1038/nature11247
   Edmunds JW, 2008, EMBO J, V27, P406, DOI 10.1038/sj.emboj.7601967
   Ernst J, 2011, NATURE, V473, P43, DOI 10.1038/nature09906
   Fandy TE, 2009, BLOOD, V114, P2764, DOI 10.1182/blood-2009-02-203547
   Follo MY, 2011, LEUKEMIA, V25, P271, DOI 10.1038/leu.2010.266
   Fu SQ, 2011, CANCER-AM CANCER SOC, V117, P1661, DOI 10.1002/cncr.25701
   Gentleman RC, 2004, GENOME BIOL, V5, DOI 10.1186/gb-2004-5-10-r80
   Ginno PA, 2013, GENOME RES, V23, P1590, DOI 10.1101/gr.158436.113
   Ginno PA, 2012, MOL CELL, V45, P814, DOI 10.1016/j.molcel.2012.01.017
   Heintzman ND, 2009, NATURE, V459, P108, DOI 10.1038/nature07829
   HOCHBERG Y, 1990, STAT MED, V9, P811, DOI 10.1002/sim.4780090710
   Irizarry RA, 2009, NAT GENET, V41, P178, DOI 10.1038/ng.298
   Jonkers I, 2014, ELIFE, V3, DOI 10.7554/eLife.02407
   Juergens RA, 2011, CANCER DISCOV, V1, P598, DOI 10.1158/2159-8290.CD-11-0214
   Kagey JD, 2010, MOL CANCER RES, V8, P1048, DOI 10.1158/1541-7786.MCR-10-0189
   Kalac M, 2011, BLOOD, V118, P5506, DOI 10.1182/blood-2011-02-336891
   Karimi MM, 2011, CELL STEM CELL, V8, P676, DOI 10.1016/j.stem.2011.04.004
   Katz TA, 2014, ANN MED, V46, P397, DOI 10.3109/07853890.2014.923740
   Kellner WA, 2015, GENOME RES, V25, P1600, DOI 10.1101/gr.189068.114
   Koch F, 2011, TRANSCR-AUSTIN, V2, P263, DOI 10.4161/trns.2.6.18747
   KOHONEN T, 1990, P IEEE, V78, P1464, DOI 10.1109/5.58325
   Komashko Vitalina M, 2010, Epigenetics, V5, P229
   Lawrence M, 2013, PLOS COMPUT BIOL, V9, DOI 10.1371/journal.pcbi.1003118
   Lin JC, 2007, CANCER CELL, V12, P432, DOI 10.1016/j.ccr.2007.10.014
   Liu XL, 2013, NAT COMMUN, V4, DOI 10.1038/ncomms2562
   Matei D, 2012, CANCER RES, V72, P2197, DOI 10.1158/0008-5472.CAN-11-3909
   Matsui T, 2010, NATURE, V464, P927, DOI 10.1038/nature08858
   McCabe MT, 2009, CLIN CANCER RES, V15, P3927, DOI 10.1158/1078-0432.CCR-08-2784
   Navada SC, 2014, J CLIN INVEST, V124, P40, DOI 10.1172/JCI69739
   Odunsi K, 2014, CANCER IMMUNOL RES, V2, P37, DOI 10.1158/2326-6066.CIR-13-0126
   Patel K, 2010, NUCLEIC ACIDS RES, V38, P4313, DOI 10.1093/nar/gkq187
   Reddington JP, 2013, GENOME BIOL, V14, DOI 10.1186/gb-2013-14-3-r25
   Reich M, 2006, NAT GENET, V38, P500, DOI 10.1038/ng0506-500
   Roulois D, 2015, CELL, V162, P961, DOI 10.1016/j.cell.2015.07.056
   Schlesinger Y, 2007, NAT GENET, V39, P232, DOI 10.1038/ng1950
   Shen LL, 2010, J CLIN ONCOL, V28, P605, DOI 10.1200/JCO.2009.23.4781
   Soriano AO, 2007, BLOOD, V110, P2302, DOI 10.1182/blood-2007-03-078576
   Statham AL, 2012, GENOME RES, V22, P1120, DOI 10.1101/gr.132076.111
   Stresemann C, 2008, MOL CANCER THER, V7, P2998, DOI 10.1158/1535-7163.MCT-08-0411
   Suzuki R, 2006, BIOINFORMATICS, V22, P1540, DOI 10.1093/bioinformatics/btl117
   Treppendahl MB, 2014, J CLIN INVEST, V124, P47, DOI 10.1172/JCI69737
   Tsai HC, 2012, CANCER CELL, V21, P430, DOI 10.1016/j.ccr.2011.12.029
   Veloso A, 2014, GENOME RES, V24, P896, DOI 10.1101/gr.171405.113
   Vire E, 2006, NATURE, V439, P871, DOI 10.1038/nature04431
   Wang YN, 2014, CANCER RES, V74, P4922, DOI 10.1158/0008-5472.CAN-14-1022
   Xiong ZG, 1997, NUCLEIC ACIDS RES, V25, P2532, DOI 10.1093/nar/25.12.2532
   Yang XJ, 2014, CANCER CELL, V26, P577, DOI 10.1016/j.ccr.2014.07.028
   Zheng WH, 2012, J AM CHEM SOC, V134, P18004, DOI 10.1021/ja307060p
NR 60
TC 4
Z9 4
U1 1
U2 6
PU TAYLOR & FRANCIS INC
PI PHILADELPHIA
PA 530 WALNUT STREET, STE 850, PHILADELPHIA, PA 19106 USA
SN 1559-2294
EI 1559-2308
J9 EPIGENETICS-US
JI Epigenetics
PY 2016
VL 11
IS 4
BP 273
EP 287
DI 10.1080/15592294.2016.1158364
PG 15
WC Biochemistry & Molecular Biology; Genetics & Heredity
SC Biochemistry & Molecular Biology; Genetics & Heredity
GA DN7RC
UT WOS:000377274000003
PM 27082926
OA Green Published, Bronze
DA 2021-05-03
ER

PT J
AU Breitkopf, CR
   Ridgeway, JL
   Asiedu, GB
   Carroll, K
   Tenney, M
   Jatoi, A
AF Breitkopf, Carmen Radecki
   Ridgeway, Jennifer L.
   Asiedu, Gladys B.
   Carroll, Katherine
   Tenney, Meaghan
   Jatoi, Aminah
TI Ovarian cancer patients' and their family members' perspectives on novel
   vaccine and virotherapy trials
SO CLINICAL TRIALS
LA English
DT Article
DE Ovarian cancer; clinical trials; qualitative; immunotherapy
ID CLINICAL-TRIALS; NIVOLUMAB; ENROLLMENT; BARRIERS
AB Background/aims: Some of the most promising avenues of cancer clinical investigation center on immunotherapeutic approaches. These approaches have provided notable gains in cancer therapeutics with recent Food and Drug Administration approvals of agents of this class in several types of cancers, although gains for ovarian cancer lag behind. This study examined perceptions of therapeutic trials including immunotherapy and virotherapy among ovarian cancer patients and their family members.
   Methods: A total of 72 semi-structured qualitative interviews were conducted with 33 patients and 39 family members at two National Cancer Institute designated comprehensive cancer centers. Eligible patients were diagnosed with epithelial ovarian, primary peritoneal, or fallopian tube carcinoma and had experience with clinical trial conversations; family members were nominated by patients and interviewed separately. Applied thematic analysis was used to understand and interpret the data.
   Results: More participants were aware of vaccine trials than virus trials, although more than half had heard of at least one of them. Initial reactions to vaccine trials were generally favorable. For many, childhood experience with vaccines lent a familiar frame of reference. Virus trials elicited more negative initial reactions, including the use of adjectives such as "scary" and "dreadful." Viruses seemed contagious or difficult to control. Increased receptivity to these trials occurred in the context of limited therapeutic options and cancer recurrence. Most participants, including those not immediately drawn to these types of trials, indicated openness to learning more.
   Conclusion: Although vaccine and viral trials are both immunologically based therapeutic approaches, patients who are offered these trials may perceive their potential benefit and safety quite differently. There is a need to consider terminology, solicit and address "gut reactions," and provide information that enables patients and their family members to better understand the science behind these trials.
C1 [Breitkopf, Carmen Radecki] Mayo Clin, Dept Hlth Sci Res, Div Hlth Care Policy & Res, 200 First St SW, Rochester, MN 55905 USA.
   [Ridgeway, Jennifer L.; Asiedu, Gladys B.; Carroll, Katherine] Mayo Clin, Robert D & Patricia E Kern Ctr Sci Hlth Care Deli, Rochester, MN USA.
   [Tenney, Meaghan] Univ Chicago Med, Dept Obstet & Gynecol, Gynecol Oncol Sect, Chicago, IL USA.
   [Jatoi, Aminah] Mayo Clin, Div Med Oncol, Rochester, MN USA.
RP Breitkopf, CR (corresponding author), Mayo Clin, Dept Hlth Sci Res, Div Hlth Care Policy & Res, 200 First St SW, Rochester, MN 55905 USA.
EM radeckibreitkopf.carmen@mayo.edu
RI Carroll, Katherine/H-9482-2019
FU Mayo Clinic Ovarian Cancer SPORE [P50 CA136393]; National Cancer
   InstituteUnited States Department of Health & Human ServicesNational
   Institutes of Health (NIH) - USANIH National Cancer Institute (NCI)
   [R03CA175462]; NATIONAL CANCER INSTITUTEUnited States Department of
   Health & Human ServicesNational Institutes of Health (NIH) - USANIH
   National Cancer Institute (NCI) [R03CA175462, P30CA015083, P50CA136393]
   Funding Source: NIH RePORTER
FX The author(s) disclosed receipt of the following financial support for
   the research, authorship, and/or publication of this article: This study
   was funded by the Mayo Clinic Ovarian Cancer SPORE (P50 CA136393) and
   the National Cancer Institute under grant number R03CA175462. These
   funds were awarded to the first author.
CR Adams-Campbell LL, 2004, J CLIN ONCOL, V22, P730, DOI 10.1200/JCO.2004.03.160
   Ansell SM, 2015, NEW ENGL J MED, V372, P311, DOI 10.1056/NEJMoa1411087
   Borghaei H, 2015, NEW ENGL J MED, V373, P1627, DOI 10.1056/NEJMoa1507643
   CenterWatch, 1995, FDA APPR DRUGS ONC D
   Cohen MZ, 2007, SUPPORT CARE CANCER, V15, P885, DOI 10.1007/s00520-007-0216-0
   Coleman RL, 2016, NAT REV CLIN ONCOL, V13, P71, DOI 10.1038/nrclinonc.2015.225
   Creswell J.W., 2014, RES DESIGN QUALITATI
   Hamanishi J, 2015, J CLIN ONCOL, V33, P4015, DOI 10.1200/JCO.2015.62.3397
   Lara PN, 2001, J CLIN ONCOL, V19, P1728, DOI 10.1200/JCO.2001.19.6.1728
   Minion LE, 2016, GYNECOL ONCOL, V140, P193, DOI 10.1016/j.ygyno.2015.11.030
   National Cancer Institute, SEER CANC STAT FACT
   Stiller CA, 2012, ANN ONCOL, V23, P2464, DOI 10.1093/annonc/mds183
   Wall L, 2015, CLIN TRIALS, V12, P567, DOI 10.1177/1740774515601679
NR 13
TC 1
Z9 1
U1 0
U2 4
PU SAGE PUBLICATIONS LTD
PI LONDON
PA 1 OLIVERS YARD, 55 CITY ROAD, LONDON EC1Y 1SP, ENGLAND
SN 1740-7745
EI 1740-7753
J9 CLIN TRIALS
JI Clin. Trials
PD DEC
PY 2016
VL 13
IS 6
BP 660
EP 664
DI 10.1177/1740774516654445
PG 5
WC Medicine, Research & Experimental
SC Research & Experimental Medicine
GA EG0KZ
UT WOS:000390723000013
PM 27353282
OA Green Accepted
DA 2021-05-03
ER

PT J
AU Reyners, AKL
   Broekman, KE
   Glaudemans, AWJM
   Brouwers, AH
   Arts, HJG
   van der Zee, AGJ
   de Vries, EGE
   Jalving, M
AF Reyners, A. K. L.
   Broekman, K. E.
   Glaudemans, A. W. J. M.
   Brouwers, A. H.
   Arts, H. J. G.
   van der Zee, A. G. J.
   de Vries, E. G. E.
   Jalving, M.
TI Molecular imaging in ovarian cancer
SO ANNALS OF ONCOLOGY
LA English
DT Article
DE ovarian cancer; molecular imaging; PET
ID RECURRENT EPITHELIAL OVARIAN; POSITRON-EMISSION-TOMOGRAPHY;
   ESTROGEN-RECEPTOR EXPRESSION; PHASE-II TRIAL; GROWTH-FACTOR;
   ZR-89-BEVACIZUMAB PET; PRIMARY PERITONEAL; F-18-FDG PET/CT; DCE-MRI;
   TUMOR
AB Ovarian cancer has a high mortality and novel-targeted treatment strategies have not resulted in breakthroughs for this disease. Insight into the molecular characteristics of ovarian tumors may improve diagnosis and selection of patients for treatment with targeted therapies. A potential way to achieve this is by means of molecular imaging. Generic tumor processes, such as glucose metabolism (F-18-fluorodeoxyglucose) and DNA synthesis (F-18-fluorodeoxythymidine), can be visualized non-invasively. More specific targets, such as hormone receptors, growth factor receptors, growth factors and targets of immunotherapy, can also be visualized. Molecular imaging can capture data on intra-patient tumor heterogeneity and is of potential value for individualized, target-guided treatment selection. Early changes in molecular characteristics during therapy may serve as early predictors of response. In this review, we describe the current knowledge on molecular imaging in the diagnosis and as an upfront or early predictive biomarker in patients with ovarian cancer.
C1 [Reyners, A. K. L.; Broekman, K. E.; de Vries, E. G. E.; Jalving, M.] Univ Groningen, Univ Med Ctr Groningen, Dept Med Oncol, Groningen, Netherlands.
   [Glaudemans, A. W. J. M.; Brouwers, A. H.] Univ Groningen, Univ Med Ctr Groningen, Dept Nucl Med & Mol Imaging, Groningen, Netherlands.
   [Arts, H. J. G.; van der Zee, A. G. J.] Univ Groningen, Univ Med Ctr Groningen, Dept Gynecol Oncol, Groningen, Netherlands.
RP Reyners, AKL (corresponding author), Univ Med Ctr Groningen, Dept Med Oncol, Hanzepl 1, NL-9713 GZ Groningen, Netherlands.
EM a.k.l.reyners@umcg.nl
OI Glaudemans, Andor/0000-0001-8081-0641; de Vries,
   Elisabeth/0000-0002-8949-7425; Jalving, Mathilde/0000-0002-9142-9050;
   Broekman, Karen/0000-0003-4178-8714
FU Roche/GenentechRoche HoldingGenentech; AmgenAmgen; NovartisNovartis;
   Pieris; ServierServier
FX EGEV has received research grants from Roche/Genentech, Amgen, Novartis,
   Pieris and Servier to the institute, she is on the data monitoring
   committee of Biomarin and the advisory board of Synthon. The other
   authors have no conflicts of interest.
CR Aghajanian C, 2012, J CLIN ONCOL, V30, P2039, DOI 10.1200/JCO.2012.42.0505
   Aide N, 2010, J NUCL MED, V51, P1559, DOI 10.2967/jnumed.109.073288
   Alizadeh AA, 2015, NAT MED, V21, P846, DOI 10.1038/nm.3915
   Argenta PA, 2009, GYNECOL ONCOL, V113, P205, DOI 10.1016/j.ygyno.2009.01.012
   Bensch F, 2014, J CLIN ONCOL S15S, V32
   Boers-Sonderen MJ, 2014, TARGET ONCOL, V9, P339, DOI 10.1007/s11523-014-0309-x
   Bohndiek SE, 2015, J NUCL MED, V56, P1942, DOI 10.2967/jnumed.115.160002
   Bowman A, 2002, CLIN CANCER RES, V8, P2233
   Brahmer JR, 2012, NEW ENGL J MED, V366, P2455, DOI 10.1056/NEJMoa1200694
   Burger RA, 2011, NEW ENGL J MED, V365, P2473, DOI 10.1056/NEJMoa1104390
   Caobelli F, 2016, EUR J NUCL MED MOL I, V43, P404, DOI 10.1007/s00259-015-3184-5
   Chalkidou A, 2012, EUR J CANCER, V48, P3499, DOI 10.1016/j.ejca.2012.05.001
   Chase DM, 2012, GYNECOL ONCOL, V126, P375, DOI 10.1016/j.ygyno.2012.06.002
   Chung HH, 2012, ANN SURG ONCOL, V19, P1966, DOI 10.1245/s10434-011-2153-x
   Davies C, 2011, LANCET, V378, P771, DOI 10.1016/S0140-6736(11)60993-8
   Di Gialleonardo V, 2012, J NUCL MED, V53, P679, DOI 10.2967/jnumed.111.091306
   du Bois A, 2014, J CLIN ONCOL, V32, P3374, DOI 10.1200/JCO.2014.55.7348
   Fularz M, 2015, NUKLEARMED-NUCL MED, V54, P158, DOI 10.3413/Nukmed-0709-14-11
   Gaykema SBM, 2013, J NUCL MED, V54, P1014, DOI 10.2967/jnumed.112.117218
   Goel S, 2011, PHYSIOL REV, V91, P1071, DOI 10.1152/physrev.00038.2010
   Gu P, 2009, EUR J RADIOL, V71, P164, DOI 10.1016/j.ejrad.2008.02.019
   Gungor H, 2015, J NUCL MED, V56, P1828, DOI 10.2967/jnumed.115.156505
   Hamanishi J, 2015, J CLIN ONCOL, V62, P3397, DOI DOI 10.1200/JC0.2015.62.3397
   Hasan J, 2005, BRIT J CANCER, V93, P647, DOI 10.1038/sj.bjc.6602752
   Heskamp S, 2015, CANCER RES, V75, P2928, DOI 10.1158/0008-5472.CAN-14-3477
   Heskamp S, 2012, J NUCL MED, V53, P146, DOI 10.2967/jnumed.111.093047
   Hu M, 2013, CLIN NUCL MED, V38, P591, DOI 10.1097/RLU.0b013e318279fd3d
   Jensen MM, 2013, PLOS ONE, V8, DOI 10.1371/journal.pone.0085126
   Krohn KA, 2008, J NUCL MED, V49, p129S, DOI 10.2967/jnumed.107.045914
   Lamberts LE, 2015, J CLIN ONCOL, V33, P1491, DOI 10.1200/JCO.2014.57.8278
   Lambrechts D, 2013, J CLIN ONCOL, V31, P1219, DOI 10.1200/JCO.2012.46.2762
   Ledermann JA, 2013, ANN ONCOL, V24, P24, DOI 10.1093/annonc/mdt333
   Lee ST, 2007, SEMIN NUCL MED, V37, P451, DOI 10.1053/j.semnuclmed.2007.07.001
   Liu S, 2015, CANCER, V15, P202
   Martoni AA, 2011, Q J NUCL MED MOL IM, V55, P81
   Munnink THO, 2010, EUR J CANCER, V46, P678, DOI 10.1016/j.ejca.2009.12.009
   Nagengast WB, 2007, J NUCL MED, V48, P1313, DOI 10.2967/jnumed.107.041301
   Nagengast WB, 2010, J NUCL MED, V51, P761, DOI 10.2967/jnumed.109.071043
   Natarajan A, 2015, BIOCONJUGATE CHEM, V26, P2062, DOI 10.1021/acs.bioconjchem.5b00318
   Nayak TK, 2011, INT J CANCER, V128, P920, DOI 10.1002/ijc.25409
   Niu G, 2009, EUR J NUCL MED MOL I, V36, P1510, DOI 10.1007/s00259-009-1158-1
   O'Connor JPB, 2011, BRIT J CANCER, V105, P139, DOI 10.1038/bjc.2011.191
   Oosting SF, 2015, J NUCL MED, V56, P63, DOI 10.2967/jnumed.114.144840
   Palomar A, 2012, MOL IMAGING BIOL, V14, P123, DOI 10.1007/s11307-010-0468-9
   Papadimitriou CA, 2004, ONCOLOGY-BASEL, V66, P112, DOI 10.1159/000077436
   Park T, 2015, NUCL MED MOLEC IMAG, V49, P42, DOI 10.1007/s13139-014-0303-3
   Peng NJ, 2011, CANCER BIOTHER RADIO, V26, P175, DOI 10.1089/cbr.2010.0872
   Perren TJ, 2011, NEW ENGL J MED, V365, P2484, DOI 10.1056/NEJMoa1103799
   Perumal M, 2012, MOL IMAGING BIOL, V14, P753, DOI 10.1007/s11307-012-0554-2
   Pujade-Lauraine E, 2014, J CLIN ONCOL, V32, P1302, DOI 10.1200/JCO.2013.51.4489
   Richard SD, 2011, NUCL MED BIOL, V38, P485, DOI 10.1016/j.nucmedbio.2010.12.003
   Rosestedt M, 2015, SCI REP-UK, V5, DOI 10.1038/srep15226
   Rustin GJS, 2010, LANCET, V376, P1155, DOI 10.1016/S0140-6736(10)61268-8
   Rusu D, 2015, FRONT MED, V2, DOI 10.3389/fmed.2015.00046
   Schmidt S, 2015, CLIN NUCL MED, V40, P371, DOI 10.1097/RLU.0000000000000768
   Schumacher TN, 2015, CANCER CELL, V27, P12, DOI 10.1016/j.ccell.2014.12.004
   Secord AA, 2014, GYNECOL ONCOL, V135, P349, DOI 10.1016/j.ygyno.2014.08.033
   Sieh W, 2013, LANCET ONCOL, V14, P853, DOI 10.1016/S1470-2045(13)70253-5
   Sun YF, 2015, PLOS ONE, V10, DOI 10.1371/journal.pone.0116341
   Tavare R, 2014, P NATL ACAD SCI USA, V111, P1108, DOI 10.1073/pnas.1316922111
   Tsuyoshi H, 2013, CLIN NUCL MED, V38, P560, DOI 10.1097/RLU.0b013e318292ee9c
   van Asselt SJ, 2014, J NUCL MED, V55, P1087, DOI 10.2967/jnumed.113.129056
   van Dam GM, 2011, NAT MED, V17, P1315, DOI 10.1038/nm.2472
   van der Bilt ARM, 2012, CLIN CANCER RES, V18, P6306, DOI 10.1158/1078-0432.CCR-12-0406
   van Kruchten M, 2015, J NUCL MED, V56, P50, DOI 10.2967/jnumed.114.147579
   van Kruchten M, 2013, LANCET ONCOL, V14, pE465, DOI 10.1016/S1470-2045(13)70292-4
   van Kruchten M, 2012, J NUCL MED, V53, P182, DOI 10.2967/jnumed.111.092734
   van Scheltinga AGTT, 2014, MABS-AUSTIN, V6, P1051, DOI 10.4161/mabs.29097
   van Scheltinga AGTT, 2011, J NUCL MED, V52, P1778, DOI 10.2967/jnumed.111.092833
   Wilailak S, 2001, ANTI-CANCER DRUG, V12, P719, DOI 10.1097/00001813-200110000-00002
   Xi L, 2014, NANOMED-NANOTECHNOL, V10, P669, DOI 10.1016/j.nano.2013.11.004
   Yoshida Y, 2009, J OVARIAN RES, V2, DOI 10.1186/1757-2215-2-7
   Zhou M, 2013, NUCL MED COMMUN, V34, P694, DOI 10.1097/MNM.0b013e328361663a
NR 73
TC 1
Z9 1
U1 0
U2 7
PU OXFORD UNIV PRESS
PI OXFORD
PA GREAT CLARENDON ST, OXFORD OX2 6DP, ENGLAND
SN 0923-7534
EI 1569-8041
J9 ANN ONCOL
JI Ann. Oncol.
PD APR
PY 2016
VL 27
SU 1
BP 23
EP 29
DI 10.1093/annonc/mdw091
PG 7
WC Oncology
SC Oncology
GA DM1KC
UT WOS:000376103100006
PM 27141066
OA Bronze
DA 2021-05-03
ER

PT J
AU Choi, HS
   Ha, SY
   Kim, HM
   Ahn, SM
   Kang, MS
   Kim, KM
   Choi, MG
   Lee, JH
   Sohn, TS
   Bae, JM
   Kim, S
   Kang, ES
AF Choi, Han Sol
   Ha, Sang Yun
   Kim, Hye-Mi
   Ahn, Soo Min
   Kang, Myung-Soo
   Kim, Kyoung-Mee
   Choi, Min Gew
   Lee, Joon Ho
   Sohn, Tae Sung
   Bae, Jae Moon
   Kim, Sung
   Kang, Eun-Suk
TI The prognostic effects of tumor infiltrating regulatory T cells and
   myeloid derived suppressor cells assessed by multicolor flow cytometry
   in gastric cancer patients
SO ONCOTARGET
LA English
DT Article
DE regulatory T cells; myeloid derived suppressor cells; prognosis; gastric
   cancer
ID LYMPH-NODE METASTASIS; OVARIAN-CANCER; IMMUNE CELLS; FAVORABLE
   PROGNOSIS; LYMPHOCYTES; CARCINOMA; SURVIVAL; ESOPHAGEAL; DENSITY; FOXP3
AB The prognostic effects of tumor infiltrating lymphocytes (TILs), especially regulatory T cells (Tregs) and myeloid derived suppressing cells (MDSCs) are inconclusive in gastric cancers. We investigated the frequencies of TILs including CD8+ T cells, CD45+CD4+CD25+/- FOXP3+ Tregs, CD45+CD11b+CD14+ HLA-DR-MDSCs in 28 gastric cancer tissues by using multicolor flow cytometry. In gastric cancer tissue, the percentage of Tregs among the CD4+ T cell subset was substantially increased compared to that of Tregs among peripheral blood CD4+ T cells from the controls. High frequency of CD8+ T cells among CD3+ T cells correlated with increased overall survival (OS) (p = 0.005). High frequency of Tregs among CD4+ T cells correlated with increased OS (p < 0.001), and disease-free survival (DFS) (p = 0.039) and was an independent prognostic factor in OS (Hazard ratio: 0.047; 95% confidence interval, 0.006-0.372; p = 0.004). High frequency of MDSCs among total examined cells correlated with decreased OS (p = 0.027) and was an independent prognostic factor in OS (Hazard ratio 8.601; 95% confidence interval, 1.240-59.678; p = 0.029). We have demonstrated that high levels of Tregs among tumor-infiltrating CD4+ T cells were favorable, but an increased proportion of MDSCs was an adverse independent prognostic factor in gastric cancer. Our results may provide important insights for future immunotherapy in gastric cancer.
C1 [Choi, Han Sol; Kim, Hye-Mi] Sungkyunkwan Univ, Sch Med, Samsung Med Ctr, Samsung Biomed Res Inst, Seoul, South Korea.
   [Choi, Han Sol; Kim, Hye-Mi; Kang, Eun-Suk] Sungkyunkwan Univ, Sch Med, Samsung Med Ctr, Dept Lab Med & Genet, Seoul, South Korea.
   [Ha, Sang Yun; Ahn, Soo Min; Kim, Kyoung-Mee] Sungkyunkwan Univ, Sch Med, Samsung Med Ctr, Dept Pathol & Translat Genom, Seoul, South Korea.
   [Kang, Myung-Soo] Sungkyunkwan Univ, Sch Med, Samsung Med Ctr, SAIHST, Seoul, South Korea.
   [Kang, Myung-Soo] Sungkyunkwan Univ, Sch Med, Samsung Med Ctr, SBRI,Ctr Future Sci, Seoul, South Korea.
   [Choi, Min Gew; Lee, Joon Ho; Sohn, Tae Sung; Bae, Jae Moon; Kim, Sung] Sungkyunkwan Univ, Sch Med, Samsung Med Ctr, Dept Surg, Seoul, South Korea.
RP Kang, ES (corresponding author), Sungkyunkwan Univ, Sch Med, Samsung Med Ctr, Dept Lab Med & Genet, Seoul, South Korea.; Kim, KM (corresponding author), Sungkyunkwan Univ, Sch Med, Samsung Med Ctr, Dept Pathol & Translat Genom, Seoul, South Korea.
EM kkmkys@skku.edu; eskang@skku.edu
RI Kim, Sung/G-4114-2014
FU Basic Science Research Program through the National Research Foundation
   of Korea (NRF) - Ministry of Education [NRF-2012R1A1A3015504]; Samsung
   Biomedical Research Institute [SBRI-SMX1132721, C-B0-301]
FX This work was supported by Basic Science Research Program through the
   National Research Foundation of Korea (NRF) funded by the Ministry of
   Education (NRF-2012R1A1A3015504) and Samsung Biomedical Research
   Institute (SBRI-SMX1132721 and C-B0-301).
CR Al-Shibli K, 2009, HISTOPATHOLOGY, V55, P301, DOI 10.1111/j.1365-2559.2009.03379.x
   Bu M, 2015, TUMOUR BIOL
   Camp RL, 2004, CLIN CANCER RES, V10, P7252, DOI 10.1158/1078-0432.CCR-04-0713
   Chen MF, 2014, ONCOTARGET, V5, P8716, DOI 10.18632/oncotarget.2368
   Chikamatsu K, 2012, CANCER SCI, V103, P976, DOI 10.1111/j.1349-7006.2012.02248.x
   Choi BD, 2013, CANCER IMMUNOL RES, V1, P163, DOI 10.1158/2326-6066.CIR-13-0049
   Curiel TJ, 2007, J CLIN INVEST, V117, P1167, DOI 10.1172/JCI31202
   Dai FQ, 2010, BMC CANCER, V10, DOI 10.1186/1471-2407-10-220
   Dejaco C, 2006, EUR J IMMUNOL, V36, P245, DOI [10.1002/eji.200535193, 10.1002/eji.200535651]
   deLeeuw RJ, 2012, CLIN CANCER RES, V18, P3022, DOI 10.1158/1078-0432.CCR-11-3216
   DeNardo DG, 2007, BREAST CANCER RES, V9, DOI 10.1186/bcr1746
   Fontenot JD, 2005, IMMUNITY, V22, P329, DOI 10.1016/j.immuni.2005.01.016
   Fontenot JD, 2003, NAT IMMUNOL, V4, P330, DOI 10.1038/ni904
   Fridman WH, 2012, NAT REV CANCER, V12, P298, DOI 10.1038/nrc3245
   Gabitass RF, 2011, CANCER IMMUNOL IMMUN, V60, P1419, DOI 10.1007/s00262-011-1028-0
   Gabrilovich DI, 2012, NAT REV IMMUNOL, V12, P253, DOI 10.1038/nri3175
   Galon J, 2006, SCIENCE, V313, P1960, DOI 10.1126/science.1129139
   Gooden MJM, 2011, BRIT J CANCER, V105, P93, DOI 10.1038/bjc.2011.189
   Gutkin DW, 2014, CANCER IMMUNOL IMMUN, V63, P45, DOI 10.1007/s00262-013-1480-0
   Haas M, 2009, BMC GASTROENTEROL, V9, DOI 10.1186/1471-230X-9-65
   Hori S, 2003, ADV IMMUNOL, V81, P331, DOI 10.1016/S0065-2776(03)81008-8
   Kamangar F, 2006, J CLIN ONCOL, V24, P2137, DOI 10.1200/JCO.2005.05.2308
   Kelley JR, 2003, J CLIN EPIDEMIOL, V56, P1, DOI 10.1016/S0895-4356(02)00534-6
   Kim KJ, 2014, HUM PATHOL, V45, P285, DOI 10.1016/j.humpath.2013.09.004
   Kondratiev S, 2004, CLIN CANCER RES, V10, P4450, DOI 10.1158/1078-0432.CCR-0732-3
   Kono K, 2006, CANCER IMMUNOL IMMUN, V55, P1064, DOI 10.1007/s00262-005-0092-8
   Ladoire S, 2011, CANCER IMMUNOL IMMUN, V60, P909, DOI 10.1007/s00262-011-1046-y
   Lee HE, 2008, BRIT J CANCER, V99, P1704, DOI 10.1038/sj.bjc.6604738
   Lee HE, 2011, BRIT J CANCER, V105, P413, DOI 10.1038/bjc.2011.248
   Lee J, 2012, J CLIN ONCOL, V30, P268, DOI 10.1200/JCO.2011.39.1953
   Leffers N, 2009, CANCER IMMUNOL IMMUN, V58, P449, DOI 10.1007/s00262-008-0583-5
   Mizukami Y, 2008, BRIT J CANCER, V98, P148, DOI 10.1038/sj.bjc.6604149
   Mlecnik B, 2011, J CLIN ONCOL, V29, P610, DOI 10.1200/JCO.2010.30.5425
   Nagaraj S, 2010, J IMMUNOL, V184, P3106, DOI 10.4049/jimmunol.0902661
   Oshikiri T, 2003, J SURG ONCOL, V84, P224, DOI 10.1002/jso.10321
   Ostrand-Rosenberg S, 2010, CANCER IMMUNOL IMMUN, V59, P1593, DOI 10.1007/s00262-010-0855-8
   Ostrand-Rosenberg S, 2009, J IMMUNOL, V182, P4499, DOI 10.4049/jimmunol.0802740
   Perrone G, 2008, EUR J CANCER, V44, P1875, DOI 10.1016/j.ejca.2008.05.017
   Sato E, 2005, P NATL ACAD SCI USA, V102, P18538, DOI 10.1073/pnas.0509182102
   Schumacher K, 2001, CANCER RES, V61, P3932
   Sharma P, 2007, P NATL ACAD SCI USA, V104, P3967, DOI 10.1073/pnas.0611618104
   Sobin LH, 2010, TNM CLASSIFICATION M
   Sun HL, 2012, WORLD J GASTROENTERO, V18, P3303, DOI 10.3748/wjg.v18.i25.3303
   Wang J, 2011, J HEMATOL ONCOL, V4, DOI 10.1186/1756-8722-4-50
   Wang LH, 2010, CHINESE MED J-PEKING, V123, P3545, DOI 10.3760/cma.j.issn.0366-6999.2010.24.008
   Wang L, 2013, J IMMUNOL, V190, P794, DOI 10.4049/jimmunol.1202088
   Yoon HH, 2012, PLOS ONE, V7, DOI 10.1371/journal.pone.0042274
   Zhang L, 2003, NEW ENGL J MED, V348, P203, DOI 10.1056/NEJMoa020177
   Zou WP, 2006, NAT REV IMMUNOL, V6, P295, DOI 10.1038/nri1806
NR 49
TC 37
Z9 40
U1 0
U2 5
PU IMPACT JOURNALS LLC
PI ORCHARD PARK
PA 6666 E QUAKER ST, STE 1, ORCHARD PARK, NY 14127 USA
EI 1949-2553
J9 ONCOTARGET
JI Oncotarget
PD FEB 16
PY 2016
VL 7
IS 7
BP 7940
EP 7951
DI 10.18632/oncotarget.6958
PG 12
WC Oncology; Cell Biology
SC Oncology; Cell Biology
GA DE0PD
UT WOS:000370325900044
PM 26799288
OA Other Gold, Green Published
DA 2021-05-03
ER

PT J
AU Xu, SH
   Tao, Z
   Hai, B
   Liang, HG
   Shi, Y
   Wang, T
   Song, W
   Chen, Y
   OuYang, J
   Chen, JH
   Kong, FF
   Dong, YS
   Jiang, SW
   Li, WY
   Wang, P
   Yuan, ZY
   Wan, XP
   Wang, CG
   Li, WC
   Zhang, XP
   Chen, K
AF Xu, Shaohua
   Tao, Zhen
   Hai, Bo
   Liang, Huagen
   Shi, Ying
   Wang, Tao
   Song, Wen
   Chen, Yong
   OuYang, Jun
   Chen, Jinhong
   Kong, Fanfei
   Dong, Yishan
   Jiang, Shi-Wen
   Li, Weiyong
   Wang, Ping
   Yuan, Zhiyong
   Wan, Xiaoping
   Wang, Chenguang
   Li, Wencheng
   Zhang, Xiaoping
   Chen, Ke
TI miR-424(322) reverses chemoresistance via T-cell immune response
   activation by blocking the PD-L1 immune checkpoint
SO NATURE COMMUNICATIONS
LA English
DT Article
ID EPITHELIAL OVARIAN-CANCER; ANTITUMOR IMMUNITY; PROSTATE-CANCER;
   TUMOR-CELLS; EXPRESSION; IMMUNOTHERAPY; BLOCKADE; ANTIGENS; TARGETS;
   DISRUPTION
AB Immune checkpoint blockade of the inhibitory immune receptors PD-L1, PD-1 and CTLA-4 has emerged as a successful treatment strategy for several advanced cancers. Here we demonstrate that miR-424(322) regulates the PD-L1/PD-1 and CD80/CTLA-4 pathways in chemoresistant ovarian cancer. miR-424(322) is inversely correlated with PD-L1, PD-1, CD80 and CTLA-4 expression. High levels of miR-424(322) in the tumours are positively correlated with the progression-free survival of ovarian cancer patients. Mechanistic investigations demonstrated that miR-424(322) inhibited PD-L1 and CD80 expression through direct binding to the 3'-untranslated region. Restoration of miR-424(322) expression reverses chemoresistance, which is accompanied by blockage of the PD-L1 immune checkpoint. The synergistic effect of chemotherapy and immunotherapy is associated with the proliferation of functional cytotoxic CD8+ T cells and the inhibition of myeloid-derived suppressive cells and regulatory T cells. Collectively, our data suggest a biological and functional interaction between PD-L1 and chemoresistance through the microRNA regulatory cascade.
C1 [Xu, Shaohua; Chen, Jinhong; Kong, Fanfei; Wan, Xiaoping] Tongji Univ, Sch Med, Shanghai Matern & Infant Hosp 1, Dept Gynecol, Shanghai 201204, Peoples R China.
   [Tao, Zhen; Wang, Ping; Yuan, Zhiyong] Tianjin Med Univ, Key Lab Canc Prevent & Therapy, Dept Radiat Oncol, Canc Inst & Hosp,Natl Clin Res Ctr Canc, Tianjin 300060, Peoples R China.
   [Hai, Bo; Liang, Huagen; Shi, Ying; Li, Wencheng; Zhang, Xiaoping; Chen, Ke] Huazhong Univ Sci & Technol, Tongji Med Coll, Union Hosp, Dept Urol, Wuhan 430022, Hubei, Peoples R China.
   [Wang, Tao; Song, Wen] Huazhong Univ Sci & Technol, Tongji Med Coll, Tongji Hosp, Dept Urol, Wuhan 430030, Hubei, Peoples R China.
   [Chen, Yong] Huazhong Univ Sci & Technol, Tongji Med Coll, Tongji Hosp, Emergency Ctr, Wuhan 430030, Hubei, Peoples R China.
   [OuYang, Jun; Dong, Yishan] Nanjing Med Univ, Dept Gynecol, Changzhou Maternal & Child Hlth Hosp, Changzhou 213003, Peoples R China.
   [Jiang, Shi-Wen] Mercer Univ, Dept Biomed Sci, Sch Med, Savannah, GA 31404 USA.
   [Li, Weiyong] Huazhong Univ Sci & Technol, Tongji Med Coll, Union Hosp, Dept Pharm, Wuhan 430022, Hubei, Peoples R China.
   [Wang, Chenguang] Peking Union Med Coll, Inst Radiat Med, Key Lab Tianjin Radiat & Mol Nucl Med, Tianjin 300308, Peoples R China.
   [Wang, Chenguang] Chinese Acad Med Sci, Tianjin 300308, Peoples R China.
RP Chen, K (corresponding author), Huazhong Univ Sci & Technol, Tongji Med Coll, Union Hosp, Dept Urol, Wuhan 430022, Hubei, Peoples R China.
EM shenke@hust.edu.cn
RI /J-6495-2017
FU National Natural Sciences Foundation of ChinaNational Natural Science
   Foundation of China (NSFC) [81472405, 81472797, 81472427, 81502227];
   Shanghai city health system diseases and joint research projects
   [2013ZYJB0201]
FX This work was supported by grants from the National Natural Sciences
   Foundation of China (No.81472405, No. 81472797, No. 81472427 and No.
   81502227) and Shanghai city health system diseases and joint research
   projects (2013ZYJB0201).
CR Abad C, 2014, J LEUKOCYTE BIOL, V95, P357, DOI 10.1189/jlb.1012531
   Abiko K, 2013, CLIN CANCER RES, V19, P1363, DOI 10.1158/1078-0432.CCR-12-2199
   Arias DAA, 2014, CANCER IMMUNOL RES, V2, P207, DOI 10.1158/2326-6066.CIR-13-0121
   Armstrong DK, 2002, ONCOLOGIST, V7, P20, DOI 10.1634/theoncologist.7-suppl_5-20
   Baksh K, 2015, SEMIN ONCOL, V42, P363, DOI 10.1053/j.seminoncol.2015.02.015
   Bell D, 2011, NATURE, V474, P609, DOI 10.1038/nature10166
   Blank C, 2005, CANCER IMMUNOL IMMUN, V54, P307, DOI 10.1007/s00262-004-0593-x
   Cai Q, 2015, ONCOGENE, V34, P3315, DOI 10.1038/onc.2014.264
   Cannistra SA, 2004, NEW ENGL J MED, V351, P2519, DOI 10.1056/NEJMra041842
   Chen J, 2012, IMMUNOBIOLOGY, V217, P385, DOI 10.1016/j.imbio.2011.10.016
   Chen LM, 2014, NAT COMMUN, V5, DOI 10.1038/ncomms6241
   Deng LF, 2014, J CLIN INVEST, V124, P687, DOI 10.1172/JCI67313
   Duraiswamy J, 2013, CANCER RES, V73, P6900, DOI 10.1158/0008-5472.CAN-13-1550
   Felekkis K, 2010, HIPPOKRATIA, V14, P236
   Gagnon A, 2008, CLIN CANCER RES, V14, P764, DOI 10.1158/1078-0432.CCR-07-0856
   Ghanekar SA, 2001, CLIN DIAGN LAB IMMUN, V8, P628, DOI 10.1128/CDLI.8.3.628-631.2001
   Gong AY, 2010, J INFECT DIS, V201, P160, DOI 10.1086/648589
   Gong AY, 2009, J IMMUNOL, V182, P1325, DOI 10.4049/jimmunol.182.3.1325
   Greenlee RT, 2001, CA-CANCER J CLIN, V51, P15, DOI 10.3322/canjclin.51.1.15
   Gubin MM, 2014, NATURE, V515, P577, DOI 10.1038/nature13988
   Ha Tai-You, 2011, Immune Netw, V11, P135, DOI [10.4110/in.2011.11.1.11, 10.4110/in.2011.11.3.135]
   Hoeppli RE, 2015, FRONT IMMUNOL, V6, DOI 10.3389/fimmu.2015.00061
   Igney FH, 2002, J LEUKOCYTE BIOL, V71, P907
   Kelnar K, 2014, ANAL CHEM, V86, P1534, DOI 10.1021/ac403044t
   Lindau D, 2013, IMMUNOLOGY, V138, P105, DOI 10.1111/imm.12036
   Lu L, 2014, J TRANSL MED, V12, DOI 10.1186/1479-5876-12-36
   Momtaz P, 2014, PHARMACOGEN PERS MED, V7, P357, DOI 10.2147/PGPM.S53163
   Nagaraj AB, 2015, BIOMARK MED, V9, P241, DOI 10.2217/bmm.14.108
   Odunsi K, 2003, CANCER RES, V63, P6076
   Pardoll DM, 2012, NAT REV CANCER, V12, P252, DOI 10.1038/nrc3239
   Postow MA, 2015, J CLIN ONCOL, V33, P1974, DOI 10.1200/JCO.2014.59.4358
   Quezada SA, 2011, IMMUNOL REV, V241, P104, DOI 10.1111/j.1600-065X.2011.01007.x
   Wainwright DA, 2014, CLIN CANCER RES, V20, P5290, DOI 10.1158/1078-0432.CCR-14-0514
   Wang CJ, 2015, P NATL ACAD SCI USA, V112, P524, DOI 10.1073/pnas.1414576112
   Wang T, 2016, CLIN CANCER RES, V22, P1531, DOI 10.1158/1078-0432.CCR-15-1632
   Wang T, 2014, ONCOTARGET, V5, P3611, DOI 10.18632/oncotarget.1968
   Wang X, 2015, CELL SIGNAL, V27, P443, DOI 10.1016/j.cellsig.2014.12.003
   Xu CX, 2014, CANCER CELL, V25, P590, DOI 10.1016/j.ccr.2014.03.033
   Xu SH, 2014, CURR PHARM DESIGN, V20, P1888, DOI 10.2174/13816128113199990523
NR 39
TC 136
Z9 144
U1 5
U2 56
PU NATURE PUBLISHING GROUP
PI LONDON
PA MACMILLAN BUILDING, 4 CRINAN ST, LONDON N1 9XW, ENGLAND
SN 2041-1723
J9 NAT COMMUN
JI Nat. Commun.
PD MAY
PY 2016
VL 7
AR 11406
DI 10.1038/ncomms11406
PG 13
WC Multidisciplinary Sciences
SC Science & Technology - Other Topics
GA DL2UW
UT WOS:000375491700001
PM 27147225
OA DOAJ Gold, Green Published
DA 2021-05-03
ER

PT J
AU Khalil, HS
   Langdon, SP
   Kankia, IH
   Bown, J
   Deeni, YY
AF Khalil, Hilal S.
   Langdon, Simon P.
   Kankia, Ibrahim H.
   Bown, James
   Deeni, Yusuf Y.
TI NRF2 Regulates HER2 and HER3 Signaling Pathway to Modulate Sensitivity
   to Targeted Immunotherapies
SO OXIDATIVE MEDICINE AND CELLULAR LONGEVITY
LA English
DT Article
ID CANCER CELL-MIGRATION; ANTIOXIDANT RESPONSE; ERBB RECEPTORS;
   UP-REGULATION; PHOSPHATIDYLINOSITOL 3-KINASE; HUMAN-BREAST; ACTIVATION;
   KINASE; EXPRESSION; RESISTANCE
AB NF-E2 related factor-2 (NRF2) is an essential transcription factor for multiple genes encoding antioxidants and detoxification enzymes. NRF2 is implicated in promoting cancer therapeutic resistance by its detoxification function and crosstalk with proproliferative pathways. However, the exact mechanism of this intricate connectivity between NRF2 and growth factor induced proliferative pathway remains elusive. Here, we have demonstrated that pharmacological activation of NRF2 by tert-butylhydroquinone (tBHQ) upregulates the HER family receptors, HER2 and HER3 expression, elevates pAKT levels, and enhances the proliferation of ovarian cancer cells. Preactivation of NRF2 also attenuates the combined growth inhibitory effects of HER2 targeting monoclonal antibodies, Pertuzumab and Trastuzumab. Further, tBHQ caused transcriptional induction of HER2 and HER3, while SiRNA-mediated knockdown of NRF2 prevented this and further caused transcriptional repression and enhanced cytotoxicity of the HER2 inhibitors. Hence, NRF2 regulates both HER2 and HER3 receptors to influence cellular responses to HER2 targeting monoclonal antibodies. This deciphered crosstalk mechanism reinforces the role of NRF2 in drug resistance and as a relevant anticancer target.
C1 [Khalil, Hilal S.; Kankia, Ibrahim H.; Bown, James; Deeni, Yusuf Y.] Abertay Univ, Sch Sci Engn & Technol, SIMBIOS, Dundee DD1 1HG, Scotland.
   [Langdon, Simon P.] Univ Edinburgh, Pathol Div, Inst Genet & Mol Med, Edinburgh EH4 2XU, Midlothian, Scotland.
RP Deeni, YY (corresponding author), Abertay Univ, Sch Sci Engn & Technol, SIMBIOS, Dundee DD1 1HG, Scotland.
EM y.deeni@abertay.ac.uk
OI Deeni, Yusuf Y./0000-0002-8529-7469
FU Northwood Trust
FX This work was partly funded by The Northwood Trust.
CR Alroy I, 1997, FEBS LETT, V410, P83, DOI 10.1016/S0014-5793(97)00412-2
   Aslan M, 2003, ANTIOXID REDOX SIGN, V5, P781, DOI 10.1089/152308603770380089
   Asrani K, 2013, MOL CANCER RES, V11, P393, DOI 10.1158/1541-7786.MCR-12-0542
   Balz LM, 2012, J PATHOL, V227, P234, DOI 10.1002/path.3991
   Bublil EM, 2007, CURR OPIN CELL BIOL, V19, P124, DOI 10.1016/j.ceb.2007.02.008
   Burden S, 1997, NEURON, V18, P847, DOI 10.1016/S0896-6273(00)80324-4
   Chakrabarty A, 2012, P NATL ACAD SCI USA, V109, P2718, DOI 10.1073/pnas.1018001108
   Chen H, 2012, PLOS ONE, V7, DOI 10.1371/journal.pone.0036504
   Choi BK, 2012, CANCER MED-US, V1, P28, DOI 10.1002/cam4.10
   Citri A, 2006, NAT REV MOL CELL BIO, V7, P505, DOI 10.1038/nrm1962
   Deeni Y, 2014, J BIOTECHNOL, V185, pS12, DOI 10.1016/j.jbiotec.2014.07.044
   Gaborit N, 2015, P NATL ACAD SCI USA, V112, P839, DOI 10.1073/pnas.1423645112
   Garcia-Garcia C, 2012, CLIN CANCER RES, V18, P2603, DOI 10.1158/1078-0432.CCR-11-2750
   Garrett JT, 2013, CLIN CANCER RES, V19, P610, DOI 10.1158/1078-0432.CCR-12-2024
   Garrett JT, 2011, P NATL ACAD SCI USA, V108, P5021, DOI 10.1073/pnas.1016140108
   Goltsov A, 2014, FRONT ONCOL, V4, DOI 10.3389/fonc.2014.00013
   Goltsov A, 2014, CELLS-BASEL, V3, P563, DOI 10.3390/cells3020563
   Gordon LI, 2009, J BIOL CHEM, V284, P2080, DOI 10.1074/jbc.M804570200
   Gorrini C, 2014, P NATL ACAD SCI USA, V111, P4472, DOI 10.1073/pnas.1324136111
   GrausPorta D, 1997, EMBO J, V16, P1647, DOI 10.1093/emboj/16.7.1647
   Hayes JD, 2014, TRENDS BIOCHEM SCI, V39, P199, DOI 10.1016/j.tibs.2014.02.002
   He J, 2012, EMBO REP, V13, P1116, DOI 10.1038/embor.2012.162
   Holbro T, 2004, ANNU REV PHARMACOL, V44, P195, DOI 10.1146/annurev.pharmtox.44.101802.121440
   Homma S, 2009, CLIN CANCER RES, V15, P3423, DOI 10.1158/1078-0432.CCR-08-2822
   HUNG MC, 1992, CANCER LETT, V61, P95, DOI 10.1016/0304-3835(92)90166-S
   Hurst HC, 2001, BREAST CANCER RES, V3, P395, DOI 10.1186/bcr329
   Jiang T, 2010, CANCER RES, V70, P5486, DOI 10.1158/0008-5472.CAN-10-0713
   Kang HJ, 2014, SCI REP-UK, V4, DOI 10.1038/srep07201
   Kang KW, 2000, MOL PHARMACOL, V58, P1017
   Kang MI, 2004, P NATL ACAD SCI USA, V101, P2046, DOI 10.1073/pnas.0308347100
   Kaspar JW, 2009, FREE RADICAL BIO MED, V47, P1304, DOI 10.1016/j.freeradbiomed.2009.07.035
   Khalil HS, 2015, J BIOTECHNOL, V202, P12, DOI 10.1016/j.jbiotec.2014.09.027
   Kimura M, 2007, J BIOL CHEM, V282, DOI 10.1074/jbc.M706863200
   Kobayashi M, 2005, ANTIOXID REDOX SIGN, V7, P385, DOI 10.1089/ars.2005.7.385
   Konstantinopoulos PA, 2011, CANCER RES, V71, P5081, DOI 10.1158/0008-5472.CAN-10-4668
   LANGDON SP, 1988, CANCER RES, V48, P6166
   Lauriola M, 2014, NAT COMMUN, V5, DOI 10.1038/ncomms6073
   Lee JM, 2001, J BIOL CHEM, V276, P20011, DOI 10.1074/jbc.M100734200
   Lee JM, 2004, J BIOCHEM MOL BIOL, V37, P139
   Li W, 2008, BBA-MOL CELL RES, V1783, P1847, DOI 10.1016/j.bbamcr.2008.05.024
   Lipton A, 2013, BREAST CANCER RES TR, V141, P43, DOI 10.1007/s10549-013-2665-0
   Lister A, 2011, MOL CANCER, V10, DOI 10.1186/1476-4598-10-37
   Liu BL, 2007, INT J CANCER, V120, P1874, DOI 10.1002/ijc.22423
   MacLeod AK, 2009, CARCINOGENESIS, V30, P1571, DOI 10.1093/carcin/bgp176
   Manandhar S, 2012, FREE RADICAL BIO MED, V52, P1773, DOI 10.1016/j.freeradbiomed.2012.02.031
   Martelli AM, 2012, BBA-MOL CELL RES, V1823, P2168, DOI 10.1016/j.bbamcr.2012.08.017
   Meakin PJ, 2014, MOL CELL BIOL, V34, P3305, DOI [10.1128/MCB.00677-14, 10.1128/MCB.00677-1]
   Mitsuishi Y, 2012, CANCER CELL, V22, P66, DOI 10.1016/j.ccr.2012.05.016
   Morito N, 2003, ONCOGENE, V22, P9275, DOI 10.1038/sj.onc.1207024
   Nagumo Y, 2009, MOL CANCER RES, V7, P1563, DOI 10.1158/1541-7786.MCR-09-0101
   Nguyen T, 2009, J BIOL CHEM, V284, P13291, DOI 10.1074/jbc.R900010200
   Niture SK, 2013, FREE RADICAL BIO MED, V57, P119, DOI 10.1016/j.freeradbiomed.2012.12.014
   Normanno N, 2005, CURR DRUG TARGETS, V6, P243, DOI 10.2174/1389450053765879
   Ohshima D, 2014, PLOS ONE, V9, DOI 10.1371/journal.pone.0109895
   Ohta T, 2008, CANCER RES, V68, P1303, DOI 10.1158/0008-5472.CAN-07-5003
   Okazaki H, 2014, CANCER RES, V74, P543, DOI 10.1158/0008-5472.CAN-12-3241
   Pekovic-Vaughan V, 2014, GENE DEV, V28, P548, DOI 10.1101/gad.237081.113
   Reddy NM, 2007, PHYSIOL GENOMICS, V32, P74, DOI 10.1152/physiolgenomics.00126.2007
   Rizvi F, 2014, CELL DEATH DIS, V5, DOI 10.1038/cddis.2014.118
   Rosner M, 2007, AMINO ACIDS, V32, P341, DOI 10.1007/s00726-007-0509-0
   Rushworth SA, 2011, CANCER RES, V71, P1999, DOI 10.1158/0008-5472.CAN-10-3018
   Sasaki H, 2013, ONCOL LETT, V6, P719, DOI 10.3892/ol.2013.1427
   Schulze WX, 2005, MOL SYST BIOL, V1, DOI 10.1038/msb4100012
   Selvakumaran M, 2003, CANCER RES, V63, P1311
   Shibata T, 2008, P NATL ACAD SCI USA, V105, P13568, DOI 10.1073/pnas.0806268105
   Shibata T, 2010, CANCER RES, V70, P9095, DOI 10.1158/0008-5472.CAN-10-0384
   Shim GS, 2009, FREE RADICAL BIO MED, V47, P1619, DOI 10.1016/j.freeradbiomed.2009.09.006
   Shimojo H, 2014, METHODS MOL BIOL, V1187, P169, DOI 10.1007/978-1-4939-1139-4_13
   Sims AH, 2012, BRIT J CANCER, V106, P1779, DOI 10.1038/bjc.2012.176
   SLAMON DJ, 1989, SCIENCE, V244, P707, DOI 10.1126/science.2470152
   Torka R, 2014, NEOPLASIA, V16, P301, DOI 10.1016/j.neo.2014.03.009
   Wakabayashi N, 2003, NAT GENET, V35, P238, DOI 10.1038/ng1248
   WALLASCH C, 1995, EMBO J, V14, P4267, DOI 10.1002/j.1460-2075.1995.tb00101.x
   Wang S, 2010, ONCOGENE, V29, P4225, DOI 10.1038/onc.2010.180
   Wang XJ, 2008, CARCINOGENESIS, V29, P1235, DOI 10.1093/carcin/bgn095
   Xia WL, 2013, BREAST CANCER RES, V15, DOI 10.1186/bcr3480
   Xu YQ, 2012, PLOS ONE, V7, DOI 10.1371/journal.pone.0044237
   YU DH, 1993, CANCER RES, V53, P891
   Yu R, 2000, J BIOL CHEM, V275, P39907, DOI 10.1074/jbc.M004037200
   Zipper LM, 2000, BIOCHEM BIOPH RES CO, V278, P484, DOI 10.1006/bbrc.2000.3830
NR 80
TC 7
Z9 8
U1 0
U2 5
PU HINDAWI LTD
PI LONDON
PA ADAM HOUSE, 3RD FLR, 1 FITZROY SQ, LONDON, W1T 5HF, ENGLAND
SN 1942-0900
EI 1942-0994
J9 OXID MED CELL LONGEV
JI Oxidative Med. Cell. Longev.
PY 2016
VL 2016
AR 4148791
DI 10.1155/2016/4148791
PG 22
WC Cell Biology
SC Cell Biology
GA DB9RM
UT WOS:000368854400001
PM 26770651
OA DOAJ Gold, Green Published
DA 2021-05-03
ER

PT J
AU Chang, DK
   Peterson, E
   Sun, J
   Goudie, C
   Drapkin, RI
   Liu, JF
   Matulonis, U
   Zhu, Q
   Marasco, WA
AF Chang, De-Kuan
   Peterson, Eric
   Sun, Jiusong
   Goudie, Calum
   Drapkin, Ronny I.
   Liu, Joyce F.
   Matulonis, Ursula
   Zhu, Quan
   Marasco, Wayne A.
TI Anti-CCR4 monoclonal antibody enhances antitumor immunity by modulating
   tumor-infiltrating Tregs in an ovarian cancer xenograft humanized mouse
   model
SO ONCOIMMUNOLOGY
LA English
DT Article
DE CCR4; immunotherapy; monoclonal antibody; ovarian cancer; regulatory T
   cells
ID REGULATORY T-CELLS; LYMPHOCYTE-ASSOCIATED ANTIGEN-4; PROTEIN-COUPLED
   RECEPTORS; LUNG-CANCER; METASTATIC MELANOMA; SOLUBLE CD25; ALPHA-CHAIN;
   BLOCKADE; THERAPY; CCR4
AB Recent studies have demonstrated that regulatory T cells (Tregs) are recruited to tumor sites where they can suppress antitumor immunity. The chemokine receptor CCR4 is expressed at high levels on functional CD4(+)CD25(+)FoxP3(+) Tregs and production of the CCR4 ligand CCL22 by tumor cells and tumor-associated macrophages is associated with Treg recruitment to the tumor site. Here, we tested IgG1 and IgG4 isotypes of human anti-CCR4 mAb2-3 for their in vitro activity and in vivo capacity in a NSG mouse model bearing CCL22-secreting ovarian cancer (OvCA) xenograft to modulate Tregs and restore antitumor activity. Both mAb2-3 isotypes blocked in vitro chemoattraction of Tregs to CCL22-secreting OvCA cells. However, they differed in their in vivo mode of action with IgG1 causing Treg depletion and IgG4 blocking migration to the tumors. Primary T cells that were primed with OvCA-pulsed dendritic cells (DCs) demonstrated INF secretion that could be enhanced through Treg depletion by mAb2-3. Humanized mice reconstructed with allogeneic tumor-primed T cells (TP-T) were used to evaluate the restoration of OvCA immunity by depletion or blockade of Tregs with mAb2-3. We observed that IgG1 was more potent than IgG4 in inhibiting tumor growth. Mechanism studies demonstrated that mAb2-3 treatment lead to inhibition of IL-2 binding to its receptor. Further studies showed that mAb2-3 induced CD25 shedding (sCD25) from Tregs which lead to a decrease in IL-2-dependent survival. Together, the results demonstrate that mAb2-3 is an agonist antibody that can restore anti-OvCA immunity through modulation of Treg activity.
C1 [Chang, De-Kuan; Peterson, Eric; Sun, Jiusong; Goudie, Calum; Matulonis, Ursula; Zhu, Quan; Marasco, Wayne A.] Dana Farber Canc Inst, Dept Canc Immunol & Virol, Boston, MA 02115 USA.
   [Chang, De-Kuan; Liu, Joyce F.; Zhu, Quan; Marasco, Wayne A.] Harvard Univ, Sch Med, Dept Med, Boston, MA USA.
   [Drapkin, Ronny I.; Liu, Joyce F.] Dana Farber Canc Inst, Dept Med Oncol, Boston, MA 02115 USA.
   [Drapkin, Ronny I.] Brigham & Womens Hosp, Dept Pathol, 75 Francis St, Boston, MA 02115 USA.
   [Drapkin, Ronny I.] Univ Penn, Dept Obstet & Gynecol, Ovarian Canc Res Ctr, Perelman Sch Med, Philadelphia, PA 19104 USA.
RP Marasco, WA (corresponding author), Dana Farber Canc Inst, Dept Canc Immunol & Virol, Boston, MA 02115 USA.; Marasco, WA (corresponding author), Harvard Univ, Sch Med, Dept Med, Boston, MA USA.
EM wayne_marasco@dfci.harvard.edu
RI Drapkin, Ronny/E-9944-2016
OI Drapkin, Ronny/0000-0002-6912-6977
FU DFCI Women's Cancer Program grant; Honorable Tina Brozman Foundation; Dr
   Miriam and Sheldon G. Adelson Medical Research Foundation; NIHUnited
   States Department of Health & Human ServicesNational Institutes of
   Health (NIH) - USA [U01 CA-152990]; Robert and Debra First Fund
FX This study was supported by grants from DFCI Women's Cancer Program
   grant (WAM), Honorable Tina Brozman Foundation (RD), the Dr Miriam and
   Sheldon G. Adelson Medical Research Foundation (RD), NIH U01 CA-152990
   (RD) and the Robert and Debra First Fund (RD).
CR Agarwal R, 2003, NAT REV CANCER, V3, P502, DOI 10.1038/nrc1123
   Anagnostou VK, 2015, CLIN CANCER RES, V21, P976, DOI 10.1158/1078-0432.CCR-14-1187
   Ansell SM, 2015, NEW ENGL J MED, V372, P311, DOI 10.1056/NEJMoa1411087
   Baecher-Allan C, 2006, SEMIN CANCER BIOL, V16, P98, DOI 10.1016/j.semcancer.2005.11.003
   BOON T, 1994, ANNU REV IMMUNOL, V12, P337, DOI 10.1146/annurev.immunol.12.1.337
   Boyman O, 2006, SCIENCE, V311, P1924, DOI 10.1126/science.1122927
   Bruhns P, 2009, BLOOD, V113, P3716, DOI 10.1182/blood-2008-09-179754
   Brusko TM, 2009, PLOS ONE, V4, DOI 10.1371/journal.pone.0007980
   Chang DK, 2012, MOL CANCER THER, V11, P2451, DOI 10.1158/1535-7163.MCT-12-0278
   Chatterjee M, 2010, CANCER BIOMARK, V8, P187, DOI 10.3233/CBM-2011-0213
   Choi SYC, 2014, ADV DRUG DELIVER REV, V79-80, P222, DOI 10.1016/j.addr.2014.09.009
   Cronshaw DG, 2004, J IMMUNOL, V172, P7761, DOI 10.4049/jimmunol.172.12.7761
   Curiel TJ, 2004, NAT MED, V10, P942, DOI 10.1038/nm1093
   Curtin JF, 2008, PLOS ONE, V3, DOI 10.1371/journal.pone.0001983
   Das R, 2015, J IMMUNOL, V194, P950, DOI 10.4049/jimmunol.1401686
   De Paiva CS, 2009, J INFLAMM-LOND, V6, DOI 10.1186/1476-9255-6-31
   Dilek N, 2013, PLOS ONE, V8, DOI 10.1371/journal.pone.0083139
   DiSaia PJ, 2003, GYNECOL ONCOL, V90, pS24, DOI 10.1016/S0090-8258(03)00341-X
   Disis ML, 2003, HEMATOL ONCOL CLIN N, V17, P1075, DOI 10.1016/S0889-8588(03)00054-6
   Domcke S, 2013, NAT COMMUN, V4, DOI 10.1038/ncomms3126
   Duraiswamy J, 2013, CANCER RES, V73, P3591, DOI 10.1158/0008-5472.CAN-12-4100
   Fontenot JD, 2003, NAT IMMUNOL, V4, P330, DOI 10.1038/ni904
   Han T, 2012, PLOS ONE, V7, DOI 10.1371/journal.pone.0044455
   Hannani D, 2015, CELL RES, V25, P208, DOI [10.1038/cr.2015.28, 10.1038/cr.2015.3]
   Hodi FS, 2008, P NATL ACAD SCI USA, V105, P3005, DOI 10.1073/pnas.0712237105
   Hodi FS, 2003, P NATL ACAD SCI USA, V100, P4712, DOI 10.1073/pnas.0830997100
   International Agency for Research on Cancer, 2014, WORLD CANC REPORT 20
   Ishida T, 2011, CANCER SCI, V102, P44, DOI 10.1111/j.1349-7006.2010.01767.x
   Ito A, 2009, CANCER IMMUNOL IMMUN, V58, P1195, DOI 10.1007/s00262-008-0632-0
   JACQUES Y, 1987, J IMMUNOL, V139, P2308
   Karube K, 2004, BRIT J HAEMATOL, V126, P81, DOI 10.1111/j.1365-2141.2004.04999.x
   Katritch V, 2012, TRENDS PHARMACOL SCI, V33, P17, DOI 10.1016/j.tips.2011.09.003
   Kudo-Saito C, 2005, CLIN CANCER RES, V11, P4533, DOI 10.1158/1078-0432.CCR-04-2237
   Kurose K, 2015, J THORAC ONCOL, V10, P74, DOI 10.1097/JTO.0000000000000364
   Lagerstrom MC, 2008, NAT REV DRUG DISCOV, V7, P339, DOI 10.1038/nrd2518
   Lanca T, 2012, ONCOIMMUNOLOGY, V1, P717, DOI 10.4161/onci.20068
   Lindqvist CA, 2010, IMMUNOLOGY, V131, P371, DOI 10.1111/j.1365-2567.2010.03308.x
   Morse MA, 2008, BLOOD, V112, P610, DOI 10.1182/blood-2008-01-135319
   Mortier E, 2004, J IMMUNOL, V173, P1681, DOI 10.4049/jimmunol.173.3.1681
   Nakagawa M, 2014, J EXP MED, V211, P2497, DOI 10.1084/jem.20140987
   Nesspor TC, 2012, J MOL RECOGNIT, V25, P147, DOI 10.1002/jmr.2155
   Ni X, 2015, CLIN CANCER RES, V21, P274, DOI 10.1158/1078-0432.CCR-14-0830
   Niwa R, 2004, CANCER RES, V64, P2127, DOI 10.1158/0008-5472.CAN-03-2068
   Phan GQ, 2003, P NATL ACAD SCI USA, V100, P8372, DOI 10.1073/pnas.1533209100
   Preston CC, 2013, PLOS ONE, V8, DOI 10.1371/journal.pone.0080063
   RICHARDSON JH, 1995, P NATL ACAD SCI USA, V92, P3137, DOI 10.1073/pnas.92.8.3137
   Rosenbaum DM, 2009, NATURE, V459, P356, DOI 10.1038/nature08144
   Sakaguchi S, 2008, CELL, V133, P775, DOI 10.1016/j.cell.2008.05.009
   Santulli-Marotto S, 2013, PLOS ONE, V8, DOI 10.1371/journal.pone.0081465
   Severson JJ, 2015, CANCER IMMUNOL RES, V3, P620, DOI 10.1158/2326-6066.CIR-14-0201
   Sheu BC, 2001, CANCER RES, V61, P237
   Simpson TR, 2013, J EXP MED, V210, P1695, DOI 10.1084/jem.20130579
   Soares KC, 2015, J IMMUNOTHER, V38, P1, DOI 10.1097/CJI.0000000000000062
   Sugiyama D, 2013, P NATL ACAD SCI USA, V110, P17945, DOI 10.1073/pnas.1316796110
   Swaika A, 2015, MOL IMMUNOL, V67, P4, DOI 10.1016/j.molimm.2015.02.009
   Vaidehi N, 2010, CURR OPIN PHARMACOL, V10, P775, DOI 10.1016/j.coph.2010.09.004
   Valzasina B, 2006, CANCER RES, V66, P4488, DOI 10.1158/0008-5472.CAN-05-4217
   Vignali DAA, 2008, NAT REV IMMUNOL, V8, P523, DOI 10.1038/nri2343
   Viney JM, 2014, J IMMUNOL, V192, P3419, DOI 10.4049/jimmunol.1300232
   Wiendl H, 2013, NAT REV NEUROL, V9, P394, DOI 10.1038/nrneurol.2013.95
   Wolchok JD, 2013, NEW ENGL J MED, V369, P122, DOI 10.1056/NEJMoa1302369
   Woo EY, 2001, CANCER RES, V61, P4766
   Wood KJ, 2003, NAT REV IMMUNOL, V3, P199, DOI 10.1038/nri1027
   Wuest SC, 2011, NAT MED, V17, P604, DOI 10.1038/nm.2365
   Yano H, 2007, INT J CANCER, V120, P2052, DOI 10.1002/ijc.22536
   Zhang L, 2003, NEW ENGL J MED, V348, P203, DOI 10.1056/NEJMoa020177
   Zou WP, 2005, NAT REV CANCER, V5, P263, DOI 10.1038/nrc1586
NR 67
TC 26
Z9 28
U1 0
U2 14
PU TAYLOR & FRANCIS INC
PI PHILADELPHIA
PA 530 WALNUT STREET, STE 850, PHILADELPHIA, PA 19106 USA
SN 2162-402X
J9 ONCOIMMUNOLOGY
JI OncoImmunology
PY 2016
VL 5
IS 3
AR e1090075
DI 10.1080/2162402X.2015.1090075
PG 14
WC Oncology; Immunology
SC Oncology; Immunology
GA DI3GC
UT WOS:000373385700021
PM 27141347
OA Green Published, Bronze
DA 2021-05-03
ER

PT J
AU Kerkar, SP
   Wang, ZF
   Lasota, J
   Park, T
   Patel, K
   Groh, E
   Rosenberg, SA
   Miettinen, MM
AF Kerkar, Sid P.
   Wang, Zeng-Feng
   Lasota, Jerzy
   Park, Tristen
   Patel, Krishna
   Groh, Eric
   Rosenberg, Steven A.
   Miettinen, Markku M.
TI MAGE-A is More Highly Expressed Than NY-ESO-1 in a Systematic
   Immunohistochemical Analysis of 3668 Cases
SO JOURNAL OF IMMUNOTHERAPY
LA English
DT Article
DE cancer; immunotherapy; immunohistochemistry; NY-ESO; MAGE-A;
   cancer-testis antigens; tissue-arrays; immune-escape;
   prognostic-markers; predictive-markers
ID CANCER-TESTIS ANTIGENS; CANCER/TESTIS ANTIGENS; ESOPHAGEAL CANCER; CELL;
   IMMUNOTHERAPY; LYMPHOCYTES; MELANOMA; TARGETS
AB Two cancer testis antigens, the New York esophageal squamous cell carcinoma-1 (NY-ESO-1) and the melanoma-antigen family A (MAGE-A), represent promising immunotherapy targets due to the low expression of these antigens in nonmalignant tissue. To assess overexpression patterns in various cancers, we performed a systematic immunohistochemical analysis for NY-ESO-1 and MAGE-A on tissue array samples of 3668 common epithelial carcinomas (CA) and germ cell tumors of high prevalence and mortality. Here, we find significantly higher expression of MAGE-A (> 50% on tumor cells) compared with NY-ESO-1 in several CAs including cutaneous squamous cell carcinomas (SCC) (52.8%/2.8%), esophageal SCC (50%/0%), head and neck SCC (41.1% < 1%), bladder urothelial CA (40.4%/8.3%), cervical/anal SCC (37.5%/0%), lung SCC (34%/3.8%), lung adenocarcinomas (27.6%/3.9%), ovarian CA (26.4%/3.6%), endometrial CA (26.3%/1.3%), lung small cell CA (24.4%/2.4%), gastric adenocarcinomas (20%/4%), breast mucinous CA (19.3%/0%), hepatocellular CA (18.8%/1.2%), breast infiltrating ductal CA (16.4%/1.8%), colorectal adenocarcinomas (10.7%/ < 1%), cholangiocarcinomas (9.8%/0%), thymic CA (9%/4.5%), and mesotheliomas (7.9%/ < 1%). Furthermore, high expression of MAGE-A, but not NY-ESO-1, was seen in whole slide evaluations of an independent cohort of metastatic SCC (45.5%/3.6%) and metastatic CA (13.5%/0%) of various primaries with significantly higher expression of MAGE-A in metastatic SCC compared with other metastatic CA. MAGE-A is also more highly expressed in germ cell tumors, seminomas (69%/3.5%) and nonseminomas (40.1%/4.7%). In summary, MAGE-A is more highly expressed than NY-ESO-1 in a majority of human malignancies, and targeting MAGE-A may benefit a large number of patients.
C1 [Kerkar, Sid P.] Mayo Clin, Dept Lab Med & Pathol, Rochester, MN 55905 USA.
   [Wang, Zeng-Feng; Lasota, Jerzy; Miettinen, Markku M.] NCI, Pathol Lab, Ctr Canc Res, NIH, Bldg 10, Bethesda, MD 20892 USA.
   [Park, Tristen; Patel, Krishna; Groh, Eric; Rosenberg, Steven A.] NCI, Surg Branch, Ctr Canc Res, NIH, Bldg 10, Bethesda, MD 20892 USA.
RP Kerkar, SP (corresponding author), Mayo Clin, Dept Lab Med & Pathol, Rochester, MN 55905 USA.
EM spkerkar@yahoo.com
FU Intramural NIH HHSUnited States Department of Health & Human
   ServicesNational Institutes of Health (NIH) - USA [Z99 CA999999] Funding
   Source: Medline; NATIONAL CANCER INSTITUTEUnited States Department of
   Health & Human ServicesNational Institutes of Health (NIH) - USANIH
   National Cancer Institute (NCI) [ZIABC011427] Funding Source: NIH
   RePORTER
CR Akcakanat A, 2004, CANCER CHEMOTH PHARM, V54, P95, DOI 10.1007/s00280-004-0768-3
   Aung PP, 2014, HUM PATHOL, V45, P259, DOI 10.1016/j.humpath.2013.05.029
   Bergeron A, 2009, INT J CANCER, V125, P1365, DOI 10.1002/ijc.24503
   Bolli M, 2005, INT J CANCER, V115, P960, DOI 10.1002/ijc.20953
   Fossa A, 2004, PROSTATE, V59, P440, DOI 10.1002/pros.20025
   Hammond MEH, 2010, ARCH PATHOL LAB MED, V134, P907, DOI 10.1043/1543-2165-134.6.907
   Hammond MEH, 2010, J CLIN ONCOL, V28, P2784, DOI 10.1200/JCO.2009.25.6529
   Herbst RS, 2014, NATURE, V515, P563, DOI 10.1038/nature14011
   Jungbluth AA, 2001, INT J CANCER, V92, P856, DOI 10.1002/ijc.1282
   Kageyama S, 2015, CLIN CANCER RES, V21, P2268, DOI 10.1158/1078-0432.CCR-14-1559
   Kerkar SP, 2012, CANCER RES, V72, P3125, DOI 10.1158/0008-5472.CAN-11-4094
   Kurashige T, 2001, CANCER RES, V61, P4671
   Lai JP, 2012, MODERN PATHOL, V25, P854, DOI 10.1038/modpathol.2012.31
   Mahoney KM, 2014, ONCOLOGY-NY, V28, P39
   Miettinen M, 2012, APPL IMMUNOHISTO M M, V20, P410, DOI 10.1097/PAI.0b013e318245c82f
   Nakada Tetsuya, 2003, Cancer Immun, V3, P10
   Odunsi K, 2003, CANCER RES, V63, P6076
   Prasad ML, 2004, HEAD NECK-J SCI SPEC, V26, P1053, DOI 10.1002/hed.20112
   Robbins PF, 2015, CLIN CANCER RES, V21, P1019, DOI 10.1158/1078-0432.CCR-14-2708
   Rosenberg SA, 2015, SCIENCE, V348, P62, DOI 10.1126/science.aaa4967
   Sang MX, 2011, VACCINE, V29, P8496, DOI 10.1016/j.vaccine.2011.09.014
   Scanlan Matthew J, 2004, Cancer Immun, V4, P1
   Sharma Padmanee, 2003, Cancer Immun, V3, P19
   Simpson AJG, 2005, NAT REV CANCER, V5, P615, DOI 10.1038/nrc1669
   Tabe Y, 2009, CLIN CANCER RES, V15, P933, DOI 10.1158/1078-0432.CCR-08-0399
   van der Bruggen P, 2002, IMMUNOL REV, V188, P51, DOI 10.1034/j.1600-065X.2002.18806.x
   Zhang Wen-Min, 2005, Ai Zheng, V24, P622
NR 27
TC 27
Z9 28
U1 0
U2 11
PU LIPPINCOTT WILLIAMS & WILKINS
PI PHILADELPHIA
PA TWO COMMERCE SQ, 2001 MARKET ST, PHILADELPHIA, PA 19103 USA
SN 1524-9557
EI 1537-4513
J9 J IMMUNOTHER
JI J. Immunother.
PD MAY
PY 2016
VL 39
IS 4
BP 181
EP 187
DI 10.1097/CJI.0000000000000119
PG 7
WC Oncology; Immunology; Medicine, Research & Experimental
SC Oncology; Immunology; Research & Experimental Medicine
GA DK2CX
UT WOS:000374723300004
PM 27070449
OA Green Accepted
DA 2021-05-03
ER

PT J
AU Vavrova, K
   Vrabcova, P
   Filipp, D
   Bartunkova, J
   Horvath, R
AF Vavrova, Katerina
   Vrabcova, Petra
   Filipp, Dominik
   Bartunkova, Jirina
   Horvath, Rudolf
TI Generation of T cell effectors using tumor cell-loaded dendritic cells
   for adoptive T cell therapy
SO MEDICAL ONCOLOGY
LA English
DT Article
DE Cancer immunotherapy; Prostate cancer; Adoptive T cell therapy;
   Tumor-specific T cell expansion
ID METASTATIC MELANOMA; INFILTRATING LYMPHOCYTES; COMPLETE RESPONSES;
   CANCER REGRESSION; EXPANSION; ANTIGEN; IMMUNOTHERAPY; INTERLEUKIN-2;
   IMMUNITY
AB Adoptive T cell transfer has been shown to be an effective method used to boost tumor-specific immune responses in several types of malignancies. In this study, we set out to optimize the ACT protocol for the experimental treatment of prostate cancer. The protocol includes a pre-stimulation step whereby T cells were primed with autologous dendritic cells loaded with the high hydrostatic pressure-treated prostate cancer cell line, LNCaP. Primed T cells were further expanded in vitro with anti-CD3/CD28 Dynabeads in the WAVE bioreactor 2/10 system and tested for cytotoxicity. Our data indicates that the combination of pre-stimulation and expansion steps resulted in the induction and enrichment of tumor-responsive CD4(+) and CD8(+) T cells at clinically relevant numbers. The majority of both CD4(+) and CD8(+) IFN-gamma producing cells were CD62L, CCR7 and CD57 negative but CD28 and CD27 positive, indicating an early antigen experienced phenotype in non-terminal differentiation phase. Expanded T cells showed significantly greater cytotoxicity against LNCaP cells compared to the control SKOV-3, an ovarian cancer line. In summary, our results suggest that the ACT approach together with LNCaP-loaded dendritic cells provides a viable way to generate prostate cancer reactive T cell effectors that are capable of mounting efficient and targeted antitumor responses and can be thus considered for further testing in a clinical setting.
C1 [Vavrova, Katerina; Vrabcova, Petra; Bartunkova, Jirina; Horvath, Rudolf] Charles Univ Prague, Fac Med 2, Dept Immunol, V Uvalu 84, Prague 15006, Czech Republic.
   [Vavrova, Katerina; Vrabcova, Petra; Bartunkova, Jirina; Horvath, Rudolf] Charles Univ Prague, Fac Hosp Motol, V Uvalu 84, Prague 15006, Czech Republic.
   [Filipp, Dominik] AS CR, Inst Mol Genet, Immunobiol Lab, Prague, Czech Republic.
   [Bartunkova, Jirina] Sotio, Prague, Czech Republic.
   [Horvath, Rudolf] Fac Hosp Motol, Dept Pediat & Adult Rheumatol, Prague, Czech Republic.
RP Horvath, R (corresponding author), Charles Univ Prague, Fac Med 2, Dept Immunol, V Uvalu 84, Prague 15006, Czech Republic.; Horvath, R (corresponding author), Charles Univ Prague, Fac Hosp Motol, V Uvalu 84, Prague 15006, Czech Republic.; Horvath, R (corresponding author), Fac Hosp Motol, Dept Pediat & Adult Rheumatol, Prague, Czech Republic.
EM rudolf.horvath@lfmotol.cuni.cz
RI Vavrova, Katerina/L-6592-2017; Vavrova, Katerina/A-2895-2008
OI Vavrova, Katerina/0000-0002-2378-6419; Vavrova,
   Katerina/0000-0002-8502-4372
FU Charles University in Prague, Project GA UK [960214]; Sotio, a. s.;
   Grant Agency of Czech RepublicGrant Agency of the Czech Republic
   [P302/12/G101]
FX This project was funded by the Charles University in Prague, Project GA
   UK No. 960214, and by the research Grant provided by Sotio, a. s. DF was
   supported by Grant P302/12/G101 from Grant Agency of Czech Republic.
CR Adkins I, 2014, ONCOIMMUNOLOGY, V3, DOI 10.4161/21624011.2014.968434
   Ahmad SM, 2016, ONCOIMMUNOLOGY, V5, DOI 10.1080/2162402X.2016.1202391
   Andersen R, 2016, CLIN CANCER RES, V22, P3734, DOI 10.1158/1078-0432.CCR-15-1879
   Andersen R, 2015, HUM VACC IMMUNOTHER, V11, P2790, DOI 10.1080/21645515.2015.1075106
   Anichini A, 2010, CANCER RES, V70, P8378, DOI 10.1158/0008-5472.CAN-10-2028
   Antony PA, 2005, J IMMUNOL, V174, P2591, DOI 10.4049/jimmunol.174.5.2591
   Aspeslagh S, 2016, EUR J CANCER, V52, P50, DOI 10.1016/j.ejca.2015.08.021
   Besser MJ, 2010, CLIN CANCER RES, V16, P2646, DOI 10.1158/1078-0432.CCR-10-0041
   Carlsson B, 2007, PROSTATE, V67, P389, DOI 10.1002/pros.20498
   Cartellieri M, 2010, J BIOMED BIOTECHNOL, DOI 10.1155/2010/956304
   Dang YS, 2007, CLIN CANCER RES, V13, P1883, DOI 10.1158/1078-0432.CCR-06-2083
   Dudley ME, 2002, SCIENCE, V298, P850, DOI 10.1126/science.1076514
   Dudley ME, 2003, J IMMUNOTHER, V26, P332, DOI 10.1097/00002371-200307000-00005
   Ellebaek E, 2012, J TRANSL MED, V10, DOI 10.1186/1479-5876-10-169
   Figlin RA, 1997, J UROLOGY, V158, P740, DOI 10.1016/S0022-5347(01)64304-0
   Fucikova J, 2014, INT J CANCER, V135, P1165, DOI 10.1002/ijc.28766
   Gattinoni L, 2005, J EXP MED, V202, P907, DOI 10.1084/jem.20050732
   GERDES J, 1984, J IMMUNOL, V133, P1710
   Gerritsen W., 2008, J CLIN ONCOL S, V26, P5146, DOI DOI 10.1200/JC0.2008.26.15_SUPPL.5146
   Haque T, 2007, BLOOD, V110, P1123, DOI 10.1182/blood-2006-12-063008
   Hendriks J, 2000, NAT IMMUNOL, V1, P433, DOI 10.1038/80877
   Huang JP, 2005, J IMMUNOTHER, V28, P258, DOI 10.1097/01.cji.0000158855.92792.7a
   Li YX, 2010, J TRANSL MED, V8, DOI 10.1186/1479-5876-8-104
   Lim SC, 2010, INT J CANCER, V126, P1582, DOI 10.1002/ijc.24853
   Maus MV, 2014, ANNU REV IMMUNOL, V32, P189, DOI 10.1146/annurev-immunol-032713-120136
   Mikyskova R, 2016, INT J ONCOL, V48, P953, DOI 10.3892/ijo.2015.3314
   Ngiow SF, 2011, CANCER RES, V71, P3540, DOI 10.1158/0008-5472.CAN-11-0096
   Nishikawa H, 2014, CURR OPIN IMMUNOL, V27, P1, DOI 10.1016/j.coi.2013.12.005
   Pardoll DM, 2012, NAT REV CANCER, V12, P252, DOI 10.1038/nrc3239
   Powell DJ, 2006, J IMMUNOL, V177, P6527, DOI 10.4049/jimmunol.177.9.6527
   Powell DJ, 2005, BLOOD, V105, P241, DOI 10.1182/blood-2004-06-2482
   Radvanyi LG, 2012, CLIN CANCER RES, V18, P6758, DOI 10.1158/1078-0432.CCR-12-1177
   Rasmussen AM, 2010, J IMMUNOL METHODS, V355, P52, DOI 10.1016/j.jim.2010.02.004
   Rosenberg SA, 2004, P NATL ACAD SCI USA, V101, P14639, DOI 10.1073/pnas.0405730101
   Rosenberg SA, 2011, CLIN CANCER RES, V17, P4550, DOI 10.1158/1078-0432.CCR-11-0116
   Schabowsky RH, 2007, CURR OPIN INVEST DR, V8, P1002
   Schumacher TN, 2015, SCIENCE, V348, P69, DOI 10.1126/science.aaa4971
   Siegel R, 2014, CA-CANCER J CLIN, V64, P9, DOI [10.3322/caac.21254, 10.1001/jamaoto.2014.2530, 10.3322/caac.21208]
   Somerville RPT, 2012, J TRANSL MED, V10, DOI 10.1186/1479-5876-10-69
   Spisek R, 2003, CANCER IMMUNOL IMMUN, V52, P445, DOI 10.1007/s00262-002-0368-1
   TOPALIAN SL, 1987, J IMMUNOL METHODS, V102, P127, DOI 10.1016/S0022-1759(87)80018-2
   Trickett A, 2003, J IMMUNOL METHODS, V275, P251, DOI 10.1016/S0022-1759(03)00010-3
   Truxova I, 2014, IMMUNOL LETT, V160, P39, DOI 10.1016/j.imlet.2014.03.010
   Wilke CM, 2010, INT J CANCER, V127, P748, DOI 10.1002/ijc.25464
   zum Buschenfelde CM, 2001, J IMMUNOL, V167, P1712
NR 45
TC 4
Z9 4
U1 1
U2 12
PU HUMANA PRESS INC
PI TOTOWA
PA 999 RIVERVIEW DRIVE SUITE 208, TOTOWA, NJ 07512 USA
SN 1357-0560
EI 1559-131X
J9 MED ONCOL
JI Med. Oncol.
PD DEC
PY 2016
VL 33
IS 12
AR 136
DI 10.1007/s12032-016-0855-4
PG 12
WC Oncology
SC Oncology
GA EC5JJ
UT WOS:000388170600004
PM 27812850
DA 2021-05-03
ER

PT J
AU Zhao, DL
   Plotnikoff, N
   Griffin, N
   Song, T
   Shan, FP
AF Zhao, Dingliang
   Plotnikoff, Nicolas
   Griffin, Noreen
   Song, Tao
   Shan, Fengping
TI Methionine enkephalin, its role in immunoregulation and cancer therapy
SO INTERNATIONAL IMMUNOPHARMACOLOGY
LA English
DT Article
DE Methionine enkephalin; Immunoregulation; Cancer therapy; MENKr; MENK;
   Treg cells; NK cells
ID OPIOID GROWTH-FACTOR; FACTOR RECEPTOR AXIS; SQUAMOUS-CELL CARCINOMA;
   HUMAN PANCREATIC-CANCER; REGULATORY T-CELLS; MURINE NEURO-BLASTOMA;
   HUMAN OVARIAN-CANCER; MET-ENKEPHALIN; BETA-ENDORPHIN; TISSUE-CULTURE
AB Methionine enkephalin (MENK), an endogenous neuropeptide has a crucial role in both neuroendocrine and immune systems. MENK is believed to have an immunoregulatory activity to have cancer biotherapy activity by binding to the opioid receptors on immune and cancer cells. Clinical trial studies in cancer patients have shown that MENK activates immune cells directly and by inhibiting regulatory T-cells (Tregs). MENK may also change the tumor microenvironment by binding to opioid receptor on or in cancer cells. All of these mechanisms of action have biologic significance and potential for use in cancer immunotherapy. Furthermore, they reveal a relationship between the endocrine and immune systems. Due to the apparent role of MENK in cancer therapy we reviewed herein, the research undertaken with MENK in recent years; which has advanced our understanding of the role MENK has in cancer progression and its relationship to immunity, supporting MENK as a new strategy for cancer immunotherapy. (C) 2016 Elsevier B.V. All rights reserved.
C1 [Zhao, Dingliang; Shan, Fengping] China Med Univ, Sch Basic Med Sci, Dept Immunol, 77 Puhe Rd, Shenyang 110122, Liaoning, Peoples R China.
   [Plotnikoff, Nicolas; Griffin, Noreen] Immune Therapeut Inc, 37 North Orange Ave,Suite 607, Orlando, FL 32801 USA.
   [Song, Tao] China Med Univ, Affiliated Hosp 1, Dept Pain, 155 Nanjing North St, Shenyang 110001, Liaoning, Peoples R China.
RP Shan, FP (corresponding author), China Med Univ, Sch Basic Med Sci, Dept Immunol, 77 Puhe Rd, Shenyang 110122, Liaoning, Peoples R China.
CR Albertsson PA, 2003, TRENDS IMMUNOL, V24, P603, DOI 10.1016/j.it.2003.09.007
   Avella DM, 2010, AM J PHYSIOL-REG I, V298, pR459, DOI 10.1152/ajpregu.00646.2009
   BALL R, 1987, BRIT J HOSP MED, V37, P49
   BIFFONI M, 1992, Pharmacological Research, V26, P164, DOI 10.1016/1043-6618(92)90646-S
   Bisignani GJ, 1999, J UROLOGY, V162, P2186, DOI 10.1016/S0022-5347(05)68157-8
   Chen WN, 2012, CANCER IMMUNOL IMMUN, V61, P1755, DOI 10.1007/s00262-012-1240-6
   Cheng F, 2008, MOL CANCER, V7, DOI 10.1186/1476-4598-7-5
   Cheng F, 2007, CANCER RES, V67, P10511, DOI 10.1158/0008-5472.CAN-07-1922
   Cheng F, 2010, EXP BIOL MED, V235, P1093, DOI 10.1258/ebm.2010.010139
   Cheng F, 2010, AM J PHYSIOL-REG I, V299, pR774, DOI 10.1152/ajpregu.00318.2010
   Crispin JC, 2007, AUTOIMMUN REV, V6, P450, DOI 10.1016/j.autrev.2007.01.014
   Donahue RN, 2009, AM J PHYSIOL-REG I, V296, pR1716, DOI 10.1152/ajpregu.00075.2009
   FAITH R E, 1988, Brain Behavior and Immunity, V2, P114, DOI 10.1016/0889-1591(88)90012-8
   FISCHER EG, 1988, IMMUNOPHARM IMMUNOT, V10, P265, DOI 10.3109/08923978809041423
   FORIS G, 1984, MOL IMMUNOL, V21, P747, DOI 10.1016/0161-5890(84)90029-4
   FORIS G, 1986, MOL CELL BIOCHEM, V69, P127
   Gabrilovac J, 2000, EUR J PHARMACOL, V392, P101, DOI 10.1016/S0014-2999(00)00118-7
   Gallimore AM, 2008, ONCOGENE, V27, P5886, DOI 10.1038/onc.2008.269
   Ge YZ, 2012, CANCER IMMUNOL IMMUN, V61, P353, DOI 10.1007/s00262-011-1106-3
   GHANTA VK, 1991, INT J NEUROSCI, V61, P135, DOI 10.3109/00207459108986281
   Griffiths RW, 2007, CANCER IMMUNOL IMMUN, V56, P1743, DOI 10.1007/s00262-007-0318-z
   Hargadon KM, 2012, CELL IMMUNOL, V272, P275, DOI 10.1016/j.cellimm.2011.10.003
   HASSOUN J, 1984, AM J PATHOL, V114, P56
   HEAGY W, 1990, J EXP MED, V171, P1625, DOI 10.1084/jem.171.5.1625
   HSUEH CM, 1992, BRAIN RES, V578, P142, DOI 10.1016/0006-8993(92)90241-Z
   Jaglowski JR, 2005, CANCER CHEMOTH PHARM, V56, P97, DOI 10.1007/s00280-004-0929-4
   Kowalski J, 2000, NEUROPEPTIDES, V34, P187, DOI 10.1054/npep.2000.0812
   Kowalski J, 1998, EUR J PHARMACOL, V347, P95, DOI 10.1016/S0014-2999(98)00079-X
   Kowalski J., 1995, POL J PHARM, V47, P327
   LAMBERTS SWJ, 1984, LIFE SCI, V35, P417, DOI 10.1016/0024-3205(84)90652-0
   Li WW, 2014, CANCER LETT, V344, P212, DOI 10.1016/j.canlet.2013.10.029
   Li WW, 2012, HUM VACC IMMUNOTHER, V8, P1236, DOI 10.4161/hv.21128
   Li X, 2015, CANCER BIOL THER, V16, P450, DOI 10.1080/15384047.2014.1003006
   Li XY, 1998, ACTA PHARMACOL SIN, V19, P3
   Lin J, 1992, Zhongguo Yi Xue Ke Xue Yuan Xue Bao, V14, P233
   Lin J, 1990, Zhongguo Yi Xue Ke Xue Yuan Xue Bao, V12, P457
   Liu JL, 2012, CANCER IMMUNOL IMMUN, V61, P1699, DOI 10.1007/s00262-012-1221-9
   LUNDBERG JM, 1979, P NATL ACAD SCI USA, V76, P4079, DOI 10.1073/pnas.76.8.4079
   Malmberg KJ, 2008, CANCER IMMUNOL IMMUN, V57, P1541, DOI 10.1007/s00262-008-0492-7
   Mantovani A, 2010, CURR OPIN IMMUNOL, V22, P231, DOI 10.1016/j.coi.2010.01.009
   MARTIN WR, 1967, PHARMACOL REV, V19, P463
   MartinKleiner I, 1996, IMMUNOPHARM IMMUNOT, V18, P37, DOI 10.3109/08923979609007109
   McLaughlin PJ, 2007, INT J MOL MED, V19, P421
   McLaughlin PJ, 2006, INT J ONCOL, V28, P1577
   McLaughlin PJ, 2012, BIOCHEM PHARMACOL, V84, P746, DOI 10.1016/j.bcp.2012.05.018
   McLaughlin PJ, 2009, BMC CANCER, V9, DOI 10.1186/1471-2407-9-369
   McLaughlin PJ, 2005, INT J ONCOL, V26, P809
   McLaughlin PJ, 1999, INT J ONCOL, V14, P991
   Meng YM, 2013, HUM VACC IMMUNOTHER, V9, P773, DOI 10.4161/hv.23137
   Miller AM, 2006, J IMMUNOL, V177, P7398, DOI 10.4049/jimmunol.177.10.7398
   MILLER GC, 1984, CLIN IMMUNOL IMMUNOP, V31, P132, DOI 10.1016/0090-1229(84)90198-3
   MILLER GC, 1983, CLIN IMMUNOL IMMUNOP, V26, P446, DOI 10.1016/0090-1229(83)90131-9
   Moser JM, 2010, J IMMUNOL METHODS, V353, P8, DOI 10.1016/j.jim.2009.11.006
   MOZZANICA N, 1991, INT J IMMUNOPHARMACO, V13, P317, DOI 10.1016/0192-0561(91)90113-L
   MOZZANICA N, 1992, J AM ACAD DERMATOL, V26, P693, DOI 10.1016/0190-9622(92)70094-V
   MURGO AJ, 1985, NEUROPEPTIDES, V5, P367, DOI 10.1016/0143-4179(85)90030-7
   Nishikawa H, 2010, INT J CANCER, V127, P759, DOI 10.1002/ijc.25429
   Ohmori H, 2009, CANCER SCI, V100, P497, DOI 10.1111/j.1349-7006.2008.01073.x
   PERT CB, 1973, SCIENCE, V179, P1011, DOI 10.1126/science.179.4077.1011
   PETTY HR, 1989, J CELL PHYSIOL, V138, P247, DOI 10.1002/jcp.1041380205
   PETTY HR, 1988, J CELL PHYSIOL, V134, P281, DOI 10.1002/jcp.1041340215
   PLOTNIKOFF NP, 1987, ANN NY ACAD SCI, V496, P608, DOI 10.1111/j.1749-6632.1987.tb35821.x
   PUENTE J, 1992, BRAIN BEHAV IMMUN, V6, P32, DOI 10.1016/0889-1591(92)90057-U
   Rogosnitzky M, 2013, INVEST NEW DRUG, V31, P1066, DOI 10.1007/s10637-012-9918-3
   Saha A, 2010, CELL IMMUNOL, V263, P9, DOI 10.1016/j.cellimm.2010.02.010
   Salama P, 2009, J CLIN ONCOL, V27, P186, DOI 10.1200/JCO.2008.18.7229
   SHAHABI NA, 1995, ADV EXP MED BIOL, V373, P29
   Shan FP, 2011, PEPTIDES, V32, P929, DOI 10.1016/j.peptides.2011.01.033
   Sharma MD, 2009, BLOOD, V113, P6102, DOI 10.1182/blood-2008-12-195354
   SIMON EJ, 1973, P NATL ACAD SCI USA, V70, P1947, DOI 10.1073/pnas.70.7.1947
   Smith JP, 2010, OPEN ACCESS J CLIN T, V2, P37
   Smith JP, 2004, ANTI-CANCER DRUG, V15, P203, DOI 10.1097/00001813-200403000-00003
   Sorensen AN, 1998, LIFE SCI, V62, P1251, DOI 10.1016/S0024-3205(98)00055-1
   SRISUCHART B, 1989, INT J IMMUNOPHARMACO, V11, P487, DOI 10.1016/0192-0561(89)90178-1
   Stanojevic S, 2008, NEUROPEPTIDES, V42, P147, DOI 10.1016/j.npep.2007.12.004
   Stanojevic S, 2007, LIFE SCI, V80, P901, DOI 10.1016/j.lfs.2006.11.019
   Sutlu T, 2009, J INTERN MED, V266, P154, DOI 10.1111/j.1365-2796.2009.02121.x
   TERENIUS L, 1973, ACTA PHARMACOL TOX, V32, P317
   Trepiakas R, 2009, VACCINE, V27, P2213, DOI 10.1016/j.vaccine.2009.02.015
   Van Nuffel AMT, 2012, J IMMUNOL METHODS, V377, P23, DOI 10.1016/j.jim.2011.12.010
   Vujic V, 2004, NEUROIMMUNOMODULAT, V11, P392, DOI 10.1159/000080150
   WALKER JM, 1977, SCIENCE, V196, P85, DOI 10.1126/science.190683
   Wang QS, 2014, HUM VACC IMMUNOTHER, V10, P1836, DOI 10.4161/hv.28804
   Wu Y, 1998, DEV DYNAM, V211, P327, DOI 10.1002/(SICI)1097-0177(199804)211:4<327::AID-AJA4>3.0.CO;2-J
   WYBRAN J, 1979, J IMMUNOL, V123, P1068
   YANG SX, 1992, ACTA PHARM SINIC, V13, P131
   YANG SX, 1989, ACTA PHARM SINIC, V10, P266
   YE S, 1989, IMMUNOPHARMACOLOGY, V17, P81, DOI 10.1016/0162-3109(89)90053-2
   YOSHIMASA T, 1983, LIFE SCI, V33, P85, DOI 10.1016/0024-3205(83)90450-2
   Zagon IS, 2008, INT J ONCOL, V33, P317, DOI 10.3892/ijo_00000011
   Zagon IS, 2007, NEUROPEPTIDES, V41, P441, DOI 10.1016/j.npep.2007.08.002
   Zagon IS, 2007, INT J ONCOL, V30, P775
   Zagon IS, 2013, EXP BIOL MED, V238, P589, DOI 10.1177/1535370213489492
   Zagon IS, 2013, EXP BIOL MED, V238, P579, DOI 10.1177/1535370213488483
   Zagon IS, 2011, IMMUNOBIOLOGY, V216, P579, DOI 10.1016/j.imbio.2010.09.014
   Zagon IS, 2009, AM J PHYSIOL-REG I, V297, pR1154, DOI 10.1152/ajpregu.00414.2009
   Zagon IS, 2000, INT J ONCOL, V17, P1053
   ZAGON IS, 1990, J NATL CANCER I, V82, P325, DOI 10.1093/jnci/82.4.325
   Zagon IS, 2005, NEUROPEPTIDES, V39, P495, DOI 10.1016/j.npep.2005.07.001
   Zagon IS, 2005, CANCER CHEMOTH PHARM, V56, P510, DOI 10.1007/s00280-005-1028-x
   Zagon IS, 2005, ANAT REC PART A, V282A, P24, DOI 10.1002/ar.a.20161
   ZAGON IS, 1987, BRAIN RES, V412, P68, DOI 10.1016/0006-8993(87)91440-5
   ZAGON IS, 1988, BRAIN RES, V449, P80, DOI 10.1016/0006-8993(88)91026-8
   Zagon IS, 2003, NEUROPEPTIDES, V37, P79, DOI 10.1016/S0143-4179(03)00007-6
   ZAGON IS, 1985, SCIENCE, V227, P1049, DOI 10.1126/science.3883485
   Zagon IS, 2002, BRAIN RES REV, V38, P351, DOI 10.1016/S0165-0173(01)00160-6
   ZAGON IS, 1983, CANCER LETT, V21, P89, DOI 10.1016/0304-3835(83)90087-3
   ZAGON IS, 1989, BRAIN RES, V490, P14, DOI 10.1016/0006-8993(89)90425-3
   ZAGON IS, 1983, SCIENCE, V221, P671, DOI 10.1126/science.6867737
   Zagon IS, 1999, INT J ONCOL, V14, P577
   ZAGON IS, 1990, BRAIN RES, V511, P181, DOI 10.1016/0006-8993(90)90159-9
   Zagon IS, 2000, INT J MOL MED, V5, P77
   ZAGON IS, 1988, LIFE SCI, V43, P1313, DOI 10.1016/0024-3205(88)90586-3
   ZAGON IS, 1987, J NATL CANCER I, V79, P1059
   Zagon IS, 1986, ENKEPHALINS ENDORPHI, P81
   Zalys R, 2000, LIFE SCI, V66, P829, DOI 10.1016/S0024-3205(99)00655-4
   Zamai L, 2007, J IMMUNOL, V178, P4011, DOI 10.4049/jimmunol.178.7.4011
   Zhong F, 1996, ACTA PHARM SINIC, V17, P182
NR 118
TC 17
Z9 20
U1 1
U2 29
PU ELSEVIER SCIENCE BV
PI AMSTERDAM
PA PO BOX 211, 1000 AE AMSTERDAM, NETHERLANDS
SN 1567-5769
EI 1878-1705
J9 INT IMMUNOPHARMACOL
JI Int. Immunopharmacol.
PD AUG
PY 2016
VL 37
SI SI
BP 59
EP 64
DI 10.1016/j.intimp.2016.02.015
PG 6
WC Immunology; Pharmacology & Pharmacy
SC Immunology; Pharmacology & Pharmacy
GA DQ3LE
UT WOS:000379103000008
PM 26927200
DA 2021-05-03
ER

PT J
AU Song, DG
   Ye, QR
   Poussin, M
   Chacon, JA
   Figini, M
   Powell, DJ
AF Song, De-Gang
   Ye, Qunrui
   Poussin, Mathilde
   Chacon, Jessica A.
   Figini, Mariangela
   Powell, Daniel J., Jr.
TI Effective adoptive immunotherapy of triple-negative breast cancer by
   folate receptor-alpha redirected CAR T cells is influenced by surface
   antigen expression level
SO JOURNAL OF HEMATOLOGY & ONCOLOGY
LA English
DT Article
DE Folate receptor-alpha; Triple-negative breast cancer; Chimeric antigen
   receptor; Immunotherapy
ID ANTITUMOR-ACTIVITY; ESTROGEN-RECEPTOR; OVARIAN-CANCER; FARLETUZUMAB;
   ACTIVATION; MESOTHELIN; SURVIVAL; PROTEIN
AB Background: The poor prognosis and the limited efficacy of targeted therapy in patients with triple-negative breast cancer (TNBC) have raised the need for alternative therapies. Recent studies have demonstrated that folate receptor-alpha (FR alpha) may represent an ideal tumor-associated marker for immunotherapy for TNBC.
   Methods: The aim of the present study was to apply a chimeric antigen receptor (CAR) approach for the targeting of FR alpha expressed on TNBC cells and evaluate the antitumor activity of CAR-engineered T cells in vitro and in vivo.
   Results: We found that human T cells expressing a FR alpha-specific CAR were potent and specific killers of TNBC cells that express moderate levels of FR alpha in vitro and significantly inhibited tumor outgrowth following infusion into immunodeficient mice bearing an MDA-MB-231 tumor xenograft. However, the antitumor activity of the FR alpha CAR T cells was modest when compared to the same CAR T cells applied in an ovarian tumor xenograft model where FR alpha expression is more abundant. Notably, FR alpha CAR T cells induced superior tumor regression in vivo against MDA-MB-231 that was engineered for overexpression of FR alpha.
   Conclusions: Taken together, our results show that FR alpha CAR T cells can mediate antitumor activity against established TNBC tumor, particularly when FR alpha is expressed at higher levels. These results have significant implications for the pre-selection of patients with high antigen expression levels when utilizing CAR-based adoptive T cell therapies of cancer in future clinical trials.
C1 [Song, De-Gang; Ye, Qunrui; Poussin, Mathilde; Chacon, Jessica A.; Powell, Daniel J., Jr.] Univ Penn, Perelman Sch Med, Ovarian Canc Res Ctr, Dept Obstet & Gynecol, 3400 Civ Ctr Blvd,Rm 8-103 Smilow CTR, Philadelphia, PA 19104 USA.
   [Powell, Daniel J., Jr.] Univ Penn, Perelman Sch Med, Abramson Canc Ctr, Dept Pathol & Lab Med, 3400 Civ Ctr Blvd,Rm 8-103 Smilow CTR, Philadelphia, PA 19104 USA.
   [Figini, Mariangela] Fdn IRCCS Ist Nazl Tumori, Dept Expt Oncol & Mol Med, Milan, Italy.
   [Song, De-Gang] Intrexon Corp, 20358 Seneca Meadows Pkwy, Germantown, MD 20876 USA.
RP Powell, DJ (corresponding author), Univ Penn, Perelman Sch Med, Ovarian Canc Res Ctr, Dept Obstet & Gynecol, 3400 Civ Ctr Blvd,Rm 8-103 Smilow CTR, Philadelphia, PA 19104 USA.; Powell, DJ (corresponding author), Univ Penn, Perelman Sch Med, Abramson Canc Ctr, Dept Pathol & Lab Med, 3400 Civ Ctr Blvd,Rm 8-103 Smilow CTR, Philadelphia, PA 19104 USA.
EM poda@mail.med.upenn.edu
RI Figini, Mariangela/K-8753-2016
OI Figini, Mariangela/0000-0001-9001-8754
FU Basser Center for BRCA Research; Ovarian Cancer Research Foundation;
   NATIONAL CANCER INSTITUTEUnited States Department of Health & Human
   ServicesNational Institutes of Health (NIH) - USANIH National Cancer
   Institute (NCI) [T32CA009140] Funding Source: NIH RePORTER
FX This work was supported by grants from the Basser Center for BRCA
   Research (DJP) for breast cancer studies, the Ovarian Cancer Research
   Foundation (DJP) for CAR T cell construction, and a generous gift from
   the Bethesda Foundation for in vitro assays.
CR Anurathapan U, 2013, MOL THER
   Cleator S, 2007, LANCET ONCOL, V8, P235, DOI 10.1016/S1470-2045(07)70074-8
   Clifton GT, 2011, HUM VACCINES, V7, P183, DOI 10.4161/hv.7.2.13784
   Edelman MJ, 2012, J THORAC ONCOL, V7, P1618, DOI 10.1097/JTO.0b013e318267d051
   Fan GW, 2015, J HEMATOL ONCOL, V8, DOI 10.1186/s13045-015-0227-0
   Figini M, 2009, CANCER IMMUNOL IMMUN, V58, P531, DOI 10.1007/s00262-008-0575-5
   Foulkes WD, 2010, NEW ENGL J MED, V363, P1938, DOI 10.1056/NEJMra1001389
   Grupp SA, 2013, NEW ENGL J MED, V368, P1509, DOI 10.1056/NEJMoa1215134
   Hartmann LC, 2007, INT J CANCER, V121, P938, DOI 10.1002/ijc.22811
   Issa F, 2015, TRANSPLANTATION, V99, P2434, DOI 10.1097/TP.0000000000001016
   Kelley KMM, 2003, CANCER RES, V63, P2820
   Knutson KL, 2006, J CLIN ONCOL, V24, P4254, DOI 10.1200/JCO.2006.05.9311
   Konner JA, 2010, CLIN CANCER RES, V16, P5288, DOI 10.1158/1078-0432.CCR-10-0700
   Lanitis E, 2013, CANCER IMMUNOL RES, V1, P43, DOI 10.1158/2326-6066.CIR-13-0008
   Lanitis E, 2012, MOL THER, V20, P633, DOI 10.1038/mt.2011.256
   Maude SL, 2014, NEW ENGL J MED, V371, P1507, DOI 10.1056/NEJMoa1407222
   Milone MC, 2009, MOL THER, V17, P1453, DOI 10.1038/mt.2009.83
   Necela BM, 2015, PLOS ONE, V10, DOI 10.1371/journal.pone.0122209
   O'Shannessy DJ, 2012, SPRINGERPLUS, V1, DOI 10.1186/2193-1801-1-22
   Parry RV, 2003, J IMMUNOL, V171, P166, DOI 10.4049/jimmunol.171.1.166
   Riker A, 1999, SURGERY, V126, P112, DOI 10.1016/S0039-6060(99)70143-1
   ROCHMAN H, 1985, CANCER DETECT PREV, V8, P71
   Rodgers DT, 2016, P NATL ACAD SCI USA, V113, pE459, DOI 10.1073/pnas.1524155113
   Siu MKY, 2012, PLOS ONE, V7, DOI 10.1371/journal.pone.0047201
   Song DG, 2012, BLOOD, V119, P696, DOI 10.1182/blood-2011-03-344275
   Song DG, 2011, CANCER RES, V71, P4617, DOI 10.1158/0008-5472.CAN-11-0422
   Stone JD, 2012, ONCOIMMUNOLOGY, V1, P863, DOI 10.4161/onci.20592
   Tan DSP, 2008, BREAST CANCER RES TR, V111, P27, DOI 10.1007/s10549-007-9756-8
   Tchou J, 2012, BREAST CANCER RES TR, V133, P799, DOI 10.1007/s10549-012-2018-4
   Thomas A, 2013, LUNG CANCER, V80, P15, DOI 10.1016/j.lungcan.2012.12.021
   Tran T, 2005, CANCER RES, V65, P4431, DOI 10.1158/0008-5472.CAN-04-2890
   Wolfl M, 2007, BLOOD, V110, P201, DOI 10.1182/blood-2006-11-056168
   Wu JH, 2015, DIS MARKERS, V2015, DOI 10.1155/2015/435656
   Xia W, 2010, J MED CHEM, V53, P6811, DOI 10.1021/jm100509v
   Zhang Z., 2013, ARCH PATHOL LAB MED
NR 35
TC 44
Z9 52
U1 2
U2 30
PU BMC
PI LONDON
PA CAMPUS, 4 CRINAN ST, LONDON N1 9XW, ENGLAND
EI 1756-8722
J9 J HEMATOL ONCOL
JI J. Hematol. Oncol.
PD JUL 20
PY 2016
VL 9
AR 56
DI 10.1186/s13045-016-0285-y
PG 12
WC Oncology; Hematology
SC Oncology; Hematology
GA DS0WB
UT WOS:000380316400001
PM 27439908
OA DOAJ Gold, Green Published
DA 2021-05-03
ER

PT J
AU Bronger, H
   Singer, J
   Windmuller, C
   Reuning, U
   Zech, D
   Delbridge, C
   Dorn, J
   Kiechle, M
   Schmalfeldt, B
   Schmitt, M
   Avril, S
AF Bronger, Holger
   Singer, Judith
   Windmueller, Claudia
   Reuning, Ute
[truncated: 456,853 more chars]
