# Supplementary material for: Evolution of Immunotherapy for Ovarian Cancer from a Bird’s-Eye Perspective: A Text-Mining Analysis of Publication Trends and Topics
Source: Front Oncol. 2022 Feb 24;12:795129. doi: 10.3389/fonc.2022.795129 (PMC8907843; doi:10.3389/fonc.2022.795129)
Supplement: Supplementary file 1 [file DataSheet_1.zip › raw data/download2012u79pt1.txt]

PT J
AU Tsuji, T
   Matsuzaki, J
   Caballero, OL
   Jungbluth, AA
   Ritter, G
   Odunsi, K
   Old, LJ
   Gnjatic, S
AF Tsuji, Takemasa
   Matsuzaki, Junko
   Caballero, Otavia L.
   Jungbluth, Achim A.
   Ritter, Gerd
   Odunsi, Kunle
   Old, Lloyd J.
   Gnjatic, Sacha
TI Heat Shock Protein 90-Mediated Peptide-Selective Presentation of
   Cytosolic Tumor Antigen for Direct Recognition of Tumors by CD4(+) T
   Cells
SO JOURNAL OF IMMUNOLOGY
LA English
DT Article
ID CLASS-II PRESENTATION; COMPLEX CLASS-II; IN-VIVO; ESTABLISHED MELANOMA;
   ENDOGENOUS ANTIGEN; CROSS-PRESENTATION; DENDRITIC CELLS; NUCLEAR
   ANTIGEN; OVARIAN-CANCER; NY-ESO-1
AB Tumor Ag-specific CD4(+) T cells play important functions in tumor immunosurveillance, and in certain cases they can directly recognize HLA class II-expressing tumor cells. However, the underlying mechanism of intracellular Ag presentation to CD4(+) T cells by tumor cells has not yet been well characterized. We analyzed two naturally occurring human CD4(+) T cell lines specific for different peptides from cytosolic tumor Ag NY-ESO-1. Whereas both lines had the same HLA restriction and a similar ability to recognize exogenous NY-ESO-1 protein, only one CD4(+) T cell line recognized NY-ESO-1(+) HLA class II-expressing melanoma cells. Modulation of Ag processing in melanoma cells using specific molecular inhibitors and small interfering RNA revealed a previously undescribed peptide-selective Ag-presentation pathway by HLA class II+ melanoma cells. The presentation required both proteasome and endosomal protease-dependent processing mechanisms, as well as cytosolic heat shock protein 90-mediated chaperoning. Such tumor-specific pathway of endogenous HLA class II Ag presentation is expected to play an important role in immunosurveillance or immunosuppression mediated by various subsets of CD4(+) T cells at the tumor local site. Furthermore, targeted activation of tumor-recognizing CD4(+) T cells by vaccination or adoptive transfer could be a suitable strategy for enhancing the efficacy of tumor immunotherapy. The Journal of Immunology, 2012, 188: 3851-3858.
C1 [Tsuji, Takemasa; Caballero, Otavia L.; Jungbluth, Achim A.; Ritter, Gerd; Old, Lloyd J.; Gnjatic, Sacha] Mem Sloan Kettering Canc Ctr, New York Branch, Ludwig Inst Canc Res, New York, NY 10065 USA.
   [Matsuzaki, Junko; Odunsi, Kunle] Roswell Pk Canc Inst, Dept Gynecol Oncol, Buffalo, NY 14263 USA.
RP Gnjatic, S (corresponding author), Mem Sloan Kettering Canc Ctr, New York Branch, Ludwig Inst Canc Res Ltd, 1275 York Ave,Box 32, New York, NY 10065 USA.
EM gnjatics@mskcc.org
OI Tsuji, Takemasa/0000-0001-7563-2211; Gnjatic, Sacha/0000-0001-5643-9520
FU Cancer Research Institute Ovarian Cancer Working Group; Cancer Vaccine
   Collaborative; Cancer Research Institute; Ludwig Institute for Cancer
   Research
FX This work was supported in part by the Cancer Research Institute Ovarian
   Cancer Working Group Grant and the Cancer Vaccine Collaborative funded
   by the Cancer Research Institute and the Ludwig Institute for Cancer
   Research.
CR ADORINI L, 1990, NATURE, V346, P63, DOI 10.1038/346063a0
   Armstrong TD, 1997, P NATL ACAD SCI USA, V94, P6886, DOI 10.1073/pnas.94.13.6886
   BASKAR S, 1995, J EXP MED, V181, P619, DOI 10.1084/jem.181.2.619
   Basu S, 2001, IMMUNITY, V14, P303, DOI 10.1016/S1074-7613(01)00111-X
   Bonehill A, 2004, J IMMUNOL, V172, P6649, DOI 10.4049/jimmunol.172.11.6649
   Callahan MK, 2008, P NATL ACAD SCI USA, V105, P1662, DOI 10.1073/pnas.0711365105
   Dengjel J, 2005, P NATL ACAD SCI USA, V102, P7922, DOI 10.1073/pnas.0501190102
   Depontieu FR, 2009, P NATL ACAD SCI USA, V106, P12073, DOI 10.1073/pnas.0903852106
   Dongre AR, 2001, EUR J IMMUNOL, V31, P1485, DOI 10.1002/1521-4141(200105)31:5<1485::AID-IMMU1485>3.0.CO;2-A
   Dudley ME, 2002, SCIENCE, V298, P850, DOI 10.1126/science.1076514
   Gnjatic S, 2006, ADV CANCER RES, V95, P1, DOI 10.1016/S0065-230X(06)95001-5
   Gotter J, 2004, J EXP MED, V199, P155, DOI 10.1084/jem.20031677
   Hanson HL, 2000, IMMUNITY, V13, P265, DOI 10.1016/S1074-7613(00)00026-1
   HOUGHTON AN, 1984, J EXP MED, V160, P255, DOI 10.1084/jem.160.1.255
   Houlihan JL, 2009, J IMMUNOL, V182, P7451, DOI 10.4049/jimmunol.0804296
   Hunder NN, 2008, NEW ENGL J MED, V358, P2698, DOI 10.1056/NEJMoa0800251
   Imai T, 2011, P NATL ACAD SCI USA, V108, P16363, DOI 10.1073/pnas.1108372108
   Janssen EM, 2003, NATURE, V421, P852, DOI 10.1038/nature01441
   Kaushik S, 2008, MOL BIOL CELL, V19, P2179, DOI 10.1091/mbc.E07-11-1155
   Lautscham G, 2003, J VIROL, V77, P2757, DOI 10.1128/JVI.77.4.2757-2761.2003
   Lepage S, 2006, CANCER RES, V66, P2423, DOI 10.1158/0008-5472.CAN-05-2516
   Leu JIJ, 2009, MOL CELL, V36, P15, DOI 10.1016/j.molcel.2009.09.023
   Li ZH, 2002, CURR OPIN IMMUNOL, V14, P45, DOI 10.1016/S0952-7915(01)00297-7
   Lich JD, 2000, J EXP MED, V191, P1513, DOI 10.1084/jem.191.9.1513
   Neumann F, 2004, CANCER IMMUNOL IMMUN, V53, P589, DOI 10.1007/s00262-003-0492-6
   Nishikawa H, 2010, INT J CANCER, V127, P759, DOI 10.1002/ijc.25429
   Nishimura T, 1999, J EXP MED, V190, P617, DOI 10.1084/jem.190.5.617
   Odunsi K, 2007, P NATL ACAD SCI USA, V104, P12837, DOI 10.1073/pnas.0703342104
   Paludan C, 2005, SCIENCE, V307, P593, DOI 10.1126/science.1104904
   Quezada SA, 2010, J EXP MED, V207, P637, DOI 10.1084/jem.20091918
   ROWELL JF, 1995, J IMMUNOL, V155, P1818
   Sahu R, 2011, DEV CELL, V20, P131, DOI 10.1016/j.devcel.2010.12.003
   Sato E, 2005, P NATL ACAD SCI USA, V102, P18538, DOI 10.1073/pnas.0509182102
   Schultz ES, 2000, CANCER RES, V60, P6272
   Shedlock DJ, 2003, SCIENCE, V300, P337, DOI 10.1126/science.1082305
   Smith V, 2005, CANCER CHEMOTH PHARM, V56, P126, DOI 10.1007/s00280-004-0947-2
   SRIVASTAVA PK, 1986, P NATL ACAD SCI USA, V83, P3407, DOI 10.1073/pnas.83.10.3407
   Strbo N, 2008, AM J REPROD IMMUNOL, V59, P407, DOI 10.1111/j.1600-0897.2008.00594.x
   Sun L, 2003, J MED CHEM, V46, P1116, DOI 10.1021/jm0204183
   Taylor GS, 2006, J IMMUNOL, V177, P3746, DOI 10.4049/jimmunol.177.6.3746
   Tewari MK, 2005, NAT IMMUNOL, V6, P287, DOI 10.1038/ni1171
   Tsuji T, 2011, J IMMUNOL, V186, P1218, DOI 10.4049/jimmunol.1000808
   Tsuji T, 2009, J IMMUNOL, V183, P4800, DOI 10.4049/jimmunol.0900903
   Watts C, 2004, NAT IMMUNOL, V5, P685, DOI 10.1038/ni1088
   Xie Y, 2010, J EXP MED, V207, P651, DOI 10.1084/jem.20091921
   Zhou DL, 2005, IMMUNITY, V22, P571, DOI 10.1016/j.immuni.2005.03.009
NR 46
TC 21
Z9 21
U1 0
U2 2
PU AMER ASSOC IMMUNOLOGISTS
PI BETHESDA
PA 9650 ROCKVILLE PIKE, BETHESDA, MD 20814 USA
SN 0022-1767
J9 J IMMUNOL
JI J. Immunol.
PD APR 15
PY 2012
VL 188
IS 8
BP 3851
EP 3858
DI 10.4049/jimmunol.1103269
PG 8
WC Immunology
SC Immunology
GA 923TD
UT WOS:000302641400032
PM 22427632
OA Bronze
DA 2021-05-03
ER

PT J
AU Dedeepiya, VD
   Terunuma, H
   Deng, XW
   Baskar, S
   Manjunath, SR
   Senthilkumar, R
   Murugan, P
   Thamaraikannan, P
   Srinivasan, T
   Preethy, S
   Abraham, SJK
AF Dedeepiya, Vidyasagar Devaprasad
   Terunuma, Hiroshi
   Deng, Xuewen
   Baskar, Subramani
   Manjunath, Sadananda Rao
   Senthilkumar, Rajappa
   Murugan, Palanisamy
   Thamaraikannan, Paramasivam
   Srinivasan, Thangavelu
   Preethy, Senthilkumar
   Abraham, Samuel J. K.
TI A comparative analysis of in vitro expansion of natural killer cells of
   a patient with autoimmune haemolytic anaemia and ovarian cancer with
   patients with other solid tumours
SO ONCOLOGY LETTERS
LA English
DT Article
DE auto-immune hemolytic anemia; natural killer cells; CD3+CD56-cells; red
   blood cell and natural killer cell antibodies; autologous immune
   enhancement therapy
ID HEPATOCELLULAR-CARCINOMA; ADOPTIVE IMMUNOTHERAPY; RANDOMIZED-TRIAL;
   NK-CELLS; LYMPHOCYTES; THERAPY; DISEASE
AB The functional profile of natural killer (NK) cells has been reported to be lower in auto-immune haemolytic anaemia (AIHA). In this study, we report a comparative analysis of peripheral blood mononuclear cells (PBMNCs) and the in vitro expansion of NK cells in a patient with AIHA and cancer, with that of other cancer patients without AI HA. PBMNCs and in vitro NK-cell expansion of a 64-year old female patient with ovarian cancer and AIHA was compared with that of four other patients with cancer without AIHA who underwent autologous immune enhancement therapy (AIET). The NK cells were cultured using autologous plasma without feeder layers. The quantities of PBMNCs, NK cells and CD3-CD56+ cells were compared. The average quantity of PBMNCs per ml in Cases I to V were 10.71, 39.2,49.26, 65.16 and 49.33x10(4), respectively, and the average maximum count of NK cells was 3.9, 1730.03, 1824.16, 1058.61 and 761x10(6), respectively. The average percentage of CD3-CD56+ cells in Cases I to V following in vitro expansion was 1.2, 65.7, 28.63, 65.9 and 40%, respectively. In the present study, probably the first in the literature, the in vitro expansion of NK cells was found to be significantly lower in the AIHA patient. Previously, only a lower NK-cell functional profile was reported. Further studies are required to establish the association between AIHA and NK-cell profile and in vitro expansion, and to find common antibodies between red blood cells (RBCs) and NK cells.
C1 [Dedeepiya, Vidyasagar Devaprasad; Baskar, Subramani; Manjunath, Sadananda Rao; Senthilkumar, Rajappa; Murugan, Palanisamy; Thamaraikannan, Paramasivam; Srinivasan, Thangavelu; Preethy, Senthilkumar; Abraham, Samuel J. K.] Vijaya Hlth Ctr Premises, Nichi In Ctr Regenerat Med, Madras 600026, Tamil Nadu, India.
   [Terunuma, Hiroshi; Deng, Xuewen] Biotherapy Inst Japan, Tokyo, Japan.
   [Preethy, Senthilkumar] Hope Fdn, Madras, Tamil Nadu, India.
   [Abraham, Samuel J. K.] Yamanashi Univ, Sch Med, Chuo, Japan.
RP Abraham, SJK (corresponding author), Vijaya Hlth Ctr Premises, Nichi In Ctr Regenerat Med, C 16&17,175 NSK Salai, Madras 600026, Tamil Nadu, India.
EM drabrahamsj@ybb.ne.jp
FU M/S Hope Foundation (Trust), Chennai, India
FX The authors acknowledge the M/S Hope Foundation (Trust), Chennai, India
   for providing funding for this study.
CR Al-Matham K, 2011, ANN SAUDI MED, V31, P197, DOI 10.4103/0256-4947.76409
   Baxter AG, 2002, AUTOIMMUNITY, V35, P1, DOI 10.1080/08916930290005864
   Cameron AL, 2003, BRIT J DERMATOL, V149, P160, DOI 10.1046/j.1365-2133.2003.05319.x
   CONTE R, 1989, VOX SANG, V56, P270, DOI 10.1111/j.1423-0410.1989.tb02040.x
   Dewan MZ, 2009, BIOMED PHARMACOTHER, V63, P703, DOI 10.1016/j.biopha.2009.02.003
   Felder KM, 2010, BMC VET RES, V6, DOI 10.1186/1746-6148-6-18
   French AR, 2004, ARTHRITIS RES THER, V6, P8, DOI 10.1186/ar1034
   Goto S, 2002, ANTICANCER RES, V22, P2461
   GRUNEBAUM E, 1989, IMMUNOL RES, V8, P292, DOI 10.1007/BF02935514
   Hoffman Philip C, 2006, Hematology Am Soc Hematol Educ Program, P13
   Imai K, 2000, LANCET, V356, P1795, DOI 10.1016/S0140-6736(00)03231-1
   Kim I, 2006, J KOREAN MED SCI, V21, P365, DOI 10.3346/jkms.2006.21.2.365
   Kimura H, 1997, CANCER, V80, P42, DOI 10.1002/(SICI)1097-0142(19970701)80:1<42::AID-CNCR6>3.3.CO;2-V
   Kono K, 2002, CLIN CANCER RES, V8, P1767
   Montelli TCB, 2001, ARQ NEURO-PSIQUIAT, V59, P6, DOI 10.1590/S0004-282X2001000100003
   Morris PG, 2008, J CLIN ONCOL, V26, P4993, DOI 10.1200/JCO.2008.17.1231
   Park SB, 2008, RADIOGRAPHICS, V28, P969, DOI 10.1148/rg.284075069
   Puthenparambil J, 2010, WIEN KLIN WOCHENSCHR, V122, P229, DOI 10.1007/s00508-010-1319-z
   Spanholtz J, 2011, PLOS ONE, V6, DOI 10.1371/journal.pone.0020740
   Takada M, 2011, BREAST CANCER-TOKYO, V18, P64, DOI 10.1007/s12282-010-0198-5
   Takayama T, 2000, LANCET, V356, P802, DOI 10.1016/S0140-6736(00)02654-4
   Terunuma H, 2008, INT REV IMMUNOL, V27, P93, DOI 10.1080/08830180801911743
   Valent P, 2008, WIEN KLIN WOCHENSCHR, V120, P136, DOI 10.1007/s00508-008-0945-1
NR 23
TC 6
Z9 6
U1 0
U2 3
PU SPANDIDOS PUBL LTD
PI ATHENS
PA POB 18179, ATHENS, 116 10, GREECE
SN 1792-1074
J9 ONCOL LETT
JI Oncol. Lett.
PD FEB
PY 2012
VL 3
IS 2
BP 435
EP 440
DI 10.3892/ol.2011.498
PG 6
WC Oncology
SC Oncology
GA 880KL
UT WOS:000299405900038
PM 22740927
OA Green Published, Bronze
DA 2021-05-03
ER

PT J
AU Zhou, R
   Huang, WJ
   Ma, C
   Zhou, Y
   Yao, YQ
   Wang, YX
   Gou, LT
   Yi, C
   Yang, JL
AF Zhou, Rui
   Huang, Wen-Jun
   Ma, Cong
   Zhou, Yan
   Yao, Yu-Qin
   Wang, Yu-Xi
   Gou, Lan-Tu
   Yi, Chen
   Yang, Jin-Liang
TI HOCl Oxidation-modified CT26 Cell Vaccine Inhibits Colon Tumor Growth in
   a Mouse Model
SO ASIAN PACIFIC JOURNAL OF CANCER PREVENTION
LA English
DT Article
DE HOCl; colorectal cancer; ADCC; antibody; dependent cell-mediated
   cytotoxicity
ID ACTIVE SPECIFIC IMMUNOTHERAPY; ACID ENHANCES IMMUNOGENICITY; HUMAN
   NEUTROPHILS EMPLOY; T-CELLS; ANTIGENIC PEPTIDES; COLORECTAL-CANCER;
   HYDROGEN-PEROXIDE; RANDOMIZED-TRIAL; STAGE-II; CHLORINATION
AB Despite progress in elucidating mechanisms associated with colorectal cancer and improvement of treatment methods, it remains a frequent cause of death worldwide. New and more effective therapies are therefore urgently needed. Recent studies have shown that immunogenicity of whole ovarian tumor cells and subsequent T cell response were potentiated by oxidation modification with hypochlorous acid (HOCl) in vitro and ex vivo. These results prompted us to investigate the protective antitumor response with an HOCl treated CT26 colorectal cancer cell vaccine in an in vivo mouse model. Administration of HOCl modified vaccine triggered robust antitumor immunity to autologous tumor cells in mice and prolonged survival period significantly. In addition, increased necrosis and apoptosis were found in tumor tissue from the oxidation group. Interestingly, ELISPOT assays showed that specific T cell responses were not elicited in response to the immunizing cellular antigen, in contrast to raising sera antibody titer and antibody binding activity shown by ELISA assay and flow cytometry. Further evaluation of the mechanisms underlying HOCl modified vaccine mediated humoral immunity highlighted the role of antibody-dependent cell-mediated cytotoxicity. These results combined with previous studies suggest that HOCl oxidation modified whole cell vaccine has wide applicability as a cancer vaccine because it can target both T cell- and B cell-specific responses. It may thus represent a promising approach for the immunotherapy of colorectal cancer.
C1 [Zhou, Rui; Ma, Cong; Zhou, Yan; Yao, Yu-Qin; Wang, Yu-Xi; Gou, Lan-Tu; Yi, Chen; Yang, Jin-Liang] Sichuan Univ, State Key Lab Biotherapy, Chengdu 610064, Peoples R China.
   [Zhou, Rui; Ma, Cong; Zhou, Yan; Yao, Yu-Qin; Wang, Yu-Xi; Gou, Lan-Tu; Yi, Chen; Yang, Jin-Liang] Sichuan Univ, Ctr Canc, W China Hosp, W China Med Sch, Chengdu 610064, Peoples R China.
   [Zhou, Rui; Huang, Wen-Jun] Luzhou Med Coll, Inst Cardiovasol, Dept Electrophysiol, Luzhou, Sichuan, Peoples R China.
RP Yang, JL (corresponding author), Sichuan Univ, State Key Lab Biotherapy, Chengdu 610064, Peoples R China.
EM jlyang01@163.com
RI Yao, Yuqin/AAG-3879-2020
OI Yao, Yuqin/0000-0003-2097-6978
FU National Natural Science Foundation of ChinaNational Natural Science
   Foundation of China (NSFC) [81071818]
FX The study was funded by National Natural Science Foundation of China
   (NO. 81071818). The authors have declared that no competing interests
   exist.
CR Allison MED, 2000, EUR J IMMUNOL, V30, P2881, DOI 10.1002/1521-4141(200010)30:10<2881::AID-IMMU2881>3.0.CO;2-9
   Anderson MM, 1999, J CLIN INVEST, V104, P103, DOI 10.1172/JCI3042
   Anderson MM, 1997, J CLIN INVEST, V99, P424, DOI 10.1172/JCI119176
   Callahan MK, 2002, J BIOL CHEM, V277, P33604, DOI 10.1074/jbc.M202890200
   Carrasco-Marin E, 1998, IMMUNOLOGY, V95, P314
   Chiang CLL, 2008, CLIN CANCER RES, V14, P4898, DOI 10.1158/1078-0432.CCR-07-4899
   Chiang CLL, 2006, CANCER IMMUNOL IMMUN, V55, P1384, DOI 10.1007/s00262-006-0127-9
   Chiang CLL, 2010, SEMIN IMMUNOL, V22, P132, DOI 10.1016/j.smim.2010.02.004
   Delneste Y, 2002, IMMUNITY, V17, P353, DOI 10.1016/S1074-7613(02)00388-6
   Grothey A, 2010, ONCOLOGY-BASEL, V79, P389, DOI 10.1159/000323491
   Harris JE, 2000, J CLIN ONCOL, V18, P148, DOI 10.1200/JCO.2000.18.1.148
   Hazen SL, 1996, J CLIN INVEST, V98, P1283, DOI 10.1172/JCI118914
   HOOVER HC, 1993, J CLIN ONCOL, V11, P390, DOI 10.1200/JCO.1993.11.3.390
   Jemal A, 2008, CA-CANCER J CLIN, V58, P71, DOI 10.3322/CA.2007.0010
   Lysaght Joanne, 2003, Curr Opin Investig Drugs, V4, P716
   Marcinkiewicz J, 1997, IMMUNOL TODAY, V18, P577, DOI 10.1016/S0167-5699(97)01161-4
   MARCINKIEWICZ J, 1992, IMMUNOLOGY, V76, P385
   MARCINKIEWICZ J, 1991, INT J BIOCHEM, V23, P1393, DOI 10.1016/0020-711X(91)90280-Z
   Park JM, 2005, J IMMUNOL, V174, P4228, DOI 10.4049/jimmunol.174.7.4228
   Penland Shannon K, 2004, Oncology (Williston Park), V18, P715
   Piechocki MP, 2002, J IMMUNOL METHODS, V259, P33, DOI 10.1016/S0022-1759(01)00487-2
   Reth M, 2002, NAT IMMUNOL, V3, P1129, DOI 10.1038/ni1202-1129
   Rovero S, 2000, J IMMUNOL, V165, P5133, DOI 10.4049/jimmunol.165.9.5133
   Stark JM, 1998, SCAND J IMMUNOL, V48, P475
   Suh KW, 1999, J SURG ONCOL, V72, P218, DOI 10.1002/(SICI)1096-9098(199912)72:4<218::AID-JSO7>3.0.CO;2-N
   Tatla S, 1999, FREE RADICAL BIO MED, V26, P14, DOI 10.1016/S0891-5849(98)00133-6
   van der Bruggen P, 2002, IMMUNOL REV, V188, P51, DOI 10.1034/j.1600-065X.2002.18806.x
   Vermorken JB, 1999, LANCET, V353, P345, DOI 10.1016/S0140-6736(98)07186-4
   Ward S, 2002, CANCER IMMUNOL IMMUN, V51, P351, DOI 10.1007/s00262-002-0286-2
NR 29
TC 6
Z9 7
U1 0
U2 7
PU ASIAN PACIFIC ORGANIZATION CANCER PREVENTION
PI GYEONGGI-DO
PA APJCP HEAD OFFICE, KOREAN NATL CANCER CENTER, 323 ILAN -RO,
   ILSANDONG-GU, GOYANG-SI, GYEONGGI-DO, 410-769, SOUTH KOREA
SN 1513-7368
J9 ASIAN PAC J CANCER P
JI Asian Pac. J. Cancer Prev.
PY 2012
VL 13
IS 8
BP 4037
EP 4043
DI 10.7314/APJCP.2012.13.8.4037
PG 7
WC Oncology
SC Oncology
GA 042GJ
UT WOS:000311459400084
PM 23098513
OA DOAJ Gold
DA 2021-05-03
ER

PT J
AU Wilkinson, R
   Woods, K
   D'Rozario, R
   Prue, R
   Vari, F
   Hardy, MY
   Dong, Y
   Clements, JA
   Hart, DNJ
   Radford, KJ
AF Wilkinson, Ray
   Woods, Katherine
   D'Rozario, Rachael
   Prue, Rebecca
   Vari, Frank
   Hardy, Melinda Y.
   Dong, Ying
   Clements, Judith A.
   Hart, Derek N. J.
   Radford, Kristen J.
TI Human kallikrein 4 signal peptide induces cytotoxic T cell responses in
   healthy donors and prostate cancer patients
SO CANCER IMMUNOLOGY IMMUNOTHERAPY
LA English
DT Article
DE Kallikrein; Prostate cancer; Immunotherapy; Tumor antigen; Cytotoxic T
   cells
ID SERINE-PROTEASE; GENE FAMILY; ANTIGEN; EXPRESSION; EPITOPES; SEQUENCE;
   KLK4; IMMUNOTHERAPY; TRANSPORTER; INDUCTION
AB Immunotherapy is a promising new treatment for patients with advanced prostate and ovarian cancer, but its application is limited by the lack of suitable target antigens that are recognized by CD8(+) cytotoxic T lymphocytes (CTL). Human kallikrein 4 (KLK4) is a member of the kallikrein family of serine proteases that is significantly overexpressed in malignant versus healthy prostate and ovarian tissue, making it an attractive target for immunotherapy. We identified a naturally processed, HLA-A*0201-restricted peptide epitope within the signal sequence region of KLK4 that induced CTL responses in vitro in most healthy donors and prostate cancer patients tested. These CTL lysed HLA-A*0201(+) KLK4(+) cell lines and KLK4 mRNA-transfected monocyte-derived dendritic cells. CTL specific for the HLA-A*0201-restricted KLK4 peptide were more readily expanded to a higher frequency in vitro compared to the known HLA-A*0201-restricted epitopes from prostate cancer antigens; prostate-specific antigen (PSA), prostate-specific membrane antigen (PSMA) and prostatic acid phosphatase (PAP). These data demonstrate that KLK4 is an immunogenic molecule capable of inducing CTL responses and identify it as an attractive target for prostate and ovarian cancer immunotherapy.
C1 [Wilkinson, Ray; Woods, Katherine; D'Rozario, Rachael; Prue, Rebecca; Vari, Frank; Hardy, Melinda Y.; Hart, Derek N. J.; Radford, Kristen J.] Mater Med Res Inst, Dendrit Cell Program, Brisbane, Qld 4101, Australia.
   [Dong, Ying; Clements, Judith A.] Queensland Univ Technol, Inst Hlth & Biomed Innovat, Brisbane, Qld 4001, Australia.
   [Dong, Ying; Clements, Judith A.] Queensland Univ Technol, Australian Prostate Canc Res Ctr Queensland, Brisbane, Qld 4001, Australia.
RP Radford, KJ (corresponding author), Mater Med Res Inst, Dendrit Cell Program, Level 3 Aubigny Pl, Brisbane, Qld 4101, Australia.
EM derek.hart@sydney.edu.au; kradford@mmri.mater.org.au
RI Radford, Kristen J/B-5550-2011; Wilkinson, Ray/J-3171-2014; Vari,
   Frank/M-6428-2017; Hart, Derek NJ/B-9505-2014; vari, frank/E-6554-2015;
   Vari, Frank/Q-1722-2019; Dong, Ying/C-3511-2012
OI Radford, Kristen J/0000-0001-6512-6323; vari, frank/0000-0001-6077-046X;
   Hardy, Melinda/0000-0003-4923-0678; Woods,
   Katherine/0000-0003-3474-3104; Clements, Judith/0000-0001-6026-1964
FU Cancer Council QueenslandCancer Council Queensland; Prostate Cancer
   Foundation Australia; Mater Foundation, Mater Hospitals, Brisbane
   Australia
FX We thank Sonia Hancock, Georgina Crosbie, Stephanie Diaz-Guilas and
   Peter Swindle for provision of patient samples. This work was supported
   by funding from the Cancer Council Queensland, the Prostate Cancer
   Foundation Australia and the Mater Foundation, Mater Hospitals, Brisbane
   Australia.
CR Appay V, 2008, NAT MED, V14, P623, DOI 10.1038/nm.f.1774
   Avgeris M, 2010, BIOL CHEM, V391, P505, DOI 10.1515/BC.2010.056
   Bondurant KL, 2005, CLIN CANCER RES, V11, P3446, DOI 10.1158/1078-0432.CCR-04-2043
   Brossart P, 2000, BLOOD, V96, P3102, DOI 10.1182/blood.V96.9.3102.h8003102_3102_3108
   Clements JA, 2004, CRIT REV CL LAB SCI, V41, P265, DOI 10.1080/10408360490471931
   Correa I, 2005, INT J CANCER, V115, P760, DOI 10.1002/ijc.20949
   Correale P, 1997, JNCI-J NATL CANCER I, V89, P293, DOI 10.1093/jnci/89.4.293
   Dannull J, 2000, CANCER RES, V60, P5522
   Davidson B, 2005, AM J CLIN PATHOL, V123, P360, DOI 10.1309/PTBB5BPCKX8K9V69
   Day CH, 2002, ONCOGENE, V21, P7114, DOI 10.1038/sj.onc.1205786
   Dong Y, 2005, ENDOCR-RELAT CANCER, V12, P875, DOI 10.1677/erc.1.01062
   Dong Y, 2001, CLIN CANCER RES, V7, P2363
   Drake CG, 2010, NAT REV IMMUNOL, V10, P580, DOI 10.1038/nri2817
   El Hage F, 2008, P NATL ACAD SCI USA, V105, P10119, DOI 10.1073/pnas.0802753105
   HENDERSON RA, 1992, SCIENCE, V255, P1264, DOI 10.1126/science.1546329
   HOMBACH J, 1995, J EXP MED, V182, P1615, DOI 10.1084/jem.182.5.1615
   Hural JA, 2002, J IMMUNOL, V169, P557, DOI 10.4049/jimmunol.169.1.557
   Khazaie K, 2009, CURR OPIN ONCOL, V21, P524, DOI 10.1097/CCO.0b013e328331a78e
   Klokk TI, 2007, CANCER RES, V67, P5221, DOI 10.1158/0008-5472.CAN-06-4728
   Lodge PA, 2000, CANCER RES, V60, P829
   Lu J, 2002, CANCER RES, V62, P5807
   Mange A, 2008, BIOCHEM BIOPH RES CO, V375, P107, DOI 10.1016/j.bbrc.2008.07.138
   Murphy GP, 1999, PROSTATE, V39, P54, DOI 10.1002/(SICI)1097-0045(19990401)39:1<54::AID-PROS9>3.0.CO;2-U
   Nelson PS, 1999, P NATL ACAD SCI USA, V96, P3114, DOI 10.1073/pnas.96.6.3114
   Oh S, 2004, CANCER RES, V64, P2610, DOI 10.1158/0008-5472.CAN-03-2183
   Olson BM, 2010, CANCER IMMUNOL IMMUN, V59, P943, DOI 10.1007/s00262-010-0820-6
   PARKER KC, 1994, J IMMUNOL, V152, P163
   Peshwa MV, 1998, PROSTATE, V36, P129, DOI 10.1002/(SICI)1097-0045(19980701)36:2<129::AID-PROS8>3.0.CO;2-D
   Rabinovich GA, 2007, ANNU REV IMMUNOL, V25, P267, DOI 10.1146/annurev.immunol.25.022106.141609
   Raford KJ, 2005, J IMMUNOTHER, V28, P322, DOI 10.1097/01.cji.0000163592.66910.e4
   Rammensee HG, 1999, IMMUNOGENETICS, V50, P213, DOI 10.1007/s002510050595
   Shaw JLV, 2007, CLIN CHEM, V53, P1423, DOI 10.1373/clinchem.2007.088104
   Small EJ, 2006, J CLIN ONCOL, V24, P3089, DOI 10.1200/JCO.2005.04.5252
   Stephenson SA, 1999, J BIOL CHEM, V274, P23210, DOI 10.1074/jbc.274.33.23210
   Thomas S, 2010, IMMUNOLOGY, V129, P170, DOI 10.1111/j.1365-2567.2009.03227.x
   Veveris-Lowe TL, 2005, ENDOCR-RELAT CANCER, V12, P631, DOI 10.1677/erc.1.00958
   Vulink A, 2008, ADV CANCER RES, V99, P363, DOI 10.1016/S0065-230X(07)99006-5
   WEI ML, 1992, NATURE, V356, P443, DOI 10.1038/356443a0
   Wolfel C, 2000, INT J CANCER, V88, P432
   WOLFEL T, 1994, EUR J IMMUNOL, V24, P759, DOI 10.1002/eji.1830240340
   Wolkers MC, 2004, SCIENCE, V304, P1314, DOI 10.1126/science.1096268
   Xi ZJ, 2004, CANCER RES, V64, P2365, DOI 10.1158/0008-5472.CAN-03-2025
   Yousef GM, 1999, CANCER RES, V59, P4252
   Zhang B, 2008, CANCER RES, V68, P9570, DOI 10.1158/0008-5472.CAN-08-2414
NR 44
TC 13
Z9 14
U1 0
U2 7
PU SPRINGER
PI NEW YORK
PA ONE NEW YORK PLAZA, SUITE 4600, NEW YORK, NY, UNITED STATES
SN 0340-7004
EI 1432-0851
J9 CANCER IMMUNOL IMMUN
JI Cancer Immunol. Immunother.
PD FEB
PY 2012
VL 61
IS 2
BP 169
EP 179
DI 10.1007/s00262-011-1095-2
PG 11
WC Oncology; Immunology
SC Oncology; Immunology
GA 897OR
UT WOS:000300662200003
PM 21874303
DA 2021-05-03
ER

PT J
AU Dias, JD
   Hemminki, O
   Diaconu, I
   Hirvinen, M
   Bonetti, A
   Guse, K
   Escutenaire, S
   Kanerva, A
   Pesonen, S
   Loskog, A
   Cerullo, V
   Hemminki, A
AF Dias, J. D.
   Hemminki, O.
   Diaconu, I.
   Hirvinen, M.
   Bonetti, A.
   Guse, K.
   Escutenaire, S.
   Kanerva, A.
   Pesonen, S.
   Loskog, A.
   Cerullo, V.
   Hemminki, A.
TI Targeted cancer immunotherapy with oncolytic adenovirus coding for a
   fully human monoclonal antibody specific for CTLA-4
SO GENE THERAPY
LA English
DT Article
DE oncolytic adenoviruses; anti-CTLA4 monoclonal antibody; CD152
ID REGULATORY T-CELLS; PHASE-I TRIAL; OVARIAN-CANCER; TREMELIMUMAB
   CP-675,206; THERAPEUTIC-EFFICACY; ANTIGEN-4 BLOCKADE;
   ANTITUMOR-ACTIVITY; PROSTATE-CANCER; GENE-TRANSFER; ANTI-CTLA-4
AB Promising clinical results have been achieved with monoclonal antibodies (mAbs) such as ipilimumab and tremelimumab that block cytotoxic T lymphocyte-associated antigen-4 (CTLA-4, CD152). However, systemic administration of these agents also has the potential for severe immune-related adverse events. Thus, local production might allow higher concentrations at the target while reducing systemic side effects. We generated a transductionally and transcriptionally targeted oncolytic adenovirus Ad5/3-Delta 24aCTLA4 expressing complete human mAb specific for CTLA-4 and tested it in vitro, in vivo and in peripheral blood mononuclear cells (PBMCs) of normal donors and patients with advanced solid tumors. mAb expression was confirmed by western blotting and immunohistochemistry. Biological functionality was determined in a T-cell line and in PBMCs from cancer patients. T cells of patients, but not those of healthy donors, were activated by an anti-CTLA4mAb produced by Ad5/3-Delta 24aCTLA4. In addition to immunological effects, a direct anti-CTLA-4-mediated pro-apoptotic effect was observed in vitro and in vivo. Local production resulted in 43-fold higher (P<0.05) tumor versus plasma anti-CTLA4mAb concentration. Plasma levels in mice remained below what has been reported safe in humans. Replication-competent Ad5/3-Delta 24aCTLA4 resulted in 81-fold higher (P<0.05) tumor mAb levels as compared with a replication-deficient control. This is the first report of an oncolytic adenovirus producing a full-length human mAb. High mAb concentrations were seen at tumors with lower systemic levels. Stimulation of T cells of cancer patients by Ad5/3-Delta 24aCTLA4 suggests feasibility of testing the approach in clinical trials.
C1 [Hemminki, A.] Univ Helsinki, Biomedicum, Canc Gene Therapy Grp, Mol Canc Biol Program, FIN-00014 Helsinki, Finland.
   [Dias, J. D.; Hemminki, O.; Diaconu, I.; Hirvinen, M.; Guse, K.; Escutenaire, S.; Kanerva, A.; Pesonen, S.; Cerullo, V.; Hemminki, A.] Univ Helsinki, Transplantat Lab, FIN-00014 Helsinki, Finland.
   [Dias, J. D.; Hemminki, O.; Diaconu, I.; Hirvinen, M.; Guse, K.; Escutenaire, S.; Kanerva, A.; Pesonen, S.; Cerullo, V.; Hemminki, A.] Univ Helsinki, Haartman Inst, FIN-00014 Helsinki, Finland.
   [Dias, J. D.; Hemminki, O.; Diaconu, I.; Hirvinen, M.; Guse, K.; Escutenaire, S.; Kanerva, A.; Pesonen, S.; Cerullo, V.; Hemminki, A.] Univ Helsinki, Finnish Inst Mol Med, FIN-00014 Helsinki, Finland.
   [Dias, J. D.; Hemminki, O.; Diaconu, I.; Hirvinen, M.; Guse, K.; Escutenaire, S.; Pesonen, S.; Cerullo, V.; Hemminki, A.] Univ Helsinki, Cent Hosp, HUSLAB, FIN-00014 Helsinki, Finland.
   [Bonetti, A.] Univ Helsinki, Mol Neurol Res Program, FIN-00014 Helsinki, Finland.
   [Kanerva, A.] Univ Helsinki, Cent Hosp, Dept Obstet & Gynecol, FIN-00014 Helsinki, Finland.
   [Loskog, A.] Uppsala Univ, Dept Immunol Genet & Pathol, Helsinki, Sweden.
RP Hemminki, A (corresponding author), Univ Helsinki, Biomedicum, Canc Gene Therapy Grp, Mol Canc Biol Program, Haartmaninkatu 8, FIN-00014 Helsinki, Finland.
EM vincenzo.cerullo@helsinki.fi; akseli.hemminki@helsinki.fi
RI ; Cerullo, Vincenzo/B-9075-2015
OI Dias, Joao D./0000-0002-1150-4357; Cerullo,
   Vincenzo/0000-0003-4901-3796; Loskog, Angelica/0000-0001-8583-6138
FU Helsinki Biomedical Graduate School; European Research CouncilEuropean
   Research Council (ERC)European Commission; Helsinki University Central
   Hospital; Sigrid Juselius FoundationSigrid Juselius Foundation; Academy
   of FinlandAcademy of FinlandEuropean Commission; Emil Aaltonen
   Foundation; ASCO Foundation; Biocenter Finland; Biomedicum Foundation;
   Finnish Cancer Society; Biocentrum Helsinki; K Albin Johansson
   Foundation; University of Helsinki; Finnish Cultural FoundationFinnish
   Cultural Foundation
FX We thank Paivi Hannuksela, Sirkka-Liisa Holm, Eerika Karli and Aila
   Karioja-Kallio for technical assistance. Financial support: Financial
   support was received from Helsinki Biomedical Graduate School, European
   Research Council, Helsinki University Central Hospital, Sigrid Juselius
   Foundation, Academy of Finland, Emil Aaltonen Foundation, ASCO
   Foundation, Biocenter Finland, the Biomedicum Foundation, Finnish Cancer
   Society, Biocentrum Helsinki, the K Albin Johansson Foundation,
   University of Helsinki and the Finnish Cultural Foundation. Akseli
   Hemminki is K Albin Johansson Research Professor of the Foundation for
   the Finnish Cancer Institute.
CR Bashey A, 2009, BLOOD, V113, P1581, DOI 10.1182/blood-2008-07-168468
   Bauerschmitz GJ, 2006, MOL THER, V14, P164, DOI 10.1016/j.ymthe.2006.01.010
   BRUGGEMANN M, 1987, J EXP MED, V166, P1351, DOI 10.1084/jem.166.5.1351
   Cerullo V, 2010, CANCER RES, V70, P4297, DOI 10.1158/0008-5472.CAN-09-3567
   Chambers CA, 2001, ANNU REV IMMUNOL, V19, P565, DOI 10.1146/annurev.immunol.19.1.565
   Contardi E, 2005, INT J CANCER, V117, P538, DOI 10.1002/ijc.21155
   de Visser KE, 2006, NAT REV CANCER, V6, P24, DOI 10.1038/nrc1782
   Dias JD, 2010, CLIN CANCER RES, V16, P2540, DOI 10.1158/1078-0432.CCR-09-2974
   Dias JD, 2010, EUR J CANCER, V46, P625, DOI 10.1016/j.ejca.2009.11.005
   Dranoff G, 2004, NAT REV CANCER, V4, P11, DOI 10.1038/nrc1252
   Erjala K, 2006, CLIN CANCER RES, V12, P4103, DOI 10.1158/1078-0432.CCR-05-2404
   Fueyo J, 2000, ONCOGENE, V19, P2, DOI 10.1038/sj.onc.1203251
   Greenwald RJ, 2001, IMMUNITY, V14, P145, DOI 10.1016/S1074-7613(09)00096-X
   Hanson DC, 2004, P AM ASS CANC RES, V45
   Harvey BG, 2002, HUM GENE THER, V13, P15, DOI 10.1089/10430340152712638
   Heise C, 2000, NAT MED, V6, P1134
   Hodi FS, 2010, NEW ENGL J MED, V363, P711, DOI 10.1056/NEJMoa1003466
   Jinushi M, 2006, P NATL ACAD SCI USA, V103, P9190, DOI 10.1073/pnas.0603503103
   Kanerva A, 2003, MOL THER, V8, P449, DOI 10.1016/S1525-0016(03)00200-4
   Kanerva A, 2005, GENE THER, V12, P87, DOI 10.1038/sj.gt.3302387
   Kanerva A, 2004, INT J CANCER, V110, P475, DOI 10.1002/ijc.20129
   Kanerva A, 2002, MOL THER, V5, P695, DOI 10.1006/mthe.2002.0599
   Kennedy MA, 2009, MOL THER, V17, P1664, DOI 10.1038/mt.2009.202
   Kirkwood JM, 2010, CLIN CANCER RES, V16, P1042, DOI 10.1158/1078-0432.CCR-09-2033
   Koski A, 2010, MOL THER, V18, P1874, DOI 10.1038/mt.2010.161
   Krummel MF, 1996, J EXP MED, V183, P2533, DOI 10.1084/jem.183.6.2533
   Kwon ED, 1999, P NATL ACAD SCI USA, V96, P15074, DOI 10.1073/pnas.96.26.15074
   Leach DR, 1996, SCIENCE, V271, P1734, DOI 10.1126/science.271.5256.1734
   Lee KM, 1998, SCIENCE, V282, P2263, DOI 10.1126/science.282.5397.2263
   McCart JA, 2000, GENE THER, V7, P1217, DOI 10.1038/sj.gt.3301237
   Mokyr MB, 1998, CANCER RES, V58, P5301
   Munn DH, 2004, J CLIN INVEST, V114, P280, DOI 10.1172/JCI200421583
   Nakamura H, 2001, CANCER RES, V61, P5447
   Paradis TJ, 2001, CANCER IMMUNOL IMMUN, V50, P125, DOI 10.1007/s002620100181
   Parkin DM, 2005, CA-CANCER J CLIN, V55, P74, DOI 10.3322/canjclin.55.2.74
   Paust S, 2004, P NATL ACAD SCI USA, V101, P10398, DOI 10.1073/pnas.0403342101
   Rajecki M, 2007, MOL CANCER THER, V6, P742, DOI 10.1158/1535-7163.MCT-06-0403
   Ribas A, 2005, J CLIN ONCOL, V23, P8968, DOI 10.1200/JCO.2005.01.109
   Ribas A, 2008, J CLIN ONCOL, V26, DOI 10.1200/jco.2008.26.15_suppl.lba9011
   Ribas A, 2007, ONCOLOGIST, V12, P873, DOI 10.1634/theoncologist.12-7-873
   Ribas Antoni, 2007, Update Cancer Ther, V2, P133, DOI 10.1016/j.uct.2007.09.001
   Russell WC, 2000, J GEN VIROL, V81, P2573, DOI 10.1099/0022-1317-81-11-2573
   Sanderson K, 2005, J CLIN ONCOL, V23, P741, DOI 10.1200/JCO.2005.01.128
   Sarkioja M, 2006, CANCER, V107, P1578, DOI 10.1002/cncr.22209
   Sherr CJ, 1996, SCIENCE, V274, P1672, DOI 10.1126/science.274.5293.1672
   Simmons AD, 2008, CANCER IMMUNOL IMMUN, V57, P1263, DOI 10.1007/s00262-008-0451-3
   Stagg J, 2007, IMMUNOL REV, V220, P82, DOI 10.1111/j.1600-065X.2007.00566.x
   Sutmuller RPM, 2001, J EXP MED, V194, P823, DOI 10.1084/jem.194.6.823
   Takahashi T, 2000, J EXP MED, V192, P303, DOI 10.1084/jem.192.2.303
   Tarhini AA, 2010, ONCOTARGETS THER, V3, P15
   Tuve S, 2007, CANCER RES, V67, P5929, DOI 10.1158/0008-5472.CAN-06-4296
   Vonderheide RH, 2010, CLIN CANCER RES, V16, P3485, DOI 10.1158/1078-0432.CCR-10-0505
   Weber JS, 2008, J CLIN ONCOL, V26, P5950, DOI 10.1200/JCO.2008.16.1927
   Wolchok JD, 2008, ONCOLOGIST, V13, P2, DOI 10.1634/theoncologist.13-S4-2
NR 54
TC 89
Z9 92
U1 0
U2 22
PU NATURE PUBLISHING GROUP
PI LONDON
PA MACMILLAN BUILDING, 4 CRINAN ST, LONDON N1 9XW, ENGLAND
SN 0969-7128
EI 1476-5462
J9 GENE THER
JI Gene Ther.
PD OCT
PY 2012
VL 19
IS 10
BP 988
EP 998
DI 10.1038/gt.2011.176
PG 11
WC Biochemistry & Molecular Biology; Biotechnology & Applied Microbiology;
   Genetics & Heredity; Medicine, Research & Experimental
SC Biochemistry & Molecular Biology; Biotechnology & Applied Microbiology;
   Genetics & Heredity; Research & Experimental Medicine
GA 020LK
UT WOS:000309809800004
PM 22071969
OA Bronze
DA 2021-05-03
ER

PT J
AU Barua, A
   Yellapa, A
   Bahr, JM
   Abramowicz, JS
   Edassery, SL
   Basu, S
   Rotmensch, J
   Bitterman, P
AF Barua, Animesh
   Yellapa, Aparna
   Bahr, Janice M.
   Abramowicz, Jacques S.
   Edassery, Seby L.
   Basu, Sanjib
   Rotmensch, Jacob
   Bitterman, Pincas
TI Expression of Death Receptor 6 by Ovarian Tumors in Laying Hens, a
   Preclinical Model of Spontaneous Ovarian Cancer
SO TRANSLATIONAL ONCOLOGY
LA English
DT Article
ID TNF RECEPTOR; T-CELLS; ANIMAL-MODEL; CHICKEN; DR6; MICROENVIRONMENT;
   NEOANGIOGENESIS; SONOGRAPHY; BIOMARKERS; ANTITUMOR
AB Tumor-associated neoangiogenesis and suppression of antitumor immunity are hallmarks of tumor development and progression. Death receptor 6 (DR6) has been reported to be associated with suppression of antitumor immunity and tumor progression in several malignancies. However, expression of DR6 by malignant ovarian epithelial tumors at an early stage is unknown. The goals of this study were to determine whether DR6 is expressed by malignant ovarian epithelial tumors at an early stage and to examine whether DR6 expression is associated with ovarian cancer (OVCA) progression in a laying hen model of spontaneous OVCA. Expression of DR6 was examined in normal and malignant ovaries, normal ovarian surface epithelial (OSE) cells, or malignant epithelial cells and in serumof 3-year-old hens. The population of microvessels expressing DR6 was significantly higher in hens with early-stage OVCA than hens with normal ovaries (P < .01) and increased further in late-stage OVCA. The results of this study showed that, in addition to microvessels, tumor cells in the ovary also express DR6 with a significantly higher intensity than normal OSE cells. Similar patterns of DR6 expression were also observed by immunoblot analysis and gene expression studies. Furthermore, DR6 was also detected in the serum of hens. In conclusion, DR6 expression is associated with OVCA development and progression in laying hens. This study may be helpful to examine the feasibility of DR6 as a useful surrogate marker of OVCA, a target for antitumor immunotherapy and molecular imaging and thus provide a foundation for clinical studies.
C1 [Barua, Animesh] Rush Univ, Med Ctr, Lab Translat Res Ovarian Canc, Dept Pharmacol, Chicago, IL 60612 USA.
   [Barua, Animesh; Abramowicz, Jacques S.; Rotmensch, Jacob] Rush Univ, Med Ctr, Dept Obstet & Gynecol, Chicago, IL 60612 USA.
   [Barua, Animesh; Bitterman, Pincas] Rush Univ, Med Ctr, Dept Pathol, Chicago, IL 60612 USA.
   [Bahr, Janice M.] Univ Illinois, Dept Anim Sci, Urbana, IL USA.
   [Basu, Sanjib] Rush Univ, Med Ctr, Dept Prevent Med Biostat, Chicago, IL 60612 USA.
RP Barua, A (corresponding author), Rush Univ, Med Ctr, Lab Translat Res Ovarian Canc, Dept Pharmacol, Room 410,Cohn Bldg,1735 W Harrison St, Chicago, IL 60612 USA.
EM Animesh_Barua@rush.edu
RI Abramowicz, Jacques/ABH-2444-2020
OI Abramowicz, Jacques/0000-0003-4695-5972
FU US Department of DefenseUnited States Department of Defense [093303];
   National Cancer Institute Pacific Ovarian Cancer Research Consortium
   Career Development Program [P50 CA83636]; Elmer Sylvia and Sramek
   Foundation (USA)
FX This study was supported by the Idea Development Award from the US
   Department of Defense (OC no. 093303), the National Cancer Institute
   Pacific Ovarian Cancer Research Consortium Career Development Program
   (grant P50 CA83636), and the Elmer Sylvia and Sramek Foundation (USA).
   The authors declare no actual or potential conflict of interest
   associated with this study.
CR Barua A, 2007, J ULTRAS MED, V26, P909, DOI 10.7863/jum.2007.26.7.909
   Barua A, 2007, AM J REPROD IMMUNOL, V57, P243, DOI 10.1111/j.1600-0897.2007.00470.x
   Barua A, 2011, J ULTRAS MED, V30, P333, DOI 10.7863/jum.2011.30.3.333
   Barua A, 2010, J ULTRAS MED, V29, P173, DOI 10.7863/jum.2010.29.2.173
   Barua A, 2009, INT J GYNECOL CANCER, V19, P500, DOI 10.1111/IGC.0b013e3181a39db1
   Barua A, 2009, INT J GYNECOL CANCER, V19, P531, DOI 10.1111/IGC.0b013e3181a41613
   Benschop R, 2009, THERAPEUTIC TARGETS
   Bridgham JT, 2001, BIOCHEM BIOPH RES CO, V284, P1109, DOI 10.1006/bbrc.2001.5093
   Buckanovich RJ, 2007, J CLIN ONCOL, V25, P852, DOI 10.1200/JCO.2006.08.8583
   Clarke B, 2009, MODERN PATHOL, V22, P393, DOI 10.1038/modpathol.2008.191
   Curiel TJ, 2007, J CLIN INVEST, V117, P1167, DOI 10.1172/JCI31202
   DeRosa DC, 2008, CANCER IMMUNOL IMMUN, V57, P777, DOI 10.1007/s00262-007-0413-1
   Ferlay J, 2007, ANN ONCOL, V18, P581, DOI 10.1093/annonc/mdl498
   Gajewski TF, 2006, J IMMUNOTHER, V29, P233, DOI 10.1097/01.cji.0000199193.29048.56
   Giles JR, 2006, EXP BIOL MED, V231, P1718, DOI 10.1177/153537020623101108
   Giles JR, 2010, INT J GYNECOL CANCER, V20, P738, DOI 10.1111/IGC.0b013e3181da2c49
   Hong YH, 2006, VET IMMUNOL IMMUNOP, V114, P209, DOI 10.1016/j.vetimm.2006.07.007
   Jemal A, 2010, CA-CANCER J CLIN, V60, P277, DOI 10.3322/caac.20073
   Kandalaft LE, 2010, GYNECOL ONCOL, V116, P222, DOI 10.1016/j.ygyno.2009.11.001
   Kasof GM, 2001, ONCOGENE, V20, P7965, DOI 10.1038/sj.onc.1204985
   Khan MF, 2012, TRANSL ONCOL, V5, P85, DOI 10.1593/tlo.11328
   Klima M, 2009, BBA-MOL CELL RES, V1793, P1579, DOI 10.1016/j.bbamcr.2009.07.008
   Liu VC, 2007, J IMMUNOL, V178, P2883, DOI 10.4049/jimmunol.178.5.2883
   Locksley RM, 2001, CELL, V104, P487, DOI 10.1016/S0092-8674(01)00237-9
   Pan GH, 1998, FEBS LETT, V431, P351, DOI 10.1016/S0014-5793(98)00791-1
   Rodriguez-Burford C, 2001, GYNECOL ONCOL, V81, P373, DOI 10.1006/gyno.2001.6191
   Sasaroli D, 2011, CANCER BIOL THER, V12, P169, DOI 10.4161/cbt.12.3.16260
   Steinman RM, 2002, P NATL ACAD SCI USA, V99, P351, DOI 10.1073/pnas.231606698
   Tam SJ, 2012, DEV CELL, V22, P403, DOI 10.1016/j.devcel.2011.11.018
   Wick M, 1997, J EXP MED, V186, P229, DOI 10.1084/jem.186.2.229
   Yellapa A, 2012, INT J GYNECOL CANCER, V22, P199, DOI 10.1097/IGC.0b013e318236a27b
   Yigit R, 2010, GYNECOL ONCOL, V117, P366, DOI 10.1016/j.ygyno.2010.01.019
   Zhang L, 2003, NEW ENGL J MED, V348, P203, DOI 10.1056/NEJMoa020177
NR 33
TC 9
Z9 9
U1 0
U2 2
PU NEOPLASIA PRESS
PI ANN ARBOR
PA 1150 W MEDICAL CENTER DR, MSRB III, RM 9303, ANN ARBOR, MI 48109-0648
   USA
SN 1936-5233
J9 TRANSL ONCOL
JI Transl. Oncol.
PD AUG
PY 2012
VL 5
IS 4
BP 260
EP 268
DI 10.1593/tlo.12184
PG 9
WC Oncology
SC Oncology
GA 042RL
UT WOS:000311488600006
PM 22937178
OA DOAJ Gold, Green Published
DA 2021-05-03
ER

PT J
AU Li, QL
   Gao, SF
   Wang, YP
   Ma, J
   Feng, CX
   Wang, Y
   Wang, YL
AF Li, Qi-ling
   Gao, Shang-feng
   Wang, Yun-ping
   Ma, Jun
   Feng, Cai-xia
   Wang, Ying
   Wang, Yue-ling
TI In vitro-activated tumor-bearing host T cells and the effectiveness of
   tumor vaccine immunotherapy
SO ANNALS OF SAUDI MEDICINE
LA English
DT Article
ID CANCER-IMMUNOTHERAPY; REGULATORY-CELLS; DENDRITIC CELLS; OVARIAN-CANCER;
   TGF-BETA; LYMPHOCYTES; EVASION; IL-2; LEUKEMIA
AB BACKGROUND AND OBJECTIVE: Vaccination during periods of lynnphopenia may facilitate immune responses to weak self-antigens and enhance antitumor immunity. The objective of this study was to determine the effectiveness of tumor vaccine immunotherapy combined with immune reconstruction using tumor-bearing host immune cells in lymphopenia, and to investigate the role of tumor-bearing host T cells activated in vitro during immunotherapy.
   DESIGN AND SETTING: Animal study conducted in the First Affiliated Hospital of Xi'an Jiaotong University from January 2009 to January 2010.
   PATIENTS AND METHODS: Lymphopenia was induced by cyclophosphamide. A reconstituted immune system with different syngeneic lymphocytes was employed, including lymphocytes from naive rats (unsensitized group), tumor-bearing rats (tumor-bearing group), and tumor-bearing rats activated in vitro (activated group). All rats were immunized with granulocyte-macrophage colony-stimulating factor (GM-CSF)-modified NuTu-19 ovarian cancer (GM-CSF/NuTu-19) cells. Tumor vaccine-draining lymph nodes (TVDLNs) were harvested, and then stimulated to induce effector T cells (T-E). T-E were then adoptively transferred to rats bearing a 3-day preestablished abdominal tumor (NuTu-19), and the survival rate was calculated.
   RESULTS: Compared with the unsensitized group, the levels of interleukin-2 (IL-2) were significantly lower in the tumor-bearing group, whereas that of IL-4 were significantly higher (P <.05). The number of CD4+ T cells secreting interferon-gamma and the specific cytotoxicity of CD8+ cytotoxic T lymphocytes were significantly lower (P <.05). The survival was significantly higher in the activated group compared with the other groups.
   CONCLUSIONS: Lymphocytes from tumor-bearing rats activated in vitro can effectively reverse the immunosuppressive effects of tumor-bearing hosts.
C1 [Li, Qi-ling; Gao, Shang-feng; Wang, Yun-ping; Ma, Jun; Feng, Cai-xia; Wang, Ying; Wang, Yue-ling] Xi An Jiao Tong Univ, Dept Gynecol & Obstet, Affiliated Hosp 1, Xian 710061, Shan Xi, Peoples R China.
RP Li, QL (corresponding author), Xi An Jiao Tong Univ, Dept Gynecol & Obstet, Affiliated Hosp 1, Xian 710061, Shan Xi, Peoples R China.
EM liqilinglady@163.com
FU National Natural Science Foundation of ChinaNational Natural Science
   Foundation of China (NSFC) [30500536]
FX This study was supported by the National Natural Science Foundation of
   China (Grant No. 30500536).
CR Ahmadzadeh M, 2006, BLOOD, V107, P2409, DOI 10.1182/blood-2005-06-2399
   Asavaroengchai W, 2002, P NATL ACAD SCI USA, V99, P931, DOI 10.1073/pnas.022634999
   Bensinger SJ, 2004, J IMMUNOL, V172, P5287, DOI 10.4049/jimmunol.172.9.5287
   Biagi E, 2005, CLIN CANCER RES, V11, P6916, DOI 10.1158/1078-0432.CCR-05-0484
   Boissel N, 2004, LEUKEMIA, V18, P1656, DOI 10.1038/sj.leu.2403474
   Borrello I, 2000, BLOOD, V95, P3011
   Capitini Christian M, 2009, Am J Immunol, V5, P65
   Cohen PA, 2001, CRIT REV IMMUNOL, V21, P215
   Curiel TJ, 2007, J CLIN INVEST, V117, P1167, DOI 10.1172/JCI31202
   Dong HD, 2003, J MOL MED, V81, P281, DOI 10.1007/s00109-003-0430-2
   Dudley ME, 2001, J IMMUNOTHER, V24, P363, DOI 10.1097/00002371-200107000-00012
   Filaci G, 2007, J IMMUNOL, V179, P4323, DOI 10.4049/jimmunol.179.7.4323
   FLENS MJ, 1993, CANCER IMMUNOL IMMUN, V37, P323, DOI 10.1007/BF01518455
   Hamanishi J, 2007, P NATL ACAD SCI USA, V104, P3360, DOI 10.1073/pnas.0611533104
   Knutson KL, 2003, HEMATOL ONCOL CLIN N, V17, P1051, DOI 10.1016/S0889-8588(03)00064-9
   [李奇灵 Li Qiling], 2008, [西安交通大学学报. 医学版, Journal of Xi'an Jiaotong University. Medical Sciences], V29, P499
   Liu VC, 2007, J IMMUNOL, V178, P2883, DOI 10.4049/jimmunol.178.5.2883
   Malek TR, 2003, J LEUKOCYTE BIOL, V74, P961, DOI 10.1189/jlb.0603272
   Matar P, 2002, CANCER IMMUNOL IMMUN, V50, P588, DOI 10.1007/s00262-001-0237-3
   Ohm JE, 2002, ONCOLOGY-NY, V16, P11
   Rosenberg SA, 1999, IMMUNITY, V10, P281, DOI 10.1016/S1074-7613(00)80028-X
   Thomas DA, 2005, CANCER CELL, V8, P369, DOI 10.1016/j.ccr.2005.10.012
   Wolf D, 2006, MINI-REV MED CHEM, V6, P509, DOI 10.2174/138955706776876230
   Zou WP, 2008, NAT REV IMMUNOL, V8, P467, DOI 10.1038/nri2326
NR 24
TC 0
Z9 0
U1 0
U2 3
PU K FAISAL SPEC HOSP RES CENTRE
PI RIYADH
PA PUBLICATIONS OFFICE PO BOX 3354, RIYADH 11211, SAUDI ARABIA
SN 0256-4947
J9 ANN SAUDI MED
JI Ann. Saudi Med.
PD MAR-APR
PY 2012
VL 32
IS 2
BP 162
EP 168
DI 10.5144/0256-4947.2012.162
PG 7
WC Medicine, General & Internal
SC General & Internal Medicine
GA 929BS
UT WOS:000303036800009
PM 22366830
OA DOAJ Gold, Green Published
DA 2021-05-03
ER

PT J
AU Shetty, V
   Nickens, Z
   Testa, J
   Hafner, J
   Sinnathamby, G
   Philip, R
AF Shetty, Vivekananda
   Nickens, Zacharie
   Testa, James
   Hafner, Julie
   Sinnathamby, Gomathinayagam
   Philip, Ramila
TI Quantitative immunoproteomics analysis reveals novel MHC class I
   presented peptides in cisplatin-resistant ovarian cancer cells
SO JOURNAL OF PROTEOMICS
LA English
DT Article
DE Cisplatin; MHC peptides; Immunoproteomics; iTRAQ quantitation; CTL;
   ELISpot
ID TELOMERASE ACTIVITY; MASS-SPECTROMETRY; PROGNOSTIC-FACTOR;
   TUMOR-ANTIGENS; T-CELLS; EXPRESSION; PROTEIN; IDENTIFICATION;
   IMMUNOTHERAPY; ASSOCIATION
AB Platinum-based chemotherapy is widely used to treat various cancers including ovarian cancer. However, the mortality rate for patients with ovarian cancer is extremely high, largely due to chemo-resistant progression in patients who respond initially to platinum based chemotherapy. Immunotherapy strategies, including antigen specific vaccines, are being tested to treat drug resistant ovarian cancer with variable results. The identification of drug resistant specific tumor antigens would potentially provide significant improvement in effectiveness when combined with current and emerging therapies. In this study, using an immunoproteomics method based on iTRAQ technology and an LC-MS platform, we identified 952 MHC class I presented peptides. Quantitative analysis of the iTRAQ labeled MHC peptides revealed that cisplatin-resistant ovarian cancer cells display increased levels of MHC peptides derived from proteins that are implicated in many important cancer pathways. In addition, selected differentially presented epitope specific CTL recognize cisplatin-resistant ovarian cancer cells significantly better than the sensitive cells. These over-presented, drug resistance specific MHC class I associated peptide antigens could be potential targets for the development of immunotherapeutic strategies for the treatment of ovarian cancer including the drug resistant phenotype. (C) 2012 Elsevier B.V. All rights reserved.
C1 [Shetty, Vivekananda; Nickens, Zacharie; Testa, James; Hafner, Julie; Sinnathamby, Gomathinayagam; Philip, Ramila] Immunotope Inc, Doylestown, PA 18902 USA.
RP Shetty, V (corresponding author), Immunotope Inc, 3805 Old Easton Rd, Doylestown, PA 18902 USA.
EM vivek@immunotope.com; rphilip@immunotope.com
FU DODUnited States Department of Defense [W81XWH-08-1-0224]; Immunotope
   corporate
FX This work was supported by DOD grant #W81XWH-08-1-0224 and by the
   Immunotope corporate funding source.
CR Admon A, 2003, MOL CELL PROTEOMICS, V2, P388, DOI 10.1074/mcp.R300004-MCP200
   Babcock B, 1998, MOL IMMUNOL, V35, P1121, DOI 10.1016/S0161-5890(98)00100-X
   Barnea E, 2002, EUR J IMMUNOL, V32, P213, DOI 10.1002/1521-4141(200201)32:1<213::AID-IMMU213>3.0.CO;2-8
   Bassani-Sternberg M, 2010, P NATL ACAD SCI USA, V107, P18769, DOI 10.1073/pnas.1008501107
   Bertram J, 1996, ANTI-CANCER DRUG, V7, P838, DOI 10.1097/00001813-199611000-00004
   Bonner PLR, 2002, J IMMUNOL METHODS, V262, P5, DOI 10.1016/S0022-1759(02)00009-1
   Boon T, 1997, IMMUNOL TODAY, V18, P267, DOI 10.1016/S0167-5699(97)80020-5
   Brieger A, 2011, GENE CHROMOSOME CANC, V50, P59, DOI 10.1002/gcc.20832
   Brossart P, 2000, BLOOD, V96, P3102, DOI 10.1182/blood.V96.9.3102.h8003102_3102_3108
   Brun JL, 2008, INT J ONCOL, V33, P1239, DOI 10.3892/ijo_00000114
   COUNTER CM, 1994, P NATL ACAD SCI USA, V91, P2900, DOI 10.1073/pnas.91.8.2900
   Engelhard VH, 2002, MOL IMMUNOL, V39, P127, DOI 10.1016/S0161-5890(02)00096-2
   FISK B, 1995, J EXP MED, V181, P2109, DOI 10.1084/jem.181.6.2109
   FLICK DA, 1984, J IMMUNOL METHODS, V68, P167, DOI 10.1016/0022-1759(84)90147-9
   Fortier MH, 2008, J EXP MED, V205, P595, DOI 10.1084/jem.20071985
   Gong FM, 2011, MOL CELL BIOCHEM, V348, P141, DOI 10.1007/s11010-010-0648-6
   Hanahan D, 2000, CELL, V100, P57, DOI 10.1016/S0092-8674(00)81683-9
   Henkels KM, 1997, CANCER RES, V57, P4488
   HUNT DF, 1992, SCIENCE, V255, P1261, DOI 10.1126/science.1546328
   Hwu P, 2002, J IMMUNOTHER, V25, P189, DOI 10.1097/00002371-200205000-00001
   IOANNIDES CG, 1993, SCAND J IMMUNOL, V37, P413, DOI 10.1111/j.1365-3083.1993.tb03312.x
   Jemal A, 2010, CA-CANCER J CLIN, V60, P277, DOI 10.3322/caac.20073
   Jenkins CCL, 2005, EUKARYOT CELL, V4, P1840, DOI 10.1128/EC.4.11.1840-1850.2005
   Kawahara A, 2009, J CLIN PATHOL, V62, P364, DOI 10.1136/jcp.2008.060004
   Kim DY, 2011, BBA-MOL BASIS DIS, V1812, P796, DOI 10.1016/j.bbadis.2011.04.004
   Li Hong-xia, 2008, Zhonghua Fu Chan Ke Za Zhi, V43, P528
   MOORE DH, 1990, GYNECOL ONCOL, V38, P458, DOI 10.1016/0090-8258(90)90091-X
   Morse MA, 2003, CANCER INVEST, V21, P341, DOI 10.1081/CNV-120018224
   Morse MA, 2011, CLIN CANCER RES, V17, P3408, DOI 10.1158/1078-0432.CCR-10-2614
   Murakami J, 1998, J INT MED RES, V26, P129, DOI 10.1177/030006059802600303
   Nicosia SV, 2003, HEMATOL ONCOL CLIN N, V17, P927, DOI 10.1016/S0889-8588(03)00056-X
   Noske A, 2008, CANCER, V112, P1733, DOI 10.1002/cncr.23354
   Ohtsukasa S, 2003, J CANCER RES CLIN, V129, P719, DOI 10.1007/s00432-003-0492-0
   Ozols RF, 2006, SEMIN ONCOL, V33, pS3, DOI 10.1053/j.seminoncol.2006.03.011
   PAREKH HK, 1995, CANCER RES, V55, P5203
   PARKER KC, 1994, J IMMUNOL, V152, P163
   Pyndiah S, 2011, SCI SIGNAL, V4, DOI 10.1126/scisignal.2001556
   Ramakrishna V, 2003, INT IMMUNOL, V15, P751, DOI 10.1093/intimm/dxg074
   Rammensee HG, 1999, IMMUNOGENETICS, V50, P213, DOI 10.1007/s002510050595
   Ross PL, 2004, MOL CELL PROTEOMICS, V3, P1154, DOI 10.1074/mcp.M400129-MCP200
   Schmidt F, 2007, ELECTROPHORESIS, V28, P4359, DOI 10.1002/elps.200700119
   Sengupta S, 2006, CANCER RES, V66, P7999, DOI 10.1158/0008-5472.CAN-05-4399
   Shetty V, 2011, J PROTEOMICS, V74, P728, DOI 10.1016/j.jprot.2011.02.020
   Sumi K, 2011, FEBS LETT, V585, P1884, DOI 10.1016/j.febslet.2011.04.068
   Takatori H, 2010, LIVER INT, V30, P438, DOI 10.1111/j.1478-3231.2009.02177.x
   Urbani A, 2005, PROTEOMICS, V5, P796, DOI 10.1002/pmic.200401147
   Wagner U, 1997, HYBRIDOMA, V16, P33, DOI 10.1089/hyb.1997.16.33
   Wang HX, 2009, CHINESE MED J-PEKING, V122, P865, DOI 10.3760/cma.j.issn.0366-6999.2009.07.018
   Weinschenk T, 2002, CANCER RES, V62, P5818
   Weinzierl AO, 2007, MOL CELL PROTEOMICS, V6, P102, DOI 10.1074/mcp.M600310-MCP200
   Wilson PM, 2009, NUCLEIC ACIDS RES, V37, P78, DOI 10.1093/nar/gkn910
   YOSHINO I, 1994, J IMMUNOL, V152, P2393
   Zhang L, 2003, NEW ENGL J MED, V348, P203, DOI 10.1056/NEJMoa020177
   Zhang Z, 2004, CANCER RES, V64, P5882, DOI 10.1158/0008-5472.CAN-04-0746
NR 54
TC 16
Z9 16
U1 0
U2 9
PU ELSEVIER
PI AMSTERDAM
PA RADARWEG 29, 1043 NX AMSTERDAM, NETHERLANDS
SN 1874-3919
EI 1876-7737
J9 J PROTEOMICS
JI J. Proteomics
PD JUN 18
PY 2012
VL 75
IS 11
BP 3270
EP 3290
DI 10.1016/j.jprot.2012.03.044
PG 21
WC Biochemical Research Methods
SC Biochemistry & Molecular Biology
GA 964TA
UT WOS:000305718400017
PM 22504797
DA 2021-05-03
ER

PT J
AU Kandalaft, LE
   Powell, DJ
   Coukos, G
AF Kandalaft, Lana E.
   Powell, Daniel J., Jr.
   Coukos, George
TI A phase I clinical trial of adoptive transfer of folate receptor-alpha
   redirected autologous T cells for recurrent ovarian cancer
SO JOURNAL OF TRANSLATIONAL MEDICINE
LA English
DT Article
ID ANTITUMOR-ACTIVITY; ADVERSE EVENT; ANTIGEN; PERSISTENCE; IMMUNOTHERAPY;
   CHEMOTHERAPY; THERAPY; INDIVIDUALS; LYMPHOCYTES; REGRESSION
AB Purpose: In spite of increased rates of complete response to initial chemotherapy, most patients with advanced ovarian cancer relapse and succumb to progressive disease.
   Rationale: Genetically reprogrammed, patient-derived chimeric antigen receptor (CAR)-T lymphocytes with the ability to recognize predefined surface antigens with high specificity in a non-MHC restricted manner have shown increasing anti-tumor efficacy in preclinical and clinical studies. Folate receptor-alpha (FR alpha) is an ovarian cancer-specific tumor target; however, it is expressed at low levels in certain organs with risk for toxicity.
   Design: Here we propose a phase I study testing the feasibility, safety and preliminary activity of FR alpha-redirected CAR-T cells bearing the CD137 (4-1BB) costimulatory domain, administered after lymphodepletion for the treatment of recurrent ovarian cancer. A novel trial design is proposed that maximizes safety features.
   Innovation: This design involves an initial accelerated dose escalation phase of FR-alpha CAR-T cells followed by a standard 3 + 3 escalation phase. A split-dose approach is proposed to mitigate acute adverse events. Furthermore, infusion of bulk untransduced autologous peripheral blood lymphocytes (PBL) is proposed two days after CAR-T cell infusion at the lower dose levels of CAR-T cells, to suppress excessive expansion of CAR-T cells in vivo and mitigate toxicity.
C1 [Kandalaft, Lana E.; Powell, Daniel J., Jr.; Coukos, George] Univ Penn, Ovarian Canc Res Ctr, Perelman Sch Med, Philadelphia, PA 19104 USA.
RP Kandalaft, LE (corresponding author), Univ Penn, Ovarian Canc Res Ctr, Perelman Sch Med, Philadelphia, PA 19104 USA.
EM lknd@mail.med.upenn.edu
RI Kandalaft, Lana/AAP-8104-2020; Coukos, George/ABG-7389-2020
OI Kandalaft, Lana/0000-0002-1575-6674; Coukos, George/0000-0001-8813-7367
FU Ovarian Cancer Research Fund
FX We thank Klara Balint for her help during the preparation of this
   manuscript. We acknowledge Ovarian Cancer Research Fund for their
   support.
CR AOKI Y, 1991, CANCER RES, V51, P1934
   Brentjens R, 2010, MOL THER, V18, P666, DOI 10.1038/mt.2010.31
   Brentjens RJ, 2011, BLOOD, V118, P4817, DOI 10.1182/blood-2011-04-348540
   Bukowski RM, 2007, SEMIN ONCOL, V34, pS1, DOI 10.1053/j.seminoncol.2007.03.012
   CANEVARI S, 1995, JNCI-J NATL CANCER I, V87, P1463, DOI 10.1093/jnci/87.19.1463
   Chu CS, 2008, EXPERT REV ANTICANC, V8, P243, DOI 10.1586/14737140.8.2.243
   Clay TM, 2002, EXPERT OPIN BIOL TH, V2, P353
   CONEY LR, 1991, CANCER RES, V51, P6125
   Dadmarz R D, 1996, Cancer J Sci Am, V2, P263
   Fruci D, 2012, CURR ONCOL, V19, P39, DOI 10.3747/co.19.945
   Fujita K, 1995, CLIN CANCER RES, V1, P501
   GABERT J, 1987, CELL, V50, P545, DOI 10.1016/0092-8674(87)90027-4
   Gattinoni L, 2005, J EXP MED, V202, P907, DOI 10.1084/jem.20050732
   GROSS G, 1989, P NATL ACAD SCI USA, V86, P10024, DOI 10.1073/pnas.86.24.10024
   Jemal A, 2011, CA-CANCER J CLIN, V61, P69, DOI [10.3322/caac.20107, 10.3322/caac.20115]
   June CH, 2007, J CLIN INVEST, V117, P1466, DOI 10.1172/JCI32446
   June CH, 2007, J CLIN INVEST, V117, P1204, DOI 10.1172/JCI31446
   Kalos M, 2011, SCI TRANSL MED, V3, DOI 10.1126/scitranslmed.3002842
   Kandalaft LE, 2011, J CLIN ONCOL, V29, P925, DOI 10.1200/JCO.2009.27.2369
   Kershaw MH, 2006, CLIN CANCER RES, V12, P6106, DOI 10.1158/1078-0432.CCR-06-1183
   Kessels HWHG, 2002, TRENDS IMMUNOL, V23, P264, DOI 10.1016/S1471-4906(02)02219-6
   Klebanoff CA, 2005, TRENDS IMMUNOL, V26, P111, DOI 10.1016/j.it.2004.12.003
   Kochenderfer JN, 2012, BLOOD, V119, P2709, DOI 10.1182/blood-2011-10-384388
   Kochenderfer JN, 2010, BLOOD, V116, P4099, DOI 10.1182/blood-2010-04-281931
   Konner JA, 2010, CLIN CANCER RES, V16, P5288, DOI 10.1158/1078-0432.CCR-10-0700
   Lamers CH, 2006, J CLIN ONCOL, V24, pe20, DOI DOI 10.1200/JCO.2006.05.9964
   LEAMON CP, 1991, P NATL ACAD SCI USA, V88, P5572, DOI 10.1073/pnas.88.13.5572
   Li J, 2009, J CLIN PHARMACOL, V49, P1467, DOI 10.1177/0091270009339740
   Louis CU, 2011, BLOOD, V118, P6050, DOI 10.1182/blood-2011-05-354449
   Mellman I, 2011, NATURE, V480, P480, DOI 10.1038/nature10673
   Molldrem JJ, 2003, J CLIN INVEST, V111, P639, DOI 10.1172/JCI200316398
   Morgan RA, 2010, MOL THER, V18, P843, DOI 10.1038/mt.2010.24
   Morgan Robert J Jr, 2006, J Natl Compr Canc Netw, V4, P912
   Mullaney BP, 2001, EXP HEMATOL, V29, P1136, DOI 10.1016/S0301-472X(01)00693-2
   Oei ALM, 2008, ANTICANCER RES, V28, P2721
   Ozols RF, 2006, ANN ONCOL, V17, pV181, DOI 10.1093/annonc/mdj978
   Porter DL, 2011, NEW ENGL J MED, V365, P725, DOI 10.1056/NEJMoa1103849
   Porter DL, 2011, J CANCER, V2, P331, DOI 10.7150/jca.2.331
   Powell DJ, 2009, CYTOTHERAPY, V11, P1, DOI [10.1080/14653240903188921, 10.3109/14653240903188921]
   Pule MA, 2008, NAT MED, V14, P1264, DOI 10.1038/nm.1882
   Rapoport AP, 2007, BLOOD, V110, p236A, DOI 10.1182/blood.V110.11.769.769
   Rapoport AP, 2005, NAT MED, V11, P1230, DOI 10.1038/nm1310
   Reddy JA, 1998, CRIT REV THER DRUG, V15, P587
   Robbins PF, 2004, J IMMUNOL, V173, P7125, DOI 10.4049/jimmunol.173.12.7125
   Sadelain M, 2003, NAT REV CANCER, V3, P35, DOI 10.1038/nrc971
   SAITO T, 1987, NATURE, V325, P125, DOI 10.1038/325125a0
   Sausville EA, 2007, PHASE 1 STUDY OF EC1, P2577
   Schluns KS, 2000, NAT IMMUNOL, V1, P426, DOI 10.1038/80868
   Song DG, 2011, CANCER RES, V71, P4617, DOI 10.1158/0008-5472.CAN-11-0422
   Theobald M, 1997, J EXP MED, V185, P833, DOI 10.1084/jem.185.5.833
   van Dam GM, 2011, NAT MED, V17, P1315, DOI 10.1038/nm.2472
   WEITMAN SD, 1992, CANCER RES, V52, P3396
   Wolchok JD, 2009, CLIN CANCER RES, V15, P7412, DOI 10.1158/1078-0432.CCR-09-1624
   Xia W, 2010, J MED CHEM, V53, P6811, DOI 10.1021/jm100509v
   Zhang L, 2003, NEW ENGL J MED, V348, P203, DOI 10.1056/NEJMoa020177
NR 55
TC 70
Z9 75
U1 0
U2 18
PU BMC
PI LONDON
PA CAMPUS, 4 CRINAN ST, LONDON N1 9XW, ENGLAND
EI 1479-5876
J9 J TRANSL MED
JI J. Transl. Med.
PD AUG 3
PY 2012
VL 10
AR 157
DI 10.1186/1479-5876-10-157
PG 10
WC Medicine, Research & Experimental
SC Research & Experimental Medicine
GA 008KD
UT WOS:000308954900001
PM 22863016
OA DOAJ Gold, Green Published
DA 2021-05-03
ER

PT J
AU Khan, MF
   Bahr, JM
   Yellapa, A
   Bitterman, P
   Abramowicz, JS
   Edassery, SL
   Basu, S
   Rotmensch, J
   Barua, A
AF Khan, Mohammad Faisal
   Bahr, Janice M.
   Yellapa, Aparna
   Bitterman, Pincas
   Abramowicz, Jacques S.
   Edassery, Seby L.
   Basu, Sanjib
   Rotmensch, Jacob
   Barua, Animesh
TI Expression of Leukocyte Inhibitory Immunoglobulin-like Transcript 3
   Receptors by Ovarian Tumors in Laying Hen Model of Spontaneous Ovarian
   Cancer
SO TRANSLATIONAL ONCOLOGY
LA English
DT Article
ID REGULATORY T-CELLS; SUPPRESSOR-CELLS; PRECLINICAL-MODEL;
   IMMUNE-RESPONSES; IMMUNOTHERAPY; CARCINOMA; CHICKEN; ILT3;
   ALLOREACTIVITY; SONOGRAPHY
AB Attempts to enhance a patient's immune response and ameliorate the poor prognosis of ovarian cancer (OVCA) have largely been unsuccessful owing to the suppressive tumor microenvironment. Leukocyte immunoglobulin-like transcript 3 (ILT3) inhibitory receptors have been implicated in immunosuppression in several malignancies. The expression and role of ILT3 in the progression of ovarian tumors are unknown. This study examined the expression and association of ILT3 in ovarian tumors in laying hens, a spontaneous preclinical model of human OVCA. White Leghorn laying hens were selected by transvaginal ultrasound scanning. Serum and normal ovaries or ovarian tumors were collected. The presence of tumors and the expression of ILT3 were examined by routine histology, immunohistochemistry, Western blot analysis, and reverse transcription-polymerase chain reaction. In addition to stromal immune cell-like cells, the epithelium of the ovarian tumors also expressed ILT3 with significantly high intensity than normal ovaries. Among different subtypes of ovarian carcinomas, serous OVCA showed the highest ILT3 staining intensity, whereas endometrioid OVCA had the lowest intensity. Similar to humans, an immunoreactive protein band of approximately 55 kDa for ILT3 was detected in the ovarian tumors in hens. The patterns of ILT3 protein and messenger RNA expression by ovarian tumors in different subtypes and stages were similar to those of immunohistochemical staining. The results of this study suggest that laying hens may be useful to generate information on ILT3-associated immunosuppression in OVCA. This animal model also offers the opportunity to develop and test anti-ILT3 immunotherapy to enhance antitumor immunity against OVCA in humans.
C1 [Barua, Animesh] Rush Univ, Med Ctr, Dept Pharmacol, Lab Translat Res Ovarian Canc, Chicago, IL 60612 USA.
   [Bahr, Janice M.] Univ Illinois, Dept Anim Sci, Champaign, IL USA.
   [Bitterman, Pincas; Barua, Animesh] Rush Univ, Med Ctr, Dept Pathol, Chicago, IL 60612 USA.
   [Abramowicz, Jacques S.; Rotmensch, Jacob; Barua, Animesh] Rush Univ, Med Ctr, Dept Obstet & Gynecol, Chicago, IL 60612 USA.
   [Basu, Sanjib] Rush Univ, Med Ctr, Dept Prevent Med Biostat, Chicago, IL 60612 USA.
RP Barua, A (corresponding author), Rush Univ, Med Ctr, Dept Pharmacol, Lab Translat Res Ovarian Canc, Room 410,Cohn Bldg,1735 W Harrison St, Chicago, IL 60612 USA.
EM Animesh_Barua@rush.edu
RI Abramowicz, Jacques/ABH-2444-2020
OI Abramowicz, Jacques/0000-0003-4695-5972
FU Idea Development Award from the United States Department of Defense
   [093303]; National Cancer Institute Pacific Ovarian Cancer Research
   Consortium Career Development Program [P50 CA83636]; Elmer Sylvia and
   Sramek Foundation (USA)
FX This study was supported by the Idea Development Award from the United
   States Department of Defense (OCno. 093303), National Cancer Institute
   Pacific Ovarian Cancer Research Consortium Career Development Program
   grant P50 CA83636, and the Elmer Sylvia and Sramek Foundation (USA). The
   authors declare no conflict of interest.
CR Barua A, 2007, J ULTRAS MED, V26, P909, DOI 10.7863/jum.2007.26.7.909
   Barua A, 2011, J ULTRAS MED, V30, P333, DOI 10.7863/jum.2011.30.3.333
   Barua A, 2010, J ULTRAS MED, V29, P173, DOI 10.7863/jum.2010.29.2.173
   Barua A, 2009, INT J GYNECOL CANCER, V19, P500, DOI 10.1111/IGC.0b013e3181a39db1
   Barua A, 2009, INT J GYNECOL CANCER, V19, P531, DOI 10.1111/IGC.0b013e3181a41613
   Beyer M, 2006, BLOOD, V108, P804, DOI 10.1182/blood-2006-02-002774
   Cella M, 1997, J EXP MED, V185, P1743, DOI 10.1084/jem.185.10.1743
   Colovai AI, 2007, CYTOM PART B-CLIN CY, V72B, P354, DOI 10.1002/cyto.b.20164
   Curiel TJ, 2004, NAT MED, V10, P942, DOI 10.1038/nm1093
   Dennis G, 2000, P NATL ACAD SCI USA, V97, P13245, DOI 10.1073/pnas.230442897
   Dougan M, 2009, ANNU REV IMMUNOL, V27, P83, DOI 10.1146/annurev.immunol.021908.132544
   Figdor CG, 2004, NAT MED, V10, P475, DOI 10.1038/nm1039
   Giles JR, 2006, EXP BIOL MED, V231, P1718, DOI 10.1177/153537020623101108
   Goodman MT, 2003, CANCER, V97, P2648, DOI 10.1002/cncr.11347
   Hong YH, 2006, VET IMMUNOL IMMUNOP, V114, P209, DOI 10.1016/j.vetimm.2006.07.007
   Jemal A, 2010, CA-CANCER J CLIN, V60, P277, DOI 10.3322/caac.20073
   Kim-Schulze S, 2006, J IMMUNOL, V176, P2790, DOI 10.4049/jimmunol.176.5.2790
   Kriegel Martin A, 2006, Curr Rheumatol Rep, V8, P138, DOI 10.1007/s11926-006-0054-y
   Kryczek I, 2006, J EXP MED, V203, P871, DOI 10.1084/jem.20050930
   Li MO, 2006, ANNU REV IMMUNOL, V24, P99, DOI 10.1146/annurev.immunol.24.021605.090737
   Liu Z, 1998, INT IMMUNOL, V10, P775, DOI 10.1093/intimm/10.6.775
   Liu ZY, 2009, J GASTROEN HEPATOL, V24, P900, DOI 10.1111/j.1440-1746.2008.05668.x
   Manavalan JS, 2004, INT IMMUNOL, V16, P1055, DOI 10.1093/intimm/dxh107
   Poschke I, 2011, CANCER IMMUNOL IMMUN, V60, P1161, DOI 10.1007/s00262-011-1012-8
   RIES LAG, 1993, CANCER-AM CANCER SOC, V71, P524
   Rodriguez-Burford C, 2001, GYNECOL ONCOL, V81, P373, DOI 10.1006/gyno.2001.6191
   Roncarolo MG, 2001, IMMUNOL REV, V182, P68, DOI 10.1034/j.1600-065X.2001.1820105.x
   Salazar-Onfray F, 1999, MED ONCOL, V16, P86, DOI 10.1007/BF02785841
   Shu S, 2006, CANCER METAST REV, V25, P233, DOI 10.1007/s10555-006-8503-7
   Suciu-Foca N, 2007, J IMMUNOL, V178, P7432, DOI 10.4049/jimmunol.178.11.7432
   Viertlboeck BC, 2005, J IMMUNOL, V175, P385, DOI 10.4049/jimmunol.175.1.385
   Vlad G, 2010, INT REV IMMUNOL, V29, P119, DOI 10.3109/08830180903281185
   Wei S, 2005, CANCER RES, V65, P5020, DOI 10.1158/0008-5472.CAN-04-4043
   Yigit R, 2010, GYNECOL ONCOL, V117, P366, DOI 10.1016/j.ygyno.2010.01.019
   Zou WP, 2006, NAT REV IMMUNOL, V6, P295, DOI 10.1038/nri1806
NR 35
TC 15
Z9 15
U1 0
U2 2
PU ELSEVIER SCIENCE INC
PI NEW YORK
PA 360 PARK AVE SOUTH, NEW YORK, NY 10010-1710 USA
SN 1944-7124
EI 1936-5233
J9 TRANSL ONCOL
JI Transl. Oncol.
PD APR
PY 2012
VL 5
IS 2
BP 85
EP 91
DI 10.1593/tlo.11328
PG 7
WC Oncology
SC Oncology
GA 042RC
UT WOS:000311487700004
PM 22496924
OA DOAJ Gold, Green Published
DA 2021-05-03
ER

PT J
AU Gottschalk, N
   Lang, S
   Kimmig, R
   Singh, M
   Brandau, S
AF Gottschalk, Nina
   Lang, Stephan
   Kimmig, Rainer
   Singh, Mahavir
   Brandau, Sven
TI Monocytes and the 38kDa-antigen of mycobacterium tuberculosis modulate
   natural killer cell activity and their cytolysis directed against
   ovarian cancer cell lines
SO BMC CANCER
LA English
DT Article
DE NK cell; PstS-1; Ovarian cancer; BCG; Immunotherapy; Cetuximab
ID BACILLUS-CALMETTE-GUERIN; HUMAN NK CELLS; BLADDER-CANCER; PHASE-II;
   EXPRESSION; CARCINOMA; ANTIGEN; IMMUNOTHERAPY; ACTIVATION; MARKER
AB Background: Despite strong efforts to improve clinical outcome of ovarian cancer patients by conventional and targeted immuno-based therapies, the prognosis of advanced ovarian cancer is still poor. Natural killer (NK) cells mediate antibody-dependent cellular cytotoxicity (ADCC), release immunostimulatory cytokines and thus function as potent anti-tumour effector cells. However, tumour cells developed mechanisms to escape from an effective immune response. So highly immunogenic substances, like the 38 kDa-preparation of M. tuberculosis, PstS-1, are explored for their potential to enhance cancer-targeted immune responses. In this study we examined the modulation of different NK cell functions by accessory monocytes and PstS-1. We focussed on NK cell activation as well as natural and antibody-dependent cellular cytotoxicity directed against epidermal-growth-factor-receptor (EGFR)-positive ovarian cancer cell lines.
   Methods: Activation, cytokine release and cytotoxicity of NK cells stimulated by monocytes and PstS-1 were determined by FACS-analysis, ELISA, Bioplex assay and quantitative polymerase-chain reaction (qPCR). Transwell assays were used to discriminate cell-cell contact-dependent from contact-independent mechanisms. Five ovarian cancer cell lines (A2780, IGROV-1, OVCAR-3, OVCAR-4 and SKOV-3) with different EGFR-expression were used as target cells for natural and antibody-dependent cellular cytotoxicity assays. Cetuximab (anti-EGFR-antibody) was used for ADCC studies.
   Results: Our data show that monocytes effectively enhance activation as well natural and antibody-dependent cytolytic activity of NK cells. PstS-1 directly stimulated monocytes and further activated monocyte-NK-co-cultures. However, PstS-1 did not directly influence purified NK cells and did also not affect natural and antibody-dependent cellular cytotoxicity directed against EGFR-positive ovarian cancer cells, even in presence of monocytes. Direct cell-cell contact between NK cells and monocytes was required for NK activation, while released cytokines seemed to play a minor role.
   Conclusions: Our data suggest that monocytes enhance natural and antibody-dependent cytotoxic activity of NK cells in a cell-cell contact dependent manner. The TLR-agonist PstS-1 provides additional monocyte activation and induces NK activation markers, while NK cytotoxicity remains unaffected. We conclude that monocytes provide accessory function for ADCC exerted by NK during antibody-based cancer immunotherapy directed against EGFR-positive ovarian cancer cells.
C1 [Gottschalk, Nina; Lang, Stephan; Brandau, Sven] Univ Duisburg Essen, Dept Otorhinolaryngol, D-45147 Essen, Germany.
   [Gottschalk, Nina; Kimmig, Rainer] Univ Duisburg Essen, Dept Obstet & Gynecol, D-45147 Essen, Germany.
   [Singh, Mahavir] LIONEX Diagnost & Therapeut GmbH, D-38126 Braunschweig, Germany.
RP Brandau, S (corresponding author), Univ Duisburg Essen, Dept Otorhinolaryngol, D-45147 Essen, Germany.
EM sven.brandau@uk-essen.de
RI Kimmig, Rainer/F-1176-2014
OI Brandau, Sven/0000-0002-2702-4163
FU IFORES-program (Interne Forschungsforderung) of the Medical Faculty of
   the University of Duisburg-Essen, Germany
FX This work was supported by the IFORES-program (Interne
   Forschungsforderung) of the Medical Faculty of the University of
   Duisburg-Essen, Germany. We are grateful to Dr. Michael Mallmann, MD
   (Life and Medical Sciences Institute Bonn, University of Bonn, Germany)
   for providing the ovarian cancer cell lines IGROV-1, SKOV-3 and OVCAR-3
   and to Westdeutsches Tumorzentrum, University of Duisburg-Essen for the
   cell lines A2780 and OVCAR-4. We thank Dr. C.A. Dumitru for helpful
   comments on the manuscript, Kirsten Bruderek and Petra Altenhoff
   (Department of Otorhinolaryngology, University Duisburg-Essen) for
   excellent technical support.
CR Alter G, 2004, J IMMUNOL METHODS, V294, P15, DOI 10.1016/j.jim.2004.08.008
   Bartlett JMS, 1996, BRIT J CANCER, V73, P301, DOI 10.1038/bjc.1996.53
   Borg C, 2004, BLOOD, V104, P3267, DOI 10.1182/blood-2004-01-0380
   Braibant M, 1996, GENE, V176, P171, DOI 10.1016/0378-1119(96)00242-9
   Brandau S, 2001, INT J CANCER, V92, P697, DOI 10.1002/1097-0215(20010601)92:5<697::AID-IJC1245>3.0.CO;2-Z
   Chalifour A, 2004, BLOOD, V104, P1778, DOI 10.1182/blood-2003-08-2820
   Ciardiello F, 1999, CLIN CANCER RES, V5, P909
   Cooper MA, 2001, BLOOD, V97, P3146, DOI 10.1182/blood.V97.10.3146
   Cymes MFJ, 1992, J UROLOGY, V147, P273
   Fehniger TA, 1999, J IMMUNOL, V162, P4511
   FischerColbrie J, 1997, ANTICANCER RES, V17, P613
   HERR HW, 1989, J UROLOGY, V141, P22, DOI 10.1016/S0022-5347(17)40575-1
   Jung SB, 2006, INFECT IMMUN, V74, P2686, DOI 10.1128/IAI.74.5.2686-2696.2006
   Kloss M, 2008, J IMMUNOL, V181, P6711, DOI 10.4049/jimmunol.181.10.6711
   Konner J, 2008, GYNECOL ONCOL, V110, P140, DOI 10.1016/j.ygyno.2008.04.018
   LAMM DL, 1991, NEW ENGL J MED, V325, P1205, DOI 10.1056/NEJM199110243251703
   Lucas M, 2007, IMMUNITY, V26, P503, DOI 10.1016/j.immuni.2007.03.006
   Malmstrom PU, 1999, J UROLOGY, V161, P1124, DOI 10.1016/S0022-5347(01)61607-0
   Marcenaro E, 2008, INT IMMUNOL, V20, P1155, DOI 10.1093/intimm/dxn073
   MILLER JS, 1992, BLOOD, V80, P2221
   NAGLER A, 1989, J IMMUNOL, V143, P3183
   Sanchez A, 2009, SCAND J IMMUNOL, V69, P20, DOI 10.1111/j.1365-3083.2008.02193.x
   Sanger C, 2004, BMC CANCER, V4, DOI 10.1186/1471-2407-4-86
   Schilder RJ, 2009, GYNECOL ONCOL, V113, P21, DOI 10.1016/j.ygyno.2008.12.003
   Screpanti V, 2005, MOL IMMUNOL, V42, P495, DOI 10.1016/j.molimm.2004.07.033
   Secord AA, 2008, GYNECOL ONCOL, V108, P493, DOI 10.1016/j.ygyno.2007.11.029
   Shams H, 2003, J LEUKOCYTE BIOL, V74, P1008, DOI 10.1189/jlb.0403138
   Smyth MJ, 2001, NAT IMMUNOL, V2, P293, DOI 10.1038/86297
   Suttmann H, 2004, J UROLOGY, V172, P1490, DOI 10.1097/01.ju.0000131944.52354.63
   Trinchieri G, 1995, Semin Immunol, V7, P83, DOI 10.1006/smim.1995.0012
   Varughese J, 2011, GYNECOL ONCOL, V122, P171, DOI 10.1016/j.ygyno.2011.03.002
   VORDERMEIER HM, 1995, VACCINE, V13, P1576, DOI 10.1016/0264-410X(95)00084-E
NR 32
TC 4
Z9 5
U1 0
U2 7
PU BMC
PI LONDON
PA CAMPUS, 4 CRINAN ST, LONDON N1 9XW, ENGLAND
SN 1471-2407
J9 BMC CANCER
JI BMC Cancer
PD OCT 4
PY 2012
VL 12
AR 451
DI 10.1186/1471-2407-12-451
PG 11
WC Oncology
SC Oncology
GA 051CQ
UT WOS:000312102600002
PM 23036052
OA DOAJ Gold, Green Published
DA 2021-05-03
ER

PT J
AU Choi, S
   Kim, HR
   Leng, L
   Kang, I
   Jorgensen, WL
   Cho, CS
   Bucala, R
   Kim, WU
AF Choi, Susanna
   Kim, Hang-Rae
   Leng, Lin
   Kang, Insoo
   Jorgensen, William L.
   Cho, Chul-Soo
   Bucala, Richard
   Kim, Wan-Uk
TI Role of Macrophage Migration Inhibitory Factor in the Regulatory T Cell
   Response of Tumor-Bearing Mice
SO JOURNAL OF IMMUNOLOGY
LA English
DT Article
ID FACTOR MIF; IMMUNE-RESPONSES; INFILTRATING LYMPHOCYTES;
   CANCER-IMMUNOTHERAPY; OVARIAN-CANCER; MOUSE MODEL; INFLAMMATION;
   TOLERANCE; MELANOMA; RECEPTOR
AB Macrophage migration inhibitory factor (MIF) is involved in tumorigenesis by facilitating tumor proliferation and evasion of apoptosis; however, its role in tumor immunity is unclear. In this study, we investigated the effect of MIF on the progression of the syngenic, CT26 colon carcinoma and the generation of tumor regulatory T cells (Tregs). The results showed that the tumor growth rate was significantly lower in MIF knockout (MIF-/-) mice than in wild-type (MIF+/+) mice. Flow cytometric analysis of both spleen and tumor cells revealed that MIF-/- mice had significantly lower levels of tumor-associated CD4(+)Tregs than MIF+/+ mice. The splenic cells of MIF-/- mice also showed a decrease in CD8(+)Tregs, which was accompanied by an increase in CD8-induced tumor cytotoxicity. Interestingly, the inducible Treg response in spleen cells to anti-CD3/CD28 plus IL-2 plus TGF-beta was greater in MIF-/- mice than in MIF+/+ mice. Spleen cells of MIF-/- mice, stimulated with anti-CD3/CD28, produced lower levels of IL-2, but not TGF-beta, than those of MIF+/+ mice, which was recovered by the addition of recombinant MIF. Conversely, a neutralizing anti-MIF Ab blocked anti-CD3-induced IL-2 production by splenocytes of MIF+/+ mice and suppressed the inducible Treg generation. Moreover, the administration of IL-2 into tumor-bearing MIF-/- mice restored the generation of Tregs and tumor growth. Taken together, our data suggest that MIF promotes tumor growth by increasing Treg generation through the modulation of IL-2 production. Thus, anti-MIF treatment might be useful in enhancing the adaptive immune response to colon cancers. The Journal of Immunology, 2012, 189: 3905-3913.
C1 [Choi, Susanna; Cho, Chul-Soo; Kim, Wan-Uk] Catholic Res Inst Med Sci, Res Inst Immunobiol, Seoul 137040, South Korea.
   [Kim, Hang-Rae] Seoul Natl Univ, Coll Med, Dept Anat, Seoul 110799, South Korea.
   [Leng, Lin; Kang, Insoo; Bucala, Richard] Yale Univ, Sch Med, Dept Med, New Haven, CT 06520 USA.
   [Jorgensen, William L.] Yale Univ, Dept Chem, New Haven, CT 06520 USA.
RP Kim, WU (corresponding author), Catholic Univ Korea, St Vincents Hosp, Sch Med, Dept Internal Med,Div Rheumatol, 93 Chi Dong, Suwon 442723, South Korea.
EM wan725@catholic.ac.kr
RI Kim, Hang-Rae/J-5448-2012; Kim, Wan-Uk/AAO-8502-2020
OI Kim, Hang-Rae/0000-0002-3983-6193; Kim, Wan-Uk/0000-0001-8224-8496;
   Leng, Lin/0000-0002-0605-358X
FU Korea Healthcare Technology Research and Development Project [A092258];
   Ministry for Health, Welfare, and Family Affairs; National Research
   Foundation of KoreaNational Research Foundation of Korea
   [R33-2008-000-10064-0, 2009-0080087]; Ministry of Education, Science,
   and TechnologyMinistry of Education, Science and Technology, Republic of
   Korea; National Institutes of Health GrantUnited States Department of
   Health & Human ServicesNational Institutes of Health (NIH) - USA [R01
   AR050498]; NATIONAL INSTITUTE OF ARTHRITIS AND MUSCULOSKELETAL AND SKIN
   DISEASESUnited States Department of Health & Human ServicesNational
   Institutes of Health (NIH) - USANIH National Institute of Arthritis &
   Musculoskeletal & Skin Diseases (NIAMS) [R01AR049610, R01AR050498]
   Funding Source: NIH RePORTER
FX This work was supported by Grant A092258 from the Korea Healthcare
   Technology Research and Development Project, the Ministry for Health,
   Welfare, and Family Affairs; Grants R33-2008-000-10064-0 and
   2009-0080087 from the National Research Foundation of Korea funded by
   the Ministry of Education, Science, and Technology; and National
   Institutes of Health Grant R01 AR050498.
CR Abe R, 2001, J IMMUNOL, V166, P747, DOI 10.4049/jimmunol.166.2.747
   Akazawa T, 2004, CANCER RES, V64, P757, DOI 10.1158/0008-5472.CAN-03-1518
   Bacher M, 1996, P NATL ACAD SCI USA, V93, P7849, DOI 10.1073/pnas.93.15.7849
   BERNHAGEN J, 1994, BIOCHEMISTRY-US, V33, P14144, DOI 10.1021/bi00251a025
   Beyer M, 2006, BLOOD, V108, P804, DOI 10.1182/blood-2006-02-002774
   Bucala R, 2007, IMMUNITY, V26, P281, DOI 10.1016/j.immuni.2007.03.005
   Caldwell SA, 2003, J IMMUNOL, V171, P2402, DOI 10.4049/jimmunol.171.5.2402
   Chaput N, 2009, GUT, V58, P520, DOI 10.1136/gut.2008.158824
   Chesney J, 1999, MOL MED, V5, P181, DOI 10.1007/BF03402061
   Clemente CG, 1996, CANCER, V77, P1303, DOI 10.1002/(SICI)1097-0142(19960401)77:7<1303::AID-CNCR12>3.0.CO;2-5
   Coussens LM, 2002, NATURE, V420, P860, DOI 10.1038/nature01322
   Curiel TJ, 2004, NAT MED, V10, P942, DOI 10.1038/nm1093
   DAVID JR, 1966, P NATL ACAD SCI USA, V56, P72, DOI 10.1073/pnas.56.1.72
   Fontenot JD, 2005, NAT IMMUNOL, V6, P1142, DOI 10.1038/ni1263
   Greten FR, 2004, CELL, V118, P285, DOI 10.1016/j.cell.2004.07.013
   Hare AA, 2010, BIOORG MED CHEM LETT, V20, P5811, DOI 10.1016/j.bmcl.2010.07.129
   Huang B, 2006, CANCER RES, V66, P1123, DOI 10.1158/0008-5472.CAN-05-1299
   Jiang H, 2000, ANNU REV IMMUNOL, V18, P185, DOI 10.1146/annurev.immunol.18.1.185
   Jiang H, 2004, J CLIN INVEST, V114, P1198, DOI 10.1172/JCI200423411
   Karin M, 2005, NAT REV IMMUNOL, V5, P749, DOI 10.1038/nri1703
   Khattri R, 2003, NAT IMMUNOL, V4, P337, DOI 10.1038/ni909
   Li Q, 2003, CANCER RES, V63, P2546
   Li XC, 2010, NAT REV NEPHROL, V6, P577, DOI 10.1038/nrneph.2010.101
   Liu YZ, 2008, NAT IMMUNOL, V9, P632, DOI 10.1038/ni.1607
   Liyanage UK, 2002, J IMMUNOL, V169, P2756, DOI 10.4049/jimmunol.169.5.2756
   Maharshak N, 2010, WORLD J GASTROENTERO, V16, P3258, DOI 10.3748/wjg.v16.i26.3258
   Malek TR, 2004, NAT REV IMMUNOL, V4, P665, DOI 10.1038/nri1435
   Mayer CT, 2011, EUR J IMMUNOL, V41, P716, DOI 10.1002/eji.201040913
   Mizue Y, 2005, P NATL ACAD SCI USA, V102, P14410, DOI 10.1073/pnas.0507189102
   Munn DH, 2006, IMMUNOL REV, V213, P146, DOI 10.1111/j.1600-065X.2006.00444.x
   Nelson BH, 2004, J IMMUNOL, V172, P3983, DOI 10.4049/jimmunol.172.7.3983
   Pautu Jeremy L, 2003, Natl Med J India, V16, P150
   Piersma SJ, 2008, HUM IMMUNOL, V69, P241, DOI 10.1016/j.humimm.2008.02.005
   Rifa'i M, 2004, J EXP MED, V200, P1123, DOI 10.1084/jem.20040395
   Rosenberg SA, 2008, NAT REV CANCER, V8, P299, DOI 10.1038/nrc2355
   Sakaguchi S, 2004, ANNU REV IMMUNOL, V22, P531, DOI 10.1146/annurev.immunol.21.120601.141122
   Santos L, 2001, CLIN EXP IMMUNOL, V123, P309, DOI 10.1046/j.1365-2249.2001.01423.x
   Sarantopoulos S, 2004, J CLIN INVEST, V114, P1218, DOI 10.1172/JCI200423152
   Sato E, 2005, P NATL ACAD SCI USA, V102, P18538, DOI 10.1073/pnas.0509182102
   Seruga B, 2008, NAT REV CANCER, V8, P887, DOI 10.1038/nrc2507
   Shevach EM, 2004, NAT MED, V10, P900, DOI 10.1038/nm0904-900
   Shi XR, 2006, IMMUNITY, V25, P595, DOI 10.1016/j.immuni.2006.08.020
   Shimizu T, 1999, BIOCHEM BIOPH RES CO, V264, P751, DOI 10.1006/bbrc.1999.1584
   Sun B, 2005, CLIN CANCER RES, V11, P1050
   TAETLE R, 1987, CANCER TREAT REP, V71, P297
   Wang HY, 2007, CURR OPIN IMMUNOL, V19, P217, DOI 10.1016/j.coi.2007.02.004
   Wang HY, 2004, IMMUNITY, V20, P107, DOI 10.1016/S1074-7613(03)00359-5
   Wang RF, 2002, IMMUNOL REV, V188, P65, DOI 10.1034/j.1600-065X.2002.18807.x
   Wilson JM, 2005, GASTROENTEROLOGY, V129, P1485, DOI 10.1053/j.gastro.2005.07.061
   Zhang L, 2003, NEW ENGL J MED, V348, P203, DOI 10.1056/NEJMoa020177
   Zou WP, 2006, NAT REV IMMUNOL, V6, P295, DOI 10.1038/nri1806
NR 51
TC 29
Z9 30
U1 0
U2 11
PU AMER ASSOC IMMUNOLOGISTS
PI BETHESDA
PA 9650 ROCKVILLE PIKE, BETHESDA, MD 20814 USA
SN 0022-1767
J9 J IMMUNOL
JI J. Immunol.
PD OCT 15
PY 2012
VL 189
IS 8
BP 3905
EP 3913
DI 10.4049/jimmunol.1102152
PG 9
WC Immunology
SC Immunology
GA 017LH
UT WOS:000309590900017
PM 22972922
OA Green Accepted, Bronze
DA 2021-05-03
ER

PT J
AU Prochazka, V
   Faber, E
   Raida, L
   Kapitanova, Z
   Langova, K
   Indrak, K
   Papajik, T
AF Prochazka, Vit
   Faber, Edgar
   Raida, Ludek
   Kapitanova, Zuzana
   Langova, Katerina
   Indrak, Karel
   Papajik, Tomas
TI High serum carbohydrate antigen-125 (CA-125) level predicts poor outcome
   in patients with follicular lymphoma independently of the FLIPI score
SO INTERNATIONAL JOURNAL OF HEMATOLOGY
LA English
DT Article
DE Follicular lymphoma; Chemotherapy; Autologous transplantation; CA-125;
   Prognosis
ID NON-HODGKINS-LYMPHOMA; INTERNATIONAL PROGNOSTIC INDEX; OVARIAN-CANCER;
   CELL LYMPHOMA; UNITED-STATES; CA125 LEVELS; TRANSPLANTATION;
   CHEMOTHERAPY; COMBINATION; SURVIVAL
AB Carbohydrate antigen-125 (CA-125) was established as a prognostic marker in cancer, especially in ovarian carcinoma. Many recent studies have also reported on the prognostic significance of CA-125 in patients with different types of lymphoma, but only a few studies have been carried out in patients treated with rituximab or high-dose therapy. The prognostic impact of CA-125 on a large cohort of patients with follicular lymphoma (FL) has not been studied. This study analyzed the prognostic significance of CA-125 levels in 116 prospectively enrolled patients with previously untreated FL. It showed that the CA-125 level at the time of treatment initiation correlates with the clinical stage, number of involved nodal areas, bulky disease, hemoglobin level, beta-2 microglobulin level, and lactate dehydrogenase level. Patients with CA-125 > 35 U/mL had significantly shorter progression-free (p < 0.001) and overall (p = 0.025) survival rates. Cox regression analysis identified high CA-125 levels as a prognostic factor for overall (HR 3.04, p = 0.05) and progression-free (HR 3.55, p < 0.001) survival rates independent of FLIPI score variables. CA-125 levels may help to refine risk assessment in the modern immunotherapy era.
C1 [Prochazka, Vit; Faber, Edgar; Raida, Ludek; Kapitanova, Zuzana; Indrak, Karel; Papajik, Tomas] Palacky Univ, Dept Hematooncol, Fac Med & Dent, Olomouc 77520, Czech Republic.
   [Langova, Katerina] Palacky Univ, Dept Med Biophys, Fac Med & Dent, Olomouc 77520, Czech Republic.
RP Papajik, T (corresponding author), Palacky Univ, Dept Hematooncol, Fac Med & Dent, IP Pavlova 6, Olomouc 77520, Czech Republic.
EM tomas.papajik@fnol.cz
RI Prochazka, Vit/AAI-5809-2020; Raida, Ludek/H-4826-2018
OI Raida, Ludek/0000-0003-4032-5793; Prochazka, Vit/0000-0002-9861-3117
FU Czech Ministry of EducationMinistry of Education, Youth & Sports - Czech
   Republic [MSM 6198959205]; Faculty of Medicine and Dentistry, Palacky
   University Olomouc [LF-2012-007]
FX Supported by grants from the Czech Ministry of Education (MSM
   6198959205) and Faculty of Medicine and Dentistry, Palacky University
   Olomouc (LF-2012-007).
CR BAST RC, 1983, NEW ENGL J MED, V309, P883, DOI 10.1056/NEJM198310133091503
   Benboubker L, 2000, ANN ONCOL, V11, P1485, DOI 10.1023/A:1026789232033
   Bonnet C, 2007, EUR J HAEMATOL, V78, P399, DOI 10.1111/j.1600-0609.2007.00843.x
   Buske C, 2006, BLOOD, V108, P1504, DOI 10.1182/blood-2006-01-013367
   Cheson BD, 1999, J CLIN ONCOL, V17, P1244, DOI 10.1200/JCO.1999.17.4.1244
   COLOMBAT P, 1990, EUR J CANCER, V26, P858, DOI 10.1016/0277-5379(90)90180-2
   Decaudin D, 1999, J CLIN ONCOL, V17, P2499, DOI 10.1200/JCO.1999.17.8.2499
   Dorigo O, 2011, CANCER PREV RES, V4, P1356, DOI 10.1158/1940-6207.CAPR-11-0378
   El Abd, 2009, J EGYPT NATL CANC I, V21, P209
   Emoto S, 2012, GASTRIC CANCER, V15, P154, DOI 10.1007/s10120-011-0091-8
   Federico M, 1998, HAEMATOLOGICA, V83, P800
   FISHER RI, 1993, NEW ENGL J MED, V328, P1002, DOI 10.1056/NEJM199304083281404
   Gui W, 2008, INT J BIOL MARKER, V23, P207
   Gutierrez A, 2010, INT J LAB HEMATOL, V32, P582, DOI 10.1111/j.1751-553X.2010.01225.x
   KABAWAT SE, 1983, INT J GYNECOL PATHOL, V2, P275, DOI 10.1097/00004347-198303000-00005
   Kubonishi I, 1997, BRIT J HAEMATOL, V98, P450, DOI 10.1046/j.1365-2141.1997.2383054.x
   Montoto S, 2004, ANN ONCOL, V15, P1484, DOI 10.1093/annonc/mdh406
   Morton LM, 2006, BLOOD, V107, P265, DOI 10.1182/blood-2005-06-2508
   Ojha RP, 2010, LEUKEMIA LYMPHOMA, V51, P1754, DOI 10.3109/10428194.2010.496881
   Prochazka V, 2009, BIOMED PAP, V153, P63, DOI 10.5507/bp.2009.011
   Rodriguez J M, 1994, Clin Oncol (R Coll Radiol), V6, P137, DOI 10.1016/S0936-6555(05)80119-0
   Solal-Celigny P, 2004, BLOOD, V104, P1258, DOI 10.1182/blood-2003-12-4434
   Solal-Celigny P, 2010, INT J HEMATOL, V92, P246, DOI 10.1007/s12185-010-0674-x
   Swenson WT, 2005, J CLIN ONCOL, V23, P5019, DOI 10.1200/JCO.2005.04.503
   Trneny M, 2007, KLIN ONKOLOGIE, V20, P341
   van de Schans SAM, 2009, ANN ONCOL, V20, P1697, DOI 10.1093/annonc/mdp053
   Wiernik Peter H, 2008, Clin Adv Hematol Oncol, V6, P527
NR 27
TC 3
Z9 3
U1 1
U2 3
PU SPRINGER TOKYO
PI TOKYO
PA 1-11-11 KUDAN-KITA, CHIYODA-KU, TOKYO, 102-0073, JAPAN
SN 0925-5710
J9 INT J HEMATOL
JI Int. J. Hematol.
PD JUL
PY 2012
VL 96
IS 1
BP 58
EP 64
DI 10.1007/s12185-012-1102-1
PG 7
WC Hematology
SC Hematology
GA 974JF
UT WOS:000306430100007
PM 22639051
DA 2021-05-03
ER

PT J
AU Jakobsche, CE
   McEnaney, PJ
   Zhang, AX
   Spiegel, DA
AF Jakobsche, Charles E.
   McEnaney, Patrick J.
   Zhang, Andrew X.
   Spiegel, David A.
TI Reprogramming Urokinase into an Antibody-Recruiting Anticancer Agent
SO ACS CHEMICAL BIOLOGY
LA English
DT Article
ID PLASMINOGEN-ACTIVATOR SYSTEM; SERINE PROTEASES; PROSTATE-CANCER;
   OVARIAN-CANCER; RECEPTOR; IMMUNOTHERAPY; INHIBITOR; THERAPY; INVASION;
   IMMUNITY
AB Synthetic compounds for controlling or creating human immunity have the potential to revolutionize disease treatment. Motivated by challenges in this arena, we report herein a strategy to target metastatic. cancer cells for immune-mediated destruction by targeting the urokinase-type plasminogen activator receptor (uPAR). Urokinase-type plasminogen activator (uPA) and uPAR are overexpressed on the surfaces of a wide range of invasive cancer cells and are believed to contribute substantially to the migratory propensities of these cells. The key component of our approach is an antibody-recruiting molecule that targets the urokinase receptor (ARM-U). This bifunctional construct is formed by selectively, covalently attaching an antibody-binding small molecule to the active site of the urokinase enzyme. We demonstrate that ARM-U is capable of directing antibodies to the surfaces of target cancer cells and mediating both antibody-dependent cellular phagocytosis (ADCP) and antibody-dependent cellular cytotoxicity (ADCC) against multiple human cancer cell lines. We believe that the reported strategy has the potential to inform novel treatment options for a variety of deadly, invasive cancers.
C1 [Jakobsche, Charles E.; McEnaney, Patrick J.; Zhang, Andrew X.; Spiegel, David A.] Yale Univ, Dept Chem, New Haven, CT 06520 USA.
RP Spiegel, DA (corresponding author), Yale Univ, Dept Chem, 225 Prospect St,POB 208107, New Haven, CT 06520 USA.
EM david.spiegel@yale.edu
RI McEnaney, Patrick/AAL-7714-2020
FU National Institute of HealthUnited States Department of Health & Human
   ServicesNational Institutes of Health (NIH) - USA [1DP2OD002913-01];
   Yale Cancer Center; OFFICE OF THE DIRECTOR, NATIONAL INSTITUTES OF
   HEALTHUnited States Department of Health & Human ServicesNational
   Institutes of Health (NIH) - USA [DP2OD002913] Funding Source: NIH
   RePORTER
FX This work was funded by the National Institute of Health through the NIH
   New Innovator Award number 1DP2OD002913-01 granted to D.A.S. C.E.J.
   acknowledges a Leslie Warner Postdoctoral Fellowship granted by the Yale
   Cancer Center.
CR Abes R, 2011, CANCER METAST REV, V30, P111, DOI 10.1007/s10555-011-9282-3
   Adams GP, 2005, NAT BIOTECHNOL, V23, P1147, DOI 10.1038/nbt1137
   Andreasen PA, 1997, INT J CANCER, V72, P1, DOI 10.1002/(SICI)1097-0215(19970703)72:1<1::AID-IJC1>3.0.CO;2-Z
   BINNEMA DJ, 1986, THROMB RES, V43, P569, DOI 10.1016/0049-3848(86)90077-0
   Blasi F, 2002, NAT REV MOL CELL BIO, V3, P932, DOI 10.1038/nrm977
   BOLTZNITULESCU G, 1995, J LEUKOCYTE BIOL, V58, P256
   Boyle P., 2008, WORLD CANC REPORT 20, P438
   Bracher M, 2007, J IMMUNOL METHODS, V323, P160, DOI 10.1016/j.jim.2007.04.009
   Carlson CB, 2007, ACS CHEM BIOL, V2, P119, DOI 10.1021/cb6003788
   Christiansen J, 2004, MOL CANCER THER, V3, P1493
   DANO K, 1994, FIBRINOLYSIS, V8, P189, DOI 10.1016/0268-9499(94)90717-X
   Del Rosso M, 2002, CLIN EXP METASTAS, V19, P193, DOI 10.1023/A:1015531321445
   Dubrovska A, 2011, ACS CHEM BIOL, V6, P1223, DOI 10.1021/cb200222s
   DUFFY MJ, 1988, CANCER, V62, P531, DOI 10.1002/1097-0142(19880801)62:3<531::AID-CNCR2820620315>3.0.CO;2-B
   Duffy MJ, 1996, CLIN CANCER RES, V2, P613
   DUFFY MJ, 1993, FIBRINOLYSIS, V7, P295, DOI 10.1016/0268-9499(93)90144-K
   Ertongur S, 2004, INT J CANCER, V110, P815, DOI 10.1002/ijc.20192
   Garbe C, 2011, ONCOLOGIST, V16, P5, DOI 10.1634/theoncologist.2010-0190
   Harbeck N, 2004, THROMB HAEMOSTASIS, V91, P450, DOI 10.1160/TH03-12-0798
   Harvey SR, 2003, CLIN CANCER RES, V9, P4935
   Herszenyi L, 1999, CANCER, V86, P1135, DOI 10.1002/(SICI)1097-0142(19991001)86:7<1135::AID-CNCR6>3.0.CO;2-2
   Imai K, 2006, NAT REV CANCER, V6, P714, DOI 10.1038/nrc1913
   Jemal A, 2010, CA-CANCER J CLIN, V60, P277, DOI 10.3322/caac.20073
   Jessani N, 2002, P NATL ACAD SCI USA, V99, P10335, DOI 10.1073/pnas.162187599
   Kantoff PW, 2010, NEW ENGL J MED, V363, P411, DOI 10.1056/NEJMoa1001294
   KETTNER C, 1981, METHOD ENZYMOL, V80, P826
   Konecny G, 2001, CLIN CANCER RES, V7, P1743
   Kute TE, 2009, CANCER IMMUNOL IMMUN, V58, P1889, DOI 10.1007/s00262-009-0700-0
   Liu SH, 2003, P NATL ACAD SCI USA, V100, P657, DOI 10.1073/pnas.0236849100
   Low PS, 2008, ACCOUNTS CHEM RES, V41, P120, DOI 10.1021/ar7000815
   Lu YJ, 2005, INT J CANCER, V116, P710, DOI 10.1002/ijc.21126
   Lu YJ, 2002, CANCER IMMUNOL IMMUN, V51, P153, DOI 10.1007/s00262-002-0266-6
   Madsen MA, 2006, J BIOL CHEM, V281, P15997, DOI 10.1074/jbc.M601223200
   Min HY, 1996, CANCER RES, V56, P2428
   Murelli RP, 2009, J AM CHEM SOC, V131, P17090, DOI 10.1021/ja906844e
   Nelson AL, 2009, NAT BIOTECHNOL, V27, P331, DOI 10.1038/nbt0409-331
   ORTEGA E, 1984, MOL IMMUNOL, V21, P883, DOI 10.1016/0161-5890(84)90143-3
   OSSOWSKI L, 1983, CELL, V35, P611, DOI 10.1016/0092-8674(83)90093-4
   Popkov M, 2006, INT J CANCER, V119, P1194, DOI 10.1002/ijc.21924
   Popkov M, 2009, P NATL ACAD SCI USA, V106, P4378, DOI 10.1073/pnas.0900147106
   QUAX PHA, 1991, J CELL BIOL, V115, P191, DOI 10.1083/jcb.115.1.191
   Rader C, 2003, P NATL ACAD SCI USA, V100, P5396, DOI 10.1073/pnas.0931308100
   Rajagopal V, 2000, J BIOL CHEM, V275, P7566, DOI 10.1074/jbc.275.11.7566
   Romer J, 2004, CURR PHARM DESIGN, V10, P2359, DOI 10.2174/1381612043383962
   Ross JS, 2005, CANCER METAST REV, V24, P521, DOI 10.1007/s10555-005-6194-0
   SAKSELA O, 1988, ANNU REV CELL BIOL, V4, P93, DOI 10.1146/annurev.cb.04.110188.000521
   Schmitt M, 2000, FIBRINOLYSIS PROTEOL, V14, P114, DOI 10.1054/fipr.2000.0079
   Sier CFM, 1998, CANCER RES, V58, P1843
   Spiegel DA, 2010, NAT CHEM BIOL, V6, P871, DOI 10.1038/nchembio.477
   SPRAGGON G, 1995, STRUCTURE, V3, P681, DOI 10.1016/S0969-2126(01)00203-9
   STUMP DC, 1986, J BIOL CHEM, V261, P1267
   Vallera DA, 2002, J NATL CANCER I, V94, P597
   WALKER B, 1984, THROMB RES, V34, P103, DOI 10.1016/0049-3848(84)90066-5
   Weiner GJ, 2007, IMMUNOL RES, V39, P271, DOI 10.1007/s12026-007-0073-4
   WILLIAMS EB, 1989, J BIOL CHEM, V264, P7536
   Zhu J, 2006, J IMMUNOL METHODS, V309, P25, DOI 10.1016/j.jim.2005.10.018
NR 56
TC 15
Z9 16
U1 1
U2 19
PU AMER CHEMICAL SOC
PI WASHINGTON
PA 1155 16TH ST, NW, WASHINGTON, DC 20036 USA
SN 1554-8929
J9 ACS CHEM BIOL
JI ACS Chem. Biol.
PD FEB
PY 2012
VL 7
IS 2
BP 315
EP 320
DI 10.1021/cb200374e
PG 6
WC Biochemistry & Molecular Biology
SC Biochemistry & Molecular Biology
GA 893EY
UT WOS:000300339600010
PM 22098560
OA Green Accepted
DA 2021-05-03
ER

PT J
AU Cho, HC
   Liao, CH
   Yu, AL
   Yu, J
AF Cho, Huan-Chieh
   Liao, Chien-Huang
   Yu, Alice L.
   Yu, John
TI Surface markers in stem cells and cancer from the perspective of
   glycomic analysis
SO INTERNATIONAL JOURNAL OF BIOLOGICAL MARKERS
LA English
DT Article
DE Surface markers; Glycan-targeted cancer detection and therapy;
   Glycoproteins; Glycosphingolipids; Human embryonic stem cells; Cancer
   stem cells
ID BREAST-CANCER; LUNG-CANCER; CARCINOEMBRYONIC-ANTIGEN; EPITHELIAL-CELLS;
   OVARIAN-CANCER; IDENTIFICATION; DIFFERENTIATION; EXPRESSION;
   GLYCOSPHINGOLIPIDS; ANTIBODY
AB Most cancers are detected when patients present with symptoms, and at that point the disease is usually quite advanced and often not curable. Therefore, new biomarkers are needed for detection and therapy. The recent success of using monoclonal antibodies against nonprotein gangliosides for the treatment of high-risk neuroblastoma provides an incentive to search for new glycan-targeted immunotherapies for cancer using markers found through glycomic analysis as targets. Since more than 85% of cell surface components are glycosylated, glycomic analysis is useful to probe systematically the cancer cell surface, in search for novel glycoproteins and glycolipids. Furthermore, cancer cells tend to dedifferentiate and express many oncofetoproteins, since human embryonic stem cells (ESCs) are derived from epiblast of embryo, representing the early stage of normal embryonic development before gastrulation. Unique ESC surface markers are likely to be found in cancer cells, but not in normal mature tissues. Moreover, stem cells and cancer cells share several common features in related regulatory mechanisms and signaling pathways. Thus, identification of the cancer stem cells in cancer and definition of the glycoproteomic changes that accompany their transformation are important for the development of strategies for early detection and treatment of cancer.
C1 [Cho, Huan-Chieh; Liao, Chien-Huang; Yu, John] Acad Sinica, Inst Cellular & Organism Biol, Taipei 115, Taiwan.
   [Yu, Alice L.; Yu, John] Acad Sinica, Genom Res Ctr, Taipei 115, Taiwan.
RP Yu, J (corresponding author), 128 Acad Rd,Sect 2, Taipei 115, Taiwan.
EM johnyu@gate.sinica.edu.tw
RI yu, john/AAA-9255-2021
OI yu, alice/0000-0003-2444-0505; Yu, John/0000-0002-3237-4272
FU National Science Council of TaiwanMinistry of Science and Technology,
   Taiwan [NSC99-3111-B-001-006]
FX This study was supported by a grant from the National Science Council of
   Taiwan, NSC99-3111-B-001-006.
CR Bertolini G, 2009, P NATL ACAD SCI USA, V106, P16281, DOI 10.1073/pnas.0905653106
   BREMER EG, 1984, J BIOL CHEM, V259, P4773
   Cardoso F, 2008, J CLIN ONCOL, V26, P729, DOI 10.1200/JCO.2007.14.3222
   Chang WW, 2008, P NATL ACAD SCI USA, V105, P11667, DOI 10.1073/pnas.0804979105
   Cho HC, 2011, CANCER RES, V71, P7250, DOI 10.1158/0008-5472.CAN-11-0903
   Crea F, 2011, J CLIN ONCOL, V29, P3488
   Crea F, 2011, J CLIN ONCOL, V29, P3487, DOI 10.1200/JCO.2011.37.0122
   Curtis SJ, 2010, CELL STEM CELL, V7, P127, DOI 10.1016/j.stem.2010.05.021
   Dube DH, 2005, NAT REV DRUG DISCOV, V4, P477, DOI 10.1038/nrd1751
   Eramo A, 2008, CELL DEATH DIFFER, V15, P504, DOI 10.1038/sj.cdd.4402283
   Fritsche HA, 1998, CLIN CHEM, V44, P1379
   Fujitani N, 2011, J BIOL CHEM, V286, P41669, DOI 10.1074/jbc.M111.301796
   GOLDENBERG DM, 1981, J CANCER RES CLIN, V101, P239, DOI 10.1007/BF00410109
   Green CL, 2000, LEUKEMIA, V14, P770, DOI 10.1038/sj.leu.2401736
   Hanada H, 2009, CLIN CHEM, V55, P1747, DOI 10.1373/clinchem.2008.121897
   Hanson SR, 2007, J AM CHEM SOC, V129, P7266, DOI 10.1021/ja0724083
   Harris L, 2007, J CLIN ONCOL, V25, P5287, DOI 10.1200/JCO.2007.14.2364
   Huang CS, 2010, J STEROID BIOCHEM, V118, P300, DOI 10.1016/j.jsbmb.2009.12.017
   Inoue A, 2005, PLOS MED, V2, P20, DOI 10.1371/journal.pmed.0020013
   Kelber JA, 2009, ONCOGENE, V28, P2324, DOI 10.1038/onc.2009.97
   Kemper K, 2010, CANCER RES, V70, P719, DOI 10.1158/0008-5472.CAN-09-1820
   Kim CFB, 2005, CELL, V121, P823, DOI 10.1016/j.cell.2005.03.032
   Klang SH, 2010, VALUE HEALTH, V13, P381, DOI 10.1111/j.1524-4733.2010.00724.x
   Kotton DN, 2003, AM J PHYSIOL-LUNG C, V284, pL990, DOI 10.1152/ajplung.00415.2002
   Lang HC, 2012, EUR J HEALTH ECON, V13, P347, DOI 10.1007/s10198-011-0307-1
   Liang YJ, 2011, STEM CELLS, V29, P1995, DOI 10.1002/stem.750
   Liang YJ, 2010, P NATL ACAD SCI USA, V107, P22564, DOI 10.1073/pnas.1007290108
   Liu R, 2007, NEW ENGL J MED, V356, P217, DOI 10.1056/NEJMoa063994
   McQualter JL, 2009, STEM CELLS, V27, P623, DOI 10.1634/stemcells.2008-0866
   Miharada K, 2011, CELL STEM CELL, V9, P330, DOI 10.1016/j.stem.2011.07.016
   Miraglia S, 1997, BLOOD, V90, P5013, DOI 10.1182/blood.V90.12.5013.5013_5013_5021
   O'Brien CA, 2007, NATURE, V445, P106, DOI 10.1038/nature05372
   Osman N, 2008, Ir Med J, V101, P245
   Perl AKT, 2005, AM J RESP CELL MOL, V33, P455, DOI 10.1165/rcmb.2005-0180OC
   POINTNER R, 1989, WIEN KLIN WOCHENSCHR, V101, P482
   Raiser DM, 2009, STEM CELLS, V27, P606, DOI 10.1002/stem.10
   Reya T, 2001, NATURE, V414, P105, DOI 10.1038/35102167
   Suh KS, 2010, EXPERT REV MOL DIAGN, V10, P1069, DOI 10.1586/ERM.10.87
   Todaro M, 2007, CELL STEM CELL, V1, P389, DOI 10.1016/j.stem.2007.08.001
   Tsoi DT, 2009, J CLIN ONCOL, V27
   Yu AL, 2010, NEW ENGL J MED, V363, P1324, DOI 10.1056/NEJMoa0911123
NR 41
TC 2
Z9 2
U1 0
U2 10
PU WICHTIG EDITORE
PI MILAN
PA 72/74 VIA FRIULI, 20135 MILAN, ITALY
SN 0393-6155
EI 1724-6008
J9 INT J BIOL MARKER
JI Int. J. Biol. Markers
PD OCT-DEC
PY 2012
VL 27
IS 4
BP E344
EP E352
DI 10.5301/JBM.2012.10361
PG 9
WC Biotechnology & Applied Microbiology; Oncology
SC Biotechnology & Applied Microbiology; Oncology
GA 267ER
UT WOS:000328080000008
PM 23250773
DA 2021-05-03
ER

PT J
AU Gottschalk, N
   Kimmig, R
   Lang, S
   Singh, M
   Brandau, S
AF Gottschalk, Nina
   Kimmig, Rainer
   Lang, Stephan
   Singh, Mahavir
   Brandau, Sven
TI Anti-Epidermal Growth Factor Receptor (EGFR) Antibodies Overcome
   Resistance of Ovarian Cancer Cells to Targeted Therapy and Natural
   Cytotoxicity
SO INTERNATIONAL JOURNAL OF MOLECULAR SCIENCES
LA English
DT Article
DE ovarian cancer; NK cell; cetuximab; EGFR; PstS-1; antibody-dependent
   cellular cytotoxicity
ID TYROSINE KINASE INHIBITOR; ADVANCED COLORECTAL-CANCER;
   GYNECOLOGIC-ONCOLOGY-GROUP; PHASE-II TRIAL; MYCOBACTERIUM-TUBERCULOSIS;
   PRIMARY PERITONEAL; CALMETTE-GUERIN; FAMILY-MEMBERS; FALLOPIAN-TUBE; NK
   CELLS
AB The poor outcome of advanced ovarian cancer under conventional therapy stimulated the exploration of new strategies to improve therapeutic efficacy. In our preclinical in vitro study we investigated a combination of targeted therapy and immunotherapy. Combination treatment with the anti-EGFR-antibody Cetuximab, related tyrosine kinase inhibitors (TKI) and cytolytic NK cells was tested against different ovarian cancer cell lines and primary tumour cells cultured from patient ascites. We found that selected ovarian cancer cells were susceptible to cetuximab and anti-EGFR-TKI-treatment, while the majority of cell lines were resistant to single or combination treatment with both substances. In addition, most ovarian cancer cells displayed low susceptibility to natural cytotoxicity of unstimulated NK cells. Notably, NK cytotoxicity against resistant ovarian cancer cells could be effectively enhanced by addition of Cetuximab mediating antibody-dependent cellular cytotoxicity (ADCC). Neither natural cytotoxicity nor ADCC of NK cells were negatively affected by the presence of TKIs. ADCC could be further increased when NK cells were pre-stimulated with monocytes and the immunostimulatory mycobacterial protein PstS-1. Our data suggest that targeted antibody therapy could be beneficial even against resistant tumour cells by augmenting supplementary cytolytic NK functions. Future studies should evaluate the combination of targeted therapy and immunotherapeutic approaches in patients with advanced ovarian cancer being resistant to standard treatment.
C1 [Gottschalk, Nina; Lang, Stephan; Brandau, Sven] Univ Duisburg Essen, Dept Otorhinolaryngol, D-45147 Essen, Germany.
   [Gottschalk, Nina; Kimmig, Rainer] Univ Duisburg Essen, Dept Gynecol & Obstet, D-45157 Essen, Germany.
   [Singh, Mahavir] Lionex Diagnost & Therapeut, D-38126 Braunschweig, Germany.
RP Brandau, S (corresponding author), Univ Duisburg Essen, Dept Otorhinolaryngol, D-45147 Essen, Germany.
EM nina.gottschalk@uk-essen.de; rainer.kimmig@uk-essen.de;
   stephan.lang@uk-essen.de; info@lionex.de; sven.brandau@uk-essen.de
RI Kimmig, Rainer/F-1176-2014
OI Brandau, Sven/0000-0002-2702-4163
FU IFORES-program (Interne Forschungsforderung) of the Medical Faculty of
   the University of Duisburg-Essen; DFG (Deutsche
   Forschungsgemeinschaft)German Research Foundation (DFG)
FX This work was supported by the IFORES-program (Interne
   Forschungsforderung) of the Medical Faculty of the University of
   Duisburg-Essen. We thank Michael Mallmann, (Life and Medical Sciences
   Institute, University of Bonn, Germany) for providing the ovarian cancer
   cell lines IGROV-1, SKOV-3 and OVCAR-3 and the Westdeutsches
   Tumorzentrum, University of Duisburg-Essen, Germany for the cell lines
   A2780 and JA-I. This study was not supported by any financial support.
   Open Access Publication was financed by the supporting program of the
   DFG (Deutsche Forschungsgemeinschaft).
CR Alter G, 2004, J IMMUNOL METHODS, V294, P15, DOI 10.1016/j.jim.2004.08.008
   Annunziata CM, 2010, CLIN CANCER RES, V16, P664, DOI 10.1158/1078-0432.CCR-09-2308
   Bartlett JMS, 1996, BRIT J CANCER, V73, P301, DOI 10.1038/bjc.1996.53
   Bijman MNA, 2009, ANTI-CANCER DRUG, V20, P450, DOI 10.1097/CAD.0b013e32832afc24
   Blank SV, 2010, GYNECOL ONCOL, V119, P451, DOI 10.1016/j.ygyno.2010.08.008
   Brandau S, 2001, INT J CANCER, V92, P697, DOI 10.1002/1097-0215(20010601)92:5<697::AID-IJC1245>3.0.CO;2-Z
   Chambers SK, 2010, CLIN CANCER RES, V16, P5320, DOI 10.1158/1078-0432.CCR-10-0974
   Ciardiello F, 2000, CLIN CANCER RES, V6, P2053
   FischerColbrie J, 1997, ANTICANCER RES, V17, P613
   Gordon AN, 2005, INT J GYNECOL CANCER, V15, P785, DOI 10.1111/j.1525-1438.2005.00137.x
   Grunt TW, 2009, BIOCHEM BIOPH RES CO, V385, P454, DOI 10.1016/j.bbrc.2009.05.085
   Howlader N.N.A., 2019, SEER CANC STAT REV 1
   Huang SM, 2004, CANCER RES, V64, P5355, DOI 10.1158/0008-5472.CAN-04-0562
   Huether A, 2005, BIOCHEM PHARMACOL, V70, P1568, DOI 10.1016/j.bcp.2005.09.007
   Janjigian YY, 2011, CLIN CANCER RES, V17, P2521, DOI 10.1158/1078-0432.CCR-10-2662
   Jung SB, 2006, INFECT IMMUN, V74, P2686, DOI 10.1128/IAI.74.5.2686-2696.2006
   Karapetis CS, 2008, NEW ENGL J MED, V359, P1757, DOI 10.1056/NEJMoa0804385
   Konner J, 2008, GYNECOL ONCOL, V110, P140, DOI 10.1016/j.ygyno.2008.04.018
   LAMM DL, 1991, NEW ENGL J MED, V325, P1205, DOI 10.1056/NEJM199110243251703
   Lynch TJ, 2004, NEW ENGL J MED, V350, P2129, DOI 10.1056/NEJMoa040938
   Mendelsohn J, 2003, J CLIN ONCOL, V21, P2787, DOI 10.1200/JCO.2003.01.504
   MOSMANN T, 1983, J IMMUNOL METHODS, V65, P55, DOI 10.1016/0022-1759(83)90303-4
   Pautier P, 2010, GYNECOL ONCOL, V116, P157, DOI 10.1016/j.ygyno.2009.10.076
   Phelps SLB, 2008, GYNECOL ONCOL, V109, P411, DOI 10.1016/j.ygyno.2008.02.030
   Posadas EM, 2007, CANCER-AM CANCER SOC, V109, P1323, DOI 10.1002/cncr.22545
   Prewett M, 1996, INT J ONCOL, V9, P217
   Riccardi C, 2006, NAT PROTOC, V1, P1458, DOI 10.1038/nprot.2006.238
   Rodriguez A, 2003, VACCINE, V21, P458, DOI 10.1016/S0264-410X(02)00478-4
   Salih J, 2010, INT J CANCER, V127, P2119, DOI 10.1002/ijc.25233
   Sanchez A, 2009, SCAND J IMMUNOL, V69, P20, DOI 10.1111/j.1365-3083.2008.02193.x
   Sanger C, 2004, BMC CANCER, V4, DOI 10.1186/1471-2407-4-86
   Schilder RJ, 2005, CLIN CANCER RES, V11, P5539, DOI 10.1158/1078-0432.CCR-05-0462
   Schilder RJ, 2009, GYNECOL ONCOL, V113, P21, DOI 10.1016/j.ygyno.2008.12.003
   Screpanti V, 2005, MOL IMMUNOL, V42, P495, DOI 10.1016/j.molimm.2004.07.033
   Secord AA, 2008, GYNECOL ONCOL, V108, P493, DOI 10.1016/j.ygyno.2007.11.029
   SINGH M, 1992, GENE, V117, P53, DOI 10.1016/0378-1119(92)90489-C
   Suttmann H, 2004, J UROLOGY, V172, P1490, DOI 10.1097/01.ju.0000131944.52354.63
   Tanaka Y, 2011, CANCER BIOL THER, V11, P50, DOI 10.4161/cbt.11.1.13877
   Vasey PA, 2008, BRIT J CANCER, V98, P1774, DOI 10.1038/sj.bjc.6604371
   Weickhardt AJ, 2012, J CLIN ONCOL, V30, P1505, DOI 10.1200/JCO.2011.38.6599
   Wheeler DL, 2008, ONCOGENE, V27, P3944, DOI 10.1038/onc.2008.19
   Zhang W, 2007, J CLIN ONCOL, V25, P3712, DOI 10.1200/JCO.2006.08.8021
NR 42
TC 14
Z9 15
U1 0
U2 16
PU MDPI AG
PI BASEL
PA POSTFACH, CH-4005 BASEL, SWITZERLAND
SN 1661-6596
J9 INT J MOL SCI
JI Int. J. Mol. Sci.
PD SEP
PY 2012
VL 13
IS 9
BP 12000
EP 12016
DI 10.3390/ijms130912000
PG 17
WC Biochemistry & Molecular Biology; Chemistry, Multidisciplinary
SC Biochemistry & Molecular Biology; Chemistry
GA 012YN
UT WOS:000309272700082
PM 23109896
OA DOAJ Gold, Green Published
DA 2021-05-03
ER

PT J
AU Tiriveedhi, V
   Sarma, NJ
   Subramanian, V
   Fleming, TP
   Gillanders, WE
   Mohanakumar, T
AF Tiriveedhi, Venkataswarup
   Sarma, Nayan J.
   Subramanian, Vijay
   Fleming, Timothy P.
   Gillanders, William E.
   Mohanakumar, Thallachallour
TI Identification of HLA-A24-restricted CD8(+) cytotoxic T-cell epitopes
   derived from mammaglobin-A, a human breast cancer-associated antigen
SO HUMAN IMMUNOLOGY
LA English
DT Article
DE Vaccine; HLA-A24; CD8 T cell; Mammaglobin-A; Breast cancer
ID DNA VACCINATION; OVARIAN-CANCER; GENE FAMILY; PEPTIDE; LYMPHOCYTES;
   IMMUNOTHERAPY; EXPRESSION; GENERATION; PREDICTION; INDUCTION
AB Human breast cancer-associated antigen, mammaglobin-A (Mam-A), potentially offers a novel therapeutic target as a breast cancer vaccine. In this study, we define the CD8(+) cytotoxic T lymphocyte (CTL) response to Mam-A-derived candidate epitopes presented in the context of HLA-A24 (A*2402). HLA-A24 has a frequency of 72% in Japanese, 27% in Asian Indian, and 18% in Caucasian populations. Using a human leukocyte antigen (HLA)-binding prediction algorithm we identified 7 HLA-A24-restricted Mam-A-derived candidate epitopes (MAA24.1-7). Membrane stabilization studies with TAP-deficient T2 cells transfected with HLA-A2402 (T2.A24) indicated that MAA24.2 (CYAGSGCPL) and MAA24.4 (ETLSNVEVF) have the highest HLA-A24 binding affinity. Further, 2 CD8(+) CTL cell lines generated in vitro against T2.A24 cells individually loaded with Mam-A-derived candidate epitopes demonstrated significant cytotoxic activity against MAA24.2 and MAA24.4. In addition, the same CD8(+) CTL lines lysed the HLA-A24'/Mam-A' stable transfected human breast cancer cell lines AU565 and MDA-MB-361. However, these CTLs had no cytotoxicity against HLA-A24(-)/Mam-A(+) and HLA-A24(+)/Mam-A(-) breast cancer cell lines. In summary, our results define HLA-A24-restricted, Mam-A-derived, CD8(+) CTL epitopes that can potentially be employed for Mam-A-based breast cancer vaccine therapy to breast cancer patients with HLA-A24 phenotype. (C) 2012 American Society for Histocompatibility and Immunogenetics. Published by Elsevier Inc. All rights reserved.
C1 [Tiriveedhi, Venkataswarup; Sarma, Nayan J.; Subramanian, Vijay; Fleming, Timothy P.; Gillanders, William E.; Mohanakumar, Thallachallour] Washington Univ, Sch Med, Dept Surg, St Louis, MO 63110 USA.
   [Mohanakumar, Thallachallour] Washington Univ, Sch Med, Dept Pathol & Immunol, St Louis, MO 63110 USA.
RP Mohanakumar, T (corresponding author), Washington Univ, Sch Med, Dept Surg, St Louis, MO 63110 USA.
EM kumart@wustl.edu
FU DOD/CDMRP-BCRPUnited States Department of Defense [W81XWH-06-1-0677];
   BJC Foundation; NATIONAL CANCER INSTITUTEUnited States Department of
   Health & Human ServicesNational Institutes of Health (NIH) - USANIH
   National Cancer Institute (NCI) [P30CA091842] Funding Source: NIH
   RePORTER
FX This project was funded by DOD/CDMRP-BCRP W81XWH-06-1-0677 (WG). TM is
   funded by the BJC Foundation. The authors thank Ms Billie Glasscock for
   her assistance in submitting the manuscript.
CR ADA GL, 1990, LANCET, V335, P523, DOI 10.1016/0140-6736(90)90748-T
   Basha HI, 2011, BREAST CANCER RES TR, V127, P81, DOI 10.1007/s10549-010-0975-z
   Bharat A, 2008, BREAST CANCER RES TR, V110, P453, DOI 10.1007/s10549-007-9741-2
   Bocchia M, 2000, HAEMATOLOGICA, V85, P1172
   Bousso P, 2000, MICROBES INFECT, V2, P425, DOI 10.1016/S1286-4579(00)00324-5
   Calarota S, 1998, LANCET, V351, P1320, DOI 10.1016/S0140-6736(97)09440-3
   Date Y, 1996, TISSUE ANTIGENS, V47, P93, DOI 10.1111/j.1399-0039.1996.tb02520.x
   FINN OJ, 1995, IMMUNOL REV, V145, P61, DOI 10.1111/j.1600-065X.1995.tb00077.x
   Flower DR, 2003, TRENDS IMMUNOL, V24, P667, DOI 10.1016/j.it.2003.10.006
   Huang CH, 2005, GENE THER, V12, P1180, DOI 10.1038/sj.gt.3302519
   Jaramillo A, 2004, BREAST CANCER RES TR, V88, P29, DOI 10.1007/s10549-004-8918-1
   Jaramillo A, 2002, INT J CANCER, V102, P499, DOI 10.1002/ijc.10736
   Kuhns JJ, 1999, J BIOL CHEM, V274, P36422, DOI 10.1074/jbc.274.51.36422
   Liu W, 2006, BMC BIOINFORMATICS, V7, DOI 10.1186/1471-2105-7-182
   Lohrisch C, 2001, Clin Breast Cancer, V2, P129, DOI 10.3816/CBC.2001.n.017
   Narayanan K, 2004, JNCI-J NATL CANCER I, V96, P1388, DOI 10.1093/jnci/djh261
   OAKS MK, 1994, CANCER RES, V54, P1627
   Olin JJ, 2000, ONCOLOGY-NY, V14, P629
   PEOPLES GE, 1995, P NATL ACAD SCI USA, V92, P432, DOI 10.1073/pnas.92.2.432
   Sato Y, 1996, SCIENCE, V273, P352, DOI 10.1126/science.273.5273.352
   SLAMON DJ, 1989, SCIENCE, V244, P707, DOI 10.1126/science.2470152
   Tammen H, 2003, BREAST CANCER RES TR, V79, P83, DOI 10.1023/A:1023309621042
   Tanaka Y, 2001, INT J CANCER, V94, P540, DOI 10.1002/ijc.1508
   Tykodi SS, 2008, EXPERT OPIN BIOL TH, V8, P1947, DOI 10.1517/14712590802567298 
   Ulmer JB, 1996, IMMUNOLOGY, V89, P59, DOI 10.1046/j.1365-2567.1996.d01-718.x
   Wang BM, 2009, SCIENCE, V326, P871, DOI 10.1126/science.1177627
   Wang RB, 1998, SCIENCE, V282, P476, DOI 10.1126/science.282.5388.476
   Watson MA, 1999, CANCER RES, V59, P3028
   Watson MA, 1996, CANCER RES, V56, P860
   Zoller M, 2001, J IMMUNOL, V166, P3440, DOI 10.4049/jimmunol.166.5.3440
NR 30
TC 8
Z9 9
U1 1
U2 8
PU ELSEVIER SCIENCE INC
PI NEW YORK
PA 360 PARK AVE SOUTH, NEW YORK, NY 10010-1710 USA
SN 0198-8859
J9 HUM IMMUNOL
JI Hum. Immunol.
PD JAN
PY 2012
VL 73
IS 1
BP 11
EP 16
DI 10.1016/j.humimm.2011.10.017
PG 6
WC Immunology
SC Immunology
GA 878HU
UT WOS:000299246900002
PM 22074997
OA Green Accepted
DA 2021-05-03
ER

PT J
AU Moreaux, J
   Kassambara, A
   Hose, D
   Klein, B
AF Moreaux, Jerome
   Kassambara, Alboukadel
   Hose, Dirk
   Klein, Bernard
TI STEAP1 is overexpressed in cancers: A promising therapeutic target
SO BIOCHEMICAL AND BIOPHYSICAL RESEARCH COMMUNICATIONS
LA English
DT Article
DE STEAP1; Gene expression profiling; Cancer
ID 6-TRANSMEMBRANE EPITHELIAL ANTIGEN; GENE-EXPRESSION SIGNATURE;
   ADENOCARCINOMA; CLASSIFICATION; PREDICTION; PHENOTYPE; DATABASE;
   REVEALS; DISEASE; TISSUE
AB The six-transmembrane epithelial antigen of prostate (STEAP) protein was identified in advanced prostate cancer and is up-regulated in multiple cancer cell lines, including prostate, bladder, colon, ovarian, and Ewing sarcoma. STEAP1 was described as a suitable antigen for T-cell-based or antibody-based immunotherapy.
   We have investigated the expression of STEAP1 in 40 human tumor types - brain, epithelial, lymphoid and in their normal tissue counterparts using publicly available gene expression data, including the Oncomine Cancer Microarray database. STEAP1 was found significantly overexpressed in 11 cancers. In addition, high STEAP1 expression was associated with poor overall survival in colorectal cancer, diffuse large B cell lymphoma, acute myeloid leukemia and multiple myeloma.
   Taken together, these data suggest that STEAP1 is a potential therapeutic target for T-cell based immunotherapy or antibody therapy in a large panel of cancers. (C) 2012 Elsevier Inc. All rights reserved.
C1 [Moreaux, Jerome] Univ Montpellier I, INSERM, U1040, Inst Res Biotherapy,CHU Montpellier, F-34285 Montpellier, France.
   [Moreaux, Jerome; Kassambara, Alboukadel; Klein, Bernard] INSERM, U1040, F-34197 Montpellier, France.
   [Klein, Bernard] Univ Montpellier I, UFR Med, F-34285 Montpellier, France.
   [Hose, Dirk] Univ Klinikum Heidelberg, Med Klin & Poliklin 5, Heidelberg, Germany.
RP Moreaux, J (corresponding author), Univ Montpellier I, INSERM, U1040, Inst Res Biotherapy,CHU Montpellier, Av Augustin Fliche, F-34285 Montpellier, France.
EM jerome.moreaux@inserm.fr
OI Moreaux, Jerome/0000-0002-5717-3207
FU ARC (Paris France) [SL220110603450]; European CommunityEuropean
   Commission; ANR emergenceFrench National Research Agency (ANR);
   FEDEREuropean Commission [141786, 42667]; INCa-Canceropole GSO from the
   Hopp-Foundation, Germany [2012-011]; University of Heidelberg, Germany;
   National Centre for Tumor Diseases, Heidelberg, Germany; Tumorzentrum
   Heidelberg/Mannheim, Germany; Deutsche Krebshilfe, Bonn, GermanyDeutsche
   Krebshilfe; Deutsche Forschungsgemeinschaft, Bonn, GermanyGerman
   Research Foundation (DFG)
FX This work was supported by grants from ARC (SL220110603450, Paris
   France), the European Community (FP7-OVERMYR), ANR emergence, FEDER
   (141786 and 42667), INCa-Canceropole GSO (2012-011) from the
   Hopp-Foundation, Germany, the University of Heidelberg, Germany, the
   National Centre for Tumor Diseases, Heidelberg, Germany, the
   Tumorzentrum Heidelberg/Mannheim, Germany, and the Deutsche Krebshilfe,
   Bonn, Germany, the Deutsche Forschungsgemeinschaft, Bonn, Germany. We
   thank the Microarray Core Facility of IRB
   (http://irb.montp.inserm.fr/en/index.php?page=Plateau&IdEquipe=6) and
   the cytometry platform of the Institute of Research in Biotherapy
   (http://irb.montp.inserm.fr/en/index.php?page=Plateau&IdEquipe=3,
   MontpellierRioImaging).
CR Alves PMS, 2006, CANCER IMMUNOL IMMUN, V55, P1515, DOI 10.1007/s00262-006-0165-3
   Andersson A, 2007, LEUKEMIA, V21, P1198, DOI 10.1038/sj.leu.2404688
   Azumi M, 2010, J UROLOGY, V183, P2036, DOI 10.1016/j.juro.2009.12.094
   Badea L, 2008, HEPATO-GASTROENTEROL, V55, P2016
   Basso K, 2005, NAT GENET, V37, P382, DOI 10.1038/ng1532
   Boswell CA, 2011, BIOCONJUGATE CHEM, V22, P1994, DOI 10.1021/bc200212a
   Challita-Eid PM, 2007, CANCER RES, V67, P5798, DOI 10.1158/0008-5472.CAN-06-3849
   Durig J, 2007, LEUKEMIA, V21, P2153, DOI 10.1038/sj.leu.2404877
   Elfilali A, 2006, NUCLEIC ACIDS RES, V34, pD613, DOI 10.1093/nar/gkj022
   Garber ME, 2001, P NATL ACAD SCI USA, V98, P13784, DOI 10.1073/pnas.241500798
   Ginos MA, 2004, CANCER RES, V64, P55, DOI 10.1158/0008-5472.CAN-03-2144
   Grunewald TGP, 2012, MOL CANCER RES, V10, P52, DOI 10.1158/1541-7786.MCR-11-0524
   Hao Y, 2006, GASTROENTEROLOGY, V131, P925, DOI 10.1053/j.gastro.2006.04.026
   Hou J, 2010, PLOS ONE, V5, DOI 10.1371/journal.pone.0010312
   Hubert RS, 1999, P NATL ACAD SCI USA, V96, P14523, DOI 10.1073/pnas.96.25.14523
   Iacobuzio-Donahue CA, 2003, AM J PATHOL, V162, P1151, DOI 10.1016/S0002-9440(10)63911-9
   Kassambara A., 2011, HAEMATOLOGICA
   Kassambara A, 2009, BIOCHEM BIOPH RES CO, V379, P840, DOI 10.1016/j.bbrc.2008.12.093
   Kimchi ET, 2005, CANCER RES, V65, P3146, DOI 10.1158/0008-5472.CAN-04-2490
   Krupa M, 2011, VACCINE, V29, P1504, DOI 10.1016/j.vaccine.2010.12.016
   Landi MT, 2008, PLOS ONE, V3, DOI 10.1371/journal.pone.0001651
   Le Carrour T, 2010, OPEN BIOINFORMATICS, V4, P5, DOI [DOI 10.2174/1875036201004010005, 10.2174/1875036201004010005]
   Lee J, 2006, CANCER CELL, V9, P391, DOI 10.1016/j.ccr.2006.03.030
   Luo J, 2009, CELL, V136, P823, DOI 10.1016/j.cell.2009.02.024
   Machlenkin A, 2005, CANCER RES, V65, P6435, DOI 10.1158/0008-5472.CAN-05-0133
   Pan Yu-zhuo, 2008, Zhonghua Yi Xue Za Zhi, V88, P641
   Reme T, 2008, BMC BIOINFORMATICS, V9, DOI 10.1186/1471-2105-9-16
   Rhodes DR, 2004, NEOPLASIA, V6, P1, DOI 10.1016/S1476-5586(04)80047-2
   Rodeberg DA, 2005, CLIN CANCER RES, V11, P4545, DOI 10.1158/1078-0432.CCR-04-2235
   Segara D, 2005, CLIN CANCER RES, V11, P3587, DOI 10.1158/1078-0432.CCR-04-1813
   Singh D, 2002, CANCER CELL, V1, P203, DOI 10.1016/S1535-6108(02)00030-2
   Stearman RS, 2005, AM J PATHOL, V167, P1763, DOI 10.1016/S0002-9440(10)61257-6
   Su LJ, 2007, BMC GENOMICS, V8, DOI 10.1186/1471-2164-8-140
   SZATROWSKI TP, 1991, CANCER RES, V51, P794
   Toruner GA, 2004, CANCER GENET CYTOGEN, V154, P27, DOI 10.1016/j.cancergencyto.2004.01.026
   Vanaja DK, 2003, CANCER RES, V63, P3877
   Wachi S, 2005, BIOINFORMATICS, V21, P4205, DOI 10.1093/bioinformatics/bti688
   Welsh JB, 2001, CANCER RES, V61, P5974
   Ye H, 2008, BMC GENOMICS, V9, DOI 10.1186/1471-2164-9-69
   Zhan F, 2006, BLOOD, V108, P2020, DOI 10.1182/blood-2005-11-013458
NR 40
TC 31
Z9 32
U1 0
U2 16
PU ACADEMIC PRESS INC ELSEVIER SCIENCE
PI SAN DIEGO
PA 525 B ST, STE 1900, SAN DIEGO, CA 92101-4495 USA
SN 0006-291X
EI 1090-2104
J9 BIOCHEM BIOPH RES CO
JI Biochem. Biophys. Res. Commun.
PD DEC 14
PY 2012
VL 429
IS 3-4
BP 148
EP 155
DI 10.1016/j.bbrc.2012.10.123
PG 8
WC Biochemistry & Molecular Biology; Biophysics
SC Biochemistry & Molecular Biology; Biophysics
GA 056TL
UT WOS:000312514200005
PM 23142226
DA 2021-05-03
ER

PT J
AU Kim, JE
   Jang, MJ
   Lee, JI
   Chung, YH
   Jeong, JH
   Hung, CF
   Kim, D
AF Kim, Jee-Eun
   Jang, Min-Ja
   Lee, Ji-In
   Chung, Yoon Hee
   Jeong, Ji Hoon
   Hung, Chien-Fu
   Kim, Daejin
TI Cancer Cells Containing Nanoscale Chemotherapeutic Drugs Generate
   Antiovarian Cancer-specific CD4(+) T Cells in Peritoneal Space
SO JOURNAL OF IMMUNOTHERAPY
LA English
DT Article
DE MOSEC; doxorubicin; cisplatin; CD4
ID EPITHELIAL OVARIAN-CANCER; TUMOR-CELLS; DENDRITIC CELLS;
   CLINICAL-APPLICATIONS; ANTITUMOR IMMUNITY; PANCREATIC-CANCER; AUTOLOGOUS
   TUMOR; VACCINE; DOXORUBICIN; IMMUNOTHERAPY
AB Owing to the poor prognosis of patients with ovarian cancer, new treatment strategies immediately need to be developed. Although several immunotherapeutic approaches have been examined for the treatment of advanced stage ovarian cancer, their implementation in clinical practice remains low. We previously showed doxorubicin-treated murine ovarian cancer cells [murine ovarian surface epithelial cells (MOSECs)] are able to deliver drug to adjacent cells in vivo to eradicate tumor cells. In this study, we hypothesized that irradiated tumor cell treated with anticancer drugs may kill other cancer cell by cell to cell contact and also by generating antitumor immune responses. The MOSECs treated with anticancer drugs (doxorubicin and cisplatin) died through apoptosis, and this was increased in accordance with the dose of drug. The cleaved caspase-3 expression was significantly increased in the MOSECs coexposed with doxorubicin and cisplatin. Anticancer drug-treated MOSECs generated MOSEC-specific CD4(+) T-cell immune responses. Bone marrow-derived dendritic cells expressed upregulated IL-12p40 mRNA but IL-6 and IL-10 mRNA downregulated after coculture with MOSECs cotreated with doxorubicin and cisplatin. Furthermore, the mice vaccinated with MOSECs cotreated with doxorubicin and cisplatin had enhanced antitumor immunity and prolonged survival. We also observed that CD4(+) T cells and natural killer cells are essential for the antitumor immunity generated by vaccination with anticancer drug-loaded MOSECs. These findings suggest that irradiated MOSECs treated with anticancer drugs could be a new immune-therapeutic strategy against advanced ovarian cancers.
C1 [Kim, Jee-Eun; Jang, Min-Ja; Lee, Ji-In; Chung, Yoon Hee; Kim, Daejin] Chung Ang Univ, Coll Med, Dept Anat, Seoul 156756, South Korea.
   [Jeong, Ji Hoon] Chung Ang Univ, Coll Med, Dept Pharmacol, Seoul 156756, South Korea.
   [Kim, Daejin] Chung Ang Univ, Coll Med, Res Inst Translat Syst Biom, Seoul 156756, South Korea.
   [Hung, Chien-Fu] Johns Hopkins Med Inst, Dept Pathol, Baltimore, MD 21205 USA.
   [Hung, Chien-Fu] Johns Hopkins Med Inst, Dept Obstet & Gynecol, Baltimore, MD 21205 USA.
RP Kim, D (corresponding author), Chung Ang Univ, Coll Med, Dept Anat, Seoul 156756, South Korea.
EM kimdj@cau.ac.kr
FU National Research Foundation of Korea(NRF)National Research Foundation
   of Korea; Ministry of Education, Science and TechnologyMinistry of
   Education, Science and Technology, Republic of Korea [MEST-2009-0065166]
FX This study was supported by Basic Science Research Program through the
   National Research Foundation of Korea(NRF) funded by the Ministry of
   Education, Science and Technology(MEST-2009-0065166).
CR AUGEY V, 1995, J PHARMACEUT BIOMED, V13, P1173, DOI 10.1016/0731-7085(95)01544-U
   Baxevanis CN, 2000, J IMMUNOL, V164, P3902, DOI 10.4049/jimmunol.164.7.3902
   BENJAMIN RS, 1977, CANCER RES, V37, P1416
   Berd D, 1998, SEMIN ONCOL, V25, P646
   BRONCHUD MH, 1990, CANCER CHEMOTH PHARM, V25, P435, DOI 10.1007/BF00686055
   Casares N, 2005, J EXP MED, V202, P1691, DOI 10.1084/jem.20050915
   Chang K, 1996, P NATL ACAD SCI USA, V93, P136, DOI 10.1073/pnas.93.1.136
   Chaudhry A, 2011, IMMUNITY, V34, P566, DOI 10.1016/j.immuni.2011.03.018
   Covens A, 2002, GYNECOL ONCOL, V85, P71, DOI 10.1006/gyno.2001.6552
   Disis ML, 2004, J CLIN IMMUNOL, V24, P571, DOI 10.1023/B:JOCI.0000040928.67495.52
   Disis ML, 2002, J CLIN ONCOL, V20, P2624, DOI 10.1200/JCO.2002.06.171
   Eralp Y, 2004, BREAST CANCER RES, V6, pR275, DOI 10.1186/bcr787
   Fewell JG, 2009, J GENE MED, V11, P718, DOI 10.1002/jgm.1356
   Haruta H, 2011, INVEST OPHTH VIS SCI, V52, P3264, DOI 10.1167/iovs.10-6272
   Hoffmann TK, 2000, CANCER RES, V60, P3542
   Hunder NN, 2008, NEW ENGL J MED, V358, P2698, DOI 10.1056/NEJMoa0800251
   Jaffee EM, 2001, J CLIN ONCOL, V19, P145, DOI 10.1200/JCO.2001.19.1.145
   Jemal A, 2006, CA-CANCER J CLIN, V56, P106, DOI 10.3322/canjclin.56.2.106
   Kawasaki K, 2001, J ENDOTOXIN RES, V7, P232, DOI 10.1179/096805101101532738
   Kayashima H, 2010, J IMMUNOL, V185, P698, DOI 10.4049/jimmunol.0900187
   Kennedy R, 2008, IMMUNOL REV, V222, P129, DOI 10.1111/j.1600-065X.2008.00616.x
   Kim D, 2008, GENE THER, V15, P1176, DOI 10.1038/gt.2008.79
   Kim DJ, 2007, HUM GENE THER, V18, P1129, DOI 10.1089/hum.2007.090
   Kim D, 2010, J BIOMED SCI, V17, DOI 10.1186/1423-0127-17-61
   Laheru D, 2001, CANCER J, V7, P324
   Marsh S, 2009, INT J GYNECOL CANCER, V19, pS30, DOI 10.1111/IGC.0b013e3181c10513
   Odunsi K, 2003, CANCER RES, V63, P6076
   Perez-Diez A, 2007, BLOOD, V109, P5346, DOI 10.1182/blood-2006-10-051318
   Pruefer FG, 2008, J CHEMOTHERAPY, V20, P348, DOI 10.1179/joc.2008.20.3.348
   Roby KF, 2000, CARCINOGENESIS, V21, P585, DOI 10.1093/carcin/21.4.585
   Salgia R, 2003, J CLIN ONCOL, V21, P624, DOI 10.1200/JCO.2003.03.091
   Sandmaier BM, 1999, J IMMUNOTHER, V22, P54, DOI 10.1097/00002371-199901000-00008
   Schnurr M, 2002, CANCER RES, V62, P2347
   Shaif-Muthana M, 2000, CANCER RES, V60, P6441
   SLEIJFER DT, 1985, PHARM WEEKBLAD, V7, P237, DOI 10.1007/BF01959196
   Steinman RM, 2004, SCIENCE, V305, P197, DOI 10.1126/science.1099688
   Sun L, 2010, IMMUNOL CELL BIOL, V88, P612, DOI 10.1038/icb.2010.41
   Takeda K, 2003, ANNU REV IMMUNOL, V21, P335, DOI 10.1146/annurev.immunol.21.120601.141126
   Tseng CW, 2008, CLIN CANCER RES, V14, P3185, DOI 10.1158/1078-0432.CCR-08-0037
   Vlad AM, 2004, ADV IMMUNOL, V82, P249, DOI 10.1016/S0065-2776(04)82006-6
   Zitvogel L, 2004, ADV IMMUNOL, V84, P131, DOI 10.1016/S0065-2776(04)84004-5
NR 41
TC 9
Z9 9
U1 1
U2 5
PU LIPPINCOTT WILLIAMS & WILKINS
PI PHILADELPHIA
PA 530 WALNUT ST, PHILADELPHIA, PA 19106-3621 USA
SN 1524-9557
J9 J IMMUNOTHER
JI J. Immunother.
PD JAN
PY 2012
VL 35
IS 1
BP 1
EP 13
DI 10.1097/CJI.0b013e3182328569
PG 13
WC Oncology; Immunology; Medicine, Research & Experimental
SC Oncology; Immunology; Research & Experimental Medicine
GA 865QZ
UT WOS:000298326700001
PM 22130157
DA 2021-05-03
ER

PT J
AU Leffers, N
   Vermeij, R
   Hoogeboom, BN
   Schulze, UR
   Wolf, R
   Hamming, IE
   van der Zee, AG
   Melief, KJ
   van der Burg, SH
   Daemen, T
   Nijman, HW
AF Leffers, Ninke
   Vermeij, Renee
   Hoogeboom, Baukje-Nynke
   Schulze, Ute R.
   Wolf, Rinze
   Hamming, Ineke E.
   van der Zee, Ate G.
   Melief, Kees J.
   van der Burg, Sjoerd H.
   Daemen, Toos
   Nijman, Hans W.
TI Long-term clinical and immunological effects of p53-SLP (R) vaccine in
   patients with ovarian cancer
SO INTERNATIONAL JOURNAL OF CANCER
LA English
DT Article
DE p53; immunotherapy; survival; ovarian cancer
ID ADVANCED BREAST-CANCER; P53-SPECIFIC IMMUNE-RESPONSES; CELL LUNG-CANCER;
   DENDRITIC CELLS; INDUCTION; TUMORS
AB Vaccine-induced p53-specific immune responses were previously reported to be associated with improved response to secondary chemotherapy in patients with small cell lung cancer. We investigated long-term clinical and immunological effects of the p53-synthetic long peptide (p53-SLP (R)) vaccine in patients with recurrent ovarian cancer. Twenty patients were immunized with the p53-SLP (R) vaccine between July 2006 and August 2007. Follow-up information on patients was obtained. Clinical responses to secondary chemotherapy after p53-SLP (R) immunizations were determined by computerized tomography and/or tumor marker levels (CA125). Disease-specific survival was compared to a matched historical control group. Immune responses were analyzed by flow cytometry, proliferation assay, interferon gamma (IFN-gamma) ELISPOT and/or cytokine bead array. Lymphocytes cultured from skin biopsy were analyzed by flow cytometry and proliferation assay. Of 20 patients treated with the p53-SLP (R) vaccine, 17 were subsequently treated with chemotherapy. Eight of these patients volunteered another blood sample. No differences in clinical response rates to secondary chemotherapy or disease-specific survival were observed between immunized patients and historical controls (p = 0.925, resp. p = 0.601). p53-specific proliferative responses were observed in 5/8 patients and IFN-gamma production in 2/7 patients. Lymphocytes cultured from a prior injection site showing inflammation during chemotherapy did not recognize p53-SLP (R). Thus, treatment with the p53-SLP (R) vaccine does not affect responses to secondary chemotherapy or survival, although p53-specific T-cells do survive chemotherapy.
C1 [Leffers, Ninke; Vermeij, Renee; Hoogeboom, Baukje-Nynke; Schulze, Ute R.; Hamming, Ineke E.; van der Zee, Ate G.; Melief, Kees J.; Nijman, Hans W.] Univ Groningen, Dept Gynecol Oncol, Univ Med Ctr Groningen, NL-9700 RB Groningen, Netherlands.
   [Hoogeboom, Baukje-Nynke; Schulze, Ute R.; Melief, Kees J.; Daemen, Toos] Univ Groningen, Dept Med Microbiol, Mol Virol Sect, Univ Med Ctr Groningen, NL-9700 RB Groningen, Netherlands.
   [Wolf, Rinze] Med Ctr Leeuwarden, Dept Radiol, Leeuwarden, Netherlands.
   [Melief, Kees J.] Leiden Univ, Med Ctr, Dept Immunohematol & Blood Transfus, Leiden, Netherlands.
   [Melief, Kees J.] ISA Pharmaceut BV, Bilthoven, Netherlands.
   [van der Burg, Sjoerd H.] Leiden Univ, Dept Clin Oncol, Med Ctr, Leiden, Netherlands.
RP Nijman, HW (corresponding author), Univ Groningen, Dept Gynecol Oncol, Univ Med Ctr Groningen, PO 30-001, NL-9700 RB Groningen, Netherlands.
EM h.w.nijman@og.umcg.nl
FU Dutch Cancer Society (Amsterdam, The Netherlands)KWF
   KankerbestrijdingNetherlands Government [2007-3919]; ISA Pharmaceuticals
   B.V. (Bilthoven, The Netherlands)Netherlands Government
FX Grant sponsor: Dutch Cancer Society (Amsterdam, The Netherlands); Grant
   number: 2007-3919; Grant sponsor: ISA Pharmaceuticals B.V. (Bilthoven,
   The Netherlands)
CR Antonia SJ, 2006, CLIN CANCER RES, V12, P878, DOI 10.1158/1078-0432.CCR-05-2013
   Davies AM, 2004, HEMATOL ONCOL CLIN N, V18, P387, DOI 10.1016/j.hoc.2003.12.010
   Ferrari S, 2005, ONCOL REP, V14, P113
   HERRIN V, 2003, P AM SOC CLIN ONCOL, V22
   Herrin VE, 2007, J CLIN ONCOL, V25
   Kaeberle ML, 1986, ADV CARRIERS ADJUVAN, P11
   Lambeck A, 2007, INT J CANCER, V121, P606, DOI 10.1002/ijc.22710
   Leffers N, 2009, INT J CANCER, V125, P2104, DOI 10.1002/ijc.24597
   Rustin GJS, 2011, INT J GYNECOL CANCER, V21, P419, DOI 10.1097/IGC.0b013e3182070f17
   Svane IM, 2004, CANCER IMMUNOL IMMUN, V53, P633, DOI 10.1007/s00262-003-0493-5
   Svane IM, 2007, CANCER IMMUNOL IMMUN, V56, P1485, DOI 10.1007/s00262-007-0293-4
   Therasse P, 2000, J NATL CANCER I, V92, P205, DOI 10.1093/jnci/92.3.205
   van der Burg SH, 2002, CLIN CANCER RES, V8, P1019
   Welters MJP, 2008, CLIN CANCER RES, V14, P178, DOI 10.1158/1078-0432.CCR-07-1880
NR 14
TC 33
Z9 33
U1 0
U2 3
PU WILEY-BLACKWELL
PI MALDEN
PA COMMERCE PLACE, 350 MAIN ST, MALDEN 02148, MA USA
SN 0020-7136
J9 INT J CANCER
JI Int. J. Cancer
PD JAN 1
PY 2012
VL 130
IS 1
BP 105
EP 112
DI 10.1002/ijc.25980
PG 8
WC Oncology
SC Oncology
GA 859CG
UT WOS:000297851300011
PM 21328579
OA Bronze
DA 2021-05-03
ER

PT J
AU Daniels, TR
   Leuchter, RK
   Quintero, R
   Helguera, G
   Rodriguez, JA
   Martinez-Maza, O
   Schultes, BC
   Nicodemus, CF
   Penichet, ML
AF Daniels, Tracy R.
   Leuchter, Richard K.
   Quintero, Rafaela
   Helguera, Gustavo
   Rodriguez, Jose A.
   Martinez-Maza, Otoniel
   Schultes, Birgit C.
   Nicodemus, Christopher F.
   Penichet, Manuel L.
TI Targeting HER2/neu with a fully human IgE to harness the allergic
   reaction against cancer cells
SO CANCER IMMUNOLOGY IMMUNOTHERAPY
LA English
DT Article
DE HER2/neu; IgE; Immunotherapy; Cancer; AllergoOncology
ID FC-EPSILON-RI; ANTIBODY-DEPENDENT CYTOTOXICITY; HER2-POSITIVE
   BREAST-CANCER; LOW-AFFINITY RECEPTOR; OVARIAN TUMOR-CELLS; SINGLE-CHAIN
   FV; EXTRACELLULAR DOMAIN; IN-VIVO; PROGNOSTIC VALUE; DENDRITIC CELLS
AB Breast and ovarian cancer are two of the leading causes of cancer deaths among women in the United States. Overexpression of the HER2/neu oncoprotein has been reported in patients affected with breast and ovarian cancers, and is associated with poor prognosis. To develop a novel targeted therapy for HER2/neu expressing tumors, we have constructed a fully human IgE with the variable regions of the scFv C6MH3-B1 specific for HER2/neu. This antibody was expressed in murine myeloma cells and was properly assembled and secreted. The Fc region of this antibody triggers in vitro degranulation of rat basophilic cells expressing human Fc epsilon RI (RBL SX-38) in the presence of murine mammary carcinoma cells that express human HER2/neu (D2F2/E2), but not the shed (soluble) antigen (ECDHER2) alone. This IgE is also capable of inducing passive cutaneous anaphylaxis in a human Fc epsilon RI alpha transgenic mouse model, in the presence of a cross-linking antibody, but not in the presence of soluble ECDHER2. Additionally, IgE enhances antigen presentation in human dendritic cells and facilitates cross-priming, suggesting that the antibody is able to stimulate a secondary T-cell anti-tumor response. Furthermore, we show that this IgE significantly prolongs survival of human Fc epsilon RI alpha transgenic mice bearing D2F2/E2 tumors. We also report that the anti-HER2/neu IgE is well tolerated in a preliminary study conducted in Macaca fascicularis (cynomolgus) monkeys. In summary, our results suggest that this IgE should be further explored as a potential therapeutic against HER2/neu overexpressing tumors, such as breast and ovarian cancers.
C1 [Daniels, Tracy R.; Leuchter, Richard K.; Quintero, Rafaela; Helguera, Gustavo; Rodriguez, Jose A.; Penichet, Manuel L.] Univ Calif Los Angeles, David Geffen Sch Med, Div Surg Oncol, Dept Surg, Los Angeles, CA 90095 USA.
   [Rodriguez, Jose A.; Penichet, Manuel L.] Univ Calif Los Angeles, Inst Mol Biol, Los Angeles, CA 90095 USA.
   [Martinez-Maza, Otoniel; Penichet, Manuel L.] Univ Calif Los Angeles, Dept Microbiol Immunol & Mol Genet, Los Angeles, CA 90095 USA.
   [Martinez-Maza, Otoniel; Penichet, Manuel L.] Univ Calif Los Angeles, Jonsson Comprehens Canc Ctr, Los Angeles, CA 90095 USA.
   [Martinez-Maza, Otoniel] Univ Calif Los Angeles, Dept Obstet & Gynecol, Los Angeles, CA 90095 USA.
   [Martinez-Maza, Otoniel] Univ Calif Los Angeles, Dept Epidemiol, Los Angeles, CA 90095 USA.
   [Schultes, Birgit C.; Nicodemus, Christopher F.] Adv Immune Therapeut Inc, Charlestown, MA USA.
   [Schultes, Birgit C.] Momenta Pharmaceut Inc, Cambridge, MA USA.
RP Penichet, ML (corresponding author), Univ Calif Los Angeles, David Geffen Sch Med, Div Surg Oncol, Dept Surg, 10833 Le Conte Ave,CHS 54-140,Box 951782, Los Angeles, CA 90095 USA.
EM penichet@mednet.ucla.edu
RI Martinez-Maza, Otoniel/B-2667-2009; Penichet, Manuel L/L-4944-2018
OI Martinez-Maza, Otoniel/0000-0003-1364-0675; Helguera,
   Gustavo/0000-0003-1509-3564
FU NIH/NCIUnited States Department of Health & Human ServicesNational
   Institutes of Health (NIH) - USANIH National Cancer Institute (NCI)
   [R41CA137881, R01CA136841, R01CA121195, K01CA138559, R01CA57152,
   ANPCyT-FONARSEC PICT-PRH 2008-00315]; Susan G. Komen Breast Cancer
   Foundation Basic, Clinical and Translational Research Grant
   [BCTR0706771]; Advanced Immune Therapeutics, Inc.; NIHUnited States
   Department of Health & Human ServicesNational Institutes of Health (NIH)
   - USA [CA16042, AI28697]; Jonsson Cancer Center; UCLA AIDS Institute;
   UCLA School of Medicine; NATIONAL CANCER INSTITUTEUnited States
   Department of Health & Human ServicesNational Institutes of Health (NIH)
   - USANIH National Cancer Institute (NCI) [P30CA016042, R41CA137881,
   R01CA057152, K01CA138559, R01CA121195, R01CA136841] Funding Source: NIH
   RePORTER; NATIONAL INSTITUTE OF ALLERGY AND INFECTIOUS DISEASESUnited
   States Department of Health & Human ServicesNational Institutes of
   Health (NIH) - USANIH National Institute of Allergy & Infectious
   Diseases (NIAID) [P30AI028697] Funding Source: NIH RePORTER
FX We thank Lin Wang, Julie Lucas, and Sara Buczynski (AIT, Inc.) for their
   assistance with this project. We also thank Dr. Andrew Saxon, Dr. Ke
   Zhang, Dr. Sherie L. Morrison, Ryan K. Trinh, and Letitia A. Wims (UCLA)
   for their support to this project and Dr. Gang Li and Xuyang Lu (UCLA)
   for statistical consultation. This work was funded in part by NIH/NCI
   R41CA137881, R01CA136841, R01CA121195, K01CA138559, R01CA57152,
   ANPCyT-FONARSEC PICT-PRH 2008-00315, the Susan G. Komen Breast Cancer
   Foundation Basic, Clinical and Translational Research Grant BCTR0706771,
   and by Advanced Immune Therapeutics, Inc. The UCLA Jonsson Comprehensive
   Cancer Center and Center for AIDS Research Flow Cytometry Core Facility
   is supported by the NIH Awards CA16042 and AI28697, the Jonsson Cancer
   Center, the UCLA AIDS Institute, and the UCLA School of Medicine.
   Gustavo Helguera is member of the National Council for Scientific and
   Technological Research (CONICET), Argentina.
CR Adams CW, 2006, CANCER IMMUNOL IMMUN, V55, P717, DOI 10.1007/s00262-005-0058-x
   Ahn ER, 2011, DUAL HER2 TARGETED A
   BERCHUCK A, 1990, CANCER RES, V50, P4087
   Berek J, 2009, J CLIN ONCOL, V27, P418, DOI 10.1200/JCO.2008.17.8400
   BETTLER B, 1989, P NATL ACAD SCI USA, V86, P7566, DOI 10.1073/pnas.86.19.7566
   Bookman MA, 2003, J CLIN ONCOL, V21, P283, DOI 10.1200/JCO.2003.10.104
   Braly P, 2009, J IMMUNOTHER, V32, P54, DOI 10.1097/CJI.0b013e31818b3dad
   Cheung TH, 1999, GYNECOL OBSTET INVES, V48, P133, DOI 10.1159/000010155
   CONRAD DH, 1990, ANNU REV IMMUNOL, V8, P623, DOI 10.1146/annurev.immunol.8.1.623
   Cooper PJ, 2008, ALLERGY, V63, P409, DOI 10.1111/j.1398-9995.2007.01601.x
   Coussens LM, 2002, NATURE, V420, P860, DOI 10.1038/nature01322
   Daniels TR, 2010, CANCER AND IGE: INTRODUCING THE CONCEPT OF ALLERGOONCOLOGY, P159, DOI 10.1007/978-1-60761-451-7_7
   de Vries VC, 2009, AM J TRANSPLANT, V9, P2270, DOI 10.1111/j.1600-6143.2009.02755.x
   Dela Cruz JS, 2003, VACCINE, V21, P1317
   Disis ML, 1996, J IMMUNOL, V156, P3151
   Dombrowicz D, 1996, J IMMUNOL, V157, P1645
   Dombrowicz D, 1998, IMMUNITY, V8, P517, DOI 10.1016/S1074-7613(00)80556-7
   ESCURA RB, 1995, IMMUNOLOGY, V86, P343
   Ferguson KM, 2000, EMBO J, V19, P4632, DOI 10.1093/emboj/19.17.4632
   Fernandez Y, 2010, CANCER TREAT REV, V36, P33, DOI 10.1016/j.ctrv.2009.10.001
   FungLeung WP, 1996, J EXP MED, V183, P49, DOI 10.1084/jem.183.1.49
   Garoufali A, 2008, J BUON, V13, P409
   Gong JA, 2010, BMC IMMUNOL, V11, DOI 10.1186/1471-2172-11-34
   Gould HJ, 2008, NAT REV IMMUNOL, V8, P205, DOI 10.1038/nri2273
   Gould HJ, 1999, EUR J IMMUNOL, V29, P3527, DOI 10.1002/(SICI)1521-4141(199911)29:11<3527::AID-IMMU3527>3.3.CO;2-X
   HAKIMI J, 1990, J BIOL CHEM, V265, P22079
   Hanbidge AE, 2003, RADIOGRAPHICS, V23, P663, DOI 10.1148/rg.233025712
   Heiguera G, 2005, METH MOLEC MED, V109, P347
   HELGUERA G, 2010, ENCY IND BIOTECHNOLO
   Hoopmann M, 2010, EUR J CANCER CARE, V19, P809, DOI 10.1111/j.1365-2354.2009.01112.x
   Huang TH, 2006, J PHARMACOL EXP THER, V316, P983, DOI 10.1124/jpet.105.095513
   Hynes NE, 2005, NAT REV CANCER, V5, P341, DOI 10.1038/nrc1609
   Janeway CA, 2005, IMMUNOBIOLOGY IMMUNE, P367
   Jemal A, 2010, CA-CANCER J CLIN, V60, P277, DOI 10.3322/caac.20073
   Jensen-Jarolim E, 2008, ALLERGY, V63, P1255, DOI 10.1111/j.1398-9995.2008.01768.x
   Jensen-Jarolim E, 2010, CANCER AND IGE: INTRODUCING THE CONCEPT OF ALLERGOONCOLOGY, P1, DOI 10.1007/978-1-60761-451-7_1
   Junutula JR, 2010, CLIN CANCER RES, V16, P4769, DOI 10.1158/1078-0432.CCR-10-0987
   Karagiannis P, 2009, CANCER IMMUNOL IMMUN, V58, P915, DOI 10.1007/s00262-008-0607-1
   Karagiannis SN, 2003, EUR J IMMUNOL, V33, P1030, DOI 10.1002/eji.200323185
   Karagiannis SN, 2008, CANCER IMMUNOL IMMUN, V57, P247, DOI 10.1007/s00262-007-0371-7
   Karagiannis SN, 2007, J IMMUNOL, V179, P2832, DOI 10.4049/jimmunol.179.5.2832
   Kershaw MH, 1998, ONCOL RES, V10, P133
   Kinet JP, 1999, ANNU REV IMMUNOL, V17, P931, DOI 10.1146/annurev.immunol.17.1.931
   King DM, 2004, J CLIN ONCOL, V22, P4463, DOI 10.1200/JCO.2004.11.035
   Lafky JM, 2008, BBA-REV CANCER, V1785, P232, DOI 10.1016/j.bbcan.2008.01.001
   Lennon S, 2009, J CLIN ONCOL, V27, P1685, DOI 10.1200/JCO.2008.16.8351
   Lyczak JB, 1996, J BIOL CHEM, V271, P3428
   Manz RA, 2005, ANNU REV IMMUNOL, V23, P367, DOI 10.1146/annurev.immunol.23.021704.115723
   Maurer D, 1997, ADV EXP MED BIOL, V417, P175
   MEDEN H, 1994, J CANCER RES CLIN, V120, P378, DOI 10.1007/BF01247465
   MEDEN H, 1994, INT J GYNECOL PATHOL, V13, P45, DOI 10.1097/00004347-199401000-00006
   NAGY E, 1991, CANCER IMMUNOL IMMUN, V34, P63, DOI 10.1007/BF01741326
   Nahta R., 2009, Current Pharmacogenomics & Personalized Medicine, V7, P263
   Nigro EA, 2009, J IMMUNOL, V183, P4530, DOI 10.4049/jimmunol.0900842
   Ozols FO, 2001, CANC PRINCIPLES PRAC, P1597
   Phillips GDL, 2008, CANCER RES, V68, P9280, DOI 10.1158/0008-5472.CAN-08-1776
   Rafiq K, 2002, J CLIN INVEST, V110, P71, DOI 10.1172/JCI200215640
   Rodriguez A, 1999, NAT CELL BIOL, V1, P362
   Satoh H, 2001, ONCOL REP, V8, P1305
   Schier R, 1996, J MOL BIOL, V263, P551, DOI 10.1006/jmbi.1996.0598
   SCHIER R, 1995, IMMUNOTECHNOLOGY, V1, P73, DOI 10.1016/1380-2933(95)00007-0
   SLAMON DJ, 1989, SCIENCE, V244, P707, DOI 10.1126/science.2470152
   SLAMON DJ, 1987, SCIENCE, V235, P177, DOI 10.1126/science.3798106
   Tai WY, 2010, J CONTROL RELEASE, V146, P264, DOI 10.1016/j.jconrel.2010.04.009
   Tang Y, 2007, J IMMUNOL, V179, P2815, DOI 10.4049/jimmunol.179.5.2815
   VANDERHEIJDEN FL, 1993, J IMMUNOL, V150, P3643
   Wasiuk A, 2010, CANCER AND IGE: INTRODUCING THE CONCEPT OF ALLERGOONCOLOGY, P137, DOI 10.1007/978-1-60761-451-7_6
   Watanabe N, 2005, TRENDS PARASITOL, V21, P175, DOI 10.1016/j.pt.2005.02.010
   Wei WZ, 1999, INT J CANCER, V81, P748, DOI 10.1002/(SICI)1097-0215(19990531)81:5<748::AID-IJC14>3.0.CO;2-6
   WEICHMAN BM, 1982, J PHARMACOL EXP THER, V221, P295
   Wiegand TW, 1996, J IMMUNOL, V157, P221
   Yoo EM, 2002, J IMMUNOL METHODS, V261, P1, DOI 10.1016/S0022-1759(01)00559-2
   Yoshimoto T, 2009, NAT IMMUNOL, V10, P706, DOI 10.1038/ni.1737
   Zhu DC, 2002, NAT MED, V8, P518, DOI 10.1038/nm0502-518
NR 74
TC 20
Z9 20
U1 0
U2 4
PU SPRINGER
PI NEW YORK
PA 233 SPRING ST, NEW YORK, NY 10013 USA
SN 0340-7004
EI 1432-0851
J9 CANCER IMMUNOL IMMUN
JI Cancer Immunol. Immunother.
PD JUL
PY 2012
VL 61
IS 7
BP 991
EP 1003
DI 10.1007/s00262-011-1150-z
PG 13
WC Oncology; Immunology
SC Oncology; Immunology
GA 962DM
UT WOS:000305519700005
PM 22127364
OA Green Accepted, Green Published
DA 2021-05-03
ER

PT J
AU Rahman, NA
   Bennink, HJTC
   Chrusciel, M
   Sharp, V
   Zimmerman, Y
   Dina, R
   Li, XD
   Ellonen, A
   Rivero-Muller, A
   Dilworth, S
   Ghaem-Maghami, S
   Vainio, O
   Huhtaniemi, I
AF Rahman, Nafis A.
   Bennink, Herjan J. T. Coelingh
   Chrusciel, Marcin
   Sharp, Victoria
   Zimmerman, Yvette
   Dina, Roberto
   Li, Xiangdong
   Ellonen, Antti
   Rivero-Mueller, Adolfo
   Dilworth, Stephen
   Ghaem-Maghami, Sadaf
   Vainio, Olli
   Huhtaniemi, Ilpo
TI A novel treatment strategy for ovarian cancer based on immunization
   against zona pellucida protein (ZP) 3
SO FASEB JOURNAL
LA English
DT Article
DE granulosa cell; target-defined tumor associated antigen; vaccine
ID GRANULOSA-CELL TUMORS; FOLLICLE-STIMULATING-HORMONE; SIMIAN-VIRUS-40
   T-ANTIGEN; GONADAL TUMORIGENESIS; MICE BEARING; FUSION GENE; INHIBIN;
   GONADOTROPIN; ESTABLISHMENT; SPECIFICITY
AB We tested the principle of treating malignant ovarian tumors by vaccination against their ectopically expressed protein, zona pellucida glycoprotein (ZP) 3, using as the experimental model the granulosa cell tumors that develop in transgenic mice expressing the simian virus 40 T-antigen under the inhibin-alpha promoter (inh alpha/Tag). We found high ZP3 expression in granulosa cell tumors of the transgenic mice, in human surface ovarian cancer and granulosa cell lines, and in human granulosa cell tumors and their metastases. Early preventive immunization (between 2 and 5.5 mo of age) of transgenic mice with recombinant human (rh) ZP3 prevented ovarian tumorigenesis, and delayed therapeutic immunization (between 4.5 and 7 mo) reduced weights of existing tumors by 86 and 75%, respectively (P<0.001), compared to vehicle-treated control mice. No objective side effects of the immunizations were observed. Liver metastases were found in nontreated/vehicletreated controls (n = 7/39), but none following active rhZP3 immunizations (n = 0/36; P<0.05). Immunization with rhZP3 was highly effective, as demonstrated by the induction of anti-ZP3 antibodies, as well as proliferative responses to the ZP3 antigen. These results signal rhZP3 immunization as a novel strategy to be developed for the immunotherapy of ovarian granulosa cell tumors, as well as for that of other malignancies that may express ZP3.-Rahman, N. A., Coelingh Bennink, H. J. T., Chrusciel, M., Sharp, V., Zimmerman, Y., Dina, R., Li, X., Ellonen, A., Rivero-Muller, A., Dilworth, S., Ghaem-Maghami, S., Vainio, O., Huhtaniemi, I. A novel treatment strategy for ovarian cancer based on immunization against zona pellucida protein (ZP) 3. FASEB J. 26, 324-333 (2012). www.fasebj.org
C1 [Rahman, Nafis A.; Chrusciel, Marcin; Ellonen, Antti; Rivero-Mueller, Adolfo; Huhtaniemi, Ilpo] Univ Turku, Dept Physiol, Turku 20540, Finland.
   [Rahman, Nafis A.] Florida Int Univ, Coll Med, Dept Cell Biol, Miami, FL 33199 USA.
   [Rahman, Nafis A.] Florida Int Univ, Coll Med, Dept Human Mol Genet, Miami, FL 33199 USA.
   [Rahman, Nafis A.] Florida Int Univ, Coll Med, Dept Obstet & Gynecol, Miami, FL 33199 USA.
   [Bennink, Herjan J. T. Coelingh; Zimmerman, Yvette] Pantarhei Biosci BV, NL-3701 Zeist, Netherlands.
   [Sharp, Victoria; Dilworth, Stephen; Huhtaniemi, Ilpo] Univ London Imperial Coll Sci Technol & Med, Dept Surg & Canc, Inst Reprod & Dev Biol, London, England.
   [Dina, Roberto; Ghaem-Maghami, Sadaf] Univ London Imperial Coll Sci Technol & Med, Dept Gynecol Oncol, Inst Reprod & Dev Biol, London, England.
   [Li, Xiangdong] China Agr Univ, State Key Lab Agrobiotechnol, Beijing 100094, Peoples R China.
   [Vainio, Olli] Univ Oulu, Oulu Univ Hosp, Dept Microbiol & Immunol, Oulu, Finland.
   [Vainio, Olli] Univ Oulu, Oulu Univ Hosp, Clin Microbiol Lab, Oulu, Finland.
RP Rahman, NA (corresponding author), Univ Turku, Dept Physiol, Turku 20540, Finland.
EM nafis.rahman@utu.fi; hcb@pantarheibio.com
RI ; Rivero-Muller, Adolfo/A-5120-2008
OI Ghaem-Maghami, Sadaf/0000-0002-7369-5080; Rivero-Muller,
   Adolfo/0000-0002-9794-802X
FU Pantarhei Bioscience
FX This study was supported by an unrestricted grant from Pantarhei
   Bioscience. The authors thank Drs. Yoshihiro Nishi and Toshihiko Yanase
   (Department of Endocrinology and Diabetes Mellitus, School of Medicine,
   Fukuoka University, Fukuoka, Japan) for providing the KGN human
   granulosa cancer cell line. H. C. B. is the inventor of the treatment
   concept; N.A.R., H. C. B., and I. H. designed the research; N.A.R., M.
   C., V. S., R. D., A. E., and X. L. performed the experiments; V. S., S.
   D., and I. H. produced the rhZP3 protein; N.A.R., H. C. B, Y.Z., A. R.
   M., S. G. M., O.V., and I. H. analyzed and interpreted the results; and
   N.A.R., H. C. B., and I. H. wrote the manuscript. H. C. B. and Y.Z. are
   employees, and H. C. B. is a shareholder, of Pantarhei Bioscience, the
   company developing the treatment of ovarian granulosa cell cancer by ZP3
   immunization. The other authors declare no conflicts of interest.
CR Amling CL, 2001, CURR PROB CANCER, V25, P219
   BEAMER WG, 1986, JNCI-J NATL CANCER I, V77, P1117
   BLAAKAER J, 1995, EUR J OBSTET GYN R B, V59, P53, DOI 10.1016/0028-2243(95)93678-H
   Boggess JF, 1997, GYNECOL ONCOL, V64, P64, DOI 10.1006/gyno.1996.4520
   COOKE I, 1995, BRIT J CANCER, V71, P1046, DOI 10.1038/bjc.1995.201
   Cronje HS, 1999, AM J OBSTET GYNECOL, V180, P323, DOI 10.1016/S0002-9378(99)70207-3
   Gupta SK, 1997, HUM REPROD UPDATE, V3, P311, DOI 10.1093/humupd/3.4.311
   HAAVISTO AM, 1993, ENDOCRINOLOGY, V132, P1687, DOI 10.1210/en.132.4.1687
   Harris JD, 1999, PROTEIN EXPRES PURIF, V16, P298, DOI 10.1006/prep.1999.1060
   Honda S, 1997, Int J Urol, V4, P68, DOI 10.1111/j.1442-2042.1997.tb00143.x
   Hung CF, 2008, IMMUNOL REV, V222, P43, DOI 10.1111/j.1600-065X.2008.00622.x
   JOBLING T, 1994, GYNECOL ONCOL, V55, P285, DOI 10.1006/gyno.1994.1291
   Kananen K, 1997, ENDOCRINOLOGY, V138, P3521, DOI 10.1210/en.138.8.3521
   Kananen K, 1996, MOL CELL ENDOCRINOL, V119, P135, DOI 10.1016/0303-7207(96)03802-6
   KANANEN K, 1995, MOL ENDOCRINOL, V9, P616, DOI 10.1210/me.9.5.616
   Kananen K, 1996, MOL ENDOCRINOL, V10, P1667, DOI 10.1210/me.10.12.1667
   KAYE SB, 1986, GYNECOL ONCOL, V24, P261, DOI 10.1016/0090-8258(86)90035-1
   Koukourakis GV, 2008, INTEGR CANCER THER, V7, P204, DOI 10.1177/1534735408322845
   Kristensen GB, 1997, LANCET, V349, P113, DOI 10.1016/S0140-6736(96)06071-0
   LAPPOHN RE, 1989, NEW ENGL J MED, V321, P790, DOI 10.1056/NEJM198909213211204
   Li JY, 2007, J GENE MED, V9, P1095, DOI 10.1002/jgm.1069
   LOU YH, 1993, J IMMUNOL, V151, P5790
   MAHIBROWN CA, 1988, AM J REPROD IMMUNOL, V18, P94
   MALMSTROM H, 1994, GYNECOL ONCOL, V52, P50, DOI 10.1006/gyno.1994.1010
   Matzuk MM, 1996, RECENT PROG HORM RES, V51, P123
   MATZUK MM, 1992, NATURE, V360, P313, DOI 10.1038/360313a0
   MILLAR SE, 1989, SCIENCE, V246, P935, DOI 10.1126/science.2479101
   Nishi Y, 2001, ENDOCRINOLOGY, V142, P437, DOI 10.1210/en.142.1.437
   PATERSON M, 1992, BIOL REPROD, V46, P523, DOI 10.1095/biolreprod46.4.523
   Paterson M, 1998, AM J REPROD IMMUNOL, V40, P198
   Pectasides D, 2008, ANTICANCER RES, V28, P1421
   Pectasides D, 2008, CANCER TREAT REV, V34, P1, DOI 10.1016/j.ctrv.2007.08.007
   PESCHON JJ, 1992, MOL ENDOCRINOL, V6, P1403, DOI 10.1210/me.6.9.1403
   Rahman NA, 1998, MOL CELL ENDOCRINOL, V145, P167, DOI 10.1016/S0303-7207(98)00184-1
   Rahman NA, 2001, BIOL REPROD, V64, P1122, DOI 10.1095/biolreprod64.4.1122
   Rath A, 2003, VACCINE, V21, P1913, DOI 10.1016/S0264-410X(02)00824-1
   RHIM SH, 1992, J CLIN INVEST, V89, P28, DOI 10.1172/JCI115572
   Riggs DR, 1997, CANCER, V79, P1987, DOI 10.1002/(SICI)1097-0142(19970515)79:10<1987::AID-CNCR21>3.0.CO;2-Q
   Rilianawati, 1999, MOL CELL ENDOCRINOL, V149, P9, DOI 10.1016/S0303-7207(99)00004-0
   Savage P, 1998, Clin Oncol (R Coll Radiol), V10, P242, DOI 10.1016/S0936-6555(98)80008-3
   Sole K., 2006, NAT CLIN PRACT UROL, V3, P292
   Trope C, 1997, SEMIN ONCOL, V24, P1
   van Casteren JIJ, 2000, BIOL REPROD, V62, P886, DOI 10.1095/biolreprod62.4.886
   Wassarman Paul M., 2008, V475, P99, DOI 10.1007/978-1-59745-250-2_6
   Wassarman PM, 2004, CYTOGENET GENOME RES, V105, P228, DOI 10.1159/000078193
NR 45
TC 4
Z9 4
U1 0
U2 6
PU WILEY
PI HOBOKEN
PA 111 RIVER ST, HOBOKEN 07030-5774, NJ USA
SN 0892-6638
EI 1530-6860
J9 FASEB J
JI Faseb J.
PD JAN
PY 2012
VL 26
IS 1
BP 324
EP 333
DI 10.1096/fj.11-192468
PG 10
WC Biochemistry & Molecular Biology; Biology; Cell Biology
SC Biochemistry & Molecular Biology; Life Sciences & Biomedicine - Other
   Topics; Cell Biology
GA 877SF
UT WOS:000299202200032
PM 21974931
DA 2021-05-03
ER

PT J
AU Milne, K
   Alexander, C
   Webb, JR
   Sun, WN
   Dillon, K
   Kalloger, SE
   Gilks, CB
   Clarke, B
   Kobel, M
   Nelson, BH
AF Milne, Katy
   Alexander, Cheryl
   Webb, John R.
   Sun, Winnie
   Dillon, Kristy
   Kalloger, Steve E.
   Gilks, C. Blake
   Clarke, Blaise
   Koebel, Martin
   Nelson, Brad H.
TI Absolute lymphocyte count is associated with survival in ovarian cancer
   independent of tumor-infiltrating lymphocytes
SO JOURNAL OF TRANSLATIONAL MEDICINE
LA English
DT Article
DE Ovarian cancer; Tumor infiltrating lymphocytes; Prognosis; Tumor
   immunology
ID HIGH-DOSE CHEMOTHERAPY; CD8(+) T-LYMPHOCYTES; PROGNOSTIC-SIGNIFICANCE;
   IL-2 IMMUNOTHERAPY; CELLS; PRETREATMENT; CARCINOMA; STAGE; LYMPHOPENIA;
   APOPTOSIS
AB Background: The immune system strongly influences outcome in patients with ovarian cancer. In particular, the absolute lymphocyte count in peripheral blood (ALC) and the presence of tumor-infiltrating lymphocytes (TIL) have each been associated with favourable prognosis. However, the mechanistic relationships between ALC, TIL and prognosis are poorly understood. We hypothesized that high ALC values might be associated with stronger tumor immunity as manifested by increased TIL, decreased tumor burden and longer survival.
   Methods: ALC values were collected from patient records >= 2 years before, during or after primary treatment for high-grade serous ovarian cancer (HGSC). Lymphocyte subsets were assessed in peripheral blood by flow cytometry. CD8+ and CD20+ TIL were assessed by immunohistochemistry.
   Results: Overall, patients had normal ALC values two or more years prior to diagnosis of HGSC. These values were not predictive of disease severity or survival upon subsequent development of HGSC. Rather, ALC declined upon development of HGSC in proportion to disease burden. This decline involved all lymphocyte subsets. ALC increased following surgery, remained stable during chemotherapy, but rarely recovered to pre-diagnostic levels. ALC values recorded at diagnosis did not correlate with CD8+ or CD20+ TIL but were associated with progression-free survival.
   Conclusions: Patients with high intrinsic ALC values show no clinical or survival advantage upon subsequent development of HGSC. ALC values at diagnosis are prognostic due to an association with disease burden rather than TIL. Therapeutic enhancement of ALC may be necessary but not sufficient to improve survival in HGSC.
C1 [Milne, Katy; Webb, John R.; Sun, Winnie; Dillon, Kristy; Nelson, Brad H.] BC Canc Agcy, Trev & Joyce Deeley Res Ctr, Victoria, BC, Canada.
   [Webb, John R.; Nelson, Brad H.] Univ Victoria, Dept Biochem & Microbiol, Victoria, BC, Canada.
   [Kalloger, Steve E.; Gilks, C. Blake] Vancouver Gen Hosp, Dept Pathol, Genet Pathol Evaluat Ctr, Prostate Res Ctr, Vancouver, BC V5Z 1M9, Canada.
   [Kalloger, Steve E.; Gilks, C. Blake] British Columbia Canc Agcy, Gynecol Tumour Grp, Vancouver, BC V5Z 4E6, Canada.
   [Clarke, Blaise] Univ Toronto, Dept Pathol, Toronto, ON, Canada.
   [Koebel, Martin] Univ Calgary, Calgary Lab Serv, Dept Pathol & Lab Med, Calgary, AB, Canada.
   [Nelson, Brad H.] Univ British Columbia, Dept Med Genet, Vancouver, BC, Canada.
RP Nelson, BH (corresponding author), BC Canc Agcy, Trev & Joyce Deeley Res Ctr, Victoria, BC, Canada.
EM bnelson@bccancer.bc.ca
RI Nelson, Brad H/K-2622-2014
OI Milne, Katy/0000-0001-5616-1821; Kobel, Martin/0000-0002-6615-2037;
   Clarke, Blaise/0000-0002-2585-8391; Nelson, Brad/0000-0002-4445-5539
FU U.S. Department of DefenseUnited States Department of Defense
   [OC080380]; British Columbia Cancer Foundation
FX We thank the many patients who generously provided biospecimens and
   clinical data; Rebecca Barnes and Jordan Wong for help with clinical
   data acquisition and analysis; and Dr. Ron deLeeuw for helpful advice.
   The work in this manuscript was funded by the U.S. Department of
   Defense, Ovarian Cancer Research Program (OC080380) and the British
   Columbia Cancer Foundation. The funding sources played no role in the
   design; collection, analysis and interpretation of data; the writing of
   the manuscript or the decision to submit.
CR Anderson GL, 2010, JNCI-J NATL CANCER I, V102, P26, DOI 10.1093/jnci/djp438
   BAIN B, 1984, J CLIN PATHOL, V37, P188, DOI 10.1136/jcp.37.2.188
   BENDER BS, 1986, J AM GERIATR SOC, V34, P649, DOI 10.1111/j.1532-5415.1986.tb04906.x
   BISHARA S, 2007, EUR J OBSTET GYNECOL
   Brown PO, 2009, PLOS MED, V6, DOI 10.1371/journal.pmed.1000114
   Cho H, 2009, CANCER IMMUNOL IMMUN, V58, P15, DOI 10.1007/s00262-008-0516-3
   Clarke B, 2009, MODERN PATHOL, V22, P393, DOI 10.1038/modpathol.2008.191
   Colombo N, 2010, ANN ONCOL, V21, pv23, DOI 10.1093/annonc/mdq244
   Datta S, 2009, TRENDS IMMUNOL, V30, P430, DOI 10.1016/j.it.2009.06.002
   Evans D M, 1999, Twin Res, V2, P250, DOI 10.1375/twin.2.4.250
   Ferrandina G, 2003, CLIN CANCER RES, V9, P195
   Fumagalli LA, 2003, J IMMUNOTHER, V26, P394, DOI 10.1097/00002371-200309000-00002
   Hamanishi J, 2007, P NATL ACAD SCI USA, V104, P3360, DOI 10.1073/pnas.0611533104
   Huang YH, 2007, BLOOD, V110, P624, DOI 10.1182/blood-2007-01-065714
   Kobel M, 2010, INT J GYNECOL PATHOL, V29, P203, DOI 10.1097/PGP.0b013e3181c042b6
   Kuss I, 2005, ADV OTO-RHINO-LARYNG, V62, P161
   Leffers N, 2009, CANCER IMMUNOL IMMUN, V58, P449, DOI 10.1007/s00262-008-0583-5
   Lissoni P, 2005, IN VIVO, V19, P1077
   Lissoni P, 2004, INT J BIOL MARKER, V19, P135
   Maeda K, 2009, BLOOD, V113, P4534, DOI 10.1182/blood-2008-12-192559
   Milne K, 2009, PLOS ONE, V4, DOI 10.1371/journal.pone.0006412
   Milne K, 2008, PLOS ONE, V3, DOI 10.1371/journal.pone.0003409
   Nelson BH, 2008, IMMUNOL REV, V222, P101, DOI 10.1111/j.1600-065X.2008.00614.x
   Nelson BH, 2010, J IMMUNOL, V185, P4977, DOI 10.4049/jimmunol.1001323
   Nieto Y, 2004, CLIN CANCER RES, V10, P5076, DOI 10.1158/1078-0432.CCR-04-0117
   Okada H, 2000, ARCH VIROL, V145, P905, DOI 10.1007/s007050050683
   Overwijk WW, 2009, CLIN IMMUNOL, V132, P153, DOI 10.1016/j.clim.2009.03.512
   Penson RT, 2000, INT J GYNECOL CANCER, V10, P33, DOI 10.1046/j.1525-1438.2000.00003.x
   Phan GQ, 2001, J CLIN ONCOL, V19, P3477, DOI 10.1200/JCO.2001.19.15.3477
   PLANTE M, 1994, CANCER, V73, P1882, DOI 10.1002/1097-0142(19940401)73:7<1882::AID-CNCR2820730718>3.0.CO;2-R
   Porrata LF, 2010, SRX MED 2010
   Ray-Coquard I, 2009, CANCER RES, V69, P5383, DOI 10.1158/0008-5472.CAN-08-3845
   RIESCO A, 1970, CANCER, V25, P135, DOI 10.1002/1097-0142(197001)25:1<135::AID-CNCR2820250120>3.0.CO;2-9
   Romano F, 2004, J SURG ONCOL, V88, P240, DOI 10.1002/jso.20155
   Ruka W, 2001, ANN ONCOL, V12, P1423, DOI 10.1023/A:1012527006566
   Sato E, 2005, P NATL ACAD SCI USA, V102, P18538, DOI 10.1073/pnas.0509182102
   Sharma R, 2008, EUR J CANCER, V44, P251, DOI 10.1016/j.ejca.2007.11.011
   Shen GH, 2000, BRIT J CANCER, V83, P196
   Sportes C, 2010, CLIN CANCER RES, V16, P727, DOI 10.1158/1078-0432.CCR-09-1303
   Takeyama Y, 2000, J GASTROINTEST SURG, V4, P379, DOI 10.1016/S1091-255X(00)80016-5
   Turrel Fanny, 2008, Inflammation & Allergy Drug Targets, V7, P181, DOI 10.2174/187152808785748173
   Uggeri F, 2009, HEPATO-GASTROENTEROL, V56, P861
   Wieckowski EU, 2009, J IMMUNOL, V183, P3720, DOI 10.4049/jimmunol.0900970
   WOLFF JP, 1975, OBSTET GYNECOL, V45, P656, DOI 10.1097/00006250-197506000-00011
   Zhang L, 2003, NEW ENGL J MED, V348, P203, DOI 10.1056/NEJMoa020177
NR 45
TC 64
Z9 65
U1 0
U2 8
PU BIOMED CENTRAL LTD
PI LONDON
PA 236 GRAYS INN RD, FLOOR 6, LONDON WC1X 8HL, ENGLAND
SN 1479-5876
J9 J TRANSL MED
JI J. Transl. Med.
PD FEB 27
PY 2012
VL 10
AR 33
DI 10.1186/1479-5876-10-33
PG 12
WC Medicine, Research & Experimental
SC Research & Experimental Medicine
GA 917ZP
UT WOS:000302218600003
PM 22369276
OA DOAJ Gold, Green Published
DA 2021-05-03
ER

PT J
AU Zhang, ZJ
   Chen, XH
   Chang, XH
   Ye, X
   Li, Y
   Cui, H
AF Zhang, Zu-Juan
   Chen, Xin-Hua
   Chang, Xiao-Hong
   Ye, Xue
   Li, Yi
   Cui, Heng
TI Human Embryonic Stem Cells - a Potential Vaccine for Ovarian Cancer
SO ASIAN PACIFIC JOURNAL OF CANCER PREVENTION
LA English
DT Article
DE Ovarian cancer; human embryonic stem cell; antitumor immunity; cancer
   vaccine
ID ANTIGENS; IMMUNOTHERAPY; EXPRESSION; RELEVANCE; IMMUNITY; BIOLOGY;
   MOUSE; MODEL
AB Objective: To investigate the therapeutic potential of human embryonic stem cells (hESCs) as a vaccine to induce an immune response and provide antitumor protection in a rat model. Methods: Cross-reactivity of antigens between hESCs and tumour cells was screened by immunohistochemistry. Fischer 344 rats were divided into 7 groups, with 6 rats in each, immunized with: Group 1, hESC; Group 2, pre-inactivated mitotic NuTu-19; Group 3 PBS; Group 4, hESC; Group 5, pre-inactivated mitotic NuTu-19; Group 6, PBS; Group 7, hESC only. At 1 (Groups 1-3) or 4 weeks (Groups 4-6) after the last vaccination, each rat was challenged intraperitoneally with NuTu-19. Tumor growth and animal survival were closely monitored. Rats immunized with H9 and NuTu-19 were tested by Western blot analysis of rat orbital venous blood for cytokines produced by Th1 and Th2 cells. Results: hESCs presented tumour antigens, markers, and genes related to tumour growth, metastasis, and signal pathway interactions. The vaccine administered to rats in Group 1 led to significant antitumor responses and enhanced tumor rejection in rats with intraperitoneal inoculation of NuTu-19 cells compared to control groups. In contrast, rats in Group 4 did not display any elevation of antitumour responses. Western blot analysis found cross-reactivity among antibodies generated between H9 and NuTu-19. However, the cytokines did not show significant differences, and no side effects were detected. Conclusion: hESC-based vaccination is a promising modality for immunotherapy of ovarian cancer.
C1 [Zhang, Zu-Juan; Chen, Xin-Hua; Chang, Xiao-Hong; Ye, Xue; Li, Yi; Cui, Heng] Peking Univ, Peoples Hosp, Gynecol Oncol Ctr, Beijing 100871, Peoples R China.
RP Li, Y (corresponding author), Peking Univ, Peoples Hosp, Gynecol Oncol Ctr, Beijing 100871, Peoples R China.
EM liyi@pkuph.edu.cn; cuiheng20@163.com
FU National Natural Science Foundation of ChinaNational Natural Science
   Foundation of China (NSFC) [81072141]; Research and Development
   foundation in Peking University People's Hospital [RDB2010-09]
FX This work was supported by the National Natural Science Foundation of
   China (Grant Number 81072141. to Yi Li), Research and Development
   foundation in Peking University People's Hospital (Grant Number
   RDB2010-09 to Yi Li). We would like to thank Professor Ming-Xiao Ding,
   Ph.D Dong-Hui Zhang and Ph. D Hai-Song Liu in School of Life Sciences,
   Peking University for their kind assistance in the processing of human
   embryonic stem cell culture. The author(s) declare that they have no
   competing interests.
CR Brewer BG, 2009, EXP MOL PATHOL, V86, P192, DOI 10.1016/j.yexmp.2008.12.002
   Buonaguro L, 2011, BMC SYST BIOL, V5, DOI 10.1186/1752-0509-5-146
   Byrne WL, 2011, CANCER RES, V71, P6915, DOI 10.1158/0008-5472.CAN-11-1156
   Chen YH, 2011, BMC CANCER, V11, DOI 10.1186/1471-2407-11-246
   Chiriva-Internati M, 2011, INT REV IMMUNOL, V30, P138, DOI 10.3109/08830185.2011.569903
   COGGIN JH, 1980, CANCER RES, V40, P1568
   Dong W, 2010, CANCER IMMUNOL IMMUN, V59, P1697, DOI 10.1007/s00262-010-0899-9
   Durrant LG, 2011, EXPERT REV VACCINES, V10, P1093, DOI [10.1586/erv.11.33, 10.1586/ERV.11.33]
   Field Melvin, 2010, Clin Neurosurg, V57, P151
   Greiner JW, 2002, CANCER RES, V62, P6944
   Huang S, 2011, CANCER RES, V71, P7071, DOI 10.1158/0008-5472.CAN-11-0128
   Huebener N, 2009, MOL CANCER THER, V8, P2392, DOI 10.1158/1535-7163.MCT-09-0107
   Kedrin D, 2009, CLIN CANCER RES, V15, P3733, DOI 10.1158/1078-0432.CCR-08-2163
   Kee NLA, 2012, BIOL CHEM, V393, P113, DOI 10.1515/hsz-2011-0177
   Lekka E, 2010, CANCER IMMUNOL IMMUN, V59, P715, DOI 10.1007/s00262-009-0791-7
   LEMEVEL BP, 1973, NATURE-NEW BIOL, V244, P183
   Li Y, 2009, STEM CELLS, V27, P3103, DOI 10.1002/stem.234
   Lopez J, 2012, BMC CANCER, V12, DOI 10.1186/1471-2407-12-48
   Mirandola L, 2011, INT REV IMMUNOL, V30, P127, DOI 10.3109/08830185.2011.572504
   Mocan T, 2011, INT J NANOMED, V6, P1945, DOI 10.2147/IJN.S24060
   Niitsu N, 2011, CLIN CANCER RES, V17, P2893, DOI 10.1158/1078-0432.CCR-10-2999
   Nolz JC, 2011, IMMUNOTHERAPY-UK, V3, P1223, DOI [10.2217/IMT.11.100, 10.2217/imt.11.100]
   Park IH, 2008, NATURE, V451, P141, DOI [10.1038/nature06534, 10.1038/natureO6534]
   Rose GS, 1996, AM J OBSTET GYNECOL, V175, P593
   Schade B, 2009, J BIOL CHEM, V284, P19018, DOI 10.1074/jbc.M109.018937
   Strauss R, 2012, MOL THER, V20, P887, DOI 10.1038/mt.2012.2
   Toyoda H, 2011, ONCOLOGY-BASEL, V81, P61, DOI 10.1159/000333263
   Yaddanapudi K, 2012, PLOS ONE, V7, DOI 10.1371/journal.pone.0042289
   Zaritskaya L, 2010, EXPERT REV VACCINES, V9, P601, DOI 10.1586/ERV.10.49
NR 29
TC 10
Z9 10
U1 0
U2 9
PU ASIAN PACIFIC ORGANIZATION CANCER PREVENTION
PI GYEONGGI-DO
PA APJCP HEAD OFFICE, KOREAN NATL CANCER CENTER, 323 ILAN -RO,
   ILSANDONG-GU, GOYANG-SI, GYEONGGI-DO, 410-769, SOUTH KOREA
SN 1513-7368
J9 ASIAN PAC J CANCER P
JI Asian Pac. J. Cancer Prev.
PY 2012
VL 13
IS 9
BP 4295
EP 4300
DI 10.7314/APJCP.2012.13.9.4295
PG 6
WC Oncology
SC Oncology
GA 053JP
UT WOS:000312267800015
PM 23167331
OA DOAJ Gold
DA 2021-05-03
ER

PT J
AU Altuntas, CZ
   Jaini, R
   Kesaraju, P
   Jane-wit, D
   Johnson, JM
   Covey, K
   Flask, CA
   Dutertre, M
   Picard, JY
   Tuohy, VK
AF Altuntas, Cengiz Z.
   Jaini, Ritika
   Kesaraju, Pavani
   Jane-wit, Daniel
   Johnson, Justin M.
   Covey, Kelly
   Flask, Christopher A.
   Dutertre, Martin
   Picard, Jean-Yves
   Tuohy, Vincent K.
TI Autoimmune mediated regulation of ovarian tumor growth
SO GYNECOLOGIC ONCOLOGY
LA English
DT Article
DE Autoimmune; Ovary; Cancer vaccine; Premature ovarian failure
ID GRANULOSA-CELL TUMORS; ANTI-MULLERIAN HORMONE; MOLECULAR PATHOGENESIS;
   T-CELLS; CANCER; IMMUNOTHERAPY; RECEPTOR; INHIBIN; THERAPY; ACTIVIN
AB Objectives. An immune response sufficient to induce organ failure may provide protection and therapy against tumors derived from the targeted organ particularly when removal or ablation of the organ is part of the standard therapy and does not threaten survival. We have previously shown that a targeted immune response directed against the ovarian-specific protein, inhibin-a, causes ovarian failure. Here we determined whether inhibin-a autoimmunity is effective in both prevention and treatment of ovarian tumors.
   Methods. A transgene consisting of the SV40 large tumor transformation antigen under the regulation of an anti-Mullerian hormone promoter (AMH-SV40Tag) was transferred by backcrossing for 12 generations to SJL/J mice producing SJLAMH-SV40Tag (H-2(s)) females that develop a high incidence of autochthonous granulosa cell tumors. We determined whether immunization of SJLAMH-SV40Tag female mice with the IA(s)-restricted p215-234 peptide of mouse inhibin-a was capable of preventing and treating these ovarian tumors.
   Results. The growth of autochthonous ovarian granulosa cell tumors in SJL.AMH-SV40Tag transgenic mice was significantly inhibited in mice immunized with In alpha 215-234. In addition, significant inhibition of tumor growth occurred when mice with established ovarian granulosa cell tumors were therapeutically vaccinated with Ina 215-234.
   Conclusions. Our results indicate that induction of ovarian-specific autoimmunity may serve as an effective way to prevent the emergence of autochthonous ovarian tumors and control the growth of established ovarian malignancies. (C) 2011 Elsevier Inc. All rights reserved.
C1 [Altuntas, Cengiz Z.; Jaini, Ritika; Kesaraju, Pavani; Jane-wit, Daniel; Johnson, Justin M.; Tuohy, Vincent K.] Cleveland Clin, Lerner Res Inst, Dept Immunol, Cleveland, OH 44195 USA.
   [Covey, Kelly; Flask, Christopher A.] Univ Hosp Cleveland, Dept Radiol, Cleveland, OH 44106 USA.
   [Tuohy, Vincent K.] Case Western Reserve Univ, Cleveland Clin Lerner Coll Med, Dept Mol Med, Cleveland, OH 44106 USA.
   [Dutertre, Martin; Picard, Jean-Yves] INSERM, U782, F-92140 Clamart, France.
   [Dutertre, Martin; Picard, Jean-Yves] Univ Paris 11, F-92140 Clamart, France.
RP Tuohy, VK (corresponding author), Cleveland Clin, Lerner Res Inst, Dept Immunol, NB30,9500 Euclid Ave, Cleveland, OH 44195 USA.
EM tuohyv@ccf.org
RI Dutertre, Martin/N-7060-2017; DUTERTRE, Martin/Q-1815-2019
OI Dutertre, Martin/0000-0003-0278-4120; DUTERTRE,
   Martin/0000-0003-0278-4120
FU U.S. National Institutes of HealthUnited States Department of Health &
   Human ServicesNational Institutes of Health (NIH) - USA [R01CA-140350];
   NATIONAL CANCER INSTITUTEUnited States Department of Health & Human
   ServicesNational Institutes of Health (NIH) - USANIH National Cancer
   Institute (NCI) [R01CA140350] Funding Source: NIH RePORTER; NATIONAL
   INSTITUTE OF GENERAL MEDICAL SCIENCESUnited States Department of Health
   & Human ServicesNational Institutes of Health (NIH) - USANIH National
   Institute of General Medical Sciences (NIGMS) [T32GM007250] Funding
   Source: NIH RePORTER
FX This work was supported by U.S. National Institutes of Health grant
   R01CA-140350 (V.K.T.). The content is solely the responsibility of the
   authors and does not necessarily represent the official views of the
   National Institutes of Health. The authors thank Dr. Thomas A. Hamilton
   for his constructive review of the manuscript.
CR Altuntas CZ, 2006, J IMMUNOL, V177, P1988, DOI 10.4049/jimmunol.177.3.1988
   Barnett B, 2005, AM J REPROD IMMUNOL, V54, P369, DOI 10.1111/j.1600-0897.2005.00330.x
   Connolly DC, 2003, CANCER RES, V63, P1389
   Curiel TJ, 2007, J CLIN INVEST, V117, P1167, DOI 10.1172/JCI31202
   Dudley ME, 2002, SCIENCE, V298, P850, DOI 10.1126/science.1076514
   Dutertre M, 1997, MOL CELL ENDOCRINOL, V136, P57, DOI 10.1016/S0303-7207(97)00214-1
   Dutertre M, 2001, ENDOCRINOLOGY, V142, P4040, DOI 10.1210/en.142.9.4040
   Fuller PJ, 2004, TRENDS ENDOCRIN MET, V15, P122, DOI 10.1016/j.tem.2004.02.005
   Fuller PJ, 2002, MOL CELL ENDOCRINOL, V191, P89, DOI 10.1016/S0303-7207(02)00059-X
   GROOME NP, 1994, CLIN ENDOCRINOL, V40, P717, DOI 10.1111/j.1365-2265.1994.tb02504.x
   Gulley JL, 2007, NAT CLIN PRACT ONCOL, V4, P136, DOI 10.1038/ncponc0749
   Halvorson LM, 1996, FERTIL STERIL, V65, P459
   Jemal A, 2007, CA-CANCER J CLIN, V57, P43, DOI 10.3322/canjclin.57.1.43
   KAWAKAMI Y, 1994, P NATL ACAD SCI USA, V91, P3515, DOI 10.1073/pnas.91.9.3515
   Kumar TR, 1997, NAT GENET, V15, P201, DOI 10.1038/ng0297-201
   Langrish CL, 2005, J EXP MED, V201, P233, DOI 10.1084/jem.20041257
   Ludewig B, 2000, J EXP MED, V191, P795, DOI 10.1084/jem.191.5.795
   Marzo AL, 1999, CANCER RES, V59, P1071
   MAYO KE, 1994, TRENDS ENDOCRIN MET, V5, P407, DOI 10.1016/1043-2760(95)92523-L
   McCaughtry TM, 2008, J EXP MED, V205, P2575, DOI 10.1084/jem.20080866
   Moudgil KD, 2005, TRENDS IMMUNOL, V26, P355, DOI 10.1016/j.it.2005.05.007
   Nelson LM, 2009, NEW ENGL J MED, V360, P606, DOI 10.1056/NEJMcp0808697
   Old Lloyd J, 2003, Cancer Immun, V3 Suppl 2, P1
   Perez-Diez A, 2007, BLOOD, V109, P5346, DOI 10.1182/blood-2006-10-051318
   Robertson DM, 2004, ENDOCR-RELAT CANCER, V11, P35, DOI 10.1677/erc.0.0110035
   Roby KF, 2000, CARCINOGENESIS, V21, P585, DOI 10.1093/carcin/21.4.585
   Small EJ, 2006, J CLIN ONCOL, V24, P3089, DOI 10.1200/JCO.2005.04.5252
   Zang XX, 2007, CLIN CANCER RES, V13, P5271, DOI 10.1158/1078-0432.CCR-07-1030
NR 28
TC 5
Z9 5
U1 0
U2 3
PU ACADEMIC PRESS INC ELSEVIER SCIENCE
PI SAN DIEGO
PA 525 B ST, STE 1900, SAN DIEGO, CA 92101-4495 USA
SN 0090-8258
J9 GYNECOL ONCOL
JI Gynecol. Oncol.
PD JAN
PY 2012
VL 124
IS 1
BP 98
EP 104
DI 10.1016/j.ygyno.2011.09.023
PG 7
WC Oncology; Obstetrics & Gynecology
SC Oncology; Obstetrics & Gynecology
GA 864BV
UT WOS:000298212900021
PM 22004903
OA Green Accepted
DA 2021-05-03
ER

PT J
AU Bernal, SD
   Ona, ET
   Riego-Javier, A
   De Villa, R
   Cristal-Luna, GR
   Laguatan, JB
   Batac, ER
   Canlas, OQ
AF Bernal, Samuel D.
   Ona, Enrique T.
   Riego-Javier, Aileen
   De Villa, Romulo
   Cristal-Luna, Gloria R.
   Laguatan, Josephine B.
   Batac, Eunice R.
   Canlas, Oscar Q.
TI Anticancer immune reactivity and long-term survival after treatment of
   metastatic ovarian cancer with dendritic cells
SO ONCOLOGY LETTERS
LA English
DT Article
DE cancer; immune reactivity; long-term survival; cancer treatment;
   metastatic ovarian cancer; ovarian cancer; dendritic cells; anticancer;
   cancer treatment; regenerative medicine
ID TUMOR-ASSOCIATED ANTIGEN; AUTOLOGOUS TUMOR; T-CELLS; ANTITUMOR IMMUNITY;
   CARCINOMA CELLS; IN-VITRO; IMMUNOTHERAPY; EXPRESSION; LYMPHOCYTES;
   CHEMOTHERAPY
AB Hematopoietic stem cells collected by leukapheresis of a patient with metastatic ovarian carcinoma (OVCA) were induced into dendritic cell (DC) differentiation and fused with liposomal constructs of autologous and allogeneic ovarian carcinoma antigens (DC-OVCA). The proliferation of autologous T cells induced by DCs was determined by [H-3]-thymidine uptake. Maximal T-cell proliferation was observed in co-cultures of DCs fused with liposomal OVCA constructs compared with intact autologous OVCA cells. The combination of autologous and allogeneic liposomal OVCA constructs induced greater T-cell proliferation than either alone. The cytotoxicity of DC-activated T cells against various target cells were analyzed by a Cr-51-release assay. The combination of autologous and allogeneic liposomal OVCA constructs showed the highest stimulation of T cell-mediated cytotoxicity against OVCA cells, but had minimal cytotoxicity against normal fibroblasts or leukemia cells. The liposomal preparations of DC-OVCA were injected monthly into a patient with metastatic ovarian carcinoma whose tumors progressed following multiple courses of chemotherapy. DCs analyzed from the patient post-immunization showed 2- to 3-fold greater OVCA cytotoxicity compared to pre-immunization DCs. Immunoblots using the patient's serum showed reactivity with a number of proteins from ovarian cancer extracts, but not in normal fibroblasts and breast cancer. Following the DC-OVCA treatment, the metastatic lesions progressively decreased in size to the point of being undetectable by serial CAT scans. Seven years following the initial diagnosis, the patient continues to be free of cancer. This report described the anticancer immune reactivity and anti-tumor response induced by DCs sensitized with liposomal constructs of OVCA antigens. Immune cell therapy may therefore be a useful adjunct to surgery and chemotherapy for the treatment of ovarian cancer.
C1 [Bernal, Samuel D.; Laguatan, Josephine B.; Batac, Eunice R.; Canlas, Oscar Q.] GlobeTekPro, Woodland Hills, CA 91567 USA.
   [Bernal, Samuel D.] Regenerat Med Ctr, Medical City, Philippines.
   [Bernal, Samuel D.; Ona, Enrique T.; Riego-Javier, Aileen; De Villa, Romulo; Cristal-Luna, Gloria R.] Natl Kidney & Transplant Inst, Ctr Mol & Cellular Therapeut, Quezon City, Philippines.
   [Bernal, Samuel D.] Univ Calif Los Angeles, Cedars Sinai Med Ctr, Hematol Oncol Sect, Los Angeles, CA 90048 USA.
RP Bernal, SD (corresponding author), GlobeTekPro, 20000 Calvert St, Woodland Hills, CA 91567 USA.
EM sberne@ucla.edu
CR Adams A, 2005, VACCINE, V23, P2374, DOI 10.1016/j.vaccine.2005.01.014
   Bachmann MF, 1999, EUR J IMMUNOL, V29, P2156, DOI 10.1002/(SICI)1521-4141(199907)29:07<2156::AID-IMMU2156>3.0.CO;2-P
   CHEN LP, 1992, CELL, V71, P1093, DOI 10.1016/S0092-8674(05)80059-5
   Dadmarz R D, 1996, Cancer J Sci Am, V2, P263
   Dillman RO, 1999, CANCER BIOTHER RADIO, V14, P443, DOI 10.1089/cbr.1999.14.443
   Fattorossi A, 2004, CANCER-AM CANCER SOC, V100, P1418, DOI 10.1002/cncr.20130
   Freedman R S, 1996, Cancer Treat Res, V82, P115
   Fujita K, 1995, CLIN CANCER RES, V1, P501
   Gong JL, 2000, J IMMUNOL, V165, P1705, DOI 10.4049/jimmunol.165.3.1705
   GUSDON JP, 1983, OBSTET GYNECOL, V62, P728
   Hayashi K, 1999, GYNECOL ONCOL, V74, P86, DOI 10.1006/gyno.1999.5430
   Ichige K, 1995, CLIN CANCER RES, V1, P565
   INABA K, 1994, J EXP MED, V180, P1849, DOI 10.1084/jem.180.5.1849
   JACOBS I, 1989, HUM REPROD, V4, P1
   Jemal A, 2003, CA-CANCER J CLIN, V53, P5, DOI 10.3322/canjclin.53.1.5
   Kaye SB, 2003, BRIT J CANCER, V89, pS1, DOI 10.1038/sj.bjc.6601493
   Kirby TO, 2002, EXPERT OPIN BIOL TH, V2, P409, DOI 10.1517/14712598.2.4.409
   Koido S, 2005, GYNECOL ONCOL, V99, P462, DOI 10.1016/j.ygyno.2005.07.019
   Koido S, 2004, CLIN IMMUNOL, V113, P261, DOI 10.1016/j.clim.2004.08.004
   Lu KH, 2004, CLIN CANCER RES, V10, P3291, DOI 10.1158/1078-0432.CCR-03-0409
   McGuire WP, 1996, NEW ENGL J MED, V334, P1, DOI 10.1056/NEJM199601043340101
   MCKENZIE SJ, 1993, CANCER, V71, P3942, DOI 10.1002/1097-0142(19930615)71:12<3942::AID-CNCR2820711224>3.0.CO;2-3
   Nijman HW, 2001, EUR J OBSTET GYN R B, V94, P114, DOI 10.1016/S0301-2115(00)00294-3
   Nowak AK, 2003, CANCER RES, V63, P4490
   Pardoll DM, 2002, NAT REV IMMUNOL, V2, P227, DOI 10.1038/nri774
   PEOPLES GE, 1995, P NATL ACAD SCI USA, V92, P432, DOI 10.1073/pnas.92.2.432
   Rosenberg SA, 2004, NAT MED, V10, P909, DOI 10.1038/nm1100
   Schlienger K, 2003, CLIN CANCER RES, V9, P1517
   STEINMAN RM, 1991, ANNU REV IMMUNOL, V9, P271, DOI 10.1146/annurev.iy.09.040191.001415
   Steinman RM, 2001, MT SINAI J MED, V68, P160
   Wagner U, 1997, HYBRIDOMA, V16, P33, DOI 10.1089/hyb.1997.16.33
   YOUNG JW, 1992, J CLIN INVEST, V90, P229, DOI 10.1172/JCI115840
   Zhang L, 2003, NEW ENGL J MED, V348, P203, DOI 10.1056/NEJMoa020177
   Zheng P, 1999, CANCER RES, V59, P3461
NR 34
TC 6
Z9 7
U1 0
U2 3
PU SPANDIDOS PUBL LTD
PI ATHENS
PA POB 18179, ATHENS, 116 10, GREECE
SN 1792-1074
EI 1792-1082
J9 ONCOL LETT
JI Oncol. Lett.
PD JAN
PY 2012
VL 3
IS 1
BP 66
EP 74
DI 10.3892/ol.2011.424
PG 9
WC Oncology
SC Oncology
GA 862WL
UT WOS:000298124700014
PM 22740858
OA Green Published, Bronze
DA 2021-05-03
ER

PT J
AU Lai, DM
   Wang, FY
   Chen, YF
   Wang, CH
   Liu, S
   Lu, BF
   Ge, XR
   Guo, LH
AF Lai, Dongmei
   Wang, Fangyuan
   Chen, Yifei
   Wang, Chunhui
   Liu, Sha
   Lu, Bufeng
   Ge, Xirui
   Guo, Lihe
TI Human ovarian cancer stem-like cells can be efficiently killed by gamma
   delta T lymphocytes
SO CANCER IMMUNOLOGY IMMUNOTHERAPY
LA English
DT Article
DE Ovarian cancer stem cells; gamma delta T cells; Immunotherapy; Transwell
   coculture; Cytokine production
ID TUMOR-CELLS; IMMUNOTHERAPY; MECHANISMS; EXPRESSION; CHEMOTHERAPY;
   SELECTION; IMMUNITY; EFFLUX
AB Ovarian cancer comprises a small population of cancer stem cells (CSCs) that are responsible for tumor maintenance and resistant to cancer therapies, it would be desirable to develop a therapy that could selectively target ovarian CSCs. Recently, cellular immune-based therapies have improved the prognosis of cancer patients clinically. In this study, we isolated a subset of ovarian cancer sphere cells that possess CSC properties and explored the cell cytotoxicity of gamma delta T cells to ovarian cancer sphere cells using a transwell cocultured cell system. The proliferation rate of the cancer sphere cells decreased to 40% after cocultured with gamma delta T cells. The gamma delta T cells increased the sensitivity of SK-OV-3 sphere cells to chemotherapeutic drugs. After the treatment of gamma delta T cells, the expression of stem cell marker genes decreased in sphere cells, while the expression of HLA-DR antigen on tumor cells was increased in a time-dependent manner. Further, gamma delta T cells induced G2/M phase cell cycle arrest and subsequent apoptosis in SK-OV-3 sphere cells. Xenograft mouse models demonstrated that gamma delta T cells dramatically reduced the tumor burden. Notably, the level of IL-17 production significantly increased after cocultured with gamma delta T cells. We conclude that gamma delta T cells may efficiently kill ovarian CSCs through IL-17 production and represent a promising immunotherapy for ovarian cancer.
C1 [Lai, Dongmei; Wang, Fangyuan; Chen, Yifei] Shanghai Jiao Tong Univ, Int Peace Matern & Child Hlth Hosp, Sch Med, Shanghai 200030, Peoples R China.
   [Wang, Chunhui; Liu, Sha; Lu, Bufeng; Ge, Xirui; Guo, Lihe] Hehong Shanghai Biotechnol Ltd, Shanghai, Peoples R China.
RP Lai, DM (corresponding author), Shanghai Jiao Tong Univ, Int Peace Matern & Child Hlth Hosp, Sch Med, Shanghai 200030, Peoples R China.
EM laidongmei@hotmail.com
FU Shanghai Municipal Council for Science and Technology [09411968300]; Key
   Project Fund of Shanghai Municipal Health Bureau [2010011]
FX This work was supported by grants from Shanghai Municipal Council for
   Science and Technology (No. 09411968300) and the Key Project Fund of
   Shanghai Municipal Health Bureau (2010011).
CR Alvero AB, 2009, CELL CYCLE, V8, P158, DOI 10.4161/cc.8.1.7533
   Bapat SA, 2005, CANCER RES, V65, P3025, DOI 10.1158/0008-5472.CAN-04-3931
   Bonneville M, 2006, CURR OPIN IMMUNOL, V18, P539, DOI 10.1016/j.coi.2006.07.002
   Bourguignon LYW, 2008, J BIOL CHEM, V283, P17635, DOI 10.1074/jbc.M800109200
   Campoli M, 2008, ONCOGENE, V27, P5869, DOI 10.1038/onc.2008.273
   Chen SH, 1996, CELL, V6, P177
   Croker AK, 2008, J CELL MOL MED, V12, P374, DOI 10.1111/j.1582-4934.2007.00211.x
   Diehn M, 2009, NATURE, V458, P780, DOI 10.1038/nature07733
   Dolstra H, 2001, BONE MARROW TRANSPL, V27, P1087, DOI 10.1038/sj.bmt.1703043
   Galon J, 2006, SCIENCE, V313, P1960, DOI 10.1126/science.1129139
   Gao YF, 2003, J EXP MED, V198, P433, DOI 10.1084/jem.20030584
   Gattinoni L, 2006, NAT REV IMMUNOL, V6, P383, DOI 10.1038/nri1842
   He WF, 2010, J IMMUNOL, V185, P126, DOI 10.4049/jimmunol.0903767
   Hirschmann-Jax C, 2004, P NATL ACAD SCI USA, V101, P14228, DOI 10.1073/pnas.0400067101
   Kabelitz D, 2007, CANCER RES, V67, P5, DOI 10.1158/0008-5472.CAN-06-3069
   Kato Y, 2001, J IMMUNOL, V167, P5092, DOI 10.4049/jimmunol.167.9.5092
   Lake RA, 2005, NAT REV CANCER, V5, P397, DOI 10.1038/nrc1613
   Liu T, 2010, ONCOL REP, V23, P1277, DOI 10.3892/or_00000761
   Ma L, 2010, ACTA BIOCH BIOPH SIN, V42, P593, DOI 10.1093/abbs/gmq067
   Martin B, 2009, IMMUNITY, V31, P321, DOI 10.1016/j.immuni.2009.06.020
   Mattarollo SR, 2007, CANCER IMMUNOL IMMUN, V56, P1285, DOI 10.1007/s00262-007-0279-2
   Peng G, 2007, IMMUNITY, V27, P334, DOI 10.1016/j.immuni.2007.05.020
   Rothenfusser S, 2002, CELL IMMUNOL, V215, P32, DOI 10.1016/S0008-8749(02)00001-1
   Rufford BD, 2007, BJOG-INT J OBSTET GY, V114, P59, DOI 10.1111/j.1471-0528.2006.01153.x
   Sato K, 2005, INT J CANCER, V116, P94, DOI 10.1002/ijc.20987
   Smyth MJ, 2006, ADV IMMUNOL, V90, P1, DOI 10.1016/S0065-2776(06)90001-7
   Takeuchi A, 2011, EUR J IMMUNOL, V41, P246, DOI 10.1002/eji.201040773
   TANAKA Y, 1995, NATURE, V375, P155, DOI 10.1038/375155a0
   TANAKA Y, 1994, P NATL ACAD SCI USA, V91, P8175, DOI 10.1073/pnas.91.17.8175
   Todaro M, 2009, J IMMUNOL, V182, P7287, DOI 10.4049/jimmunol.0804288
   Viey E, 2005, J IMMUNOL, V174, P1338, DOI 10.4049/jimmunol.174.3.1338
   Weng D, 2010, INT J CANC
   Zhao Q, 2011, EUR J IMMUNOL
NR 33
TC 30
Z9 32
U1 1
U2 17
PU SPRINGER
PI NEW YORK
PA 233 SPRING ST, NEW YORK, NY 10013 USA
SN 0340-7004
EI 1432-0851
J9 CANCER IMMUNOL IMMUN
JI Cancer Immunol. Immunother.
PD JUL
PY 2012
VL 61
IS 7
BP 979
EP 989
DI 10.1007/s00262-011-1166-4
PG 11
WC Oncology; Immunology
SC Oncology; Immunology
GA 962DM
UT WOS:000305519700004
PM 22120758
DA 2021-05-03
ER

PT J
AU Soares, IC
   Simoes, K
   de Souza, JES
   Okamoto, OK
   Wakamatsu, A
   Tuma, MC
   Ritter, G
   Alves, VAF
AF Soares, Ibere Cauduro
   Simoes, Kleber
   Santana de Souza, Jorge Estefano
   Okamoto, Oswaldo Keith
   Wakamatsu, Alda
   Tuma, Maria Carolina
   Ritter, Gerd
   Ferreira Alves, Venancio Avancini
TI In Silico Analysis and Immunohistochemical Characterization of NaPi2b
   Protein Expression in Ovarian Carcinoma With Monoclonal Antibody Mx35
SO APPLIED IMMUNOHISTOCHEMISTRY & MOLECULAR MORPHOLOGY
LA English
DT Article
DE ovarian carcinoma; phosphate transporter; NaPi2b; MX35; monoclonal
   antibody
ID CLEAR-CELL CARCINOMA; SYSTEMIC THERAPY; BREAST-CANCER; RECURRENT;
   TUMORS; IMMUNOTHERAPY; TRASTUZUMAB; NEOPLASMS; SURFACE
AB Introduction: Ovarian adenocarcinoma is frequently detected at the late stage, when therapy efficacy is limited and death occurs in up to 50% of the cases. A potential novel treatment for this disease is a monoclonal antibody that recognizes phosphate transporter sodium-dependent phosphate transporter protein 2b (NaPi2b).
   Materials and Methods: To better understand the expression of this protein in different histologic types of ovarian carcinomas, we immunostained 50 tumor samples with anti-NaPi2b monoclonal antibody MX35 and, in parallel, we assessed the expression of the gene encoding NaPi2b (SCL34A2) by in silico analysis of microarray data.
   Results: Both approaches detected higher expression of NaPi2b (SCL34A2) in ovarian carcinoma than in normal tissue. Moreover, a comprehensive analysis indicates that SCL34A2 is the only gene of the several phosphate transporters genes whose expression differentiates normal from carcinoma samples, suggesting it might exert a major role in ovarian carcinomas. Immunohistochemical and mRNA expression data have also shown that 2 histologic subtypes of ovarian carcinoma express particularly high levels of NaPi2b: serous and clear cell adenocarcinomas. Serous adenocarcinomas are the most frequent, contrasting with clear cell carcinomas, rare, and with worse prognosis.
   Conclusion: This identification of subgroups of patients expressing NaPi2b may be important in selecting cohorts who most likely should be included in future clinical trials, as a recently generated humanized version of MX35 has been developed.
C1 [Soares, Ibere Cauduro; Simoes, Kleber; Wakamatsu, Alda; Ferreira Alves, Venancio Avancini] Univ Sao Paulo, Fac Med, Dept Pathol, LIM14, BR-01246903 Sao Paulo, Brazil.
   [Santana de Souza, Jorge Estefano] Ludwig Inst Canc Res, Sao Paulo Branch, Sao Paulo, Brazil.
   [Santana de Souza, Jorge Estefano; Okamoto, Oswaldo Keith; Tuma, Maria Carolina] Recepta Biopharma SA, Sao Paulo, Brazil.
   [Okamoto, Oswaldo Keith] Univ Fed Sao Paulo, Expt Neurol Unit, Sao Paulo, Brazil.
   [Ritter, Gerd] Mem Sloan Kettering Canc Ctr, New York Branch, Ludwig Inst Canc Res, New York, NY USA.
RP Soares, IC (corresponding author), Univ Sao Paulo, Fac Med, Dept Pathol, LIM14, Av Dr Arnaldo 455,1 Andar,Sala 1153, BR-01246903 Sao Paulo, Brazil.
EM iberesoares@lim14.fm.usp.br
RI Cetgen, Inct/I-2412-2013; Tuma, Maria/P-6456-2015; Okamoto, Oswaldo
   Keith/C-5593-2013
OI Okamoto, Oswaldo Keith/0000-0002-8528-6225
FU FINEPCiencia Tecnologia e Inovacao (FINEP); Recepta Biopharma, Brazil
FX Supported by grants from FINEP and Recepta Biopharma, Brazil.
CR Andersson H, 2009, J NUCL MED, V50, P1153, DOI 10.2967/jnumed.109.062604
   Crotzer DR, 2007, GYNECOL ONCOL, V105, P404, DOI 10.1016/j.ygyno.2006.12.024
   Duensing S, 2010, BIOCHEM PHARMACOL, V80, P575, DOI 10.1016/j.bcp.2010.04.006
   Elgqvist J, 2006, NUCL MED BIOL, V33, P1065, DOI 10.1016/j.nucmedbio.2006.07.009
   Elit L, 2007, GYNECOL ONCOL, V106, P181, DOI 10.1016/j.ygyno.2007.03.025
   Finstad CL, 1997, CLIN CANCER RES, V3, P1433
   Fung-Kee-Fung M, 2007, Curr Oncol, V14, P195
   Gryshkova V., 2009, Experimental Oncology, V31, P37
   Guarneri V, 2010, GYNECOL ONCOL, V117, P152, DOI 10.1016/j.ygyno.2009.11.033
   Harter P, 2010, EXPERT REV ANTICANC, V10, P81, DOI 10.1586/ERA.09.165
   Hendrix ND, 2006, CANCER RES, V66, P1354, DOI 10.1158/0008-5472.CAN-05-3694
   HULTBORN RAH, 2006, CANCER BIOTHER RADI, V21, P373
   Jemal A, 2002, CA-CANCER J CLIN, V52, P23, DOI 10.3322/canjclin.52.1.23
   KATSUBE Y, 1982, INT J GYNECOL PATHOL, V1, P3, DOI 10.1097/00004347-198201000-00003
   Kononen J, 1998, NAT MED, V4, P844, DOI 10.1038/nm0798-844
   KOONINGS PP, 1989, OBSTET GYNECOL, V74, P921
   MATTES MJ, 1987, CANCER RES, V47, P6741
   Metro G, 2008, EXPERT OPIN PHARMACO, V9, P2583, DOI 10.1517/14656566.9.15.2583 
   Murdoch WJ, 2002, REPRODUCTION, V123, P743, DOI 10.1530/rep.0.1230743
   Murer H, 2004, PFLUG ARCH EUR J PHY, V447, P763, DOI 10.1007/s00424-003-1072-5
   NAKASHIMA N, 1990, GYNECOL ONCOL, V37, P103, DOI 10.1016/0090-8258(90)90317-E
   Pectasides D, 2006, EXPERT OPIN PHARMACO, V7, P975, DOI 10.1517/14656566.7.8.975
   Pectasides D, 2006, ONCOLOGIST, V11, P1089, DOI 10.1634/theoncologist.11-10-1089
   Pectasides D, 2006, GYNECOL ONCOL, V102, P285, DOI 10.1016/j.ygyno.2005.12.038
   RUBIN SC, 1993, GYNECOL ONCOL, V51, P61, DOI 10.1006/gyno.1993.1247
   SHI SR, 1991, J HISTOCHEM CYTOCHEM, V39, P741, DOI 10.1177/39.6.1709656
   Takano M, 2008, INT J GYNECOL CANCER, V18, P937, DOI 10.1111/j.1525-1438.2007.01158.x
   Viani GA, 2007, BMC CANCER, V7, DOI 10.1186/1471-2407-7-153
   Weiner LM, 2010, NAT REV IMMUNOL, V10, P317, DOI 10.1038/nri2744
   Yin Beatrice W T, 2008, Cancer Immun, V8, P3
NR 30
TC 5
Z9 5
U1 0
U2 6
PU LIPPINCOTT WILLIAMS & WILKINS
PI PHILADELPHIA
PA TWO COMMERCE SQ, 2001 MARKET ST, PHILADELPHIA, PA 19103 USA
SN 1541-2016
EI 1533-4058
J9 APPL IMMUNOHISTO M M
JI Appl. Immunohistochem.
PD MAR
PY 2012
VL 20
IS 2
BP 165
EP 172
DI 10.1097/PAI.0b013e318228e232
PG 8
WC Anatomy & Morphology; Medical Laboratory Technology; Pathology
SC Anatomy & Morphology; Medical Laboratory Technology; Pathology
GA 897IX
UT WOS:000300644600010
PM 22553815
DA 2021-05-03
ER

PT J
AU Ziebarth, AJ
   Landen, CN
   Alvarez, RD
AF Ziebarth, Angela J.
   Landen, Charles N., Jr.
   Alvarez, Ronald D.
TI Molecular/Genetic Therapies in Ovarian Cancer: Future Opportunities and
   Challenges
SO CLINICAL OBSTETRICS AND GYNECOLOGY
LA English
DT Article
DE ovarian cancer; PARP inhibitor; angiogenesis; immunotherapy; molecular
   therapies
ID RECURRENT EPITHELIAL OVARIAN; GYNECOLOGIC-ONCOLOGY-GROUP; PRIMARY
   PERITONEAL CARCINOMA; PHASE-II TRIAL; MONOCLONAL-ANTIBODY; BEVACIZUMAB;
   PERSISTENT; RESISTANCE; SURVIVAL
AB Ovarian cancer is the most lethal gynecologic cancer. Traditional therapies have included surgical management and cytotoxic chemotherapy; however, treatment paradigms continue to shift from empiric cytotoxic chemotherapy to more individualized treatment. Recent research efforts have focused on determining and targeting the molecular biological mechanisms of ovarian cancer in an attempt to develop novel therapeutic modalities with the ultimate goal of improving outcome while limiting toxicity. This chapter reviews progress in the development of novel therapies directed at major pathways implicated in ovarian tumorigenesis including angiogenesis, PARP inhibition, signal transduction, antifolate therapies, death receptor-mediated therapies, histone deacetylase inhibition, immunotherapeutics, and oncolytics.
C1 [Ziebarth, Angela J.; Landen, Charles N., Jr.; Alvarez, Ronald D.] Univ Alabama, Div Gynecol Oncol, Birmingham, AL 35249 USA.
RP Alvarez, RD (corresponding author), Univ Alabama, Div Gynecol Oncol, 176F Rm 10250, Birmingham, AL 35249 USA.
EM rdalvarez@uab.edu
FU Morphotec; PfizerPfizer; GenentechRoche HoldingGenentech; Merrimack;
   Tracon; NATIONAL CANCER INSTITUTEUnited States Department of Health &
   Human ServicesNational Institutes of Health (NIH) - USANIH National
   Cancer Institute (NCI) [T32CA101642] Funding Source: NIH RePORTER
FX R.D.A. does have associations he would like to disclose as follows: Ad
   board for Genentech and Esai/Morphotec and research support from
   Morphotec, Pfizer, Genentech, Merrimack, and Tracon. The other authors
   declare that they have nothing to disclose.
CR Aghajanian M, 2011, ASCO ANN M CHIC IL
   Alvarez R, 2011, ANN M WOM CANC ORL F
   Audeh MW, 2010, LANCET, V376, P245, DOI 10.1016/S0140-6736(10)60893-8
   Berek J, 2009, J CLIN ONCOL, V27, P418, DOI 10.1200/JCO.2008.17.8400
   Bergers G, 2008, NAT REV CANCER, V8, P592, DOI 10.1038/nrc2442
   Bevis KS, 2010, GYNECOL ONCOL, V119, P157, DOI 10.1016/j.ygyno.2010.05.034
   Biagi JJ, 2011, ANN ONCOL, V22, P335, DOI 10.1093/annonc/mdq357
   Buller RE, 2002, CANCER GENE THER, V9, P567, DOI 10.1038/sj.cgt.7700473
   Burger RA, 2007, J CLIN ONCOL, V25, P5165, DOI 10.1200/JCO.2007.11.5345
   Burger RA, 2011, NEW ENGL J MED, V365, P2473, DOI 10.1056/NEJMoa1104390
   Burger RA, 2011, GYNECOL ONCOL, V121, P230, DOI 10.1016/j.ygyno.2010.11.035
   Ehlen TG, 2005, INT J GYNECOL CANCER, V15, P1023, DOI 10.1111/j.1525-1438.2005.00483.x
   Fong PC, 2010, J CLIN ONCOL, V28, P2512, DOI 10.1200/JCO.2009.26.9589
   Friedlander M, 2010, GYNECOL ONCOL, V119, P32, DOI 10.1016/j.ygyno.2010.05.033
   Gordon AN, 2004, GYNECOL ONCOL, V94, P340, DOI 10.1016/j.ygyno.2004.04.024
   Hagemann AR, 2011, CANCER BIOL THER, V12, P367, DOI 10.4161/cbt.12.4.16908
   Hagemann AR, 2011, CANCER BIOL THER, V12, P357, DOI 10.4161/cbt.12.4.16951
   HOLLINGSWORTH HC, 1995, AM J PATHOL, V147, P33
   Hurteau JA, 2001, GYNECOL ONCOL, V82, P7, DOI 10.1006/gyno.2001.6255
   Karlan BR, 2010, ASCO ANN M CHIC IL
   Kendrick TC, 2008, ASCO ANN M CHIC IL
   Konner JA, 2010, CLIN CANCER RES, V16, P5288, DOI 10.1158/1078-0432.CCR-10-0700
   Konstantinopoulos PA, 2010, J CLIN ONCOL, V28, P3555, DOI 10.1200/JCO.2009.27.5719
   Lederman J, 2011, ASCO ANN M CHIC IL
   Mackay HJ, 2010, EUR J CANCER, V46, P1573, DOI 10.1016/j.ejca.2010.02.047
   Markman B, 2010, ONCOTARGET, V1, P530, DOI 10.18632/oncotarget.188
   Matei D, 2011, J CLIN ONCOL, V29, P69, DOI 10.1200/JCO.2009.26.7856
   Matulonis UA, 2009, J CLIN ONCOL, V27, P5601, DOI 10.1200/JCO.2009.23.2777
   Merritt WM, 2010, CANCER RES, V70, P2571, DOI 10.1158/0008-5472.CAN-09-2536
   Modesitt SC, 2008, GYNECOL ONCOL, V109, P182, DOI 10.1016/j.ygyno.2008.01.009
   Naumann W, 2011, ASCO ANN M CHIC IL
   Perren TJ, 2011, NEW ENGL J MED, V365, P2484, DOI 10.1056/NEJMoa1103799
   Pfisterer J, 2011, ASCO ANN M CHIC IL
   Sandhu S, 2010, ASCO ANN M CHIC IL
   Schmeler KM, 2009, GYNECOL ONCOL, V113, P210, DOI 10.1016/j.ygyno.2009.02.007
   Tolcher AW, 2009, J CLIN ONCOL, V27, P5800, DOI 10.1200/JCO.2009.23.6745
   Vasey PA, 2002, J CLIN ONCOL, V20, P1562, DOI 10.1200/JCO.20.6.1562
   White A, 2010, ASCO ANN M CHIC IL
   Zhang L, 2003, NEW ENGL J MED, V348, P203, DOI 10.1056/NEJMoa020177
NR 39
TC 16
Z9 18
U1 0
U2 7
PU LIPPINCOTT WILLIAMS & WILKINS
PI PHILADELPHIA
PA 530 WALNUT ST, PHILADELPHIA, PA 19106-3621 USA
SN 0009-9201
J9 CLIN OBSTET GYNECOL
JI Clin. Obstet. Gynecol.
PD MAR
PY 2012
VL 55
IS 1
BP 156
EP 172
DI 10.1097/GRF.0b013e31824b1699
PG 17
WC Obstetrics & Gynecology
SC Obstetrics & Gynecology
GA 897EU
UT WOS:000300629200012
PM 22343235
DA 2021-05-03
ER

PT J
AU Zhao, H
   Xi, XY
   Cui, LX
   He, W
AF Zhao, Hui
   Xi, Xueyan
   Cui, Lianxian
   He, Wei
TI CDR3 delta-grafted gamma 9 delta 2T cells mediate effective antitumor
   reactivity
SO CELLULAR & MOLECULAR IMMUNOLOGY
LA English
DT Article
DE CDR3 delta-grafted gamma 9 delta 2TCR; tumor immunotherapy; gamma delta
   T cells
ID DELTA-T-CELLS; ADOPTIVE IMMUNOTHERAPY; TUMOR-ANTIGEN; GENE-TRANSFER;
   GAMMA; TCR; CANCER; RECOGNITION; LYMPHOCYTES; ALPHA
AB Adoptive cell-transfer therapy (ACT) has been reported to suppress growing tumors and to overcome tumor escape in animal models. As a candidate ACT effector, gamma 9 delta 2T cells can be activated and expanded in vitro and in vivo and display strong antitumor activity against colorectal, lung, prostate, ovarian and renal cell carcinomas. However, it is difficult to obtain a large enough number of gamma delta T cells to meet the need for immunotherapy that can overcome the cancer patients' immune suppressive tumor microenvironment. In previous studies, our lab confirmed that gamma 9 delta 2T cells recognized tumor cells via the CDR3 delta region of the gamma delta-T-cell receptor (TCR). We constructed full-length human peripheral blood mononuclear cell (PBMC)-derived gamma 9 and delta 2 chains in which the CDR3 region was replaced by an ovarian epithelial carcinoma (OEC)-derived CDR3. We transferred the CDR3 delta-grafted gamma 9 delta 2TCR into peripheral blood lymphocytes (PBLs) to develop genetically modified gamma 9 delta 2T cells. In vitro studies have shown that these CDR3 delta-grafted gamma 9 delta 2T cells can produce cytokines after stimulation with tumor cell extracts and exhibit cytotoxicity towards tumor cells, including human OEC and cervical adenocarcinoma. CDR3 delta-grafted gamma 9 delta 2T cells adoptively transferred into nude mice bearing a human OEC cell line demonstrated significant antitumor effects. These results indicate that CDR3d-grafted gamma 9 delta 2T cells might be candidates for clinical tumor immunotherapy. Cellular & Molecular Immunology (2012) 9, 147-154; doi: 10.1038/cmi.2011.28; published online 12 September 2011
C1 [He, Wei] Chinese Acad Med Sci, Dept Immunol, Inst Basic Med Sci, Beijing 100005, Peoples R China.
   [He, Wei] Peking Union Med Coll, Sch Basic Med, Beijing 100005, Peoples R China.
RP He, W (corresponding author), Chinese Acad Med Sci, Dept Immunol, Inst Basic Med Sci, 5 Dong Dan San Tiao, Beijing 100005, Peoples R China.
EM hewei@moh.gov.cn
FU Ministry of Science and Technology, ChinaMinistry of Science and
   Technology, China [2006AA02Z480, 2007AA021109]
FX This work is supported by two grants, no. 2006AA02Z480 and no.
   2007AA021109, from the National Program for Biomedical Hightech, the
   Ministry of Science and Technology, China. The authors gratefully
   acknowledged Dr Keng Shen for providing tumor cell line SKOV3 and
   HO8910.
CR Adams EJ, 2008, NAT IMMUNOL, V9, P777, DOI 10.1038/ni.1620
   BUNNELL BA, 1995, P NATL ACAD SCI USA, V92, P7739, DOI 10.1073/pnas.92.17.7739
   Chen H, 2008, J BIOL CHEM, V283, P12528, DOI 10.1074/jbc.M708067200
   CHRISTMAS SE, 1990, IMMUNOLOGY, V71, P486
   Clay TM, 1999, J IMMUNOL, V163, P507
   Corvaisier M, 2005, J IMMUNOL, V175, P5481, DOI 10.4049/jimmunol.175.8.5481
   Dalton JE, 2004, J IMMUNOL, V173, P3660, DOI 10.4049/jimmunol.173.6.3660
   Dieli F, 2001, J INFECT DIS, V184, P1082, DOI 10.1086/323600
   Dieli F, 2007, CANCER RES, V67, P7450, DOI 10.1158/0008-5472.CAN-07-0199
   Dudley ME, 2003, NAT REV CANCER, V3, P666, DOI 10.1038/nrc1167
   Dudley ME, 2001, J IMMUNOTHER, V24, P363, DOI 10.1097/00002371-200107000-00012
   Hayday AC, 2000, ANNU REV IMMUNOL, V18, P975, DOI 10.1146/annurev.immunol.18.1.975
   He X, CANC LETT, V288, P86
   Hughes MS, 2005, HUM GENE THER, V16, P457, DOI 10.1089/hum.2005.16.457
   Kabelitz D, 2007, CANCER RES, V67, P5, DOI 10.1158/0008-5472.CAN-06-3069
   Kang N, 2009, CANCER BIOL THER, V8, P1540, DOI 10.4161/cbt.8.16.8950
   Kessels HWHG, 2002, TRENDS IMMUNOL, V23, P264, DOI 10.1016/S1471-4906(02)02219-6
   Kobayashi H, 2007, CANCER IMMUNOL IMMUN, V56, P469, DOI 10.1007/s00262-006-0199-6
   Morgan RA, 2003, J IMMUNOL, V171, P3287, DOI 10.4049/jimmunol.171.6.3287
   Morgan RA, 2006, SCIENCE, V314, P126, DOI 10.1126/science.1129003
   NAKATA M, 1990, J EXP MED, V172, P1877, DOI 10.1084/jem.172.6.1877
   Peng LM, 1997, CELL IMMUNOL, V178, P24, DOI 10.1006/cimm.1997.1124
   Plautz GE, 1999, UROLOGY, V54, P617, DOI 10.1016/S0090-4295(99)00303-9
   Poehlein CH, 2003, J IMMUNOL, V170, P2004, DOI 10.4049/jimmunol.170.4.2004
   ROCK EP, 1994, J EXP MED, V179, P323, DOI 10.1084/jem.179.1.323
   ROSENBERG SA, 1986, SCIENCE, V233, P1318, DOI 10.1126/science.3489291
   Sato K, 2005, INT J CANCER, V116, P94, DOI 10.1002/ijc.20987
   Scotet E, 2005, IMMUNITY, V22, P71, DOI 10.1016/j.immuni.2004.11.012
   Shin S, 2005, SCIENCE, V308, P252, DOI 10.1126/science.1106480
   Stanislawski T, 2001, NAT IMMUNOL, V2, P962, DOI 10.1038/ni1001-962
   van der Veken LT, 2009, J IMMUNOL, V182, P164, DOI 10.4049/jimmunol.182.1.164
   van der Veken LT, 2006, CANCER RES, V66, P3331, DOI 10.1158/0008-5472.CAN-05-4190
   Wang Z, 2008, CANCER LETT, V272, P242, DOI 10.1016/j.canlet.2008.07.015
   Wilhelm M, 2003, BLOOD, V102, P200, DOI 10.1182/blood-2002-12-3665
   Xi XY, 2009, J BIOL CHEM, V284, P27449, DOI 10.1074/jbc.M109.011684
   Xu CP, 2007, MOL IMMUNOL, V44, P302, DOI 10.1016/j.molimm.2006.03.010
   Yuasa T, 2009, CANCER IMMUNOL IMMUN, V58, P493, DOI 10.1007/s00262-008-0571-9
NR 37
TC 16
Z9 18
U1 0
U2 9
PU NATURE PUBLISHING GROUP
PI LONDON
PA MACMILLAN BUILDING, 4 CRINAN ST, LONDON N1 9XW, ENGLAND
SN 1672-7681
EI 2042-0226
J9 CELL MOL IMMUNOL
JI Cell. Mol. Immunol.
PD MAR
PY 2012
VL 9
IS 2
SI SI
BP 147
EP 154
DI 10.1038/cmi.2011.28
PG 8
WC Immunology
SC Immunology
GA 904KV
UT WOS:000301195400010
PM 21909128
OA Green Published, Bronze
DA 2021-05-03
ER

PT J
AU Koh, J
   Lee, SB
   Park, H
   Lee, HJ
   Cho, NH
   Kim, J
AF Koh, Jiae
   Lee, Saet-byul
   Park, Hyunju
   Lee, Hyo Jun
   Cho, Nam Hoon
   Kim, Jongsun
TI Susceptibility of CD24(+) ovarian cancer cells to anti-cancer drugs and
   natural killer cells
SO BIOCHEMICAL AND BIOPHYSICAL RESEARCH COMMUNICATIONS
LA English
DT Article
DE Natural killer cell; CD24; Drug resistance; Ovarian cancer cell;
   Immunotherapy
ID STEM-CELLS; IDENTIFICATION; LEUKEMIA; TUMORS; NKG2D
AB Natural killer cells are lymphocytes of the innate immune system that play a key role in the direct elimination of transformed or virus-infected cells. Recently, it has been reported that NM cells can attack cancer cells with stem cell-like properties. In this study, we isolated ovarian cancer cell lines CAOV3 and TOV21G with and without CD24, which has been reported as an ovarian cancer stem cell marker, and compared their drug resistance and susceptibility to NM cell lysis. The isolated CD24(+)CAOV3 and TOV21G cells were more resistant to cisplatin and doxorubicin anti-cancer drugs. Also, CD24(+)CAOV3 and TOV21G cells were more susceptible to NM cell lysis compared with CD24(-) cells. In order to identify reasons for the differing NK cell susceptibility, we examined NK cell-killing mechanisms against CD24(+) cancer cell lines by analyzing NKG2D ligands, MHC class I molecules, and natural cytotoxic receptor ligands expression on target cells. Consistently, CD24(+)CAOV3 and TOV21G cells showed up-regulated NKG2D ligands and down-regulated MHC class I molecule expression. These findings show that CD24(+) ovarian cancer cell lines are more resistant to antitumor drugs but are more susceptible to NM cell lysis; thus. NM cell immunotherapy might be useful in eliminating ovarian cancer stem cells and preventing tumor recurrence and metastasis. (C) 2012 Elsevier Inc. All rights reserved.
C1 [Koh, Jiae; Lee, Saet-byul; Park, Hyunju; Lee, Hyo Jun; Kim, Jongsun] Yonsei Univ Coll Med, Dept Microbiol, Seoul 120752, South Korea.
   [Koh, Jiae; Lee, Saet-byul; Park, Hyunju; Lee, Hyo Jun; Kim, Jongsun] Yonsei Univ Coll Med, Brain Korea Project Med Sci 21, Seoul 120752, South Korea.
   [Cho, Nam Hoon] Yonsei Univ Coll Med, Dept Pathol, Seoul 120752, South Korea.
RP Kim, J (corresponding author), Yonsei Univ Coll Med, Dept Microbiol, 134 Shinchon Dong, Seoul 120752, South Korea.
EM jkim63@yuhs.ac
OI Kim, Jongsun/0000-0002-3149-669X; jo, namhun/0000-0002-0045-6441
FU National Research Foundation of Korea (NRF)National Research Foundation
   of Korea [2012-0009415]; Korean government (MEST)Ministry of Education,
   Science and Technology, Republic of KoreaKorean Government
FX This work was supported by a National Research Foundation of Korea (NRF)
   grant (2012-0009415) funded by the Korean government (MEST).
CR Al-Hajj M, 2003, P NATL ACAD SCI USA, V100, P3983, DOI 10.1073/pnas.0530291100
   ALVARADO CS, 1989, CANCER, V63, P83, DOI 10.1002/1097-0142(19890101)63:1<83::AID-CNCR2820630114>3.0.CO;2-A
   Bomken S, 2010, BRIT J CANCER, V103, P439, DOI 10.1038/sj.bjc.6605821
   Bonnet D, 1997, NAT MED, V3, P730, DOI 10.1038/nm0797-730
   Castriconi R, 2009, J IMMUNOL, V182, P3530, DOI 10.4049/jimmunol.0802845
   Cerwenka A, 2001, NAT REV IMMUNOL, V1, P41, DOI 10.1038/35095564
   Cullen SP, 2010, CELL DEATH DIFFER, V17, P616, DOI 10.1038/cdd.2009.206
   Curley MD, 2009, STEM CELLS, V27, P2875, DOI 10.1002/stem.236
   Dean M, 2005, NAT REV CANCER, V5, P275, DOI 10.1038/nrc1590
   Gao MQ, 2010, ONCOGENE, V29, P2672, DOI 10.1038/onc.2010.35
   Huntly BJP, 2005, NAT REV CANCER, V5, P311, DOI 10.1038/nrc1592
   ITOH K, 1987, CELL IMMUNOL, V108, P495, DOI 10.1016/0008-8749(87)90231-0
   Lanier LL, 1998, ANNU REV IMMUNOL, V16, P359, DOI 10.1146/annurev.immunol.16.1.359
   Monteiro J, 2010, EUR J CANCER, V46, P1198, DOI 10.1016/j.ejca.2010.02.030
   Ogasawara K, 2005, NAT IMMUNOL, V6, P938, DOI 10.1038/ni1236
   Reya T, 2001, NATURE, V414, P105, DOI 10.1038/35102167
   Smyth MJ, 2005, J EXP MED, V202, P583, DOI 10.1084/jem.20050994
   Stingl J, 2007, NAT REV CANCER, V7, P791, DOI 10.1038/nrc2212
   Sun JC, 2008, J IMMUNOL, V181, P7453, DOI 10.4049/jimmunol.181.11.7453
   Voskoboinik I, 2010, IMMUNOL REV, V235, P35, DOI 10.1111/j.0105-2896.2010.00896.x
   WILTROUT RH, 1984, J EXP MED, V160, P1431, DOI 10.1084/jem.160.5.1431
   Yokoyama WM, 2004, ANNU REV IMMUNOL, V22, P405, DOI 10.1146/annurev.immunol.22.012703.104711
   YOKOYAMA WM, 1993, CURR OPIN IMMUNOL, V5, P67, DOI 10.1016/0952-7915(93)90083-5
   Zhang S, 2008, CANCER RES, V68, P4311, DOI 10.1158/0008-5472.CAN-08-0364
NR 24
TC 17
Z9 19
U1 0
U2 6
PU ACADEMIC PRESS INC ELSEVIER SCIENCE
PI SAN DIEGO
PA 525 B ST, STE 1900, SAN DIEGO, CA 92101-4495 USA
SN 0006-291X
J9 BIOCHEM BIOPH RES CO
JI Biochem. Biophys. Res. Commun.
PD OCT 19
PY 2012
VL 427
IS 2
BP 373
EP 378
DI 10.1016/j.bbrc.2012.09.067
PG 6
WC Biochemistry & Molecular Biology; Biophysics
SC Biochemistry & Molecular Biology; Biophysics
GA 031OL
UT WOS:000310651400026
PM 22995296
DA 2021-05-03
ER

PT J
AU Odunsi, K
   Matsuzaki, J
   Karbach, J
   Neumann, A
   Mhawech-Fauceglia, P
   Miller, A
   Beck, A
   Morrison, CD
   Ritter, G
   Godoy, H
   Lele, S
   duPont, N
   Edwards, R
   Shrikant, P
   Old, LJ
   Gnjatic, S
   Jager, E
AF Odunsi, Kunle
   Matsuzaki, Junko
   Karbach, Julia
   Neumann, Antje
   Mhawech-Fauceglia, Paulette
   Miller, Austin
   Beck, Amy
   Morrison, Carl D.
   Ritter, Gerd
   Godoy, Heidi
   Lele, Shashikant
   duPont, Nefertiti
   Edwards, Robert
   Shrikant, Protul
   Old, Lloyd J.
   Gnjatic, Sacha
   Jaeger, Elke
TI Efficacy of vaccination with recombinant vaccinia and fowlpox vectors
   expressing NY-ESO-1 antigen in ovarian cancer and melanoma patients
SO PROCEEDINGS OF THE NATIONAL ACADEMY OF SCIENCES OF THE UNITED STATES OF
   AMERICA
LA English
DT Article
DE effector function; T cell epitopes
ID T-CELL RESPONSES; CLINICAL BENEFIT; IMMUNOTHERAPY; TRIAL; STAGE
AB Recombinant poxviruses (vaccinia and fowlpox) expressing tumor-associated antigens are currently being evaluated in clinical trials as cancer vaccines to induce tumor-specific immune responses that will improve clinical outcome. To test whether a diversified prime and boost regimen targeting NY-ESO-1 will result in clinical benefit, we conducted two parallel phase II clinical trials of recombinant vaccinia-NY-ESO-1 (rV-NY-ESO-1), followed by booster vaccinations with recombinant fowlpox-NY-ESO-1 (rF-NY-ESO-1) in 25 melanoma and 22 epithelial ovarian cancer (EOC) patients with advanced disease who were at high risk for recurrence/progression. Integrated NY-ESO-1-specific antibody and CD4(+) and CD8(+) T cells were induced in a high proportion of melanoma and EOC patients. In melanoma patients, objective response rate [complete and partial response (CR+PR)] was 14%, mixed response was 5%, and disease stabilization was 52%, amounting to a clinical benefit rate (CBR) of 72% in melanoma patients. The median PFS in the melanoma patients was 9 mo (range, 0-84 mo) and the median OS was 48 mo (range, 3-106 mo). In EOC patients, the median PFS was 21 mo (95% CI, 16-29 mo), and median OS was 48 mo (CI, not estimable). CD8(+) T cells derived from vaccinated patients were shown to lyse NY-ESO-1-expressing tumor targets. These data provide preliminary evidence of clinically meaningful benefit for diversified prime and boost recombinant pox-viral-based vaccines in melanoma and ovarian cancer and support further evaluation of this approach in these patient populations.
C1 [Odunsi, Kunle; Matsuzaki, Junko; Beck, Amy; Godoy, Heidi; Lele, Shashikant; duPont, Nefertiti] Roswell Pk Canc Inst, Dept Gynecol Oncol, Buffalo, NY 14263 USA.
   [Mhawech-Fauceglia, Paulette; Morrison, Carl D.] Roswell Pk Canc Inst, Dept Pathol, Buffalo, NY 14263 USA.
   [Miller, Austin] Roswell Pk Canc Inst, Dept Clin Biostat, Buffalo, NY 14263 USA.
   [Odunsi, Kunle; Matsuzaki, Junko; Beck, Amy; Shrikant, Protul] Roswell Pk Canc Inst, Ctr Immunotherapy, Buffalo, NY 14263 USA.
   [Karbach, Julia; Neumann, Antje; Jaeger, Elke] Krankenhaus NW Frankfurt, Med Klin, D-60488 Frankfurt, Germany.
   [Edwards, Robert] Univ Pittsburgh, Sch Med, Dept Obstet Gynecol & Reprod Sci, Pittsburgh, PA 15213 USA.
   [Ritter, Gerd; Old, Lloyd J.; Gnjatic, Sacha] Mem Sloan Kettering Canc Ctr, New York Branch, Ludwig Inst Canc Res, New York, NY 10065 USA.
RP Odunsi, K (corresponding author), Roswell Pk Canc Inst, Dept Gynecol Oncol, Buffalo, NY 14263 USA.
EM kunle.odunsi@roswellpark.org; elke.jaeger@licr.org
OI Gnjatic, Sacha/0000-0001-5643-9520
FU Cancer Research Institute/Ludwig Institute for Cancer Research; Cancer
   Research Institute; Krebsforschung Rhein-Main eV; Roswell Park Cancer
   Institute; National Cancer InstituteUnited States Department of Health &
   Human ServicesNational Institutes of Health (NIH) - USANIH National
   Cancer Institute (NCI) [P30 CA016056]; NATIONAL CANCER INSTITUTEUnited
   States Department of Health & Human ServicesNational Institutes of
   Health (NIH) - USANIH National Cancer Institute (NCI) [T32CA108456,
   P30CA016056] Funding Source: NIH RePORTER
FX We gratefully acknowledge Drs. Ralph Venhaus and Linda Pan from the
   Office of Clinical Trials Management, Ludwig Institute for Cancer
   Research, New York, NY, for oversight of the clinical trials. This work
   was supported by a Cancer Research Institute/Ludwig Institute for Cancer
   Research Cancer Vaccine Collaborative Grant (to K.O.), an Anna-Maria
   Kellen Clinical Investigator Award of the Cancer Research Institute (to
   K.O.), Krebsforschung Rhein-Main eV (E.J.), and Roswell Park Cancer
   Institute and National Cancer Institute Grant P30 CA016056.
CR Armstrong DK, 2006, NEW ENGL J MED, V354, P34, DOI 10.1056/NEJMoa052985
   Barrow C, 2006, CLIN CANCER RES, V12, P764, DOI 10.1158/1078-0432.CCR-05-1544
   Bedikian AY, 2010, ANN ONCOL
   Bookman MA, 2009, J CLIN ONCOL, V27, P1419, DOI 10.1200/JCO.2008.19.1684
   Crosby T, 2000, COCHRANE DB SYST REV, DOI DOI 10.1002/14651858.CD001215
   Hodi FS, 2010, NEW ENGL J MED, V363, P711, DOI 10.1056/NEJMoa1003466
   Jager E, 2006, P NATL ACAD SCI USA, V103, P14453, DOI 10.1073/pnas.0606512103
   Kantoff PW, 2010, J CLIN ONCOL, V28, P1099, DOI 10.1200/JCO.2009.25.0597
   Kass E, 1999, CANCER RES, V59, P676
   Odunsi K, 2003, CANCER RES, V63, P6076
   Odunsi K, 2007, P NATL ACAD SCI USA, V104, P12837, DOI 10.1073/pnas.0703342104
   Tsuji T, 2009, J IMMUNOL, V183, P4800, DOI 10.4049/jimmunol.0900903
   Valmori D, 2007, P NATL ACAD SCI USA, V104, P8947, DOI 10.1073/pnas.0703395104
   Yuan JD, 2011, P NATL ACAD SCI USA, V108, P16723, DOI 10.1073/pnas.1110814108
   Yuan JD, 2008, P NATL ACAD SCI USA, V105, P20410, DOI 10.1073/pnas.0810114105
NR 15
TC 126
Z9 128
U1 1
U2 9
PU NATL ACAD SCIENCES
PI WASHINGTON
PA 2101 CONSTITUTION AVE NW, WASHINGTON, DC 20418 USA
SN 0027-8424
J9 P NATL ACAD SCI USA
JI Proc. Natl. Acad. Sci. U. S. A.
PD APR 10
PY 2012
VL 109
IS 15
BP 5797
EP 5802
DI 10.1073/pnas.1117208109
PG 6
WC Multidisciplinary Sciences
SC Science & Technology - Other Topics
GA 922FX
UT WOS:000302533500051
PM 22454499
OA Green Published, Bronze
DA 2021-05-03
ER

PT J
AU Gunaydin, RO
   Kesikli, SA
   Kansu, E
   Hosal, AS
AF Gunaydin, Riza Onder
   Kesikli, Sacit Altug
   Kansu, Emin
   Hosal, Ali Sefik
TI Identification of the peripheral blood levels of interleukin-12,
   interleukin-10, and transforming growth factor-beta in patients with
   laryngeal squamous cell carcinoma
SO HEAD AND NECK-JOURNAL FOR THE SCIENCES AND SPECIALTIES OF THE HEAD AND
   NECK
LA English
DT Article
DE IL-12; IL-10; TGF-ss; larynx; SCC
ID NECK-CANCER; TUMOR MICROENVIRONMENT; ADAPTIVE IMMUNITY; OVARIAN-CANCER;
   BREAST-CANCER; SERUM-LEVELS; T-CELLS; HEAD; CYTOKINES; IMMUNOTHERAPY
AB Background The aim of this study was to investigate the biology of laryngeal squamous cell carcinoma (SCC) to develop effective novel treatment modalities.
   Methods. Serum concentrations of interleukin (IL)-10, IL-12, and transforming growth factor-beta (TGF-beta) were evaluated in 50 patients with laryngeal SCC and 15 controls. Results were compared according to tumor-node-metastasis (TNM) classification criteria.
   Results. IL-12 and TGF-beta levels were not different between the early-and late-stage patients and controls. Tumor classification or nodal involvement was not associated with IL-12 and TGF-beta levels. Patients with laryngeal SCC had significantly more detectable serum IL-10 levels than those of controls, given that IL-10 could be detected in only 1 early-stage and 9 late-stage patients, but not in the control group (p = .003). IL-10 was increasingly detectable with advanced T classification (p = .009) and nodal involvement (p = .008).
   Conclusions. Serum IL-12 or TGF-beta levels were not affected with disease activity and classification; however, serum IL-10 levels were correlated with both parameters. (C) 2011 Wiley Periodicals, Inc. Head Neck 34: 393-397, 2012
C1 [Gunaydin, Riza Onder; Hosal, Ali Sefik] Hacettepe Univ, Dept Otolaryngol Head & Neck Surg, Ankara, Turkey.
   [Kesikli, Sacit Altug; Kansu, Emin] Hacettepe Univ, Inst Oncol, Dept Basic Oncol, Ankara, Turkey.
RP Gunaydin, RO (corresponding author), Hacettepe Univ, Dept Otolaryngol Head & Neck Surg, Ankara, Turkey.
EM o5555nder@gmail.com
RI Kesikli, S. Altug/I-5765-2012; KESIKLI, SACIT/I-8419-2013; GUNAYDIN,
   RIZA ONDER/I-9660-2013
OI GUNAYDIN, RIZA ONDER/0000-0003-0342-6165
FU Hacettepe University Medical ResearchHacettepe University [0601101024]
FX Contract grant sponsor: Hacettepe University Medical Research; contract
   grant number: 0601101024.
CR Asadullah K, 2003, PHARMACOL REV, V55, P241, DOI 10.1124/pr.55.2.4
   Baird L, 2010, ADV EXP MED BIOL, V671, P67
   Bergmann C, 2007, CANCER RES, V67, P8865, DOI 10.1158/0008-5472.CAN-07-0767
   Blankenstein T, 2005, CURR OPIN IMMUNOL, V17, P180, DOI 10.1016/j.coi.2005.01.008
   Cosetti M, 2008, ARCH OTOLARYNGOL, V134, P370, DOI 10.1001/archotol.134.4.370
   Croci DO, 2007, CANCER IMMUNOL IMMUN, V56, P1687, DOI 10.1007/s00262-007-0343-y
   Derin D, 2007, MED ONCOL, V24, P163, DOI 10.1007/BF02698035
   Diakowska D., 2006, Experimental Oncology, V28, P319
   Gabrilovich DI, 2001, J IMMUNOL, V166, P5398, DOI 10.4049/jimmunol.166.9.5398
   Hoffman HT, 2006, LARYNGOSCOPE, V116, P1, DOI 10.1097/01.mlg.0000236095.97947.26
   Irmler M, 1997, NATURE, V388, P190, DOI 10.1038/40657
   Iwasaki A, 2010, SCIENCE, V327, P291, DOI 10.1126/science.1183021
   Jakowlew SB, 2006, CANCER METAST REV, V25, P435, DOI 10.1007/s10555-006-9006-2
   Jebreel A, 2007, J LARYNGOL OTOL, V121, P246, DOI 10.1017/S0022215106002428
   Kim R, 2005, CANCER BIOL THER, V4, P924, DOI 10.4161/cbt.4.9.2101
   Lathers DMR, 2003, HUM IMMUNOL, V64, P1160, DOI 10.1016/j.humimm.2003.08.024
   Leivonen SK, 2007, INT J CANCER, V121, P2119, DOI 10.1002/ijc.23113
   Lin WW, 2007, J CLIN INVEST, V117, P1175, DOI 10.1172/JCI31537
   Melief CJM, 2008, IMMUNITY, V29, P372, DOI 10.1016/j.immuni.2008.08.004
   Muller-Hubenthal B, 2009, ANTICANCER RES, V29, P4795
   Munn DH, 2006, CURR OPIN IMMUNOL, V18, P220, DOI 10.1016/j.coi.2006.01.002
   Mustea A, 2006, ANTICANCER RES, V26, P1715
   Nowak M, 2010, NEUROENDOCRINOL LETT, V31, P375
   O'Hara RJ, 1998, CLIN CANCER RES, V4, P1943
   Pai SI, 2009, ANNU REV PATHOL-MECH, V4, P49, DOI 10.1146/annurev.pathol.4.110807.092158
   Parkin DM, 2005, CA-CANCER J CLIN, V55, P74, DOI 10.3322/canjclin.55.2.74
   Pries R, 2006, CYTOKINE GROWTH F R, V17, P141, DOI 10.1016/j.cytogfr.2006.02.001
   Salazar-Onfray F, 2007, CYTOKINE GROWTH F R, V18, P171, DOI 10.1016/j.cytogfr.2007.01.015
   Shah JP, 2002, AJCC CANC STAGING MA, P61
   Sheen-Chen SM, 2001, ARCH SURG-CHICAGO, V136, P937, DOI 10.1001/archsurg.136.8.937
   Sorensen EW, 2010, J IMMUNOL, V184, P1858, DOI 10.4049/jimmunol.0903210
   Sparano A, 2004, OTOLARYNG HEAD NECK, V131, P573, DOI 10.1016/j.otohns.2004.03.016
   Trinchieri G, 2003, NAT REV IMMUNOL, V3, P133, DOI 10.1038/nri1001
   Vicari AP, 2004, IMMUNOL REV, V202, P223, DOI 10.1111/j.0105-2896.2004.00216.x
   Wan YSY, 2010, IMMUNOLOGY, V130, P166, DOI 10.1111/j.1365-2567.2010.03289.x
   Weiss JM, 2007, EXPERT OPIN BIOL TH, V7, P1705, DOI 10.1517/14712598.7.11.1705
   WojciechowskaLacka A, 1996, NEOPLASMA, V43, P155
   Wrzesinski SH, 2007, CLIN CANCER RES, V13, P5262, DOI 10.1158/1078-0432.CCR-07-1157
   Zeimet AG, 1998, J CLIN ONCOL, V16, P1861, DOI 10.1200/JCO.1998.16.5.1861
   Zha YY, 2004, CRIT REV IMMUNOL, V24, P229, DOI 10.1615/CritRevImmunol.v24.i4.10
   Zitvogel L, 2006, NAT REV IMMUNOL, V6, P715, DOI 10.1038/nri1936
   Zou WP, 2005, NAT REV CANCER, V5, P263, DOI 10.1038/nrc1586
   Zou WP, 2006, NAT REV IMMUNOL, V6, P295, DOI 10.1038/nri1806
NR 43
TC 5
Z9 6
U1 0
U2 4
PU WILEY-BLACKWELL
PI MALDEN
PA COMMERCE PLACE, 350 MAIN ST, MALDEN 02148, MA USA
SN 1043-3074
J9 HEAD NECK-J SCI SPEC
JI Head Neck-J. Sci. Spec. Head Neck
PD MAR
PY 2012
VL 34
IS 3
BP 393
EP 397
DI 10.1002/hed.21738
PG 5
WC Otorhinolaryngology; Surgery
SC Otorhinolaryngology; Surgery
GA 887OX
UT WOS:000299939000013
PM 21472884
DA 2021-05-03
ER

PT J
AU Lavoue, V
   Cabillic, F
   Toutirais, O
   Thedrez, A
   Dessarthe, B
   de La Pintiere, CT
   Daniel, P
   Foucher, F
   Bauville, E
   Henno, S
   Burtin, F
   Bansard, JY
   Leveque, J
   Catros, V
   Bouet-Toussaint, F
AF Lavoue, Vincent
   Cabillic, Florian
   Toutirais, Olivier
   Thedrez, Aurelie
   Dessarthe, Benoit
   de La Pintiere, Cecile Thomas
   Daniel, Pascale
   Foucher, Fabrice
   Bauville, Estelle
   Henno, Sebastien
   Burtin, Florence
   Bansard, Jean-Yves
   Leveque, Jean
   Catros, Veronique
   Bouet-Toussaint, Francoise
TI Sensitization of ovarian carcinoma cells with zoledronate restores the
   cytotoxic capacity of V gamma 9V delta 2 T cells impaired by the
   prostaglandin E2 immunosuppressive factor: Implications for
   immunotherapy
SO INTERNATIONAL JOURNAL OF CANCER
LA English
DT Article
DE V?9Vd2 T cells; immunotherapy; ovarian carcinoma; ascites; prostaglandin
   E2
ID TUMOR-INFILTRATING LYMPHOCYTES; ADOPTIVE IMMUNOTHERAPY; MEDIATED
   RECOGNITION; CANCER-PATIENTS; SOLID TUMORS; THERAPY; ACID;
   BISPHOSPHONATES; LINES; CYCLOOXYGENASE-1
AB Epithelial ovarian cancer (EOC) usually spreads into the peritoneal cavity, thereby providing an opportunity for intraperitoneal adoptive immunotherapy with V?9Vd2 T lymphocytes, a T cell subpopulation endowed with high lytic properties against tumor cells. However, previous studies have reported that V?9Vd2 T cells fail to expand from peripheral blood mononuclear cells in one-third of patients with cancer. Here, from a cohort of 37 patients with EOC, a multiple correspondence analysis identified three populations, one of which was not suitable for V?9Vd2 T-cell adoptive therapy. Interestingly, the ineligible patients were identified based on the frequency of V?9Vd2 T cells in their peripheral blood and the patients' age. The average time to tumor recurrence was also found to be significantly different between the three populations, suggesting that the innate immune response is involved in EOC prognosis. A dramatic decrease in the lytic properties of V?9Vd2 T cells occurred following incubation with ascitic supernatant and was found to be associated with reduced perforin/granzyme degranulation. Prostaglandin E2, but not IL-6, IL-10, VEGF or TGF-beta, showed immunosuppressive effects in V?9Vd2 T cells. Interestingly, our results emphasize that pretreating ovarian tumor cells with zoledronate partially reverses the immunosuppressive effects of ovarian cancer-associated ascites and restores a high level of lytic activity. These data sustain that optimal V?9Vd2 T-cell adoptive immunotherapy previously requires counteracting the tumor immunosuppressive microenvironment. Altogether, our findings provide a rationale for clinically evaluating V?9Vd2 T-cell adoptive immunotherapy with intraperitoneal carcinomatosis presensitization by zoledronate in patients with EOC.
C1 [Cabillic, Florian] Univ Rennes 1, Fac Med, Biol Cellulaire Lab, EE Biotherapies Innovantes 341, F-35043 Rennes, France.
   [Lavoue, Vincent; Cabillic, Florian; Thedrez, Aurelie; Dessarthe, Benoit; Leveque, Jean; Catros, Veronique; Bouet-Toussaint, Francoise] INSERM, UMR991, Rennes, France.
   [Lavoue, Vincent; Foucher, Fabrice; Bauville, Estelle; Leveque, Jean] CHU Rennes, Dept Gynecol & Obstet, Rennes, France.
   [Cabillic, Florian; de La Pintiere, Cecile Thomas; Daniel, Pascale; Catros, Veronique; Bouet-Toussaint, Francoise] CHU Rennes, Biol Cellulaire Lab, Rennes, France.
   [Henno, Sebastien; Burtin, Florence] CHU Rennes, Dept Anat & Cytol Pathol, Rennes, France.
   [Bansard, Jean-Yves] INSERM, U642, Rennes, France.
RP Cabillic, F (corresponding author), Univ Rennes 1, Fac Med, Biol Cellulaire Lab, EE Biotherapies Innovantes 341, F-35043 Rennes, France.
EM florian.cabillic@chu-rennes.fr
RI Cabillic, Florian/AAM-4296-2020; LAVOUE, Vincent/L-5644-2017
OI Cabillic, Florian/0000-0001-7204-5652; THEDREZ,
   Aurelie/0000-0003-1736-5244; LAVOUE, Vincent/0000-0002-4682-2806
FU INCA PL [2008-034]; Canceropole Grand Ouest; Comite de la Recherche
   Clinique du CHU de Rennes
FX Grant sponsor: INCA PL; Grant number: 2008-034; Grant sponsors:
   Canceropole Grand Ouest, Comite de la Recherche Clinique du CHU de
   Rennes
CR Barber A, 2007, CANCER RES, V67, P5003, DOI 10.1158/0008-5472.CAN-06-4047
   Bennouna J, 2008, CANCER IMMUNOL IMMUN, V57, P1599, DOI 10.1007/s00262-008-0491-8
   Benzecri J.-P., 1973, ANAL DONNEES ANAL CO, V2
   Berek Jonathan S, 2003, J Clin Oncol, V21, p168s, DOI 10.1200/JCO.2003.01.517
   Bhoola S, 2006, OBSTET GYNECOL, V107, P1399, DOI 10.1097/01.AOG.0000220516.34053.48
   Bonneville M, 2005, MICROBES INFECT, V7, P503, DOI 10.1016/j.micinf.2005.03.004
   Bouet-Toussaint F, 2008, CANCER IMMUNOL IMMUN, V57, P531, DOI 10.1007/s00262-007-0391-3
   Burjanadze M, 2007, BRIT J HAEMATOL, V139, P206, DOI 10.1111/j.1365-2141.2007.06754.x
   Cabillic F, 2010, CANCER IMMUNOL IMMUN, V59, P1611, DOI 10.1007/s00262-010-0887-0
   Clezardin P, 2011, BONE, V48, P71, DOI 10.1016/j.bone.2010.07.016
   Cubillos-Ruiz JR, 2010, CELL CYCLE, V9, P260, DOI 10.4161/cc.9.2.10430
   D'Asaro M, 2010, J IMMUNOL, V184, P3260, DOI 10.4049/jimmunol.0903454
   Dreno B, 2002, CANCER IMMUNOL IMMUN, V51, P539, DOI 10.1007/s00262-002-0315-1
   Ferrarini M, 2002, TRENDS IMMUNOL, V23, P14, DOI 10.1016/S1471-4906(01)02110-X
   Ferretti G, 2005, ONCOLOGY-BASEL, V69, P35, DOI 10.1159/000087286
   Freedman RS, 2007, CLIN CANCER RES, V13, P5736, DOI 10.1158/1078-0432.CCR-07-0583
   FREEDMAN RS, 1994, J IMMUNOTHER, V16, P198, DOI 10.1097/00002371-199410000-00004
   Friberg Diana D., 1996, Methods (Orlando), V9, P316, DOI 10.1006/meth.1996.0037
   Giuntoli RL, 2009, ANTICANCER RES, V29, P2875
   Gober HJ, 2003, J EXP MED, V197, P163, DOI 10.1084/jem.20021500
   Groh V, 1999, P NATL ACAD SCI USA, V96, P6879, DOI 10.1073/pnas.96.12.6879
   Gupta RA, 2003, CANCER RES, V63, P906
   Hashimoto K, 2005, CANCER RES, V65, P540
   Heikkila P, 2002, ANTI-CANCER DRUG, V13, P245, DOI 10.1097/00001813-200203000-00006
   Hirata Junko, 2006, Med Chem, V2, P223, DOI 10.2174/157340606776930727
   Holt D, 2011, CANCER IMMUNOL IMMUN, V60, P1577, DOI 10.1007/s00262-011-1064-9
   Jemal A, 2005, CA-CANCER J CLIN, V55, P10, DOI 10.3322/canjclin.55.1.10
   Kino Y, 2005, PROSTAG LEUKOTR ESS, V73, P103, DOI 10.1016/j.plefa.2005.04.014
   Kobayashi H, 2007, CANCER IMMUNOL IMMUN, V56, P469, DOI 10.1007/s00262-006-0199-6
   Kobayashi H, 2011, CANCER IMMUNOL IMMUN, V60, P1075, DOI 10.1007/s00262-011-1021-7
   Kobayashi Y, 2010, J OBSTET GYNAECOL RE, V36, P894, DOI 10.1111/j.1447-0756.2010.01241.x
   Korpal M, 2009, NAT MED, V15, P960, DOI 10.1038/nm.1943
   Lebart L., 1995, STAT EXPLORATOIRE MU
   Leto G, 2006, ANTICANCER RES, V26, P23
   Martinet L, 2010, BIOCHEM PHARMACOL, V80, P838, DOI 10.1016/j.bcp.2010.05.002
   Mattarollo SR, 2007, CANCER IMMUNOL IMMUN, V56, P1285, DOI 10.1007/s00262-007-0279-2
   Mitrofan LM, 2010, J BIOL CHEM, V285, P1967, DOI 10.1074/jbc.M109.038935
   Nakajima J, 2010, EUR J CARDIO-THORAC, V37, P1191, DOI 10.1016/j.ejcts.2009.11.051
   Nicol AJ, 2011, BRIT J CANCER, V105, P778, DOI 10.1038/bjc.2011.293
   Pecorelli S, 1999, INT J GYNECOL OBSTET, V65, P243, DOI 10.1016/S0020-7292(99)00070-3
   Pennington DJ, 2005, CURR OPIN IMMUNOL, V17, P108, DOI 10.1016/j.coi.2005.01.009
   Pfisterer J, 2006, SEMIN ONCOL, V33, pS12, DOI 10.1053/j.seminoncol.2006.03.012
   Rosenberg SA, 2004, P NATL ACAD SCI USA, V101, P14639, DOI 10.1073/pnas.0405730101
   Sato K, 2005, INT J CANCER, V116, P94, DOI 10.1002/ijc.20987
   Stresing V, 2007, CANCER LETT, V257, P16, DOI 10.1016/j.canlet.2007.07.007
   Toutirais O, 2009, EUR J IMMUNOL, V39, P1361, DOI 10.1002/eji.200838409
   Tran E, 2010, PLOS ONE, V5, DOI 10.1371/journal.pone.0015625
   Ullen A, 2009, SCAND J UROL NEPHROL, V43, P98, DOI 10.1080/00365590802475904
   Viey E, 2005, J IMMUNOL, V174, P1338, DOI 10.4049/jimmunol.174.3.1338
   Wang DZ, 2010, NAT REV CANCER, V10, P181, DOI 10.1038/nrc2809
   Wilhelm M, 2003, BLOOD, V102, P200, DOI 10.1182/blood-2002-12-3665
NR 51
TC 11
Z9 11
U1 0
U2 5
PU WILEY-BLACKWELL
PI HOBOKEN
PA 111 RIVER ST, HOBOKEN 07030-5774, NJ USA
SN 0020-7136
J9 INT J CANCER
JI Int. J. Cancer
PD AUG 15
PY 2012
VL 131
IS 4
BP E449
EP E462
DI 10.1002/ijc.27353
PG 14
WC Oncology
SC Oncology
GA 961GD
UT WOS:000305451300012
PM 22095289
OA Bronze
DA 2021-05-03
ER

PT J
AU Chen, YL
   Chang, MC
   Chen, CA
   Lin, HW
   Cheng, WF
   Chien, CL
AF Chen, Yu-Li
   Chang, Ming-Cheng
   Chen, Chi-An
   Lin, Han-Wei
   Cheng, Wen-Fang
   Chien, Chung-Liang
TI Depletion of Regulatory T Lymphocytes Reverses the Imbalance between
   Pro- and Anti-Tumor Immunities via Enhancing Antigen-Specific T Cell
   Immune Responses
SO PLOS ONE
LA English
DT Article
ID RNA VACCINE POTENCY; OVARIAN-CANCER; IFN-GAMMA; IMMUNOLOGICAL RESPONSES;
   PROGNOSTIC-SIGNIFICANCE; TGF-BETA; ENHANCEMENT; GENERATION; RESISTANCE;
   PHENOTYPE
AB Background: The regulatory T cells (Tregs) can actively suppress the immune responses. However, literature about detailed changes of host effective and suppressive immunities before and after depletion of Tregs in ovarian carcinomas, is rare.
   Materials and Methods: Ovarian cancer patients and the ascitogenic animal model were employed. Immunologic profiles with flow cytometric analyses, immunohistochemistric staining, RT-PCR, ELISA, and ELISPOT assays were performed. In vivo depletion of Treg cells with the mAb PC61 was also performed in the animal model.
   Results: The cytokines, including IL-4 (p = 0.017) and TNF-alpha (p = 0.046), significantly decreased while others such as TGF-beta (p = 0.013), IL-6 (p = 0.016), and IL-10 (p = 0.018) were elevated in ascites of ovarian cancer patients, when the disease progressed to advanced stages. The ratio of CD8(+) T cell/Treg cell in ascites was also lower in advanced diseases than in early diseases (advanced 7.37 +/- 0.64 vs. early 14.25 +/- 3.11, p = 0.037). The kinetic low-dose CD25 Ab depletion group had significantly lower intra-peritoneal tumor weight (0.20 +/- 0.03 g) than the sequential high-dose (0.69 +/- 0.06 g) and sequential low-dose (0.67 +/- 0.07 g) CD25 Ab deletion groups (p = 0.001) after 49 days of tumor challenge in the animal. The kinetic low-dose CD25 Ab depletion group generated the highest number of low-dose, mesothelin-specific T lymphocytes compared to the other groups (p < 0.001).
   Conclusions: The imbalance between effective and suppressive immunities becomes more severe as a tumor progresses. The depletion of Treg cells can correct the imbalance of immunologic profiles and generate potent anti-tumor effects. Targeting Treg cells can be a new strategy for the immunotherapy of ovarian carcinoma.
C1 [Chen, Yu-Li; Chen, Chi-An; Cheng, Wen-Fang] Natl Taiwan Univ, Coll Med, Dept Obstet & Gynecol, Taipei 10764, Taiwan.
   [Chen, Yu-Li; Chien, Chung-Liang] Natl Taiwan Univ, Coll Med, Grad Inst Anat & Cell Biol, Taipei 10764, Taiwan.
   [Chen, Yu-Li] Cathay Gen Hosp, Dept Obstet & Gynecol, Gynecol Canc Ctr, Taipei, Taiwan.
   [Chang, Ming-Cheng; Lin, Han-Wei; Cheng, Wen-Fang] Natl Taiwan Univ, Coll Med, Grad Inst Oncol, Taipei 10764, Taiwan.
   [Cheng, Wen-Fang] Natl Taiwan Univ, Coll Med, Grad Inst Clin Med, Taipei 10764, Taiwan.
   [Chang, Ming-Cheng] Natl Taiwan Univ, Coll Med, Dept Anesthesiol, Taipei 10764, Taiwan.
RP Cheng, WF (corresponding author), Natl Taiwan Univ, Coll Med, Dept Obstet & Gynecol, Taipei 10764, Taiwan.
EM wenfangcheng@yahoo.com; chien@ntu.edu.tw
OI CHIEN, CHUNG-LIANG/0000-0001-9806-486X; CHENG,
   WEN-FANG/0000-0002-3282-6304; CHEN, CHI-AN/0000-0001-6670-7939
FU National Science Committee of TaiwanMinistry of Science and Technology,
   Taiwan [NSC 98-2628-B-002-083-MY3, 100-2314-B-002-O24]; Department of
   Medical Research of National Taiwan University Hospital
FX The funding for this study was granted by the National Science Committee
   of Taiwan (NSC 98-2628-B-002-083-MY3 and 100-2314-B-002-O24). The
   funders had no role in study design, data collection and analysis,
   decision to publish, or preparation of the manuscript.; This work was
   supported in part by the 2nd and 7th core laboratory facility of the
   Department of Medical Research of National Taiwan University Hospital.
CR Agarwal R, 2003, NAT REV CANCER, V3, P502, DOI 10.1038/nrc1123
   Annacker O, 2001, J IMMUNOL, V166, P3008, DOI 10.4049/jimmunol.166.5.3008
   [Anonymous], 1987, Am J Obstet Gynecol, V156, P263
   Baecher-Allan C, 2006, SEMIN CANCER BIOL, V16, P98, DOI 10.1016/j.semcancer.2005.11.003
   BOON T, 1994, ANNU REV IMMUNOL, V12, P337, DOI 10.1146/annurev.immunol.12.1.337
   Chen CA, 2010, MOL THER, V18, P1233, DOI 10.1038/mt.2010.34
   Cheng WF, 2007, CANCER-AM CANCER SOC, V110, P420, DOI 10.1002/cncr.22781
   Cheng WF, 2005, IMMUNOLOGY, V115, P136, DOI 10.1111/j.1365-2567.2005.02126.x
   Cheng WF, 2001, J IMMUNOL, V166, P6218, DOI 10.4049/jimmunol.166.10.6218
   Cheng WF, 2001, HUM GENE THER, V12, P235, DOI 10.1089/10430340150218387
   Chu CS, 2008, EXPERT REV ANTICANC, V8, P243, DOI 10.1586/14737140.8.2.243
   Curiel TJ, 2004, NAT MED, V10, P942, DOI 10.1038/nm1093
   den Boer AT, 2005, CANCER RES, V65, P6984, DOI 10.1158/0008-5472.CAN-04-3344
   DiSaia PJ, 2003, GYNECOL ONCOL, V90, pS24, DOI 10.1016/S0090-8258(03)00341-X
   Dong C, 2006, NAT REV IMMUNOL, V6, P329, DOI 10.1038/nri1807
   Dunn GP, 2002, NAT IMMUNOL, V3, P991, DOI 10.1038/ni1102-991
   Fahlen L, 2005, J EXP MED, V201, P737, DOI 10.1084/jem.20040685
   Freeman CM, 2005, J IMMUNOL, V174, P1962, DOI 10.4049/jimmunol.174.4.1962
   Ghiringhelli F, 2005, J EXP MED, V202, P1075, DOI 10.1084/jem.20051511
   GOLUMBEK PT, 1991, SCIENCE, V254, P713, DOI 10.1126/science.1948050
   Gonzalez-Diego P, 2000, EUR J CANCER, V36, P1816, DOI 10.1016/S0959-8049(00)00184-2
   Grossman WJ, 2004, IMMUNITY, V21, P589, DOI 10.1016/j.immuni.2004.09.002
   Hallermalm K, 2008, J IMMUNOL, V180, P3766, DOI 10.4049/jimmunol.180.6.3766
   Imai H, 2007, CANCER SCI, V98, P416, DOI 10.1111/j.1349-7006.2006.00385.x
   IOANNIDES CG, 1991, CANCER RES, V51, P4257
   Kryczek I, 2007, CANCER RES, V67, P8900, DOI 10.1158/0008-5472.CAN-07-1866
   Kryczek I, 2009, BLOOD, V114, P1141, DOI 10.1182/blood-2009-03-208249
   Larmonier N, 2007, CANCER IMMUNOL IMMUN, V56, P48, DOI 10.1007/s00262-006-0160-8
   Lawrence CW, 2004, J IMMUNOL, V173, P1209, DOI 10.4049/jimmunol.173.2.1209
   Leffers N, 2009, CANCER IMMUNOL IMMUN, V58, P449, DOI 10.1007/s00262-008-0583-5
   Lejeune FJ, 2002, J CLIN INVEST, V110, P433, DOI 10.1172/JCI200216493
   Li Q, 2003, CANCER RES, V63, P2546
   Liao CW, 2005, CANCER RES, V65, P9089, DOI 10.1158/0008-5472.CAN-05-0958
   Malmberg KJ, 2002, J CLIN INVEST, V110, P1515, DOI 10.1172/JC1200215564
   Miyara M, 2007, TRENDS MOL MED, V13, P108, DOI 10.1016/j.molmed.2007.01.003
   Nakamura K, 2004, J IMMUNOL, V172, P834, DOI 10.4049/jimmunol.172.2.834
   Nakamura T, 2004, INVEST OPHTH VIS SCI, V45, P93, DOI 10.1167/iovs.03-0752
   Nishikawa H, 2010, INT J CANCER, V127, P759, DOI 10.1002/ijc.25429
   PFLEIDERER A, 1984, J CANCER RES CLIN, V107, P81, DOI 10.1007/BF00399376
   Roord STA, 2008, BLOOD, V111, P5233, DOI 10.1182/blood-2007-12-128488
   Sakaguchi S, 2004, ANNU REV IMMUNOL, V22, P531, DOI 10.1146/annurev.immunol.21.120601.141122
   Shankaran V, 2001, NATURE, V410, P1107, DOI 10.1038/35074122
   Tomsova M, 2008, GYNECOL ONCOL, V108, P415, DOI 10.1016/j.ygyno.2007.10.016
   Tsuji NM, 2003, INT IMMUNOL, V15, P525, DOI 10.1093/intimm/dxg051
   Wolf D, 2005, CLIN CANCER RES, V11, P8326, DOI 10.1158/1078-0432.CCR-05-1244
   Workman CJ, 2002, EUR J IMMUNOL, V32, P2255, DOI 10.1002/1521-4141(200208)32:8<2255::AID-IMMU2255>3.0.CO;2-A
   Wynn TA, 2005, NAT IMMUNOL, V6, P1069, DOI 10.1038/ni1105-1069
   Yigit R, 2010, GYNECOL ONCOL, V117, P366, DOI 10.1016/j.ygyno.2010.01.019
   Zhang L, 2003, NEW ENGL J MED, V348, P203, DOI 10.1056/NEJMoa020177
NR 49
TC 20
Z9 23
U1 0
U2 10
PU PUBLIC LIBRARY SCIENCE
PI SAN FRANCISCO
PA 1160 BATTERY STREET, STE 100, SAN FRANCISCO, CA 94111 USA
SN 1932-6203
J9 PLOS ONE
JI PLoS One
PD OCT 17
PY 2012
VL 7
IS 10
AR e47190
DI 10.1371/journal.pone.0047190
PG 12
WC Multidisciplinary Sciences
SC Science & Technology - Other Topics
GA 038AF
UT WOS:000311146900041
PM 23082146
OA DOAJ Gold, Green Published
DA 2021-05-03
ER

PT J
AU Karagiannis, SN
   Josephs, DH
   Karagiannis, P
   Gilbert, AE
   Saul, L
   Rudman, SM
   Dodev, T
   Koers, A
   Blower, PJ
   Corrigan, C
   Beavil, AJ
   Spicer, JF
   Nestle, FO
   Gould, HJ
AF Karagiannis, Sophia N.
   Josephs, Debra H.
   Karagiannis, Panagiotis
   Gilbert, Amy E.
   Saul, Louise
   Rudman, Sarah M.
   Dodev, Tihomir
   Koers, Alexander
   Blower, Philip J.
   Corrigan, Christopher
   Beavil, Andrew J.
   Spicer, James F.
   Nestle, Frank O.
   Gould, Hannah J.
TI Recombinant IgE antibodies for passive immunotherapy of solid tumours:
   from concept towards clinical application
SO CANCER IMMUNOLOGY IMMUNOTHERAPY
LA English
DT Article
DE IgE; Tumour immunotherapy; FR alpha/FBP; Monocytes/macrophages; MOv18
   IgE; Allergooncology symposium-in-writing; HER2/neu; IgG; Trastuzumab;
   Basophils; Eosinophils; Mast cells; Solid tumours; ADCC; ADCP; Ovarian
   carcinomas; Breast carcinomas
ID FC-EPSILON-RI; CHIMERIC MONOCLONAL-ANTIBODY; FOLATE-BINDING-PROTEIN;
   FLOW-CYTOMETRIC METHOD; OVARIAN-CANCER; THERAPEUTIC ANTIBODIES; RECEPTOR
   EXPRESSION; EFFECTOR FUNCTIONS; PROGNOSTIC-FACTOR; IMMUNE-RESPONSE
AB Therapeutic antibodies have revolutionised treatment of some cancers and improved prognosis for many patients. Over half of those available are approved for haematological malignancies, but efficacious antibodies for solid tumours are still urgently needed. Clinically available antibodies belong to the IgG class, the most prevalent antibody class in human blood, while other classes have not been extensively considered. We hypothesised that the unique properties of IgE, a class of tissue-resident antibodies commonly associated with allergies, which can trigger powerful immune responses through strong affinity for their particular receptors on effector cells, could be employed for passive immunotherapy of solid tumours such as ovarian and breast carcinomas. Our laboratory has examined this concept by evaluating two chimaeric antibodies of the same specificity (MOv18) but different isotype, an IgG1 and an IgE against the tumour antigen folate receptor alpha (FR alpha). The latter demonstrates the potency of IgE to mount superior immune responses against tumours in disease-relevant models. We identified Fc epsilon receptor-expressing cells, monocytes/macrophages and eosinophils, activated by MOv18 IgE to kill tumour cells by mechanisms such as ADCC and ADCP. We also applied this notion to a marketed therapeutic, the humanised IgG1 antibody trastuzumab and engineered an IgE counterpart, which retained the functions of trastuzumab in restricting proliferation of HER2/neu-expressing tumour cells but also activated effector cells to kill tumour cells by different mechanisms. On-going efficacy, safety evaluations and future first-in-man clinical studies of IgE therapeutics constitute key metrics for this concept, providing new scope for antibody immunotherapies for solid tumours.
C1 [Karagiannis, Sophia N.; Josephs, Debra H.; Karagiannis, Panagiotis; Gilbert, Amy E.; Saul, Louise; Nestle, Frank O.] Kings Coll London, Cutaneous Med & Immunotherapy Unit, St Johns Inst Dermatol, Div Genet & Mol Med,Sch Med,Guys Hosp, London SE1 9RT, England.
   [Karagiannis, Sophia N.; Josephs, Debra H.; Karagiannis, Panagiotis; Gilbert, Amy E.; Saul, Louise; Nestle, Frank O.] Guys Hosp, NIHR Biomed Res Ctr, London SE1 9RT, England.
   [Karagiannis, Sophia N.; Josephs, Debra H.; Karagiannis, Panagiotis; Gilbert, Amy E.; Saul, Louise; Nestle, Frank O.] St Thomas Hosp, NIHR Biomed Res Ctr, London, England.
   [Karagiannis, Sophia N.; Josephs, Debra H.; Karagiannis, Panagiotis; Gilbert, Amy E.; Saul, Louise; Nestle, Frank O.] Kings Coll London, London SE1 9RT, England.
   [Rudman, Sarah M.; Spicer, James F.] Kings Coll London, Sect Res Oncol, Div Canc Studies, Sch Med,Guys Hosp, London SE1 9RT, England.
   [Dodev, Tihomir; Beavil, Andrew J.; Gould, Hannah J.] Kings Coll London, Randall Div Cell & Mol Biophys, London SE1 1UL, England.
   [Dodev, Tihomir; Corrigan, Christopher; Beavil, Andrew J.] Kings Coll London, Div Asthma Allergy & Lung Biol, MRC, Sch Med,Guys Hosp, London SE1 9RT, England.
   [Dodev, Tihomir; Corrigan, Christopher; Beavil, Andrew J.] Kings Coll London, Asthma UK Ctr Allerg Mech Asthma, Sch Med, Guys Hosp, London SE1 9RT, England.
   [Koers, Alexander; Blower, Philip J.] Kings Coll London, Dept Imaging Chem & Biol, Div Imaging Sci & Biomed Engn, Rayne Inst,St Thomas Hosp, London SE1 7EH, England.
RP Karagiannis, SN (corresponding author), Kings Coll London, Cutaneous Med & Immunotherapy Unit, St Johns Inst Dermatol, Div Genet & Mol Med,Sch Med,Guys Hosp, Guys Tower, London SE1 9RT, England.
EM sophia.karagiannis@kcl.ac.uk
RI Karagiannis, Sophia/H-1097-2011; Beavil, Andrew/B-5624-2009
OI Karagiannis, Sophia/0000-0002-4100-7810; Beavil,
   Andrew/0000-0002-0768-122X; Corrigan, Chris/0000-0002-0706-6534; Spicer,
   James/0000-0003-3732-8491; Gould, Hannah/0000-0003-0411-688X; Blower,
   Philip/0000-0001-6290-1590; Karagiannis, Panagiotis/0000-0001-6459-7561
FU Cancer Research UKCancer Research UK [C30122/A11527]; Department of
   Health via National Institute for Health Research (NIHR) comprehensive
   Biomedical Research CentreNational Institute for Health Research (NIHR);
   King's College London; King's College Hospital NHS Foundation Trust; CR
   UK/EPSRC/MRC/NIHR KCL/UCL Comprehensive Cancer Imaging CentreUK Research
   & Innovation (UKRI)Medical Research Council UK (MRC)Engineering &
   Physical Sciences Research Council (EPSRC)Cancer Research UK
   [C1519/A10331]; KCL Experimental Cancer Medicine Centre; Cancer Research
   UKCancer Research UK; National Institute for Health ResearchNational
   Institute for Health Research (NIHR); Welsh Assembly Government; HSC R&D
   Office for Northern Ireland; Chief Scientist Office, Scotland; Medical
   Research CouncilUK Research & Innovation (UKRI)Medical Research Council
   UK (MRC)European Commission [G1000758B, G0600698B, G0400106, G0501494]
   Funding Source: researchfish
FX The authors acknowledge support from Cancer Research UK (C30122/A11527);
   This work was supported by the Department of Health via the National
   Institute for Health Research (NIHR) comprehensive Biomedical Research
   Centre award to Guy's and St Thomas' NHS Foundation Trust in partnership
   with King's College London and King's College Hospital NHS Foundation
   Trust; CR UK/EPSRC/MRC/NIHR KCL/UCL Comprehensive Cancer Imaging Centre
   (C1519/A10331); KCL Experimental Cancer Medicine Centre, jointly funded
   by Cancer Research UK, the National Institute for Health Research, Welsh
   Assembly Government, HSC R&D Office for Northern Ireland and Chief
   Scientist Office, Scotland.
CR Albertsson PA, 2003, TRENDS IMMUNOL, V24, P603, DOI 10.1016/j.it.2003.09.007
   Alduaij W, 2011, BLOOD, V117, P2993, DOI 10.1182/blood-2010-07-298356
   Ascierto PA, 2010, SEMIN ONCOL, V37, P508, DOI 10.1053/j.seminoncol.2010.09.008
   Bansal AS, 1997, CLIN EXP IMMUNOL, V110, P92, DOI 10.1046/j.1365-2249.1997.4921389.x
   Bracher M, 2007, J IMMUNOL METHODS, V323, P160, DOI 10.1016/j.jim.2007.04.009
   Brigati C, 2002, CLIN EXP METASTAS, V19, P247, DOI 10.1023/A:1015587423262
   BRUGGEMANN M, 1987, J EXP MED, V166, P1351, DOI 10.1084/jem.166.5.1351
   BUIST MR, 1995, J CLIN PATHOL, V48, P631, DOI 10.1136/jcp.48.7.631
   Cai J, 2011, FRONT BIOSCI-LANDMRK, V16, P803, DOI 10.2741/3721
   Coliva A, 2005, CANCER IMMUNOL IMMUN, V54, P1200, DOI 10.1007/s00262-005-0693-2
   CONEY LR, 1991, CANCER RES, V51, P6125
   CONEY LR, 1994, CANCER RES, V54, P2448
   CRIPPA F, 1995, EUR J CANCER, V31A, P686, DOI 10.1016/0959-8049(94)00454-D
   CRIPPA F, 1991, EUR J CANCER, V27, P724, DOI 10.1016/0277-5379(91)90174-C
   De Weck AL, 2008, J INVEST ALLERG CLIN, V18, P143
   De Weck AL, 2009, J INVEST ALLERG CLIN, V19, P91
   Dechant M, 2002, BLOOD, V100, P4574, DOI 10.1182/blood-2002-03-0687
   Dechant M, 2001, CRIT REV ONCOL HEMAT, V39, P69, DOI 10.1016/S1040-8428(01)00105-6
   Dechant M, 2007, J IMMUNOL, V179, P2936, DOI 10.4049/jimmunol.179.5.2936
   Dehlink E, 2011, PLOS ONE, V6, DOI 10.1371/journal.pone.0019098
   Dillman R. O., 2001, Current Pharmaceutical Biotechnology, V2, P293, DOI 10.2174/1389201013378617
   Dimitrov Dimiter S., 2009, V525, P1, DOI 10.1007/978-1-59745-554-1_1
   Dombrowicz D, 2000, J IMMUNOL, V165, P1266, DOI 10.4049/jimmunol.165.3.1266
   Duarte J, 2007, MALARIA J, V6, DOI 10.1186/1475-2875-6-1
   DYER MJS, 1989, BLOOD, V73, P1431
   Forster MD, 2007, CYTOM PART A, V71A, P945, DOI 10.1002/cyto.a.20456
   Frossi B, 2004, J LEUKOCYTE BIOL, V75, P579, DOI 10.1189/jlb.0603275
   Gould HJ, 2008, NAT REV IMMUNOL, V8, P205, DOI 10.1038/nri2273
   Gould HJ, 2003, ANNU REV IMMUNOL, V21, P579, DOI 10.1146/annurev.immunol.21.120601.141103
   Gould HJ, 1999, EUR J IMMUNOL, V29, P3527, DOI 10.1002/(SICI)1521-4141(199911)29:11<3527::AID-IMMU3527>3.3.CO;2-X
   Govindan SV, 2010, THESCIENTIFICWORLDJO, V10, P2070, DOI 10.1100/tsw.2010.191
   Hellman L, 2007, BIOMED PHARMACOTHER, V61, P34, DOI 10.1016/j.biopha.2006.10.001
   Hibbert RG, 2005, J EXP MED, V202, P751, DOI 10.1084/jem.20050811
   Hlavacek WS, 1999, BIOPHYS J, V76, P2421, DOI 10.1016/S0006-3495(99)77397-2
   Imai M, 2005, CANCER RES, V65, P10562, DOI 10.1158/0008-5472.CAN-05-1894
   Jackson David J., 1997, Human Antibodies, V8, P181
   Jensen-Jarolim E, 2008, ALLERGY, V63, P1255, DOI 10.1111/j.1398-9995.2008.01768.x
   Jensen-Jarolim E, 2011, CLIN EXP ALLERGY, V41, P1337, DOI 10.1111/j.1365-2222.2011.03764.x
   Kaehler KC, 2010, SEMIN ONCOL, V37, P485, DOI 10.1053/j.seminoncol.2010.09.003
   Kalli KR, 2008, GYNECOL ONCOL, V108, P619, DOI 10.1016/j.ygyno.2007.11.020
   Karagiannis P, 2009, CANCER IMMUNOL IMMUN, V58, P915, DOI 10.1007/s00262-008-0607-1
   Karagiannis SN, 2003, EUR J IMMUNOL, V33, P1030, DOI 10.1002/eji.200323185
   Karagiannis SN, 2007, J IMMUNOL, V179, P2832, DOI 10.4049/jimmunol.179.5.2832
   Karagiannis SN, 2010, CANCER AND IGE: INTRODUCING THE CONCEPT OF ALLERGOONCOLOGY, P185, DOI 10.1007/978-1-60761-451-7_8
   Kraft S, 2007, NAT REV IMMUNOL, V7, P365, DOI 10.1038/nri2072
   Kubota T, 2009, CANCER SCI, V100, P1566, DOI 10.1111/j.1349-7006.2009.01222.x
   LecoanetHenchoz S, 1997, EUR J IMMUNOL, V27, P2290, DOI 10.1002/eji.1830270924
   Lennon S, 2009, J CLIN ONCOL, V27, P1685, DOI 10.1200/JCO.2008.16.8351
   Lewis CE, 2006, CANCER RES, V66, P605, DOI 10.1158/0008-5472.CAN-05-4005
   Li J, 2010, ACTA PHARMACOL SIN, V31, P1198, DOI 10.1038/aps.2010.120
   Lin EY, 2004, BRIT J CANCER, V90, P2053, DOI 10.1038/sj.bjc.6601705
   Lin RY, 2000, J ALLERGY CLIN IMMUN, V106, P65, DOI 10.1067/mai.2000.107600
   Lohse S, 2011, J IMMUNOL, V186, P3770, DOI 10.4049/jimmunol.1003082
   LUHRS CA, 1987, P NATL ACAD SCI USA, V84, P6546, DOI 10.1073/pnas.84.18.6546
   Maenaka K, 2001, J BIOL CHEM, V276, P44898, DOI 10.1074/jbc.M106819200
   MALEFYT RD, 1993, J IMMUNOL, V151, P6370
   Markman B, 2010, CURR CLIN PHARMACOL, V5, P160, DOI 10.2174/157488410791498833
   MATSUDA H, 1990, J IMMUNOL, V144, P259
   Maurer D, 1996, J IMMUNOL, V157, P607
   MAURER D, 1994, J EXP MED, V179, P745, DOI 10.1084/jem.179.2.745
   MOLTHOFF CF, 1992, J NUCL MED, V33, P2000
   Molthoff CFM, 1997, CANCER-AM CANCER SOC, V80, P2712, DOI 10.1002/(SICI)1097-0142(19971215)80:12+<2712::AID-CNCR50>3.0.CO;2-B
   Mossalayi MD, 1999, PARASITOL TODAY, V15, P342, DOI 10.1016/S0169-4758(99)01477-5
   NAGY E, 1991, CANCER IMMUNOL IMMUN, V34, P63, DOI 10.1007/BF01741326
   Otten MA, 2005, J IMMUNOL, V174, P5472, DOI 10.4049/jimmunol.174.9.5472
   Pages F, 2010, ONCOGENE, V29, P1093, DOI 10.1038/onc.2009.416
   Papazahariadou M, 2007, INT J BIOL MARKER, V22, P144
   Parker N, 2005, ANAL BIOCHEM, V338, P284, DOI 10.1016/j.ab.2004.12.026
   Rudman SM, 2011, CLIN EXP ALLERGY, V41, P1400, DOI 10.1111/j.1365-2222.2011.03770.x
   Saka B, 2006, CLIN LAB HAEMATOL, V28, P30, DOI 10.1111/j.1365-2257.2006.00750.x
   Sihra BS, 1997, J ALLERGY CLIN IMMUN, V99, P699, DOI 10.1016/S0091-6749(97)70033-2
   Simons FER, 2007, J ALLERGY CLIN IMMUN, V120, pS2, DOI 10.1016/j.jaci.2007.05.001
   Smith AE, 2007, HYBRIDOMA, V26, P281, DOI 10.1089/hyb.2007.0512
   Spittler A, 1997, J NUTR, V127, P2151
   SPITTLER A, 1995, IMMUNOLOGY, V85, P311
   Toffoli G, 1997, INT J CANCER, V74, P193, DOI 10.1002/(SICI)1097-0215(19970422)74:2<193::AID-IJC10>3.0.CO;2-F
   Toffoli G, 1998, INT J CANCER, V79, P121, DOI 10.1002/(SICI)1097-0215(19980417)79:2<121::AID-IJC4>3.0.CO;2-V
   Van Zanten-Przybysz I, 2001, INT J CANCER, V92, P106, DOI 10.1002/1097-0215(200102)9999:9999<::AID-IJC1145>3.0.CO;2-I
   van Zanten-Przybysz I, 2000, J NUCL MED, V41, P1168
   VECCHIARELLI A, 1994, CLIN EXP IMMUNOL, V97, P248
   VOULDOUKIS I, 1995, P NATL ACAD SCI USA, V92, P7804, DOI 10.1073/pnas.92.17.7804
   Weiner GJ, 2007, IMMUNOL RES, V39, P271, DOI 10.1007/s12026-007-0073-4
   Weiner LM, 2010, NAT REV IMMUNOL, V10, P317, DOI 10.1038/nri2744
   Ying S, 1998, IMMUNOLOGY, V93, P281, DOI 10.1046/j.1365-2567.1998.00418.x
   YOKOTA A, 1988, CELL, V55, P611, DOI 10.1016/0092-8674(88)90219-X
   Zhao J, 2008, ONCOL RES, V17, P217, DOI 10.3727/096504008786111374
NR 86
TC 34
Z9 34
U1 1
U2 10
PU SPRINGER
PI NEW YORK
PA 233 SPRING ST, NEW YORK, NY 10013 USA
SN 0340-7004
J9 CANCER IMMUNOL IMMUN
JI Cancer Immunol. Immunother.
PD SEP
PY 2012
VL 61
IS 9
BP 1547
EP 1564
DI 10.1007/s00262-011-1162-8
PG 18
WC Oncology; Immunology
SC Oncology; Immunology
GA 995BK
UT WOS:000307981300020
PM 22139135
DA 2021-05-03
ER

PT J
AU Mandl, SJ
   Rountree, RB
   Dalpozzo, K
   Do, L
   Lombardo, JR
   Schoonmaker, PL
   Dirmeier, U
   Steigerwald, R
   Giffon, T
   Laus, R
   Delcayre, A
AF Mandl, Stefanie J.
   Rountree, Ryan B.
   Dalpozzo, Katie
   Do, Lisa
   Lombardo, John R.
   Schoonmaker, Peter L.
   Dirmeier, Ulrike
   Steigerwald, Robin
   Giffon, Thierry
   Laus, Reiner
   Delcayre, Alain
TI Immunotherapy with MVA-BN (R)-HER2 induces HER-2-specific Th1 immunity
   and alters the intratumoral balance of effector and regulatory T cells
SO CANCER IMMUNOLOGY IMMUNOTHERAPY
LA English
DT Article
DE Immunotherapy; Modified Vaccinia Ankara (MVA); Th1; Immunosuppression;
   Breast cancer; Regulatory T cells; HER-2
ID ATTENUATED SMALLPOX VACCINE; LUNG-CANCER; VIRUS-INFECTION;
   TUMOR-IMMUNITY; OVARIAN-CANCER; CUTTING EDGE; IN-VIVO; MECHANISMS;
   RESPONSES; ANTI-4-1BB
AB MVA-BN (R)-HER2 is a new candidate immunotherapy designed for the treatment of HER-2-positive breast cancer. Here, we demonstrate that a single treatment with MVA-BN (R)-HER2 exerts potent anti-tumor efficacy in a murine model of experimental pulmonary metastasis. This anti-tumor efficacy occurred despite a strong tumor-mediated immunosuppressive environment characterized by a high frequency of regulatory T cells (T-reg) in the lungs of tumor-bearing mice. Immunogenicity studies showed that treatment with MVA-BN (R)-HER2 induced strongly Th1-dominated HER-2-specific antibody and T-cell responses. MVA-BN (R)-HER2-induced anti-tumor activity was characterized by an increased infiltration of lungs with highly activated, HER-2-specific, CD8(+)CD11c(+) T cells accompanied by a decrease in the frequency of (Treg) cells in the lung, resulting in a significantly increased ratio of effector T cells to T-reg cells. In contrast, administration of HER2 protein formulated in Complete Freund's Adjuvant (CFA) induced a strongly Th2-biased immune response to HER-2. However, this did not lead to significant infiltration of the tumor-bearing lungs by CD8(+) T cells or the decrease in the frequency of T-reg cells nor did it result in anti-tumor efficacy. In vivo depletion of CD8(+) cells confirmed that CD8 T cells were required for the anti-tumor activity of MVA-BN (R)-HER2. Furthermore, depletion of CD4(+) or CD25(+) cells demonstrated that tumor-induced T-reg cells promoted tumor growth and that CD4 effector cells also contribute to MVA-BN (R)-HER2-mediated anti-tumor efficacy. Taken together, our data demonstrate that treatment with MVA-BN (R) -HER2 controls tumor growth through mechanisms including the induction of Th1-biased HER-2-specific immune responses and the control of tumor-mediated immunosuppression.
C1 [Mandl, Stefanie J.; Rountree, Ryan B.; Dalpozzo, Katie; Do, Lisa; Lombardo, John R.; Schoonmaker, Peter L.; Giffon, Thierry; Laus, Reiner; Delcayre, Alain] BN ImmunoTherapeut, Dept Res, Mountain View, CA 94043 USA.
   [Dirmeier, Ulrike; Steigerwald, Robin] Bavarian Nord GmbH, D-82152 Martinsried, Germany.
RP Mandl, SJ (corresponding author), BN ImmunoTherapeut, Dept Res, 2425 Garcia Ave, Mountain View, CA 94043 USA.
EM stefanie.mandl@bn-it.com
CR Barnett BG, 2008, ADV EXP MED BIOL, V622, P255, DOI 10.1007/978-0-387-68969-2_20
   Beyer M, 2005, RESP RES, V6, DOI 10.1186/1465-9921-6-70
   Bookman MA, 2003, J CLIN ONCOL, V21, P283, DOI 10.1200/JCO.2003.10.104
   BRUTKIEWICZ RR, 1992, NAT IMMUN, V11, P203
   Casares N, 2003, J IMMUNOL, V171, P5931, DOI 10.4049/jimmunol.171.11.5931
   Choi BK, 2007, CANCER RES, V67, P8891, DOI 10.1158/0008-5472.CAN-07-1056
   Clark MR, 1997, CHEM IMMUNOL, V65, P88
   Coussens LM, 2002, NATURE, V420, P860, DOI 10.1038/nature01322
   Curiel TJ, 2004, NAT MED, V10, P942, DOI 10.1038/nm1093
   de Visser KE, 2008, CANCER IMMUNOL IMMUN, V57, P1531, DOI 10.1007/s00262-008-0501-x
   de Visser KE, 2006, CONTRIB MICROBIOL, V13, P118, DOI 10.1159/000092969
   Disis ML, 2009, CANCER RES TREAT, V41, P117, DOI 10.4143/crt.2009.41.3.117
   Dokun AO, 2001, J IMMUNOL, V167, P5286, DOI 10.4049/jimmunol.167.9.5286
   Dokun AO, 2001, NAT IMMUNOL, V2, P951, DOI 10.1038/ni714
   Earl PL, 2004, NATURE, V428, P182, DOI 10.1038/nature02331
   Egeblad M, 2010, DEV CELL, V18, P884, DOI 10.1016/j.devcel.2010.05.012
   Galon J, 2006, SCIENCE, V313, P1960, DOI 10.1126/science.1129139
   Golgher D, 2002, EUR J IMMUNOL, V32, P3267, DOI 10.1002/1521-4141(200211)32:11<3267::AID-IMMU3267>3.0.CO;2-1
   Grimm M, 2010, BMC CANCER, V10, DOI 10.1186/1471-2407-10-82
   Gross S, 2009, VACCINE, V27, P3398, DOI 10.1016/j.vaccine.2009.01.070
   Jarnicki AG, 2006, J IMMUNOL, V177, P896, DOI 10.4049/jimmunol.177.2.896
   Jenkins DE, 2003, CLIN EXP METASTAS, V20, P733, DOI 10.1023/B:CLIN.0000006815.49932.98
   Jones E, 2003, IMMUNOL LETT, V85, P141, DOI 10.1016/S0165-2478(02)00240-7
   Jones E, 2004, NOVART FDN SYMP, V256, P259
   Jones E, 2004, NOVART FDN SYMP, V256, P152
   Jones Emma, 2004, Novartis Found Symp, V256, P149
   Kennedy JS, 2009, EXPERT REV VACCINES, V8, P13, DOI 10.1586/14760584.8.1.13
   Kim SK, 1999, J IMMUNOL, V163, P4125
   Kim YH, 2008, CANCER RES, V68, P7264, DOI 10.1158/0008-5472.CAN-08-1365
   Kim YH, 2009, MOL CANCER THER, V8, P469, DOI 10.1158/1535-7163.MCT-08-0993
   Kiniwa Y, 2007, CLIN CANCER RES, V13, P6947, DOI 10.1158/1078-0432.CCR-07-0842
   Kohm AP, 2006, J IMMUNOL, V176, P3301, DOI 10.4049/jimmunol.176.6.3301
   Kreike B, 2007, BREAST CANCER RES, V9, DOI 10.1186/bcr1771
   Li ZJ, 2010, J VIROL METHODS, V169, P87, DOI 10.1016/j.jviromet.2010.07.003
   Lin YL, 2003, EUR J IMMUNOL, V33, P2736, DOI 10.1002/eji.200324087
   Natsume A, 2008, DRUG DES DEV THER, V3, P7
   Peggs KS, 2009, J EXP MED, V206, P1717, DOI 10.1084/jem.20082492
   Penichet ML, 1999, LAB ANIM SCI, V49, P179
   Quezada SA, 2008, J EXP MED, V205, P2125, DOI 10.1084/jem.20080099
   Quezada SA, 2006, J CLIN INVEST, V116, P1935, DOI 10.1172/JCI27745
   Quezada SA, 2011, IMMUNOL REV, V241, P104, DOI 10.1111/j.1600-065X.2011.01007.x
   Renard V, 2003, J IMMUNOL, V171, P1588, DOI 10.4049/jimmunol.171.3.1588
   Roepman P, 2009, CLIN CANCER RES, V15, P284, DOI 10.1158/1078-0432.CCR-08-1258
   Sarkar S, 2008, J EXP MED, V205, P625, DOI 10.1084/jem.20071641
   Stemmler HJ, 2006, ONCOL REP, V15, P1373
   Wolf AM, 2003, CLIN CANCER RES, V9, P606
   Woo EY, 2002, J IMMUNOL, V168, P4272, DOI 10.4049/jimmunol.168.9.4272
   Woo EY, 2001, CANCER RES, V61, P4766
   Wyatt LS, 2004, P NATL ACAD SCI USA, V101, P4590, DOI 10.1073/pnas.0401165101
   Zhang L, 2003, NEW ENGL J MED, V348, P203, DOI 10.1056/NEJMoa020177
NR 50
TC 16
Z9 18
U1 0
U2 2
PU SPRINGER
PI NEW YORK
PA 233 SPRING ST, NEW YORK, NY 10013 USA
SN 0340-7004
EI 1432-0851
J9 CANCER IMMUNOL IMMUN
JI Cancer Immunol. Immunother.
PD JAN
PY 2012
VL 61
IS 1
BP 19
EP 29
DI 10.1007/s00262-011-1077-4
PG 11
WC Oncology; Immunology
SC Oncology; Immunology
GA 897OV
UT WOS:000300662700003
PM 21822917
OA Other Gold, Green Published
DA 2021-05-03
ER

PT J
AU Montagna, D
   Turin, I
   Schiavo, R
   Montini, E
   Zaffaroni, N
   Villa, R
   Secondino, S
   Schiavetto, I
   Caliogna, L
   Locatelli, F
   Libri, V
   Pession, A
   Tonelli, R
   Maccario, R
   Siena, S
   Pedrazzoli, P
AF Montagna, Daniela
   Turin, Ilaria
   Schiavo, Roberta
   Montini, Enrica
   Zaffaroni, Nadia
   Villa, Raffaella
   Secondino, Simona
   Schiavetto, Ilaria
   Caliogna, Laura
   Locatelli, Franco
   Libri, Virginia
   Pession, Andrea
   Tonelli, Roberto
   Maccario, Rita
   Siena, Salvatore
   Pedrazzoli, Paolo
TI Feasibility and safety of adoptive immunotherapy with ex vivo-generated
   autologous, cytotoxic T lymphocytes in patients with solid tumor
SO CYTOTHERAPY
LA English
DT Article
DE adoptive T-cell therapy; autologous tumor cells; cytotoxic T
   lymphocytes; lymphodepletion; solid tumors
ID CELL-TRANSFER THERAPY; TELOMERE LENGTH; INFILTRATING LYMPHOCYTES;
   METASTATIC MELANOMA; PERSISTENCE; CANCER; LINES; DIFFERENTIATION;
   REGRESSION; CHEMOKINE
AB Background aims. Adoptive T-cell therapy with tumor-specific T cells has emerged as a potentially useful approach for treating patients with advanced malignancies. We have demonstrated previously the feasibility of obtaining large numbers of autologous anti-tumor-specific cytotoxic T lymphocytes (CTL) generated by stimulation of patients' peripheral blood mononuclear cells with dendritic cells pulsed with apoptotic tumor cells. Methods. Six patients with progressing metastatic solid tumors (one renal cell carcinoma, two ovarian cancers, two extraosseous peripheral neuroectodermal tumors, one soft tissue sarcoma) not eligible for conventional therapies were treated with adoptive immunotherapy. Anti-tumor CTL, proven to be reactive in vitro against patient tumor cells, but not against normal cells, were infused following lymphodepleting chemotherapy administered to favor T-cell proliferation in vivo. Results. Patients received a median of nine CTL infusions (range 2-19). The median number of CTL administered per infusion was 11 x 10(8) (range 1-55 x 10(8)). No patient experienced acute or late adverse events related to CTL infusion, even when large numbers of cells were given. Post-infusion laboratory investigations demonstrated an increase in the frequency of circulating anti-tumor T-cells and, in patients with a longer follow-up receiving two CTL infusions/year, a stabilization of these values. Conclusions. Our study demonstrates that autologous ex vivo-generated anti-tumor CTL can be administered safely in patients with advanced solid tumors and can improve the immunologic reactivity of recipients against tumor. These preliminary results provide a rationale for evaluating the clinical efficacy of this immunotherapeutic approach in phase I/II studies.
C1 [Montagna, Daniela] Univ Pavia, Fdn IRCCS Policlin San Matteo, Lab Immunol & Trapianti, Dipartimento Sci Pediat, I-27100 Pavia, Italy.
   [Montagna, Daniela; Turin, Ilaria; Caliogna, Laura; Maccario, Rita] Fdn IRCCS Policlin S Matteo, Lab Immunol Trapianti, Pavia, Italy.
   [Schiavo, Roberta; Secondino, Simona; Schiavetto, Ilaria; Siena, Salvatore; Pedrazzoli, Paolo] Osped Niguarda Ca Granda, SC Oncol Med Falck, Milan, Italy.
   [Zaffaroni, Nadia; Villa, Raffaella] Fdn IRCCS Ist Nazl Tumori, Dipartimento Oncol Sperimentale, Milan, Italy.
   [Locatelli, Franco] IRCCS Osped Bambino Gesu, Dipartimento Oncol Ematol Pediatr, Rome, Italy.
   [Libri, Virginia; Pession, Andrea] Univ Bologna, Dipartimento Ematol & Oncol Pediatr, Bologna, Italy.
   [Tonelli, Roberto] Univ Bologna, Dipartimento Farmacol, Bologna, Italy.
   [Maccario, Rita] Fdn IRCCS Policlin S Matteo, Lab Ric, Cell Factory, Pavia, Italy.
   [Pedrazzoli, Paolo] Grp Italiano Trapianto Midollo Cellule Stamina Em, Pavia, Italy.
   [Pedrazzoli, Paolo] Fdn IRCCS Policlin S Matteo, SC Oncol, Pavia, Italy.
RP Montagna, D (corresponding author), Univ Pavia, Fdn IRCCS Policlin San Matteo, Lab Immunol & Trapianti, Dipartimento Sci Pediat, P Le Golgi 2, I-27100 Pavia, Italy.
EM d.montagna@smatteo.pv.it
RI Montagna, Daniela/AAK-9380-2020; Zaffaroni, Nadia/J-8178-2016; Pession,
   Andrea/O-3200-2013; SIENA, SALVATORE/AAC-5806-2019; Pedrazzoli,
   Paolo/AAB-8690-2019
OI Zaffaroni, Nadia/0000-0002-4669-0890; Pession,
   Andrea/0000-0002-0379-9562; SIENA, SALVATORE/0000-0002-2681-2846;
   Pedrazzoli, Paolo/0000-0002-9419-7160; Caliogna,
   Laura/0000-0001-7545-7337; MONTAGNA, DANIELA/0000-0002-1533-579X
FU Associazione Italiana per la Ricerca sul Cancro (AIRC)Associazione
   Italiana per la Ricerca sul Cancro (AIRC); Ministero della
   SaluteMinistry of Health, Italy; Fondazione IRCCS Policlinico San Matteo
   Pavia Ricerca Corrente; Oncologia Ca' Granda ONLUS Fondazione
FX This work was partially supported by grants from Associazione Italiana
   per la Ricerca sul Cancro (AIRC) to DM, NZ, FL and PP; Ministero della
   Salute (Progetto Oncologia 2006, Ricerca Finalizzata) to FL and RM;
   Fondazione IRCCS Policlinico San Matteo Pavia Ricerca Corrente to DM, FL
   and RM and Oncologia Ca' Granda ONLUS Fondazione.
CR Blasco MA, 2002, NAT REV CANCER, V2, P627, DOI 10.1038/nrc862
   Dudley ME, 2005, J CLIN ONCOL, V23, P2346, DOI 10.1200/JCO.2005.00.240
   Dudley ME, 2002, SCIENCE, V298, P850, DOI 10.1126/science.1076514
   Dudley ME, 2003, NAT REV CANCER, V3, P666, DOI 10.1038/nrc1167
   Ebert LA, 2005, MOL IMMUNOL, V42, P799, DOI 10.1016/j.molimm.2004.06.040
   FRESHNEY RI, 1985, ANTICANCER RES, V5, P111
   Hunder NN, 2008, NEW ENGL J MED, V358, P2698, DOI 10.1056/NEJMoa0800251
   Kapp M, 2009, CURR OPIN HEMATOL, V16, P437, DOI 10.1097/MOH.0b013e32832f57d4
   KIM NW, 1994, SCIENCE, V266, P2011, DOI 10.1126/science.7605428
   Lisini D, 2008, HAEMATOL-HEMATOL J, V93, P1859, DOI 10.3324/haematol.13248
   Locatelli F, 2004, BEST PRACT RES CL HA, V17, P479, DOI 10.1016/j.beha.2004.06.0054
   Mackensen A, 2006, J CLIN ONCOL, V24, P5060, DOI 10.1200/JCO.2006.07.1100
   Montagna D, 2004, INT J CANCER, V110, P76, DOI 10.1002/ijc.20081
   Montagna D, 2001, BLOOD, V98, P3359, DOI 10.1182/blood.V98.12.3359
   Nagasawa T, 2000, INT J HEMATOL, V72, P408
   Robbins PF, 2011, J CLIN ONCOL, V29, P917, DOI 10.1200/JCO.2010.32.2537
   Rose DM, 2007, IMMUNOL REV, V218, P126, DOI 10.1111/j.1600-065X.2007.00536.x
   Rosenberg SA, 2008, NAT REV CANCER, V8, P299, DOI 10.1038/nrc2355
   Roth A, 2003, BLOOD, V102, P849, DOI 10.1182/blood-2002-07-2015
   Rufer N, 1998, NAT BIOTECHNOL, V16, P743, DOI 10.1038/nbt0898-743
   Shen XL, 2007, J IMMUNOTHER, V30, P123, DOI 10.1097/01.cji.0000211321.07654.b8
   Stamenkovic I, 1995, Curr Opin Hematol, V2, P68
   Therasse P, 2000, J NATL CANCER I, V92, P205, DOI 10.1093/jnci/92.3.205
   Tran KQ, 2008, J IMMUNOTHER, V31, P742, DOI 10.1097/CJI.0b013e31818403d5
   Turin I, 2007, CYTOTHERAPY, V9, P499, DOI 10.1080/14653240701405428
   Valenzuela HF, 2002, CLIN IMMUNOL, V105, P117, DOI 10.1006/clim.2002.5271
   Villa R, 2000, INT J ONCOL, V16, P995
   Weng NP, 1997, IMMUNOL REV, V160, P43, DOI 10.1111/j.1600-065X.1997.tb01026.x
   Yang JC, 2006, J CLIN ONCOL, V24, P5576, DOI 10.1200/JCO.2006.08.3774
   Yee C, 2000, J EXP MED, V192, P1637, DOI 10.1084/jem.192.11.1637
   Yee C, 2002, P NATL ACAD SCI USA, V99, P16168, DOI 10.1073/pnas.242600099
   Zhou JH, 2005, J IMMUNOL, V175, P7046, DOI 10.4049/jimmunol.175.10.7046
NR 32
TC 22
Z9 26
U1 0
U2 7
PU ELSEVIER SCI LTD
PI OXFORD
PA THE BOULEVARD, LANGFORD LANE, KIDLINGTON, OXFORD OX5 1GB, OXON, ENGLAND
SN 1465-3249
EI 1477-2566
J9 CYTOTHERAPY
JI Cytotherapy
PD JAN
PY 2012
VL 14
IS 1
BP 80
EP 90
DI 10.3109/14653249.2011.610303
PG 11
WC Cell & Tissue Engineering; Biotechnology & Applied Microbiology; Cell
   Biology; Hematology; Medicine, Research & Experimental
SC Cell Biology; Biotechnology & Applied Microbiology; Hematology; Research
   & Experimental Medicine
GA 862PG
UT WOS:000298105000010
PM 21942841
DA 2021-05-03
ER

PT J
AU Mitra, M
   Kandalam, M
   Harilal, A
   Verma, RS
   Krishnan, UM
   Swaminathan, S
   Krishnakumar, S
AF Mitra, Moutushy
   Kandalam, Mallikarjuna
   Harilal, Anju
   Verma, Rama Shenkar
   Krishnan, Uma Maheswari
   Swaminathan, Sethuraman
   Krishnakumar, Subramanian
TI EpCAM is a putative stem marker in retinoblastoma and an effective
   target for T-cell-mediated immunotherapy
SO MOLECULAR VISION
LA English
DT Article
ID BISPECIFIC ANTIBODY HEA125XOKT3; CONFER METASTATIC BEHAVIOR; WNT
   SIGNALING PATHWAY; BREAST-CANCER CELLS; OVARIAN-CANCER; PHENOTYPIC
   CHARACTERIZATION; MALIGNANT ASCITES; DRUG-RESISTANCE; SPLICE VARIANTS; X
   ANTI-CD3
AB Purpose: The molecular markers cluster of differentiation (CD) 24, CD44, adenosine tri-phosphate (ATP) binding cassette protein G2 (ABCG2), and epithelial cell adhesion molecule (EpCAM) are widely used, individually or in combination, to characterize some types of cancer stem cells. In this study we characterized the EpCAM(+) retinoblastoma (RB) cells for their cancer stem-like properties in vitro. Additionally, we targeted RB tumor cells via redirecting T cells using bispecific EpCAMxCD3 antibody.
   Methods: Flow cytometry was used to study the co-expression of EpCAM with putative cancer stem cell markers, such as CD44, CD24, and ABCG2, in RB primary tumors. In vitro methyl thiazol tetrazolium (MTT) assay, invasion assay, and neurosphere formation assay were performed to characterize EpCAM(+) cells for their cancer stem/progenitor cell-like properties. We assessed the in vitro efficacy of bispecific EpCAMxCD3 antibody on RB tumor cell proliferation and validated the results by evaluating effector cytokine production in the culture medium with the ELISA method.
   Results: EpCAM was co-expressed with all cancer stem cell markers (CD44, CD24, and ABCG2) in primary RB tumors. EpCAM(+) cells showed significantly higher proliferative invasive potential and neurosphere formation in vitro compared to EpCAM(-) Y79 cells. EpCAM(+) cells showed higher beta-catenin expression compared to EpCAM(-) cells. EpCAMxCD3 significantly retarded proliferation of RB primary tumor cells. EpCAMxCD3 effectively induced the secretion of effector cytokines, such as interferon (IFN)-gamma, tumor necrosis factor (TNF)-alpha, interleukin (IL)-10, IL-2, and transforming growth factor (TGF)-beta 1, and also perforin levels by pre-activated lymphocytes.
   Conclusions: EpCAM might be a novel cancer stem cell marker in RB. EpCAMxCD3 antibody redirecting T cells to attack RB tumor cells may prove effective in RB management. Further preclinical studies are needed to confirm the initial findings of our study.
C1 [Mitra, Moutushy; Kandalam, Mallikarjuna; Harilal, Anju; Krishnakumar, Subramanian] Vis Res Fdn, L&T Dept Ocular Pathol, Madras 600006, Tamil Nadu, India.
   [Verma, Rama Shenkar] Indian Inst Technol, Dept Biotechnol, Madras 600036, Tamil Nadu, India.
   [Krishnan, Uma Maheswari; Swaminathan, Sethuraman] SASTRA Univ, CeNTAB, Tanjore, India.
RP Krishnakumar, S (corresponding author), Vis Res Fdn, Dept Ocular Pathol, 18 Coll Rd, Madras 600006, Tamil Nadu, India.
EM drkrishnakumar_2000@yahoo.com
OI Verma, Rama/0000-0001-7287-7803; Mitra, Moutushy/0000-0003-1306-2959
FU DBTDepartment of Biotechnology (DBT) India [BT/PR7968/MED/14/1206/2006,
   DST/INT/AUS/P-8/06]
FX Support: DBT grant No. BT/PR7968/MED/14/1206/2006 and DST/INT/AUS/P-8/06
   to Dr. Subramanian Krishnakumar. We thank Core laboratory (Vision
   research Foundation, Sankara Nethralaya, Chennai) staff, Mr.
   Bhuvanasundar and Ms. Uma for technical assistance in the flow cytometry
   analysis. Dr. Alexei V. Salnikov, (German Cancer Research Center,
   Heidelberg, Germany) kindly gifted us the bscEpCAMxCD3 antibody and
   EpCAM monoclonal antibody for our studies.
CR Al-Hajj M, 2003, P NATL ACAD SCI USA, V100, P3983, DOI 10.1073/pnas.0530291100
   Amann M, 2008, CANCER RES, V68, P143, DOI 10.1158/0008-5472.CAN-07-2182
   Balla MMS, 2009, INVEST OPHTH VIS SCI, V50, P1506, DOI 10.1167/iovs.08-2356
   Brischwein K, 2006, MOL IMMUNOL, V43, P1129, DOI 10.1016/j.molimm.2005.07.034
   Burges A, 2007, CLIN CANCER RES, V13, P3899, DOI 10.1158/1078-0432.CCR-06-2769
   Chaichana K, 2006, STEM CELLS, V24, P2851, DOI 10.1634/stemcells.2006-0399
   Dalerba P, 2007, P NATL ACAD SCI USA, V104, P10158, DOI 10.1073/pnas.0703478104
   Dean M, 2005, NAT REV CANCER, V5, P275, DOI 10.1038/nrc1590
   Derynck R, 2001, NAT GENET, V29, P117, DOI 10.1038/ng1001-117
   Donnenberg VS, 2005, J CLIN PHARMACOL, V45, P872, DOI 10.1177/0091270005276905
   GUNTHERT U, 1991, CELL, V65, P13, DOI 10.1016/0092-8674(91)90403-L
   HOFMANN M, 1991, CANCER RES, V51, P5292
   Kang SS, 2005, J IMMUNOL, V174, P5382, DOI 10.4049/jimmunol.174.9.5382
   Krishnakumar S, 2004, INVEST OPHTH VIS SCI, V45, P4247, DOI 10.1167/iovs.04-0591
   Krishnakumar S, 2004, CANCER, V100, P1059, DOI 10.1002/cncr.20062
   Li CW, 2007, CANCER RES, V67, P1030, DOI 10.1158/0008-5472.CAN-06-2030
   Marme A, 2002, INT J CANCER, V101, P183, DOI 10.1002/ijc.10562
   Mitra M, 2010, MOL VIS, V16, P828
   Mohan A, 2006, BRIT J OPHTHALMOL, V90, P889, DOI 10.1136/bjo.2005.089219
   Morecki S, 2008, EXP HEMATOL, V36, P997, DOI 10.1016/j.exphem.2008.03.005
   Pardal R, 2003, NAT REV CANCER, V3, P895, DOI 10.1038/nrc1232
   Patrawala L, 2006, ONCOGENE, V25, P1696, DOI 10.1038/sj.onc.1209327
   PENNO MB, 1994, CANCER RES, V54, P1381
   Ponta H, 2003, NAT REV MOL CELL BIO, V4, P33, DOI 10.1038/nrm1004
   Ponti D, 2005, CANCER RES, V65, P5506, DOI 10.1158/0008-5472.CAN-05-0626
   REBER S, 1990, INT J CANCER, V46, P919, DOI 10.1002/ijc.2910460528
   Ren-Heidenreich L, 2004, CANCER-AM CANCER SOC, V100, P1095, DOI 10.1002/cncr.20060
   Reya T, 2005, NATURE, V434, P843, DOI 10.1038/nature03319
   RUDY W, 1993, CANCER RES, V53, P1262
   Salnikov AV, 2009, J CELL MOL MED, V13, P4023, DOI 10.1111/j.1582-4934.2009.00723.x
   Schlereth B, 2005, CANCER RES, V65, P2882, DOI 10.1158/0008-5472.CAN-04-2637
   Schmelzer E, 2007, J EXP MED, V204, P1973, DOI 10.1084/jem.20061603
   Sebastian M, 2007, CANCER IMMUNOL IMMUN, V56, P1637, DOI 10.1007/s00262-007-0310-7
   Seigel GM, 2007, MOL VIS, V13, P823
   Seigel GM, 2005, MOL VIS, V11, P729
   SEITER S, 1993, J EXP MED, V177, P443, DOI 10.1084/jem.177.2.443
   Silva AK, 2010, MOL VIS, V16, P36
   Singh SK, 2003, CANCER RES, V63, P5821
   Strauss G, 1999, CLIN CANCER RES, V5, P171
   Szotek PP, 2006, P NATL ACAD SCI USA, V103, P11154, DOI 10.1073/pnas.0603672103
   Tanaka M, 2009, MECH DEVELOP, V126, P665, DOI 10.1016/j.mod.2009.06.939
   Tell S, 2006, BIOCHEM BIOPH RES CO, V349, P261, DOI 10.1016/j.bbrc.2006.08.044
   Vercauteren SM, 2001, CYTOTHERAPY, V3, P449, DOI 10.1080/146532401317248054
   Weichert W, 2005, CLIN CANCER RES, V11, P6574, DOI 10.1158/1078-0432.CCR-05-0606
   Wodarz A, 1998, ANNU REV CELL DEV BI, V14, P59, DOI 10.1146/annurev.cellbio.14.1.59
   Wolf E, 2005, DRUG DISCOV TODAY, V10, P1237, DOI 10.1016/S1359-6446(05)03554-3
   Yilmaz OH, 2006, NATURE, V441, P475, DOI 10.1038/nature04703
NR 47
TC 51
Z9 54
U1 0
U2 4
PU MOLECULAR VISION
PI ATLANTA
PA C/O JEFF BOATRIGHT, LAB B, 5500 EMORY EYE CENTER, 1327 CLIFTON RD, N E,
   ATLANTA, GA 30322 USA
SN 1090-0535
J9 MOL VIS
JI Mol. Vis.
PD FEB 1
PY 2012
VL 18
IS 31-33
BP 290
EP 308
PG 19
WC Biochemistry & Molecular Biology; Ophthalmology
SC Biochemistry & Molecular Biology; Ophthalmology
GA 905AQ
UT WOS:000301243700003
PM 23687439
OA DOAJ Gold
DA 2021-05-03
ER

PT J
AU Pesonen, S
   Diaconu, I
   Kangasniemi, L
   Ranki, T
   Kanerva, A
   Pesonen, SK
   Gerdemann, U
   Leen, AM
   Kairemo, K
   Oksanen, M
   Haavisto, E
   Holm, SL
   Karioja-Kallio, A
   Kauppinen, S
   Partanen, KPL
   Laasonen, L
   Joensuu, T
   Alanko, T
   Cerullo, V
   Hemminki, A
AF Pesonen, Sari
   Diaconu, Iulia
   Kangasniemi, Lotta
   Ranki, Tuuli
   Kanerva, Anna
   Pesonen, Saila K.
   Gerdemann, Ulrike
   Leen, Ann M.
   Kairemo, Kalevi
   Oksanen, Minna
   Haavisto, Elina
   Holm, Sirkka-Liisa
   Karioja-Kallio, Aila
   Kauppinen, Satu
   Partanen, Kaarina P. L.
   Laasonen, Leena
   Joensuu, Tima
   Alanko, Tuomo
   Cerullo, Vincenzo
   Hemminki, Akseli
TI Oncolytic Immunotherapy of Advanced Solid Tumors with a CD40L-Expressing
   Replicating Adenovirus: Assessment of Safety and Immunologic Responses
   in Patients
SO CANCER RESEARCH
LA English
DT Article
ID CHRONIC LYMPHOCYTIC-LEUKEMIA; REGULATORY T-CELLS; HUMAN CD40 LIGAND;
   CANCER-PATIENTS; GENE-THERAPY; PHASE-I; METRONOMIC CYCLOPHOSPHAMIDE;
   METASTATIC MELANOMA; OVARIAN-CARCINOMA; CD154
AB The immunosuppressive environment of advanced tumors is a primary obstacle to the efficacy of immunostimulatory and vaccine approaches. Here, we report an approach to arm an oncolytic virus with CD40 ligand (CD40L) to stimulate beneficial immunologic responses in patients. A double-targeted chimeric adenovirus controlled by the hTERT promoter and expressing CD40L (CGTG-401) was constructed and nine patients with progressing advanced solid tumors refractory to standard therapies were treated intratumorally. No serious adverse events resulting in patient hospitalization occurred. Moderate or no increases in neutralizing antibodies were seen, suggesting effective Th1 immunologic effects. An assessment of the blood levels of virus indicated 17.5% of the samples (n = 40) were positive at a low level early after treatment, but not thereafter. In contrast, high levels of virus, CD40L, and RANTES were documented locally at the tumor. Peripheral blood mononuclear cells were analyzed by IFN-gamma ELISPOT analysis and induction of both survivin-specific and adenovirus-specific T cells was seen. Antitumor T-cell responses were even more pronounced when assessed by intracellular cytokine staining after stimulation with tumor type-specific peptide pools. Of the evaluable patients, 83% displayed disease control at 3 months and in both cases in which treatment was continued the effect was sustained for at least 8 months. Injected and noninjected lesions responded identically. Together, these findings support further clinical evaluation of CGTG-401. Cancer Res; 72(7); 1621-31. (C)2012 AACR.
C1 [Pesonen, Sari; Diaconu, Iulia; Kanerva, Anna; Pesonen, Saila K.; Oksanen, Minna; Holm, Sirkka-Liisa; Cerullo, Vincenzo; Hemminki, Akseli] Univ Helsinki, Transplantat Lab, Canc Gene Therapy Grp, Haartman Inst, FIN-00290 Helsinki, Finland.
   [Pesonen, Sari; Diaconu, Iulia; Kanerva, Anna; Pesonen, Saila K.; Oksanen, Minna; Holm, Sirkka-Liisa; Cerullo, Vincenzo; Hemminki, Akseli] Univ Helsinki, Finnish Inst Mol Med, FIN-00290 Helsinki, Finland.
   [Kangasniemi, Lotta; Ranki, Tuuli; Haavisto, Elina; Karioja-Kallio, Aila] Oncos Therapeut Ltd, Helsinki, Finland.
   [Kanerva, Anna] Univ Helsinki, Cent Hosp, Dept Obstet & Gynecol, FIN-00290 Helsinki, Finland.
   [Kairemo, Kalevi; Kauppinen, Satu; Partanen, Kaarina P. L.; Laasonen, Leena; Joensuu, Tima; Alanko, Tuomo] Int Comprehens Canc Ctr Docrates, Helsinki, Finland.
   [Gerdemann, Ulrike; Leen, Ann M.] Baylor Coll Med, Houston, TX 77030 USA.
RP Hemminki, A (corresponding author), Univ Helsinki, Transplantat Lab, Canc Gene Therapy Grp, Haartman Inst, Haartmaninkatu 8, FIN-00290 Helsinki, Finland.
EM akseli.hemminki@helsinki.fi
RI Cerullo, Vincenzo/B-9075-2015
OI Cerullo, Vincenzo/0000-0003-4901-3796; Gerdemann,
   Ulrike/0000-0002-3600-0366
CR Altieri DC, 2008, NAT REV CANCER, V8, P61, DOI 10.1038/nrc2293
   Baumgaertner P, 2006, CANCER RES, V66, P1912, DOI 10.1158/0008-5472.CAN-05-3793
   Brahmer JR, 2010, J CLIN ONCOL, V28, P3167, DOI 10.1200/JCO.2009.26.7609
   Campoli M, 2002, VACCINE, V20, pA40, DOI 10.1016/S0264-410X(02)00386-9
   Cerullo V, 2009, MOL THER, V17, pS246
   Cerullo V, 2010, CANCER RES, V70, P4297, DOI 10.1158/0008-5472.CAN-09-3567
   Chen LL, 2009, J OBSTET GYNAECOL RE, V35, P212, DOI 10.1111/j.1447-0756.2008.00935.x
   Curiel TJ, 2004, NAT MED, V10, P942, DOI 10.1038/nm1093
   Dicker F, 2006, BLOOD, V108, P3450, DOI 10.1182/blood-2006-04-017749
   Eiben GL, 2003, VIRAL IMMUNOL, V16, P111, DOI 10.1089/088282403322017866
   Escutenaire S, 2011, ANN MED, V43, P151, DOI 10.3109/07853890.2010.538079
   Foster AE, 2010, LEUKEMIA, V24, P563, DOI 10.1038/leu.2009.281
   Ghiringhelli F, 2007, CANCER IMMUNOL IMMUN, V56, P641, DOI 10.1007/s00262-006-0225-8
   Gilboa E, 1999, CANCER IMMUNOL IMMUN, V48, P382, DOI 10.1007/s002620050590
   Gomes EM, 2009, CLIN CANCER RES, V15, P1317, DOI 10.1158/1078-0432.CCR-08-1360
   Gustafsson K, 2008, CANCER RES, V68, P5965, DOI 10.1158/0008-5472.CAN-07-6494
   Hunder NN, 2008, NEW ENGL J MED, V358, P2698, DOI 10.1056/NEJMoa0800251
   Jiang EL, 2008, TUMORI J, V94, P356
   Kanerva A, 2005, GENE THER, V12, P87, DOI 10.1038/sj.gt.3302387
   Karanikas V, 2008, CLIN IMMUNOL, V129, P230, DOI 10.1016/j.clim.2008.07.024
   Kato K, 1998, J CLIN INVEST, V101, P1133, DOI 10.1172/JCI1472
   Kirn D, 2000, ONCOGENE, V19, P6660, DOI 10.1038/sj.onc.1204094
   Koski A, 2010, MOL THER, V18, P1874, DOI 10.1038/mt.2010.161
   Lenaerts L, 2008, REV MED VIROL, V18, P357, DOI 10.1002/rmv.589
   Li R, 2011, MOL BIOL REP, V38, P5459, DOI 10.1007/s11033-011-0702-9
   Loskog ASI, 2005, CLIN CANCER RES, V11, P8816, DOI 10.1158/1078-0432.CCR-05-1817
   Lou YM, 2005, CANCER RES, V65, P7926, DOI 10.1158/0008-5472.CAN-04-3977
   Maccalli C, 1999, J IMMUNOL, V163, P6912
   Malmstrom PU, 2010, CLIN CANCER RES, V16, P3279, DOI 10.1158/1078-0432.CCR-10-0385
   Matzinger P, 1998, SEMIN IMMUNOL, V10, P399, DOI 10.1006/smim.1998.0143
   MATZINGER P, 1994, ANNU REV IMMUNOL, V12, P991, DOI 10.1146/annurev.iy.12.040194.005015
   Nokisalmi P, 2010, CLIN CANCER RES, V16, P3035, DOI 10.1158/1078-0432.CCR-09-3167
   Novellino L, 2005, CANCER IMMUNOL IMMUN, V54, P187, DOI 10.1007/s00262-004-0560-6
   Nowak AK, 2003, J IMMUNOL, V170, P4905, DOI 10.4049/jimmunol.170.10.4905
   Olszewski WL, 2007, SURGERY, V141, P212, DOI 10.1016/j.surg.2006.06.031
   Pesonen S, 2010, GENE THER, V17, P892, DOI 10.1038/gt.2010.17
   Prestwich RJ, 2008, EXPERT REV ANTICANC, V8, P1581, DOI 10.1586/14737140.8.10.1581
   Raki M, 2011, J GENE MED, V13, P253, DOI 10.1002/jgm.1565
   Raper SE, 2003, MOL GENET METAB, V80, P148, DOI 10.1016/j.ymgme.2003.08.016
   Smyth MJ, 2001, NAT IMMUNOL, V2, P293, DOI 10.1038/86297
   Tabata T, 1999, AM J SURG, V177, P203, DOI 10.1016/S0002-9610(99)00004-5
   Tuve S, 2009, VACCINE, V27, P4225, DOI 10.1016/j.vaccine.2009.03.074
   Vardouli L, 2009, CANCER GENE THER, V16, P848, DOI 10.1038/cgt.2009.31
   Vonderheide RH, 2001, J CLIN ONCOL, V19, P3280, DOI 10.1200/JCO.2001.19.13.3280
   Wahl RL, 2009, J NUCL MED, V50, p122S, DOI 10.2967/jnumed.108.057307
   Warren KE, 2001, J NATL CANCER I, V93, P1401, DOI 10.1093/jnci/93.18.1401
   Wierda WG, 2010, LEUKEMIA, V24, P1893, DOI 10.1038/leu.2010.191
   Wierda WG, 2000, BLOOD, V96, P2917
   Zhou G, 2007, J IMMUNOL, V178, P2155, DOI 10.4049/jimmunol.178.4.2155
NR 49
TC 88
Z9 89
U1 0
U2 7
PU AMER ASSOC CANCER RESEARCH
PI PHILADELPHIA
PA 615 CHESTNUT ST, 17TH FLOOR, PHILADELPHIA, PA 19106-4404 USA
SN 0008-5472
J9 CANCER RES
JI Cancer Res.
PD APR 1
PY 2012
VL 72
IS 7
BP 1621
EP 1631
DI 10.1158/0008-5472.CAN-11-3001
PG 11
WC Oncology
SC Oncology
GA 922MO
UT WOS:000302551800006
PM 22323527
DA 2021-05-03
ER

PT J
AU Miles, AK
   Rogers, A
   McCulloch, T
   Hodi, Z
   McArdle, S
   Bishop, M
   Rees, RC
AF Miles, Amanda K.
   Rogers, Alistair
   McCulloch, Thomas
   Hodi, Zsolt
   McArdle, Stephanie
   Bishop, Michael
   Rees, Robert C.
TI Expression of the tumour antigen T21 is up-regulated in prostate cancer
   and is associated with tumour stage
SO BJU INTERNATIONAL
LA English
DT Article
DE T21; tumour antigen; prostate cancer; immunohistochemistry
ID LEBER CONGENITAL AMAUROSIS; GROWTH-FACTOR RECEPTOR; MEMBRANE ANTIGEN;
   JOUBERT-SYNDROME; BLADDER-CANCER; GASTRIC-CANCER; MESSENGER-RNA;
   IDENTIFICATION; IMMUNOTHERAPY; PROGRESSION
AB OBJECTIVES
   To define the expression pattern of the tumour antigen T21 at the protein level in prostate tissues, prostate cell lines and a panel of normal tissues.
   To correlate the expression pattern of T21 in prostate cancer with clinical parameters.
   PATIENTS AND METHODS
   Tissue samples were collected from 79 patients presenting at clinic with either prostate cancer (63 patients) or benign prostatic hyperplasia (BPH, 16 patients).
   A tissue microarray (TMA) was constructed from 44 of the prostate cancer tissues and areas of benign disease (43 patients) from these tissues were also included on the TMA. The remaining tissues (prostate cancer 19 patients and BPH 16 patients) were mounted fresh frozen onto cork boards and sectioned.
   Full ethical approval was granted for all aspects of the study and informed patient consent was taken before tissue collection.
   Immunohistochemistry was used on the prostate tumour TMA, the normal tissue TMA and the fresh-frozen prostate tissues. Fluorescent microscopy and flow cytometry was performed on prostate cell lines.
   RESULTS
   Expression of T21 was highly restricted within normal tissues with only the stomach, ovary, breast and prostate having detectable T21 expression.
   T21 was significantly over-expressed in prostate cancer glands compared with benign tissue and was present in >80% of the malignant specimens analysed.
   Increased expression was positively correlated to pathological stage of prostate tumours.
   Additionally, T21 was associated with Gleason grade and prostate-specific antigen recurrence, although statistical significance was not reached in this restricted cohort of patients.
   CONCLUSION
   Taken together these results show that T21 is a potential new biomarker for advanced disease and that elevated levels of T21 appear relevant to prostate cancer development.
C1 [Miles, Amanda K.; Rogers, Alistair; McArdle, Stephanie; Rees, Robert C.] Nottingham Trent Univ, Sch Sci & Technol, John van Geest Canc Res Ctr, Nottingham NG11 8NS, England.
   [Rogers, Alistair; Bishop, Michael] Nottingham Univ Hosp NHS Trust, City Hosp Nottingham, Dept Urol, Nottingham, England.
   [McCulloch, Thomas; Hodi, Zsolt] Nottingham Univ Hosp NHS Trust, City Hosp Nottingham, Dept Histopathol, Nottingham, England.
RP Miles, AK (corresponding author), Nottingham Trent Univ, Sch Sci & Technol, John van Geest Canc Res Ctr, Clifton Lane, Nottingham NG11 8NS, England.
EM Amanda.Miles@ntu.ac.uk
RI McArdle, Stephanie EB/I-4712-2015
OI McArdle, Stephanie EB/0000-0001-6929-9782; Miles,
   Amanda/0000-0002-5388-938X
FU John and Lucille van Geest Foundation; ENACT [2004-503306]; Nottingham
   City Hospital, Nottingham University Hospitals NHS trust
FX This work was funded by grants from The John and Lucille van Geest
   Foundation, ENACT European 6th Framework grant (2004-503306) and
   Nottingham City Hospital, Nottingham University Hospitals NHS trust.
CR Baala L, 2007, AM J HUM GENET, V81, P170, DOI 10.1086/519494
   Bellmunt J, 2003, CRIT REV ONCOL HEMAT, V46, pS85, DOI 10.1016/S1040-8428(03)00067-2
   Black DL, 2003, ANNU REV BIOCHEM, V72, P291, DOI 10.1146/annurev.biochem.72.121801.161720
   Brancati F, 2007, AM J HUM GENET, V81, P104, DOI 10.1086/519026
   Bussemakers MJG, 1999, CANCER RES, V59, P5975
   Cairns P, 2001, CLIN CANCER RES, V7, P2727
   Dannull J, 2000, CANCER RES, V60, P5522
   den Hollander AI, 2006, AM J HUM GENET, V79, P556, DOI 10.1086/507318
   Dhanasekaran SM, 2001, NATURE, V412, P822, DOI 10.1038/35090585
   Dhir R, 2004, J UROLOGY, V171, P1419, DOI 10.1097/01.ju.0000116545.94813.27
   Foster CS, 2004, ONCOGENE, V23, P5871, DOI 10.1038/sj.onc.1207800
   GLEASON DONALD F., 1966, CANCER CHEMO THERAP REP, V50, P125
   GlynneJones E, 1996, HUM PATHOL, V27, P688, DOI 10.1016/S0046-8177(96)90399-8
   Harada M, 2003, PROSTATE, V57, P152, DOI 10.1002/pros.10280
   Helou J, 2007, J MED GENET, V44, P657, DOI 10.1136/jmg.2007.052027
   ISRAELI RS, 1993, CANCER RES, V53, P227
   Landry JR, 2003, TRENDS GENET, V19, P640, DOI 10.1016/j.tig.2003.09.014
   Latil A, 2000, INT J CANCER, V89, P167, DOI 10.1002/(SICI)1097-0215(20000320)89:2<167::AID-IJC11>3.0.CO;2-9
   Leitch CC, 2008, NAT GENET, V40, P443, DOI 10.1038/ng.97
   Li G, 2004, CANCER IMMUNOL IMMUN, V53, P139, DOI 10.1007/s00262-003-0471-y
   Lin BY, 1999, CANCER RES, V59, P4180
   Line A, 2002, CANCER GENET CYTOGEN, V139, P78, DOI 10.1016/S0165-4608(02)00607-6
   Line A, 2002, BRIT J CANCER, V86, P1824, DOI 10.1038/sj.bjc.6600321
   Liu H, 1997, CANCER RES, V57, P3629
   Lu J, 2002, CANCER RES, V62, P5807
   Luo J, 2002, CANCER RES, V62, P2220
   Miles AK, 2006, CANCER IMMUNOL IMMUN, V55, P996, DOI 10.1007/s00262-005-0115-5
   Miles AK, 2007, PROSTATE, V67, P274, DOI 10.1002/pros.20520
   Murphy GP, 1998, CANCER-AM CANCER SOC, V83, P2259, DOI 10.1002/(SICI)1097-0142(19981201)83:11<2259::AID-CNCR5>3.0.CO;2-T
   Old LJ, 1998, J EXP MED, V187, P1163, DOI 10.1084/jem.187.8.1163
   Perner S, 2007, HUM PATHOL, V38, P696, DOI 10.1016/j.humpath.2006.11.012
   Peshwa MV, 1998, PROSTATE, V36, P129, DOI 10.1002/(SICI)1097-0045(19980701)36:2<129::AID-PROS8>3.0.CO;2-D
   Qin HJ, 2005, IMMUNOL LETT, V99, P85, DOI 10.1016/j.imlet.2005.01.006
   Rhodes DR, 2003, J NATL CANCER I, V95, P661, DOI 10.1093/jnci/95.9.661
   Rini BI, 2006, CANCER-AM CANCER SOC, V107, P67, DOI 10.1002/cncr.21956
   Rubin MA, 2002, JAMA-J AM MED ASSOC, V287, P1662, DOI 10.1001/jama.287.13.1662
   Sayer JA, 2006, NAT GENET, V38, P674, DOI 10.1038/ng1786
   Schalken JA, 2003, UROLOGY, V62, P34, DOI 10.1016/S0090-4295(03)00759-3
   Small EJ, 2000, J CLIN ONCOL, V18, P3894, DOI 10.1200/JCO.2000.18.23.3894
   Small EJ, 2006, J CLIN ONCOL, V24, P3089, DOI 10.1200/JCO.2005.04.5252
   SOLIN T, 1990, BIOCHIM BIOPHYS ACTA, V1048, P72, DOI 10.1016/0167-4781(90)90024-V
   Stamey TA, 1999, JAMA-J AM MED ASSOC, V281, P1395, DOI 10.1001/jama.281.15.1395
   Steuber T, 2008, EUR UROL, V54, P31, DOI 10.1016/j.eururo.2008.01.034
   Thogersen VB, 2001, CANCER RES, V61, P6227
   Tjoa BA, 1999, CA-CANCER J CLIN, V49, P117, DOI 10.3322/canjclin.49.2.117
   Vallespin E, 2007, MOL VIS, V13, P2160
   Varambally S, 2002, NATURE, V419, P624, DOI 10.1038/nature01075
   WANG MC, 1979, INVEST UROL, V17, P159
   Zheng SL, 2008, NEW ENGL J MED, V358, P910, DOI 10.1056/NEJMoa075819
NR 49
TC 1
Z9 1
U1 0
U2 3
PU WILEY-BLACKWELL
PI MALDEN
PA COMMERCE PLACE, 350 MAIN ST, MALDEN 02148, MA USA
SN 1464-4096
J9 BJU INT
JI BJU Int.
PD MAR
PY 2012
VL 109
IS 5
BP 796
EP 805
DI 10.1111/j.1464-410X.2011.10407.x
PG 10
WC Urology & Nephrology
SC Urology & Nephrology
GA 897OK
UT WOS:000300661200029
PM 21851547
DA 2021-05-03
ER

PT J
AU Yuan, W
   Xia, GM
   Zhao, C
   Sui, CG
   Ma, J
AF Yuan, Wei
   Xia, Guimin
   Zhao, Chen
   Sui, Chenguang
   Ma, Jie
TI Anti-idiotypic single chain mimicking CA125 linked with tuftsin provides
   protective immunity against ovarian cancer in mice
SO MOLECULAR MEDICINE REPORTS
LA English
DT Article
DE anti-idiotypic antibody; tuftsin; fusion protein; ovarian cancer
ID IN-VITRO; ANTIBODY; EXPRESSION; ANTIGEN; POLYTUFTSIN; MELANOMA
AB The activation of effector cells by bifunctional proteins to kill target cells has great potential in the treatment of cancer. In this study, a recombinant fusion protein composed of an anti-idiotypic single chain mimicking CA 125 connected with tuftsin by an artificial linker was constructed. The fusion protein was found to manifest a number of biological activities, including activation of macrophages and stimulation of the T-cell response against cancer. Compared with single-chain Fv without tuftsin, the fusion protein showed stronger immunogenicity triggering humoral and cellular immune responses in mice. Fusion of tuftsin to scFv resulted in enhanced production of anti-anti-idiotypic antibodies and T-cell response. Protection against tumor challenges may be achieved in animals immunized with fusion protein. These results raise the possibility of employing cancer immunotherapy by administration of fusion proteins composed of anti-idiotypic antibodies and tuftsin.
C1 [Yuan, Wei; Zhao, Chen; Sui, Chenguang; Ma, Jie] Chinese Acad Med Sci, Canc Inst & Hosp, State Key Lab Mol Oncol, Peking Union Med Coll, Beijing 100021, Peoples R China.
   [Xia, Guimin] Chinese Acad Med Sci, Inst Med Biotechnol, Peking Union Med Coll, Beijing 100050, Peoples R China.
RP Ma, J (corresponding author), Chinese Acad Med Sci, Canc Inst & Hosp, State Key Lab Mol Oncol, Peking Union Med Coll, Beijing 100021, Peoples R China.
EM jiema2004@yahoo.com.cn
FU National Novel Drug Development Foundation of China [2009ZX09303-008];
   National Basic Research Program of ChinaNational Basic Research Program
   of China [2011CB911004]; Beijing Natural Science Foundation of
   ChinaBeijing Natural Science Foundation [7092086]
FX This study was supported by the National Novel Drug Development
   Foundation of China (grant no. 2009ZX09303-008), National Basic Research
   Program of China (grant no. 2011CB911004), and Beijing Natural Science
   Foundation of China (grant no. 7092086).
CR BAST RC, 1985, GYNECOL ONCOL, V22, P115, DOI 10.1016/0090-8258(85)90015-0
   BAST RC, 1981, J CLIN INVEST, V68, P1331, DOI 10.1172/JCI110380
   CHU DZJ, 1990, J BIOL RESP MODIF, V9, P264
   Chura JC, 2007, GYNECOL ONCOL, V107, P326, DOI 10.1016/j.ygyno.2007.07.017
   Ciaccio C, 2006, BIOCHEM J, V395, P295, DOI 10.1042/BJ20051385
   DHAWAN P, 1995, IMMUNOL LETT, V46, P177, DOI 10.1016/0165-2478(95)00044-6
   Durrant LG, 2000, CLIN CANCER RES, V6, P422
   FRIDKIN M, 1989, CRIT REV BIOCHEM MOL, V24, P1, DOI 10.3109/10409238909082550
   GOTTLIEB P, 1983, ANN NY ACAD SCI, V419, P93, DOI 10.1111/j.1749-6632.1983.tb37095.x
   IVANOV BB, 1994, IMMUNOL INVEST, V23, P201, DOI 10.3109/08820139409087800
   Kriegel MA, 2008, INT IMMUNOL, V20, P601, DOI 10.1093/intimm/dxn019
   Li AD, 2006, CELL MOL IMMUNOL, V3, P59
   Ma J, 2002, JPN J CANCER RES, V93, P78, DOI 10.1111/j.1349-7006.2002.tb01203.x
   Ma J, 2003, J DRUG TARGET, V11, P169, DOI 10.1080/1061-1860310001598217
   Ma J, 2001, JPN J CANCER RES, V92, P1110, DOI 10.1111/j.1349-7006.2001.tb01066.x
   Mosquera LA, 2005, J IMMUNOL, V174, P4381, DOI 10.4049/jimmunol.174.7.4381
   Mu XP, 2008, PROTEIN EXPRES PURIF, V59, P282, DOI 10.1016/j.pep.2008.02.009
   Murray JL, 2004, CANCER RES, V64, P5481, DOI 10.1158/0008-5472.CAN-04-0517
   NAJJAR VA, 1983, ANN NY ACAD SCI, V419, P261, DOI 10.1111/j.1749-6632.1983.tb37112.x
   Qin Y, 2005, GYNECOL ONCOL, V96, P475, DOI 10.1016/j.ygyno.2004.10.028
   Rosen DG, 2005, GYNECOL ONCOL, V99, P267, DOI 10.1016/j.ygyno.2005.06.040
   Schlereth B, 2005, CANCER RES, V65, P2882, DOI 10.1158/0008-5472.CAN-04-2637
   Schwegler C, 2005, CANCER RES, V65, P1925, DOI 10.1158/0008-5472.CAN-04-3591
   Shao BM, 2004, BIOCHEM BIOPH RES CO, V323, P133, DOI 10.1016/j.bbrc.2004.08.069
   Siemion IZ, 1999, PEPTIDES, V20, P645, DOI 10.1016/S0196-9781(99)00019-4
   Thorvaldson L, 2009, TRANSPL IMMUNOL, V20, P186, DOI 10.1016/j.trim.2008.09.004
   Wang E, 2007, CLIN CANCER RES, V13, P7228, DOI 10.1158/1078-0432.CCR-07-2150
   Zhu JD, 2008, SMALL, V4, P1168, DOI 10.1002/smll.200701219
NR 28
TC 8
Z9 10
U1 0
U2 8
PU SPANDIDOS PUBL LTD
PI ATHENS
PA POB 18179, ATHENS, 116 10, GREECE
SN 1791-2997
EI 1791-3004
J9 MOL MED REP
JI Mol. Med. Rep.
PD FEB
PY 2012
VL 5
IS 2
BP 388
EP 394
DI 10.3892/mmr.2011.643
PG 7
WC Oncology; Medicine, Research & Experimental
SC Oncology; Research & Experimental Medicine
GA 871DA
UT WOS:000298716900017
PM 22020296
OA Bronze
DA 2021-05-03
ER

PT J
AU Guzzo, F
   Bellone, S
   Buza, N
   Hui, P
   Carrara, L
   Varughese, J
   Cocco, E
   Betti, M
   Todeschini, P
   Gasparrini, S
   Schwartz, PE
   Rutherford, TJ
   Angioli, R
   Pecorelli, S
   Santin, AD
AF Guzzo, Federica
   Bellone, Stefania
   Buza, Natalia
   Hui, Pei
   Carrara, Luisa
   Varughese, Joyce
   Cocco, Emiliano
   Betti, Marta
   Todeschini, Paola
   Gasparrini, Sara
   Schwartz, Peter E.
   Rutherford, Thomas J.
   Angioli, Roberto
   Pecorelli, Sergio
   Santin, Alessandro D.
TI HER2/neu as a Potential Target for Immunotherapy in Gynecologic
   Carcinosarcomas
SO INTERNATIONAL JOURNAL OF GYNECOLOGICAL PATHOLOGY
LA English
DT Article
DE Carcinosarcoma; HER2/neu; Trastuzumab
ID DEPENDENT CELLULAR CYTOTOXICITY; UTERINE CARCINOSARCOMA;
   PROGNOSTIC-FACTORS; BREAST-CANCER; OVARIAN; TRASTUZUMAB; EXPRESSION;
   FEATURES; THERAPY; TUMORS
AB Carcinosarcomas of the female genital tract are rare tumors with an aggressive clinical behavior. Trastuzumab, a humanized monoclonal antibody, acts by binding to HER2/neu extracellular domain and exhibits therapeutic efficacy in HER2/neu-overexpressing cancers. Two uterine carcinosarcomas (UMMT-ARK-1, UMMT-ARK-2) and 2 ovarian carcinosarcomas (OMMT-ARK-1, OMMT-ARK-2) were established as primary tumor cell lines in vitro and evaluated for HER2/neu expression by immunohistochemistry, fluorescent in situ hybridization analysis, quantitative real-time polymerase chain reaction, and for membrane-bound complement regulatory proteins CD46, CD55, and CD59 by flow cytometry. Sensitivity to trastuzumab-dependent cell-mediated cytotoxicity (ADCC) and complement-dependent cytotoxicity was studied in 5-hr chromium release assays. HER2/neu expression was demonstrated in OMMT-ARK-1 and OMMT-ARK-2. OMMT-ARK-2 demonstrated an amplification of the c-erbB2 gene by fluorescent in situ hybridization analysis and a high sensitivity to ADCC (mean killing, 45.6%; range, 32.3%-72.6%). A lower level of killing was detected against the fluorescent in situ hybridization analysis-negative OMMT-ARK-1 cell line (mean, 26.5%; range, 21.0%-31.8%). CD46, CD55, and CD59 membrane-bound complement regulatory proteins were expressed at high levels in all primary mixed mullerian tumor cell lines, and all these tumors were found to be highly resistant to complement-dependent cytotoxicity with or without trastuzumab. Addition of untreated and heat-inactivated plasma did not significantly decrease ADCC against OMMT-ARK-2 cell line, suggesting that while the cell line is highly resistant to complement, irrelevant IgG does not significantly alter the ability of trastuzumab to mediate ADCC. Our results suggest that HER2/neu may represent a novel target for the immunotherapy of a subset of human carcinosarcomas refractory to salvage chemotherapy.
C1 [Guzzo, Federica; Bellone, Stefania; Carrara, Luisa; Varughese, Joyce; Cocco, Emiliano; Betti, Marta; Todeschini, Paola; Gasparrini, Sara; Schwartz, Peter E.; Rutherford, Thomas J.; Santin, Alessandro D.] Yale Univ, Dept Obstet Gynecol & Reprod Sci, Sch Med, New Haven, CT 06520 USA.
   [Buza, Natalia; Hui, Pei] Yale Univ, Dept Pathol, Sch Med, New Haven, CT 06520 USA.
   [Angioli, Roberto] Campus Biomed Univ Roma, Div Gynecol Oncol, Rome, Italy.
   [Pecorelli, Sergio] Univ Brescia, Div Gynecol Oncol, Brescia, Italy.
RP Santin, AD (corresponding author), Yale Univ, Dept Obstet Gynecol & Reprod Sci, Sch Med, Rm 305 LSOG,333 Cedar St,POB 208063, New Haven, CT 06520 USA.
EM alessandro.santin@yale.edu
RI angioli, roberto/K-4172-2016; Varughese, Joyce/I-4979-2019
OI angioli, roberto/0000-0002-8528-4318; 
FU NIHUnited States Department of Health & Human ServicesNational
   Institutes of Health (NIH) - USA [R01 CA122728-01A2]; Italian Institute
   of Health (ISS) [501/A3/3, 00227557]; NIH from the National Cancer
   Institute [CA16359]; NATIONAL CANCER INSTITUTEUnited States Department
   of Health & Human ServicesNational Institutes of Health (NIH) - USANIH
   National Cancer Institute (NCI) [R01CA122728, P30CA016359] Funding
   Source: NIH RePORTER
FX Supported by Grants from NIH R01 CA122728-01A2 and Grants 501/A3/3 and
   00227557 from the Italian Institute of Health (ISS) to A.D.S. This
   investigation was also supported by NIH Grant CA16359 from the National
   Cancer Institute.
CR Amant F, 2004, GYNECOL ONCOL, V95, P583, DOI 10.1016/j.ygyno.2004.07.041
   Arnould L, 2006, BRIT J CANCER, V94, P259, DOI 10.1038/sj.bjc.6602930
   Bignotti E, 2010, EUR J CANCER, V46, P944, DOI 10.1016/j.ejca.2009.12.019
   Brown E, 2004, CANCER-AM CANCER SOC, V100, P2148, DOI 10.1002/cncr.20256
   Cameron DA, 2008, NAT CLIN PRACT ONCOL, V5, P512, DOI 10.1038/ncponc1156
   Cantrell LA, 2009, OBSTET GYNECOL SURV, V64, P673, DOI 10.1097/OGX.0b013e3181b8aff3
   Cicin I, 2008, GYNECOL ONCOL, V108, P136, DOI 10.1016/j.ygyno.2007.09.003
   Cimbaluk D, 2007, GYNECOL ONCOL, V105, P138, DOI 10.1016/j.ygyno.2006.11.001
   El-Sahwi K, 2010, BRIT J CANCER, V102, P134, DOI 10.1038/sj.bjc.6605448
   FENN ME, 1971, AM J OBSTET GYNECOL, V110, P1066, DOI 10.1016/0002-9378(71)90304-8
   GALAAL K, 2011, COCHRANE DB SYST REV, V19
   Garg G, 2010, INT J GYNECOL CANCER, V20, P888, DOI 10.1111/IGC.0b013e3181dc8292
   Gelderman KA, 2004, TRENDS IMMUNOL, V25, P158, DOI 10.1016/j.it.2004.01.008
   Gennari R, 2004, CLIN CANCER RES, V10, P5650, DOI 10.1158/1078-0432.CCR-04-0225
   Harris MA, 2003, BRIT J CANCER, V88, P654, DOI 10.1038/sj.bjc.6600770
   Jonson AL, 2006, GYNECOL ONCOL, V100, P561, DOI 10.1016/j.ygyno.2005.09.017
   Livasy CA, 2006, GYNECOL ONCOL, V100, P101, DOI 10.1016/j.ygyno.2005.07.124
   MORROW CP, 1984, GYNECOL ONCOL, V18, P278, DOI 10.1016/0090-8258(84)90039-8
   Nahta R, 2006, NAT CLIN PRACT ONCOL, V3, P269, DOI 10.1038/ncponc0509
   Nemani D, 2008, GYNECOL ONCOL, V111, P82, DOI 10.1016/j.ygyno.2008.05.016
   Park JW, 2008, CLIN BREAST CANCER, V8, P392, DOI 10.3816/CBC.2008.n.047
   Preithner S, 2006, MOL IMMUNOL, V43, P1183, DOI 10.1016/j.molimm.2005.07.010
   Raspollini MR, 2005, GYNECOL ONCOL, V96, P159, DOI 10.1016/j.ygyno.2004.09.050
   Richter CE, 2010, AM J OBSTET GYNECOL, V203, DOI 10.1016/j.ajog.2010.07.041
   Santin AD, 2005, CANCER-AM CANCER SOC, V104, P1391, DOI 10.1002/cncr.21308
   Santin AD, 2005, GYNECOL ONCOL, V98, P24, DOI 10.1016/j.ygyno.2005.03.041
   Sawada M, 2003, CANCER SCI, V94, P986, DOI 10.1111/j.1349-7006.2003.tb01389.x
   Shi XX, 2009, CELL MOL IMMUNOL, V6, P61, DOI 10.1038/cmi.2009.8
   Silasi DA, 2008, INT J GYNECOL CANCER, V18, P22
   Tai WY, 2010, J CONTROL RELEASE, V146, P264, DOI 10.1016/j.jconrel.2010.04.009
   TERADA KY, 1989, GYNECOL ONCOL, V32, P228, DOI 10.1016/S0090-8258(89)80038-1
   Varchetta S, 2007, CANCER RES, V67, P11991, DOI 10.1158/0008-5472.CAN-07-2068
   Zorzou MP, 2005, GYNECOL ONCOL, V96, P136, DOI 10.1016/j.ygyno.2004.09.051
NR 33
TC 18
Z9 20
U1 0
U2 2
PU LIPPINCOTT WILLIAMS & WILKINS
PI PHILADELPHIA
PA TWO COMMERCE SQ, 2001 MARKET ST, PHILADELPHIA, PA 19103 USA
SN 0277-1691
EI 1538-7151
J9 INT J GYNECOL PATHOL
JI Int. J. Gynecol. Pathol.
PD MAY
PY 2012
VL 31
IS 3
BP 211
EP 221
DI 10.1097/PGP.0b013e31823bb24d
PG 11
WC Obstetrics & Gynecology; Pathology
SC Obstetrics & Gynecology; Pathology
GA 929JH
UT WOS:000303056700003
PM 22498937
OA Green Accepted
DA 2021-05-03
ER

PT J
AU Vermeij, R
   Leffers, N
   Hoogeboom, BN
   Hamming, ILE
   Wolf, R
   Reyners, AKL
   Molmans, BHW
   Hollema, H
   Bart, J
   Drijfhout, JW
   Oostendorp, J
   van der Zee, AGJ
   Melief, CJ
   van der Burg, SH
   Daemen, T
   Nijman, HW
AF Vermeij, Renee
   Leffers, Ninke
   Hoogeboom, Baukje-Nynke
   Hamming, Ineke L. E.
   Wolf, Rinze
   Reyners, Anna K. L.
   Molmans, Barbara H. W.
   Hollema, Harry
   Bart, Joost
   Drijfhout, Jan W.
   Oostendorp, Jaap
   van der Zee, Ate G. J.
   Melief, Cornelis J.
   van der Burg, Sjoerd H.
   Daemen, Toos
   Nijman, Hans W.
TI Potentiation of a p53-SLP vaccine by cyclophosphamide in ovarian cancer:
   A single-arm phase II study
SO INTERNATIONAL JOURNAL OF CANCER
LA English
DT Article
DE immunotherapy; ovarian cancer; p53; vaccine; cyclophosphamide
ID REGULATORY T-CELLS; P53-SPECIFIC IMMUNE-RESPONSES; LOW-DOSE
   CYCLOPHOSPHAMIDE; LONG PEPTIDE VACCINE; METASTATIC MELANOMA;
   COLORECTAL-CANCER; RANDOMIZED TRIAL; HELPER-CELLS; TUMOR; P53
AB The purpose of the current phase II single-arm clinical trial was to evaluate whether pretreatment with low-dose cyclophosphamide improves immunogenicity of a p53-synthetic long peptide (SLP) vaccine in patients with recurrent ovarian cancer. Patients with ovarian cancer with elevated serum levels of CA-125 after primary treatment were immunized four times with the p53-SLP vaccine. Each immunization was preceded by administration of 300 mg/m2 intravenous cyclophosphamide as a means to affect regulatory T cells (Tregs). Vaccine-induced p53-specific interferon-gamma (IFN-?)-producing T cells evaluated by IFN-? ELISPOT were observed in 90% (9/10) and 87.5% (7/8) of evaluable patients after two and four immunizations, respectively. Proliferative p53-specific T cells, observed in 80.0% (8/10) and 62.5% (5/8) of patients, produced both T-helper 1 and T-helper-2 cytokines. Cyclophosphamide induced neither a quantitative reduction of Tregs determined by CD4+FoxP3+ T cell levels nor a demonstrable qualitative difference in Treg function tested in vitro. Nonetheless, the number of vaccine-induced p53-specific IFN-?-producing T cells was higher in our study compared to a study in which a similar patient group was treated with p53-SLP monotherapy (p = 0.012). Furthermore, the strong reduction in the number of circulating p53-specific T cells observed previously after four immunizations was currently absent. Stable disease was observed in 20.0% (2/10) of patients, and the remainder of patients (80.0%) showed clinical, biochemical and/or radiographic evidence of progressive disease. The outcome of this phase II trial warrants new studies on the use of low-dose cyclophosphamide to potentiate the immunogenicity of the p53-SLP vaccine or other antitumor vaccines.
C1 [Vermeij, Renee; Leffers, Ninke; Hoogeboom, Baukje-Nynke; Hamming, Ineke L. E.; van der Zee, Ate G. J.; Melief, Cornelis J.; Nijman, Hans W.] Univ Groningen, Dept Gynecol Oncol, Univ Med Ctr Groningen, NL-9700 RB Groningen, Netherlands.
   [Hoogeboom, Baukje-Nynke; Daemen, Toos] Univ Groningen, Mol Virol Sect, Univ Med Ctr Groningen, Dept Med Microbiol, NL-9700 RB Groningen, Netherlands.
   [Wolf, Rinze] Med Ctr, Dept Radiol, Leeuwarden, Netherlands.
   [Reyners, Anna K. L.] Univ Groningen, Dept Med Oncol, Univ Med Ctr Groningen, NL-9700 RB Groningen, Netherlands.
   [Molmans, Barbara H. W.] Univ Groningen, Dept Hosp & Clin Pharm, Univ Med Ctr Groningen, NL-9700 RB Groningen, Netherlands.
   [Hollema, Harry; Bart, Joost] Univ Groningen, Dept Pathol & Med Biol, Univ Med Ctr Groningen, NL-9700 RB Groningen, Netherlands.
   [Drijfhout, Jan W.; Melief, Cornelis J.] Leiden Univ, Dept Immunohematol & Blood Transfus, Med Ctr, Leiden, Netherlands.
   [Oostendorp, Jaap] Leiden Univ, Dept Clin Pharm & Toxicol, Med Ctr, Leiden, Netherlands.
   [Melief, Cornelis J.] ISA Pharmaceut BV, Bilthoven, Netherlands.
   [van der Burg, Sjoerd H.] Leiden Univ, Dept Clin Oncol, Med Ctr, Leiden, Netherlands.
RP Nijman, HW (corresponding author), Univ Groningen, Dept Gynecol Oncol, Univ Med Ctr Groningen, POB 30-001, NL-9700 RB Groningen, Netherlands.
EM h.w.nijman@og.umcg.nl
RI Bart, Joost/A-5642-2013
OI Bart, Joost/0000-0002-0985-071X
FU Dutch Cancer Society (Amsterdam, The Netherlands)KWF
   KankerbestrijdingNetherlands Government [2007-3919]; ISA Pharmaceuticals
   B.V. (Bilthoven, The Netherlands)Netherlands Government; ISA
   Pharmaceuticals
FX Grant sponsor: Dutch Cancer Society (Amsterdam, The Netherlands); Grant
   number: 2007-3919; Grant sponsor: ISA Pharmaceuticals B.V. (Bilthoven,
   The Netherlands); The authors thank all patients who participated in
   this study and the Trial Coordination Center of the UMCG for study
   monitoring and statistical analyses. C. Melief is a part-time employee
   of ISA Pharmaceuticals B. V., and J. Oostendorp receives funding for
   research projects from ISA Pharmaceuticals. The LUMC holds a patient on
   long peptide vaccines on which S. H. van der Burg is named as inventor.
CR Audia S, 2007, CLIN EXP IMMUNOL, V150, P523, DOI 10.1111/j.1365-2249.2007.03521.x
   AWWAD M, 1989, CANCER RES, V49, P1649
   BERD D, 1990, J CLIN ONCOL, V8, P1858, DOI 10.1200/JCO.1990.8.11.1858
   Chikamatsu K, 2003, CANCER RES, V63, P3675
   Curiel TJ, 2004, NAT MED, V10, P942, DOI 10.1038/nm1093
   de Graeff P, 2006, BRIT J CANCER, V95, P627, DOI 10.1038/sj.bjc.6603300
   Ding ZC, 2010, BLOOD, V115, P2397, DOI 10.1182/blood-2009-11-253336
   Ghiringhelli F, 2004, EUR J IMMUNOL, V34, P336, DOI 10.1002/eji.200324181
   Ghiringhelli F, 2007, CANCER IMMUNOL IMMUN, V56, P641, DOI 10.1007/s00262-006-0225-8
   Greten TF, 2010, J IMMUNOTHER, V33, P211, DOI 10.1097/CJI.0b013e3181bb499f
   Gynecologic Cancer InterGroup, 2005, GCIG CA 125 DEF
   Harries M, 2002, LANCET ONCOL, V3, P537, DOI 10.1016/S1470-2045(02)00847-1
   HOON DSB, 1990, CANCER RES, V50, P5358
   HOUBIERS JGA, 1993, EUR J IMMUNOL, V23, P2072, DOI 10.1002/eji.1830230905
   Hunder NN, 2008, NEW ENGL J MED, V358, P2698, DOI 10.1056/NEJMoa0800251
   Krug LM, 2010, CANCER IMMUNOL IMMUN, V59, P1467, DOI 10.1007/s00262-010-0871-8
   Laheru D, 2008, CLIN CANCER RES, V14, P1455, DOI 10.1158/1078-0432.CCR-07-0371
   Lambeck A, 2007, INT J CANCER, V121, P606, DOI 10.1002/ijc.22710
   Leffers N, 2010, COCHRANE DB SYST REV, DOI 10.1002/14651858.CD007287.pub2
   Leffers N, 2008, GYNECOL ONCOL, V110, P365, DOI 10.1016/j.ygyno.2008.04.043
   Leffers N, 2012, INT J CANCER, V130, P105, DOI 10.1002/ijc.25980
   Leffers N, 2009, INT J CANCER, V125, P2104, DOI 10.1002/ijc.24597
   Leffers N, 2009, CANCER IMMUNOL IMMUN, V58, P449, DOI 10.1007/s00262-008-0583-5
   Lutsiak MEC, 2005, BLOOD, V105, P2862, DOI 10.1182/blood-2004-06-2410
   Mougiakakos D, 2009, BLOOD, V113, P3542, DOI 10.1182/blood-2008-09-181040
   Nijman HW, 2005, J TRANSL MED, V3, P1, DOI 10.1186/1479-5876-3-34
   Parmar MKB, 2002, LANCET, V360, P505
   Sato E, 2005, P NATL ACAD SCI USA, V102, P18538, DOI 10.1073/pnas.0509182102
   Schwaab T, 2009, CLIN CANCER RES, V15, P4986, DOI 10.1158/1078-0432.CCR-08-3240
   Speetjens FM, 2009, CLIN CANCER RES, V15, P1086, DOI 10.1158/1078-0432.CCR-08-2227
   Therasse P, 2000, J NATL CANCER I, V92, P205, DOI 10.1093/jnci/92.3.205
   van der Burg SH, 2002, CLIN CANCER RES, V8, P1019
   Vermeij R, 2011, J BIOMED BIOTECHNOL, DOI 10.1155/2011/702146
   Vermeij R, 2011, J IMMUNOTHER, V34, P516, DOI 10.1097/CJI.0b013e31821e012f
   Vierboom MPM, 1997, J EXP MED, V186, P695, DOI 10.1084/jem.186.5.695
   Vierboom MPM, 2000, INT J CANCER, V87, P253, DOI 10.1002/1097-0215(20000715)87:2<253::AID-IJC17>3.0.CO;2-A
   Vogelstein B, 2000, NATURE, V408, P307, DOI 10.1038/35042675
   Vousden KH, 2002, NAT REV CANCER, V2, P594, DOI 10.1038/nrc864
   Welters MJP, 2008, CLIN CANCER RES, V14, P178, DOI 10.1158/1078-0432.CCR-07-1880
   Welters MJP, 2010, P NATL ACAD SCI USA, V107, P11895, DOI 10.1073/pnas.1006500107
   Zhang L, 2003, NEW ENGL J MED, V348, P203, DOI 10.1056/NEJMoa020177
   Zhou G, 2006, BLOOD, V107, P628, DOI 10.1182/blood-2005-07-2737
   Zwaveling S, 2002, CANCER RES, V62, P6187
NR 43
TC 54
Z9 55
U1 1
U2 6
PU WILEY-BLACKWELL
PI HOBOKEN
PA 111 RIVER ST, HOBOKEN 07030-5774, NJ USA
SN 0020-7136
J9 INT J CANCER
JI Int. J. Cancer
PD SEP 1
PY 2012
VL 131
IS 5
BP E670
EP E680
DI 10.1002/ijc.27388
PG 11
WC Oncology
SC Oncology
GA 965GZ
UT WOS:000305756900009
PM 22139992
OA Bronze
DA 2021-05-03
ER

PT J
AU Orozco-Morales, M
   Sanchez-Garcia, FJ
   Guevara-Salazar, P
   Arrieta, O
   Hernandez-Pedro, NY
   Sanchez-Garcia, A
   Perez-Madrigal, R
   Rangel-Lopez, E
   Pineda, B
   Sotelo, J
AF Orozco-Morales, Mario
   Sanchez-Garcia, Francisco-Javier
   Guevara-Salazar, Patricia
   Arrieta, Oscar
   Hernandez-Pedro, Norma Y.
   Sanchez-Garcia, Aurora
   Perez-Madrigal, Rodolfo
   Rangel-Lopez, Edgar
   Pineda, Benjamin
   Sotelo, Julio
TI Adjuvant immunotherapy of C6 glioma in rats with pertussis toxin
SO JOURNAL OF CANCER RESEARCH AND CLINICAL ONCOLOGY
LA English
DT Article
DE Pertussis toxin; Glioblastoma multiforme; Immunotherapeutic; Regulatory
   T cells; C6 glioma
ID REGULATORY T-CELLS; EXPERIMENTAL AUTOIMMUNE ENCEPHALOMYELITIS;
   TUMOR-INFILTRATING LYMPHOCYTES; BORDETELLA-PERTUSSIS; IMMUNE-RESPONSES;
   PERIPHERAL-BLOOD; DENDRITIC CELLS; NERVOUS-SYSTEM; OVARIAN-CANCER;
   BRAIN-TUMORS
AB Purpose In spite of the recent advances in surgery and antitumor drugs, the brain tumors, like glioblastoma, have shown a poor prognosis. The aim of this study was to determine the effect of pertussis toxin (PTx) as immunomodulatory molecule on glial tumors induced by C6 glioma cells. Methods Given the pleiotropic effect of PTx on the immune system, we analyzed the effect of PTx on CD4+/CD25+/FoxP3+ (Treg) cells like as immunotherapeutic adjuvant. Thirty rats with a glial tumor of 1.5 cm in diameter were separated in two groups: the first group was treated with PTx and the second group was non-treated (controls). Tumoral volume was measured weekly; tumor, blood and spleen were taken for analysis of subpopulations of T cells, apoptotic index and cytokine contents, in both groups. Results We observed a significant decrease in tumor volume in the PTx group; this was associated with a decreased in the number of Treg cells, in both spleen and tumor. The percentage of apoptotic cells was increased as compared with that of controls. The production of proinflammatory cytokines was increased in mRNA for IL-6 as well as a small increase in the mRNA expression of perforin and granzime in tumors from rats treated with PTx. No changes were found in the mRNA expression of MCP-1 and MIP-1 alpha. Conclusion These results suggest that PTx could be an immunotherapeutic adjuvant in the integral therapy against glial tumors.
C1 [Orozco-Morales, Mario; Guevara-Salazar, Patricia; Perez-Madrigal, Rodolfo; Rangel-Lopez, Edgar; Pineda, Benjamin; Sotelo, Julio] Inst Nacl Neurol & Neurocirugia INNN, Neuroimmunol Unit, Mexico City 14269, DF, Mexico.
   [Orozco-Morales, Mario; Sanchez-Garcia, Francisco-Javier] Inst Politecn Nacl, Immunoregulat Unit, Mexico City, DF, Mexico.
   [Arrieta, Oscar; Hernandez-Pedro, Norma Y.] Inst Nacl Cancerol INCan, Expt Oncol Lab, Mexico City, DF, Mexico.
   [Sanchez-Garcia, Aurora] Inst Nacl Neurol & Neurocirugia INNN, Pathol Unit, Mexico City 14269, DF, Mexico.
RP Pineda, B (corresponding author), Inst Nacl Neurol & Neurocirugia INNN, Neuroimmunol Unit, Insurgentes Sur 3877, Mexico City 14269, DF, Mexico.
EM benpio76@hotmail.com
RI Pineda, Benjamin/AAU-3054-2020; Rangel, Edgar/AAU-7103-2020; Arrieta,
   Oscar/ABH-6022-2020
OI Pineda, Benjamin/0000-0002-1455-312X; Rangel, Edgar/0000-0002-4741-1793;
   Arrieta, Oscar/0000-0002-1164-3779
FU CONACyT-MexicoConsejo Nacional de Ciencia y Tecnologia (CONACyT)
   [90550]; ICyTDF [PICSA10-143]
FX This work was partially supported by CONACyT-Mexico grants (90550) and
   ICyTDF (PICSA10-143).
CR Agarwal RK, 2002, J NEUROIMMUNOL, V129, P133, DOI 10.1016/S0165-5728(02)00203-5
   Alt C, 2002, EUR J IMMUNOL, V32, P2133, DOI 10.1002/1521-4141(200208)32:8<2133::AID-IMMU2133>3.0.CO;2-W
   Arrieta O, 1998, EUR J CANCER, V34, P2101, DOI 10.1016/S0959-8049(98)00244-5
   BACKLUND PS, 1985, P NATL ACAD SCI USA, V82, P2637, DOI 10.1073/pnas.82.9.2637
   Barnett B, 2005, AM J REPROD IMMUNOL, V54, P369, DOI 10.1111/j.1600-0897.2005.00330.x
   BENDA P, 1968, SCIENCE, V161, P370, DOI 10.1126/science.161.3839.370
   Bruckener KE, 2003, J CELL SCI, V116, P1837, DOI 10.1242/jcs.00378
   Buckner JC, 2003, SEMIN ONCOL, V30, P10, DOI 10.1053/j.seminoncol.2003.11.031
   Cassan C, 2006, J IMMUNOL, V177, P1552, DOI 10.4049/jimmunol.177.3.1552
   Chattopadhyay S, 2005, CANCER IMMUNOL IMMUN, V54, P1153, DOI 10.1007/s00262-005-0699-9
   Chen X, 2006, EUR J IMMUNOL, V36, P671, DOI 10.1002/eji.200535353
   Chen X, 2007, J IMMUNOL, V178, P6123, DOI 10.4049/jimmunol.178.10.6123
   Curiel TJ, 2004, NAT MED, V10, P942, DOI 10.1038/nm1093
   CYSTER JG, 1995, J EXP MED, V182, P581, DOI 10.1084/jem.182.2.581
   Darabi K, 2004, J IMMUNOL, V173, P92, DOI 10.4049/jimmunol.173.1.92
   Deorah Sundeep, 2006, Neurosurg Focus, V20, pE1, DOI 10.3171/foc.2006.20.4.E1
   El Andaloussi A, 2006, NEURO-ONCOLOGY, V8, P234, DOI 10.1215/15228517-2006-006
   El Andaloussi A, 2007, J NEURO-ONCOL, V83, P145, DOI 10.1007/s11060-006-9314-y
   El Andaloussi A, 2006, J NEUROSURG, V105, P430, DOI 10.3171/jns.2006.105.3.430
   Fecci PE, 2006, CANCER RES, V66, P3294, DOI 10.1158/0008-5472.CAN-05-3773
   Garcia-Lora A, 2003, J CELL PHYSIOL, V195, P346, DOI 10.1002/jcp.10290
   Golgher D, 2002, EUR J IMMUNOL, V32, P3267, DOI 10.1002/1521-4141(200211)32:11<3267::AID-IMMU3267>3.0.CO;2-1
   Guevara P, 1999, J NEURO-ONCOL, V44, P91, DOI 10.1023/A:1006112422132
   HART MN, 1987, J NEUROPATH EXP NEUR, V46, P511, DOI 10.1097/00005072-198709000-00001
   He JP, 2000, J EXP MED, V191, P1605, DOI 10.1084/jem.191.9.1605
   Hofstetter HH, 2002, J IMMUNOL, V169, P117, DOI 10.4049/jimmunol.169.1.117
   Hou WQ, 2003, J IMMUNOL, V170, P1728, DOI 10.4049/jimmunol.170.4.1728
   Ichihara F, 2003, CLIN CANCER RES, V9, P4404
   Jager D, 2001, J CLIN PATHOL, V54, P669, DOI 10.1136/jcp.54.9.669
   KOHNO S, 1983, J IMMUNOL, V130, P2675
   Li M, 2011, TECHNOL CANCER RES T, V10, P95, DOI 10.7785/tcrt.2012.500183
   Linehan DC, 2005, IMMUNOL RES, V32, P155, DOI 10.1385/IR:32:1-3:155
   LINTHICUM DS, 1982, J EXP MED, V156, P31, DOI 10.1084/jem.156.1.31
   LINTHICUM DS, 1982, IMMUNOBIOLOGY, V162, P211, DOI 10.1016/S0171-2985(11)80001-X
   Liyanage UK, 2002, J IMMUNOL, V169, P2756, DOI 10.4049/jimmunol.169.5.2756
   Lopez-Gonzalez MA, 2000, SURG NEUROL, V53, P157, DOI 10.1016/S0090-3019(99)00177-9
   Mascart F, 2003, J IMMUNOL, V170, P1504, DOI 10.4049/jimmunol.170.3.1504
   Mielcarek N, 2001, CELL MICROBIOL, V3, P181, DOI 10.1046/j.1462-5822.2001.00106.x
   MUNOZ JJ, 1984, CELL IMMUNOL, V83, P92, DOI 10.1016/0008-8749(84)90228-4
   NENCIONI L, 1991, INFECT IMMUN, V59, P4732, DOI 10.1128/IAI.59.12.4732-4734.1991
   Onizuka S, 1999, CANCER RES, V59, P3128
   Papaspyridonos M, 2008, ARTERIOSCL THROM VAS, V28, P433, DOI 10.1161/ATVBAHA.107.159160
   Pineda B, 2005, J EXP CLIN CANC RES, V24, P575
   Ryan M, 1998, INT IMMUNOL, V10, P651, DOI 10.1093/intimm/10.5.651
   Shimizu J, 1999, J IMMUNOL, V163, P5211
   Shive CL, 2000, EUR J IMMUNOL, V30, P2422, DOI 10.1002/1521-4141(2000)30:8<2422::AID-IMMU2422>3.0.CO;2-H
   Strojnik T, 2009, ANTICANCER RES, V29, P3269
   Stupp R, 2005, NEW ENGL J MED, V352, P987, DOI 10.1056/NEJMoa043330
   TOMAYKO MM, 1989, CANCER CHEMOTH PHARM, V24, P148, DOI 10.1007/BF00300234
   Tonon S, 2002, EUR J IMMUNOL, V32, P3118, DOI 10.1002/1521-4141(200211)32:11<3118::AID-IMMU3118>3.0.CO;2-B
   Velasquez-Perez L, 2003, ARCH PATHOL LAB MED, V127, P187
   Woo EY, 2001, CANCER RES, V61, P4766
   Zhu XM, 2005, J NEURO-ONCOL, V74, P9, DOI 10.1007/s11060-004-3339-x
NR 53
TC 12
Z9 12
U1 0
U2 4
PU SPRINGER
PI NEW YORK
PA 233 SPRING ST, NEW YORK, NY 10013 USA
SN 0171-5216
J9 J CANCER RES CLIN
JI J. Cancer Res. Clin. Oncol.
PD JAN
PY 2012
VL 138
IS 1
BP 23
EP 33
DI 10.1007/s00432-011-1069-y
PG 11
WC Oncology
SC Oncology
GA 893GO
UT WOS:000300344500003
PM 21947268
DA 2021-05-03
ER

PT J
AU Wei, HF
   Liu, P
   Swisher, E
   Yip, YY
   Tse, JH
   Agnew, K
   Hellstrom, KE
   Hellstrom, I
AF Wei, Huafeng
   Liu, Pu
   Swisher, Elizabeth
   Yip, Yuen Yee
   Tse, Jee Hang
   Agnew, Kathy
   Hellstroem, Karl Erik
   Hellstroem, Ingegerd
TI Silencing of the TGF-beta 1 Gene Increases the Immunogenicity of Cells
   From Human Ovarian Carcinoma
SO JOURNAL OF IMMUNOTHERAPY
LA English
DT Article
DE TGF-beta; immunosuppression; tumor vaccine; dendritic cells
ID GROWTH-FACTOR-BETA; PULSED DENDRITIC CELLS; REGULATORY T-CELLS; II
   RECEPTOR GENE; TGF-BETA; ANTIGEN EXPRESSION; ANTITUMOR IMMUNITY; CANCER;
   INHIBITION; VACCINE
AB Cells from many tumors produce transforming growth factor (TGF)-beta which facilitates their escape from control by the immune system. We previously reported that nonimmunogenic cells from either of 2 transplantable mouse tumors became effective as therapeutic tumor vaccines after lentivirus-mediated shRNA interference to "silence" the TGF-beta 1 gene. We now show that cells from in vitro cultured human ovarian carcinomas (OvC) make large amounts of TGF-beta 1 and that this can be prevented by " silencing" the TGF-beta 1 gene. We further show that in vitro sensitization of peripheral blood mononuclear cells in the presence of either mitomycin-treated OvC cells whose TGF-beta 1 gene was silenced or in vitro matured dendritic cells that had been pulsed with homogenates from OvC cells with silenced TGF-beta 1 generated a stronger Th1/Tc1 immune response to the respective wild-type OvC and also to the OvC antigens mesothelin and HE4 as measured by ELIspot assays. The percentage of interferon-g and tumor necrosis factor-alpha-producing CD4(+) and CD8(+) T cells increased while there were fewer cells expressing markers characteristic for regulatory T cells or myeloid-derived suppressor cells. Similar results were obtained when peripheral blood mononuclear cells from a patient with OvC were sensitized to dendritic cells pulsed with homogenate from autologous TGF-beta 1-silenced tumor cells, and a cytolytic lymphocyte response was generated to autologous OvC cells. Our results support clinical evaluation of TGF-beta 1-silenced tumor vaccines for immunotherapy of OvC.
C1 [Wei, Huafeng; Yip, Yuen Yee; Tse, Jee Hang; Hellstroem, Karl Erik; Hellstroem, Ingegerd] Univ Washington, Dept Pathol, Harborview Med Ctr, Seattle, WA 98104 USA.
   [Swisher, Elizabeth; Agnew, Kathy] Univ Washington, Dept Obstet Gynecol, Seattle, WA 98104 USA.
   [Wei, Huafeng] Second Mil Med Univ, Int Joint Canc Inst, Shanghai Key Lab Cell Engn & Antibody, Shanghai, Peoples R China.
   [Liu, Pu] Meso Scale Discovery, Gaithersburg, MD USA.
RP Hellstrom, I (corresponding author), Univ Washington, Dept Pathol, Harborview Med Ctr, 325 9th Ave,Box 359939, Seattle, WA 98104 USA.
EM ihellstr@u.washington.edu
FU National Institutes of HealthUnited States Department of Health & Human
   ServicesNational Institutes of Health (NIH) - USA [RO1 CA134487]; Marsha
   Rivkin Center for Ovarian Cancer Research; NATIONAL CANCER
   INSTITUTEUnited States Department of Health & Human ServicesNational
   Institutes of Health (NIH) - USANIH National Cancer Institute (NCI)
   [R01CA134487, R01CA085780] Funding Source: NIH RePORTER
FX Supported by RO1 CA134487 from National Institutes of Health and by a
   grant from Marsha Rivkin Center for Ovarian Cancer Research.
CR Bartlett JM, 1997, EUR J CANCER, V33, P2397, DOI 10.1016/S0959-8049(97)00304-3
   Bielas JH, 2006, P NATL ACAD SCI USA, V103, P18238, DOI 10.1073/pnas.0607057103
   Chang AE, 2002, CLIN CANCER RES, V8, P1021
   CHEN LP, 1992, CELL, V71, P1093, DOI 10.1016/S0092-8674(05)80059-5
   DERYNCK R, 1987, CANCER RES, V47, P707
   DICKSON RB, 1987, P NATL ACAD SCI USA, V84, P837, DOI 10.1073/pnas.84.3.837
   Dong HD, 2003, J MOL MED, V81, P281, DOI 10.1007/s00109-003-0430-2
   Fadul CE, 2011, J IMMUNOTHER, V34, P382, DOI 10.1097/CJI.0b013e318215e300
   Fakhrai H, 1996, P NATL ACAD SCI USA, V93, P2909, DOI 10.1073/pnas.93.7.2909
   Fakhrai H, 2006, CANCER GENE THER, V13, P1052, DOI 10.1038/sj.cgt.7700975
   Fields RC, 1998, P NATL ACAD SCI USA, V95, P9482, DOI 10.1073/pnas.95.16.9482
   Flavell RA, 2010, NAT REV IMMUNOL, V10, P554, DOI 10.1038/nri2808
   Gabrilovich DI, 2009, NAT REV IMMUNOL, V9, P162, DOI 10.1038/nri2506
   Gordinier ME, 1999, CLIN CANCER RES, V5, P2498
   Gorelik L, 2001, NAT MED, V7, P1118, DOI 10.1038/nm1001-1118
   Harada M, 2001, J IMMUNOTHER, V24, P323, DOI 10.1097/00002371-200107000-00008
   Hellstrom I, 2003, CANCER RES, V63, P3695
   Hellstrom I, 2001, P NATL ACAD SCI USA, V98, P6783, DOI 10.1073/pnas.021557498
   Izumoto S, 1997, CANCER LETT, V112, P251, DOI 10.1016/S0304-3835(96)04583-1
   Johnston FM, 2009, CLIN CANCER RES, V15, P6511, DOI 10.1158/1078-0432.CCR-09-0565
   Kobie JJ, 2003, CANCER RES, V63, P1860
   Lambert LA, 2001, CANCER RES, V61, P641
   Larmonier N, 2007, CANCER IMMUNOL IMMUN, V56, P48, DOI 10.1007/s00262-006-0160-8
   Lee JC, 2004, J IMMUNOL, V172, P7335, DOI 10.4049/jimmunol.172.12.7335
   Li MO, 2008, IMMUNITY, V28, P468, DOI 10.1016/j.immuni.2008.03.003
   Liu P, 2009, J IMMUNOTHER, V32, P232, DOI 10.1097/CJI.0b013e318197ac86
   Lu SL, 1996, CANCER RES, V56, P4595
   Morton DL, 1996, CA-CANCER J CLIN, V46, P225, DOI 10.3322/canjclin.46.4.225
   Munn DH, 2007, J CLIN INVEST, V117, P1147, DOI 10.1172/JCI31178
   Nakamura K, 2001, J EXP MED, V194, P629, DOI 10.1084/jem.194.5.629
   Olivares J, 2011, CLIN CANCER RES, V17, P183, DOI 10.1158/1078-0432.CCR-10-2195
   OLIVER RTD, 1989, J IMMUNOGENET, V16, P381
   Pardoll DM, 2000, CLIN IMMUNOL, V95, pS44, DOI 10.1006/clim.1999.4819
   PARK KC, 1994, P NATL ACAD SCI USA, V91, P8772, DOI 10.1073/pnas.91.19.8772
   Rask K, 2006, MOL CANCER, V5, DOI 10.1186/1476-4598-5-62
   SALTER RD, 1985, IMMUNOGENETICS, V21, P235, DOI 10.1007/BF00375376
   Schlingensiepen K. -H., 2008, V177, P137
   Scholler N, 1999, P NATL ACAD SCI USA, V96, P11531, DOI 10.1073/pnas.96.20.11531
   SPEARMAN M, 1994, GENE, V149, P25, DOI 10.1016/0378-1119(94)90408-1
   Steinman RM, 2002, J CLIN INVEST, V109, P1519, DOI 10.1172/JCI200215962
   Terabe M, 2003, J EXP MED, V198, P1741, DOI 10.1084/jem.20022227
   Thomas AM, 2004, J EXP MED, V200, P297, DOI 10.1084/jem.20031435
   TSANG MLS, 1990, LYMPHOKINE RES, V9, P607
   Wrzesinski SH, 2007, CLIN CANCER RES, V13, P5262, DOI 10.1158/1078-0432.CCR-07-1157
   Yang SL, 2004, P NATL ACAD SCI USA, V101, P4990, DOI 10.1073/pnas.0400880101
   Ye ZM, 2002, NAT MED, V8, P343, DOI 10.1038/nm0402-343
   Yokokawa J, 2005, CLIN CANCER RES, V11, P6342, DOI 10.1158/1078-0432.CCR-05-0596
   Zhang XS, 2005, J IMMUNOL, V175, P2931, DOI 10.4049/jimmunol.175.5.2931
   Zou WP, 2006, NAT REV IMMUNOL, V6, P295, DOI 10.1038/nri1806
NR 49
TC 17
Z9 19
U1 2
U2 6
PU LIPPINCOTT WILLIAMS & WILKINS
PI PHILADELPHIA
PA TWO COMMERCE SQ, 2001 MARKET ST, PHILADELPHIA, PA 19103 USA
SN 1524-9557
EI 1537-4513
J9 J IMMUNOTHER
JI J. Immunother.
PD APR
PY 2012
VL 35
IS 3
BP 267
EP 275
DI 10.1097/CJI.0b013e31824d72ee
PG 9
WC Oncology; Immunology; Medicine, Research & Experimental
SC Oncology; Immunology; Research & Experimental Medicine
GA 910QT
UT WOS:000301656800007
PM 22421944
OA Green Accepted
DA 2021-05-03
ER

PT J
AU Hardwick, N
   Ledermann, JA
   Aitkens, E
   Chain, B
AF Hardwick, Nicola
   Ledermann, Jonathan A.
   Aitkens, Egla
   Chain, Benny
TI Pre-clinical assessment of autologous DC-based therapy in ovarian cancer
   patients with progressive disease
SO CANCER IMMUNOLOGY IMMUNOTHERAPY
LA English
DT Article
DE Dendritic cell therapy; Ovarian cancer; Immunotherapy; Hypochlorous acid
ID ACID ENHANCES IMMUNOGENICITY; CYTOTOXIC T-LYMPHOCYTES; HLA-G EXPRESSION;
   DENDRITIC CELLS; HYPOCHLOROUS ACID; HEALTHY DONORS; TUMOR-CELLS;
   RESPONSES; INDUCTION; MATURATION
AB Dendritic cell-based vaccines offer promise for therapy of ovarian cancer. Previous studies have demonstrated that oxidation of several antigens, including ovarian cancer cells, using hypochlorous acid strongly enhances their immunogenicity and their uptake and presentation by dendritic cells. The response of T cells and dendritic cells to autologous tumour from patients with active disease has not previously been investigated. Monocyte-derived dendritic cells were generated from patients with active disease and activated by co-culture with oxidised tumour cells and the TLR agonist poly I:C. The dendritic cells showed an activated phenotype, but secreted high levels of TGF beta. Co-culture of the antigen-loaded dendritic cells with autologous T cells generated a population of effector T cells that showed a low level of specific lytic activity against autologous tumour, as compared to autologous mesothelium. The addition of neutralising antibody to TGF beta in DC/T cell co-cultures increased the levels of subsequent tumour killing in three samples tested. Co-culture of monocytes from healthy volunteers with the ovarian cell line SKOV-3 prior to differentiation into dendritic cells reduced the ability of dendritic cells to stimulate cytotoxic effector cells. The study suggests that co-culture of dendritic cells with oxidised tumour cells can generate effector cells able to kill autologous tumour, but that the high tumour burden in patients with active disease may compromise dendritic cell and/or T cell function.
C1 [Hardwick, Nicola; Chain, Benny] UCL, Div Infect & Immun, London WC16BT, England.
   [Ledermann, Jonathan A.] UCL Canc Inst, UCL & UCLH Comprehens Biomed Res Canc, London, England.
   [Ledermann, Jonathan A.; Aitkens, Egla] UCL Hosp, Gynaecol Canc Ctr, London, England.
RP Chain, B (corresponding author), UCL, Div Infect & Immun, Cruciform Bldg,Gower St, London WC16BT, England.
EM b.chain@ucl.ac.uk
OI Chain, Benny/0000-0002-7417-3970
FU Ovarian Cancer ActionOvarian Cancer Action; Medical Research CouncilUK
   Research & Innovation (UKRI)Medical Research Council UK (MRC)European
   Commission [G0900950B, G0900950] Funding Source: researchfish
FX This work was supported by a grant from Ovarian Cancer Action. Benny
   Chain is a member of the MRC Centre for Medical Molecular Virology.
CR Arce F, 2011, ARTHRITIS RHEUM-US, V63, P84, DOI 10.1002/art.30099
   Bellavance EC, 2011, J IMMUNOL, V186, P3309, DOI 10.4049/jimmunol.1002549
   Bellone S, 2009, CANCER-AM CANCER SOC, V115, P800, DOI 10.1002/cncr.24048
   Brossart P, 2000, BLOOD, V96, P3102, DOI 10.1182/blood.V96.9.3102.h8003102_3102_3108
   Cheever MA, 2011, CLIN CANCER RES, V17, P3520, DOI 10.1158/1078-0432.CCR-10-3126
   Chiang CLL, 2008, CLIN CANCER RES, V14, P4898, DOI 10.1158/1078-0432.CCR-07-4899
   Chiang CLL, 2006, CANCER IMMUNOL IMMUN, V55, P1384, DOI 10.1007/s00262-006-0127-9
   del Fresno C, 2005, J IMMUNOL, V174, P3032, DOI 10.4049/jimmunol.174.5.3032
   Fu S, 2004, AM J TRANSPLANT, V4, P1614, DOI 10.1111/j.1600-6143.2004.00566.x
   Giuntoli RL, 2009, ANTICANCER RES, V29, P2875
   Gregg RK, 2004, J IMMUNOL, V173, P7308, DOI 10.4049/jimmunol.173.12.7308
   Gritzapis AD, 2005, BRIT J CANCER, V92, P72, DOI 10.1038/sj.bjc.6602259
   Hernando JJ, 2002, CANCER IMMUNOL IMMUN, V51, P45, DOI 10.1007/s00262-001-0255-1
   Jung YW, 2009, REPROD SCI, V16, P1103, DOI 10.1177/1933719109342131
   Kalady MF, 2004, J SURG RES, V116, P24, DOI 10.1016/j.jss.2003.09.003
   Kandalaft LE, 2011, CANCER METAST REV, V30, P141, DOI 10.1007/s10555-011-9289-9
   Knippertz I, 2009, J IMMUNOTHER, V32, P524, DOI 10.1097/CJI.0b013e3181a28422
   Koido S, 2005, GYNECOL ONCOL, V99, P462, DOI 10.1016/j.ygyno.2005.07.019
   Leffers N, 2008, GYNECOL ONCOL, V110, P365, DOI 10.1016/j.ygyno.2008.04.043
   Li G, 2007, CLIN EXP IMMUNOL, V148, P136, DOI 10.1111/j.1365-2249.2007.03323.x
   Lin WW, 2007, J CLIN INVEST, V117, P1175, DOI 10.1172/JCI31537
   Loveland BE, 2006, CLIN CANCER RES, V12, P869, DOI 10.1158/1078-0432.CCR-05-1574
   Marcinkiewicz J, 1997, IMMUNOL TODAY, V18, P577, DOI 10.1016/S0167-5699(97)01161-4
   Monti P, 2004, J IMMUNOL, V172, P7341, DOI 10.4049/jimmunol.172.12.7341
   Mytar B, 2003, J LEUKOCYTE BIOL, V74, P1094, DOI 10.1189/jlb.0403140
   Nagaraj NS, 2010, EXPERT OPIN INV DRUG, V19, P77, DOI 10.1517/13543780903382609
   Navabi H, 2009, VACCINE, V27, P107, DOI 10.1016/j.vaccine.2008.10.024
   Nelson BH, 2008, IMMUNOL REV, V222, P101, DOI 10.1111/j.1600-065X.2008.00614.x
   Nowak M, 2010, NEUROENDOCRINOL LETT, V31, P375
   Okada H, 2011, J CLIN ONCOL, V29, P330, DOI 10.1200/JCO.2010.30.7744
   Osada T, 2002, J IMMUNOTHER, V25, P176, DOI 10.1097/00002371-200203000-00005
   Peethambaram PP, 2009, CLIN CANCER RES, V15, P5937, DOI 10.1158/1078-0432.CCR-08-3282
   Poschke I, 2010, CANCER RES, V70, P4335, DOI 10.1158/0008-5472.CAN-09-3767
   Prokopowicz ZM, 2010, J IMMUNOL, V184, P824, DOI 10.4049/jimmunol.0902606
   Rodriguez GC, 2001, GYNECOL ONCOL, V80, P245, DOI 10.1006/gyno.2000.6042
   Rolland P, 2007, CLIN CANCER RES, V13, P3591, DOI 10.1158/1078-0432.CCR-06-2087
   Sheu JJC, 2007, SEMIN CANCER BIOL, V17, P436, DOI 10.1016/j.semcancer.2007.06.012
   Sun L, 2010, BIOCHEM BIOPH RES CO, V394, P633, DOI 10.1016/j.bbrc.2010.03.038
   Trachtman H, 2011, KIDNEY INT, V79, P1236, DOI 10.1038/ki.2011.33
   Tran E, 2010, PLOS ONE, V5, DOI 10.1371/journal.pone.0015625
   Vitale M, 2005, CLIN CANCER RES, V11, P67
   Wang Y, 2010, CANCER LETT, V295, P110, DOI 10.1016/j.canlet.2010.02.019
   Weng D, 2010, INT J CANCER, V129
NR 43
TC 5
Z9 5
U1 0
U2 9
PU SPRINGER
PI NEW YORK
PA ONE NEW YORK PLAZA, SUITE 4600, NEW YORK, NY, UNITED STATES
SN 0340-7004
EI 1432-0851
J9 CANCER IMMUNOL IMMUN
JI Cancer Immunol. Immunother.
PD NOV
PY 2012
VL 61
IS 11
BP 1929
EP 1939
DI 10.1007/s00262-012-1252-2
PG 11
WC Oncology; Immunology
SC Oncology; Immunology
GA 034QQ
UT WOS:000310888400004
PM 22476408
OA Green Accepted
DA 2021-05-03
ER

PT J
AU Goyne, HE
   Cannon, MJ
AF Goyne, Hannah E.
   Cannon, Martin J.
TI The case for HER2/neu as a therapeutic target for gynecologic
   malignancies
SO IMMUNOTHERAPY
LA English
DT Article
DE carcinosarcoma; gynecologic cancer; HER2/neu; trastuzumab
ID SEROUS PAPILLARY CANCER; PROGNOSTIC INDICATOR; BREAST-CANCER; UTERINE;
   OVEREXPRESSION; TRASTUZUMAB; HER-2/NEU; EXPRESSION; CARCINOMA; KIT
AB Evaluation of: Guzzo F, Bellone S, Buza N et al. HER2/neu as a potential target for immunotherapy in gynecological carcinosarcomas. Int. J. Gynecol PathoL 31,211-221 (2012). Trastuzumab (Herceptin (R)) is a human monoclonal antibody that is US FDA-approved for the treatment of HER2/neu-overexpressing breast cancer and metastatic gastric cancer. HER2/neu expression has also been observed in other malignancies, notably in subsets of endometrial and ovarian cancers, raising the possibility that trastuzumab may be a viable treatment option in these settings. The current paper reveals that HER2/neu may also be expressed in gynecologic carcinosarcomas, which are rare but aggressive tumors with a high rate of resistance to chemotherapy. Cell lines derived from ovarian carcinosarcomas expressed HER2/neu and were sensitive to trastuzumab ADCC. By contrast, cell lines derived from uterine carcinosarcomas were HER2/neu-negative and insensitive to trastuzumab ADCC. These observations indicate that at least a subset of gynecologic carcinosarcoma patients may benefit from trastuzumab treatment. However, trastuzumab monotherapy typically has relatively low response rates, which in part may be related to impaired NK cell function in patients with advanced disease. Accordingly, treatments that boost NK cell activity may improve response rates to trastuzumab treatment, not only for gynecologic carcinosarcomas, but also for other HER2/neu-positive malignancies.
C1 [Goyne, Hannah E.; Cannon, Martin J.] Univ Arkansas Med Sci, Div Gynecol Oncol, Dept Obstet & Gynecol, Dept Microbiol & Immunol, Little Rock, AR 72205 USA.
RP Goyne, HE (corresponding author), Univ Arkansas Med Sci, Div Gynecol Oncol, Dept Obstet & Gynecol, Dept Microbiol & Immunol, 4301 W Markham, Little Rock, AR 72205 USA.
EM hannah.goyne@gmail.com
FU Mary Ash Foundation
FX This work was supported by a grant from the Mary Ash Foundation (to MJ
   Cannon). The authors have no other relevant affiliations or financial
   involvement with any organization or entity with a financial interest in
   or financial conflict with the subject matter or materials discussed in
   the manuscript apart from those disclosed.
CR Fleming GF, 2010, GYNECOL ONCOL, V116, P15, DOI 10.1016/j.ygyno.2009.09.025
   GARNER WL, 1983, J SURG ONCOL, V24, P64, DOI 10.1002/jso.2930240115
   Guzzo F, 2012, INT J GYNECOL PATHOL, V31, P211, DOI 10.1097/PGP.0b013e31823bb24d
   Jewell E, 2006, INT J GYNECOL CANCER, V16, P1370, DOI 10.1111/j.1525-1438.2006.00543.x
   Kohrt HE, 2012, J CLIN INVEST, V122, P1066, DOI 10.1172/JCI61226
   Kono K, 2002, CANCER RES, V62, P5813
   Raspollini MR, 2005, GYNECOL ONCOL, V96, P159, DOI 10.1016/j.ygyno.2004.09.050
   Santin AD, 2005, CANCER-AM CANCER SOC, V104, P1391, DOI 10.1002/cncr.21308
   Santin AD, 2005, AM J OBSTET GYNECOL, V192, P813, DOI 10.1016/j.ajog.2004.10.605
   Santin AD, 2002, CLIN CANCER RES, V8, P1271
   Santin AD, 2008, INT J GYNECOL OBSTET, V102, P128, DOI 10.1016/j.ijgo.2008.04.008
   Sawada M, 2003, CANCER SCI, V94, P986, DOI 10.1111/j.1349-7006.2003.tb01389.x
   Villella JA, 2006, INT J GYNECOL CANCER, V16, P1897, DOI 10.1111/j.1525-1438.2006.00664.x
NR 13
TC 2
Z9 2
U1 0
U2 2
PU FUTURE MEDICINE LTD
PI LONDON
PA UNITEC HOUSE, 3RD FLOOR, 2 ALBERT PLACE, FINCHLEY CENTRAL, LONDON, N3
   1QB, ENGLAND
SN 1750-743X
J9 IMMUNOTHERAPY-UK
JI Immunotherapy
PD AUG
PY 2012
VL 4
IS 8
BP 781
EP 784
DI 10.2217/IMT.12.71
PG 4
WC Immunology
SC Immunology
GA 994FH
UT WOS:000307915800010
PM 22947006
DA 2021-05-03
ER

PT J
AU Wei, S
   Zhao, ED
   Kryczek, I
   Zou, WP
AF Wei, Shuang
   Zhao, Ende
   Kryczek, Ilona
   Zou, Weiping
TI Th17 cells have stem cell-like features and promote long-term immunity
SO ONCOIMMUNOLOGY
LA English
DT Article
DE Th17 cell; memory T cell; survival; apoptosis; stem cell; tumor
   immunity; IL-17; HIF; Notch; Bcl2
ID MEMORY T-CELLS; OVARIAN-CARCINOMA; BONE-MARROW; DIFFERENTIATION;
   IMMUNOTHERAPY; CANCER; LYMPHOCYTE; RELEVANCE; RESPONSES; SURVIVAL
AB Memory T cells are one of the most effective components of antitumor immunity. However, limited studies on cancer patients have not addressed the phenotypic, genetic and functional heterogeneity of memory T-cell subsets in the human cancer environments. Human IL-17(+)CD4(+) (Th17) cells are confined to memory T-cell compartment with CD45RO(+)CD62L(-)CCR7(-) phenotype and are enriched in CD49(+)CCR6(+) population. Th17 cells do not express PD-1, FoxP3, KLRG-1, CD57 and IL-10, making them unlikely candidates for being functionally exhausted PD-1(+) T cells or suppressive Foxp3(+) or IL-10(+) T cells or senescent CD28(-)CD57(+)KLRG-1(+) T cells. However, Th17 cells express high levels of CD95 and moderate levels of CD27. Th17 cells phenotypically resemble terminally differentiated memory T cells. Interestingly, Th17 cells possess polyfunctional cytokine profile, and have stem cell-like features. Th17 stemness may be partially controlled by signaling pathways of hypoxia inducible factor HIF1 alpha, Notch and Bcl. The stem cell-like character of Th17 cells is an important decisive factor for Th17 cell biology.
C1 [Wei, Shuang; Zhao, Ende; Kryczek, Ilona; Zou, Weiping] Univ Michigan, Dept Surg, Ann Arbor, MI 48109 USA.
   [Kryczek, Ilona; Zou, Weiping] Univ Michigan, Grad Program Immunol & Tumor Biol, Ann Arbor, MI 48109 USA.
   [Kryczek, Ilona; Zou, Weiping] Univ Michigan, Ctr Comprehens Canc, Ann Arbor, MI 48109 USA.
RP Zou, WP (corresponding author), Univ Michigan, Dept Surg, Ann Arbor, MI 48109 USA.
EM wzou@med.umich.edu
RI Zhao, Ende/B-9851-2013
OI Zhao, Ende/0000-0002-1355-6919
FU NCIUnited States Department of Health & Human ServicesNational
   Institutes of Health (NIH) - USANIH National Cancer Institute (NCI)
   [CA152470, CA099985, CA156685]; Ovarian Cancer Research Foundation
FX This work was supported in part by research grants from the NCI
   (CA152470, CA099985 and CA156685, and the Ovarian Cancer Research
   Foundation (W.Z.).
CR Chang JT, 2007, SCIENCE, V315, P1687, DOI 10.1126/science.1139393
   Curiel TJ, 2004, NAT MED, V10, P942, DOI 10.1038/nm1093
   Curiel TJ, 2003, NAT MED, V9, P562, DOI 10.1038/nm863
   Dang EV, 2011, CELL, V146, P772, DOI 10.1016/j.cell.2011.07.033
   Fearon DT, 2001, SCIENCE, V293, P248, DOI 10.1126/science.1062589
   Feuerer M, 2003, NAT MED, V9, P1151, DOI 10.1038/nm914
   Feuerer M, 2001, NAT MED, V7, P452, DOI 10.1038/86523
   Galon J, 2006, SCIENCE, V313, P1960, DOI 10.1126/science.1129139
   Gattinoni L, 2006, NAT REV IMMUNOL, V6, P383, DOI 10.1038/nri1842
   Gattinoni L, 2011, NAT MED, V17, P1290, DOI 10.1038/nm.2446
   Gattinoni L, 2009, NAT MED, V15, P808, DOI 10.1038/nm.1982
   Kryczek I, 2006, J EXP MED, V203, P871, DOI 10.1084/jem.20050930
   Kryczek I, 2008, J IMMUNOL, V181, P4733, DOI 10.4049/jimmunol.181.7.4733
   Kryczek I, 2011, SCI TRANSL MED, V3, DOI 10.1126/scitranslmed.3002949
   Kryczek I, 2009, BLOOD, V114, P1141, DOI 10.1182/blood-2009-03-208249
   Lanzavecchia A, 2002, NAT REV IMMUNOL, V2, P982, DOI 10.1038/nri959
   Muranski P, 2011, IMMUNITY, V35, P972, DOI 10.1016/j.immuni.2011.09.019
   Pages F, 2005, NEW ENGL J MED, V353, P2654, DOI 10.1056/NEJMoa051424
   Pepper M, 2010, NAT IMMUNOL, V11, P83, DOI 10.1038/ni.1826
   Rosenberg SA, 2004, NAT MED, V10, P909, DOI 10.1038/nm1100
   Turtle CJ, 2009, IMMUNITY, V31, P834, DOI 10.1016/j.immuni.2009.09.015
   Zhang Y, 2005, NAT MED, V11, P1299, DOI 10.1038/nm1326
   Zou WP, 2010, NAT REV IMMUNOL, V10, P248, DOI 10.1038/nri2742
NR 23
TC 30
Z9 32
U1 0
U2 11
PU LANDES BIOSCIENCE
PI AUSTIN
PA 1806 RIO GRANDE ST, AUSTIN, TX 78702 USA
SN 2162-4011
J9 ONCOIMMUNOLOGY
JI OncoImmunology
PD JUL
PY 2012
VL 1
IS 4
DI 10.4161/onci.19440
PG 4
WC Oncology; Immunology
SC Oncology; Immunology
GA 108AX
UT WOS:000316264200014
PM 22754771
OA Green Published, Bronze
DA 2021-05-03
ER

PT J
AU Berinstein, NL
   Karkada, M
   Morse, MA
   Nemunaitis, JJ
   Chatta, G
   Kaufman, H
   Odunsi, K
   Nigam, R
   Sammatur, L
   MacDonald, LD
   Weir, GM
   Stanford, MM
   Mansour, M
AF Berinstein, Neil L.
   Karkada, Mohan
   Morse, Michael A.
   Nemunaitis, John J.
   Chatta, Gurkamal
   Kaufman, Howard
   Odunsi, Kunle
   Nigam, Rita
   Sammatur, Leeladhar
   MacDonald, Lisa D.
   Weir, Genevieve M.
   Stanford, Marianne M.
   Mansour, Marc
TI First-in-man application of a novel therapeutic cancer vaccine
   formulation with the capacity to induce multi-functional T cell
   responses in ovarian, breast and prostate cancer patients
SO JOURNAL OF TRANSLATIONAL MEDICINE
LA English
DT Article
DE Immunotherapy; Peptide; Montanide; DepoVax (TM)
ID CLINICAL-TRIAL; PEPTIDE; TUMORS; POLYFUNCTIONALITY; MOLECULES; ADJUVANT;
   TARGET; SAFETY; I/II
AB Background: DepoVax (TM) is a novel non-emulsion depot-forming vaccine platform with the capacity to significantly enhance the immunogenicity of peptide cancer antigens. Naturally processed HLA-A2 restricted peptides presented by breast, ovarian and prostate cancer cells were used as antigens to create a therapeutic cancer vaccine, DPX-0907.
   Methods: A phase I clinical study was designed to examine the safety and immune activating potential of DPX-0907 in advanced stage breast, ovarian and prostate cancer patients. A total of 23 late stage cancer patients were recruited and were divided into two dose/volume cohorts in a three immunization protocol.
   Results: DPX-0907 was shown to be safe with injection site reactions being the most commonly reported adverse event. All breast cancer patients (3/3), most of ovarian (5/6) and one third of prostate (3/9) cancer patients exhibited detectable immune responses, resulting in a 61% immunological response rate. Immune responses were generally observed in patients with better disease control after their last prior treatment. Antigen-specific responses were detected in 73% of immune responders (44% of evaluable patients) after the first vaccination. In 83% of immune responders (50% of evaluable patients), peptide-specific T cell responses were detected at >= 2 time points post vaccination with 64% of the responders (39% of evaluable patients) showing evidence of immune persistence. Immune monitoring also demonstrated the generation of antigen-specific T cell memory with the ability to secrete multiple Type 1 cytokines.
   Conclusions: The novel DepoVax formulation promotes multifunctional effector memory responses to peptide-based tumor associated antigens. The data supports the capacity of DPX-0907 to elicit Type-1 biased immune responses, warranting further clinical development of the vaccine. This study underscores the importance of applying vaccines in clinical settings in which patients are more likely to be immune competent.
C1 [Karkada, Mohan; Nigam, Rita; Sammatur, Leeladhar; MacDonald, Lisa D.; Weir, Genevieve M.; Stanford, Marianne M.; Mansour, Marc] Immunovaccine Inc, Halifax, NS, Canada.
   [Berinstein, Neil L.] Sunnybrook Hlth Sci Ctr, Toronto, ON M4N 3M5, Canada.
   [Karkada, Mohan; Weir, Genevieve M.; Stanford, Marianne M.] Dalhousie Univ, Dept Microbiol & Immunol, Halifax, NS, Canada.
   [Morse, Michael A.] Duke Univ, Med Ctr, Duke Comprehens Canc Ctr, Durham, NC 27710 USA.
   [Nemunaitis, John J.] Mary Crowley Canc Res Ctr, Dallas, TX USA.
   [Chatta, Gurkamal] Univ Pittsburgh, Inst Canc, Pittsburgh, PA USA.
   [Kaufman, Howard] Rush Univ, Med Ctr, Chicago, IL 60612 USA.
   [Odunsi, Kunle] Roswell Pk Canc Inst, Buffalo, NY 14263 USA.
RP Mansour, M (corresponding author), Immunovaccine Inc, Halifax, NS, Canada.
EM mmansour@imvaccine.com
OI Stanford, Marianne/0000-0003-0432-3707; Weir,
   Genevieve/0000-0002-6285-7187
FU Immunovaccine
FX NLB, MAM, JJN, GC, HK and KO received financial support from
   Immunovaccine to support the research described in the manuscript. MK,
   RN, LS, LDM, GMW, MMS and MM are employed by and/or stockholders of
   Immunovaccine.
CR Almeida JR, 2007, J EXP MED, V204, P2473, DOI 10.1084/jem.20070784
   Almeida JR, 2009, BLOOD, V113, P6351, DOI 10.1182/blood-2009-02-206557
   Bernhardt SL, 2006, BRIT J CANCER, V95, P1474, DOI 10.1038/sj.bjc.6603437
   Chianese-Bullock KA, 2008, J IMMUNOTHER, V31, P420, DOI 10.1097/CJI.0b013e31816dad10
   Chiang CLL, 2011, INT REV IMMUNOL, V30, P150, DOI 10.3109/08830185.2011.572210
   Daftarian P, 2006, VACCINE, V24, P5235, DOI 10.1016/j.vaccine.2006.03.079
   Daftarian PM, 2007, J TRANSL MED, V5, DOI 10.1186/1479-5876-5-26
   Diefenbach CSM, 2008, CLIN CANCER RES, V14, P2740, DOI 10.1158/1078-0432.CCR-07-4619
   Disis ML, 2004, J CLIN ONCOL, V22, P1916, DOI 10.1200/JCO.2004.09.005
   Faul EJ, 2009, VACCINE, V28, P299, DOI 10.1016/j.vaccine.2009.10.051
   Hanahan D, 2000, CELL, V100, P57, DOI 10.1016/S0092-8674(00)81683-9
   Heinzelmann-Schwarz VA, 2004, CLIN CANCER RES, V10, P4427, DOI 10.1158/1078-0432.CCR-04-0073
   Holmes JP, 2008, J CLIN ONCOL, V26, P3426, DOI 10.1200/JCO.2007.15.7842
   Jager E, 2003, INT J CANCER, V106, P817, DOI 10.1002/ijc.11292
   Karkada M, 2010, J IMMUNOTHER, V33, P250, DOI 10.1097/CJI.0b013e3181c1f1e9
   Madan RA, 2009, EXPERT OPIN INV DRUG, V18, P1001, DOI 10.1517/13543780902997928
   Mansour M, 2007, J TRANSL MED, V5, DOI 10.1186/1479-5876-5-20
   Merchant NB, 2008, CLIN CANCER RES, V14, P1182, DOI 10.1158/1078-0432.CCR-07-1216
   Morse MA, 2011, CLIN CANCER RES, V17, P3408, DOI 10.1158/1078-0432.CCR-10-2614
   Odunsi K, 2007, P NATL ACAD SCI USA, V104, P12837, DOI 10.1073/pnas.0703342104
   Penwell A, 2012, J PHARMACEUT BIOMED, V66, P176, DOI 10.1016/j.jpba.2012.03.046
   Perales MA, 2008, MOL THER, V16, P2022, DOI 10.1038/mt.2008.196
   Pilla L, 2009, EXPERT OPIN BIOL TH, V9, P1043, DOI 10.1517/14712590903085109
   Ramakrishna V, 2003, INT IMMUNOL, V15, P751, DOI 10.1093/intimm/dxg074
   Sinnathamby G, 2011, CLIN EXP IMMUNOL, V163, P324, DOI 10.1111/j.1365-2249.2010.04298.x
   Sinnathamby G, 2011, CELL IMMUNOL J CLIN, P2
   Slingluff CL, 2001, CLIN CANCER RES, V7, P3012
   Small EJ, 2006, J CLIN ONCOL, V24, P3089, DOI 10.1200/JCO.2005.04.5252
   Sosman JA, 2008, J CLIN ONCOL, V26, P2292, DOI 10.1200/JCO.2007.13.3165
   Spisek R, 2006, EXPERT REV ANTICANC, V6, P1689, DOI 10.1586/14737140.6.12.1689
   Takahashi N, 2012, CANCER SCI, V103, P150, DOI 10.1111/j.1349-7006.2011.02106.x
   Thompson JA, 2012, J IMMUNOTHER, V35, P73, DOI 10.1097/CJI.0b013e31823735d6
   van Driel WJ, 1999, EUR J CANCER, V35, P946, DOI 10.1016/S0959-8049(99)00048-9
   Wolfl M, 2011, CANCER IMMUNOL IMMUN, V60, P173, DOI 10.1007/s00262-010-0928-8
NR 34
TC 52
Z9 53
U1 0
U2 8
PU BMC
PI LONDON
PA CAMPUS, 4 CRINAN ST, LONDON N1 9XW, ENGLAND
SN 1479-5876
J9 J TRANSL MED
JI J. Transl. Med.
PD AUG 3
PY 2012
VL 10
AR 156
DI 10.1186/1479-5876-10-156
PG 12
WC Medicine, Research & Experimental
SC Research & Experimental Medicine
GA 026HE
UT WOS:000310264600001
PM 22862954
OA DOAJ Gold, Green Published, Green Accepted
DA 2021-05-03
ER

PT J
AU Rauch, C
   Seidl, C
   Schlapschy, M
   Skerra, A
   Morgenstern, A
   Bruchertseifer, F
   Senekowitsch-Schmidtke, R
AF Rauch, Christian
   Seidl, Christof
   Schlapschy, Martin
   Skerra, Arne
   Morgenstern, Alfred
   Bruchertseifer, Frank
   Senekowitsch-Schmidtke, Reingard
TI High molecular mass radioimmunoconjugates are promising for
   intraperitoneal alpha-emitter immunotherapy due to prolonged retention
   in the peritoneum
SO NUCLEAR MEDICINE AND BIOLOGY
LA English
DT Article
DE Peritoneal carcinomatosis; Intraperitoneal radioimmunotherapy; Fab; IgG;
   IgM radioimmunoconjugates; Gamma-emitter In-111; Alpha-emitter Bi-213;
   Peritoneal retention
ID MONOCLONAL-ANTIBODY; GASTRIC-CANCER; OVARIAN-CANCER; CYTOREDUCTIVE
   SURGERY; RADIONUCLIDE THERAPY; PHASE-II; RADIOIMMUNOTHERAPY;
   CARCINOMATOSIS; ANTIGEN; RECEPTOR
AB Introduction: Therapeutic efficacy of intraperitoneal radioimmunotherapy is dependent on the time of retention of the radioimmunoconjugates within the peritoneal cavity. Therefore, the aim of this study was to investigate intraperitoneal retention of Fab, IgG and IgM radioimmunoconjugates.
   Methods: Female Balb/c mice were injected with Bi-213- or In-111-labeled IgM, IgG and recombinant Fab conjugates intraperitoneally or intravenously. At different time points after injection, whole body distribution of radionuclides was imaged using a gamma camera. Distribution of radionuclides in selected organs was determined via gamma-counting after sacrifice. Biological half-lives of the conjugates were calculated from whole body activities.
   Results: After i.p. injection Bi-213-Fab rapidly accumulated in the kidneys indicative of glomemlar filtration and reabsorption. Accumulation of Bi-213-IgG in the kidneys was significantly lower. Bi-213-IgM showed a striking accumulation in the liver 180 min after i.p. injection. In-111-IgG persisted in the circulation up to 72 h both after i.p. and i.v. injection. In-111-IgM showed a continuous accumulation in the liver. Moreover, In-111-IgM was significantly higher 24 h after iv. injection than i.p. injection both in liver and spleen. These differences could be confirmed via scintigraphy. After injection of In-111-IgG differences in scintigraphic images between iv. and i.p. were clearly visible only at 3 h. Biological half lives were 24 11, 45 h and 165 h for In-111-IgM, In-111-Fab and In-111-IgG, respectively.
   Conclusions: Retention of radioimmunoconjugates in the peritoneal cavity positively correlates with the molecular mass of the antibody. Therefore, IgM radioimmunoconjugates should be preferably used in radioimmunotherapy of free floating tumor cells and small tumor cell clusters in the ascites of the peritoneal cavity. (C) 2012 Elsevier Inc. All rights reserved.
C1 [Rauch, Christian; Seidl, Christof; Senekowitsch-Schmidtke, Reingard] Tech Univ Munich, Dept Nucl Med, D-81675 Munich, Germany.
   [Schlapschy, Martin; Skerra, Arne] Tech Univ Munich, Lehrstuhl Biol Chem, Freising Weihenstephan, Germany.
   [Morgenstern, Alfred; Bruchertseifer, Frank] Commiss European Communities, Joint Res Ctr, Inst Transuranium Elements, D-7500 Karlsruhe, Germany.
RP Seidl, C (corresponding author), Tech Univ Munich, Dept Nucl Med, D-81675 Munich, Germany.
EM christof.seidl@lrz.tum.de
RI Skerra, Arne/A-2269-2013
OI Skerra, Arne/0000-0002-5717-498X
FU Deutsche ForschungsgemeinschaftGerman Research Foundation (DFG) [SE
   962/3-1]; European CommissionEuropean CommissionEuropean Commission
   Joint Research Centre [TARCC HEALTH-F2-2007-201962]
FX We thank Elisabeth Kremmer (Institute of Molecular Immunology, Helmholtz
   Zentrum Munchen) and Karl-Friedrich Becker (Institute of Pathology,
   Technische Universitat Munchen) for providing the antibody d9MAb. We
   further thank Jutta Grahneis and Martin Finke (Department of Nuclear
   Medicine, Technische Universitat Munchen) for processing of the
   scintigraphic images as well as Hilde Mack and Claus Wachinger
   (Lehrstuhl fur Biologische Chemie, Technische Universitat Munchen) for
   help in the preparation of the recombinant Fab fragment. The work was
   supported by the Deutsche Forschungsgemeinschaft (SE 962/3-1) and by the
   European Commission FP7 Collaborative Project TARCC
   HEALTH-F2-2007-201962.
CR Alvarez RD, 1997, GYNECOL ONCOL, V65, P94, DOI 10.1006/gyno.1996.4577
   Andersson H, 2009, J NUCL MED, V50, P1153, DOI 10.2967/jnumed.109.062604
   Apostolidis C, 2005, ANAL CHEM, V77, P6288, DOI 10.1021/ac0580114
   Armstrong DK, 2006, NEW ENGL J MED, V354, P34, DOI 10.1056/NEJMoa052985
   Beck R, 2007, CANCER SCI, V98, P1215, DOI 10.1111/j.1349-7006.2007.00525.x
   Becker KF, 1999, AM J PATHOL, V155, P1803, DOI 10.1016/S0002-9440(10)65497-1
   BEHR TM, 1995, CANCER RES, V55, P3825
   Bloechl S, 2005, CLIN CANCER RES, V11, p7070S, DOI 10.1158/1078-0432.CCR-1004-0017
   Borchardt PE, 1998, J NUCL MED, V39, P476
   Borchardt PE, 2000, CANCER BIOTHER RADIO, V15, P53, DOI 10.1089/cbr.2000.15.53
   Brechbiel MW, 2007, DALTON T, P4918, DOI 10.1039/b704726f
   Buchhorn HM, 2007, EUR J NUCL MED MOL I, V34, P841, DOI 10.1007/s00259-006-0311-3
   CHU DZJ, 1989, CANCER, V63, P364, DOI 10.1002/1097-0142(19890115)63:2<364::AID-CNCR2820630228>3.0.CO;2-V
   DAY JF, 1980, J BIOL CHEM, V255, P2360
   Dennis MS, 2007, CANCER RES, V67, P254, DOI 10.1158/0008-5472.CAN-06-2531
   Drecoll E, 2009, PLOS ONE, V4, DOI 10.1371/journal.pone.0005715
   Elgqvist J, 2006, J NUCL MED, V47, P1342
   Elgqvist J, 2010, J ONCOL, V2010, DOI 10.1155/2010/394913
   ESQUIVEL J, 1993, SURGERY, V113, P631
   Garambois V, 2004, BMC CANCER, V4, DOI 10.1186/1471-2407-4-75
   Gunn AJ, 2007, EXPERT OPIN DRUG DEL, V4, P389, DOI 10.1517/17425247.4.4.389
   Hara M, 2007, CLIN EXP METASTAS, V24, P179, DOI 10.1007/s10585-007-9067-9
   Huber R, 2003, CLIN CANCER RES, V9, p3922S
   JULLIENV.D, 1973, EUR J IMMUNOL, V3, P663, DOI 10.1002/eji.1830031102
   Knor S, 2008, EUR J NUCL MED MOL I, V35, P53, DOI 10.1007/s00259-007-0582-3
   Kouloulias V E, 2001, J Hepatobiliary Pancreat Surg, V8, P564, DOI 10.1007/s005340100026
   Levy AD, 2009, RADIOGRAPHICS, V29, P347, DOI 10.1148/rg.292085189
   Liersch T, 2005, J CLIN ONCOL, V23, P6763, DOI 10.1200/JCO.2005.18.622
   MACKLIS RM, 1988, SCIENCE, V240, P1024, DOI 10.1126/science.2897133
   Mahe MA, 1999, CLIN CANCER RES, V5, p3249S
   Milenic DE, 2004, CLIN CANCER RES, V10, P7834, DOI 10.1158/1078-0432.CCR-04-1226
   Milenic DE, 2010, CANCER-AM CANCER SOC, V116, P1059, DOI 10.1002/cncr.24793
   Norenberg JP, 2006, CLIN CANCER RES, V12, P897, DOI 10.1158/1078-0432.CCR-05-1264
   Oei AL, 2007, INT J CANCER, V120, P2710, DOI 10.1002/ijc.22663
   Pavlinkova G, 1999, J NUCL MED, V40, P1536
   QUADRI SM, 1995, CANCER RES, V55, pS5736
   ROGERS BE, 1995, CANCER RES, V55, pS5714
   Roopenian DC, 2007, NAT REV IMMUNOL, V7, P715, DOI 10.1038/nri2155
   Sadeghi B, 2000, CANCER-AM CANCER SOC, V88, P358, DOI 10.1002/(SICI)1097-0142(20000115)88:2<358::AID-CNCR16>3.0.CO;2-O
   Sampson JA, 1931, AM J PATHOL, V7, P0423
   Schiweck W, 1995, PROTEINS, V23, P561, DOI 10.1002/prot.340230411
   Schlapschy M, 2007, PROTEIN ENG DES SEL, V20, P273, DOI 10.1093/protein/gzm020
   Seidl C, 2011, EUR J NUCL MED MOL I, V38, P312, DOI 10.1007/s00259-010-1639-2
   Seidl C, 2008, CURR RADIOPHARM, V1, P215, DOI 10.2174/1874471010801030215
   SENEKOWITSCH R, 1989, STRAHLENTHER ONKOL, V165, P564
   Song EY, 2008, CANCER BIOL THER, V7, P76, DOI 10.4161/cbt.7.1.5132
   STAHL PD, 1978, P NATL ACAD SCI USA, V75, P1399, DOI 10.1073/pnas.75.3.1399
   Street HH, 2006, CANCER BIOTHER RADIO, V21, P243, DOI 10.1089/cbr.2006.21.243
   Vegt E, 2010, J NUCL MED, V51, P1049, DOI 10.2967/jnumed.110.075101
   Verwaal VJ, 2004, J SURG ONCOL, V85, P61, DOI 10.1002/jso.20013
   Wild D, 2011, CANCER RES, V71, P1009, DOI 10.1158/0008-5472.CAN-10-1186
   WINKELHAKE JL, 1976, J BIOL CHEM, V251, P1074
NR 52
TC 2
Z9 2
U1 0
U2 7
PU ELSEVIER SCIENCE INC
PI NEW YORK
PA STE 800, 230 PARK AVE, NEW YORK, NY 10169 USA
SN 0969-8051
EI 1872-9614
J9 NUCL MED BIOL
JI Nucl. Med. Biol.
PD JUL
PY 2012
VL 39
IS 5
BP 617
EP 627
DI 10.1016/j.nucmedbio.2011.12.005
PG 11
WC Radiology, Nuclear Medicine & Medical Imaging
SC Radiology, Nuclear Medicine & Medical Imaging
GA 969BZ
UT WOS:000306032000004
PM 22381781
DA 2021-05-03
ER

PT J
AU Bracci, PM
   Zhou, M
   Young, S
   Wiemels, J
AF Bracci, Paige M.
   Zhou, Mi
   Young, Scott
   Wiemels, Joseph
TI Serum autoantibodies to pancreatic cancer antigens as biomarkers of
   pancreatic cancer in a San Francisco Bay Area case-control study
SO CANCER
LA English
DT Article
DE pancreatic cancer; autoantibodies; antigens; biomarkers; case-control
ID HEPATOCELLULAR-CARCINOMA; PROGNOSTIC BIOMARKERS; IMMUNE-RESPONSES;
   OVARIAN; PROTEIN; IDENTIFICATION; ANTIBODIES; ALLERGIES; RISK; LUNG
AB BACKGROUND: Screening and early diagnosis tools are lacking for pancreatic adenocarcinoma; most patients are diagnosed with metastatic disease. Autoantibodies to tumor-associated antigens (TAAs) can be present months to years before diagnosis and hold promise as biomarkers for early detection. METHODS: TAAs to pancreatic cancer autoantibodies CTDSP1 (carboxy-terminal domain, RNA polymerase II, polypeptide A, small phosphatase 1), MAPK9 (mitogen-activated protein kinase 9), and NR2E3 (nuclear receptor subfamily 2, group E, member 3), which were identified as potentially promising biomarkers in exploratory studies, were evaluated in serum from participants (300 cases, 300 controls) in a population-based casecontrol pancreatic cancer study in the San Francisco Bay Area. Patients were identified through cancer registry rapid case ascertainment, newly diagnosed from 1995 to 1999 and followed up through 2008. Autoantibody levels were analyzed as continuous and grouped (quartiles) variables. Multivariable unconditional logistic regression was used to compute odds ratios (ORs) as estimates of autoantibody levels associated with disease status. Kaplan-Meier product limit estimates and multivariable Cox proportional hazards regression were used to assess autoantibody levels associated with case survival duration. RESULTS: Cases had higher levels of CTDSP1 (P = .004), MAPK9 (P = .0002), and NR2E3 (P = .0001) autoantibodies than controls (fourth vs first quartile: CTDSP1 OR = 1.7, MAPK9 OR = 2.5, NR2E3 OR = 4.0). High body mass index and tobacco use were associated with levels in controls but were not statistical confounders. High CTDSP1 levels were somewhat associated with better survival (hazard ratio = 0.77, P = .07). CONCLUSIONS: Combined with previous results, this study contributes evidence that cancer-related host immune-response factors may be useful diagnostic screening tools and prognostic indicators for pancreatic cancer. Further studies are needed to critically assess the value of autoantibody panels to TAAs in diagnostic screening, prognosis, and immunotherapy of pancreatic and other cancers. Cancer 2012. (c) 2012 American Cancer Society.
C1 [Bracci, Paige M.] Univ Calif San Francisco, Dept Epidemiol & Biostat, Sch Med, San Francisco, CA 94118 USA.
RP Bracci, PM (corresponding author), Univ Calif San Francisco, Dept Epidemiol & Biostat, Sch Med, 3333 Calif St,Suite 280, San Francisco, CA 94118 USA.
EM paige.bracci@ucsf.edu
FU National Institutes of Health-National Cancer InstituteUnited States
   Department of Health & Human ServicesNational Institutes of Health (NIH)
   - USANIH National Cancer Institute (NCI) [R01CA1009767, R01CA109767S1,
   R01CA59706, R03CA108370, R03CA89726, R01CA109745, P01ES018172,
   R01CA52689, P50CA097257]; Joan Rombauer Pancreatic Cancer Research Fund;
   National Cancer Institute's SEER Program [N01-PC-35136]; Centers for
   Disease Control and Prevention National Program of Cancer
   RegistriesUnited States Department of Health & Human ServicesCenters for
   Disease Control & Prevention - USA [U55/CCR921930-02]; NATIONAL CANCER
   INSTITUTEUnited States Department of Health & Human ServicesNational
   Institutes of Health (NIH) - USANIH National Cancer Institute (NCI)
   [R03CA108370, R01CA052689, R03CA089726, R01CA109745, R01CA059706,
   P50CA097257, R01CA109767] Funding Source: NIH RePORTER; NATIONAL
   INSTITUTE OF ENVIRONMENTAL HEALTH SCIENCESUnited States Department of
   Health & Human ServicesNational Institutes of Health (NIH) - USANIH
   National Institute of Environmental Health Sciences (NIEHS)
   [P01ES018172] Funding Source: NIH RePORTER
FX This work was supported in part by National Institutes of
   Health-National Cancer Institute grants (R01CA1009767, R01CA109767S1,
   R01CA59706, R03CA108370, R03CA89726, R01CA109745, P01ES018172,
   R01CA52689, and P50CA097257) and by the Joan Rombauer Pancreatic Cancer
   Research Fund. Collection of cancer incidence data was supported by the
   California Department of Public Health as part of the statewide cancer
   reporting program; the National Cancer Institute's SEER Program under
   contract N01-PC-35136 awarded to the Northern California Cancer Center;
   and the Centers for Disease Control and Prevention National Program of
   Cancer Registries, under agreement #U55/CCR921930-02 awarded to the
   Public Health Institute.
CR Albertus DL, 2008, J THORAC ONCOL, V3, P1236, DOI 10.1097/JTO.0b013e318189f5ec
   Altekruse SF, 2010, SEER CANC STAT REV 1
   Anderson KS, 2010, CANCER EPIDEM BIOMAR, V19, P859, DOI 10.1158/1055-9965.EPI-09-0880
   Anderson KS, 2005, J PROTEOME RES, V4, P1123, DOI 10.1021/pr0500814
   ANGELOPOULOU K, 1994, INT J CANCER, V58, P480, DOI 10.1002/ijc.2910580404
   Babel I, 2009, MOL CELL PROTEOMICS, V8, P2382, DOI 10.1074/mcp.M800596-MCP200
   Bachelot T, 2006, BRIT J CANCER, V94, P1066, DOI 10.1038/sj.bjc.6603037
   Boyle P, 2011, ANN ONCOL, V22, P383, DOI 10.1093/annonc/mdq361
   Budiu RA, 2011, CANCER IMMUNOL IMMUN, V60, P975, DOI 10.1007/s00262-011-1010-x
   Casiano CA, 2006, MOL CELL PROTEOMICS, V5, P1745, DOI 10.1074/mcp.R600010-MCP200
   Chan CC, 2010, INT J CANCER, V126, P1683, DOI 10.1002/ijc.24912
   Duell EJ, 2002, JNCI-J NATL CANCER I, V94, P297, DOI 10.1093/jnci/94.4.297
   Eppel A, 2007, INT J CANCER, V121, P2241, DOI 10.1002/ijc.22884
   Gnjatic S, 2010, P NATL ACAD SCI USA, V107, P5088, DOI 10.1073/pnas.0914213107
   Gong ZH, 2011, AM J EPIDEMIOL, V174, P1373, DOI 10.1093/aje/kwr267
   Hamanaka Y, 2003, INT J CANCER, V103, P97, DOI 10.1002/ijc.10801
   Heller A, 2010, CANCER IMMUNOL IMMUN, V59, P1389, DOI 10.1007/s00262-010-0870-9
   Holly EA, 2003, AM J EPIDEMIOL, V158, P432, DOI 10.1093/aje/kwg174
   Hong SH, 2004, CANCER RES, V64, P5504, DOI 10.1158/0008-5472.CAN-04-0077
   Hudson ME, 2007, P NATL ACAD SCI USA, V104, P17494, DOI 10.1073/pnas.0708572104
   Kim S, 2010, GENE CHROMOSOME CANC, V49, P585, DOI 10.1002/gcc.20769
   Kobold S, 2010, HUM IMMUNOL, V71, P643, DOI 10.1016/j.humimm.2010.03.015
   Korangy F, 2004, CLIN CANCER RES, V10, P4332, DOI 10.1158/1078-0432.CCR-04-0181
   Li C, 2010, CANCER BIOMARK, V7, P25, DOI 10.3233/CBM-2010-0145
   Li C, 2009, J PROTEOME RES, V8, P483, DOI 10.1021/pr8007013
   Ludwig N, 2011, INT J CANCER, V128, P1493, DOI 10.1002/ijc.25467
   Maisonneuve P, 2010, ANN EPIDEMIOL, V20, P92, DOI 10.1016/j.annepidem.2009.11.010
   Nakatsura T, 2002, EUR J IMMUNOL, V32, P826, DOI 10.1002/1521-4141(200203)32:3<826::AID-IMMU826>3.0.CO;2-Y
   Nakatsura T, 2001, BIOCHEM BIOPH RES CO, V281, P936, DOI 10.1006/bbrc.2001.4377
   Nolen B, 2009, J IMMUNOL METHODS, V344, P116, DOI 10.1016/j.jim.2009.03.017
   Okada T, 2006, CLIN CANCER RES, V12, P191, DOI 10.1158/1078-0432.CCR-05-1206
   Olson SH, 2007, CANCER DETECT PREV, V31, P345, DOI 10.1016/j.cdp.2007.10.002
   Patwa TH, 2008, J PROTEOME RES, V7, P2553, DOI 10.1021/pr800023g
   Pedersen JW, 2011, INT J CANCER, V128, P1860, DOI 10.1002/ijc.25778
   Piura E, 2011, J ONCOL, V2011, DOI 10.1155/2011/982425
   Reuschenbach M, 2009, CANCER IMMUNOL IMMUN, V58, P1535, DOI 10.1007/s00262-009-0733-4
   Schmitz-Winnenthal FH, 2007, CANCER LETT, V252, P290, DOI 10.1016/j.canlet.2007.01.003
   Tan HT, 2009, FEBS J, V276, P6880, DOI 10.1111/j.1742-4658.2009.07396.x
   Tomaino B, 2007, J PROTEOME RES, V6, P4025, DOI 10.1021/pr070281a
   Tomaino B, 2011, J PROTEOME RES, V10, P105, DOI 10.1021/pr100213b
   Wadle A, 2006, INT J CANCER, V119, P117, DOI 10.1002/ijc.21744
   Wandall HH, 2010, CANCER RES, V70, P1306, DOI 10.1158/0008-5472.CAN-09-2893
   Wang XJ, 2005, NEW ENGL J MED, V353, P1224, DOI 10.1056/NEJMoa051931
   Wang Y, 2002, J IMMUNOL, V169, P1102, DOI 10.4049/jimmunol.169.2.1102
   Yachida S, 2010, NATURE, V467, P1114, DOI 10.1038/nature09515
   Zhang JY, 2010, EXPERT REV MOL DIAGN, V10, P321, DOI [10.1586/erm.10.12, 10.1586/ERM.10.12]
NR 46
TC 20
Z9 20
U1 0
U2 15
PU WILEY
PI HOBOKEN
PA 111 RIVER ST, HOBOKEN 07030-5774, NJ USA
SN 0008-543X
EI 1097-0142
J9 CANCER-AM CANCER SOC
JI Cancer
PD NOV 1
PY 2012
VL 118
IS 21
BP 5384
EP 5394
DI 10.1002/cncr.27538
PG 11
WC Oncology
SC Oncology
GA 024BQ
UT WOS:000310083000024
PM 22517435
OA Green Accepted
DA 2021-05-03
ER

PT J
AU Yankelevich, M
   Kondadasula, SV
   Thakur, A
   Buck, S
   Cheung, NKV
   Lum, LG
AF Yankelevich, Maxim
   Kondadasula, Sri Vidya
   Thakur, Archana
   Buck, Steven
   Cheung, Nai-Kong V.
   Lum, Lawrence G.
TI Anti-CD3 x anti-GD2 bispecific antibody redirects T-cell cytolytic
   activity to neuroblastoma targets
SO PEDIATRIC BLOOD & CANCER
LA English
DT Article
DE bispecific antibody; GD-2; immunotherapy; neuroblastoma; T cells
ID STAGE 4 NEUROBLASTOMA; PHASE-I; MONOCLONAL-ANTIBODIES; GD2 GANGLIOSIDE;
   OVARIAN-CANCER; KILLER-CELLS; INTERLEUKIN-2; MELANOMA; LYSIS; TRIAL
AB Background The ganglioside GD2 is an attractive target for immunotherapy of neuroectodermal tumors. We tested a unique bispecific antibody anti-CD3 x anti-GD2 (3F8BiAb) for its ability to redirect activated T cells (ATC) to target GD2-positive neuroblastomas. Procedure ATC were generated from normal human peripheral blood mononuclear cells (PBMC) by stimulating the PBMC with OKT3 and expanding the T cells in the presence of interleukin 2 (IL-2) for 14 days. ATC were armed with 3F8BiAb (100?ng/106?cells) or Her2BiAb (50?ng/106?cells) prior to use. 3F8 BiAb were tested for its dual-binding specificity to GD2 expressed on cancer cell lines and CD3 expressed on ATC. 3F8BiAb-armed ATC were further tested ex vivo for their cytotoxicity against GD2 positive tumor targets and its ability to induce cytokine response upon binding to targets. Results GD2 expression in neuroblastoma cells was confirmed by FACS analysis. Specific binding of 3F8BiAb to the tumor targets as well as to ATC was confirmed by FACS analysis. 3F8BiAb-armed ATC exhibited specific killing of GD2 positive neuroblastoma cell lines significantly above unarmed ATC (P?<?0.001). GD2BiAb-armed ATC secreted significantly higher levels of Th1 cytokines and chemokines compared to unarmed ATC (P?<?0.001). Conclusions These preclinical findings support the potential of a novel immunotherapeutic approach to target T cells to neuroblastoma. Pediatr Blood Cancer 2012; 59: 11981205. (C) 2012 Wiley Periodicals, Inc.
C1 [Lum, Lawrence G.] Wayne State Univ, Barbara Ann Karmanos Canc Inst, HWCRC, Dept Oncol, Detroit, MI 48201 USA.
   [Yankelevich, Maxim; Buck, Steven] Wayne State Univ, Div Pediat Hematol Oncol, Dept Pediat, Childrens Hosp Michigan, Detroit, MI 48201 USA.
   [Cheung, Nai-Kong V.] Mem Sloan Kettering Canc Ctr, Dept Pediat, New York, NY 10021 USA.
RP Lum, LG (corresponding author), Wayne State Univ, Barbara Ann Karmanos Canc Inst, HWCRC, Dept Oncol, 7th Floor,Rm 740-1,4100 John R, Detroit, MI 48201 USA.
EM myankele@med.wayne.edu; luml@karmanos.org
FU [R01 CA 092344];  [R01 CA 140314]; NATIONAL CANCER INSTITUTEUnited
   States Department of Health & Human ServicesNational Institutes of
   Health (NIH) - USANIH National Cancer Institute (NCI) [R01CA140314,
   R01CA092344, P30CA022453] Funding Source: NIH RePORTER
FX This study was supported in part by R01 CA 092344 (L. G. L.), R01 CA
   140314 (L. G. L.). M.Y. is a Hyundai Hope on Wheels Scholar.
CR BARKER E, 1991, CANCER RES, V51, P144
   BERNHARD H, 1993, INT J CANCER, V55, P465, DOI 10.1002/ijc.2910550324
   BRUNDA MJ, 1995, J IMMUNOTHER, V17, P71, DOI 10.1097/00002371-199502000-00001
   Burges A, 2007, CLIN CANCER RES, V13, P3899, DOI 10.1158/1078-0432.CCR-06-2769
   Chan JK, 2006, CLIN CANCER RES, V12, P1859, DOI 10.1158/1078-0432.CCR-05-2019
   CHEUNG NK, 1986, P AM ASSOC CANC RES, V27, P318
   Cheung NKV, 1998, INT J ONCOL, V12, P1299
   Cheung NKV, 1998, J CLIN ONCOL, V16, P3053, DOI 10.1200/JCO.1998.16.9.3053
   CHEUNG NKV, 1985, CANCER RES, V45, P2642
   CHEUNG NKV, 1987, J CLIN ONCOL, V5, P1430, DOI 10.1200/JCO.1987.5.9.1430
   Frost JD, 1997, CANCER, V80, P317, DOI 10.1002/(SICI)1097-0142(19970715)80:2<317::AID-CNCR21>3.0.CO;2-W
   Gall JM, 2005, EXP HEMATOL, V33, P452, DOI 10.1016/j.exphem.2005.01.007
   Grabert RC, 2006, CLIN CANCER RES, V12, P569, DOI 10.1158/1078-0432.CCR-05-2005
   HONSIK CJ, 1986, P NATL ACAD SCI USA, V83, P7893, DOI 10.1073/pnas.83.20.7893
   Kushner BH, 2001, J CLIN ONCOL, V19, P4189, DOI 10.1200/JCO.2001.19.22.4189
   LONGEE DC, 1991, ACTA NEUROPATHOL, V82, P45, DOI 10.1007/BF00310922
   Lum LG, 2011, BISPECIFIC ANTIBODIES, P243, DOI 10.1007/978-3-642-20910-9_14
   Manzke O, 2001, MED PEDIATR ONCOL, V36, P185, DOI 10.1002/1096-911X(20010101)36:1<185::AID-MPO1044>3.0.CO;2-J
   MIRALDI FD, 1986, RADIOLOGY, V161, P413, DOI 10.1148/radiology.161.2.3763911
   Modak S, 2007, CANCER INVEST, V25, P67, DOI 10.1080/07357900601130763
   Molhoj M, 2007, MOL IMMUNOL, V44, P1935, DOI 10.1016/j.molimm.2006.09.032
   MUNN DH, 1987, CANCER RES, V47, P6600
   Reusch U, 2006, CLIN CANCER RES, V12, P183, DOI 10.1158/1078-0432.CCR-05-1855
   SCHALL TJ, 1993, J EXP MED, V177, P1821, DOI 10.1084/jem.177.6.1821
   SCHALL TJ, 1990, NATURE, V347, P669, DOI 10.1038/347669a0
   Sebastian M, 2007, CANCER IMMUNOL IMMUN, V56, P1637, DOI 10.1007/s00262-007-0310-7
   Sen M, 2001, J HEMATOTH STEM CELL, V10, P247, DOI 10.1089/15258160151134944
   Simon T, 2011, BMC CANCER, V11, DOI 10.1186/1471-2407-11-21
   TAUB DD, 1993, SCIENCE, V260, P355, DOI 10.1126/science.7682337
   Thakur A, 2012, CANCER IMMUNOL IMMUN, V61, P497, DOI 10.1007/s00262-011-1116-1
   Thakur A, 2010, CURR OPIN MOL THER, V12, P340
   Topp MS, 2011, J CLIN ONCOL, V29, P2493, DOI 10.1200/JCO.2010.32.7270
   Wolf E, 2005, DRUG DISCOV TODAY, V10, P1237, DOI 10.1016/S1359-6446(05)03554-3
   WU ZL, 1986, CANCER RES, V46, P440
   Yu AL, 2010, NEW ENGL J MED, V363, P1324, DOI 10.1056/NEJMoa0911123
NR 35
TC 41
Z9 41
U1 0
U2 9
PU WILEY PERIODICALS, INC
PI SAN FRANCISCO
PA ONE MONTGOMERY ST, SUITE 1200, SAN FRANCISCO, CA 94104 USA
SN 1545-5009
J9 PEDIATR BLOOD CANCER
JI Pediatr. Blood Cancer
PD DEC
PY 2012
VL 59
IS 7
BP 1198
EP 1205
DI 10.1002/pbc.24237
PG 8
WC Oncology; Hematology; Pediatrics
SC Oncology; Hematology; Pediatrics
GA 019PS
UT WOS:000309752400010
PM 22707078
OA Green Accepted
DA 2021-05-03
ER

PT J
AU Song, DG
   Ye, QR
   Poussin, M
   Harms, GM
   Figini, M
   Powell, DJ
AF Song, De-Gang
   Ye, Qunrui
   Poussin, Mathilde
   Harms, Gretchen M.
   Figini, Mariangela
   Powell, Daniel J., Jr.
TI CD27 costimulation augments the survival and antitumor activity of
   redirected human T cells in vivo
SO BLOOD
LA English
DT Article
ID HUMAN OVARIAN-CARCINOMA; FOLATE-BINDING PROTEIN; ANTIGEN RECEPTOR;
   CHIMERIC RECEPTORS; CANCER REGRESSION; TRANSFER THERAPY; ACTIVATION;
   EXPRESSION; CD137; IMMUNOTHERAPY
AB The costimulatory effects of CD27 on T lymphocyte effector function and memory formation has been confined to evaluations in mouse models, in vitro human cell culture systems, and clinical observations. Here, we tested whether CD27 costimulation actively enhances human T-cell function, expansion, and survival in vitro and in vivo. Human T cells transduced to express an antigen-specific chimeric antigen receptor (CAR-T) containing an intracellular CD3 zeta (CD3 zeta) chain signaling module with the CD27 costimulatory motif in tandem exerted increased antigen-stimulated effector functions in vitro, including cytokine secretion and cytotoxicity, compared with CAR-T with CD3 zeta alone. After antigen stimulation in vitro, CD27-bearing CAR-T cells also proliferated, upregulated BcI-X-L protein expression, resisted apoptosis, and underwent increased numerical expansion. The greatest impact of CD27 was noted in vivo, where transferred CAR-T cells with CD27 demonstrated heightened persistence after infusion, facilitating improved regression of human cancer in a xenogeneic allograft model. This tumor regression was similar to that achieved with CD28- or 4-1BB-costimulated CARs, and heightened persistence was similar to 4-1BB but greater than CD28. Thus, CD27 costimulation enhances expansion, effector function, and survival of human CAR-T cells in vitro and augments human T-cell persistence and antitumor activity in vivo. (Blood. 2012;119(3):696-706)
C1 [Song, De-Gang; Ye, Qunrui; Poussin, Mathilde; Harms, Gretchen M.; Powell, Daniel J., Jr.] Univ Penn, Ovarian Canc Res Ctr, Dept Obstet & Gynecol, Philadelphia, PA 19104 USA.
   [Song, De-Gang] Shandong Univ, Dept Hematol, Qilu Hosp, Jinan 250100, Peoples R China.
   [Figini, Mariangela] Ist Nazl Tumori, Dept Expt Oncol & Mol Med, I-20133 Milan, Italy.
   [Powell, Daniel J., Jr.] Univ Penn, Abramson Canc Ctr, Dept Pathol & Lab Med, Philadelphia, PA 19104 USA.
RP Powell, DJ (corresponding author), Univ Penn, Ovarian Canc Res Ctr, Dept Obstet & Gynecol, Rm 1313 BRB 2-3,421 Curie Blvd, Philadelphia, PA 19104 USA.
EM poda@mail.med.upenn.edu
RI Figini, Mariangela/K-8753-2016; Song, Degang/F-7148-2012
OI Figini, Mariangela/0000-0001-9001-8754; 
FU Ovarian Cancer Research Fund; Marsha Rivkin Center for Ovarian Cancer
   Research; Sandy Rollman Ovarian Cancer Foundation
FX This work was supported (in part) by the Ovarian Cancer Research Fund,
   the Marsha Rivkin Center for Ovarian Cancer Research, and the Sandy
   Rollman Ovarian Cancer Foundation.
CR Arens R, 2004, J EXP MED, V199, P1595, DOI 10.1084/jem.20031111
   CAMPBELL IG, 1991, CANCER RES, V51, P5329
   Carpenito C, 2009, P NATL ACAD SCI USA, V106, P3360, DOI 10.1073/pnas.0813101106
   Chmielewski M, 2011, GENE THER, V18, P62, DOI 10.1038/gt.2010.127
   CONEY LR, 1991, CANCER RES, V51, P6125
   Dolfi DV, 2008, J IMMUNOL, V180, P2912, DOI 10.4049/jimmunol.180.5.2912
   Dudley ME, 2002, SCIENCE, V298, P850, DOI 10.1126/science.1076514
   Dull T, 1998, J VIROL, V72, P8463, DOI 10.1128/JVI.72.11.8463-8471.1998
   Figini M, 1998, CANCER RES, V58, P991
   Figini M, 2009, CANCER IMMUNOL IMMUN, V58, P531, DOI 10.1007/s00262-008-0575-5
   Finney HM, 2004, J IMMUNOL, V172, P104, DOI 10.4049/jimmunol.172.1.104
   Friedmann-Morvinski D, 2005, BLOOD, V105, P3087, DOI 10.1182/blood-2004-09-3737
   Gilfillan S, 2002, NAT IMMUNOL, V3, P1150, DOI 10.1038/ni857
   GROSS G, 1989, P NATL ACAD SCI USA, V86, P10024, DOI 10.1073/pnas.86.24.10024
   Hartmann LC, 2007, INT J CANCER, V121, P938, DOI 10.1002/ijc.22811
   Hendricks J, 2003, J EXP MED, V198, P1369, DOI 10.1084/jem.20030916
   Hendriks J, 2000, NAT IMMUNOL, V1, P433, DOI 10.1038/80877
   Huang JP, 2006, J IMMUNOL, V176, P7726, DOI 10.4049/jimmunol.176.12.7726
   Imai C, 2004, LEUKEMIA, V18, P676, DOI 10.1038/sj.leu.2403302
   Jackaman C, 2003, J IMMUNOL, V171, P5051, DOI 10.4049/jimmunol.171.10.5051
   Kalli KR, 2008, GYNECOL ONCOL, V108, P619, DOI 10.1016/j.ygyno.2007.11.020
   Keller AM, 2009, BLOOD, V113, P5167, DOI 10.1182/blood-2008-03-148007
   Kershaw MH, 2006, CLIN CANCER RES, V12, P6106, DOI 10.1158/1078-0432.CCR-06-1183
   Kochenderfer JN, 2010, BLOOD, V116, P4099, DOI 10.1182/blood-2010-04-281931
   Lecuroux C, 2009, BLOOD, V113, P3209, DOI 10.1182/blood-2008-07-167601
   Levine BL, 1997, J IMMUNOL, V159, P5921
   Maher J, 2002, NAT BIOTECHNOL, V20, P70, DOI 10.1038/nbt0102-70
   Markert S, 2008, ANTICANCER RES, V28, P3567
   Melani C, 1998, CANCER RES, V58, P4146
   Milone MC, 2009, MOL THER, V17, P1453, DOI 10.1038/mt.2009.83
   MIOTTI S, 1987, INT J CANCER, V39, P297, DOI 10.1002/ijc.2910390306
   Moeller M, 2004, CANCER GENE THER, V11, P371, DOI 10.1038/sj.cgt.7700710
   Ochsenbein AF, 2004, J EXP MED, V200, P1407, DOI 10.1084/jem.20040717
   Park JR, 2007, MOL THER, V15, P825, DOI 10.1038/sj.mt.6300104
   Parry RV, 2003, J IMMUNOL, V171, P166, DOI 10.4049/jimmunol.171.1.166
   Porter DL, 2011, NEW ENGL J MED, V365, P725, DOI 10.1056/NEJMoa1103849
   Powell DJ, 2005, BLOOD, V105, P241, DOI 10.1182/blood-2004-06-2482
   Pule MA, 2005, MOL THER, V12, P933, DOI 10.1016/j.ymthe.2005.04.016
   Ramakrishnan P, 2004, IMMUNITY, V21, P477, DOI 10.1016/j.immuni.2004.08.009
   Robbins PF, 2004, J IMMUNOL, V173, P7125, DOI 10.4049/jimmunol.173.12.7125
   ROSS JF, 1994, CANCER-AM CANCER SOC, V73, P2432, DOI 10.1002/1097-0142(19940501)73:9<2432::AID-CNCR2820730929>3.0.CO;2-S
   Savoldo B, 2011, J CLIN INVEST, V121, P1822, DOI 10.1172/JCI46110
   Shaffer DR, 2011, BLOOD, V117, P4304, DOI 10.1182/blood-2010-04-278218
   Song DG, 2011, CANCER RES, V71, P4617, DOI 10.1158/0008-5472.CAN-11-0422
   van Osterk MF, 2007, INT IMMUNOL, V19, P713, DOI 10.1093/intimm/dxm033
   VANLIER RAW, 1987, J IMMUNOL, V139, P1589
   WEITMAN SD, 1992, CANCER RES, V52, P3396
   Wu J, 1999, SCIENCE, V285, P730, DOI 10.1126/science.285.5428.730
   Yamada A, 2005, J IMMUNOL, V174, P1357, DOI 10.4049/jimmunol.174.3.1357
   Yuan Y, 2009, HUM PATHOL, V40, P1453, DOI 10.1016/j.humpath.2009.02.013
NR 50
TC 189
Z9 201
U1 2
U2 23
PU AMER SOC HEMATOLOGY
PI WASHINGTON
PA 2021 L ST NW, SUITE 900, WASHINGTON, DC 20036 USA
SN 0006-4971
EI 1528-0020
J9 BLOOD
JI Blood
PD JAN 19
PY 2012
VL 119
IS 3
BP 696
EP 706
DI 10.1182/blood-2011-03-344275
PG 11
WC Hematology
SC Hematology
GA 882WH
UT WOS:000299594100010
PM 22117050
DA 2021-05-03
ER

PT J
AU Daniels, TR
   Martinez-Maza, O
   Penichet, ML
AF Daniels, Tracy R.
   Martinez-Maza, Otoniel
   Penichet, Manuel L.
TI Animal models for IgE-meditated cancer immunotherapy
SO CANCER IMMUNOLOGY IMMUNOTHERAPY
LA English
DT Article
DE IgE; Animal models; Cancer; AllergoOncology; Immunotherapy
ID FC-EPSILON-RI; LOW-AFFINITY RECEPTOR; ANTIBODY-DEPENDENT CYTOTOXICITY;
   BIFUNCTIONAL FUSION PROTEIN; EPIDERMAL LANGERHANS CELLS; OVARIAN
   TUMOR-CELLS; CELLULAR CYTOTOXICITY; ALLERGEN PRESENTATION; MELANOMA
   PATIENTS; MURINE MAMMARY
AB Although most monoclonal antibodies developed for cancer therapy are of the IgG class, antibodies of the IgE class have certain properties that make them attractive as cancer therapeutics. These properties include the superior affinity for the Fc epsilon receptors (Fc epsilon Rs), the low serum level of IgE that minimizes competition of endogenous IgE for Fc epsilon R occupancy, and the ability to induce a broad and vigorous immune response through the interaction with multiple cells including mast cells, basophils, monocytes, macrophages, dendritic cells, and eosinophils. Tumor-targeted IgE antibodies are expected to harness the allergic response against tumors and activate a secondary, T-cell-mediated immune response. Importantly, the IgE antibody can be used for passive immunotherapy and as an adjuvant of cancer vaccines. However, there are important limitations in the use of animal models including the fact that human IgE does not interact with rodent Fc epsilon Rs and that there is a different cellular distribution of Fc epsilon Rs in humans and rodents. Despite these limitations, different murine models have been used with success to evaluate the in vivo anti-cancer activity of several IgE antibodies. These models include wild-type immunocompetent animals bearing syngeneic tumors, xenograft models using immunocompromised mice bearing human tumors and reconstituted with human effector cells, and human Fc epsilon RI alpha transgenic mice bearing syngeneic tumors. In addition, non-human primates such as cynomolgus monkeys can be potentially used for toxicological and pharmacokinetic studies. This article describes the advantages and disadvantages of these models and their use in evaluating the in vivo properties of IgE antibodies for cancer therapy.
C1 [Daniels, Tracy R.; Penichet, Manuel L.] Univ Calif Los Angeles, David Geffen Sch Med, Div Surg Oncol, Dept Surg, Los Angeles, CA 90095 USA.
   [Martinez-Maza, Otoniel; Penichet, Manuel L.] Univ Calif Los Angeles, David Geffen Sch Med, Dept Microbiol Immunol & Mol Genet, Los Angeles, CA 90095 USA.
   [Martinez-Maza, Otoniel; Penichet, Manuel L.] Univ Calif Los Angeles, Jonsson Comprehens Canc Ctr, Los Angeles, CA 90095 USA.
   [Martinez-Maza, Otoniel] Univ Calif Los Angeles, David Geffen Sch Med, Dept Obstet & Gynecol, Los Angeles, CA 90095 USA.
   [Martinez-Maza, Otoniel] Univ Calif Los Angeles, Dept Epidemiol, Sch Publ Hlth, Los Angeles, CA 90095 USA.
   [Penichet, Manuel L.] Univ Calif Los Angeles, Inst Mol Biol, Los Angeles, CA 90095 USA.
RP Penichet, ML (corresponding author), Univ Calif Los Angeles, David Geffen Sch Med, Div Surg Oncol, Dept Surg, 10833 Le Conte Ave,CHS 54-140,Box 951782, Los Angeles, CA 90095 USA.
EM penichet@mednet.ucla.edu
RI Martinez-Maza, Otoniel/B-2667-2009; Penichet, Manuel L/L-4944-2018
OI Martinez-Maza, Otoniel/0000-0003-1364-0675; Daniels-Wells,
   Tracy/0000-0002-8277-9702
FU NIH/NCIUnited States Department of Health & Human ServicesNational
   Institutes of Health (NIH) - USANIH National Cancer Institute (NCI)
   [K01CA138559, R41CA137881, R01CA1368413, R01CA57152, R01CA121195]; Susan
   G. Komen Breast Cancer FoundationSusan G. Komen Breast Cancer Foundation
   [BCTR0706771]; NIHUnited States Department of Health & Human
   ServicesNational Institutes of Health (NIH) - USA [D43TW000013-S1];
   FOGARTY INTERNATIONAL CENTERUnited States Department of Health & Human
   ServicesNational Institutes of Health (NIH) - USANIH Fogarty
   International Center (FIC) [D43TW000013] Funding Source: NIH RePORTER;
   NATIONAL CANCER INSTITUTEUnited States Department of Health & Human
   ServicesNational Institutes of Health (NIH) - USANIH National Cancer
   Institute (NCI) [R41CA137881, K01CA138559, R01CA121195, R01CA136841,
   R01CA057152] Funding Source: NIH RePORTER
FX Our work has been supported in part by the NIH/NCI grants K01CA138559,
   R41CA137881, R01CA1368413, K01CA138559, R01CA57152, R01CA121195, the
   Susan G. Komen Breast Cancer Foundation Basic, Clinical and
   Translational Research Grant BCTR0706771, and the NIH Fogarty AITRP-AIDS
   Malignancies Program D43TW000013-S1.
CR Achatz G, 2010, CANCER AND IGE: INTRODUCING THE CONCEPT OF ALLERGOONCOLOGY, P13, DOI 10.1007/978-1-60761-451-7_2
   Adams CW, 2006, CANCER IMMUNOL IMMUN, V55, P717, DOI 10.1007/s00262-005-0058-x
   Allen LC, 2007, J ALLERGY CLIN IMMUN, V120, P462, DOI 10.1016/j.jaci.2007.04.019
   Berek J, 2009, J CLIN ONCOL, V27, P418, DOI 10.1200/JCO.2008.17.8400
   BETTLER B, 1989, P NATL ACAD SCI USA, V86, P7566, DOI 10.1073/pnas.86.19.7566
   Bieber T, 1997, IMMUNOL TODAY, V18, P311, DOI 10.1016/S0167-5699(97)01046-3
   Bieber T, 1997, INT ARCH ALLERGY IMM, V113, P30, DOI 10.1159/000237500
   Braen APJM, 2010, INT J TOXICOL, V29, P259, DOI 10.1177/1091581810361527
   Braly P, 2009, J IMMUNOTHER, V32, P54, DOI 10.1097/CJI.0b013e31818b3dad
   Chen QF, 2009, P NATL ACAD SCI USA, V106, P21783, DOI 10.1073/pnas.0912274106
   CONRAD DH, 1983, J IMMUNOL, V130, P327
   CONRAD DH, 1990, ANNU REV IMMUNOL, V8, P623, DOI 10.1146/annurev.immunol.8.1.623
   Cooper PJ, 2008, ALLERGY, V63, P409, DOI 10.1111/j.1398-9995.2007.01601.x
   Daniels TR, 2011, CANC IMMUNOL IMMUNOT
   Daniels TR, 2010, CANCER AND IGE: INTRODUCING THE CONCEPT OF ALLERGOONCOLOGY, P159, DOI 10.1007/978-1-60761-451-7_7
   DELESPESSE G, 1992, IMMUNOL REV, V125, P77, DOI 10.1111/j.1600-065X.1992.tb00626.x
   Dombrowicz D, 1996, J IMMUNOL, V157, P1645
   Dombrowicz D, 2000, J IMMUNOL, V165, P1266, DOI 10.4049/jimmunol.165.3.1266
   Dombrowicz D, 1998, IMMUNITY, V8, P517, DOI 10.1016/S1074-7613(00)80556-7
   DOMBROWICZ D, 1993, CELL, V75, P969, DOI 10.1016/0092-8674(93)90540-7
   ESHHAR Z, 1993, P NATL ACAD SCI USA, V90, P720, DOI 10.1073/pnas.90.2.720
   FungLeung WP, 1996, J EXP MED, V183, P49, DOI 10.1084/jem.183.1.49
   Fuss Ivan J, 2009, Curr Protoc Immunol, VChapter 7, DOI 10.1002/0471142735.im0701s85
   Gong JA, 2010, BMC IMMUNOL, V11, DOI 10.1186/1471-2172-11-34
   Gould HJ, 2008, NAT REV IMMUNOL, V8, P205, DOI 10.1038/nri2273
   Gould HJ, 2003, ANNU REV IMMUNOL, V21, P579, DOI 10.1146/annurev.immunol.21.120601.141103
   Gould HJ, 1999, EUR J IMMUNOL, V29, P3527, DOI 10.1002/(SICI)1521-4141(199911)29:11<3527::AID-IMMU3527>3.3.CO;2-X
   HAKIMI J, 1990, J BIOL CHEM, V265, P22079
   Hardwick N, 2011, IMMUNOTHERAPY-UK, V3, P731, DOI [10.2217/imt.11.62, 10.2217/IMT.11.62]
   Helguera G, 2006, MOL CANCER THER, V5, P1029, DOI 10.1158/1535-7163.MCT-05-0488
   HELGUERA G, 2010, ENCY IND BIOTECHNOLO
   Helguera G, 2007, CANCER IMMUNOL IMMUN, V56, P1507, DOI 10.1007/s00262-007-0297-0
   Hibbert RG, 2005, J EXP MED, V202, P751, DOI 10.1084/jem.20050811
   HOGARTH PM, 1982, J NATL CANCER I, V69, P619
   Hoopmann M, 2010, EUR J CANCER CARE, V19, P809, DOI 10.1111/j.1365-2354.2009.01112.x
   Hynes NE, 2005, NAT REV CANCER, V5, P341, DOI 10.1038/nrc1609
   Jackson David J., 1997, Human Antibodies, V8, P181
   Jensen-Jarolim E, 2008, ALLERGY, V63, P1255, DOI 10.1111/j.1398-9995.2008.01768.x
   Jensen-Jarolim E, 2010, CANCER AND IGE: INTRODUCING THE CONCEPT OF ALLERGOONCOLOGY, P1, DOI 10.1007/978-1-60761-451-7_1
   Karagiannis SN, 2003, EUR J IMMUNOL, V33, P1030, DOI 10.1002/eji.200323185
   Karagiannis SN, 2008, CANCER IMMUNOL IMMUN, V57, P247, DOI 10.1007/s00262-007-0371-7
   Karagiannis SN, 2007, J IMMUNOL, V179, P2832, DOI 10.4049/jimmunol.179.5.2832
   Kershaw MH, 1998, ONCOL RES, V10, P133
   Kershaw MH, 1996, J LEUKOCYTE BIOL, V60, P721
   Kinet JP, 1999, ANNU REV IMMUNOL, V17, P931, DOI 10.1146/annurev.immunol.17.1.931
   King DM, 2004, J CLIN ONCOL, V22, P4463, DOI 10.1200/JCO.2004.11.035
   Lafky JM, 2008, BBA-REV CANCER, V1785, P232, DOI 10.1016/j.bbcan.2008.01.001
   Lennon S, 2009, J CLIN ONCOL, V27, P1685, DOI 10.1200/JCO.2008.16.8351
   Manz RA, 2005, ANNU REV IMMUNOL, V23, P367, DOI 10.1146/annurev.immunol.23.021704.115723
   MATHIESON BJ, 1978, J EXP MED, V147, P1267, DOI 10.1084/jem.147.4.1267
   MAURER D, 1995, J IMMUNOL, V154, P6285
   Maurer D, 1996, J IMMUNOL, V157, P607
   McCloskey N, 2007, J BIOL CHEM, V282, P24083, DOI 10.1074/jbc.M703195200
   MOUNT PF, 1994, CANCER RES, V54, P6160
   NAGY E, 1991, CANCER IMMUNOL IMMUN, V34, P63, DOI 10.1007/BF01741326
   Nigro EA, 2009, J IMMUNOL, V183, P4530, DOI 10.4049/jimmunol.0900842
   PANACCIO M, 1987, P NATL ACAD SCI USA, V84, P6874, DOI 10.1073/pnas.84.19.6874
   Preithner S, 2006, MOL IMMUNOL, V43, P1183, DOI 10.1016/j.molimm.2005.07.010
   RAVETCH JV, 1991, ANNU REV IMMUNOL, V9, P457, DOI 10.1146/annurev.iy.09.040191.002325
   Reali E, 2001, CANCER RES, V61, P5517
   Tang Y, 2007, J IMMUNOL, V179, P2815, DOI 10.4049/jimmunol.179.5.2815
   Teng MWL, 2006, HUM GENE THER, V17, P1134, DOI 10.1089/hum.2006.17.1134
   TOPALIAN SL, 1990, J IMMUNOL, V144, P4487
   Triulzi C, 2010, CANCER RES, V70, P7431, DOI 10.1158/0008-5472.CAN-10-0493
   Turner MC, 2010, CANCER AND IGE: INTRODUCING THE CONCEPT OF ALLERGOONCOLOGY, P47, DOI 10.1007/978-1-60761-451-7_4
   WANG B, 1992, J EXP MED, V175, P1353, DOI 10.1084/jem.175.5.1353
   Watanabe N, 2005, TRENDS PARASITOL, V21, P175, DOI 10.1016/j.pt.2005.02.010
   WEICHMAN BM, 1982, J PHARMACOL EXP THER, V221, P295
   Yoshimoto T, 2009, NAT IMMUNOL, V10, P706, DOI 10.1038/ni.1737
   Zhang K, 2004, J ALLERGY CLIN IMMUN, V114, P321, DOI 10.1016/j.jaci.2004.03.058
   Zhu DC, 2002, NAT MED, V8, P518, DOI 10.1038/nm0502-518
NR 71
TC 11
Z9 11
U1 0
U2 8
PU SPRINGER
PI NEW YORK
PA 233 SPRING ST, NEW YORK, NY 10013 USA
SN 0340-7004
J9 CANCER IMMUNOL IMMUN
JI Cancer Immunol. Immunother.
PD SEP
PY 2012
VL 61
IS 9
BP 1535
EP 1546
DI 10.1007/s00262-011-1169-1
PG 12
WC Oncology; Immunology
SC Oncology; Immunology
GA 995BK
UT WOS:000307981300019
PM 22193986
OA Green Accepted
DA 2021-05-03
ER

PT J
AU Wang, K
   Bodempudi, V
   Liu, ZG
   Borrego-Diaz, E
   Yamoutpoor, F
   Meyer, A
   Woo, RA
   Pan, W
   Dudek, AZ
   Olyaee, MS
   Esfandyari, T
   Farassati, F
AF Wang, Kun
   Bodempudi, Vidya
   Liu, Zhengian
   Borrego-Diaz, Emma
   Yamoutpoor, Farnaz
   Meyer, Anna
   Woo, Richard A.
   Pan, Weihong
   Dudek, Arkadiusz Z.
   Olyaee, Mojtaba S.
   Esfandyari, Tuba
   Farassati, Faris
TI Inhibition of Mesothelin as a Novel Strategy for Targeting Cancer Cells
SO PLOS ONE
LA English
DT Article
ID RAF-MEK-ERK; HUMAN LUNG-CANCER; ENDOPLASMIC-RETICULUM;
   PANCREATIC-CANCER; OVARIAN-CANCER; MONOCLONAL-ANTIBODY;
   ANTITUMOR-ACTIVITY; TUMOR PROGRESSION; IMMUNOTOXIN SS1P; HIGH-AFFINITY
AB Mesothelin, a differentiation antigen present in a series of malignancies such as mesothelioma, ovarian, lung and pancreatic cancer, has been studied as a marker for diagnosis and a target for immunotherapy. We, however, were interested in evaluating the effects of direct targeting of Mesothelin on the viability of cancer cells as the first step towards developing a novel therapeutic strategy. We report here that gene specific silencing for Mesothelin by distinct methods (siRNA and microRNA) decreased viability of cancer cells from different origins such as mesothelioma (H2373), ovarian cancer (Skov3 and Ovcar-5) and pancreatic cancer (Miapaca2 and Panc-1). Additionally, the invasiveness of cancer cells was also significantly decreased upon such treatment. We then investigated pro-oncogenic signaling characteristics of cells upon mesothelin-silencing which revealed a significant decrease in phospho-ERK1 and PI3K/AKT activity. The molecular mechanism of reduced invasiveness was connected to the reduced expression of beta-Catenin, an important marker of EMT (epithelial-mesenchymal transition). Ero1, a protein involved in clearing unfolded proteins and a member of the ER-Stress (endoplasmic reticulum-stress) pathway was also markedly reduced. Furthermore, Mesothelin silencing caused a significant increase in fraction of cancer cells in S-phase. In next step, treatment of ovarian cancer cells (OVca429) with a lentivirus expressing anti-mesothelin microRNA resulted in significant loss of viability, invasiveness, and morphological alterations. Therefore, we propose the inhibition of Mesothelin as a potential novel strategy for targeting human malignancies.
C1 [Wang, Kun; Liu, Zhengian; Borrego-Diaz, Emma; Yamoutpoor, Farnaz; Pan, Weihong; Olyaee, Mojtaba S.; Esfandyari, Tuba; Farassati, Faris] Univ Kansas, Med Ctr, Dept Med, Mol Med Lab,Div Gastroenterol, Kansas City, KS 66103 USA.
   [Wang, Kun; Liu, Zhengian; Borrego-Diaz, Emma; Yamoutpoor, Farnaz; Pan, Weihong; Olyaee, Mojtaba S.; Esfandyari, Tuba; Farassati, Faris] Univ Kansas, Med Ctr, Div Hematol Oncol, Dept Med, Kansas City, KS 66103 USA.
   [Bodempudi, Vidya; Meyer, Anna; Dudek, Arkadiusz Z.] Univ Minnesota, Dept Med, Minneapolis, MN 55455 USA.
   [Woo, Richard A.] So Illinois Univ, Med Ctr, Springfield, IL USA.
RP Wang, K (corresponding author), Univ Kansas, Med Ctr, Dept Med, Mol Med Lab,Div Gastroenterol, Kansas City, KS 66103 USA.
EM ffarassati@kumc.edu
RI Wang, Kun/H-5227-2016
FU Mesothelioma Applied Research Foundation (MARF); Marsha Rivkin Institute
   for Ovarian Cancer (MRC); Flight attendant Medical Research Institute
   (FAMRI); All in For Cure
FX Research at F. Farassati's laboratory is supported by "All in For Cure",
   "Mesothelioma Applied Research Foundation (MARF)", "Marsha Rivkin
   Institute for Ovarian Cancer (MRC)" and "Flight attendant Medical
   Research Institute (FAMRI)". The funders had no role in study design,
   data collection and analysis, decision to publish, or preparation of the
   manuscript.
CR Abdel-Azeez HA, 2010, ASIAN PAC J CANCER P, V11, P111
   Alvarado Y, 2007, EXPERT OPIN EMERG DR, V12, P271, DOI 10.1517/14728214.12.2.271
   Alves CC, 2009, FRONT BIOSCI-LANDMRK, V14, P3041, DOI 10.2741/3433
   Araki K, 2011, J BIOL CHEM
   Baba K, 2012, J SURG ONCOL, V105, P195, DOI 10.1002/jso.22024
   Banhegyi G, 2007, ANN NY ACAD SCI, V1113, P58, DOI 10.1196/annals.1391.007
   Bartel DP, 2009, CELL, V136, P215, DOI 10.1016/j.cell.2009.01.002
   Bera TK, 2000, MOL CELL BIOL, V20, P2902, DOI 10.1128/MCB.20.8.2902-2906.2000
   Bharadwaj U, 2011, MOL CANCER, V10, DOI 10.1186/1476-4598-10-106
   Bharadwaj U, 2011, CARCINOGENESIS, V32, P1013, DOI 10.1093/carcin/bgr075
   Bodempudi V, 2009, MOL CELL BIOL, V29, P3964, DOI 10.1128/MCB.01153-08
   Boelens J, 2007, IN VIVO, V21, P215
   Bolos V, 2003, J CELL SCI, V116, P499, DOI 10.1242/jcs.00224
   Breidenbach M, 2005, GENE THER, V12, P187, DOI 10.1038/sj.gt.3302404
   Carthew RW, 2009, CELL, V136, P642, DOI 10.1016/j.cell.2009.01.035
   Chang F, 2003, LEUKEMIA, V17, P590, DOI 10.1038/sj.leu.2402824
   CHANG K, 1992, INT J CANCER, V50, P373, DOI 10.1002/ijc.2910500308
   Chang K, 1996, P NATL ACAD SCI USA, V93, P136, DOI 10.1073/pnas.93.1.136
   Chang MC, 2011, BIOCH J
   Couto LB, 2010, CURR OPIN PHARMACOL, V10, P534, DOI 10.1016/j.coph.2010.06.007
   Debacq-Chainiaux F, 2010, ADV EXP MED BIOL, V694, P126
   Fan D, 2002, MOL CANCER THER, V1, P595
   Glass JP, 2011, INT J SURG PATHOL
   Gubbels JAA, 2006, MOL CANCER, V5, DOI 10.1186/1476-4598-5-50
   Hall A, 2009, CANCER METAST REV, V28, P5, DOI 10.1007/s10555-008-9166-3
   Hassan R, 1999, INT J CANCER, V80, P559, DOI 10.1002/(SICI)1097-0215(19990209)80:4<559::AID-IJC13>3.0.CO;2-Y
   Hassan R, 2002, CLIN CANCER RES, V8, P3520
   Hassan R, 2000, J IMMUNOTHER, V23, P473, DOI 10.1097/00002371-200007000-00011
   Hassan R, 2007, CLIN CANCER RES, V13, P5144, DOI 10.1158/1078-0432.CCR-07-0869
   Hassan R, 2006, CLIN CANCER RES, V12, P4983, DOI 10.1158/1078-0432.CCR-06-0441
   Hassan R, 2010, CLIN CANCER RES, V16, P6132, DOI 10.1158/1078-0432.CCR-10-2275
   Hellstrom Ingegerd, 2011, Expert Opin Med Diagn, V5, P227, DOI 10.1517/17530059.2011.559459
   Hilger RA, 2002, ONKOLOGIE, V25, P511, DOI 10.1159/000068621
   Ho M, 2007, CLIN CANCER RES, V13, P1571, DOI 10.1158/1078-0432.CCR-06-2161
   Hokaiwado N, 2008, IDRUGS, V11, P274
   Iacobuzio-Donahue CA, 2003, CANCER RES, V63, P8614
   KARLAN BY, 1988, GYNECOL ONCOL, V31, P103, DOI 10.1016/0090-8258(88)90276-4
   KOHNO K, 1993, MOL CELL BIOL, V13, P877, DOI 10.1128/MCB.13.2.877
   Koumenis C, 2006, CURR MOL MED, V6, P55, DOI 10.2174/156652406775574604
   Kreitman RJ, 2009, CLIN CANCER RES, V15, P5274, DOI 10.1158/1078-0432.CCR-09-0062
   Lee AS, 2006, CANCER BIOL THER, V5, P721, DOI 10.4161/cbt.5.7.3120
   Mak BC, 2003, J BIOL CHEM, V278, P5947, DOI 10.1074/jbc.C200473200
   Micalizzi DS, 2010, J MAMMARY GLAND BIOL, V15, P117, DOI 10.1007/s10911-010-9178-9
   Muminova ZE, 2004, BMC CANCER, V4, DOI 10.1186/1471-2407-4-19
   Ni M, 2007, FEBS LETT, V581, P3641, DOI 10.1016/j.febslet.2007.04.045
   Prieve Mary G, 2003, BMC Dev Biol, V3, P2, DOI 10.1186/1471-213X-3-2
   Quintela-Fandino M, 2010, CLIN TRANSL ONCOL, V12, P662, DOI 10.1007/s12094-010-0575-8
   Roberts PJ, 2007, ONCOGENE, V26, P3291, DOI 10.1038/sj.onc.1210422
   Rovira C, 2010, IUBMB LIFE, V62, P859, DOI 10.1002/iub.399
   Rump A, 2004, J BIOL CHEM, V279, P9190, DOI 10.1074/jbc.M312372200
   Scharovsky OG, 2000, J BIOMED SCI, V7, P292, DOI 10.1007/BF02253247
   Singh A, 2010, ONCOGENE, V29, P4741, DOI 10.1038/onc.2010.215
   Yamada S, 2011, CLIN CHEM LAB MED
   Yamashita Y, 2000, BIOCHEM BIOPH RES CO, V275, P134, DOI 10.1006/bbrc.2000.3280
   Yamoutpour F, 2008, MOL CANCER THER, V7, P3586, DOI 10.1158/1535-7163.MCT-08-0653
   Yilmaz M, 2009, CANCER METAST REV, V28, P15, DOI 10.1007/s10555-008-9169-0
   Zebisch A, 2007, CURR MED CHEM, V14, P601, DOI 10.2174/092986707780059670
NR 57
TC 31
Z9 32
U1 0
U2 10
PU PUBLIC LIBRARY SCIENCE
PI SAN FRANCISCO
PA 1160 BATTERY STREET, STE 100, SAN FRANCISCO, CA 94111 USA
SN 1932-6203
J9 PLOS ONE
JI PLoS One
PD APR 2
PY 2012
VL 7
IS 4
AR e33214
DI 10.1371/journal.pone.0033214
PG 11
WC Multidisciplinary Sciences
SC Science & Technology - Other Topics
GA 952GU
UT WOS:000304780500015
PM 22485139
OA DOAJ Gold, Green Published
DA 2021-05-03
ER

PT J
AU Lanitis, E
   Poussin, M
   Hagemann, IS
   Coukos, G
   Sandaltzopoulos, R
   Scholler, N
   Powell, DJ
AF Lanitis, Evripidis
   Poussin, Mathilde
   Hagemann, Ian S.
   Coukos, George
   Sandaltzopoulos, Raphael
   Scholler, Nathalie
   Powell, Daniel J., Jr.
TI Redirected Antitumor Activity of Primary Human Lymphocytes Transduced
   With a Fully Human Anti-mesothelin Chimeric Receptor
SO MOLECULAR THERAPY
LA English
DT Article
ID IN-VIVO PERSISTENCE; MODIFIED T-CELLS; PHASE-I; RECOMBINANT IMMUNOTOXIN;
   ADOPTIVE IMMUNOTHERAPY; CD28 COSTIMULATION; CO-STIMULATION; OVARIAN;
   EXPRESSION; SURVIVAL
AB Cancer regression by gene-modified T cells bearing a chimeric antigen receptor (CAR) exodomain of mouse origin can be limited by the induction of transgene immunogenicity resulting in poor persistence and function in vivo. The development of functionally-active CAR of human origin can address this issue. Here, we constructed and evaluated fully human anti-mesothelin CARs comprised of a human mesothelin-specific single-chain antibody variable fragment (P4 scFv) coupled to T cell signaling domains. Primary human T cells expressing P4 CAR specifically produced proinflammatory cytokines, degranulated and exerted potent cytolytic functions when cultured with mesothelin-expressing tumors in vitro. P4 CAR T cells also mediated bystander killing of mesothelin-negative cancer cells during coculture. CAR reactivity was not abrogated by soluble tumor-secreted or recombinant mesothelin protein even at supraphysiological levels. Importantly, adoptive transfer of P4 CAR-expressing T cells mediated the regression of large, established tumor in the presence of soluble mesothelin in a xenogenic model of human ovarian cancer. Thus, primary human T cells expressing fully human anti-mesothelin CAR efficiently kill mesothelin-expressing tumors in vitro and in vivo and have the potential to overcome the issue of transgene immunogenicity that may limit CAR T cell trials that utilize scFvs of mouse origin. Received 31 May 2011; accepted 28 October 2011; published online 29 November 2011. doi:10.1038/mt.2011.256
C1 [Lanitis, Evripidis; Poussin, Mathilde; Coukos, George; Scholler, Nathalie; Powell, Daniel J., Jr.] Univ Penn, Dept Obstet & Gynecol, Ovarian Canc Res Ctr, Philadelphia, PA 19104 USA.
   [Lanitis, Evripidis; Sandaltzopoulos, Raphael] Democritus Univ Thrace, Dept Mol Biol & Genet, Alexandroupolis, Greece.
   [Hagemann, Ian S.; Powell, Daniel J., Jr.] Univ Penn, Dept Pathol & Lab Med, Abramson Canc Ctr, Philadelphia, PA 19104 USA.
RP Powell, DJ (corresponding author), Univ Penn, Dept Obstet & Gynecol, Ovarian Canc Res Ctr, Rm 1313 BRB 2-3,421 Curie Blvd, Philadelphia, PA 19104 USA.
EM poda@mail.med.upenn.edu
RI Coukos, George/ABG-7389-2020; Scholler, Nathalie/O-9003-2014
OI Coukos, George/0000-0001-8813-7367; Hagemann, Ian/0000-0002-3855-9745
FU W. W. Smith Charitable Trust; Sandy Rollman Ovarian Cancer Foundation;
   Fox Chase Cancer Center [P50 CA083638]; University of Pennsylvania
   Ovarian Cancer SPORE [P50 CA083638]; NATIONAL CANCER INSTITUTEUnited
   States Department of Health & Human ServicesNational Institutes of
   Health (NIH) - USANIH National Cancer Institute (NCI) [P50CA083638]
   Funding Source: NIH RePORTER
FX The authors gratefully acknowledge Drs Carl H. June, Michael Kalos,
   Gwenn Danet-Desnoyers, Steven M. Albelda, Edmund K. Moon, Michael C.
   Milone, and De-Gang Song, as well as Denarda Dangaj, for helpful
   suggestions, discussions and reagents. This work was supported by grants
   from the W. W. Smith Charitable Trust, the Sandy Rollman Ovarian Cancer
   Foundation and the Joint Fox Chase Cancer Center, and University of
   Pennsylvania Ovarian Cancer SPORE (P50 CA083638).
CR AlvarezVallina L, 1996, EUR J IMMUNOL, V26, P2304, DOI 10.1002/eji.1830261006
   Argani P, 2001, CLIN CANCER RES, V7, P3862
   Beecham EJ, 2000, J IMMUNOTHER, V23, P631, DOI 10.1097/00002371-200011000-00004
   Bergan L, 2007, CANCER LETT, V255, P263, DOI 10.1016/j.canlet.2007.04.012
   Betts MR, 2003, J IMMUNOL METHODS, V281, P65, DOI 10.1016/S0022-1759(03)00265-5
   Carpenito C, 2009, P NATL ACAD SCI USA, V106, P3360, DOI 10.1073/pnas.0813101106
   Chang K, 1996, P NATL ACAD SCI USA, V93, P136, DOI 10.1073/pnas.93.1.136
   Cheng WF, 2009, BRIT J CANCER, V100, P1144, DOI 10.1038/sj.bjc.6604964
   Chowdhury PS, 1998, P NATL ACAD SCI USA, V95, P669, DOI 10.1073/pnas.95.2.669
   Feldhaus MJ, 2003, NAT BIOTECHNOL, V21, P163, DOI 10.1038/nbt785
   GROSS G, 1989, P NATL ACAD SCI USA, V86, P10024, DOI 10.1073/pnas.86.24.10024
   Han LY, 2008, CLIN CANCER RES, V14, P3372, DOI 10.1158/1078-0432.CCR-07-4433
   Hassan R, 2005, APPL IMMUNOHISTO M M, V13, P243, DOI 10.1097/01.pai.00000141545.36485.d6
   Hassan R, 2006, CLIN CANCER RES, V12, P447, DOI 10.1158/1078-0432.CCR-05-1477
   Hassan R, 2007, CLIN CANCER RES, V13, P5144, DOI 10.1158/1078-0432.CCR-07-0869
   Hellstrom I, 2008, BIOCHEM BIOPH RES CO, V376, P629, DOI 10.1016/j.bbrc.2008.08.080
   Hino O, 2008, BIOCHEM BIOPH RES CO, V376, P630, DOI 10.1016/j.bbrc.2008.08.081
   Ho M, 2007, CLIN CANCER RES, V13, P1571, DOI 10.1158/1078-0432.CCR-06-2161
   Hombach A, 1998, CANCER RES, V58, P1116
   Jackaman C, 2003, J IMMUNOL, V171, P5051, DOI 10.4049/jimmunol.171.10.5051
   Jena B, 2010, BLOOD, V116, P1035, DOI 10.1182/blood-2010-01-043737
   Johnson LA, 2006, J IMMUNOL, V177, P6548, DOI 10.4049/jimmunol.177.9.6548
   Kaneko O, 2009, J BIOL CHEM, V284, P3739, DOI 10.1074/jbc.M806776200
   Kershaw MH, 2006, CLIN CANCER RES, V12, P6106, DOI 10.1158/1078-0432.CCR-06-1183
   Kowolik CM, 2006, CANCER RES, V66, P10995, DOI 10.1158/0008-5472.CAN-06-0160
   Kreitman RJ, 2009, CLIN CANCER RES, V15, P5274, DOI 10.1158/1078-0432.CCR-09-0062
   Lamers CH, 2006, J CLIN ONCOL, V24, pe20, DOI DOI 10.1200/JCO.2006.05.9964
   Lamers CHJ, 2007, CANCER IMMUNOL IMMUN, V56, P1875, DOI 10.1007/s00262-007-0330-3
   Lamers CHJ, 2011, BLOOD, V117, P72, DOI 10.1182/blood-2010-07-294520
   Levine BL, 1997, J IMMUNOL, V159, P5921
   Mansoor W, 2005, BRIT J CANCER, V93, P1085, DOI 10.1038/sj.bjc.6602839
   Milone MC, 2009, MOL THER, V17, P1453, DOI 10.1038/mt.2009.83
   Nolan KF, 1999, CLIN CANCER RES, V5, P3928
   Park JR, 2007, MOL THER, V15, P825, DOI 10.1038/sj.mt.6300104
   Parkhurst MR, 2011, MOL THER, V19, P620, DOI 10.1038/mt.2010.272
   Robinson BWS, 2005, LUNG CANCER, V49, pS109, DOI 10.1016/j.lungcan.2005.03.020
   Rump A, 2004, J BIOL CHEM, V279, P9190, DOI 10.1074/jbc.M312372200
   Scholler N, 1999, P NATL ACAD SCI USA, V96, P11531, DOI 10.1073/pnas.96.20.11531
   Scholler N, 2006, J IMMUNOL METHODS, V317, P132, DOI 10.1016/j.jim.2006.10.003
   Song DG, 2011, CANCER RES, V71, P4617, DOI 10.1158/0008-5472.CAN-11-0422
   Thomas AM, 2004, J EXP MED, V200, P297, DOI 10.1084/jem.20031435
   Turatti F, 2005, J GENE MED, V7, P158, DOI 10.1002/jgm.647
   Westwood JA, 2009, J IMMUNOTHER, V32, P292, DOI 10.1097/CJI.0b013e31819b7c8e
   Yen MJ, 2006, CLIN CANCER RES, V12, P827, DOI 10.1158/1078-0432.CCR-05-1397
NR 44
TC 108
Z9 113
U1 2
U2 17
PU CELL PRESS
PI CAMBRIDGE
PA 50 HAMPSHIRE ST, FLOOR 5, CAMBRIDGE, MA 02139 USA
SN 1525-0016
EI 1525-0024
J9 MOL THER
JI Mol. Ther.
PD MAR
PY 2012
VL 20
IS 3
BP 633
EP 643
DI 10.1038/mt.2011.256
PG 11
WC Biotechnology & Applied Microbiology; Genetics & Heredity; Medicine,
   Research & Experimental
SC Biotechnology & Applied Microbiology; Genetics & Heredity; Research &
   Experimental Medicine
GA 901EE
UT WOS:000300943700018
PM 22127019
OA Green Published, Other Gold
DA 2021-05-03
ER

PT J
AU Le, DT
   Brockstedt, DG
   Nir-Paz, R
   Hampl, J
   Mathur, S
   Nemunaitis, J
   Sterman, DH
   Hassan, R
   Lutz, E
   Moyer, B
   Giedlin, M
   Louis, JL
   Sugar, EA
   Pons, A
   Cox, AL
   Levine, J
   Murphy, AL
   Illei, P
   Dubensky, TW
   Eiden, JE
   Jaffee, EM
   Laheru, DA
AF Le, Dung T.
   Brockstedt, Dirk G.
   Nir-Paz, Ran
   Hampl, Johannes
   Mathur, Shruti
   Nemunaitis, John
   Sterman, Daniel H.
   Hassan, Raffit
   Lutz, Eric
   Moyer, Bentley
   Giedlin, Martin
   Louis, Jana-Lynn
   Sugar, Elizabeth A.
   Pons, Alice
   Cox, Andrea L.
   Levine, Jordana
   Murphy, Aimee Luck
   Illei, Peter
   Dubensky, Thomas W., Jr.
   Eiden, Joseph E.
   Jaffee, Elizabeth M.
   Laheru, Daniel A.
TI A Live-Attenuated Listeria Vaccine (ANZ-100) and a Live-Attenuated
   Listeria Vaccine Expressing Mesothelin (CRS-207) for Advanced Cancers:
   Phase I Studies of Safety and Immune Induction
SO CLINICAL CANCER RESEARCH
LA English
DT Article
ID SECRETING TUMOR VACCINE; CELL-MEDIATED-IMMUNITY; PANCREATIC-CANCER;
   MONOCYTOGENES; IMMUNOTHERAPY; ACTIVATION; INFECTION; TRIAL;
   ADENOCARCINOMAS; IDENTIFICATION
AB Purpose: Listeria monocytogenes (Lm)-based vaccines stimulate both innate and adaptive immunity. ANZ-100 is a live-attenuated Lm strain (Lm Delta actA/Delta inlB). Uptake by phagocytes in the liver results in local inflammatory responses and activation and recruitment of natural killer (NK) and T cells, in association with increased survival of mice bearing hepatic metastases. The Lm Delta actA/Delta inlB strain, engineered to express human mesothelin (CRS-207), a tumor-associated antigen expressed by a variety of tumors, induces mesothelin-specific T-cell responses against mesothelin-expressing murine tumors. These two phase 1 studies test ANZ-100 and CRS-207 in subjects with liver metastases and mesothelin-expressing cancers, respectively.
   Experimental Design: A single intravenous injection of ANZ-100 was evaluated in a dose escalation study in subjects with liver metastases. Nine subjects received 1 x 10(6), 3 x 10(7), or 3 x 10(8) colony-forming units (cfu). CRS-207 was evaluated in a dose-escalation study in subjects with mesothelioma, lung, pancreatic, or ovarian cancers. Seventeen subjects received up to 4 doses of 1 x 10(8), 3 x 10(8), 1 x 10(9), or 1 x 10(10) cfu.
[truncated: 157,235 more chars]
