# Supplementary material for: Evolution of Immunotherapy for Ovarian Cancer from a Bird’s-Eye Perspective: A Text-Mining Analysis of Publication Trends and Topics
Source: Front Oncol. 2022 Feb 24;12:795129. doi: 10.3389/fonc.2022.795129 (PMC8907843; doi:10.3389/fonc.2022.795129)
Supplement: Supplementary file 1 [file DataSheet_1.zip › raw data/download2009u66pt1.txt]

PT J
AU Pulaski, HL
   Spahlinger, G
   Silva, IA
   McLean, K
   Kueck, AS
   Reynolds, RK
   Coukos, G
   Conejo-Garcia, JR
   Buckanovich, RJ
AF Pulaski, Heather L.
   Spahlinger, Gregory
   Silva, Ines A.
   McLean, Karen
   Kueck, Angela S.
   Reynolds, R. Kevin
   Coukos, George
   Conejo-Garcia, Jose R.
   Buckanovich, Ronald J.
TI Identifying alemtuzumab as an anti-myeloid cell antiangiogenic therapy
   for the treatment of ovarian cancer
SO JOURNAL OF TRANSLATIONAL MEDICINE
LA English
DT Article
ID CHRONIC LYMPHOCYTIC-LEUKEMIA; HUMAN PERIPHERAL-BLOOD; REGULATORY
   T-CELLS; TUMOR ANGIOGENESIS; TIE2-EXPRESSING MONOCYTES; VASCULAR
   LEUKOCYTES; DENDRITIC CELLS; MYELOID CELLS; MATRIX-METALLOPROTEINASE-9;
   VASCULOGENESIS
AB Background: Murine studies suggest that myeloid cells such as vascular leukocytes (VLC) and Tie2(+) monocytes play a critical role in tumor angiogenesis and vasculogenesis. Myeloid cells are a primary cause of resistance to anti-VEGF therapy. The elimination of these cells from the tumor microenvironment significantly restricts tumor growth in both spontaneous and xenograft murine tumor models. Thus animal studies indicate that myeloid cells are potential therapeutic targets for solid tumor therapy. Abundant VLC and Tie2(+) monocytes have been reported in human cancer. Unfortunately, the importance of VLC in human cancer growth remains untested as there are no confirmed therapeutics to target human VLC.
   Methods: We used FACS to analyze VLC in ovarian and non-ovarian tumors, and characterize the relationship of VLC and Tie2-monocytes. We performed qRT-PCR and FACS on human VLC to assess the expression of the CD52 antigen, the target of the immunotherapeutic Alemtuzumab. We assessed Alemtuzumab's ability to induce complement-mediated VLC killing in vitro and in human tumor ascites. Finally we assessed the impact of anti-CD52 immuno-toxin therapy on murine ovarian tumor growth.
   Results: Human VLC are present in ovarian and non-ovarian tumors. The majority of VLC appear to be Tie2(+) monocytes. VLC and Tie2(+) monocytes express high levels of CD52, the target of the immunotherapeutic Alemtuzumab. Alemtuzumab potently induces complement-mediated lysis of VLC in vitro and ex-vivo in ovarian tumor ascites. Anti-CD52 immunotherapy targeting VLC restricts tumor angiogenesis and growth in murine ovarian cancer.
   Conclusion: These studies confirm VLC/myeloid cells as therapeutic targets in ovarian cancer. Our data provide critical pre-clinical evidence supporting the use of Alemtuzumab in clinical trials to test its efficacy as an anti-myeloid cell antiangiogenic therapeutic in ovarian cancer. The identification of an FDA approved anti-VLC agent with a history of clinical use will allow immediate proof-of-principle clinical trials in patients with ovarian cancer.
C1 [Pulaski, Heather L.; McLean, Karen; Kueck, Angela S.; Reynolds, R. Kevin; Buckanovich, Ronald J.] Univ Michigan, Dept Obstet & Gynecol, Ann Arbor, MI 48109 USA.
   [Spahlinger, Gregory; Silva, Ines A.; Buckanovich, Ronald J.] Univ Michigan, Dept Internal Med, Ann Arbor, MI 48109 USA.
   [Coukos, George] Univ Penn, Dept Obstet & Gynecol, Philadelphia, PA 19104 USA.
   [Conejo-Garcia, Jose R.] Dartmouth Coll, Hitchcock Med Ctr, Dartmouth Med Sch, Dept Microbiol, Hanover, NH 03756 USA.
   [Conejo-Garcia, Jose R.] Dartmouth Coll, Hitchcock Med Ctr, Dartmouth Med Sch, Dept Immunol, Hanover, NH 03756 USA.
RP Buckanovich, RJ (corresponding author), Univ Michigan, Dept Obstet & Gynecol, Ann Arbor, MI 48109 USA.
EM heascott@umich.edu; Gspahlin@umich.edu; iness@umich.edu;
   khajra@mich.edu; akueck@umich.edu; rkr@umich.edu;
   gcks@mail.med.upenn.edu; Jose.R.Conejo-Garcia@Dartmouth.edu;
   ronaldbu@umich.edu
RI Coukos, George/ABG-7389-2020; Conejo-Garcia, Jose R/V-1897-2019
OI Conejo-Garcia, Jose R/0000-0001-6431-4074; Coukos,
   George/0000-0001-8813-7367
FU National Institutes of Health through the University of Michigan's
   Cancer Center [5 P30 CA46592]; NATIONAL CANCER INSTITUTEUnited States
   Department of Health & Human ServicesNational Institutes of Health (NIH)
   - USANIH National Cancer Institute (NCI) [P30CA046592] Funding Source:
   NIH RePORTER
FX We would like to thank the Ovarian Cancer Research Fund and the Mary Kay
   Ash Foundation who provided support for this work. The PI is supported
   (in part) by the National Institutes of Health through the University of
   Michigan's Cancer Center Support Grant (5 P30 CA46592).
CR Ahn GO, 2008, CANCER CELL, V13, P193, DOI 10.1016/j.ccr.2007.11.032
   Bak SP, 2007, CANCER RES, V67, P4783, DOI 10.1158/0008-5472.CAN-06-4410
   Bergers G, 2000, NAT CELL BIOL, V2, P737, DOI 10.1038/35036374
   Conejo-Garcia JR, 2004, NAT MED, V10, P950, DOI 10.1038/nm1097
   Conejo-Garcia JR, 2005, BLOOD, V105, P679, DOI 10.1182/blood-2004-05-1906
   Coukos G, 2007, ADV EXP MED BIOL, V590, P185
   Curiel TJ, 2004, NAT MED, V10, P942, DOI 10.1038/nm1093
   De Palma M, 2005, CANCER CELL, V8, P211, DOI 10.1016/j.ccr.2005.08.002
   De Palma M, 2006, BBA-REV CANCER, V1766, P159, DOI 10.1016/j.bbcan.2006.06.003
   DiMasi JA, 2003, J HEALTH ECON, V22, P151, DOI 10.1016/S0167-6296(02)00126-1
   Dirkx AEM, 2006, J LEUKOCYTE BIOL, V80, P1183, DOI 10.1189/jlb.0905495
   Du R, 2008, CANCER CELL, V13, P206, DOI 10.1016/j.ccr.2008.01.034
   Elsheikh E, 2005, BLOOD, V106, P2347, DOI 10.1182/blood-2005-04-1407
   Hillen F, 2007, CANCER METAST REV, V26, P489, DOI 10.1007/s10555-007-9094-7
   Huarte E, 2008, CANCER RES, V68, P7684, DOI 10.1158/0008-5472.CAN-08-1167
   Jia J, 2007, MED HYPOTHESES, V68, P98, DOI 10.1016/j.mehy.2006.06.018
   Kryczek I, 2007, CANCER RES, V67, P8900, DOI 10.1158/0008-5472.CAN-07-1866
   Lewis CE, 2007, CANCER RES, V67, P8429, DOI 10.1158/0008-5472.CAN-07-1684
   Mclean K, 2008, TRANSL RES, V151, P59, DOI 10.1016/j.trsl.2007.11.002
   Moldovan L, 2005, EXP SUPPL, V94, P127
   Murdoch C, 2007, J IMMUNOL, V178, P7405, DOI 10.4049/jimmunol.178.11.7405
   Nuckel H, 2005, EUR J PHARMACOL, V514, P217, DOI 10.1016/j.ejphar.2005.03.024
   Porta C, 2007, ADV EXP MED BIOL, V604, P67, DOI 10.1007/978-0-387-69116-9_5
   Pujol BF, 2001, EUR J CELL BIOL, V80, P99, DOI 10.1078/0171-9335-00136
   Rajantie I, 2004, BLOOD, V104, P2084, DOI 10.1182/blood-2004-01-0336
   Ribatti D, 2001, BRIT J HAEMATOL, V115, P514, DOI 10.1046/j.1365-2141.2001.03202.x
   Seandel M, 2008, CANCER CELL, V13, P181, DOI 10.1016/j.ccr.2008.02.016
   Shojaei F, 2007, NAT BIOTECHNOL, V25, P911, DOI 10.1038/nbt1323
   Takanami I, 2000, CANCER, V88, P2686, DOI 10.1002/1097-0142(20000615)88:12<2686::AID-CNCR6>3.3.CO;2-Y
   Tan TT, 2007, CURR OPIN IMMUNOL, V19, P209, DOI 10.1016/j.coi.2007.01.001
   Venneri MA, 2007, BLOOD, V109, P5276, DOI 10.1182/blood-2006-10-053504
   Yang L, 2004, CANCER CELL, V6, P409, DOI 10.1016/j.ccr.2004.08.031
   Zent Clive S, 2004, Clin Adv Hematol Oncol, V2, P107
   Zent CS, 2004, LEUKEMIA RES, V28, P495, DOI 10.1016/j.leukres.2003.09.011
NR 34
TC 44
Z9 48
U1 0
U2 4
PU BMC
PI LONDON
PA CAMPUS, 4 CRINAN ST, LONDON N1 9XW, ENGLAND
SN 1479-5876
J9 J TRANSL MED
JI J. Transl. Med.
PD JUN 19
PY 2009
VL 7
AR 49
DI 10.1186/1479-5876-7-49
PG 14
WC Medicine, Research & Experimental
SC Research & Experimental Medicine
GA 473KC
UT WOS:000268203900001
PM 19545375
OA DOAJ Gold, Green Published
DA 2021-05-03
ER

PT J
AU Ansell, SM
   Hurvitz, SA
   Koenig, PA
   LaPlant, BR
   Kabat, BF
   Fernando, D
   Habermann, TM
   Inwards, DJ
   Verma, M
   Yamada, R
   Erlichman, C
   Lowy, I
   Timmerman, JM
AF Ansell, Stephen M.
   Hurvitz, Sara A.
   Koenig, Patricia A.
   LaPlant, Betsy R.
   Kabat, Brian F.
   Fernando, Donna
   Habermann, Thomas M.
   Inwards, David J.
   Verma, Meena
   Yamada, Reiko
   Erlichman, Charles
   Lowy, Israel
   Timmerman, John M.
TI Phase I Study of Ipilimumab, an Anti-CTLA-4 Monoclonal Antibody, in
   Patients with Relapsed and Refractory B-Cell Non-Hodgkin Lymphoma
SO CLINICAL CANCER RESEARCH
LA English
DT Article
ID CTLA-4 BLOCKADE; T-CELLS; IMMUNE-RESPONSES; INDUCTION; TUMOR; ANTIGEN-4;
   IMMUNOTHERAPY; MANIPULATION; VACCINATION; REMISSIONS
AB Purpose: The growth of non-Hodgkin lymphomas can be influenced by tumor-immune system interactions. Cytotoxic T-lymphocyte antigen 4 (CTLA-4) is a negative regulator of T-cell activation that serves to dampen antitumor immune responses. Blocking anti-CTLA-4 monoclonal antibodies improves host resistance to immunogenic tumors, and the anti-CTLA-4 antibody ipilimumab (MDX-010) has clinical activity against melanoma, prostate, and ovarian cancers.
   Experimental Design: We did a phase I trial of ipilimumab in patients with relapsed/refractory B-cell lymphoma to evaluate safety, immunologic activity, and potential clinical efficacy. Treatment consisted of ipilimumab at 3 mg/kg and then monthly at 1 mg/kg x 3 months (dose level 1), with subsequent escalation to 3 mg/kg monthly x 4 months (dose level 2).
   Results: Eighteen patients were treated, 12 at the lower dose level and 6 at the higher dose level. Ipilimumab was generally well tolerated, with common adverse events attributed to it, including diarrhea, headache, abdominal pain, anorexia, fatigue, neutropenia, and thrombocytopenia. Two patients had clinical responses; one patient with diffuse large B-cell lymphoma had an ongoing complete response (>31 months), and one with follicular lymphoma had a partial response lasting 19 months. In 5 of 16 cases tested (31%), T-cell proliferation to recall antigens was significantly increased (>2-fold) after ipilimumab therapy.
   Conclusions: Blockade of CTLA-4 signaling with the use of ipilimumab is well tolerated at the doses used and has antitumor activity in patients with B-cell lymphoma. Further evaluation of ipilimumab alone or in combination with other agents in B-cell lymphoma patients is therefore warranted. (Clin Cancer Res 2009;15(20):6446-53)
C1 [Ansell, Stephen M.; Koenig, Patricia A.; LaPlant, Betsy R.; Kabat, Brian F.; Habermann, Thomas M.; Inwards, David J.] Mayo Clin, Div Hematol, Rochester, MN 55905 USA.
   [Erlichman, Charles] Mayo Clin, Dept Oncol, Rochester, MN 55905 USA.
   [Hurvitz, Sara A.; Fernando, Donna; Verma, Meena; Yamada, Reiko; Timmerman, John M.] Univ Calif Los Angeles, Div Hematol & Oncol, Los Angeles, CA USA.
   [Lowy, Israel] Medarex Inc, Clin Sci, Bloomsbury, NJ USA.
RP Ansell, SM (corresponding author), Mayo Clin, Div Hematol, 200 1st St SW, Rochester, MN 55905 USA.
EM ansell.stephen@mayo.edu
FU NIHUnited States Department of Health & Human ServicesNational
   Institutes of Health (NIH) - USA [R21 CA108182, U01 CA69912];
   Gabrielle's Angel Foundation for Cancer Research; NATIONAL CANCER
   INSTITUTEUnited States Department of Health & Human ServicesNational
   Institutes of Health (NIH) - USANIH National Cancer Institute (NCI)
   [U01CA069912, R21CA108182] Funding Source: NIH RePORTER
FX Grant support: NIH grants R21 CA108182 and U01 CA69912 and Gabrielle's
   Angel Foundation for Cancer Research.
CR Ansell SM, 2001, J CLIN ONCOL, V19, P720, DOI 10.1200/JCO.2001.19.3.720
   Bashey A, 2009, BLOOD, V113, P1581, DOI 10.1182/blood-2008-07-168468
   Bendandi M, 1999, NAT MED, V5, P1171
   Camacho LH, 2009, J CLIN ONCOL, V27, P1075, DOI 10.1200/JCO.2008.19.2435
   Chambers CA, 1996, IMMUNOL REV, V153, P27, DOI 10.1111/j.1600-065X.1996.tb00919.x
   Chambers CA, 2001, ANNU REV IMMUNOL, V19, P565, DOI 10.1146/annurev.immunol.19.1.565
   Cheson BD, 1999, J CLIN ONCOL, V17, P1244, DOI 10.1200/JCO.1999.17.4.1244
   Dai D, 2008, J CLIN ONCOL, V26, DOI 10.1200/jco.2008.26.15_suppl.9073
   Davis TA, 1998, BLOOD, V92, P1184, DOI 10.1182/blood.V92.4.1184.416k05_1184_1190
   Eagar TN, 2002, EUR J IMMUNOL, V32, P972, DOI 10.1002/1521-4141(200204)32:4<972::AID-IMMU972>3.3.CO;2-D
   Fong L, 2008, J CLIN ONCOL, V26, P5275, DOI 10.1200/JCO.2008.17.8954
   Greenwald RJ, 2001, IMMUNITY, V14, P145, DOI 10.1016/S1074-7613(09)00096-X
   HAMID O, 2008, J CLIN ONCOL S, V26
   Hodi FS, 2008, P NATL ACAD SCI USA, V105, P3005, DOI 10.1073/pnas.0712237105
   HORNING SJ, 1984, NEW ENGL J MED, V311, P1471, DOI 10.1056/NEJM198412063112303
   Hsu FJ, 1997, BLOOD, V89, P3129, DOI 10.1182/blood.V89.9.3129
   Hurvitz SA, 2005, CURR OPIN ONCOL, V17, P432, DOI 10.1097/01.cco.0000174040.52427.83
   KRIKORIAN JG, 1980, CANCER-AM CANCER SOC, V46, P2093, DOI 10.1002/1097-0142(19801101)46:9<2093::AID-CNCR2820460931>3.0.CO;2-4
   KRUMMEL MF, 1995, J EXP MED, V182, P459, DOI 10.1084/jem.182.2.459
   KWAK LW, 1992, NEW ENGL J MED, V327, P1209, DOI 10.1056/NEJM199210223271705
   Kwon ED, 1997, P NATL ACAD SCI USA, V94, P8099, DOI 10.1073/pnas.94.15.8099
   Leach DR, 1996, SCIENCE, V271, P1734, DOI 10.1126/science.271.5256.1734
   Lenschow DJ, 1996, ANNU REV IMMUNOL, V14, P233, DOI 10.1146/annurev.immunol.14.1.233
   McLaughlin P, 1998, J CLIN ONCOL, V16, P2825, DOI 10.1200/JCO.1998.16.8.2825
   O'Mahony D, 2007, CLIN CANCER RES, V13, P958, DOI 10.1158/1078-0432.CCR-06-1974
   Perez VL, 1997, IMMUNITY, V6, P411, DOI 10.1016/S1074-7613(00)80284-8
   Phan GQ, 2003, P NATL ACAD SCI USA, V100, P8372, DOI 10.1073/pnas.1533209100
   Riley JL, 2005, BLOOD, V105, P13, DOI 10.1182/blood-2004-04-1596
   Shrikant P, 1999, IMMUNITY, V11, P483, DOI 10.1016/S1074-7613(00)80123-5
   Small EJ, 2007, CLIN CANCER RES, V13, P1810, DOI 10.1158/1078-0432.CCR-06-2318
   Sotomayor EM, 1999, P NATL ACAD SCI USA, V96, P11476, DOI 10.1073/pnas.96.20.11476
   Timmerman JM, 2003, INT J HEMATOL, V77, P444, DOI 10.1007/BF02986612
   Timmerman JM, 2002, BLOOD, V99, P1517, DOI 10.1182/blood.V99.5.1517
   WALUNAS TL, 1994, IMMUNITY, V1, P405, DOI 10.1016/1074-7613(94)90071-X
   Weber JS, 2008, J CLIN ONCOL, V26, P5950, DOI 10.1200/JCO.2008.16.1927
   Yang YF, 1997, CANCER RES, V57, P4036
   Yang ZZ, 2006, BLOOD, V107, P3639, DOI 10.1182/blood-2005-08-3376
NR 37
TC 208
Z9 216
U1 0
U2 4
PU AMER ASSOC CANCER RESEARCH
PI PHILADELPHIA
PA 615 CHESTNUT ST, 17TH FLOOR, PHILADELPHIA, PA 19106-4404 USA
SN 1078-0432
EI 1557-3265
J9 CLIN CANCER RES
JI Clin. Cancer Res.
PD OCT 15
PY 2009
VL 15
IS 20
BP 6446
EP 6453
DI 10.1158/1078-0432.CCR-09-1339
PG 8
WC Oncology
SC Oncology
GA 509UI
UT WOS:000271043500019
PM 19808874
OA Green Accepted, Bronze
DA 2021-05-03
ER

PT J
AU Garg, M
   Kanojia, D
   Salhan, S
   Suri, S
   Gupta, A
   Lohiya, NK
   Suri, A
AF Garg, Manoj
   Kanojia, Deepika
   Salhan, Sudha
   Suri, Sushma
   Gupta, Anju
   Lohiya, Nirmal Kumar
   Suri, Anil
TI Sperm-associated Antigen 9 Is a Biomarker for Early Cervical Carcinoma
SO CANCER
LA English
DT Article
DE sperm-associated antigen 9 (SPAG9); cervical carcinoma; cancer testis
   antigen; detection; diagnosis
ID CANCER-TESTIS ANTIGEN; CELL CARCINOMA; TUMOR-MARKERS; EXPRESSION;
   IDENTIFICATION; IMMUNOTHERAPY; PROGRESSION; INVASION; GENES; SPAG9
AB BACKGROUND: Cervical cancer is the second most common malignancy in women, with nearly half a million new cases diagnosed each year worldwide. The authors' recent studies have suggested an association of the cancer testis antigen sperm-associated antigen 9 (SPAG9) in ovarian carcinomas. The aim of the current study was to evaluate the clinical utility of SPAG9 expression and humoral immune response in cervical carcinomas. METHODS: SPAG9 mRNA expression was assessed by reverse transcriptase-polymerase chain reaction (RT-PCR) and in situ RNA hybridization. In addition, the authors investigated SPAG9 protein expression by immunohistochemistry and analyzed its association with various stages and grades of cervical cancer patients. They also tested the humoral immune response against SPAG9 in cervical cancer patients. RESULTS: RT-PCR, in situ RNA hybridization, and immunohistochemical analyses revealed that SPAG9 expression was significantly associated with tumor grades in 82% of early stage cervical cancer specimens. SPAG9 antibodies were detected in approximately 80% of cervical cancer patients, but not in healthy controls. Statistical analysis revealed that a significant proportion of early stage cancer patients with a high SPAG9 immunoreactivity score (IRS) exhibited significantly higher antibody response against SPAG9 compared with moderate SPAG9 IRSs, suggesting a close relation between SPAG9 protein expression and humoral immune response. CONCLUSIONS: The current study findings revealed that in early stage cervical cancer, a substantial number of patients exhibited SPAG9 expression and generated SPAG9 antibodies, supporting its potential role in early detection and diagnosis in cervical cancer management. Furthermore, these findings provide leads for future development of noninvasive serologic biomarkers for the early detection, diagnosis, and treatment of cervical cancer. Cancer 2009;115:2671-83. (C) 2009 American Cancer Society.
C1 [Suri, Anil] Natl Inst Immunol, Canc Res Program, Genes & Prot Lab, New Delhi 110067, India.
   [Salhan, Sudha; Suri, Sushma] Safdarjang Hosp, Dept Obstet & Gynecol, New Delhi, India.
   [Salhan, Sudha; Suri, Sushma] Vardhman Mahavir Med Coll, New Delhi, India.
   [Gupta, Anju] Moolchand Hosp, Dept Pathol, New Delhi, India.
   [Lohiya, Nirmal Kumar] Univ Rajasthan, Dept Zool, Reprod Physiol Sect, Jaipur 302004, Rajasthan, India.
RP Suri, A (corresponding author), Natl Inst Immunol, Canc Res Program, Genes & Prot Lab, Aruna Asaf Ali Marg, New Delhi 110067, India.
EM anil@nii.res.in
RI Suri, Anil/P-5128-2016
OI Suri, Anil/0000-0001-5231-5555; Garg, Manoj/0000-0002-3492-2957
FU Cancer Research Program, Associated Cancer Center for Immunotherapy,
   Department of Biotechnology, Government of IndiaDepartment of
   Biotechnology (DBT) India
FX Supported by the Cancer Research Program, Associated Cancer Center for
   Immunotherapy, Department of Biotechnology, Government of India.
CR Canevari S, 1996, ANN ONCOL, V7, P227
   Chang HK, 2005, GYNECOL ONCOL, V97, P342, DOI 10.1016/j.ygyno.2004.12.051
   Davelaar EM, 2008, TUMOR BIOL, V29, P9, DOI 10.1159/000132566
   Dhanasekaran DN, 2007, ONCOGENE, V26, P3185, DOI 10.1038/sj.onc.1210411
   Gadducci A, 2008, CRIT REV ONCOL HEMAT, V66, P10, DOI 10.1016/j.critrevonc.2007.09.002
   Gadducci A, 2007, GYNECOL ONCOL, V107, pS23, DOI 10.1016/j.ygyno.2007.07.033
   Garg M, 2008, CANCER RES, V68, P8240, DOI 10.1158/0008-5472.CAN-08-1708
   Garg M, 2007, CLIN CANCER RES, V13, P1421, DOI 10.1158/1078-0432.CCR-06-2340
   Hasegawa K, 2004, CANC IMMUN, V4, P1
   Hayashi E, 2007, CLIN CANCER RES, V13, P6267, DOI 10.1158/1078-0432.CCR-07-1374
   Holm Ruth, 2008, Int J Med Sci, V5, P121
   Hsu KF, 2007, INT J GYNECOL CANCER, V17, P174, DOI 10.1111/j.1525-1438.2006.00663.x
   Jagadish N, 2006, VACCINE, V24, P3695, DOI 10.1016/j.vaccine.2005.07.007
   Jagadish N, 2005, BIOCHEM J, V389, P73, DOI 10.1042/BJ20041577
   Jemal A, 2008, CA-CANCER J CLIN, V58, P71, DOI 10.3322/CA.2007.0010
   Kitahara O, 2002, NEOPLASIA, V4, P295, DOI 10.1038/sj.neo.7900251
   Kobayashi T, 2007, CLIN CANCER RES, V13, P3868, DOI 10.1158/1078-0432.CCR-06-2730
   Napoletano C, 2008, AM J OBSTET GYNECOL, V198, DOI 10.1016/j.ajog.2007.05.019
   Park S, 2003, BBA-GENE STRUCT EXPR, V1625, P173, DOI 10.1016/S0167-4781(02)00620-6
   Shankar S, 1998, BIOCHEM BIOPH RES CO, V243, P561, DOI 10.1006/bbrc.1997.7943
   Simpson AJG, 2005, NAT REV CANCER, V5, P615, DOI 10.1038/nrc1669
   Suri A, 2006, EXPERT OPIN BIOL TH, V6, P379, DOI 10.1517/14712598.6.4.379
   SYRJANEN K, 1992, OBSTET GYNECOL, V79, P675
   Tureci O, 2006, CANCER LETT, V236, P64, DOI 10.1016/j.canlet.2005.05.008
   VANDERBRUGGEN P, 1991, SCIENCE, V254, P1643, DOI 10.1126/science.1840703
   Waggoner SE, 2003, LANCET, V361, P2217, DOI 10.1016/S0140-6736(03)13778-6
   Wang JL, 2004, CLIN CANCER RES, V10, P2407, DOI 10.1158/1078-0432.CCR-03-0242
   Zhai YL, 2005, CANCER RES, V65, P6543, DOI 10.1158/0008-5472.CAN-05-0231
NR 28
TC 46
Z9 53
U1 0
U2 3
PU WILEY
PI HOBOKEN
PA 111 RIVER ST, HOBOKEN 07030-5774, NJ USA
SN 0008-543X
EI 1097-0142
J9 CANCER-AM CANCER SOC
JI Cancer
PD JUN 15
PY 2009
VL 115
IS 12
BP 2671
EP 2683
DI 10.1002/cncr.24293
PG 13
WC Oncology
SC Oncology
GA 455UD
UT WOS:000266790900013
PM 19326449
OA Bronze
DA 2021-05-03
ER

PT J
AU Carpenito, C
   Milone, MC
   Hassan, R
   Simonet, JC
   Lakhal, M
   Suhoski, MM
   Varela-Rohena, A
   Haines, KM
   Heitjan, DF
   Albelda, SM
   Carroll, RG
   Riley, JL
   Pastan, I
   June, CH
AF Carpenito, Carmine
   Milone, Michael C.
   Hassan, Raffit
   Simonet, Jacqueline C.
   Lakhal, Mehdi
   Suhoski, Megan M.
   Varela-Rohena, Angel
   Haines, Kathleen M.
   Heitjan, Daniel F.
   Albelda, Steven M.
   Carroll, Richard G.
   Riley, James L.
   Pastan, Ira
   June, Carl H.
TI Control of large, established tumor xenografts with genetically
   retargeted human T cells containing CD28 and CD137 domains
SO PROCEEDINGS OF THE NATIONAL ACADEMY OF SCIENCES OF THE UNITED STATES OF
   AMERICA
LA English
DT Article
DE adoptive immunotherapy; chimeric receptor; mesothelin
ID ANTI-MESOTHELIN IMMUNOTOXIN; ADOPTIVE IMMUNOTHERAPY; TELOMERE LENGTH;
   GENE-TRANSFER; PHASE-I; LYMPHOCYTE DEVELOPMENT; OVARIAN-CANCER; SUICIDE
   GENE; EXPRESSION; RECEPTOR
AB Mesothelin is a cell-surface molecule over-expressed on a large fraction of carcinomas, and thus is an attractive target of immunotherapy. A molecularly targeted therapy for these cancers was created by engineering T cells to express a chimeric receptor with high affinity for human mesothelin. Lentiviral vectors were used to express a single-chain variable fragment that binds mesothelin and that is fused to signaling domains derived from T-cell receptor zeta, CD28, and CD137 (4-1BB). When stimulated by mesothelin, lentivirally transduced T cells were induced to proliferate, express the antiapoptotic gene Bcl-X-L, and secrete multiple cytokines, all features characteristic of central memory T cells. When transferred intratumorally or intravenously into NOD/scid/IL2r gamma(-/-) mice engrafted with large pre-established tumors, the engineered T cells reduced the tumor burden, and in some cases resulted in complete eradication of the tumors at low effector-to-target ratios. Incorporation of the CD137 signaling domain specifically reprogrammed cells for multifunctional cytokine secretion and enhanced persistence of T cells. These findings have important implications for adoptive immunotherapy of cancer, especially in the context of poorly immunogenic tumors. Genetically redirected T cells have promise of targeting T lymphocytes to tumor antigens, confer resistance to the tumor microenvironment, and providing immunosurveillance.
C1 [Hassan, Raffit; Pastan, Ira] NCI, Mol Biol Lab, Ctr Canc Res, NIH, Bethesda, MD 20892 USA.
   [Carpenito, Carmine; Milone, Michael C.; Simonet, Jacqueline C.; Lakhal, Mehdi; Suhoski, Megan M.; Varela-Rohena, Angel; Haines, Kathleen M.; Albelda, Steven M.; Carroll, Richard G.; Riley, James L.; June, Carl H.] Univ Penn, Sch Med, Abramson Family Canc Res Inst, Philadelphia, PA 19104 USA.
   [Milone, Michael C.; Carroll, Richard G.; Riley, James L.; June, Carl H.] Univ Penn, Sch Med, Dept Pathol & Lab Med, Philadelphia, PA 19104 USA.
   [Heitjan, Daniel F.] Univ Penn, Sch Med, Dept Biostat & Epidemiol, Philadelphia, PA 19104 USA.
   [Albelda, Steven M.] Univ Penn, Sch Med, Dept Med, Philadelphia, PA 19104 USA.
RP Pastan, I (corresponding author), NCI, Mol Biol Lab, Ctr Canc Res, NIH, Bethesda, MD 20892 USA.
EM pastani@mail.nih.gov; cjune@exchange.upenn.edu
RI Riley, James L/D-1255-2009; pastan, ira/P-9319-2019
OI pastan, ira/0000-0002-9223-0270; Riley, James/0000-0002-1057-576X; June,
   Carl/0000-0003-0241-3557
FU National Institutes of HealthUnited States Department of Health & Human
   ServicesNational Institutes of Health (NIH) - USA [1R01CA120409,
   5P50CA083638, 2P01CA066726]; Alliance for Cancer Gene Therapy;
   Intramural Research Program of the National Institutes of Health,
   National Cancer Institute, Center for Cancer ResearchUnited States
   Department of Health & Human ServicesNational Institutes of Health (NIH)
   - USANIH National Cancer Institute (NCI); NATIONAL CANCER
   INSTITUTEUnited States Department of Health & Human ServicesNational
   Institutes of Health (NIH) - USANIH National Cancer Institute (NCI)
   [ZIABC010816, P01CA066726, ZIABC008753, P50CA083638, R01CA120409]
   Funding Source: NIH RePORTER
FX We thank Gwendolyn Binder, Chrystal Paulos, and Gwenn-aelDanet-Desnoyers
   for helpful discussions, Cynthia June for support, Elizabeth Jaffee for
   the generous gift of mesothelin vector, and Ronghua Liu and Anthony
   Secreto for expert technical assistance. We also thank the Center for
   AIDS Research Immunology Core for providing primary human T cells. This
   work was supported by National Institutes of Health Grants 1R01CA120409,
   5P50CA083638, and 2P01CA066726, the Alliance for Cancer Gene Therapy
   (the Joan Miller and Linda Bernstein Gene Therapy for Ovarian Cancer
   Award), and in part of by the Intramural Research Program of the
   National Institutes of Health, National Cancer Institute, Center for
   Cancer Research.
CR Appay V, 2008, NAT MED, V14, P623, DOI 10.1038/nm.f.1774
   Argani P, 2001, CLIN CANCER RES, V7, P3862
   Bondanza A, 2006, BLOOD, V107, P1828, DOI 10.1182/blood-2005-09-3716
   CHANG K, 1992, CANCER RES, V52, P181
   Costello E, 2000, GENE THER, V7, P596, DOI 10.1038/sj.gt.3301135
   Duval L, 2006, CLIN CANCER RES, V12, P1229, DOI 10.1158/1078-0432.CCR-05-1485
   Eshhar Z, 1996, SPRINGER SEMIN IMMUN, V18, P199, DOI 10.1007/BF00820666
   Finney HM, 2004, J IMMUNOL, V172, P104, DOI 10.4049/jimmunol.172.1.104
   Friedmann-Morvinski D, 2005, BLOOD, V105, P3087, DOI 10.1182/blood-2004-09-3737
   Gastman BR, 2000, BLOOD, V95, P2015, DOI 10.1182/blood.V95.6.2015
   GREENBERG PD, 1984, J IMMUNOL, V133, P3401
   Hassan R, 2004, CLIN CANCER RES, V10, P3937, DOI 10.1158/1078-0432.CCR-03-0801
   Hassan Raffit, 2007, Cancer Immun, V7, P20
   Hassan R, 2007, CLIN CANCER RES, V13, P5144, DOI 10.1158/1078-0432.CCR-07-0869
   Haynes NM, 2002, BLOOD, V100, P3155, DOI 10.1182/blood-2002-04-1041
   Ho M, 2007, CLIN CANCER RES, V13, P1571, DOI 10.1158/1078-0432.CCR-06-2161
   Hombach A, 2001, J IMMUNOL, V167, P6123, DOI 10.4049/jimmunol.167.11.6123
   Kershaw MH, 2006, CLIN CANCER RES, V12, P6106, DOI 10.1158/1078-0432.CCR-06-1183
   Levine BL, 2006, P NATL ACAD SCI USA, V103, P17372, DOI 10.1073/pnas.0608138103
   Li Q, 2004, ANTICANCER RES, V24, P1327
   Loskog A, 2006, LEUKEMIA, V20, P1819, DOI 10.1038/sj.leu.2404366
   Maher J, 2002, NAT BIOTECHNOL, V20, P70, DOI 10.1038/nbt0102-70
   Miyoshi H, 1999, SCIENCE, V283, P682, DOI 10.1126/science.283.5402.682
   MIZOGUCHI H, 1992, SCIENCE, V258, P1795, DOI 10.1126/science.1465616
   Moeller M, 2007, CANCER RES, V67, P11428, DOI 10.1158/0008-5472.CAN-07-1141
   Palmer DC, 2004, J IMMUNOL, V173, P7209, DOI 10.4049/jimmunol.173.12.7209
   Park JR, 2007, MOL THER, V15, P825, DOI 10.1038/sj.mt.6300104
   Parry RV, 2003, J IMMUNOL, V171, P166, DOI 10.4049/jimmunol.171.1.166
   Pule MA, 2005, MOL THER, V12, P933, DOI 10.1016/j.ymthe.2005.04.016
   Robinson BWS, 2003, LANCET, V362, P1612, DOI 10.1016/S0140-6736(03)14794-0
   Rump A, 2004, J BIOL CHEM, V279, P9190, DOI 10.1074/jbc.M312372200
   Sadelain M, 2003, NAT REV CANCER, V3, P35, DOI 10.1038/nrc971
   Serafini M, 2004, HAEMATOLOGICA, V89, P86
   Shen XL, 2007, J IMMUNOTHER, V30, P123, DOI 10.1097/01.cji.0000211321.07654.b8
   Stephan MT, 2007, NAT MED, V13, P1440, DOI 10.1038/nm1676
   Thomas AM, 2004, J EXP MED, V200, P297, DOI 10.1084/jem.20031435
   Till BG, 2008, BLOOD, V112, P2261, DOI 10.1182/blood-2007-12-128843
   Weng NP, 1996, J EXP MED, V183, P2471, DOI 10.1084/jem.183.6.2471
   Weng NP, 1997, IMMUNOL REV, V160, P43, DOI 10.1111/j.1600-065X.1997.tb01026.x
   WINN HJ, 1961, J IMMUNOL, V86, P228
   Yu P, 2006, CURR OPIN IMMUNOL, V18, P226, DOI 10.1016/j.coi.2006.01.004
   Zhou JH, 2005, J IMMUNOL, V175, P7046, DOI 10.4049/jimmunol.175.10.7046
   Zhou XZ, 2003, HUM GENE THER, V14, P1089, DOI 10.1089/104303403322124800
NR 43
TC 544
Z9 564
U1 0
U2 49
PU NATL ACAD SCIENCES
PI WASHINGTON
PA 2101 CONSTITUTION AVE NW, WASHINGTON, DC 20418 USA
SN 0027-8424
J9 P NATL ACAD SCI USA
JI Proc. Natl. Acad. Sci. U. S. A.
PD MAR 3
PY 2009
VL 106
IS 9
BP 3360
EP 3365
DI 10.1073/pnas.0813101106
PG 6
WC Multidisciplinary Sciences
SC Science & Technology - Other Topics
GA 414DM
UT WOS:000263844100069
PM 19211796
OA Green Published, Bronze
DA 2021-05-03
ER

PT J
AU Schmeler, KM
   Vadhan-Raj, S
   Ramirez, PT
   Apte, SM
   Cohen, L
   Bassett, RL
   Iyer, RB
   Wolf, JK
   Levenback, CL
   Gershenson, DM
   Freedman, RS
AF Schmeler, Kathleen M.
   Vadhan-Raj, Saroj
   Ramirez, Pedro T.
   Apte, Sachin M.
   Cohen, Lorenzo
   Bassett, Roland L.
   Iyer, Revathy B.
   Wolf, Judith K.
   Levenback, Charles L.
   Gershenson, David M.
   Freedman, Ralph S.
TI A phase II study of GM-CSF and rIFN-gamma 1b plus carboplatin for the
   treatment of recurrent, platinum-sensitive ovarian, fallopian tube and
   primary peritoneal cancer
SO GYNECOLOGIC ONCOLOGY
LA English
DT Article; Proceedings Paper
CT 39th Annual Meeting of the Society-of-Gynecologic-Oncologists/Womens
   Cancer Annual Meeting
CY MAR 09-12, 2008
CL Tampa, FL
SP Soc Gynecol Oncologists
DE Ovarian cancer; Carboplatin; Immunotherapy; GM-CSF; Interferon
ID COLONY-STIMULATING FACTOR; HYPERSENSITIVITY REACTIONS; INTERFERON-GAMMA;
   1ST-LINE TREATMENT; TUMOR-CELLS; TRIAL; CHEMOTHERAPY; CARCINOMA;
   THERAPY; PACLITAXEL
AB Objective. To evaluate the efficacy and toxicity of carboplatin, granulocyte-macrophage colony-stimulating factor (GM-CSF) and recombinant interferon gamma 1b (rIFN-gamma 1b) in women with recurrent, platinum-sensitive ovarian, fallopian tube and primary peritoneal cancer.
   Methods. In this phase II study, patients with recurrent, platinum-sensitive ovarian, fallopian tube or primary peritoneal cancer were treated with subcutaneous GM-CSF and rIFN-gamma 1b before and after intravenous carboplatin until disease progression or unacceptable toxicity. All patients had measurable disease and a chemotherapy-free interval >6 months. Response was determined using RECIST criteria and CA 125 levels.
   Results. Between 2003 and 2007, 59 patients received a median of 6 cycles of therapy (range, 1 to 13 cycles). Median age at enrollment was 61 years (range, 35 to 79 years). Median time to progression prior to enrollment was 11 months (range, 6 to 58 months). Of 54 patients evaluable for response, 9 (17%) had a complete response, 21 (39%) had a partial response, and 24 (44%) had progressive disease. The overall response rate was 56% (95% CI: 41% to 69%). With a median follow-up of 6.4 months, median time to progression was 6 months. Myeloid derived cells and platelets increased on day 9 of each chemotherapy cycle. The most common adverse effects were bone marrow suppression, carboplatin hypersensitivity, and fatigue. Responders reported improved quality of life.
   Conclusion. This pre and post-carboplatin cytokine regimen resulted in a reasonable response and a hematologic profile that could invite further evaluation of its components in the treatment of patients with ovarian cancer. (C) 2009 Elsevier Inc. All rights reserved.
C1 [Schmeler, Kathleen M.; Ramirez, Pedro T.; Wolf, Judith K.; Levenback, Charles L.; Gershenson, David M.; Freedman, Ralph S.] Univ Texas MD Anderson Canc Ctr, Dept Gynecol Oncol, Houston, TX 77230 USA.
   [Vadhan-Raj, Saroj] Univ Texas MD Anderson Canc Ctr, Dept Cytokine & Support Oncol, Houston, TX 77230 USA.
   [Apte, Sachin M.] Univ S Florida, Dept Gynecol Oncol, H Lee Moffit Canc Ctr & Res Inst, Tampa, FL USA.
   [Cohen, Lorenzo] Univ Texas MD Anderson Canc Ctr, Dept Behav Sci, Houston, TX 77230 USA.
   [Bassett, Roland L.] Univ Texas MD Anderson Canc Ctr, Dept Quantitat Sci, Houston, TX 77230 USA.
   [Iyer, Revathy B.] Univ Texas MD Anderson Canc Ctr, Dept Diagnost Imaging, Houston, TX 77230 USA.
RP Schmeler, KM (corresponding author), Univ Texas MD Anderson Canc Ctr, Dept Gynecol Oncol, POB 301439, Houston, TX 77230 USA.
EM kschmele@mdanderson.org
FU NATIONAL CANCER INSTITUTEUnited States Department of Health & Human
   ServicesNational Institutes of Health (NIH) - USANIH National Cancer
   Institute (NCI) [P30CA016672, T32CA101642] Funding Source: NIH RePORTER;
   NCI NIH HHSUnited States Department of Health & Human ServicesNational
   Institutes of Health (NIH) - USANIH National Cancer Institute (NCI) [P30
   CA016672, T32 CA101642] Funding Source: Medline
CR Alberts DS, 2008, GYNECOL ONCOL, V109, P174, DOI 10.1016/j.ygyno.2008.01.005
   ALLAVENA P, 1990, CANCER RES, V50, P7318
   Apte SM, 2006, J TRANSL MED, V4, DOI 10.1186/1479-5876-4-16
   Bast RC, 2007, GYNECOL ONCOL, V107, P173, DOI 10.1016/j.ygyno.2007.08.092
   Buter Jan, 2003, Curr Oncol Rep, V5, P171, DOI 10.1007/s11912-003-0106-7
   CALVERT AH, 1989, J CLIN ONCOL, V7, P1748, DOI 10.1200/JCO.1989.7.11.1748
   Cella D, 2003, J CLIN ONCOL, V21, P366, DOI 10.1200/JCO.2003.02.136
   CELLA DF, 1993, J CLIN ONCOL, V11, P570, DOI 10.1200/JCO.1993.11.3.570
   Cella DF, 1997, MANUAL FUNCTIONAL AS
   Eisenhauer EA, 1997, ANN ONCOL, V8, P963, DOI 10.1023/A:1008240421028
   Ferrero JM, 2007, ANN ONCOL, V18, P263, DOI 10.1093/annonc/mdl376
   Gonzalez-Martin AJ, 2005, ANN ONCOL, V16, P749, DOI 10.1093/annonc/mdi147
   GRABSTEIN KH, 1986, SCIENCE, V232, P506, DOI 10.1126/science.3083507
   Markman M, 1999, J CLIN ONCOL, V17, P1141, DOI 10.1200/JCO.1999.17.4.1141
   Markman M, 2004, J CLIN ONCOL, V22, P3120, DOI 10.1200/JCO.2004.05.195
   MARKMAN M, 1991, J CLIN ONCOL, V9, P389, DOI 10.1200/JCO.1991.9.3.389
   Marth C, 2006, INT J GYNECOL CANCER, V16, P1522, DOI 10.1111/j.1525-1438.2006.00622.x
   Melichar B, 2003, INT J GYNECOL CANCER, V13, P435, DOI 10.1046/j.1525-1438.2003.13331.x
   Motzer RJ, 2000, J CLIN ONCOL, V18, P2972, DOI 10.1200/JCO.2000.18.16.2972
   Navo M, 2006, GYNECOL ONCOL, V103, P608, DOI 10.1016/j.ygyno.2006.04.002
   Parmar MKB, 2003, LANCET, V361, P2099
   Pfisterer J, 2006, J CLIN ONCOL, V24, P4699, DOI 10.1200/JCO.2006.06.0913
   Polyzos A, 2001, ONCOLOGY-BASEL, V61, P129, DOI 10.1159/000055363
   PujadeLauraine E, 1996, J CLIN ONCOL, V14, P343, DOI 10.1200/JCO.1996.14.2.343
   SIMON R, 1985, CANCER TREAT REP, V69, P1375
   Spitler LE, 2000, J CLIN ONCOL, V18, P1614, DOI 10.1200/JCO.2000.18.8.1614
   Stavenhagen JB, 2007, CANCER RES, V67, P8882, DOI 10.1158/0008-5472.CAN-07-0696
   Strauss HG, 2007, GYNECOL ONCOL, V104, P612, DOI 10.1016/j.ygyno.2006.09.023
   Therasse P, 2000, J NATL CANCER I, V92, P205, DOI 10.1093/jnci/92.3.205
   Triozzi PL, 1996, BONE MARROW TRANSPL, V18, P47
   Trotti A, 2000, INT J RADIAT ONCOL, V47, P13, DOI 10.1016/S0360-3016(99)00559-3
   VADHANRAJ S, 1992, J CLIN ONCOL, V10, P1266, DOI 10.1200/JCO.1992.10.8.1266
   Windbichler GH, 2000, BRIT J CANCER, V82, P1138
NR 33
TC 33
Z9 34
U1 0
U2 1
PU ACADEMIC PRESS INC ELSEVIER SCIENCE
PI SAN DIEGO
PA 525 B ST, STE 1900, SAN DIEGO, CA 92101-4495 USA
SN 0090-8258
J9 GYNECOL ONCOL
JI Gynecol. Oncol.
PD MAY
PY 2009
VL 113
IS 2
BP 210
EP 215
DI 10.1016/j.ygyno.2009.02.007
PG 6
WC Oncology; Obstetrics & Gynecology
SC Oncology; Obstetrics & Gynecology
GA 436GJ
UT WOS:000265400400013
PM 19264351
OA Green Accepted
DA 2021-05-03
ER

PT J
AU Alagkiozidis, I
   Facciabene, A
   Carpenito, C
   Benencia, F
   Jonak, Z
   Adams, S
   Carroll, RG
   Gimotty, PA
   Hammond, R
   Danet-Desnoyers, GA
   June, CH
   Powell, DJ
   Coukos, G
AF Alagkiozidis, Ioannis
   Facciabene, Andrea
   Carpenito, Carmine
   Benencia, Fabian
   Jonak, Zdenka
   Adams, Sarah
   Carroll, Richard G.
   Gimotty, Phyllis A.
   Hammond, Rachel
   Danet-Desnoyers, Gwen-aeel
   June, Carl H.
   Powell, Daniel J., Jr.
   Coukos, George
TI Increased immunogenicity of surviving tumor cells enables cooperation
   between liposomal doxorubicin and IL-18
SO JOURNAL OF TRANSLATIONAL MEDICINE
LA English
DT Article
ID EPITHELIAL OVARIAN-CANCER; CYTOTOXIC T-LYMPHOCYTES;
   NATURAL-KILLER-CELLS; INDUCED APOPTOSIS; DENDRITIC CELLS; MICE;
   EXPRESSION; DEATH; GENE
AB Background: Liposomal doxorubicin (Doxil) is a cytotoxic chemotherapy drug with a favorable hematologic toxicity profile. Its active drug, doxorubicin, has interesting immunomodulatory properties. Here, the effects of Doxil on surviving tumor cell immunophenotype were investigated.
   Methods: Using ID8 murine ovarian cancer cells, the immunomodulatory effects of Doxil were studied by measuring its impact on ovarian cancer cell expression of MHC class-I and Fas, and susceptibility to immune attack in vitro. To evaluate the ability of Doxil to cooperate with cancer immunotherapy, the interaction between Doxil and Interleukin 18 (IL-18), a pleiotropic immunostimulatory cytokine, was investigated in vivo in mice bearing ID8-Vegf tumors.
   Results: While Doxil killed ID8 tumor cells in a dose-dependent manner, tumor cells escaping Doxil-induced apoptosis upregulated surface expression of MHC-I and Fas, and were sensitized to CTL killing and Fas-mediated death in vitro. We therefore tested the hypothesis that the combination of immunotherapy with Doxil provides positive interactions. Combination IL-18 and Doxil significantly suppressed tumor growth compared with either monotherapy in vivo and uniquely resulted in complete tumor regression and long term antitumor protection in a significant proportion of mice.
   Conclusion: These data demonstrate that Doxil favorably changes the immunophenotype of a large fraction of the tumor that escapes direct killing thus creating an opportunity to expand tumor killing by immunotherapy, which can be capitalized through addition of IL-18 in vivo.
C1 [Alagkiozidis, Ioannis; Facciabene, Andrea; Adams, Sarah; Powell, Daniel J., Jr.; Coukos, George] Univ Penn, Sch Med, Dept Obstet & Gynecol, Philadelphia, PA 19104 USA.
   [Carpenito, Carmine; Benencia, Fabian; Carroll, Richard G.; June, Carl H.; Coukos, George] Univ Penn, Sch Med, Abramson Family Canc Res Inst, Philadelphia, PA 19104 USA.
   [June, Carl H.; Powell, Daniel J., Jr.] Univ Penn, Sch Med, Dept Pathol & Lab Med, Philadelphia, PA 19104 USA.
   [Danet-Desnoyers, Gwen-aeel] Univ Penn, Sch Med, Div Hematol Oncol, Philadelphia, PA 19104 USA.
   [Gimotty, Phyllis A.; Hammond, Rachel] Univ Penn, Sch Med, Dept Biostat & Epidemiol, Philadelphia, PA 19104 USA.
   [Jonak, Zdenka] GlaxoSmithKline Inc, Biopharm CEDD, Biol US, King Of Prussia, PA USA.
RP Coukos, G (corresponding author), Univ Penn, Sch Med, Dept Obstet & Gynecol, Philadelphia, PA 19104 USA.
EM Ioannis.Alagkiozidis@uth.tmc.edu; facciabe@mail.med.upenn.edu;
   carpenit@mail.med.upenn.edu; benencia@oucom.ohiou.edu;
   Zdenka.L.Jonak@gsk.com; sadams@obgyn.upenn.edu;
   grichard@mail.med.upenn.edu; pgimotty@mail.med.upenn.edu;
   rhammond@mail.med.upenn.edu; gdanet@mail.med.upenn.edu;
   cjune@mail.med.upenn.edu; poda@upenn.edu; gcks@mail.med.upenn.edu
RI Coukos, George/ABG-7389-2020; Benencia, Fabian/AAH-1613-2020
OI Benencia, Fabian/0000-0003-3049-6150; Coukos, George/0000-0001-8813-7367
FU GlaxoSmithKline, United States of AmericaGlaxoSmithKline; NATIONAL
   CANCER INSTITUTEUnited States Department of Health & Human
   ServicesNational Institutes of Health (NIH) - USANIH National Cancer
   Institute (NCI) [R01CA105216] Funding Source: NIH RePORTER
FX This study was conducted at the University of Pennsylvania and was
   supported through funding provided by GlaxoSmithKline, United States of
   America.
CR Benencia F, 2008, J TRANSL MED, V6, DOI 10.1186/1479-5876-6-21
   Cao RH, 1999, FASEB J, V13, P2195
   Carroll RG, 2008, PLOS ONE, V3, DOI 10.1371/journal.pone.0003289
   Casares N, 2005, J EXP MED, V202, P1691, DOI 10.1084/jem.20050915
   Chu CS, 2008, EXPERT REV ANTICANC, V8, P243, DOI 10.1586/14737140.8.2.243
   Ehrke MJ, 2000, INT J CANCER, V87, P101, DOI 10.1002/1097-0215(20000701)87:1<101::AID-IJC15>3.0.CO;2-B
   Ewens A, 2006, CANCER RES, V66, P5419, DOI 10.1158/0008-5472.CAN-05-3963
   Gasser S, 2006, CANCER RES, V66, P3959, DOI 10.1158/0008-5472.CAN-05-4603
   Kalyanaraman B, 2002, MOL CELL BIOCHEM, V234, P119, DOI 10.1023/A:1015976430790
   Le Page C, 2006, INT J CANCER, V118, P1750, DOI 10.1002/ijc.21521
   Machiels JPH, 2001, CANCER RES, V61, P3689
   Micallef MJ, 1997, CANCER RES, V57, P4557
   Mizutani Y, 1997, CANCER, V79, P1180, DOI 10.1002/(SICI)1097-0142(19970315)79:6<1180::AID-CNCR17>3.0.CO;2-W
   Obeid M, 2007, NAT MED, V13, P54, DOI 10.1038/nm1523
   Ohtsuki T, 1997, ANTICANCER RES, V17, P3253
   Palmieri RT, 2008, CANCER EPIDEM BIOMAR, V17, P3567, DOI 10.1158/1055-9965.EPI-08-0548
   Robertson MJ, 2008, CLIN CANCER RES, V14, P3462, DOI 10.1158/1078-0432.CCR-07-4740
   Robertson MJ, 2006, CLIN CANCER RES, V12, P4265, DOI 10.1158/1078-0432.CCR-06-0121
   Roby KF, 2000, CARCINOGENESIS, V21, P585, DOI 10.1093/carcin/21.4.585
   Tanaka F, 2000, CANCER RES, V60, P4838
   Tomek S, 2004, GYNECOL ONCOL, V94, P107, DOI 10.1016/j.ygyno.2004.04.012
   Zhang B, 2004, LEUKEMIA RES, V28, P91, DOI 10.1016/S0145-2126(03)00121-8
   Zhang L, 2003, NEW ENGL J MED, V348, P203, DOI 10.1056/NEJMoa020177
   Zhang L, 2002, AM J PATHOL, V161, P2295, DOI 10.1016/S0002-9440(10)64505-1
   Zhu S, 2007, CLIN CANCER RES, V13, P4252, DOI 10.1158/1078-0432.CCR-06-2894
NR 25
TC 29
Z9 30
U1 0
U2 1
PU BMC
PI LONDON
PA CAMPUS, 4 CRINAN ST, LONDON N1 9XW, ENGLAND
SN 1479-5876
J9 J TRANSL MED
JI J. Transl. Med.
PD DEC 10
PY 2009
VL 7
AR 104
DI 10.1186/1479-5876-7-104
PG 9
WC Medicine, Research & Experimental
SC Research & Experimental Medicine
GA 536NF
UT WOS:000273050400001
PM 20003308
OA DOAJ Gold, Green Published
DA 2021-05-03
ER

PT J
AU Dobrzanski, MJ
   Rewers-Felkins, KA
   Quinlin, IS
   Samad, KA
   Phillips, CA
   Robinson, W
   Dobrzanski, DJ
   Wright, SE
AF Dobrzanski, Mark J.
   Rewers-Felkins, Kathleen A.
   Quinlin, Imelda S.
   Samad, Khaliquzzaman A.
   Phillips, Catherine A.
   Robinson, William
   Dobrzanski, David J.
   Wright, Stephen E.
TI Autologous MUC1-specific Th1 effector cell immunotherapy induces
   differential levels of systemic TReg cell subpopulations that result in
   increased ovarian cancer patient survival
SO CLINICAL IMMUNOLOGY
LA English
DT Article
DE Tumor immunity; Regulatory T cells; Th1 effector cells; Chemokines; T
   effector/memory cells; Adoptive T cell immunotherapy
ID REGULATORY T-CELLS; TUMOR-INFILTRATING LYMPHOCYTES; HUMAN BREAST-CANCER;
   METASTATIC MELANOMA; IN-VIVO; ADOPTIVE IMMUNOTHERAPY; CHEMOKINE
   RECEPTORS; ANTITUMOR RESPONSES; IFN-GAMMA; EXPRESSION
AB Adoptive T cell immunotherapy using autologous lymphocytes is a viable treatment for patients with cancer and requires participation of Ag-specific CD4 and CD8 T cells. Here, we assessed the immunotherapeutic effects of autologous MUC1 peptide-stimutated CD4(+) effector cells following adoptive transfer in patients with ovarian cancer. Using MUC1 peptide and IL-2 for ex vivo CD4(+)/Th1 effector cell generation, we show that three monthly treatment cycles of peripheral blood T cell restimulation and intraperitoneal re-infusion selectively modulated endogenous T cell-mediated immune responses that correlated with diminished serum CA125 tumor marker levels and enhanced patient survival. One patient remains disease-free, another patient survived long-term for nearly 16 months with recurrent disease and two patients expired within 3-5 months following final infusion. Although PBL from all patients showed elevated MUC1 cytolytic activity following therapy, such responses did not correlate with therapeutic efficacy. Long-term survivors showed elevated levels of systemic memory (CD45RO) and naive (CD45RA) CD3/CD4/CD25(+) T cells when compared to that of pre-treatment levels and similarly treated short-term survivors. Such cells co-expressed different levels of Foxp3 and CTLA-4 that resulted in progressively tower systemic Foxp3/CTLA-4 memory T cell ratios that further correlated with disease-free survival. Lastly, these patients showed elevated levels of MUC1-specific T cells expressing the CCR5 and CCR1 chemokine receptors and the chemokine CCL4 associated with Th1 cell differentiation/memory. We suggest that effective immunotherapy with autologous MUC1 stimulated CD4(+) effector cells induces differential levels of systemic "Ag-experienced" and "Ag-inexperienced" CD4/CD25(+) TReg cell subpopulations that influence tong-term tumor immunity in ovarian cancer patients. (C) 2009 Elsevier Inc. All rights reserved.
C1 [Dobrzanski, Mark J.; Rewers-Felkins, Kathleen A.; Quinlin, Imelda S.; Samad, Khaliquzzaman A.; Phillips, Catherine A.; Wright, Stephen E.] Texas Tech Univ, Sch Med, Dept Internal Med, Amarillo, TX 79106 USA.
   [Phillips, Catherine A.; Wright, Stephen E.] Amarillo Vet Affairs Hlth Care Syst, Amarillo, TX USA.
   [Robinson, William] Harrington Canc Ctr, Amarillo, TX USA.
   [Robinson, William] Texas Tech Univ, Hlth Sci Ctr, Sch Med, Dept Obstet & Gynecol, Amarillo, TX 79106 USA.
   [Dobrzanski, David J.] Bristol Hosp, Canc Care Ctr, Dept Clin Res, Bristol, CT USA.
RP Dobrzanski, MJ (corresponding author), Texas Tech Univ, Sch Med, Dept Internal Med, 1400 Wallace Blvd,Room 214, Amarillo, TX 79106 USA.
EM mark.dobrzanski@ttuhsc.edu; stephen.wright@ttuhsc.edu
FU Harrington Cancer Research Foundation, Amarillo, TX; Department of
   Veterans Affairs Medical Research ProgramUS Department of Veterans
   Affairs; Institutional Research Program of the Texas Tech School of
   Medicine; National Institutes of HealthUnited States Department of
   Health & Human ServicesNational Institutes of Health (NIH) - USA
   [1R21CA89883-01A1]; Department of Defense Medical Research Development
   CommandUnited States Department of Defense [DAMD 17-01-1-0429]; Don and
   Sybil Harrington Foundation, Amarillo, TX; NATIONAL CANCER
   INSTITUTEUnited States Department of Health & Human ServicesNational
   Institutes of Health (NIH) - USANIH National Cancer Institute (NCI)
   [R21CA089883] Funding Source: NIH RePORTER
FX The authors are grateful to those mentioned in the text for supplying
   materials; Coffee Memorial Blood Bank (Amarillo, TX) for apheresis; Mary
   Townsend, Robin McWherter and Beth Vertin for technical assistance and
   the Clinical Trials Department of the Harrington Cancer Center
   (Amarillo, TX) for data collection. This work was supported by grants
   through the Harrington Cancer Research Foundation, Amarillo, TX
   (M.J.D.); Department of Veterans Affairs Medical Research Program
   (S.E.W.); Institutional Research Program of the Texas Tech School of
   Medicine (M.J.D.); National Institutes of Health Grant 1R21CA89883-01A1
   (S.E.W. and W.R.); Department of Defense Medical Research Development
   Command DAMD 17-01-1-0429 (M.J.D.) and the Don and Sybil Harrington
   Foundation, Amarillo, TX (S.E.W. and C.A.P.).
CR Alegre ML, 1998, J IMMUNOL, V161, P3347
   Anderson DE, 2000, NAT MED, V6, P211, DOI 10.1038/72323
   Apostolopoulos V, 1997, J IMMUNOL, V159, P5211
   AWWAD M, 1988, IMMUNOLOGY, V65, P87
   BACECHERALLAN C, 2006, IMMUNOL REV, V212, P203
   Baldus SE, 2005, INT J ONCOL, V27, P1289
   Balkwill F, 2004, NAT REV CANCER, V4, P540, DOI 10.1038/nrc1388
   Beyer M, 2006, BLOOD, V107, P3940, DOI 10.1182/blood-2005-09-3671
   Brusko TM, 2008, IMMUNOL REV, V223, P371, DOI 10.1111/j.1600-065X.2008.00637.x
   Burgess SJ, 2006, J IMMUNOL, V176, P1490, DOI 10.4049/jimmunol.176.3.1490
   Charo IF, 2006, NEW ENGL J MED, V354, P610, DOI 10.1056/NEJMra052723
   Collins AV, 2002, IMMUNITY, V17, P201, DOI 10.1016/S1074-7613(02)00362-X
   Colombo MP, 2007, NAT REV CANCER, V7, P880, DOI 10.1038/nrc2250
   Curiel TJ, 2004, NAT MED, V10, P942, DOI 10.1038/nm1093
   Curiel TJ, 2007, J CLIN INVEST, V117, P1167, DOI 10.1172/JCI31202
   Dannull J, 2005, J CLIN INVEST, V115, P3623, DOI 10.1172/JCI25947
   Dobrzanski MJ, 2006, J IMMUNOL, V177, P8191, DOI 10.4049/jimmunol.177.11.8191
   Dobrzanski MJ, 2004, J IMMUNOL, V172, P1380, DOI 10.4049/jimmunol.172.3.1380
   Dudley ME, 2002, SCIENCE, V298, P850, DOI 10.1126/science.1076514
   Dunn GP, 2006, NAT REV IMMUNOL, V6, P836, DOI 10.1038/nri1961
   Fallarino F, 2003, NAT IMMUNOL, V4, P1206, DOI 10.1038/ni1003
   Ghiringhelli F, 2007, CANCER IMMUNOL IMMUN, V56, P641, DOI 10.1007/s00262-006-0225-8
   Grosso JF, 2004, J IMMUNOL, V173, P1721, DOI 10.4049/jimmunol.173.3.1721
   Hess SD, 2003, J IMMUNOL, V170, P400, DOI 10.4049/jimmunol.170.1.400
   Hill JA, 2007, IMMUNITY, V27, P786, DOI 10.1016/j.immuni.2007.09.010
   Hodi FS, 2003, P NATL ACAD SCI USA, V100, P4712, DOI 10.1073/pnas.0830997100
   Hoffmann P, 2006, BLOOD, V108, P4260, DOI 10.1182/blood-2006-06-027409
   Hu HM, 2000, J IMMUNOL, V165, P4246, DOI 10.4049/jimmunol.165.8.4246
   Hunder NN, 2008, NEW ENGL J MED, V358, P2698, DOI 10.1056/NEJMoa0800251
   Hung K, 1998, J EXP MED, V188, P2357, DOI 10.1084/jem.188.12.2357
   IOANNIDES CG, 1993, J IMMUNOL, V151, P3693
   JEROME KR, 1991, CANCER RES, V51, P2908
   June CH, 2007, J CLIN INVEST, V117, P1204, DOI 10.1172/JCI31446
   Kato T, 2000, J IMMUNOL, V164, P3554, DOI 10.4049/jimmunol.164.7.3554
   Kershaw MH, 2006, CLIN CANCER RES, V12, P6106, DOI 10.1158/1078-0432.CCR-06-1183
   Lizee G, 2007, CLIN CANCER RES, V13, P5250, DOI 10.1158/1078-0432.CCR-07-1722
   Lizee G, 2006, CLIN CANCER RES, V12, P4794, DOI 10.1158/1078-0432.CCR-06-0944
   Loetscher P, 1998, NATURE, V391, P344, DOI 10.1038/34814
   Luther SA, 2001, NAT IMMUNOL, V2, P102, DOI 10.1038/84205
   Mahnke K, 2007, INT J CANCER, V120, P2723, DOI 10.1002/ijc.22617
   Mantovani A, 2006, NAT REV IMMUNOL, V6, P907, DOI 10.1038/nri1964
   Meidenbauer N, 2003, J IMMUNOL, V170, P2161, DOI 10.4049/jimmunol.170.4.2161
   MIZOGUCHI H, 1992, SCIENCE, V258, P1795, DOI 10.1126/science.1465616
   Mumberg D, 1999, P NATL ACAD SCI USA, V96, P8633, DOI 10.1073/pnas.96.15.8633
   Munn DH, 2004, J IMMUNOL, V172, P4100, DOI 10.4049/jimmunol.172.7.4100
   Nishikawa H, 2005, J IMMUNOL, V175, P4433, DOI 10.4049/jimmunol.175.7.4433
   Oosterwegel MA, 1999, J IMMUNOL, V163, P2634
   Ossendorp F, 1998, J EXP MED, V187, P693, DOI 10.1084/jem.187.5.693
   Paust S, 2004, P NATL ACAD SCI USA, V101, P10398, DOI 10.1073/pnas.0403342101
   Pecher G, 2002, CANCER IMMUNOL IMMUN, V51, P669, DOI 10.1007/s00262-002-0317-z
   Piccirillo CA, 2004, SEMIN IMMUNOL, V16, P81, DOI 10.1016/j.smim.2003.12.003
   Quezada SA, 2006, J CLIN INVEST, V116, P1935, DOI 10.1172/JCI27745
   Robbins PF, 2002, J IMMUNOL, V169, P6036, DOI 10.4049/jimmunol.169.10.6036
   Rosenberg SA, 1999, J IMMUNOL, V163, P1690
   ROSENBERG SA, 1994, J NATL CANCER I, V86, P1159, DOI 10.1093/jnci/86.15.1159
   Rosenberg SA, 2004, P NATL ACAD SCI USA, V101, P14639, DOI 10.1073/pnas.0405730101
   Rosenberg SA, 2008, NAT REV CANCER, V8, P299, DOI 10.1038/nrc2355
   Sakaguchi S, 2005, NAT IMMUNOL, V6, P345, DOI 10.1038/ni1178
   Sallusto F, 1998, J EXP MED, V187, P875, DOI 10.1084/jem.187.6.875
   SCHWARTZENTRUBER DJ, 1992, J IMMUNOTHER, V12, P1, DOI 10.1097/00002371-199207000-00001
   Shevach EM, 2006, IMMUNOL REV, V212, P60, DOI 10.1111/j.0105-2896.2006.00415.x
   Singh AP, 2006, PROSTATE, V66, P421, DOI 10.1002/pros.20372
   Sutmuller RPM, 2001, J EXP MED, V194, P823, DOI 10.1084/jem.194.6.823
   Tatsumi T, 2002, J EXP MED, V196, P619, DOI 10.1084/jem.20012142
   TAUB DD, 1993, SCIENCE, V260, P355, DOI 10.1126/science.7682337
   Tham EL, 2002, J IMMUNOL, V168, P1190, DOI 10.4049/jimmunol.168.3.1190
   Tran DQ, 2007, BLOOD, V110, P2983, DOI 10.1182/blood-2007-06-094656
   VanLith ML, 2002, INT IMMUNOL, V14, P873, DOI 10.1093/intimm/dxf053
   Vignali DAA, 2008, NAT REV IMMUNOL, V8, P523, DOI 10.1038/nri2343
   Vlad AM, 2004, ADV IMMUNOL, V82, P249, DOI 10.1016/S0065-2776(04)82006-6
   Vukmanovic-Stejic M, 2006, J CLIN INVEST, V116, P2423, DOI 10.1172/JCI28941
   Walunas TL, 1998, J IMMUNOL, V160, P3855
   Wang ZJ, 2006, J CLIN INVEST, V116, P2434, DOI 10.1172/JCI25826
   Wolf D, 2005, CLIN CANCER RES, V11, P5380
   Wright SE, 2008, SCAND J IMMUNOL, V67, P24, DOI 10.1111/j.1365-3083.2007.02032.x
   Wright SE, 2002, INT J MOL MED, V9, P401
   Wright SE, 2000, J IMMUNOTHER, V23, P2, DOI 10.1097/00002371-200001000-00002
   Yamamoto J, 2000, J LEUKOCYTE BIOL, V68, P568
   Yee C, 2000, J EXP MED, V192, P1637, DOI 10.1084/jem.192.11.1637
   Yee C, 2002, P NATL ACAD SCI USA, V99, P16168, DOI 10.1073/pnas.242600099
   Yee C, 2002, NAT REV CANCER, V2, P409, DOI 10.1038/nrc820
   Zhang Z, 2007, GYNECOL ONCOL, V107, P526, DOI 10.1016/j.ygyno.2007.08.009
   Zheng Y, 2004, J IMMUNOL, V172, P2778, DOI 10.4049/jimmunol.172.5.2778
   Zou WP, 2006, NAT REV IMMUNOL, V6, P295, DOI 10.1038/nri1806
   Zubkova I, 2005, J IMMUNOL, V175, P2321, DOI 10.4049/jimmunol.175.4.2321
NR 85
TC 26
Z9 27
U1 0
U2 4
PU ACADEMIC PRESS INC ELSEVIER SCIENCE
PI SAN DIEGO
PA 525 B ST, STE 1900, SAN DIEGO, CA 92101-4495 USA
SN 1521-6616
EI 1521-7035
J9 CLIN IMMUNOL
JI Clin. Immunol.
PD DEC
PY 2009
VL 133
IS 3
BP 333
EP 352
DI 10.1016/j.clim.2009.08.007
PG 20
WC Immunology
SC Immunology
GA 519PP
UT WOS:000271779600006
PM 19762283
OA Green Accepted
DA 2021-05-03
ER

PT J
AU Sinnathamby, G
   Lauer, P
   Zerfass, J
   Hanson, B
   Karabudak, A
   Krakover, J
   Secord, AA
   Clay, TM
   Morse, MA
   Dubensky, TW
   Brockstedt, DG
   Philip, R
   Giedlin, M
AF Sinnathamby, Gomathinayagam
   Lauer, Peter
   Zerfass, Jennifer
   Hanson, Bill
   Karabudak, Aykan
   Krakover, Jonathan
   Secord, Angeles Alvarez
   Clay, Timothy M.
   Morse, Michael A.
   Dubensky, Thomas W., Jr.
   Brockstedt, Dirk G.
   Philip, Ramila
   Giedlin, Martin
TI Priming and Activation of Human Ovarian and Breast Cancer-specific
   CD8(+) T Cells by Polyvalent Listeria monocytogenes-based Vaccines
SO JOURNAL OF IMMUNOTHERAPY
LA English
DT Article
DE ovarian and breast cancers; CD8(+) T-cell epitopes; recombinant Listeria
   monocytogenes; immune responses
ID BACTERIAL-INFECTION; MASS-SPECTROMETRY; DENDRITIC CELLS; PEPTIDES;
   IMMUNITY; EPITOPES; ANTIGENS; DISEASE; VECTOR; IMMUNOTHERAPY
AB Immunotherapeutic vaccine is potentially an effective strategy to combat cancer. Essential components of an effective vaccine must include antigens that are processed by the major histocompatibility complex class I pathway, presented by the tumor major histocompatibility complex molecules, and an effective antigen delivery platform that is capable of breaking self-tolerance. In this study, we characterized a set of ovarian cancer-specific T-cell epitopes delivered by live-attenuated recombinant Listeria monocytogenes (Lm Delta actA Delta inlB) as a vaccine vector. We present data that peptide-specific T cells recognize the human monocytic cell line THP-1 infected with recombinant Lm Delta actA Delta inlB encoding the epitopes. Furthermore, we demonstrate that recombinant L. monocytogenes (Lm)-infected antigen-presenting cells can prime and expand epitope-specific CD8(+) T cells in vitro and such CD8(+) T cells recognize not only peptide-loaded targets but also ovarian and breast tumor cells presenting endogenous epitopes. Finally, peptide-specific T cells generated using peripheral blood mononuclear cell from ovarian cancer patients recognize target cells infected with recombinant Lm Delta actA Delta inlB encoding the epitopes. Our results demonstrate that five-attenuated recombinant Lm can be used effectively as a vehicle to deliver cancer peptide antigens singly or as a multiepitope construct. Thus, the use of recombinant live-attenuated Lm strains encoding endogenously processed and presented tumor epitopes/ antigens represents all attractive strategy for active cancer immunotherapy in a clinical setting.
C1 [Sinnathamby, Gomathinayagam; Zerfass, Jennifer; Karabudak, Aykan; Krakover, Jonathan; Philip, Ramila] Immunotope Inc, Penn Biotechnol Ctr, Doylestown, PA 18902 USA.
   [Lauer, Peter; Hanson, Bill; Dubensky, Thomas W., Jr.; Brockstedt, Dirk G.; Giedlin, Martin] Anza Therapeut Inc, Concord, CA USA.
   [Secord, Angeles Alvarez; Clay, Timothy M.; Morse, Michael A.] Duke Univ, Duke Comprehens Canc Ctr, Durham, NC USA.
RP Philip, R (corresponding author), Immunotope Inc, Penn Biotechnol Ctr, 3805 Old Easton Rd, Doylestown, PA 18902 USA.
EM RPhilip@immunotope.com
FU NCI NIH HHSUnited States Department of Health & Human ServicesNational
   Institutes of Health (NIH) - USANIH National Cancer Institute (NCI) [15
   R43 CA109868-02] Funding Source: Medline; NATIONAL CANCER
   INSTITUTEUnited States Department of Health & Human ServicesNational
   Institutes of Health (NIH) - USANIH National Cancer Institute (NCI)
   [R43CA109868] Funding Source: NIH RePORTER
CR Babcock B, 1998, MOL IMMUNOL, V35, P1121, DOI 10.1016/S0161-5890(98)00100-X
   Bahjat KS, 2007, J IMMUNOL, V179, P7376, DOI 10.4049/jimmunol.179.11.7376
   Bouwer HGA, 1999, INFECT IMMUN, V67, P253, DOI 10.1128/IAI.67.1.253-258.1999
   Brockstedt DG, 2005, NAT MED, V11, P853, DOI 10.1038/nm1276
   Brockstedt DG, 2004, P NATL ACAD SCI USA, V101, P13832, DOI 10.1073/pnas.0406035101
   Bruhn KW, 2007, MICROBES INFECT, V9, P1226, DOI 10.1016/j.micinf.2007.05.010
   Cousens LP, 2000, IMMUNOL REV, V174, P150, DOI 10.1034/j.1600-0528.2002.017407.x
   Grossmann ME, 2001, J IMMUNOTHER, V24, P237, DOI 10.1097/00002371-200105000-00007
   Ho O, 2006, J IMMUNOL, V176, P2470, DOI 10.4049/jimmunol.176.4.2470
   Ho O, 2006, J IMMUNOL, V177, P8283, DOI 10.4049/jimmunol.177.12.8283
   Hwu P, 2002, J IMMUNOTHER, V25, P189, DOI 10.1097/00002371-200205000-00001
   JEROME KR, 1993, J IMMUNOL, V151, P1654
   Lauer P, 2002, J BACTERIOL, V184, P4177, DOI 10.1128/JB.184.15.4177-4186.2002
   Lauer P, 2008, INFECT IMMUN, V76, P3742, DOI 10.1128/IAI.00390-08
   Makki Amira, 2002, Cancer Immun, V2, P4
   Nijman HW, 2001, EUR J OBSTET GYN R B, V94, P114, DOI 10.1016/S0301-2115(00)00294-3
   O'Riordan M, 2002, P NATL ACAD SCI USA, V99, P13861, DOI 10.1073/pnas.202476699
   Popov A, 2008, J IMMUNOL, V181, P4976, DOI 10.4049/jimmunol.181.7.4976
   PORTNOY DA, 1992, CURR OPIN IMMUNOL, V4, P20, DOI 10.1016/0952-7915(92)90118-X
   Ramakrishna V, 2003, INT IMMUNOL, V15, P751, DOI 10.1093/intimm/dxg074
   Serbina NV, 2003, IMMUNITY, V19, P891, DOI 10.1016/S1074-7613(03)00330-3
   Serbina NV, 2003, IMMUNITY, V19, P59, DOI 10.1016/S1074-7613(03)00171-7
   Skipper JCA, 1999, INT J CANCER, V82, P669, DOI 10.1002/(SICI)1097-0215(19990827)82:5<669::AID-IJC9>3.0.CO;2-#
   Skoberne M, 2008, J CLIN INVEST, V118, P3990, DOI 10.1172/JCI31350
   Slifka MK, 2003, J IMMUNOL, V170, P1231, DOI 10.4049/jimmunol.170.3.1231
   Sykulev Y, 1996, IMMUNITY, V4, P565, DOI 10.1016/S1074-7613(00)80483-5
   Weinzierl AO, 2008, CANCER RES, V68, P2447, DOI 10.1158/0008-5472.CAN-07-2540
   Weiskirch LM, 1997, IMMUNOL REV, V158, P159, DOI 10.1111/j.1600-065X.1997.tb01002.x
   YOSHINO I, 1994, J IMMUNOL, V152, P2393
   YOSHINO I, 1994, CANCER RES, V54, P3387
NR 30
TC 22
Z9 23
U1 2
U2 4
PU LIPPINCOTT WILLIAMS & WILKINS
PI PHILADELPHIA
PA 530 WALNUT ST, PHILADELPHIA, PA 19106-3621 USA
SN 1524-9557
J9 J IMMUNOTHER
JI J. Immunother.
PD OCT
PY 2009
VL 32
IS 8
BP 856
EP 869
DI 10.1097/CJI.0b013e3181b0b125
PG 14
WC Oncology; Immunology; Medicine, Research & Experimental
SC Oncology; Immunology; Research & Experimental Medicine
GA 500RF
UT WOS:000270321100009
PM 19752748
DA 2021-05-03
ER

PT J
AU Hayashi, A
   Nishida, Y
   Yoshii, S
   Kim, SY
   Uda, H
   Hamasaki, T
AF Hayashi, Akira
   Nishida, Yuichi
   Yoshii, Saiji
   Kim, Seo Young
   Uda, Hirotsugu
   Hamasaki, Toshimitsu
TI Immunotherapy of ovarian cancer with cell wall skeleton of Mycobacterium
   bovis Bacillus Calmette-Guerin: Effect of lymphadenectomy
SO CANCER SCIENCE
LA English
DT Article
ID ADJUVANT IMMUNOTHERAPY; LUNG-CANCER
AB The significance of lymphadenectomy in surgery for various kinds of cancer has been widely debated, particularly in the gynecological field. The cell wall skeleton of Mycobacterium bovis Bacillus Calmette-Guerin (BCG-CWS) has been used as an effective adjuvant for immunotherapy of a variety of cancer patients. Here we tested the immunological importance of lymph nodes in treatment of ovarian cancer patients with BCG-CWS. After surgical removal of tumors, 73 ovarian cancer patients were intracutaneously inoculated with BCG-CWS in the antigen-unloaded state in the upper arm at 4-week intervals at a dosage of 2-200 mu g. Significant correlation of lymphadenectomy and reduced survival of patients was observed (stages I, II, III, IV; hazard ratio 2.38, 95% confidence interval 1.02-5.12, Cox regression model). Lymphadenectomy also compromised with induction of interferon-gamma. In view of the importance of the role of lymph nodes in stimulation of Toll-like receptors by BCG-CWS, it is suggested that lymph nodes should be kept as much as possible to preserve the patient's immunity against cancer. Application of these results to surgery for other cancers should be considered. (Cancer Sci 2009; 100: 1991-1995).
C1 [Hayashi, Akira] CI Hayashi Immunotherapy Clin & Res Inst, Osaka, Japan.
   [Nishida, Yuichi] Hekinan Municipal Hosp, Dept Gynecol & Obstet, Aichi, Japan.
   [Kim, Seo Young; Hamasaki, Toshimitsu] Osaka Univ, Grad Sch Med, Dept Biomed Stat, Suita, Osaka 565, Japan.
   [Uda, Hirotsugu] Osaka Saiseikai Tondabayashi Hosp, Dept Clin Pathol, Osaka, Japan.
RP Hayashi, A (corresponding author), CI Hayashi Immunotherapy Clin & Res Inst, Osaka, Japan.
EM ci-hayashi@sutv.zaq.ne.jp
RI Hamasaki, Toshimitsu/N-3851-2015
OI Hamasaki, Toshimitsu/0000-0002-4928-1160
FU Princess Takamatsu Cancer Research Fund; Organization for Pharmaceutical
   Safety and Research; Osaka Society for Prevention of Cancer and
   Cardiovascular Diseases
FX We thank Dr Shigeo Hayashi for support in manuscript preparation. The
   authors are grateful to Dr S. Ishida ( Department of Gynecology and
   Obstetrics, Tousei Hospital, Aichi, Japan) for his kind supply of the
   incidental case's data. This work was partly supported by research
   grants from the Princess Takamatsu Cancer Research Fund, the
   Organization for Pharmaceutical Safety and Research, and the Osaka
   Society for Prevention of Cancer and Cardiovascular Diseases.
CR Fearon DT, 1996, SCIENCE, V272, P50, DOI 10.1126/science.272.5258.50
   HAYASHI A, 1994, P JPN ACAD B-PHYS, V70, P205, DOI 10.2183/pjab.70.205
   Hayashi A, 1998, P JPN ACAD B-PHYS, V74, P50, DOI 10.2183/pjab.74.50
   Hayashi A, 1999, P JPN ACAD B-PHYS, V75, P295, DOI 10.2183/pjab.75.295
   Panici PB, 2002, BEST PRACT RES CL OB, V16, P529, DOI 10.1053/beog.2002.0301
   Tsuji S, 2000, INFECT IMMUN, V68, P6883, DOI 10.1128/IAI.68.12.6883-6890.2000
   Uehori J, 2003, INFECT IMMUN, V71, P4238, DOI 10.1128/IAI.71.8.4238-4249.2003
   YAMAMURA Y, 1979, CANCER-AM CANCER SOC, V43, P1314, DOI 10.1002/1097-0142(197904)43:4<1314::AID-CNCR2820430420>3.0.CO;2-6
   YASUMOTO K, 1979, CANCER RES, V39, P3262
NR 9
TC 14
Z9 14
U1 0
U2 6
PU WILEY-BLACKWELL PUBLISHING, INC
PI MALDEN
PA COMMERCE PLACE, 350 MAIN ST, MALDEN 02148, MA USA
SN 1347-9032
J9 CANCER SCI
JI Cancer Sci.
PD OCT
PY 2009
VL 100
IS 10
BP 1991
EP 1995
DI 10.1111/j.1349-7006.2009.01271.x
PG 5
WC Oncology
SC Oncology
GA 494HH
UT WOS:000269802000031
PM 19656158
DA 2021-05-03
ER

PT J
AU Andersson, H
   Cederkrantz, E
   Back, T
   Divgi, C
   Elgqvist, J
   Himmelman, J
   Horvath, G
   Jacobsson, L
   Jensen, H
   Lindegren, S
   Palm, S
   Hultborn, R
AF Andersson, Hakan
   Cederkrantz, Elin
   Back, Tom
   Divgi, Chaitanya
   Elgqvist, Jorgen
   Himmelman, Jakob
   Horvath, Gyorgy
   Jacobsson, Lars
   Jensen, Holger
   Lindegren, Sture
   Palm, Stig
   Hultborn, Ragnar
TI Intraperitoneal alpha-Particle Radioimmunotherapy of Ovarian Cancer
   Patients: Pharmacokinetics and Dosimetry of At-211-MX35 F(ab ')(2)-A
   Phase I Study
SO JOURNAL OF NUCLEAR MEDICINE
LA English
DT Article
DE astatine; dosimetry; pharmacokinetics; radioimmunotherapy; clinical
   study
ID MONOCLONAL-ANTIBODY MOV18; NUDE-MICE; THERAPEUTIC-EFFICACY; MARROW
   DOSIMETRY; BONE-MARROW; DISEASE; IMMUNOTHERAPY; TOXICITY; TUMORS; HMFG1
AB The a-emitter At-211 labeled to a monoclonal antibody has proven safe and effective in treating microscopic ovarian cancer in the abdominal cavity of mice. Women in complete clinical remission after second-line chemotherapy for recurrent ovarian carcinoma were enrolled in a phase I study. The aim was to determine the pharmacokinetics for assessing absorbed dose to normal tissues and investigating toxicity. Methods: Nine patients underwent laparoscopy 2-5 d before the therapy; a peritoneal catheter was inserted, and the abdominal cavity was inspected to exclude the presence of macroscopic tumor growth or major adhesions. At-211 was labeled to MX35 F(ab')(2) using the reagent N-succinimidyl-3-(trimethylstannyl)-benzoate. Patients were infused with At-211-MX35 F(ab')(2) (22.4-101 MBq/L) in dialysis solution via the peritoneal catheter. gamma-camera scans were acquired on 3-5 occasions after infusion, and a SPECT scan was acquired at 6 h. Samples of blood, urine, and peritoneal fluid were collected at 1-48 h. Hematology and renal and thyroid function were followed for a median of 23 mo. Results: Pharmacokinetics and dosimetric results were related to the initial activity concentration (IC) of the infused solution. The decay-corrected activity concentration decreased with time in the peritoneal fluid to 50% IC at 24 h, increased in serum to 6% IC at 45 h, and increased in the thyroid to 127% +/- 63% IC at 20 h without blocking and less than 20% IC with blocking. No other organ uptakes could be detected. The cumulative urinary excretion was 40 kBq/(MBq/L) at 24 h. The estimated absorbed dose to the peritoneum was 15.6 +/- 1.0 mGy/(MBq/L), to red bone marrow it was 0.14 +/- 0.04 mGy/(MBq/L), to the urinary bladder wall it was 0.77 +/- 0.19 mGy/(MBq/L), to the unblocked thyroid it was 24.7 +/- 11.1 mGy/(MBq/L), and to the blocked thyroid it was 1.4 +/- 1.6 mGy/(MBq/L) (mean +/- SD). No adverse effects were observed either subjectively or in laboratory parameters. Conclusion: This study indicates that by intraperitoneal administration of At-211-MX35 F(ab')(2) it is possible to achieve therapeutic absorbed doses in microscopic tumor clusters without significant toxicity.
C1 [Andersson, Hakan; Elgqvist, Jorgen; Horvath, Gyorgy; Hultborn, Ragnar] Univ Gothenburg, Dept Oncol, Gothenburg, Sweden.
   [Cederkrantz, Elin; Back, Tom; Himmelman, Jakob; Jacobsson, Lars; Lindegren, Sture; Palm, Stig] Univ Gothenburg, Dept Radiat Phys, Gothenburg, Sweden.
   [Divgi, Chaitanya] Hosp Univ Penn, Philadelphia, PA 19104 USA.
   [Jensen, Holger] Rigshosp, PET, DK-2100 Copenhagen, Denmark.
   [Jensen, Holger] Rigshosp, Cyclotron Unit, DK-2100 Copenhagen, Denmark.
RP Hultborn, R (corresponding author), Sahlgrens Univ Hosp, Dept Oncol, SE-41345 Gothenburg, Sweden.
EM ragnar.hultborn@oncology.gu.se
OI Hultborn, Ragnar/0000-0002-4289-9339; Back, Tom/0000-0002-3375-9473
FU Swedish Research CouncilSwedish Research CouncilEuropean Commission;
   Swedish Cancer SocietySwedish Cancer Society; King Gustaf V Jubilee
   Clinic Research Foundation in Gothenburg, Sweden
FX Ann-Christine Bergh and Irma Nikadon are acknowledged for assistance
   with scintigraphy, Ingela Claesson for cell culturing, Borje Haraldsson
   for consultation on peritoneal transport mechanisms and help with the
   study design, Sofia Frost for help with the protocol and quality
   control, and Pernilla Dahm-Kahler for laparoscopy and catheter
   insertion. This study was supported by grants from the Swedish Research
   Council, the Swedish Cancer Society, and the King Gustaf V Jubilee
   Clinic Research Foundation in Gothenburg, Sweden.
CR Alvarez RD, 1997, GYNECOL ONCOL, V65, P94, DOI 10.1006/gyno.1996.4577
   Andersson H, 2001, ANTICANCER RES, V21, P409
   Andersson H, 2000, ACTA ONCOL, V39, P741
   Andersson H, 2000, ANTICANCER RES, V20, P459
   Bolch WE, 2009, J NUCL MED, V50, P477, DOI 10.2967/jnumed.108.056036
   BREITZ HB, 1995, J NUCL MED, V36, P754
   Buijs WCAM, 1998, EUR J NUCL MED, V25, P1552, DOI 10.1007/s002590050335
   CRIPPA F, 1995, EUR J CANCER, V31A, P686, DOI 10.1016/0959-8049(94)00454-D
   Elgqvist J, 2005, J NUCL MED, V46, P1907
   Elgqvist J, 2006, J NUCL MED, V47, P1342
   Elgqvist J, 2006, INT J RADIAT ONCOL, V66, P1228, DOI 10.1016/j.ijrobp.2006.07.003
   Elgqvist J, 2006, NUCL MED BIOL, V33, P1065, DOI 10.1016/j.nucmedbio.2006.07.009
   Finstad CL, 1997, CLIN CANCER RES, V3, P1433
   Hindorf C, 2002, CANCER, V94, P1235, DOI 10.1002/cncr.10291
   Jurcic JG, 2002, BLOOD, V100, P1233, DOI 10.1182/blood.V100.4.1233.h81602001233_1233_1239
   Larsen RH, 1998, NUCL MED BIOL, V25, P351, DOI 10.1016/S0969-8051(97)00230-8
   Lindegren S, 2001, APPL RADIAT ISOTOPES, V55, P157, DOI 10.1016/S0969-8043(01)00044-6
   Lindegren S, 2008, J NUCL MED, V49, P1537, DOI 10.2967/jnumed.107.049833
   LINDMO T, 1984, J IMMUNOL METHODS, V72, P77, DOI 10.1016/0022-1759(84)90435-6
   Lindsey W H, 2001, Arch Facial Plast Surg, V3, P33
   MATTES MJ, 1987, CANCER RES, V47, P6741
   Meredith RF, 1996, J NUCL MED, V37, P1491
   MICHELSEN K, 1969, ACTA PHYSIOL SCAND, V77, P28, DOI 10.1111/j.1748-1716.1969.tb04550.x
   MUTO MG, 1992, GYNECOL ONCOL, V45, P265, DOI 10.1016/0090-8258(92)90302-Y
   Nicholson S, 1998, ONCOL REP, V5, P223
   Oei AL, 2007, INT J CANCER, V120, P2710, DOI 10.1002/ijc.22663
   Palm S, 2007, INT J RADIAT ONCOL, V69, P572, DOI 10.1016/j.ijrobp.2007.06.023
   Rosenblum MG, 1999, CLIN CANCER RES, V5, P953
   RUBIN SC, 1993, GYNECOL ONCOL, V51, P61, DOI 10.1006/gyno.1993.1247
   SGOUROS G, 1993, J NUCL MED, V34, P689
   STEWART JSW, 1989, INT J RADIAT ONCOL, V16, P405, DOI 10.1016/0360-3016(89)90337-4
   STEWART JSW, 1990, J CLIN ONCOL, V8, P1941, DOI 10.1200/JCO.1990.8.12.1941
   Verheijen RH, 2006, J CLIN ONCOL, V24, P571, DOI 10.1200/JCO.2005.02.5973
   Yin Beatrice W T, 2008, Cancer Immun, V8, P3
   Zalutsky MR, 2008, J NUCL MED, V49, P30, DOI 10.2967/jnumed.107.046938
NR 35
TC 161
Z9 167
U1 2
U2 15
PU SOC NUCLEAR MEDICINE INC
PI RESTON
PA 1850 SAMUEL MORSE DR, RESTON, VA 20190-5316 USA
SN 0161-5505
EI 1535-5667
J9 J NUCL MED
JI J. Nucl. Med.
PD JUL
PY 2009
VL 50
IS 7
BP 1153
EP 1160
DI 10.2967/jnumed.109.062604
PG 8
WC Radiology, Nuclear Medicine & Medical Imaging
SC Radiology, Nuclear Medicine & Medical Imaging
GA 529VO
UT WOS:000272547100028
PM 19525452
OA Bronze, Green Published
DA 2021-05-03
ER

PT J
AU Bellone, S
   Anfossi, S
   O'Brien, TJ
   Cannon, MJ
   Silasi, DA
   Azodi, M
   Schwartz, PE
   Rutherford, TJ
   Pecorelli, S
   Santin, AD
AF Bellone, Stefania
   Anfossi, Simone
   O'Brien, Timothy J.
   Cannon, Martin J.
   Silasi, Dan-Arin
   Azodi, Masoud
   Schwartz, Peter E.
   Rutherford, Thomas J.
   Pecorelli, Sergio
   Santin, Alessandro D.
TI Induction of Human Tumor-associated Differentially Expressed Gene-12
   (TADG-12/TMPRSS3)-specific Cytotoxic T Lymphocytes in Human Lymphocyte
   Antigen-A2.1-positive Healthy Donors and Patients With Advanced Ovarian
   Cancer
SO CANCER
LA English
DT Article
DE TADG-12; ovarian serous carcinoma; peptides; CTL; dendritic cells
ID DENDRITIC CELLS; IDENTIFICATION; RESISTANCE; DIAGNOSIS; PROFILES
AB BACKGROUND: Tumor-associated differentially expressed gene-12 (TADG-12) is a serine protease recently found highly differentially expressed in epithelial ovarian cancer. The goal of this study was to identify potential immunogenic peptides derived from TADG-12 for immunotherapy of ovarian carcinoma. METHODS: A bioinformatics approach (ie, the BIMAS algorithm, National Institutes of Health, http://bimas.dcrt.nih.gov/molbio/hla_bind) was used to identify multiple immunogenic peptides derived from TADG-12 that bind to human leukocyte antigen-A2.1 and elicit peptide-specific human cytotoxic T lymphocyte (CTL) responses in healthy individuals and in patients with advanced stage ovarian cancer. RESULTS: CD8+ CTL populations generated against 5 TADG-12-derived peptides were consistently able to induce lysis of autologous peptide-loaded target cells above background. Importantly, TADG-12 YLPKSWTIQV peptide-specific CTLs from healthy donors and ovarian cancer patients were found to effectively kill ovarian cancer cells naturally expressing TADG-12. Cytotoxicity was significantly inhibited by anti-human lymphocyte antigen (HLA)-A2.1 (BB7-2) and anti-HLA class I (W6 of 32) monoclonal antibodies, whereas natural killer-sensitive K562 cells were not lysed. TADG-12 YLPKSWTIQV peptide-specific CTL precursor frequency was low in peripheral blood leukocytes of normal donors and ovarian cancer patients, as determined by interferon-gamma production in enzyme-linked immunorsorbent spot-forming cell assays. Intracellular cytokine expression measured by flow cytometry after OKT-3 monoclonal antibody stimulation showed a type I cytokine profile in YLPKSWTIQV peptide-specific CTLs. CONCLUSIONS: The TADG-12 YLPKSWTIQV peptide is an immunogenic epitope in ovarian tumors and may represent an attractive target for immunotherapy of ovarian cancer. These data may pave the way for TADG-12 peptide-derived cell-based therapy, including dendritic cell immunotherapy, for the vaccination of ovarian cancer patients harboring chemotherapy-resistant or residual disease. Cancer 2009;115:800-11. (C) 2008 American Cancer Society.
C1 [Bellone, Stefania; Silasi, Dan-Arin; Azodi, Masoud; Schwartz, Peter E.; Rutherford, Thomas J.; Santin, Alessandro D.] Yale Univ, Sch Med, Dept Obstet Gynecol & Reprod Sci, New Haven, CT 06520 USA.
   [Anfossi, Simone; Pecorelli, Sergio] Univ Brescia, Div Gynecol Oncol, Brescia, Italy.
   [O'Brien, Timothy J.] Univ Arkansas Med Sci, Dept Obstet & Gynecol, Little Rock, AR 72205 USA.
   [Cannon, Martin J.] Univ Arkansas Med Sci, Dept Microbiol & Immunol, Little Rock, AR 72205 USA.
RP Santin, AD (corresponding author), Yale Univ, Sch Med, Dept Obstet Gynecol & Reprod Sci, Rm 305 LSOG,333 Cedar St,POB 208063, New Haven, CT 06520 USA.
EM alessandro.santin@yale.edu
OI Anfossi, Simone/0000-0001-5745-7587; Azodi, Masoud/0000-0002-0570-8089
FU US Department of DefenseUnited States Department of Defense [OC020196];
   Angelo Nocivelli; Berlucchi; Camillo Golgi Foundations, Brescia, Italy;
   Istituto Superiore di Sanita, Rome, Italy
FX Supported by grants from the US Department of Defense (OC020196), the
   Angelo Nocivelli, the Berlucchi, and the Camillo Golgi Foundations,
   Brescia, Italy, and the Istituto Superiore di Sanita, Rome, Italy.
CR Banchereau J, 1998, NATURE, V392, P245, DOI 10.1038/32588
   Bignotti E, 2006, GYNECOL ONCOL, V103, P405, DOI 10.1016/j.ygyno.2006.03.056
   Disaia PJ, 1997, CLIN GYNECOLOGIC ONC, P51
   Ge Q, 2001, P NATL ACAD SCI USA, V98, P1728, DOI 10.1073/pnas.98.4.1728
   Holloway RW, 2002, GYNECOL ONCOL, V87, P8, DOI 10.1006/gyno.2002.6797
   Hooper JD, 2001, J BIOL CHEM, V276, P857, DOI 10.1074/jbc.R000020200
   Iacobuzio-Donahue CA, 2003, CANCER RES, V63, P8614
   Jemal A, 2007, CA-CANCER J CLIN, V57, P43, DOI 10.3322/canjclin.57.1.43
   Osada T, 2006, INT REV IMMUNOL, V25, P377, DOI 10.1080/08830180600992456
   Santin AD, 2000, OBSTET GYNECOL, V96, P422, DOI 10.1016/S0029-7844(00)00916-9
   Santin AD, 2001, CLIN CANCER RES, V7, p804S
   Sawasaki T, 2004, TUMOR BIOL, V25, P141, DOI 10.1159/000079146
   Schuler G, 1997, J EXP MED, V186, P1183, DOI 10.1084/jem.186.8.1183
   Underwood LJ, 2000, BBA-MOL BASIS DIS, V1502, P337, DOI 10.1016/S0925-4439(00)00058-2
   Valitutti S, 1996, J EXP MED, V183, P1917, DOI 10.1084/jem.183.4.1917
   Wallrapp C, 2000, CANCER RES, V60, P2602
   Wierecky J, 2006, CANCER IMMUNOL IMMUN, V55, P63, DOI 10.1007/s00262-005-0673-6
   ZEH HJ, 1994, HUM IMMUNOL, V39, P79, DOI 10.1016/0198-8859(94)90105-8
   Zhang L, 2003, NEW ENGL J MED, V348, P203, DOI 10.1056/NEJMoa020177
NR 19
TC 8
Z9 9
U1 0
U2 0
PU WILEY
PI HOBOKEN
PA 111 RIVER ST, HOBOKEN 07030-5774, NJ USA
SN 0008-543X
EI 1097-0142
J9 CANCER-AM CANCER SOC
JI Cancer
PD FEB 15
PY 2009
VL 115
IS 4
BP 800
EP 811
DI 10.1002/cncr.24048
PG 12
WC Oncology
SC Oncology
GA 405IQ
UT WOS:000263216900016
PM 19117353
OA Bronze
DA 2021-05-03
ER

PT J
AU Hanak, L
   Slaby, O
   Lauerova, L
   Kren, L
   Nenutil, R
   Michalek, J
AF Hanak, Libor
   Slaby, Ondrej
   Lauerova, Ludmila
   Kren, Leos
   Nenutil, Rudolf
   Michalek, Jaroslav
TI Expression pattern of HLA class I antigens in renal cell carcinoma and
   primary cell line cultures: Methodological implications for
   immunotherapy
SO MEDICAL SCIENCE MONITOR
LA English
DT Article
DE renal carcinoma; immunotherapy; classic HLA antigens; non-classic HLA
   antigens; MTT assay
ID UP-REGULATION; CLEAR-CELL; OVARIAN-CARCINOMA; TUMOR-CELLS; VITRO;
   CYTOTOXICITY; MOLECULE; MTT
AB Background: Renal cell carcinomas have developed various strategies to escape immune cell recognition, including down-regulation or loss of classic HLA class I antigens (A, B, C) and aberrant expression of non-classic HLA class I antigens (G, E). In this study both classic and non-classic HLA class I antigens were tested in tumor specimens and established primary cell cultures derived from renal cell carcinoma patients.
   Material/Methods: HLA class I antigens were evaluated by immunohistochemical staining and the intensity of cytoplasmic staining was measured semiquantitatively. Renal tumor tissue obtained from nephrectomy was used for the explant culture. MTT assay was performed to test the chemoresistance of primary cell line cultures to common cytostatics.
   Results: HLA-G and HLA-E were found in 62% and 100% of the analyzed tumor samples, respectively. Markedly higher levels of the non-classic HLA-G and -E antigens compared with the classic HLA-A, -B, and -C antigens were observed. The cells of the control renal tissues were HLA-A, -B, -C, and -E positive and HLA-G negative. Cell line cultures were successfully established in 85% of the renal cell carcinoma specimens. No or minimal changes in classic HLA-A, B, and C antigen staining were observed during cultivation of the primary cell line cultures. No correlation between HLA class I antigen expression and chemoresistance, histopathological stage, or nuclear grade was found.
   Conclusions: These findings suggest that primary cell line cultures derived from surgical specimens of renal cell carcinomas are a feasible model for immunotherapy research through their high cultivation potential.
C1 [Hanak, Libor; Slaby, Ondrej; Michalek, Jaroslav] Masaryk Univ, Univ Cell Immunotherapy Ctr, Brno 62500, Czech Republic.
   [Slaby, Ondrej] Masaryk Mem Canc Inst, Dept Lab Med, Brno, Czech Republic.
   [Lauerova, Ludmila; Nenutil, Rudolf] Masaryk Mem Canc Inst, Dept Oncol & Expt Pathol, Brno, Czech Republic.
   [Kren, Leos] Univ Hosp Brno, Inst Pathol, Brno, Czech Republic.
RP Michalek, J (corresponding author), Masaryk Univ, Univ Cell Immunotherapy Ctr, Kamenice 5, Brno 62500, Czech Republic.
EM jmichalek@fnbrno.cz
RI Slaby, Ondrej/E-1082-2012
OI Slaby, Ondrej/0000-0002-8450-0584
FU Czech Ministry of EducationMinistry of Education, Youth & Sports - Czech
   Republic [NPVII-2B06058]
FX This work was supported by project no. NPVII-2B06058 of the Czech
   Ministry of Education
CR ARNOULD R, 1990, ANTICANCER RES, V10, P145
   Bukur E, 2003, SEMIN CANCER BIOL, V13, P353, DOI 10.1016/S1044-579X(03)00026-9
   Bukur J, 2003, HUM IMMUNOL, V64, P1081, DOI 10.1016/j.humimm.2003.08.350
   Bukur J, 2003, CANCER RES, V63, P4107
   Davidson B, 2005, GYNECOL ONCOL, V96, P42, DOI 10.1016/j.ygyno.2004.09.049
   Domagk D, 1998, UROL RES, V26, P123, DOI 10.1007/s002400050034
   Favier B, 2007, TISSUE ANTIGENS, V69, P150, DOI 10.1111/j.1399-0039.2006.763_6.x
   GREENE FL, 2002, AJCC CANC STAG MAN
   HAGIWARA M, 1984, J CLIN INVEST, V74, P1252, DOI 10.1172/JCI111535
   HEICAPPELL R, 1987, J IMMUNOL, V138, P1634
   Hirankarn N, 2004, TISSUE ANTIGENS, V64, P588, DOI 10.1111/j.1399-0039.2004.00311.x
   Ibrahim EC, 2003, AM J PATHOL, V162, P501, DOI 10.1016/S0002-9440(10)63844-8
   Ibrahim EC, 2001, CANCER RES, V61, P6838
   Ikemoto S, 2004, UROL INT, V73, P348, DOI 10.1159/000081597
   Kim FJ, 2008, J ENDOUROL, V22, P2361, DOI 10.1089/end.2008.9703
   KLATTE D, 1986, Z UROL NEPHROL, V79, P441
   Komohara Y, 2007, ONCOL REP, V18, P1463
   LIU C, 1986, Zhonghua Zhongliu Zazhi, V8, P178
   Malmberg KJ, 2002, J CLIN INVEST, V110, P1515, DOI 10.1172/JC1200215564
   MICKISCH G, 1990, UROL RES, V18, P131, DOI 10.1007/BF00302474
   Morais C, 2006, NEPHROL DIAL TRANSPL, V21, P3377, DOI 10.1093/ndt/gfl543
   NAITO S, 1986, CANCER RES, V46, P4109
   Okamoto M, 2001, UROLOGY, V57, P188, DOI 10.1016/S0090-4295(00)00875-X
   Paul P, 1998, P NATL ACAD SCI USA, V95, P4510, DOI 10.1073/pnas.95.8.4510
   Ramp U, 2001, ANTICANCER RES, V21, P3509
   Reinecke P, 1997, EUR J CANCER, V33, P1122, DOI 10.1016/S0959-8049(97)00069-5
   SATOH S, 1991, CYTOTECHNOLOGY, V5, pS95
   Seliger B, 2007, SEMIN CANCER BIOL, V17, P444, DOI 10.1016/j.semcancer.2007.07.001
   Sivori S, 2000, HUM IMMUNOL, V61, P1055, DOI 10.1016/S0198-8859(00)00201-9
   UEDA R, 1979, J EXP MED, V150, P564, DOI 10.1084/jem.150.3.564
NR 30
TC 13
Z9 15
U1 0
U2 3
PU INT SCIENTIFIC LITERATURE, INC
PI SMITHTOWN
PA 361 FOREST LANE, SMITHTOWN, NY 11787 USA
SN 1643-3750
J9 MED SCI MONITOR
JI Med. Sci. Monitor
PD DEC
PY 2009
VL 15
IS 12
BP CR638
EP CR643
PG 6
WC Medicine, Research & Experimental
SC Research & Experimental Medicine
GA 537NS
UT WOS:000273120300013
PM 19946235
DA 2021-05-03
ER

PT J
AU Dou, J
   Wang, YF
   Wang, J
   Zhao, FS
   Li, YT
   Cao, MG
   Hu, WH
   Hu, K
   He, XF
   Chu, LL
   Jiang, CL
   Gu, N
AF Dou, Jun
   Wang, Yongfang
   Wang, Jing
   Zhao, Fengshu
   Li, Yating
   Cao, Minggang
   Hu, Weihua
   Hu, Kai
   He, Xiang Feng
   Chu, Lili
   Jiang, Chuilian
   Gu, Ning
TI Antitumor efficacy induced by human ovarian cancer cells secreting IL-21
   alone or combination with GM-CSF cytokines in nude mice model
SO IMMUNOBIOLOGY
LA English
DT Article
DE Ovarian cancer; Antitumor; IL-21; GM-CSF; Gene transfection; Nude mouse
ID IMMUNOTHERAPY; SURVIVAL; INTERLEUKIN-21; PROLIFERATION; RESPONSES;
   IMMUNITY; THERAPY; VACCINE; GROWTH; LEADS
AB The ovarian cancer cells (SKOV3) secreting IL-21 alone or combination with GM-CSF cytokines was developed and its antitumor effect was evaluated in the nude mice. The gene of IL-21 was amplified from plasmid pRSC-IL-21 by PCR, cloned into the plasmid pRSC-GM-CSF, and the plasmid pRSC-GM-CSF-IL21 was constructed. The plasmids of pRSC-GM-CSF, pRSC-IL21, pRSC-GM-CSF-IL21 and pRSC were respectively transfected into the SKOV3 cells and antitumor efficacy induced by the SKOV3 cells secreting IL-21 or combination with GM-CSF was evaluated by surveying the tumor growth and the nude mice's survival. The results indicated that the secreted IL-21 and GM-CSF were functional because the culture supernatant of SKOV3 cells transfected with the plasmid pRSC-GM-CSF-IL21 enhanced NK cytotoxicity in vitro. The expressions of MIC A/B, NKG2D and ICAM-1 molecules on the SKOV3 cells were up-regulated. The level of IFN-gamma and TNF-alpha, the NK cytotoxicity and the antitumor efficacy were significantly increased in the null mice inoculated with the SKOV3 cells secreting both IL-21 and GM-CSF in comparison with the nude mice inoculated with the other different SKOV3 cells. We concluded that the SKOV3 cells genetically engineered to secrete biologically active IL-21 and GM-CSF elicited antitumor immunity effectively through enhancing NK cytotoxicity, promoting the expressions of MIC A/B, ICAM-1 and NKG2D molecules as well as elevating level of IFN-gamma and TNF-alpha in the nude mice model. Crown Copyright (C) 2008 Published by Elsevier GmbH. All rights reserved.
C1 [Dou, Jun; Wang, Yongfang; Zhao, Fengshu; Li, Yating; Cao, Minggang; Hu, Weihua; Hu, Kai; He, Xiang Feng; Chu, Lili; Jiang, Chuilian] Southeast Univ, Dept Pathogen Biol & Immunol, Sch Basic Med Sci, Nanjing 210009, Peoples R China.
   [Wang, Jing] Southeast Univ, Zhongda Hosp, Dept Gynecol & Obstet, Nanjing 210009, Peoples R China.
   [Chu, Lili] Nanjing Childrens Hosp, Paediat Res Inst, Nanjing 210008, Peoples R China.
   [Gu, Ning] Southeast Univ, Sch Biol Sci & Med Engn, Nanjing 210096, Peoples R China.
RP Dou, J (corresponding author), Southeast Univ, Dept Pathogen Biol & Immunol, Sch Basic Med Sci, Nanjing 210009, Peoples R China.
EM njdoujun@yahoo.com.cn; guning@seu.edu.cn
FU Program for Top Researchers in Six Fields in Jiangsu Province, China
   [D14]; National Natural Science Foundation of ChinaNational Natural
   Science Foundation of China (NSFC) [90406023]; Science Foundation of
   Jiangsu Province Hygienical Division, China [16230005777]
FX The authors would like to thank Dr. Aifeng Zhang (Department of
   Pathology, School of Basic Medical Science, Southeast University) for
   her histological section made and helpful analysis. This work was
   supported by the Program for Top Researchers in Six Fields in Jiangsu
   Province, China (No. D14) and in part by the National Natural Science
   Foundation of China (No. 90406023) and the Science Foundation of Jiangsu
   Province Hygienical Division, China (No. 16230005777).
CR ALEXANDER L, 2001, CLIN CANCER RES, V7, P952
   Banerjee S, 2004, P NATL ACAD SCI USA, V101, P12652, DOI 10.1073/pnas.0404347101
   Barber A, 2008, J IMMUNOL, V180, P72, DOI 10.4049/jimmunol.180.1.72
   BRANDEN H, 1993, CELL IMMUNOL, V147, P64, DOI 10.1006/cimm.1993.1048
   Chu CS, 2008, EXPERT REV ANTICANC, V8, P243, DOI 10.1586/14737140.8.2.243
   Conejo-Garcia JR, 2004, CANCER RES, V64, P2175, DOI 10.1158/0008-5472.CAN-03-2194
   Dou J, 2007, CANCER BIOL THER, V6, P1871, DOI 10.4161/cbt.6.12.4960
   Dou J, 2008, IMMUNOL INVEST, V37, P113, DOI 10.1080/08820130701690741
   Dou J, 2005, CELL MOL IMMUNOL, V2, P57
   Dou J, 2006, IMMUNOL INVEST, V35, P227, DOI 10.1080/08820130600634550
   Gregory-Bass RC, 2008, INT J CANCER, V122, P1923, DOI 10.1002/ijc.23351
   Groh V, 1998, SCIENCE, V279, P1737, DOI 10.1126/science.279.5357.1737
   Holdenrieder S, 2006, INT J CANCER, V118, P684, DOI 10.1002/ijc.21382
   Iuchi T, 2008, CANCER RES, V68, P4431, DOI 10.1158/0008-5472.CAN-07-5530
   Kim HM, 2007, ARCH PHARM RES, V30, P1464, DOI 10.1007/BF02977372
   Li YQ, 2008, BLOOD, V111, P229, DOI 10.1182/blood-2007-05-089375
   Maranon C, 2000, INT IMMUNOL, V12, P1685, DOI 10.1093/intimm/12.12.1685
   Moroz A, 2004, J IMMUNOL, V173, P900, DOI 10.4049/jimmunol.173.2.900
   MOSMANN T, 1983, J IMMUNOL METHODS, V65, P55, DOI 10.1016/0022-1759(83)90303-4
   Nemunaitis Jackie, 2003, Clin Lung Cancer, V5, P148, DOI 10.3816/CLC.2003.n.027
   Pelletier M, 2007, THESCIENTIFICWORLDJO, V7, P1715, DOI 10.1100/tsw.2007.275
   Raulet DH, 2003, NAT REV IMMUNOL, V3, P781, DOI 10.1038/nri1199
   Robinson J, 2001, IMMUNOGENETICS, V53, P150, DOI 10.1007/s002510100303
   Rosenberg SA, 2005, J IMMUNOL, V175, P6169, DOI 10.4049/jimmunol.175.9.6169
   Tai KF, 2004, J BIOMED SCI, V11, P228, DOI 10.1159/000076035
   THOMAS C, 2007, J CLIN INVEST, V117, P3833
   Thomas X, 2008, EXPERT OPIN DRUG MET, V4, P795, DOI 10.1517/17425255.4.6.795 
   Wang LX, 2004, J IMMUNOL, V172, P3462, DOI 10.4049/jimmunol.172.6.3462
   Wang Z, 2001, CANCER GENE THER, V8, P751, DOI 10.1038/sj.cgt.7700375
   Weiss JM, 2007, EXPERT OPIN BIOL TH, V7, P1705, DOI 10.1517/14712598.7.11.1705
   Wilk E, 2008, IMMUNOBIOLOGY, V213, P271, DOI 10.1016/j.imbio.2007.10.012
   Yang T, 2007, CLIN CANCER RES, V13, P7172, DOI 10.1158/1078-0432.CCR-07-1724
   Yao K, 2004, CELL MOL IMMUNOL, V1, P367
NR 33
TC 25
Z9 29
U1 0
U2 6
PU ELSEVIER GMBH
PI MUNICH
PA HACKERBRUCKE 6, 80335 MUNICH, GERMANY
SN 0171-2985
J9 IMMUNOBIOLOGY
JI Immunobiology
PD JUN
PY 2009
VL 214
IS 6
BP 483
EP 492
DI 10.1016/j.imbio.2008.11.002
PG 10
WC Immunology
SC Immunology
GA 456JP
UT WOS:000266841900009
PM 19389515
DA 2021-05-03
ER

PT J
AU Salnikov, AV
   Groth, A
   Apel, A
   Kallifatidis, G
   Beckermann, BM
   Khamidjanov, A
   Ryschich, E
   Buchler, MW
   Herr, I
   Moldenhauer, G
AF Salnikov, Alexei V.
   Groth, Ariane
   Apel, Anja
   Kallifatidis, Georgios
   Beckermann, Benjamin M.
   Khamidjanov, Akmal
   Ryschich, Eduard
   Buechler, Markus W.
   Herr, Ingrid
   Moldenhauer, Gerhard
TI Targeting of cancer stem cell marker EpCAM by bispecific antibody
   EpCAMxCD3 inhibits pancreatic carcinoma
SO JOURNAL OF CELLULAR AND MOLECULAR MEDICINE
LA English
DT Article
DE bispecific antibody; cancer stem cells; cancer immunotherapy; EpCAM;
   pancreatic carcinoma; lymphocytes; tumour microenvironment
ID LASTING ANTITUMOR IMMUNITY; EP-CAM; BREAST-CANCER; ADHESION MOLECULE;
   MONOCLONAL-ANTIBODY; MALIGNANT ASCITES; OVARIAN-CANCER; T-CELLS;
   EP-CAM-/CD3-BISPECIFIC ANTIBODY; SURFACE GLYCOPROTEIN
AB Patients with pancreatic cancer have a poor survival rate, and new therapeutic strategies are needed. Epithelial cell adhesion molecule (EpCAM), suggested as a marker for cancer stem cells, is over-expressed on most pancreatic tumour cells but not on normal cells and may be an ideal therapeutic target. We evaluated the anti-tumour efficiency of bispecific EpCAMxCD3 antibody linking tumour cells and T lymphocytes. In NOD SCID mice, EpCAMxCD3 had a long serum half-life (t(1/2) similar to 7 days). EpCAMxCD3 significantly retarded growth of BxPC-3 pancreatic carcinoma xenografts. For mimicking a pancreatic cancer microenvironment in vitro, we used a three-dimensional tumour reconstruct system, in which lymphocytes were co-cultured with tumour cells and fibroblasts in a collagen matrix. In this in vivo-like system, EpCAMxCD3 potently stimulated production of the effector cytokines IFN-gamma and TNF-alpha by extracorporally pre-activated lymphocytes. Moreover, compared with a bivalent anti-CD3 antibody, EpCAMxCD3 more efficiently activated the production of TNF-alpha and IFN-gamma by non-stimulated peripheral blood mononuclear cells. Most excitingly, we demonstrate for the first time that EpCAMxCD3 induces prolonged contacts between lymphocytes and tumour cells, which may be the main reason for the observed anti-tumour effects. As an important prerequisite for future use in patients, EpCAMxCD3 did not alter lymphocyte migration as measured by time-lapse video microscopy. Our data may open a way to improve the immune response and treatment outcome in patients with pancreatic cancer.
C1 [Salnikov, Alexei V.; Moldenhauer, Gerhard] German Canc Res Ctr, Translat Immunol Unit, D-69120 Heidelberg, Germany.
   [Salnikov, Alexei V.; Groth, Ariane; Apel, Anja; Kallifatidis, Georgios; Beckermann, Benjamin M.; Herr, Ingrid] Univ Heidelberg, Dept Gen Surg, Mol OncoSurg Grp, Heidelberg, Germany.
RP Salnikov, AV (corresponding author), German Canc Res Ctr, Translat Immunol Unit, Neuenheimer Feld 280, D-69120 Heidelberg, Germany.
EM a.salnikov@dkfz.de
RI Kallifatidis, Georgios/H-3501-2012
FU German Federal Ministry of Education and Research (BMBF)Federal Ministry
   of Education & Research (BMBF) [01GU0611, 01GU0612]
FX We thank Dr. H.-J. Stark for providing human primary skin fibroblasts
   and Ms. Elvira Hallauer and Mr. Jury Gladkich for excellent technical
   assistance. This study was supported by grants 01GU0611 and 01GU0612
   from the German Federal Ministry of Education and Research (BMBF).
CR Al-Hajj M, 2003, P NATL ACAD SCI USA, V100, P3983, DOI 10.1073/pnas.0530291100
   Amann M, 2008, CANCER RES, V68, P143, DOI 10.1158/0008-5472.CAN-07-2182
   Andratschke M, 2007, ANTICANCER RES, V27, P431
   Armstrong A, 2003, CANCER BIOL THER, V2, P320, DOI 10.4161/cbt.2.4.451
   Brischwein K, 2006, MOL IMMUNOL, V43, P1129, DOI 10.1016/j.molimm.2005.07.034
   Brischwein K, 2007, J IMMUNOTHER, V30, P798, DOI 10.1097/CJI.0b013e318156750c
   Burges A, 2007, CLIN CANCER RES, V13, P3899, DOI 10.1158/1078-0432.CCR-06-2769
   Chaudry MA, 2007, BRIT J CANCER, V96, P1013, DOI 10.1038/sj.bjc.6603505
   Csoka M, 1996, LEUKEMIA, V10, P1765
   Dalerba P, 2007, P NATL ACAD SCI USA, V104, P10158, DOI 10.1073/pnas.0703478104
   Fischer N, 2007, PATHOBIOLOGY, V74, P3, DOI 10.1159/000101046
   Gastl G, 2000, LANCET, V356, P1981, DOI 10.1016/S0140-6736(00)03312-2
   Heiss MM, 2005, INT J CANCER, V117, P435, DOI 10.1002/ijc.21165
   Kirman I, 2007, CURR OPIN MOL THER, V9, P190
   Li CW, 2007, CANCER RES, V67, P1030, DOI 10.1158/0008-5472.CAN-06-2030
   Marme A, 2002, INT J CANCER, V101, P183, DOI 10.1002/ijc.10562
   MOLDENHAUER G, 1987, BRIT J CANCER, V56, P714, DOI 10.1038/bjc.1987.276
   MOMBURG F, 1987, CANCER RES, V47, P2883
   Morecki S, 2008, EXP HEMATOL, V36, P997, DOI 10.1016/j.exphem.2008.03.005
   Muller D, 2007, CURR OPIN MOL THER, V9, P319
   Neoptolemos JP, 2001, LANCET, V358, P1576, DOI 10.1016/S0140-6736(01)06651-X
   Niggemann B, 1997, CANCER LETT, V118, P173, DOI 10.1016/S0304-3835(97)00328-5
   Oberneder R, 2006, EUR J CANCER, V42, P2530, DOI 10.1016/j.ejca.2006.05.029
   Poczatek RB, 1999, J UROLOGY, V162, P1462, DOI 10.1016/S0022-5347(05)68341-3
   Prang N, 2005, BRIT J CANCER, V92, P342, DOI 10.1038/sj.bjc.6602310
   Ren-Heidenreich L, 2004, CANCER-AM CANCER SOC, V100, P1095, DOI 10.1002/cncr.20060
   Reusch U, 2006, CLIN CANCER RES, V12, P183, DOI 10.1158/1078-0432.CCR-05-1855
   Roncarolo MG, 2006, IMMUNOL REV, V212, P28
   Roncarolo MG, 2001, IMMUNOL REV, V182, P68, DOI 10.1034/j.1600-065X.2001.1820105.x
   Ruf P, 2001, BLOOD, V98, P2526, DOI 10.1182/blood.V98.8.2526
   Ryschich E, 2006, J SURG RES, V135, P291, DOI 10.1016/j.jss.2006.02.020
   Schlereth B, 2005, CANCER RES, V65, P2882, DOI 10.1158/0008-5472.CAN-04-2637
   Sebastian M, 2007, CANCER IMMUNOL IMMUN, V56, P1637, DOI 10.1007/s00262-007-0310-7
   Spizzo G, 2004, BREAST CANCER RES TR, V86, P207, DOI 10.1023/B:BREA.0000036787.59816.01
   Spizzo G, 2002, INT J CANCER, V98, P883, DOI 10.1002/ijc.10270
   Strauss G, 1999, CLIN CANCER RES, V5, P171
   Varga M, 2004, CLIN CANCER RES, V10, P3131, DOI 10.1158/1078-0432.CCR-03-0528
   Went PT, 2004, HUM PATHOL, V35, P122, DOI 10.1016/j.humpath.2003.08.026
   Wimberger P, 2003, INT J CANCER, V105, P241, DOI 10.1002/ijc.11056
   Winter MJ, 2003, AM J PATHOL, V163, P2139, DOI 10.1016/S0002-9440(10)63570-5
   Wolf E, 2005, DRUG DISCOV TODAY, V10, P1237, DOI 10.1016/S1359-6446(05)03554-3
   Wolf K, 2003, BLOOD, V102, P3262, DOI 10.1182/blood-2002-12-3791
   Zeidler R, 1999, J IMMUNOL, V163, P1246
   Zeidler R, 2000, BRIT J CANCER, V83, P261
   Zhang CW, 2006, BMC CANCER, V6, DOI 10.1186/1471-2407-6-61
NR 45
TC 31
Z9 32
U1 0
U2 7
PU WILEY
PI HOBOKEN
PA 111 RIVER ST, HOBOKEN 07030-5774, NJ USA
EI 1582-4934
J9 J CELL MOL MED
JI J. Cell. Mol. Med.
PD SEP
PY 2009
VL 13
IS 9B
BP 4023
EP 4033
DI 10.1111/j.1582-4934.2009.00723.x
PG 11
WC Cell Biology; Medicine, Research & Experimental
SC Cell Biology; Research & Experimental Medicine
GA 551BC
UT WOS:000274179300092
PM 20196789
OA Green Published
DA 2021-05-03
ER

PT J
AU Chuang, CM
   Monie, A
   Wu, AN
   Mao, CP
   Hung, CF
AF Chuang, Chi-Mu
   Monie, Archana
   Wu, Annie
   Mao, Chih-Ping
   Hung, Chien-Fu
TI Treatment with LL-37 Peptide Enhances Antitumor Effects Induced by CpG
   Oligodeoxynucleotides Against Ovarian Cancer
SO HUMAN GENE THERAPY
LA English
DT Article
ID NATURAL-KILLER-CELLS; TOLL-LIKE RECEPTORS; IMMUNE-RESPONSES; DENDRITIC
   CELLS; ANTIMICROBIAL PEPTIDE; BACTERIAL-DNA; MURINE MODEL; NK CELLS;
   IN-VIVO; INNATE
AB There is an urgent need for innovative therapies against ovarian cancer, one of the leading causes of death from gynecological cancers in the United States. Immunotherapy employing Toll-like receptor (TLR) ligands, such as CpG oligodeoxynucleotides (CpG-ODN), may serve as a potentially promising approach in the control of ovarian tumors. The CpG-ODN requires intracellular delivery into the endosomal compartment, where it can bind to TLR9 in order to activate the immune system. In the current study, we aim to investigate whether the antimicrobial polypeptide from the cathelicidin family, LL-37, could enhance the immunostimulatory effects of CpG-ODN by increasing the uptake of CpG-ODN into the immune cells, thus enhancing the antitumor effects against ovarian cancer. We found that treatment with the combination of CpG-ODN and LL-37 generated significantly better therapeutic antitumor effects and enhanced survival in murine ovarian tumor-bearing mice compared with treatment with CpG-ODN or LL-37 alone. We also observed that treatment with the combination of CpG-ODN and LL-37 enhanced proliferation and activation of natural killer (NK) cells, but not CD4(+) or CD8(+) T cells, in the peritoneal cavity. Furthermore, in vivo antibody depletion experiments indicated that peritoneal NK cells played a critical role in the observed antitumor effects. Thus, our data suggest that the combination of CpG-ODN with LL-37 peptide may lead to the control of ovarian tumors through the activation of innate immunity.
C1 [Chuang, Chi-Mu; Monie, Archana; Wu, Annie; Mao, Chih-Ping; Hung, Chien-Fu] Johns Hopkins Med Inst, Dept Pathol, Baltimore, MD 21231 USA.
   [Chuang, Chi-Mu] Taipei Vet Gen Hosp, Dept Obstet & Gynecol, Taipei 112, Taiwan.
   [Chuang, Chi-Mu] Natl Yang Ming Univ, Sch Med, Taipei 112, Taiwan.
   [Hung, Chien-Fu] Johns Hopkins Med Inst, Dept Oncol, Baltimore, MD 21231 USA.
RP Hung, CF (corresponding author), Johns Hopkins Univ, Sch Med, Dept Pathol, CRB 2 Room 307,1550 Orleans St, Baltimore, MD 21231 USA.
EM chung2@jhmi.edu
OI Wu, Annie/0000-0002-0730-298X
FU ovarian cancer grants from the Alliance for Cancer Gene Therapy (ACGT);
   NCDGG [1U19 CA113341-01]; American Cancer Society (ACS)American Cancer
   Society; NATIONAL CANCER INSTITUTEUnited States Department of Health &
   Human ServicesNational Institutes of Health (NIH) - USANIH National
   Cancer Institute (NCI) [U19CA113341] Funding Source: NIH RePORTER
FX The authors thank Dr. T.-C. Wu for helpful discussions and critical
   review of the manuscript. This work was supported by ovarian cancer
   grants from the Alliance for Cancer Gene Therapy (ACGT), the NCDGG (1U19
   CA113341-01), and the American Cancer Society (ACS).
CR Aderem A, 2000, NATURE, V406, P782, DOI 10.1038/35021228
   Akira S, 2001, NAT IMMUNOL, V2, P675, DOI 10.1038/90609
   Akira S, 2004, NAT REV IMMUNOL, V4, P499, DOI 10.1038/nri1391
   Ballas ZK, 1996, J IMMUNOL, V157, P1840
   Ballas ZK, 2007, IMMUNOL RES, V39, P15, DOI 10.1007/s12026-007-0066-3
   Broche F, 2001, Curr Opin Crit Care, V7, P105, DOI 10.1097/00075198-200104000-00009
   Chang CL, 2007, CANCER RES, V67, P10047, DOI 10.1158/0008-5472.CAN-07-0523
   Chen CH, 2000, CANCER RES, V60, P1035
   Cowdery J, 1996, J IMMUNOL, V156, P4570
   Deng JC, 2004, J IMMUNOL, V173, P4075, DOI 10.4049/jimmunol.173.6.4075
   Durr UHN, 2006, BBA-BIOMEMBRANES, V1758, P1408, DOI 10.1016/j.bbamem.2006.03.030
   FUNDA D, 1993, APMIS, V101, P939, DOI 10.1111/j.1699-0463.1993.tb00205.x
   Fung-Kee-Fung M, 2007, Curr Oncol, V14, P195
   Gerber SA, 2006, AM J PATHOL, V169, P1739, DOI 10.2353/ajpath.2006.051222
   Guermonprez P, 2002, ANNU REV IMMUNOL, V20, P621, DOI 10.1146/annurev.immunol.20.100301.064828
   Hartmann G, 2000, J IMMUNOL, V164, P1617, DOI 10.4049/jimmunol.164.3.1617
   Hung CF, 2007, VACCINE, V25, P127, DOI 10.1016/j.vaccine.2006.06.087
   Ioannou XP, 2002, J VIROL, V76, P9002, DOI 10.1128/JVI.76.18.9002-9010.2002
   Iwasaki A, 2004, NAT IMMUNOL, V5, P987, DOI 10.1038/ni1112
   Jemal A, 2007, CA-CANCER J CLIN, V57, P43, DOI 10.3322/canjclin.57.1.43
   Krieg AM, 2007, J CLIN INVEST, V117, P1184, DOI 10.1172/JCI31414
   Krieg AM, 2006, NAT REV DRUG DISCOV, V5, P471, DOI 10.1038/nrd2059
   Kubicka U, 1996, SCAND J IMMUNOL, V44, P157, DOI 10.1046/j.1365-3083.1996.d01-297.x
   Lande R, 2007, NATURE, V449, P564, DOI 10.1038/nature06116
   Link BK, 2006, J IMMUNOTHER, V29, P558, DOI 10.1097/01.cji.0000211304.60126.8f
   Long BR, 2008, CLIN VACCINE IMMUNOL, V15, P120, DOI 10.1128/CVI.00357-07
   Markman M, 2007, REV RECENT CLIN TRIA, V2, P169, DOI 10.2174/157488707781662698
   Marshall JD, 2006, IMMUNOLOGY, V117, P38, DOI 10.1111/j.1365-2567.2005.02261.x
   McHutchison JG, 2007, HEPATOLOGY, V46, P1341, DOI 10.1002/hep.21773
   Molenkamp BG, 2007, CLIN CANCER RES, V13, P2961, DOI 10.1158/1078-0432.CCR-07-0050
   Nizet V, 2001, NATURE, V414, P454, DOI 10.1038/35106587
   Orange JS, 2006, CLIN IMMUNOL, V118, P1, DOI 10.1016/j.clim.2005.10.011
   Rees DGC, 2005, ANTIVIR RES, V65, P87, DOI 10.1016/j.antiviral.2004.10.004
   Roby KF, 2000, CARCINOGENESIS, V21, P585, DOI 10.1093/carcin/21.4.585
   Rosenberg SA, 2004, NAT MED, V10, P909, DOI 10.1038/nm1100
   Seruga B, 2008, NAT REV CANCER, V8, P887, DOI 10.1038/nrc2507
   Shey Michael R., 2008, V447, P259, DOI 10.1007/978-1-59745-242-7_18
   Speiser DE, 2005, J CLIN INVEST, V115, P739, DOI 10.1172/JCI200523373
   Terme M, 2008, NAT IMMUNOL, V9, P486, DOI 10.1038/ni1580
   vanRooijen N, 1997, TRENDS BIOTECHNOL, V15, P178, DOI 10.1016/S0167-7799(97)01019-6
   Weigel BJ, 2003, CLIN CANCER RES, V9, P3105
NR 41
TC 63
Z9 68
U1 0
U2 7
PU MARY ANN LIEBERT, INC
PI NEW ROCHELLE
PA 140 HUGUENOT STREET, 3RD FL, NEW ROCHELLE, NY 10801 USA
SN 1043-0342
EI 1557-7422
J9 HUM GENE THER
JI Hum. Gene Ther.
PD APR
PY 2009
VL 20
IS 4
BP 303
EP 313
DI 10.1089/hum.2008.124
PG 11
WC Biotechnology & Applied Microbiology; Genetics & Heredity; Medicine,
   Research & Experimental
SC Biotechnology & Applied Microbiology; Genetics & Heredity; Research &
   Experimental Medicine
GA 432ZQ
UT WOS:000265173400003
PM 19272013
OA Green Published
DA 2021-05-03
ER

PT J
AU Westwood, JA
   Murray, WK
   Trivett, M
   Haynes, NM
   Solomon, B
   Mileshkin, L
   Ball, D
   Michael, M
   Burman, A
   Mayura-Guru, P
   Trapani, JA
   Peinert, S
   Honemann, D
   Prince, HM
   Scott, AM
   Smyth, MJ
   Darcy, PK
   Kershaw, MH
AF Westwood, Jennifer A.
   Murray, William K.
   Trivett, Melanie
   Haynes, Nicole M.
   Solomon, Benjamin
   Mileshkin, Linda
   Ball, David
   Michael, Michael
   Burman, Angela
   Mayura-Guru, Preethi
   Trapani, Joseph A.
   Peinert, Stefan
   Honemann, Dirk
   Prince, H. Miles
   Scott, Andrew M.
   Smyth, Mark J.
   Darcy, Phillip K.
   Kershaw, Michael H.
TI The Lewis-Y Carbohydrate Antigen is Expressed by Many Human Tumors and
   Can Serve as a Target for Genetically Redirected T cells Despite the
   Presence of Soluble Antigen in Serum
SO JOURNAL OF IMMUNOTHERAPY
LA English
DT Article
DE adoptive immunotherapy; gene therapy; retroviral vector;
   tumor-associated antigen
ID CHIMERIC RECEPTOR GENE; ADOPTIVE IMMUNOTHERAPY; CARCINOEMBRYONIC
   ANTIGEN; MONOCLONAL-ANTIBODY; PROSTATE-CANCER; PHASE-I;
   ANTITUMOR-ACTIVITY; BREAST-CARCINOMA; OVARIAN-CANCER; LYMPHOCYTES
AB In this study we aimed to determine the suitability of the Lewis-Y carbohydrate antigen as a target for immunotherapy using genetically redirected T cells, Using the 3S193 monoclonal antibody and immunohistochemistry, Lewis-Y was found to be expressed on a range of tumors including 42% squamous cell lung carcinoma, 80% lung adenocarcinoma. 25% ovarian carcinoma, and 25% colorectal adenocarcinoma. Expression levels varied from low to intense on between 1% and 90% of tumor cells. Lewis-(Y) was also found in soluble form in sera from both normal donors and cancer patients using a newly developed enzyme-linked immunosorbent assay. Serum levels in patients was often less than 1 ng/mL. similar to normal donors, but approximately 30% of patients had Soluble Lewis-Y levels exceeding 1 ng/mL and up to 9 ng/mL. Lewis-Y-specific human T cells were generated by genetic modification with a chimeric receptor encoding a single-chain humanized antibody linked to the T-cell signaling molecules. T-cell receptor-zeta. and CD28. T cells responded against the Lewis-Y antigen by cytokine secretion and cytolysis in response to tumor cells. Importantly, the T-cell response was not inhibited by. serum containing soluble Lewis-Y. This Study demonstrates that Lewis-Y is expressed on a large number of tumors and Lewis-Y-specific T cells can retain antitumor function in the presence of patient serum, indicating that this antigen is a suitable target for this form of therapy.
C1 [Westwood, Jennifer A.; Haynes, Nicole M.; Mayura-Guru, Preethi; Trapani, Joseph A.; Smyth, Mark J.; Darcy, Phillip K.; Kershaw, Michael H.] Peter MacCallum Canc Ctr, Canc Immunol Res Program, Melbourne, Vic 3002, Australia.
   [Murray, William K.; Trivett, Melanie] Peter MacCallum Canc Ctr, Dept Pathol, Melbourne, Vic 3002, Australia.
   [Solomon, Benjamin; Mileshkin, Linda; Ball, David; Michael, Michael; Peinert, Stefan; Honemann, Dirk; Prince, H. Miles] Peter MacCallum Canc Ctr, Dept Hematol & Med Oncol, Melbourne, Vic 3002, Australia.
   [Burman, Angela] Peter MacCallum Canc Ctr, Dept Radiat Oncol, Melbourne, Vic 3002, Australia.
   [Smyth, Mark J.] Univ Melbourne, Dept Microbiol & Immunol, Melbourne, Vic, Australia.
   [Prince, H. Miles; Darcy, Phillip K.; Kershaw, Michael H.] Univ Melbourne, Dept Pathol, Melbourne, Vic, Australia.
   [Scott, Andrew M.] Austin Hosp, Ludwig Inst Canc Res, Heidelberg, Vic 3084, Australia.
RP Kershaw, MH (corresponding author), Peter MacCallum Canc Ctr, Canc Immunol Res Program, St Andrews Pl, Melbourne, Vic 3002, Australia.
EM michael.kershaw@petermac.org
RI Smyth, Mark J/H-8709-2014
OI Smyth, Mark J/0000-0001-7098-7240; Scott, Andrew/0000-0002-6656-295X;
   Trapani, Joseph/0000-0003-0983-1532; Kershaw,
   Michael/0000-0002-2697-487X; Darcy, Phillip/0000-0002-5303-9561
FU National Health and Medical Research Council of Australia
   (NHMRC)National Health and Medical Research Council of Australia; Cancer
   Council of AustraliaCancer Council Australia; Susan G. Komen Breast
   Cancer FoundationSusan G. Komen Breast Cancer Foundation; Bob Parker
   Memorial Trust; Peter MacCallum Cancer Centre Foundation; National
   Breast Cancer Foundation
FX Supported by grants from The National Health and Medical Research
   Council of Australia (NHMRC). The Cancer Council of Australia, The Susan
   G. Komen Breast Cancer Foundation, The Bob Parker Memorial Trust and the
   Peter MacCallum Cancer Centre Foundation. Michael H. Kershaw and Phillip
   K. Darcy are supported by Career Development Awards from the National
   Breast Cancer Foundation and NHMRC. Mark J. Smyth and Joseph A. Trapani
   are Supported by NHMRC Senior Principal Research Fellowships. The
   authors also acknowledge the generous Support of C and M. Mori-is.
   Albert Park, Victoria, Australia for vector construction and production.
CR Ahmed N, 2007, CANCER RES, V67, P5957, DOI 10.1158/0008-5472.CAN-06-4309
   ALVAREZ RD, 1987, GYNECOL ONCOL, V26, P284, DOI 10.1016/0090-8258(87)90019-9
   Brentjens RJ, 2003, NAT MED, V9, P279, DOI 10.1038/nm827
   Cheadle EJ, 2005, BRIT J HAEMATOL, V129, P322, DOI 10.1111/j.1365-2141.2005.05456.x
   Coccoris M, 2008, J IMMUNOL, V180, P6536, DOI 10.4049/jimmunol.180.10.6536
   GENDLER SJ, 1990, J BIOL CHEM, V265, P15286
   Gilham DE, 2002, J IMMUNOTHER, V25, P139, DOI 10.1097/00002371-200203000-00002
   Guadagni F, 2001, CLIN CANCER RES, V7, P2357
   Ho WY, 2003, CANCER CELL, V3, P431, DOI 10.1016/S1535-6108(03)00113-2
   Hombach A, 1998, INT J MOL MED, V2, P99
   Hombach A, 1999, GENE THER, V6, P300, DOI 10.1038/sj.gt.3300813
   ICHIHARA T, 1993, CANCER, V71, P71, DOI 10.1002/1097-0142(19930101)71:1<71::AID-CNCR2820710113>3.0.CO;2-4
   Kershaw MH, 2005, NAT REV IMMUNOL, V5, P928, DOI 10.1038/nri1729
   Kershaw MH, 2006, CLIN CANCER RES, V12, P6106, DOI 10.1158/1078-0432.CCR-06-1183
   KITAMURA K, 1994, P NATL ACAD SCI USA, V91, P12957, DOI 10.1073/pnas.91.26.12957
   KOBAYASHI K, 1993, AM J GASTROENTEROL, V88, P919
   Krug LM, 2007, J THORAC ONCOL, V2, P947, DOI 10.1097/JTO.0b013e3181560dcc
   Lamers CHJ, 2007, CANCER IMMUNOL IMMUN, V56, P1875, DOI 10.1007/s00262-007-0330-3
   Lipton A, 2005, CANCER, V104, P257, DOI 10.1002/cncr.21202
   Ma QZ, 2004, PROSTATE, V61, P12, DOI 10.1002/pros.20073
   Mansoor W, 2005, BRIT J CANCER, V93, P1085, DOI 10.1038/sj.bjc.6602839
   McGuinness RP, 1999, HUM GENE THER, V10, P165, DOI 10.1089/10430349950018968
   Mezzanzanica D, 1998, CANCER GENE THER, V5, P401
   Minato H, 1996, HISTOPATHOLOGY, V28, P411, DOI 10.1046/j.1365-2559.1996.343384.x
   MIYAKE M, 1992, NEW ENGL J MED, V327, P14, DOI 10.1056/NEJM199207023270103
   Morgan RA, 2006, SCIENCE, V314, P126, DOI 10.1126/science.1129003
   Murphy A, 2007, CANCER GENE THER, V14, P499, DOI 10.1038/sj.cgt.7701034
   Nolan KF, 1999, CLIN CANCER RES, V5, P3928
   ORUZIO DV, 2004, P AM SOC CLIN ONCOL
   PASTAN I, 1991, CANCER RES, V51, P3781
   PAXTON RJ, 1987, P NATL ACAD SCI USA, V84, P920, DOI 10.1073/pnas.84.4.920
   Pinthus JH, 2004, J CLIN INVEST, V114, P1774, DOI 10.1172/JCI200422284
   Power BE, 2001, CANCER IMMUNOL IMMUN, V50, P241, DOI 10.1007/s002620100192
   Rossig C, 2004, MOL THER, V10, P5, DOI 10.1016/j.ymthe.2004.04.014
   Rossig C, 2001, INT J CANCER, V94, P228, DOI 10.1002/ijc.1457
   SAKAMOTO J, 1986, CANCER RES, V46, P1553
   Saleh MN, 2000, J CLIN ONCOL, V18, P2282, DOI 10.1200/JCO.2000.18.11.2282
   Schroder FH, 2008, EUR UROL, V53, P468, DOI 10.1016/j.eururo.2007.10.047
   Scott AM, 2000, CANCER RES, V60, P3254
   Scott AM, 2007, CLIN CANCER RES, V13, P3286, DOI 10.1158/1078-0432.CCR-07-0284
   Sebestyen Z, 2008, J IMMUNOL, V180, P7736, DOI 10.4049/jimmunol.180.11.7736
   Tahtis K, 2001, CLIN CANCER RES, V7, P1061
   Tolcher AW, 1999, J CLIN ONCOL, V17, P478, DOI 10.1200/JCO.1999.17.2.478
   Westwood JA, 2005, P NATL ACAD SCI USA, V102, P19051, DOI 10.1073/pnas.0504312102
   Yin BWT, 1996, INT J CANCER, V65, P406, DOI 10.1002/(SICI)1097-0215(19960208)65:4<406::AID-IJC2>3.3.CO;2-5
   Yun CO, 2000, NEOPLASIA, V2, P449, DOI 10.1038/sj.neo.7900108
   Zhang SL, 1997, INT J CANCER, V73, P50, DOI 10.1002/(SICI)1097-0215(19970926)73:1<50::AID-IJC9>3.0.CO;2-0
NR 47
TC 38
Z9 39
U1 0
U2 6
PU LIPPINCOTT WILLIAMS & WILKINS
PI PHILADELPHIA
PA TWO COMMERCE SQ, 2001 MARKET ST, PHILADELPHIA, PA 19103 USA
SN 1524-9557
EI 1537-4513
J9 J IMMUNOTHER
JI J. Immunother.
PD APR
PY 2009
VL 32
IS 3
BP 292
EP 301
DI 10.1097/CJI.0b013e31819b7c8e
PG 10
WC Oncology; Immunology; Medicine, Research & Experimental
SC Oncology; Immunology; Research & Experimental Medicine
GA 423OG
UT WOS:000264505000009
PM 19242371
DA 2021-05-03
ER

PT J
AU Song, H
   Hobbs, RF
   Vajravelu, R
   Huso, DL
   Esaias, C
   Apostolidis, C
   Morgenstern, A
   Sgouros, G
AF Song, Hong
   Hobbs, Robert F.
   Vajravelu, Ravy
   Huso, David L.
   Esaias, Caroline
   Apostolidis, Christos
   Morgenstern, Alfred
   Sgouros, George
TI Radioimmunotherapy of Breast Cancer Metastases with alpha-Particle
   Emitter Ac-225: Comparing Efficacy with Bi-213 and Y-90
SO CANCER RESEARCH
LA English
DT Article
ID MONOCLONAL-ANTIBODY; THERAPY; IMMUNOTHERAPY; TOXICITY; PHARMACOKINETICS;
   TRASTUZUMAB; HER-2/NEU; ANTIGEN; HER2
AB alpha-Particles are suitable to treat cancer micrometastases because of their short range and very high linear energy transfer. alpha-Particle emitter Bi-213-based radioimmunotherapy has shown efficacy in a variety of metastatic animal cancer models, such as breast, ovarian, and prostate cancers. Its clinical implementation, however, is challenging due to the limited supply of Ac-225, high technical requirement to prepare radioimmunoconjugate with very short half-life (T-1/2 = 45.6 min) on site, and prohibitive cost. In this study, we investigated the efficacy of the alpha-particle emitter Ac-225, parent of Bi-213, in a mouse model of breast cancer metastases. A single administration of Ac-225 (400 nCi)-labeled anti-rat HER-2/neu monoclonal antibody (7.16.4) completely eradicated breast cancer lung micrometastases in similar to 67% of HER-2/neu transgenic mice and led to long-term survival of these mice for up to I year. Treatment with Ac-225-7.16.4 is significantly more effective than Bi-213-7.16.4 (120 mu Ci; median survival, 61 days; P = 0.001) and Y-90-7.16.4 (120 mu Ci; median survival, 50 days; P < 0.001) as well as untreated control (median survival, 41 days; P < 0.0001). Dosimetric analysis showed that Ac-225-treated metastases received a total dose of 9.6 Gy, significantly higher than 2.0 Gy from Bi-213 and 2.4 Gy from Y-90. Biodistribution studies revealed that Ac-225 daughters, Fr-221 and Bi-213, accumulated in kidneys and probably contributed to the long-term renal toxicity observed in surviving mice. These data Suggest Ac-225-labeled anti-HER-2/neu monoclonal antibody could significantly prolong survival in HER-2/neu-positive metastatic breast cancer patients. [Cancer Res 2009;69(23):8941-8]
C1 [Song, Hong; Hobbs, Robert F.; Vajravelu, Ravy; Esaias, Caroline; Sgouros, George] Johns Hopkins Univ, Sch Med, Div Nucl Med, Russell H Morgan Dept Radiol & Radiol Sci, Baltimore, MD 21231 USA.
   [Huso, David L.] Johns Hopkins Univ, Sch Med, Dept Mol & Comparat Pathobiol, Baltimore, MD 21231 USA.
   [Apostolidis, Christos; Morgenstern, Alfred] Commiss European Communities, Joint Res Ctr, Inst Transuranium Elements, D-7500 Karlsruhe, Germany.
RP Sgouros, G (corresponding author), Johns Hopkins Univ, Sch Med, Div Nucl Med, Russell H Morgan Dept Radiol & Radiol Sci, Canc Res Bldg 11,Room 4M61,1550 Orleans St, Baltimore, MD 21231 USA.
EM gsgouros@jhmi.edu
RI Song, Hong/F-9541-2011
OI Song, Hong/0000-0003-3997-6468
FU National Cancer InstituteUnited States Department of Health & Human
   ServicesNational Institutes of Health (NIH) - USANIH National Cancer
   Institute (NCI) [R01 CA 113797]; Department of Defense FellowshipUnited
   States Department of Defense [BC0444176]; NATIONAL CANCER
   INSTITUTEUnited States Department of Health & Human ServicesNational
   Institutes of Health (NIH) - USANIH National Cancer Institute (NCI)
   [R01CA113797] Funding Source: NIH RePORTER
FX National Cancer Institute grant R01 CA 113797 and Department of Defense
   Fellowship BC0444176 to H. Song.
CR Behr TM, 1999, CANCER RES, V59, P2635
   Borchardt PE, 2003, CANCER RES, V63, P5084
   Braun S, 1999, INT J CANCER, V84, P1, DOI 10.1002/(SICI)1097-0215(19990219)84:1<1::AID-IJC1>3.0.CO;2-A
   BRECHBIEL MW, 1991, J CHEM SOC CHEM COMM, P1169, DOI 10.1039/c39910001169
   Carrasquillo JA, 1999, J NUCL MED, V40, P268
   Dahle J, 2007, BLOOD, V110, P2049, DOI 10.1182/blood-2007-01-066803
   Goddu SM., 1997, MIRD CELLULAR S VALU
   Hamacher KA, 2001, J NUCL MED, V42, P1216
   Jaggi JS, 2007, PLOS ONE, V2, DOI 10.1371/journal.pone.0000267
   Jaggi JS, 2005, CANCER RES, V65, P4888
   JURCIC JG, 1995, CANCER RES, V55, pS5908
   Jurcic JG, 2002, BLOOD, V100, P1233, DOI 10.1182/blood.V100.4.1233.h81602001233_1233_1239
   Kennel SJ, 2000, CANCER BIOTHER RADIO, V15, P235, DOI 10.1089/108497800414329
   McDevitt MR, 1998, EUR J NUCL MED, V25, P1341, DOI 10.1007/s002590050306
   McDevitt MR, 2000, CANCER RES, V60, P6095
   McDevitt MR, 2001, SCIENCE, V294, P1537, DOI 10.1126/science.1064126
   MCDEVITT MR, 2002, APPL RADIAT ISOTOPES, V57, P941
   Miederer M, 2004, J NUCL MED, V45, P129
   Milenic DE, 2004, CLIN CANCER RES, V10, P7834, DOI 10.1158/1078-0432.CCR-04-1226
   Milenic DE, 2007, CLIN CANCER RES, V13, P1926, DOI 10.1158/1078-0432.CCR-06-2300
   Nikula TK, 1999, J NUCL MED, V40, P166
   Piccart-Gebhart MJ, 2005, NEW ENGL J MED, V353, P1659, DOI 10.1056/NEJMoa052306
   Reilly RT, 2000, CANCER RES, V60, P3569
   Rosenblat T, 2008, BLOOD, V112, P1025
   SCHEINBERG DA, 2009, ALPHA PARTICLE IMMUN
   Sgouros G, 2008, CANCER BIOTHER RADIO, V23, P74, DOI 10.1089/cbr.2007.0408
   SLAMON DJ, 1987, SCIENCE, V235, P177, DOI 10.1126/science.3798106
   Sofou S, 2004, J NUCL MED, V45, P253
   Song EY, 2008, CANCER BIOL THER, V7, P76, DOI 10.4161/cbt.7.1.5132
   Song H, 2008, CLIN CANCER RES, V14, P6116, DOI 10.1158/1078-0432.CCR-07-4672
   Song H, 2008, CANCER RES, V68, P3873, DOI 10.1158/0008-5472.CAN-07-6308
   Song H, 2007, J NUCL MED, V48, P150
   Stein R, 2001, J NUCL MED, V42, P967
   Wang ZM, 2002, CANCER-AM CANCER SOC, V94, P1287, DOI 10.1002/cncr.10298
NR 34
TC 79
Z9 82
U1 0
U2 23
PU AMER ASSOC CANCER RESEARCH
PI PHILADELPHIA
PA 615 CHESTNUT ST, 17TH FLOOR, PHILADELPHIA, PA 19106-4404 USA
SN 0008-5472
EI 1538-7445
J9 CANCER RES
JI Cancer Res.
PD DEC 1
PY 2009
VL 69
IS 23
BP 8941
EP 8948
DI 10.1158/0008-5472.CAN-09-1828
PG 8
WC Oncology
SC Oncology
GA 527JH
UT WOS:000272362800015
PM 19920193
OA Bronze, Green Accepted
DA 2021-05-03
ER

PT J
AU Leffers, N
   Lambeck, AJA
   Gooden, MJM
   Hoogeboom, BN
   Wolf, R
   Hamming, IE
   Hepkema, BG
   Willemse, PHB
   Molmans, BHW
   Hollema, H
   Drijfhout, JW
   Sluiter, WJ
   Valentijn, ARPM
   Fathers, LM
   Oostendorp, J
   van der Zee, AGJ
   Melief, CJ
   van der Burg, SH
   Daemen, T
   Nijman, HW
AF Leffers, Ninke
   Lambeck, Annechien J. A.
   Gooden, Marloes J. M.
   Hoogeboom, Baukje-Nynke
   Wolf, Rinze
   Hamming, Ineke E.
   Hepkema, Bouke G.
   Willemse, Pax H. B.
   Molmans, Barbara H. W.
   Hollema, Harry
   Drijfhout, Jan W.
   Sluiter, Willem J.
   Valentijn, A. Rob P. M.
   Fathers, Loraine M.
   Oostendorp, Jaap
   van der Zee, Ate G. J.
   Melief, Cornelis J.
   van der Burg, Sjoerd H.
   Daemen, Toos
   Nijman, Hans W.
TI Immunization with a P53 synthetic long peptide vaccine induces
   P53-specific immune responses in ovarian cancer patients, a phase II
   trial
SO INTERNATIONAL JOURNAL OF CANCER
LA English
DT Article
DE immunotherapy; ovarian cancer; p53; vaccine
ID REGULATORY T-CELLS; COLORECTAL-CANCER; CERVICAL-CANCER; ANTI-P53
   ANTIBODIES; SELF-TOLERANCE; TUMOR-ANTIGEN; BREAST-CANCER; SURVIVAL;
   IMMUNOTHERAPY; LYMPHOCYTES
AB The prognosis of ovarian cancer, the primary cause of death from gynecological malignancies, has only modestly improved over the last decades. Immunotherapy is one of the new treatment modalities explored for this disease. To investigate safety, tolerability, immunogenicity and obtain an impression of clinical activity of a p53 synthetic long peptide (p53-SLP) vaccine, twenty patients with recurrent elevation of CA-125 were included, eighteen of whom were immunized 4 times with 10 overlapping p53-SLP in Montanide ISA51. The first 5 patients were extensively monitored for toxicity, but showed no >= grade 3 toxicity, thus accrual was continued. Overall, toxicity was limited to grade I and 2, mostly locoregional; inflammatory reactions. IFN-gamma producing: p53-specific T-cell responses were induced in all patients who received all 4 immunizations as measured by IFN-gamma ELISPOT. An IFN-gamma secretion assay showed that vaccine-induced p53-specific T-cells were CD4(+), produced both Th1 and Th2 cytokines as analyzed by cytokine bead array. Notably, Th2 cytokines dominated the p53-specific response. P53-specific T-cells were present in a biopsy of the last immunization site of at least 9/17 (53%) patients, reflecting the migratory capacity of p53-specific T-cells. As best clinical response, stable disease evaluated by CA-125 levels and CT-scans, was observed in 2/20 (10%) patients, but no relationship was found with vaccine-induced immunity. This study shows that the p53-SLP vaccine is safe, well tolerated and induces p53-specific T-cell responses in ovarian cancer patients. Upcoming trials will focus on improving T helper-1 polarization and clinical efficacy. (C) 2009 UICC
C1 [Leffers, Ninke; Lambeck, Annechien J. A.; Gooden, Marloes J. M.; Hoogeboom, Baukje-Nynke; Hamming, Ineke E.; van der Zee, Ate G. J.; Melief, Cornelis J.; Nijman, Hans W.] Univ Groningen, Univ Med Ctr Groningen, Dept Gynecol Oncol, NL-9700 RB Groningen, Netherlands.
   [Lambeck, Annechien J. A.; Hoogeboom, Baukje-Nynke; Daemen, Toos] Univ Groningen, Univ Med Ctr Groningen, Dept Med Microbiol, Mol Virol Sect, NL-9700 RB Groningen, Netherlands.
   [Hoogeboom, Baukje-Nynke; Melief, Cornelis J.] ISA Pharmaceut BV, Bilthoven, Netherlands.
   [Wolf, Rinze] Univ Groningen, Univ Med Ctr Groningen, Dept Radiol, NL-9700 RB Groningen, Netherlands.
   [Hepkema, Bouke G.] Univ Groningen, Univ Med Ctr Groningen, Dept Lab Med, NL-9700 RB Groningen, Netherlands.
   [Willemse, Pax H. B.] Univ Groningen, Univ Med Ctr Groningen, Dept Med Oncol, NL-9700 RB Groningen, Netherlands.
   [Molmans, Barbara H. W.] Univ Groningen, Univ Med Ctr Groningen, Dept Pharm, NL-9700 RB Groningen, Netherlands.
   [Hollema, Harry; Sluiter, Willem J.; Melief, Cornelis J.] Univ Groningen, Univ Med Ctr Groningen, Dept Pathol & Med Biol, NL-9700 RB Groningen, Netherlands.
   [Drijfhout, Jan W.] Leiden Univ, Med Ctr, Dept Immunohematol & Blood Transfus, Leiden, Netherlands.
   [Valentijn, A. Rob P. M.; Fathers, Loraine M.; Oostendorp, Jaap] Leiden Univ, Med Ctr, Dept Clin Pharm & Toxicol, Leiden, Netherlands.
   [van der Burg, Sjoerd H.] Leiden Univ, Med Ctr, Dept Clin Oncol, Leiden, Netherlands.
RP Nijman, HW (corresponding author), Univ Groningen, Univ Med Ctr Groningen, Dept Gynecol Oncol, PO 30-001, NL-9700 RB Groningen, Netherlands.
EM h.w.nijman@og.umcg.nl
FU Dutch Cancer SocietyKWF Kankerbestrijding [2007-3919]; ISA
   Pharmaceuticals B.V
FX Grant sponsor: Dutch Cancer Society; Grant number: 2007-3919; Grant
   sponsor: ISA Pharmaceuticals B.V.
CR Abendstein B, 2000, CANCER, V88, P1432, DOI 10.1002/(SICI)1097-0142(20000315)88:6<1432::AID-CNCR22>3.0.CO;2-8
   Agarwal R, 2006, EJSO-EUR J SURG ONC, V32, P875, DOI 10.1016/j.ejso.2006.03.041
   Antonia SJ, 2006, CLIN CANCER RES, V12, P878, DOI 10.1158/1078-0432.CCR-05-2013
   Bartel F, 2008, CLIN CANCER RES, V14, P89, DOI 10.1158/1078-0432.CCR-07-1192
   Buckanovich RJ, 2008, NAT MED, V14, P28, DOI 10.1038/nm1699
   Cannistra SA, 2004, NEW ENGL J MED, V351, P2519, DOI 10.1056/NEJMra041842
   Cicinnati VR, 2006, INT J CANCER, V119, P2851, DOI 10.1002/ijc.22251
   Curiel TJ, 2004, NAT MED, V10, P942, DOI 10.1038/nm1093
   de Graeff P, 2006, BRIT J CANCER, V95, P627, DOI 10.1038/sj.bjc.6603300
   Di Rosa F, 2005, TRENDS IMMUNOL, V26, P360, DOI 10.1016/j.it.2005.04.011
   Gadducci A, 1999, GYNECOL ONCOL, V72, P76, DOI 10.1006/gyno.1998.5101
   Ghiringhelli F, 2007, CANCER IMMUNOL IMMUN, V56, P641, DOI 10.1007/s00262-006-0225-8
   Goodell V, 2006, J CLIN ONCOL, V24, P762, DOI 10.1200/JCO.2005.03.2813
   GREENBERG PD, 1991, ADV IMMUNOL, V49, P281
   *GYN CANC INT, 2005, GCIG CA 125 DEFINITI
   Hernandez J, 2000, J IMMUNOL, V164, P596, DOI 10.4049/jimmunol.164.2.596
   Hoffmann TK, 2002, CANCER RES, V62, P3521
   Hunder NN, 2008, NEW ENGL J MED, V358, P2698, DOI 10.1056/NEJMoa0800251
   Hung K, 1998, J EXP MED, V188, P2357, DOI 10.1084/jem.188.12.2357
   Kenter GG, 2008, CLIN CANCER RES, V14, P169, DOI 10.1158/1078-0432.CCR-07-1881
   Laheru D, 2008, CLIN CANCER RES, V14, P1455, DOI 10.1158/1078-0432.CCR-07-0371
   Lambeck A, 2007, INT J CANCER, V121, P606, DOI 10.1002/ijc.22710
   Lauwen MM, 2008, CANCER RES, V68, P893, DOI 10.1158/0008-5472.CAN-07-3166
   Leffers N, 2008, GYNECOL ONCOL, V110, P365, DOI 10.1016/j.ygyno.2008.04.043
   Leffers N, 2009, CANCER IMMUNOL IMMUN, V58, P449, DOI 10.1007/s00262-008-0583-5
   Mayerhofer K, 1999, ANTICANCER RES, V19, P875
   Melief CJM, 2002, IMMUNOL REV, V188, P177, DOI 10.1034/j.1600-065X.2002.18816.x
   Melief CJM, 2008, NAT REV CANCER, V8, P351, DOI 10.1038/nrc2373
   Mumberg D, 1996, Semin Immunol, V8, P289, DOI 10.1006/smim.1996.0037
   Nijman HW, 2005, J TRANSL MED, V3, P1, DOI 10.1186/1479-5876-3-34
   Offringa R, 2000, ANN NY ACAD SCI, V910, P223
   Parkin DM, 2005, CA-CANCER J CLIN, V55, P74, DOI 10.3322/canjclin.55.2.74
   Piersma SJ, 2008, INT J CANCER, V122, P486, DOI 10.1002/ijc.23162
   Soussi T, 2000, CANCER RES, V60, P1777
   Speetjens FM, 2009, CLIN CANCER RES, V15, P1086, DOI 10.1158/1078-0432.CCR-08-2227
   Svane IM, 2004, CANCER IMMUNOL IMMUN, V53, P633, DOI 10.1007/s00262-003-0493-5
   Theobald M, 1997, J EXP MED, V185, P833, DOI 10.1084/jem.185.5.833
   Therasse P, 2000, J NATL CANCER I, V92, P205, DOI 10.1093/jnci/92.3.205
   TILKIN AF, 1995, EUR J IMMUNOL, V25, P1765, DOI 10.1002/eji.1830250642
   van den Hende M, 2008, INT J CANCER, V123, P146, DOI 10.1002/ijc.23502
   Van der Burg SH, 2003, INT J CANCER, V107, P425, DOI 10.1002/ijc.11419
   van der Burg SH, 2002, CLIN CANCER RES, V8, P1019
   van der Burg SH, 2001, EUR J IMMUNOL, V31, P146, DOI 10.1002/1521-4141(200101)31:1<146::AID-IMMU146>3.0.CO;2-T
   van der Burg SH, 2006, ADV DRUG DELIVER REV, V58, P916, DOI 10.1016/j.addr.2005.11.003
   Vogl FD, 2000, BRIT J CANCER, V83, P1338, DOI 10.1054/bjoc.2000.1446
   Wei S, 2007, CANCER RES, V67, P7487, DOI 10.1158/0008-5472.CAN-07-0565
   Welters MJP, 2008, CLIN CANCER RES, V14, P178, DOI 10.1158/1078-0432.CCR-07-1880
   Zhang L, 2003, NEW ENGL J MED, V348, P203, DOI 10.1056/NEJMoa020177
   Zwaveling S, 2002, J IMMUNOL, V169, P350, DOI 10.4049/jimmunol.169.1.350
   Zwaveling S, 2002, CANCER RES, V62, P6187
NR 50
TC 92
Z9 99
U1 0
U2 9
PU WILEY
PI HOBOKEN
PA 111 RIVER ST, HOBOKEN 07030-5774, NJ USA
SN 0020-7136
EI 1097-0215
J9 INT J CANCER
JI Int. J. Cancer
PD NOV 1
PY 2009
VL 125
IS 9
BP 2104
EP 2113
DI 10.1002/ijc.24597
PG 10
WC Oncology
SC Oncology
GA 506CE
UT WOS:000270750000013
PM 19621448
OA Bronze
DA 2021-05-03
ER

PT J
AU Cubillos-Ruiz, JR
   Engle, X
   Scarlett, UK
   Martinez, D
   Barber, A
   Elgueta, R
   Wang, L
   Nesbeth, Y
   Durant, Y
   Gewirtz, AT
   Sentman, CL
   Kedl, R
   Conejo-Garcia, JR
AF Cubillos-Ruiz, Juan R.
   Engle, Xavier
   Scarlett, Uciane K.
   Martinez, Diana
   Barber, Amorette
   Elgueta, Raul
   Wang, Li
   Nesbeth, Yolanda
   Durant, Yvon
   Gewirtz, Andrew T.
   Sentman, Charles L.
   Kedl, Ross
   Conejo-Garcia, Jose R.
TI Polyethylenimine-based siRNA nanocomplexes reprogram tumor-associated
   dendritic cells via TLR5 to elicit therapeutic antitumor immunity
SO JOURNAL OF CLINICAL INVESTIGATION
LA English
DT Article
ID SMALL INTERFERING RNA; (L-PEI)-MEDIATED GENE DELIVERY; T-CELLS; VASCULAR
   LEUKOCYTES; OVARIAN; IMMUNOTHERAPY; EXPRESSION; B7-H1; SURVIVAL;
   SUPPRESSION
AB The success of clinically relevant immunotherapies requires reversing tumor-induced immunosuppression. Here we demonstrated that linear polyethylenimine-based (PEI-based) nanoparticles encapsulating siRNA were preferentially and avidly engulfed by regulatory DCs expressing CD11c and programmed cell death 1-ligand 1 (PD-L1) at ovarian cancer locations in mice. PEI-siRNA uptake transformed these DCs from immunosuppressive cells to efficient antigen-presenting cells that activated tumor-reactive lymphocytes and exerted direct tumoricidal activity, both in vivo and in situ. PEI triggered robust and selective TLR5 activation in vitro and elicited the production of hallmark TLR5-inducible cytokines in WT mice, but not in Tlr5(-/-) littermates. Thus, PEI is a TLR5 agonist that, to our knowledge, was not previously recognized. In addition, PEI-complexed nontargeting siRNA oligonucleotides stimulated TLR3 and TLR7. The nonspecific activation of multiple TLRs (specifically, TLR5 and TLR7) reversed the tolerogenic phenotype of human and mouse ovarian tumor-associated DCs. In ovarian carcinoma-bearing mice, this induced T cell-mediated tumor regression and prolonged survival in a manner dependent upon myeloid differentiation primary response gene 88 (MyD88; i.e., independent of TLR3). Furthermore, gene-specific siRNA-PEI nanocomplexes that silenced immunosuppressive molecules on mouse tumor-associated DCs elicited discernibly superior antitumor immunity and enhanced therapeutic effects compared with nontargeting siRNA-PEI nanocomplexes. Our results demonstrate that the intrinsic TLR5 and TLR7 stimulation of siRNA-PEI nanoparticles synergizes with the gene-specific silencing activity of siRNA to transform tumor-infiltrating regulatory DCs into DCs capable of promoting therapeutic antitumor immunity.
C1 [Cubillos-Ruiz, Juan R.; Engle, Xavier; Scarlett, Uciane K.; Martinez, Diana; Barber, Amorette; Elgueta, Raul; Wang, Li; Nesbeth, Yolanda; Sentman, Charles L.; Conejo-Garcia, Jose R.] Dartmouth Med Sch, Dept Microbiol & Immunol, Lebanon, NH USA.
   [Durant, Yvon] Univ New Hampshire, Nanostruct Polymers Res Ctr, Durham, NH 03824 USA.
   [Gewirtz, Andrew T.] Emory Univ, Dept Pathol, Atlanta, GA 30322 USA.
   [Kedl, Ross] Univ Colorado, Dept Immunol, Denver, CO 80202 USA.
   [Conejo-Garcia, Jose R.] Dartmouth Med Sch, Dept Med, Lebanon, NH USA.
RP Conejo-Garcia, JR (corresponding author), 640 W Borwell,HB 7556,1 Med Ctr Dr, Lebanon, NH 03766 USA.
EM jose.r.conejo-garcia@dartmouth.edu
RI Conejo-Garcia, Jose R/V-1897-2019
OI Conejo-Garcia, Jose R/0000-0001-6431-4074; Elgueta,
   Raul/0000-0002-7083-2430
FU 2006 Liz-Tilberis Award; National Cancer Institute, NIHUnited States
   Department of Health & Human ServicesNational Institutes of Health (NIH)
   - USANIH National Cancer Institute (NCI) [R01CA124515, RO1CA130911,
   RO1CA101748, T32AI007363]; Norris Cotton Cancer Center Nanotechnology
   Group Award; National Center for Research ResourcesUnited States
   Department of Health & Human ServicesNational Institutes of Health (NIH)
   - USANIH National Center for Research Resources (NCRR) [2P20RR01643706];
   NATIONAL CANCER INSTITUTEUnited States Department of Health & Human
   ServicesNational Institutes of Health (NIH) - USANIH National Cancer
   Institute (NCI) [R01CA101748, R01CA124515, R01CA130911, P30CA023108]
   Funding Source: NIH RePORTER; NATIONAL CENTER FOR RESEARCH
   RESOURCESUnited States Department of Health & Human ServicesNational
   Institutes of Health (NIH) - USANIH National Center for Research
   Resources (NCRR) [P20RR016437] Funding Source: NIH RePORTER; NATIONAL
   INSTITUTE OF ALLERGY AND INFECTIOUS DISEASESUnited States Department of
   Health & Human ServicesNational Institutes of Health (NIH) - USANIH
   National Institute of Allergy & Infectious Diseases (NIAID)
   [T32AI007363] Funding Source: NIH RePORTER
FX We thank Eduardo Huarte for performing the experiment involving PD-L1
   blockade on mouse tumor DCs. We are grateful to S. Akira and S. Uematsu
   for allowing us to use the TlrS<SUP>-/-</SUP> model, to M. Azuma for
   providing the anti-PD-L1 neutralizing antibody, to the Dartmouth
   Electron Microscope Facility for assistance with nanciparticle
   visualization, and to the Englert Cell Analysis Lab at Dartmouth for
   cell sorting. This publication was supported by a 2006 Liz-Tilberis
   Award; by National Cancer Institute, NIH, grants R01CA1245 15,
   RO1CA13091 1, and RO1CA101748; by a Norris Cotton Cancer Center
   Nanotechnology Group Award; and by National Center for Research
   Resources grant 2P20RR01643706. U.K. Scarlett and A. Barber were
   supported by NIH Training Grant no. T32AI007363.
CR Bak SP, 2007, CANCER RES, V67, P4783, DOI 10.1158/0008-5472.CAN-06-4410
   Barber A, 2007, CANCER RES, V67, P5003, DOI 10.1158/0008-5472.CAN-06-4047
   Barber MA, 2007, J IMMUNOL, V178, P6140, DOI 10.4049/jimmunol.178.10.6140
   Chan CW, 2006, NAT MED, V12, P207, DOI 10.1038/nm1352
   Conejo-Garcia JR, 2004, CANCER RES, V64, P2175, DOI 10.1158/0008-5472.CAN-03-2194
   Conejo-Garcia JR, 2004, NAT MED, V10, P950, DOI 10.1038/nm1097
   Conejo-Garcia JR, 2005, BLOOD, V105, P679, DOI 10.1182/blood-2004-05-1906
   Coukos G, 2005, EXPERT OPIN BIOL TH, V5, P1193, DOI 10.1517/14712598.5.9.1193
   Coukos G, 2005, BRIT J CANCER, V92, P1182, DOI 10.1038/sj.bjc.6602476
   Coukos G, 2007, ADV EXP MED BIOL, V590, P185
   Curiel TJ, 2004, NAT MED, V10, P942, DOI 10.1038/nm1093
   Curiel TJ, 2003, NAT MED, V9, P562, DOI 10.1038/nm863
   Di Rosa F, 2005, TRENDS IMMUNOL, V26, P360, DOI 10.1016/j.it.2005.04.011
   Gabrilovich DI, 2007, CANCER RES, V67, P425, DOI 10.1158/0008-5472.CAN-06-3037
   Gorden KB, 2005, J IMMUNOL, V174, P1259, DOI 10.4049/jimmunol.174.3.1259
   Grzelinski M, 2006, HUM GENE THER, V17, P751, DOI 10.1089/hum.2006.17.751
   Hasegawa Kosei, 2004, Cancer Immun, V4, P16
   Hornung V, 2005, NAT MED, V11, P263, DOI 10.1038/nm1191
   Huarte E, 2008, CANCER RES, V68, P7684, DOI 10.1158/0008-5472.CAN-08-1167
   Hung CF, 2007, GENE THER, V14, P921, DOI 10.1038/sj.gt.3302913
   Hwang JY, 2008, CANCER RES, V68, P5849, DOI 10.1158/0008-5472.CAN-07-6130
   Jemal A, 2008, CA-CANCER J CLIN, V58, P71, DOI 10.3322/CA.2007.0010
   Judge AD, 2005, NAT BIOTECHNOL, V23, P457, DOI 10.1038/nbt1081
   Keir ME, 2008, ANNU REV IMMUNOL, V26, P677, DOI 10.1146/annurev.immunol.26.021607.090331
   Kershaw MH, 2006, CLIN CANCER RES, V12, P6106, DOI 10.1158/1078-0432.CCR-06-1183
   Kleinman ME, 2008, NATURE, V452, P591, DOI 10.1038/nature06765
   Landen CN, 2005, CANCER RES, V65, P6910, DOI 10.1158/0008-5472.CAN-05-0530
   Louis MH, 2006, CANCER GENE THER, V13, P367, DOI 10.1038/sj.cgt.7700893
   Marques JT, 2005, NAT BIOTECHNOL, V23, P1399, DOI 10.1038/nbt1161
   Merritt WM, 2008, J NATL CANCER I, V100, P359, DOI 10.1093/jnci/djn024
   Odunsi K, 2003, CANCER RES, V63, P6076
   Parretta E, 2005, J IMMUNOL, V174, P7654, DOI 10.4049/jimmunol.174.12.7654
   Plate JMD, 2000, CRIT REV IMMUNOL, V20, P375
   Poeck H, 2008, NAT MED, V14, P1256, DOI 10.1038/nm.1887
   Ramakrishna V, 2003, INT IMMUNOL, V15, P751, DOI 10.1093/intimm/dxg074
   Rossi J, 2008, NAT MED, V14, P611, DOI 10.1038/nm0608-611
   Roux S, 2008, J CLIN INVEST, V118, P3751, DOI 10.1172/JCI35890
   Saudemont A, 2004, BLOOD, V104, P2124, DOI 10.1182/blood-2004-01-0064
   Song EW, 2003, J VIROL, V77, P7174, DOI 10.1128/JVI.77.13.7174-7181.2003
   Stary G, 2007, J EXP MED, V204, P1441, DOI 10.1084/jem.20070021
   Taieb J, 2006, NAT MED, V12, P214, DOI 10.1038/nm1356
   Tsushima F, 2006, ORAL ONCOL, V42, P268, DOI 10.1016/j.oraloncology.2005.07.013
   Tsushima F, 2003, EUR J IMMUNOL, V33, P2773, DOI 10.1002/eji.200324084
   Urban-Klein B, 2005, GENE THER, V12, P461, DOI 10.1038/sj.gt.3302425
   Vijay-Kumar M, 2008, J IMMUNOL, V180, P8280, DOI 10.4049/jimmunol.180.12.8280
   Vosshenrich CAJ, 2007, J EXP MED, V204, P2569, DOI 10.1084/jem.20071451
   Wei SA, 2008, CANCER RES, V68, P5432, DOI 10.1158/0008-5472.CAN-07-6598
   Yamazaki T, 2002, J IMMUNOL, V169, P5538, DOI 10.4049/jimmunol.169.10.5538
   Yen MJ, 2006, CLIN CANCER RES, V12, P827, DOI 10.1158/1078-0432.CCR-05-1397
   Zhang L, 2003, NEW ENGL J MED, V348, P203, DOI 10.1056/NEJMoa020177
   Zou SM, 2000, J GENE MED, V2, P128, DOI 10.1002/(SICI)1521-2254(200003/04)2:2<128::AID-JGM95>3.0.CO;2-W
NR 51
TC 156
Z9 164
U1 1
U2 44
PU AMER SOC CLINICAL INVESTIGATION INC
PI ANN ARBOR
PA 2015 MANCHESTER RD, ANN ARBOR, MI 48104 USA
SN 0021-9738
EI 1558-8238
J9 J CLIN INVEST
JI J. Clin. Invest.
PD AUG
PY 2009
VL 119
IS 8
BP 2231
EP 2244
DI 10.1172/JCI37716
PG 14
WC Medicine, Research & Experimental
SC Research & Experimental Medicine
GA 478NW
UT WOS:000268596000015
PM 19620771
OA Bronze, Green Published
DA 2021-05-03
ER

PT J
AU Nesbeth, Y
   Scarlett, U
   Cubillos-Ruiz, J
   Martinez, D
   Engle, X
   Turk, MJ
   Conejo-Garcia, JR
AF Nesbeth, Yolanda
   Scarlett, Uciane
   Cubillos-Ruiz, Juan
   Martinez, Diana
   Engle, Xavier
   Turk, Mary-Jo
   Conejo-Garcia, Jose R.
TI CCL5-Mediated Endogenous Antitumor Immunity Elicited by Adoptively
   Transferred Lymphocytes and Dendritic Cell Depletion
SO CANCER RESEARCH
LA English
DT Article
ID CD8(+) T-CELLS; EPITHELIAL OVARIAN-CANCER; IMMUNOTHERAPY; SURVIVAL;
   REGRESSION; CARCINOMA; AUTOIMMUNITY; NY-ESO-1; EFFICACY; TARGETS
AB Adoptive transfer of antitumor T cells is a promisingly effective therapy for various cancers, but its effect on endogenous antitumor immune mechanisms remains largely unknown. Here, we show that the administration of naive T cells de novo primed for only 7 days against tumor antigens resulted in the durable rejection of otherwise lethal ovarian cancers when coupled with the depletion of tumor-associated immunosuppressive dendritic cells (DC). Therapeutic activity required tumor antigen specificity and perforin expression by the adoptively transferred T cells, but not IFN-gamma production. Importantly, these shortly primed T cells secreted large amounts of CCL5, which was required for their therapeutic benefit. Accordingly, transferred T cells recruited CCR5(+) DCs into the tumor, where they showed distinct immunostimulatory attributes. Activated CCR5(+) host T cells with antitumor activity also accumulated at tumor locations, and endogenous tumor-specific memory T cells remained elevated after the disappearance of transferred lymphocytes. Therefore, persistent, long-lived antitumor immunity was triggered by the administration of ex vivo activated T cells, but was directly mediated by immune cells of host origin. Our data unveil a CCL5-dependent mechanism of awakening endogenous antitumor immunity triggered by ex vivo expanded T cells, which is augmented by tumor-specific targeting of the cancer microenvironment. [Cancer Res 2009;69(15):6331-8]
C1 [Nesbeth, Yolanda; Scarlett, Uciane; Cubillos-Ruiz, Juan; Martinez, Diana; Engle, Xavier; Turk, Mary-Jo; Conejo-Garcia, Jose R.] Dartmouth Med Sch, Dept Microbiol & Immunol, Lebanon, NH USA.
   [Conejo-Garcia, Jose R.] Dartmouth Med Sch, Dept Med, Lebanon, NH USA.
RP Conejo-Garcia, JR (corresponding author), 640W Borwell,HB 7556,1 Med Ctr Dr, Lebanon, NH 03756 USA.
EM Jose.R.Conejo-Garcia@Dartmouth.edu
RI Conejo-Garcia, Jose R/V-1897-2019
OI Conejo-Garcia, Jose R/0000-0001-6431-4074
FU Liz-Tilberis award; National Cancer InstituteUnited States Department of
   Health & Human ServicesNational Institutes of Health (NIH) - USANIH
   National Cancer Institute (NCI) [RO1CA124515, R01CA120777]; ACSAmerican
   Cancer Society [IRG-82-003-22]; NCRRUnited States Department of Health &
   Human ServicesNational Institutes of Health (NIH) - USANIH National
   Center for Research Resources (NCRR) [2P20RR016437-06]; NATIONAL CANCER
   INSTITUTEUnited States Department of Health & Human ServicesNational
   Institutes of Health (NIH) - USANIH National Cancer Institute (NCI)
   [P30CA023108, R01CA120777, R01CA124515] Funding Source: NIH RePORTER;
   NATIONAL CENTER FOR RESEARCH RESOURCESUnited States Department of Health
   & Human ServicesNational Institutes of Health (NIH) - USANIH National
   Center for Research Resources (NCRR) [P20RR016437] Funding Source: NIH
   RePORTER
FX Grant support: 2006 Liz-Tilberis award and National Cancer Institute
   grants RO1CA124515, R01CA120777, ACS#IRG-82-003-22, and
   NCRR#2P20RR016437-06.
CR Barber A, 2008, J IMMUNOL, V180, P72, DOI 10.4049/jimmunol.180.1.72
   Clark CE, 2007, CANCER RES, V67, P9518, DOI 10.1158/0008-5472.CAN-07-0175
   Conejo-Garcia JR, 2004, CANCER RES, V64, P2175, DOI 10.1158/0008-5472.CAN-03-2194
   Conejo-Garcia JR, 2004, NAT MED, V10, P950, DOI 10.1038/nm1097
   Coukos G, 2005, EXPERT OPIN BIOL TH, V5, P1193, DOI 10.1517/14712598.5.9.1193
   Coukos G, 2007, ADV EXP MED BIOL, V590, P185
   Curiel TJ, 2004, NAT MED, V10, P942, DOI 10.1038/nm1093
   Dudley ME, 2002, SCIENCE, V298, P850, DOI 10.1126/science.1076514
   Gattinoni L, 2005, J CLIN INVEST, V115, P1616, DOI 10.1172/JCI24480
   Gattinoni L, 2005, J EXP MED, V202, P907, DOI 10.1084/jem.20050732
   Hamanishi J, 2007, P NATL ACAD SCI USA, V104, P3360, DOI 10.1073/pnas.0611533104
   Hasegawa Kosei, 2004, Cancer Immun, V4, P16
   Huarte E, 2008, CANCER RES, V68, P7684, DOI 10.1158/0008-5472.CAN-08-1167
   Hunder NN, 2008, NEW ENGL J MED, V358, P2698, DOI 10.1056/NEJMoa0800251
   Hung CF, 2007, GENE THER, V14, P921, DOI 10.1038/sj.gt.3302913
   Jemal A, 2008, CA-CANCER J CLIN, V58, P71, DOI 10.3322/CA.2007.0010
   Kershaw MH, 2006, CLIN CANCER RES, V12, P6106, DOI 10.1158/1078-0432.CCR-06-1183
   Klebanoff CA, 2006, IMMUNOL REV, V211, P214, DOI 10.1111/j.0105-2896.2006.00391.x
   Lutz MB, 1999, J IMMUNOL METHODS, V223, P77, DOI 10.1016/S0022-1759(98)00204-X
   Morgan RA, 2006, SCIENCE, V314, P126, DOI 10.1126/science.1129003
   Odunsi K, 2003, CANCER RES, V63, P6076
   Overwijk WW, 2003, J EXP MED, V198, P569, DOI 10.1084/jem.20030590
   Ramakrishna V, 2003, INT IMMUNOL, V15, P751, DOI 10.1093/intimm/dxg074
   Rosenberg SA, 2008, NAT REV CANCER, V8, P299, DOI 10.1038/nrc2355
   Sato E, 2005, P NATL ACAD SCI USA, V102, P18538, DOI 10.1073/pnas.0509182102
   Serafini P, 2008, CANCER RES, V68, P5439, DOI 10.1158/0008-5472.CAN-07-6621
   Serafini P, 2006, J EXP MED, V203, P2691, DOI 10.1084/jem.20061104
   Yen MJ, 2006, CLIN CANCER RES, V12, P827, DOI 10.1158/1078-0432.CCR-05-1397
   Zhang L, 2003, NEW ENGL J MED, V348, P203, DOI 10.1056/NEJMoa020177
   Zitvogel L, 2008, J CLIN INVEST, V118, P1991, DOI 10.1172/JCI35180
NR 30
TC 35
Z9 36
U1 0
U2 3
PU AMER ASSOC CANCER RESEARCH
PI PHILADELPHIA
PA 615 CHESTNUT ST, 17TH FLOOR, PHILADELPHIA, PA 19106-4404 USA
SN 0008-5472
EI 1538-7445
J9 CANCER RES
JI Cancer Res.
PD AUG 1
PY 2009
VL 69
IS 15
BP 6331
EP 6338
DI 10.1158/0008-5472.CAN-08-4329
PG 8
WC Oncology
SC Oncology
GA 480MC
UT WOS:000268737900042
PM 19602595
OA Green Accepted, Bronze
DA 2021-05-03
ER

PT J
AU Duluc, D
   Corvaisier, M
   Blanchard, S
   Catala, L
   Descamps, P
   Gamelin, E
   Ponsoda, S
   Delneste, Y
   Hebbar, M
   Jeannin, P
AF Duluc, Dorothee
   Corvaisier, Murielle
   Blanchard, Simon
   Catala, Laurent
   Descamps, Philippe
   Gamelin, Erick
   Ponsoda, Stephane
   Delneste, Yves
   Hebbar, Mohamed
   Jeannin, Pascale
TI Interferon-gamma reverses the immunosuppressive and protumoral
   properties and prevents the generation of human tumor-associated
   macrophages
SO INTERNATIONAL JOURNAL OF CANCER
LA English
DT Article
DE tumor-associated macrophages; immunosuppression; IFN gamma
ID REGULATORY T-CELLS; OVARIAN-CANCER; DENDRITIC CELLS; IL-10 PREVENTS;
   DIFFERENTIATION; ANGIOGENESIS; ANTITUMOR; GROWTH; INHIBITION; EXPRESSION
AB Tumor-associated macrophages (TAM) are M2d-polarized cells (IL-10(high), IL-12(low), ILT3(high), CD86(low)) that accumulate in tumor microenvironment. TAM inhibit antitumor T lymphocyte generation and function, contribute to tumor tolerance and are trophic for tumors. In this study, we investigated whether some immunological factors may reverse TAM immunosuppressive properties. Among 32 cytokines, we have identified IFN gamma on its ability to switch immunosuppressive TAM into immunostimulatory jells. Upon IFN gamma exposure, TAM purified from ovarian cancer ascites recover a M1 phenotype (IL-10(low), IL-12(high)), express high levels of CD86 and low levels of ILT3, enhance the proliferation of CD4(+) T lymphocytes and potentiate the cytotoxic properties of a MelanA-specific CD8(+) T cell clone. IFN gamma-treated TAM also secreted reduced levels of mediators promoting suppressive T cell accumulation (CCL18) and trophic for tumors (VEGF and MMP9). As TAM derive from the local differentiation of peripheral blood monocytes, we investigated whether IFN gamma may also affect TAM generation. In the presence of ovarian ascites, IFN gamma skewed monocyte differentiation from TAM-like cells to M1-polarized immunostimulatory macrophages. Together, these data show that IFN gamma overcomes TAM-induced immunosuppression by preventing TAM generation and functions. These data highlight that IFN gamma used locally at the tumor site could potentiate the efficacy of antitumor immunotherapies based on the generation of effector T cells. (C) 2009 UICC
C1 [Jeannin, Pascale] CHU Angers, INSERM, U892, F-49933 Angers, France.
   [Duluc, Dorothee; Corvaisier, Murielle; Blanchard, Simon; Delneste, Yves; Jeannin, Pascale] Univ Angers, UMRS 892, Angers, France.
   [Blanchard, Simon; Delneste, Yves; Jeannin, Pascale] CHU Angers, Lab Immunol & Allergol, F-49933 Angers, France.
   [Catala, Laurent; Descamps, Philippe] CHU Angers, Dept Gynecol, F-49933 Angers, France.
   [Gamelin, Erick] Ctr Lutte Canc Paul Papin, Angers, France.
   [Ponsoda, Stephane] Clin Catherine Sienne, Nantes, France.
   [Hebbar, Mohamed] CHU Lille, Dept Oncol, F-59037 Lille, France.
RP Jeannin, P (corresponding author), CHU Angers, INSERM, U892, Batiment Monteclair,4 Rue Larrey, F-49933 Angers, France.
EM pascale.jeannin@univ-angers.fr
RI DELNESTE, Yves/K-7367-2015; Delneste, Yves/O-3956-2016; JEANNIN,
   Pascale/K-8656-2015
OI DELNESTE, Yves/0000-0002-2142-596X; JEANNIN, Pascale/0000-0002-3666-3856
FU La Ligue contre le CancerLigue nationale contre le cancer; FEDER program
   (EU)European Commission; Comite Departemental du Maine-et-Loire of La
   Ligue contre le Cancer; Association pour la Recherche contre le
   CancerFondation ARC pour la Recherche sur le Cancer
FX Grant sponsors: La Ligue contre le Cancer (Equipe labellisee LIGUE
   2008), FEDER program (EU), Comite Departemental du Maine-et-Loire of La
   Ligue contre le Cancer, Association pour la Recherche contre le Cancer.
CR Aharinejad S, 2002, CANCER RES, V62, P5317
   Allavena P, 2005, CANCER RES, V65, P2964, DOI 10.1158/0008-5472.CAN-04-4037
   Allavena P, 1998, EUR J IMMUNOL, V28, P359, DOI 10.1002/(SICI)1521-4141(199801)28:01<359::AID-IMMU359>3.0.CO;2-4
   Allavena P, 1997, ADV EXP MED BIOL, V417, P323
   Bachelot T, 2003, BRIT J CANCER, V88, P1721, DOI 10.1038/sj.bjc.6600956
   Barnett B, 2005, AM J REPROD IMMUNOL, V54, P369, DOI 10.1111/j.1600-0897.2005.00330.x
   BEREK JS, 2003, J CLIN ONCOL S, V21, P168
   Bingle L, 2002, J PATHOL, V196, P254, DOI 10.1002/path.1027
   Boudreau N, 2003, BREAST CANCER RES, V5, P140, DOI 10.1186/bcr589
   Carmeliet P, 2000, NATURE, V407, P249, DOI 10.1038/35025220
   COLOMBO N, 1992, INT J CANCER, V51, P42, DOI 10.1002/ijc.2910510109
   Condeelis J, 2006, CELL, V124, P263, DOI 10.1016/j.cell.2006.01.007
   Curiel TJ, 2003, NAT MED, V9, P562, DOI 10.1038/nm863
   Curiel TJ, 2007, J CLIN INVEST, V117, P1167, DOI 10.1172/JCI31202
   Dannull J, 2005, J CLIN INVEST, V115, P3623, DOI 10.1172/JCI25947
   Dar MM, 1996, ANN SURG ONCOL, V3, P247, DOI 10.1007/BF02306279
   Dong HD, 1999, NAT MED, V5, P1365
   Duluc D, 2007, BLOOD, V110, P4319, DOI 10.1182/blood-2007-02-072587
   Duyndam MCA, 2002, AM J PATHOL, V160, P537, DOI 10.1016/S0002-9440(10)64873-0
   Fong CHY, 2008, J EXP MED, V205, P1269, DOI 10.1084/jem.20080124
   Fonteneau JF, 1997, J IMMUNOL, V159, P2831
   Fukada K, 1997, GROWTH FACTORS, V14, P279, DOI 10.3109/08977199709021526
   Gallina G, 2006, J CLIN INVEST, V116, P2777, DOI 10.1172/JCI28828
   Gervois N, 1996, J EXP MED, V183, P2403, DOI 10.1084/jem.183.5.2403
   Giraudo E, 2004, J CLIN INVEST, V114, P623, DOI 10.1172/JCI200422087
   Hagemann T, 2008, J EXP MED, V205, P1261, DOI 10.1084/jem.20080108
   Hagemann T, 2006, J IMMUNOL, V176, P5023, DOI 10.4049/jimmunol.176.8.5023
   Hoves S, 2006, J IMMUNOL, V177, P2691, DOI 10.4049/jimmunol.177.4.2691
   KNOWLES H, 2004, NOVART FDN SYMP, V4, P59
   Knowles Helen, 2004, Novartis Found Symp, V256, P189
   Kryczek I, 2006, J EXP MED, V203, P871, DOI 10.1084/jem.20050930
   Kusmartsev S, 2006, CANCER METAST REV, V25, P323, DOI 10.1007/s10555-006-9002-6
   Lewis CE, 2006, CANCER RES, V66, P605, DOI 10.1158/0008-5472.CAN-05-4005
   Luo YP, 2006, J CLIN INVEST, V116, P2132, DOI 10.1172/JCI27648
   Mantovani A, 2004, TRENDS IMMUNOL, V25, P677, DOI 10.1016/j.it.2004.09.015
   Mantovani A, 2002, TRENDS IMMUNOL, V23, P549, DOI 10.1016/S1471-4906(02)02302-5
   Mantovani A, 2004, EUR J CANCER, V40, P1660, DOI 10.1016/j.ejca.2004.03.016
   Mazzoni A, 2002, J IMMUNOL, V168, P689, DOI 10.4049/jimmunol.168.2.689
   Metcalf D, 2003, STEM CELLS, V21, P5, DOI 10.1634/stemcells.21-1-5
   Morse MA, 2008, BLOOD, V112, P610, DOI 10.1182/blood-2008-01-135319
   Muller AJ, 2006, NAT REV CANCER, V6, P613, DOI 10.1038/nrc1929
   Munn DH, 2007, J CLIN INVEST, V117, P1147, DOI 10.1172/JCI31178
   Munn DH, 1999, J EXP MED, V189, P1363, DOI 10.1084/jem.189.9.1363
   Pollard JW, 2004, NAT REV CANCER, V4, P71, DOI 10.1038/nrc1256
   Rovere-Querini P, 2004, EMBO REP, V5, P825, DOI 10.1038/sj.embor.7400205
   Semenza GL, 2003, NAT REV CANCER, V3, P721, DOI 10.1038/nrc1187
   Shevach EM, 2006, IMMUNITY, V25, P195, DOI 10.1016/j.immuni.2006.08.003
   Sica A, 2007, EXPERT OPIN THER TAR, V11, P1219, DOI 10.1517/14728222.11.9.1219
   STEIN M, 1992, J EXP MED, V176, P287, DOI 10.1084/jem.176.1.287
   Street SEA, 2002, J EXP MED, V196, P129, DOI 10.1084/jem.20020063
   Talks KL, 2000, AM J PATHOL, V157, P411, DOI 10.1016/S0002-9440(10)64554-3
   Ugurel S, 1999, INT J CANCER, V82, P727, DOI 10.1002/(SICI)1097-0215(19990827)82:5<727::AID-IJC17>3.0.CO;2-E
   Ullrich E, 2008, CELL DEATH DIFFER, V15, P21, DOI 10.1038/sj.cdd.4402266
   Vakkila J, 2004, NAT REV IMMUNOL, V4, P641, DOI 10.1038/nri1415
   Vieweg J, 2007, CLIN CANCER RES, V13, p727S, DOI 10.1158/1078-0432.CCR-06-1924
   Windbichler GH, 2000, BRIT J CANCER, V82, P1138
   Yang L, 2004, CANCER CELL, V6, P409, DOI 10.1016/j.ccr.2004.08.031
   Zitvogel L, 2008, NAT REV IMMUNOL, V8, P59, DOI 10.1038/nri2216
   Zou WP, 2005, NAT REV CANCER, V5, P263, DOI 10.1038/nrc1586
   Zou WP, 2006, NAT REV IMMUNOL, V6, P295, DOI 10.1038/nri1806
NR 60
TC 173
Z9 184
U1 2
U2 24
PU WILEY
PI HOBOKEN
PA 111 RIVER ST, HOBOKEN 07030-5774, NJ USA
SN 0020-7136
EI 1097-0215
J9 INT J CANCER
JI Int. J. Cancer
PD JUL 15
PY 2009
VL 125
IS 2
BP 367
EP 373
DI 10.1002/ijc.24401
PG 7
WC Oncology
SC Oncology
GA 460ZJ
UT WOS:000267231600015
PM 19378341
OA Bronze
DA 2021-05-03
ER

PT J
AU Leveque, L
   Deknuydt, F
   Bioley, G
   Old, LJ
   Matsuzaki, J
   Odunsi, K
   Ayyoub, M
   Valmori, D
AF Leveque, Lucie
   Deknuydt, Florence
   Bioley, Gilles
   Old, Lloyd J.
   Matsuzaki, Junko
   Odunsi, Kunle
   Ayyoub, Maha
   Valmori, Danila
TI Interleukin 2-mediated Conversion of Ovarian Cancer-associated CD4(+)
   Regulatory T Cells Into Proinflammatory Interleukin 17-producing Helper
   T Cells
SO JOURNAL OF IMMUNOTHERAPY
LA English
DT Article
DE ovarian cancer; immune response; T-reg; T(H)17; IL-2
ID GROWTH-FACTOR-BETA; TGF-BETA; CUTTING EDGE; TH17 CELLS; EXPRESSION;
   CARCINOMA; INDUCTION; IMMUNOTHERAPY; CYTOKINE; MELANOMA
AB Epithelial ovarian cancer (EOC) is a highly inflammatory malignancy, characterized by the presence, at the tumor site, of regulatory T cells (T-reg) that suppress antitumor immunity. Recently, a new lineage of CD4(+) T cells producing inflammatory cytokine interleukin (IL)-17 [T helper (T-H) 17] has been identified as a major player in some autoimmune diseases. The role of T(H)17 cells in cancer, however, and their relationship with coexisting T-reg populations, whose differentiation is partially controlled by the same mediators (ie, transforming growth factor-beta), are yet unclear. Here, we show that EOC-associated/infiltrating lymphocytes derived by Culturing tumor samples in the presence of IL-2 contain significant frequencies of T(H)17 cells, coproducing interferon-gamma (IFN)-gamma and tumor necrosis factor (TNF)-alpha, which represent, in some cases, up to 40% of total CD4(+) T cells. T(H)17 cells were also detected ex vivo. but at lower proportions than in cultured tumor-infiltrating lymphocytes/tumor-associated lymphocytes, and were confined to the CD4(+)CD25(-) fraction. Remarkably, analysis of EOC-associated conventional CD4(+)CD25(-) T cell and T-reg populations isolated ex vivo from tumor samples by cell sorting and cultured with tumor-associated CD3(-) cells in the presence of IL-2 revealed that EOC T-reg stimulated under these conditions were rapidly converted into T(H)17 cells, down-regulated FOXP3 expression, and lost their suppressive capacity, Thus, although the impact of T(H)17 cells on the evolution of EOC remains to be established, our data suggest that local IL-2 treatment in Ovarian cancer may result in the conversion of tumor-associated T-reg into T(H)17 cells, relieve T-reg-mediated suppression, and contribute to enhance antitumor immunity.
C1 [Valmori, Danila] INSERM, CLCC Rene Gauducheau, U892, F-44800 St Herblain, France.
   [Valmori, Danila] Univ Nantes, Fac Med, Nantes, France.
   [Old, Lloyd J.] Mem Sloan Kettering Canc Ctr, New York Branch, Ludwig Inst Canc Res, New York, NY USA.
   [Matsuzaki, Junko; Odunsi, Kunle] Roswell Pk Canc Inst, Dept Gynecol Oncol & Immunol, Buffalo, NY 14263 USA.
RP Valmori, D (corresponding author), INSERM, CLCC Rene Gauducheau, U892, Blvd Jacques Monod, F-44800 St Herblain, France.
EM Danilia.Valmori@univ-nantes.fr
RI Valmori, Danila/AAL-9766-2021; Ayyoub, Maha/G-2778-2013; Ayyoub,
   Maha/A-2074-2017; LEVEQUE-EL MOUTTIE, Lucie/A-2766-2015; Valmori,
   Danila/K-2439-2015
OI Ayyoub, Maha/0000-0003-2022-0898; LEVEQUE-EL MOUTTIE,
   Lucie/0000-0003-0744-6067; 
CR Acosta-Rodriguez EV, 2007, NAT IMMUNOL, V8, P942, DOI 10.1038/ni1496
   Annunziato F, 2007, J EXP MED, V204, P1849, DOI 10.1084/jem.20070663
   Bauge C, 2007, ARTHRITIS RHEUM, V56, P3020, DOI 10.1002/art.22840
   Benchetrit F, 2002, BLOOD, V99, P2114, DOI 10.1182/blood.V99.6.2114
   Bettelli E, 2006, NATURE, V441, P235, DOI 10.1038/nature04753
   Chen WJ, 2003, J EXP MED, V198, P1875, DOI 10.1084/jem.20030152
   Cire A, 2004, INT J CANCER, V112, P113, DOI 10.1002/ijc.20373
   Cosmi L, 2004, BLOOD, V103, P3117, DOI 10.1182/blood-2003-09-3302
   Curiel TJ, 2004, NAT MED, V10, P942, DOI 10.1038/nm1093
   Edwards RP, 1997, J CLIN ONCOL, V15, P3399, DOI 10.1200/JCO.1997.15.11.3399
   Evans HG, 2007, P NATL ACAD SCI USA, V104, P17034, DOI 10.1073/pnas.0708426104
   Fader AN, 2007, J CLIN ONCOL, V25, P2873, DOI 10.1200/JCO.2007.11.0932
   Gordinier ME, 1999, CLIN CANCER RES, V5, P2498
   Hirahara N, 2001, ONCOLOGY-BASEL, V61, P79, DOI 10.1159/000055357
   Jemal A, 2007, CA-CANCER J CLIN, V57, P43, DOI 10.3322/canjclin.57.1.43
   Kato T, 2001, BIOCHEM BIOPH RES CO, V282, P735, DOI 10.1006/bbrc.2001.4618
   Korn T, 2007, NATURE, V448, P484, DOI 10.1038/nature05970
   Kottke T, 2007, CANCER RES, V67, P11970, DOI 10.1158/0008-5472.CAN-07-2259
   Kryczek I, 2007, J IMMUNOL, V178, P6730, DOI 10.4049/jimmunol.178.11.6730
   Kusmartsev S, 2006, CANCER IMMUNOL IMMUN, V55, P237, DOI 10.1007/s00262-005-0048-z
   Laurence A, 2007, IMMUNITY, V26, P371, DOI 10.1016/j.immuni.2007.02.009
   Muranski P, 2008, BLOOD, V112, P362, DOI 10.1182/blood-2007-11-120998
   Murphy KM, 2002, NAT REV IMMUNOL, V2, P933, DOI 10.1038/nri954
   Nilsson MB, 2005, CANCER RES, V65, P10794, DOI 10.1158/0008-5472.CAN-05-0623
   Numasaki M, 2003, BLOOD, V101, P2620, DOI 10.1182/blood-2002-05-1461
   Odunsi K, 2003, CANCER RES, V63, P6076
   Sakaguchi S, 2001, IMMUNOL REV, V182, P18, DOI 10.1034/j.1600-065X.2001.1820102.x
   Sato E, 2005, P NATL ACAD SCI USA, V102, P18538, DOI 10.1073/pnas.0509182102
   Sereti I, 2005, J CLIN INVEST, V115, P1839, DOI 10.1172/JCI24307
   Tartour E, 1999, CANCER RES, V59, P3698
   Tosello V, 2008, CLIN IMMUNOL, V126, P291, DOI 10.1016/j.clim.2007.11.008
   Tran DQ, 2007, BLOOD, V110, P2983, DOI 10.1182/blood-2007-06-094656
   Valmori D, 2006, CLIN CANCER RES, V12, P398, DOI 10.1158/1078-0432.CCR-05-1902
   Valmori D, 2005, J CLIN INVEST, V115, P1953, DOI 10.1172/JCI23963
   Valmori D, 2000, CANCER RES, V60, P4499
   Veldhoen M, 2006, IMMUNITY, V24, P179, DOI 10.1016/j.immuni.2006.01.001
   Vence L, 2007, P NATL ACAD SCI USA, V104, P20884, DOI 10.1073/pnas.0710557105
   Wang HY, 2004, IMMUNITY, V20, P107, DOI 10.1016/S1074-7613(03)00359-5
   Weaver CT, 2006, IMMUNITY, V24, P677, DOI 10.1016/j.immuni.2006.06.002
   Wei S, 2007, CANCER RES, V67, P7487, DOI 10.1158/0008-5472.CAN-07-0565
   Xu LL, 2007, J IMMUNOL, V178, P6725, DOI 10.4049/jimmunol.178.11.6725
   Zhang L, 2003, NEW ENGL J MED, V348, P203, DOI 10.1056/NEJMoa020177
NR 42
TC 47
Z9 52
U1 0
U2 2
PU LIPPINCOTT WILLIAMS & WILKINS
PI PHILADELPHIA
PA 530 WALNUT ST, PHILADELPHIA, PA 19106-3621 USA
SN 1524-9557
J9 J IMMUNOTHER
JI J. Immunother.
PD FEB-MAR
PY 2009
VL 32
IS 2
BP 101
EP 108
DI 10.1097/CJI.0b013e318195b59e
PG 8
WC Oncology; Immunology; Medicine, Research & Experimental
SC Oncology; Immunology; Research & Experimental Medicine
GA 411NC
UT WOS:000263655300001
PM 19238008
DA 2021-05-03
ER

PT J
AU Shehata, M
   Mukherjee, A
   Deen, S
   Al-Attar, A
   Durrant, LG
   Chan, S
AF Shehata, M.
   Mukherjee, A.
   Deen, S.
   Al-Attar, A.
   Durrant, L. G.
   Chan, S.
TI Human leukocyte antigen class I expression is an independent prognostic
   factor in advanced ovarian cancer resistant to first-line platinum
   chemotherapy
SO BRITISH JOURNAL OF CANCER
LA English
DT Article
DE ovarian cancer; HLA class I; platinum resistance
ID MHC CLASS-I; HLA-G; DOWN-REGULATION; POOR-PROGNOSIS; TUMOR ESCAPE;
   STAGE-III; PACLITAXEL; CISPLATIN; IMMUNOSURVEILLANCE; CYCLOPHOSPHAMIDE
AB BACKGROUND: Loss of HLA class I is important in ovarian cancer prognosis but its role as a prognostic indicator in relation to therapy remains unproven. We studied the prognostic potential of this antigen and its significance in relation to platinum therapy.
   METHODS: A total of 157 primary ovarian cancers were assessed for HLA class I immunohistochemically and linked to a comprehensive database of clinicopathological variables, treatment details, and platinum sensitivity.
   RESULTS: Tumours expressing high levels of HLA class I had significantly improved survival (P = 0.044). There was a 19-month difference in the median overall survival between tumours with high and low antigen expression. HLA class I antigen expression, stage, and platinum sensitivity were independently predictive of prognosis on multivariate analysis. HLA class I antigen was shown to be expressed at higher levels in patients with good overall survival in platinum-resistant patients (P = 0.042). HLA class I significantly correlated with overall survival on multivariate analyses (P = 0.034).
   CONCLUSION: Low-level HLA class I expression is an independent prognostic indicator of poor clinical outcome in ovarian cancer. The survival advantage of patients with platinum-resistant tumours expressing high levels of HLA class I suggests that immunotherapy may be of use in these ovarian cancers resistant to standard chemotherapy. British Journal of Cancer (2009) 101, 1321-1328. doi:10.1038/sj.bjc.6605315 www.bjcancer.com Published online 15 September 2009 (C) 2009 Cancer Research UK
C1 [Shehata, M.; Mukherjee, A.; Al-Attar, A.; Durrant, L. G.; Chan, S.] Univ Nottingham, Hosp NHS Trust, Acad & Clin Dept Oncol, Nottingham NG5 1PB, England.
   [Deen, S.] Univ Nottingham, Hosp NHS Trust, Dept Histopathol, Nottingham NG7 2UH, England.
RP Chan, S (corresponding author), Univ Nottingham, Dept Clin Oncol, City Hosp Compus, Hosp NHS Trust, Hucknall Rd, Nottingham NG5 1PB, England.
EM steve.chan@nuh.nhs.uk
RI El-Baz, Ayman/AAC-6689-2019
OI El-Baz, Ayman/0000-0001-7264-1323; MUKHERJEE, ABHIK/0000-0003-1828-4155
FU Nottingham University Hospitals Charitable Research Fund; Egyptian
   Ministry of Higher Education (ParOwn Project)
FX We thank Nottingham University Hospitals Charitable Research Fund and
   the Egyptian Ministry of Higher Education (ParOwn Project) for partially
   funding this work.
CR BOOKMAN MA, 2006, J CLIN ONCOL, V24, P5002
   Bouvier M, 2003, MOL IMMUNOL, V39, P697, DOI 10.1016/S0161-5890(02)00261-4
   Dunn GP, 2002, NAT IMMUNOL, V3, P991, DOI 10.1038/ni1102-991
   Garrido F, 2001, ADV CANCER RES, V83, P117, DOI 10.1016/S0065-230X(01)83005-0
   GARRIDO F, 1993, IMMUNOL TODAY, V14, P491, DOI 10.1016/0167-5699(93)90264-L
   Garrido F, 1997, IMMUNOL TODAY, V18, P89, DOI 10.1016/S0167-5699(96)10075-X
   Han LY, 2008, CLIN CANCER RES, V14, P3372, DOI 10.1158/1078-0432.CCR-07-4433
   Hunt JS, 2006, REPROD BIOL ENDOCRIN, V4, DOI 10.1186/1477-7827-4-S1-S10
   LJUNGGREN HG, 1990, IMMUNOL TODAY, V11, P237, DOI 10.1016/0167-5699(90)90097-S
   Madjd Z, 2005, INT J CANCER, V117, P248, DOI 10.1002/ijc.21163
   Main C, 2006, HEALTH TECHNOL ASSES, V10, P1
   Markman M, 2004, GYNECOL ONCOL, V93, P699, DOI 10.1016/j.ygyno.2004.03.023
   McGuire WP, 1996, NEW ENGL J MED, V334, P1, DOI 10.1056/NEJM199601043340101
   Momburg F, 2002, MOL IMMUNOL, V39, P217, DOI 10.1016/S0161-5890(02)00103-7
   Muggia FM, 2000, J CLIN ONCOL, V18, P106, DOI 10.1200/JCO.2000.18.1.106
   Parmar MKB, 2002, LANCET, V360, P505
   Piccart MJ, 2000, JNCI-J NATL CANCER I, V92, P699, DOI 10.1093/jnci/92.9.699
   Quinn M, 2001, CANC TRENDS ENGLAND
   Rolland P, 2007, CLIN CANCER RES, V13, P3591, DOI 10.1158/1078-0432.CCR-06-2087
   Rouas-Freiss N, 2005, CANCER RES, V65, P10139, DOI 10.1158/0008-5472.CAN-05-0097
   Rubin SC, 1999, OBSTET GYNECOL, V93, P21, DOI 10.1016/S0029-7844(98)00334-2
   Seliger B, 2000, IMMUNOL TODAY, V21, P455, DOI 10.1016/S0167-5699(00)01692-3
   Seliger B, 2003, TRENDS IMMUNOL, V24, P82, DOI 10.1016/S1471-4906(02)00039-X
   STAM NJ, 1986, J IMMUNOL, V137, P2299
   Sugiyama T, 2000, CANCER, V88, P2584, DOI 10.1002/1097-0142(20000601)88:11<2584::AID-CNCR22>3.0.CO;2-5
   Urosevic M, 2008, CANCER RES, V68, P627, DOI 10.1158/0008-5472.CAN-07-2704
   Vitale M, 2005, CLIN CANCER RES, V11, P67
   Watson NFS, 2006, INT J CANCER, V118, P6, DOI 10.1002/ijc.21303
   Zhang L, 2003, NEW ENGL J MED, V348, P203, DOI 10.1056/NEJMoa020177
NR 29
TC 15
Z9 15
U1 0
U2 4
PU NATURE PUBLISHING GROUP
PI LONDON
PA MACMILLAN BUILDING, 4 CRINAN ST, LONDON N1 9XW, ENGLAND
SN 0007-0920
EI 1532-1827
J9 BRIT J CANCER
JI Br. J. Cancer
PD OCT 13
PY 2009
VL 101
IS 8
BP 1321
EP 1328
DI 10.1038/sj.bjc.6605315
PG 8
WC Oncology
SC Oncology
GA 506HZ
UT WOS:000270767200014
PM 19755991
OA Green Published, Other Gold
DA 2021-05-03
ER

PT J
AU Ghafouri-Fard, S
   Modarressi, MH
AF Ghafouri-Fard, Soudeh
   Modarressi, Mohammad-Hossein
TI Cancer-Testis Antigens: Potential Targets for Cancer Immunotherapy
SO ARCHIVES OF IRANIAN MEDICINE
LA English
DT Article
DE Biomarkers; cancer; immunotherapy; testis
ID SQUAMOUS-CELL CARCINOMA; MESSENGER-RNA EXPRESSION; CYTOLYTIC
   T-LYMPHOCYTES; CANCER/TESTIS-ANTIGEN; HEPATOCELLULAR-CARCINOMA;
   MULTIPLE-MYELOMA; BREAST-CANCER; LUNG-CANCER; GERM-LINE; NY-ESO-1
   EXPRESSION
AB Cancer-testis antigens are tumor antigens that their expression is almost limited to male germ cells in the testis. Some of cancer-testis antigens are also expressed in the ovary and in trophoblasts. Recently their expression has been seen in different types of tumors.
   Many pathophysiologic studies suggest that a blood-testis barrier exists in the testis. Because spermatogenesis begins at puberty, new cell-surface antigens are expressed when the immune system has refined the ability to distinguish self from nonself. So, sperms in the testis do not stimulate immune responses. In addition, although antigen-presenting cells are commonly seen in the interstitial spaces of the testis, these cells are scarcely seen within the seminiferous tubules. So, testis is considered as an immune-privileged site, and testis-specific genes, if expressed in cancers can be immunogenic. For this reason cancer-testis antigens are promising candidates for cancer immunotherapy and have become a major focus for the development of vaccine-based clinical trials in recent years. In addition, these antigens can also be used as biomarkers for early detection of cancers.
C1 [Ghafouri-Fard, Soudeh; Modarressi, Mohammad-Hossein] Univ Tehran Med Sci, Dept Med Genet, Tehran, Iran.
   [Modarressi, Mohammad-Hossein] Pasteur Inst Iran, Tehran, Iran.
RP Modarressi, MH (corresponding author), Univ Tehran Med Sci, Dept Med Genet, Tehran, Iran.
EM modaresi@tums.ac.ir
RI Ghafouri-Fard, Soudeh/O-7994-2019; Modarressi, Mohammad
   Hossein/AAL-8377-2020
OI Ghafouri-Fard, Soudeh/0000-0002-0223-499X; Modarressi, Mohammad
   hossein/0000-0003-2763-1964
CR Adams S, 2008, J IMMUNOL, V181, P776, DOI 10.4049/jimmunol.181.1.776
   Atanackovic D, 2007, BLOOD, V109, P1103, DOI 10.1182/blood-2006-04-014480
   Atanackovic D, 2006, CANCER BIOL THER, V5, P1218, DOI 10.4161/cbt.5.9.3174
   BAHADORI M, 2001, ARCH IRAN MED, V4, P144
   Behnam B, 2006, BIOCHEM BIOPH RES CO, V344, P1102, DOI 10.1016/j.bbrc.2006.03.240
   Bertram J, 1998, ANTI-CANCER DRUG, V9, P311, DOI 10.1097/00001813-199804000-00004
   BOEL P, 1995, IMMUNITY, V2, P167, DOI 10.1016/S1074-7613(95)80053-0
   Chen YT, 1998, P NATL ACAD SCI USA, V95, P6919, DOI 10.1073/pnas.95.12.6919
   Chen YT, 2005, P NATL ACAD SCI USA, V102, P7940, DOI 10.1073/pnas.0502583102
   Chen YT, 1997, P NATL ACAD SCI USA, V94, P1914, DOI 10.1073/pnas.94.5.1914
   Chiriva-Internati M, 2002, SCAND J IMMUNOL, V56, P429, DOI 10.1046/j.1365-3083.2002.01138.x
   Cho B, 2002, BIOCHEM BIOPH RES CO, V292, P715, DOI 10.1006/bbrc.2002.6701
   Cilensek ZM, 2002, CANCER BIOL THER, V1, P380
   Costa FF, 2007, STEM CELLS, V25, P707, DOI 10.1634/stemcells.2006-0469
   Cronwright G, 2005, CANCER RES, V65, P2207, DOI 10.1158/0008-5472.CAN-04-1882
   Dave Dhiren S, 2007, Rev Urol, V9, P28
   Davis ID, 2004, P NATL ACAD SCI USA, V101, P10697, DOI 10.1073/pnas.0403572101
   De Jong A, 2002, CANCER LETT, V186, P201, DOI 10.1016/S0304-3835(02)00350-6
   De Smet C, 2004, MOL CELL BIOL, V24, P4781, DOI 10.1128/MCB.24.11.4781-4790.2004
   De Smet C, 1999, MOL CELL BIOL, V19, P7327
   Dong XY, 2003, BRIT J CANCER, V89, P291, DOI 10.1038/sj.bjc.6601062
   Dym M, 1970, Biology Reprod., V3, P308
   Eichmuller S, 2001, P NATL ACAD SCI USA, V98, P629, DOI 10.1073/pnas.021386498
   Fawcett D W, 1970, J Reprod Fertil Suppl, V10, P105
   Fiszer D, 1998, AM J REPROD IMMUNOL, V40, P172
   Fradet Y, 2005, PROG UROL, V15, P1303
   Glynn SA, 2004, BRIT J CANCER, V91, P1800, DOI 10.1038/sj.bjc.6602221
   Hagele S, 2006, FEBS LETT, V580, P3731, DOI 10.1016/j.febslet.2006.05.058
   Herold A, 2000, MOL CELL BIOL, V20, P8996, DOI 10.1128/MCB.20.23.8996-9008.2000
   Hong JA, 2005, CANCER RES, V65, P7763, DOI 10.1158/0008-5472.CAN-05-0823
   Jungbluth Achim A, 2007, Cancer Immun, V7, P15
   Kalejs M, 2005, CANCER CELL INT, V5, DOI 10.1186/1475-2867-5-4
   Keeney S, 1997, CELL, V88, P375, DOI 10.1016/S0092-8674(00)81876-0
   Konishi J, 2004, ONCOL REP, V11, P1063
   Korangy F, 2004, CLIN CANCER RES, V10, P4332, DOI 10.1158/1078-0432.CCR-04-0181
   Koslowski M, 2004, CANCER RES, V64, P5988, DOI 10.1158/0008-5472.CAN-04-1187
   Koslowski M, 2002, CANCER RES, V62, P6750
   Kratzschmar J, 1996, EUR J BIOCHEM, V236, P827, DOI 10.1111/j.1432-1033.1996.t01-1-00827.x
   Krupnik VE, 1999, GENE, V238, P301, DOI 10.1016/S0378-1119(99)00365-0
   Laduron S, 2004, NUCLEIC ACIDS RES, V32, P4340, DOI 10.1093/nar/gkh735
   Lee SY, 2003, P NATL ACAD SCI USA, V100, P2651, DOI 10.1073/pnas.0437972100
   Li G, 2004, CANCER IMMUNOL IMMUN, V53, P139, DOI 10.1007/s00262-003-0471-y
   Liggins AP, 2004, BRIT J CANCER, V91, P141, DOI 10.1038/sj.bjc.6601875
   Loriot A, 2003, INT J CANCER, V105, P371, DOI 10.1002/ijc.11104
   Loukinov DI, 2002, P NATL ACAD SCI USA, V99, P6806, DOI 10.1073/pnas.092123699
   Luo Guorong, 2002, Cancer Immun, V2, P11
   Madsen B, 2003, CHROMOSOMA, V112, P124, DOI 10.1007/s00412-003-0252-6
   Manning AT, 2007, EJSO-EUR J SURG ONC, V33, P255, DOI 10.1016/j.ejso.2006.09.002
   Martelange V, 2000, CANCER RES, V60, P3848
   Meklat F, 2007, BRIT J HAEMATOL, V136, P769, DOI 10.1111/j.1365-2141.2006.06484.x
   Mischo A, 2006, INT J CANCER, V118, P696, DOI 10.1002/ijc.21352
   Mobasheri MB, 2007, CANCER DETECT PREV, V31, P296, DOI 10.1016/j.cdp.2007.05.002
   Mobasheri MB, 2006, LEUKEMIA RES, V30, P883, DOI 10.1016/j.leukres.2005.11.012
   Modarressi MH, 2004, BIOL REPROD, V70, P608, DOI 10.1095/biolreprod.103.021170
   Modarressi MH, 2001, GENE, V262, P249
   Modarressi MH, 2000, BIOCHEM BIOPH RES CO, V272, P610, DOI 10.1006/bbrc.2000.2832
   Mou Dong-cheng, 2004, Zhonghua Zhongliu Zazhi, V26, P40
   MURRAY D, 2007, BIOMED CENTRAL, V6, P50
   Nagashima H, 2001, JPN J CANCER RES, V92, P167, DOI 10.1111/j.1349-7006.2001.tb01079.x
   Oba-Shinjo Sueli M, 2008, Cancer Immun, V8, P7
   Old L J, 2001, Cancer Immun, V1, P1
   Old Lloyd J, 2007, Cancer Immun, V7, P19
   Old Lloyd J, 2008, Cancer Immun, V8 Suppl 1, P1
   Ono T, 2001, P NATL ACAD SCI USA, V98, P3282, DOI 10.1073/pnas.041625098
   Parmigiani RB, 2006, P NATL ACAD SCI USA, V103, P18066, DOI 10.1073/pnas.0608853103
   PELLETIER RM, 1992, MICROSC RES TECHNIQ, V20, P3, DOI 10.1002/jemt.1070200104
   Peng Liang-ping, 2002, Ai Zheng, V21, P469
   Pointud JC, 2003, J CELL SCI, V116, P1847, DOI 10.1242/jcs.00391
   Pousette A, 1997, HUM REPROD, V12, P2414, DOI 10.1093/humrep/12.11.2414
   Ross MT, 2005, NATURE, V434, P325, DOI 10.1038/nature03440
   SAHIN U, 1995, P NATL ACAD SCI USA, V92, P11810, DOI 10.1073/pnas.92.25.11810
   Sahin U, 1998, INT J CANCER, V78, P387, DOI 10.1002/(SICI)1097-0215(19981029)78:3<387::AID-IJC22>3.0.CO;2-2
   Sahota SS, 2006, BLOOD, V108, P3953, DOI 10.1182/blood-2006-04-014621
   Scanlan Matthew J, 2004, Cancer Immun, V4, P1
   Scanlan MJ, 2000, CANCER LETT, V150, P155, DOI 10.1016/S0304-3835(99)00385-7
   Scanlan MJ, 2002, INT J CANCER, V98, P485, DOI 10.1002/ijc.10276
   Shan JD, 2002, CANCER RES, V62, P290
   Shim H, 2006, BIOTECHNOL LETT, V28, P2057, DOI 10.1007/s10529-006-9190-8
   Sigalotti L, 2004, CANCER RES, V64, P9167, DOI 10.1158/0008-5472.CAN-04-1442
   Simpson AJG, 2005, NAT REV CANCER, V5, P615, DOI 10.1038/nrc1669
   Slebos RJC, 2006, CLIN CANCER RES, V12, P701, DOI 10.1158/1078-0432.CCR-05-2017
   Stevenson BJ, 2007, BMC GENOMICS, V8, DOI 10.1186/1471-2164-8-129
   Sugita Y, 2004, CANCER RES, V64, P2199, DOI 10.1158/0008-5472.CAN-03-3070
   Tanaka R, 2004, MICROBIOL IMMUNOL, V48, P339, DOI 10.1111/j.1348-0421.2004.tb03515.x
   Tureci O, 1996, CANCER RES, V56, P4766
   Tureci O, 2002, ONCOGENE, V21, P3879, DOI 10.1038/sj.onc.1205481
   Tureci O, 1998, P NATL ACAD SCI USA, V95, P5211, DOI 10.1073/pnas.95.9.5211
   VANDENEYNDE B, 1995, J EXP MED, V182, P689, DOI 10.1084/jem.182.3.689
   VANDERBRUGGEN P, 1991, SCIENCE, V254, P1643, DOI 10.1126/science.1840703
   Wadle A, 2006, INT J CANCER, V119, P117, DOI 10.1002/ijc.21744
   Wang Y, 2002, J IMMUNOL, V169, P1102, DOI 10.4049/jimmunol.169.2.1102
   Westbrook VA, 2004, CLIN CANCER RES, V10, P101, DOI 10.1158/1078-0432.CCR-0647-3
   Woloszynska-Read A, 2008, CLIN CANCER RES, V14, P3283, DOI 10.1158/1078-0432.CCR-07-5279
   Yang F, 2005, CELL MOL IMMUNOL, V2, P331
   Yang XA, 2005, LAB INVEST, V85, P205, DOI 10.1038/labinvest.3700220
   Yokoe T, 2008, CANCER RES, V68, P1074, DOI 10.1158/0008-5472.CAN-07-0964
   Zendman AJW, 2003, J CELL PHYSIOL, V194, P272, DOI 10.1002/jcp.10215
NR 97
TC 50
Z9 60
U1 0
U2 3
PU ACAD MEDICAL SCIENCES I R IRAN
PI TEHRAN
PA PO BOX 19395-5655, TEHRAN, 00000, IRAN
SN 1029-2977
EI 1735-3947
J9 ARCH IRAN MED
JI Arch. Iran. Med.
PD JUL
PY 2009
VL 12
IS 4
BP 395
EP 404
PG 10
WC Medicine, General & Internal
SC General & Internal Medicine
GA 483FX
UT WOS:000268949200011
PM 19566358
DA 2021-05-03
ER

PT J
AU Pappas, J
   Wolfson, AD
   Jung, WJ
   Oleszak, EL
   Helm, CW
   Freedman, RS
   Tsygankov, AY
   Platsoucas, CD
AF Pappas, John
   Wolfson, Alexey D.
   Jung, Weon J.
   Oleszak, Emilia L.
   Helm, C. William
   Freedman, Ralph S.
   Tsygankov, Alexander Y.
   Platsoucas, Chris D.
TI Differential Expression of CD3 zeta Message and Protein in Tumor
   Infiltrating Lymphocytes from Solid Tumor Specimens and Malignant
   Ascites from Patients with Ovarian Carcinoma
SO ANTICANCER RESEARCH
LA English
DT Article
DE CD3; CD3 zeta; tumor-infiltrating lymphocytes; TIL; epithelial ovarian
   carcinoma; EOC; malignant ascites
ID T-CELL-RECEPTOR; SIGNAL-TRANSDUCTION MOLECULES; ZETA-CHAIN EXPRESSION;
   DECREASED EXPRESSION; MONOCLONAL-ANTIBODIES; RECOMBINANT INTERLEUKIN-2;
   ADOPTIVE IMMUNOTHERAPY; CYTOKINE TRANSCRIPTS; SYNOVIAL-MEMBRANE;
   IMMUNE-RESPONSES
AB The expression of the CD3 zeta subunit was investigated in fresh (uncultured) tumor-infiltrating lymphocytes (TILs) isolated from either solid tumor (ST) specimens or ascites (ASC) from patients with epithelial ovarian carcinoma (EOC). Western blot analysis of CD3 zeta immunoprecipitates using anti-CD3 zeta rabbit serum revealed that in 6 out of 6 patients with EOC, the CD3 zeta protein was absent from ST-TILs. Immunoprecipitation with anti-phosphotyrosine monoclonal antibody (anti-PY20) from ST-TILs from one patient revealed bands co-migrating with the phosphorylated CD3 zeta. CD3 zeta protein was found to be expressed in only I out of 7 ST-TILs from patients with EOC. ASC-TILs were available in 5 of these patients and immunoprecipitation/Western blotting experiments using anti-CD3 zeta rabbit serum revealed that CD3 zeta protein was expressed in all 5. In addition, CD3 zeta protein was expressed in 3 additional ASC-TIL specimens for which ST-TILs were not available. Therefore, the CD3 zeta protein was expressed in ASC-TIL isolated from 8 out of 8 patients with EOC. CD3 zeta protein was also expressed on peripheral blood mononuclear cells (PBMCs) from patients with EOC and from normal donors. RT-PCR studies of fresh ST-TIL specimens, using CD3 zeta-specific primers, revealed that CD3 zeta transcripts were absent from 13 out of 21 patients with EOC, down-regulated in 4 patients and present at levels comparable to those found in PBMCs in 4 other patients. In contrast, CD3 zeta transcripts were present at comparable levels in all specimens. Treatment with recombinant interleukin-2 (rIL-2) (600 IU/ml) restored the expression of CD3 zeta protein and transcripts in cultured ST-TILs, whereas fresh ST-TILs did not express CD3 zeta, in contrast to fresh ASC-TILs. These results demonstrate differential expression of CD3 zeta in ST-TILs versus ASC-TILs in pattients with EOC. CD3 zeta transcripts and protein were found to be absent from most ST-TILs from patients with EOC, whereas they were expressed in ASC-TILs and PBMCs from such patients.
C1 [Pappas, John; Wolfson, Alexey D.; Jung, Weon J.; Tsygankov, Alexander Y.; Platsoucas, Chris D.] Temple Univ, Sch Med, Dept Microbiol & Immunol, Philadelphia, PA 19122 USA.
   [Oleszak, Emilia L.] Temple Univ, Sch Med, Dept Anat & Cell Biol, Philadelphia, PA 19122 USA.
   [Helm, C. William] Temple Univ, Sch Med, Dept Obstet & Gynecol, Philadelphia, PA 19122 USA.
   [Freedman, Ralph S.] Univ Texas MD Anderson Canc Ctr, Dept Gynecol Oncol, Houston, TX 77030 USA.
RP Platsoucas, CD (corresponding author), Old Dominion Univ, Ctr Mol Med, OCNS PHYSICS Bldg,Room 143,4600 Elkhorn Ave, Norfolk, VA 23510 USA.
EM cplatsoucas@odu.edu
RI Tsygankov, Alexander Y/K-6205-2017
CR Allavena P, 2005, CANCER RES, V65, P2964, DOI 10.1158/0008-5472.CAN-04-4037
   Au-Yeung BB, 2009, IMMUNOL REV, V228, P41, DOI 10.1111/j.1600-065X.2008.00753.x
   Curiel TJ, 2004, NAT MED, V10, P942, DOI 10.1038/nm1093
   DIETL J, 1993, CANCER, V71, P2562, DOI 10.1002/1097-0142(19930415)71:8<2562::AID-CNCR2820710821>3.0.CO;2-E
   Dudley ME, 2002, SCIENCE, V298, P850, DOI 10.1126/science.1076514
   Duluc D, 2009, INT J CANCER, V125, P367, DOI 10.1002/ijc.24401
   Dworacki G, 2001, CLIN CANCER RES, V7, p947S
   FINCKE JA, 1993, CANCER RES, V53, P5613
   Freedman R S, 1996, Cancer Treat Res, V82, P115
   Freedman RS, 1998, CANCER IN WOMEN, P30
   FREEDMAN RS, 1994, J IMMUNOTHER, V16, P198, DOI 10.1097/00002371-199410000-00004
   FREEDMAN RS, 1994, J IMMUNOL METHODS, V167, P145, DOI 10.1016/0022-1759(94)90084-1
   Freedman RS, 2000, CLIN CANCER RES, V6, P2268
   Freedman RS, 1998, CYTOKINES CELL MOL T, V4, P121
   Gattinoni L, 2006, NAT REV IMMUNOL, V6, P383, DOI 10.1038/nri1842
   Gordinier ME, 1999, CLIN CANCER RES, V5, P2498
   Gratama JW, 1999, CANCER IMMUNOL IMMUN, V48, P263, DOI 10.1007/s002620050574
   Gruber IV, 2008, ANTICANCER RES, V28, P779
   IOANNIDES CG, 1991, CANCER RES, V51, P4257
   IOANNIDES CG, 1991, J IMMUNOL, V146, P1700
   ITOH K, 1988, J EXP MED, V168, P1419, DOI 10.1084/jem.168.4.1419
   Kooi S, 1996, CELL IMMUNOL, V174, P116, DOI 10.1006/cimm.1996.0301
   KOOI S, 1993, LYMPHOKINE CYTOK RES, V12, P429
   Kuhns MS, 2006, IMMUNITY, V24, P133, DOI 10.1016/j.immuni.2006.01.006
   KUNICKA J, 1985, LEUKOCYTE TYPING 2 H, V1, P223
   KUNICKA JE, 1988, CELL IMMUNOL, V116, P195, DOI 10.1016/0008-8749(88)90221-3
   LAEMMLI UK, 1970, NATURE, V227, P680, DOI 10.1038/227680a0
   Lai P, 1996, CLIN CANCER RES, V2, P161
   Lettau M, 2008, CURR MED CHEM, V15, P1684, DOI 10.2174/092986708784872384
   Lockhart DC, 2001, SURGERY, V129, P749, DOI 10.1067/msy.2001.114554
   Loercher AE, 1999, J IMMUNOL, V163, P6251
   MATSUDA M, 1995, INT J CANCER, V61, P765, DOI 10.1002/ijc.2910610605
   Matsuda M, 1998, SCAND J IMMUNOL, V47, P254
   Maurice MM, 1997, J IMMUNOL, V159, P2973
   Merogi AJ, 1997, HUM PATHOL, V28, P321, DOI 10.1016/S0046-8177(97)90131-3
   MIZOGUCHI H, 1992, SCIENCE, V258, P1795, DOI 10.1126/science.1465616
   NAKAGOMI H, 1993, CANCER RES, V53, P5610
   Nash MA, 1998, CLIN EXP IMMUNOL, V112, P172
   Nelson BH, 2008, IMMUNOL REV, V222, P101, DOI 10.1111/j.1600-065X.2008.00614.x
   Pappas J, 2005, CELL IMMUNOL, V234, P81, DOI 10.1016/j.cellimm.2005.05.001
   Pappas J, 1997, J ALLERGY CLIN IMMUN, V99, P1815
   Pappas J, 1996, FASEB J, V10, P2722
   PEOPLES GE, 1993, J IMMUNOL, V151, P5472
   PLATSOUCAS CD, 1981, P NATL ACAD SCI-BIOL, V78, P4500, DOI 10.1073/pnas.78.7.4500
   PLATSOUCAS CD, 1984, EUR J IMMUNOL, V14, P566, DOI 10.1002/eji.1830140615
   Platsoucas CD, 2003, ANTICANCER RES, V23, P1969
   PLATSOUCAS CD, 2008, ANTICANCER RES, V28, P3449
   Platsoucas CD, 2007, IMMUNOL RES, V38, P359, DOI 10.1007/s12026-007-0044-9
   Rabban JT, 2005, J REPROD MED, V50, P467
   Rabinowich H, 1996, CLIN CANCER RES, V2, P1263
   Rabinowich H, 1998, J CLIN INVEST, V101, P2579, DOI 10.1172/JCI1518
   Rellahan BL, 1998, J IMMUNOL, V160, P2794
   Renner C, 1996, BLOOD, V88, P236
   Risueno RM, 2008, PLOS ONE, V3, DOI 10.1371/journal.pone.0001747
   Rosenberg SA, 2008, NAT REV CANCER, V8, P299, DOI 10.1038/nrc2355
   Sakkas LI, 1998, CLIN DIAGN LAB IMMUN, V5, P430, DOI 10.1128/CDLI.5.4.430-437.1998
   Sakkas LI, 2004, CLIN DIAGN LAB IMMUN, V11, P195, DOI 10.1128/CDLI.11.1.195-202.2004
   SALVADORI S, 1994, J IMMUNOL, V153, P5176
   SUSSMAN JJ, 1988, CELL, V52, P85, DOI 10.1016/0092-8674(88)90533-8
   THOMPSON CB, 1992, MOL CELL BIOL, V12, P1043, DOI 10.1128/MCB.12.3.1043
   Trimble LA, 1998, BLOOD, V91, P585, DOI 10.1182/blood.V91.2.585.585_585_594
   VONWUSSOW P, 1981, J IMMUNOL, V127, P1197
   Yip WK, 2009, CLIN EXP IMMUNOL, V155, P412, DOI 10.1111/j.1365-2249.2008.03793.x
   Yoong KF, 1998, BRIT J CANCER, V77, P1072, DOI 10.1038/bjc.1998.179
   Zea AH, 2006, J INFECT DIS, V194, P1385, DOI 10.1086/508200
NR 65
TC 4
Z9 5
U1 0
U2 9
PU INT INST ANTICANCER RESEARCH
PI ATHENS
PA EDITORIAL OFFICE 1ST KM KAPANDRITIOU-KALAMOU RD KAPANDRITI, PO BOX 22,
   ATHENS 19014, GREECE
SN 0250-7005
EI 1791-7530
J9 ANTICANCER RES
JI Anticancer Res.
PD NOV
PY 2009
VL 29
IS 11
BP 4673
EP 4682
PG 10
WC Oncology
SC Oncology
GA 538SC
UT WOS:000273203300047
PM 20032419
DA 2021-05-03
ER

PT J
AU Diaz, Y
   Gonzalez, A
   Lopez, A
   Perez, R
   Vazquez, AM
   Montero, E
AF Diaz, Y.
   Gonzalez, A.
   Lopez, A.
   Perez, R.
   Vazquez, A. M.
   Montero, E.
TI Anti-ganglioside anti-idiotypic monoclonal antibody-based cancer vaccine
   induces apoptosis and antiangiogenic effect in a metastatic lung
   carcinoma
SO CANCER IMMUNOLOGY IMMUNOTHERAPY
LA English
DT Article
DE Cancer vaccine; Lung carcinoma metastases; Anti-idiotype monoclonal
   antibody; NeuGc-containing ganglioside; Apoptosis; Angiogenesis
ID NEUGC-CONTAINING GANGLIOSIDES; CELLULAR IMMUNE-RESPONSES; T-CELL;
   CROSS-PRESENTATION; OVARIAN-CARCINOMA; MELANOMA PATIENTS; PHASE-II;
   B-CELL; ANTIGEN; IMMUNOTHERAPY
AB Anti-idiotype monoclonal antibody (mAb) 1E10 was generated by immunizing BALB/c mice with an Ab1 mAb which recognizes NeuGc-containing gangliosides, sulfatides and some tumor antigens. 1E10 mAb induces therapeutic effects in a primary breast carcinoma and a melanoma model. However, the tumor immunity mechanisms have not been elucidated. Here we show that aluminum hydroxide-precipitated 1E10 mAb immunization induced anti-metastatic effect in the 3LL-D122 Lewis Lung carcinoma, a poorly immunogenic and highly metastatic model in C57BL/6 mice. The therapeutic effect was associated to the increment of T cells infiltrating metastases, the reduction of new blood vessels formation and the increase of apoptotic tumor cells in lung nodules. Interestingly, active immunization does not induce measurable antibodies to the 1E10 mAb, the NeuGc-GM3 or tumor cells, which may suggest a different mechanism which has to be elucidated. These findings may support the relevance of this target for cancer biotherapy.
C1 [Diaz, Y.; Gonzalez, A.; Lopez, A.; Montero, E.] Ctr Mol Immunol, Expt Immunotherapy Dept, Havana 11600, Cuba.
   [Vazquez, A. M.] Ctr Mol Immunol, Antibody Engn Dept, Havana 11600, Cuba.
RP Montero, E (corresponding author), Ctr Mol Immunol, Expt Immunotherapy Dept, POB 16040, Havana 11600, Cuba.
EM enrique@cim.sld.cu
RI Perez Gonzalez, Alexis/O-9802-2016
OI Perez Gonzalez, Alexis/0000-0002-8674-2034
CR ALFONSO M, 1995, HYBRIDOMA, V14, P209, DOI 10.1089/hyb.1995.14.209
   Alfonso M, 2002, J IMMUNOL, V168, P2523, DOI 10.4049/jimmunol.168.5.2523
   Alfonso S, 2007, CANCER BIOL THER, V6, P1847, DOI 10.4161/cbt.6.12.5000
   Amin S, 2000, CANCER RES, V60, P3132
   Atkins MB, 2004, J CLIN ONCOL, V22, P909, DOI 10.1200/JCO.2004.08.185
   Birebent B, 2003, VACCINE, V21, P1601, DOI 10.1016/S0264-410X(02)00752-1
   Chapman Paul B, 2003, Curr Opin Investig Drugs, V4, P710
   Chou HH, 1998, P NATL ACAD SCI USA, V95, P11751, DOI 10.1073/pnas.95.20.11751
   Crombet-Ramos T, 2002, INT J CANCER, V101, P567, DOI 10.1002/ijc.10647
   DENTON GWL, 1994, INT J CANCER, V57, P10, DOI 10.1002/ijc.2910570103
   Diaz A, 2003, CLIN IMMUNOL, V107, P80, DOI 10.1016/S1521-6616(03)00036-6
   Dorothee G, 2002, J IMMUNOL, V169, P809, DOI 10.4049/jimmunol.169.2.809
   DUNN PL, 1987, IMMUNOLOGY, V60, P181
   Durrant LG, 2000, INT J CANCER, V85, P87, DOI 10.1002/(SICI)1097-0215(20000101)85:1<87::AID-IJC16>3.0.CO;2-K
   DURRANT LG, 1995, INT J CANCER, V61, P62, DOI 10.1002/ijc.2910610111
   EISENBACH L, 1984, INT J CANCER, V34, P567, DOI 10.1002/ijc.2910340421
   FAGERBERG J, 1995, P NATL ACAD SCI USA, V92, P4773, DOI 10.1073/pnas.92.11.4773
   Gasparini G, 2005, J CLIN ONCOL, V23, P1295, DOI 10.1200/JCO.2005.10.022
   Guthmann MD, 2006, J IMMUNOTHER, V29, P215, DOI 10.1097/01.cji.0000188502.11348.34
   Hanahan D, 2000, CELL, V100, P57, DOI 10.1016/S0092-8674(00)81683-9
   Hernandez AM, 2005, IMMUNOBIOLOGY, V210, P11, DOI 10.1016/j.imbio.2005.02.002
   Hicklin DJ, 2005, J CLIN ONCOL, V23, P1011, DOI 10.1200/JCO.2005.06.081
   ISHIOKA GY, 1992, J IMMUNOL, V148, P2446
   JERNE NK, 1974, ANN INST PASTEUR IMM, VC125, P373
   Jinnohara T, 1998, INT J CANCER, V76, P345, DOI 10.1002/(SICI)1097-0215(19980504)76:3<345::AID-IJC11>3.0.CO;2-A
   Jung YD, 2002, EUR J CANCER, V38, P1133, DOI 10.1016/S0959-8049(02)00013-8
   Kerbel RS, 2000, CARCINOGENESIS, V21, P505, DOI 10.1093/carcin/21.3.505
   Klasa RJ, 2002, ANTISENSE NUCLEIC A, V12, P193, DOI 10.1089/108729002760220798
   Kohlgraf KG, 2004, CANCER IMMUNOL IMMUN, V53, P1068, DOI 10.1007/s00262-004-0557-1
   Komita H, 2006, J HEPATOL, V45, P662, DOI 10.1016/j.jhep.2006.05.018
   LEDEEN RW, 1982, METHOD ENZYMOL, V83, P139
   Liu JY, 2003, BLOOD, V102, P1815, DOI 10.1182/blood-2002-12-3772
   Livingston PO, 1997, CANCER IMMUNOL IMMUN, V45, P10, DOI 10.1007/s002620050395
   Manjili MH, 2007, CANCER BIOL THER, V6, P151, DOI 10.4161/cbt.6.2.4027
   Mazorra Z, 2008, CANCER IMMUNOL IMMUN, V57, P1771, DOI 10.1007/s00262-008-0503-8
   Neninger E, 2007, CANCER BIOL THER, V6, P145, DOI 10.4161/cbt.6.2.3574
   Nowak AK, 2003, J IMMUNOL, V170, P4905, DOI 10.4049/jimmunol.170.10.4905
   Olson MV, 2003, NAT REV GENET, V4, P20, DOI 10.1038/nrg981
   Pegram MD, 1998, J CLIN ONCOL, V16, P2659, DOI 10.1200/JCO.1998.16.8.2659
   Perez A, 2002, MOL IMMUNOL, V39, P103, DOI 10.1016/S0161-5890(02)00041-X
   Pride MW, 1998, CLIN CANCER RES, V4, P2363
   Rajotte D, 1998, J CLIN INVEST, V102, P430, DOI 10.1172/JCI3008
   Reinartz S, 2004, CLIN CANCER RES, V10, P1580, DOI 10.1158/1078-0432.CCR-03-0056
   Rini BI, 2005, J CLIN ONCOL, V23, P1028, DOI 10.1200/JCO.2005.01.186
   Roque-Navarro L, 2008, MOL CANCER THER, V7, P2033, DOI 10.1158/1535-7163.MCT-08-0222
   Sasisekharan R, 2002, NAT REV CANCER, V2, P521, DOI 10.1038/nrc842
   Shamshiev A, 1999, EUR J IMMUNOL, V29, P1667, DOI 10.1002/(SICI)1521-4141(199905)29:05<1667::AID-IMMU1667>3.0.CO;2-U
   STULTS CLM, 1989, METHOD ENZYMOL, V179, P167
   TEICHER BA, 1999, POTENTIATION CYTOTOX
   Vazquez AM, 1998, HYBRIDOMA, V17, P527, DOI 10.1089/hyb.1998.17.527
   Vazquez AM, 1995, HYBRIDOMA, V14, P551, DOI 10.1089/hyb.1995.14.551
   Vazquez AM, 2000, ONCOL REP, V7, P751
   Wagner U, 2001, CLIN CANCER RES, V7, P1154
   Woude GFV, 2004, CLIN CANCER RES, V10, P3897, DOI 10.1158/1078-0432.CCR-03-0786
   Wu DY, 2003, J EXP MED, V198, P173, DOI 10.1084/jem.20030446
NR 55
TC 23
Z9 23
U1 0
U2 1
PU SPRINGER
PI NEW YORK
PA 233 SPRING ST, NEW YORK, NY 10013 USA
SN 0340-7004
EI 1432-0851
J9 CANCER IMMUNOL IMMUN
JI Cancer Immunol. Immunother.
PD JUL
PY 2009
VL 58
IS 7
BP 1117
EP 1128
DI 10.1007/s00262-008-0634-y
PG 12
WC Oncology; Immunology
SC Oncology; Immunology
GA 438SG
UT WOS:000265575100011
PM 19066887
DA 2021-05-03
ER

PT J
AU Camus, M
   Tosolini, M
   Mlecnik, B
   Pages, F
   Kirilovsky, A
   Berger, A
   Costes, A
   Bindea, G
   Charoentong, P
   Bruneval, P
   Trajanoski, Z
   Fridman, WH
   Galon, J
AF Camus, Matthieu
   Tosolini, Marie
   Mlecnik, Bernhard
   Pages, Franck
   Kirilovsky, Amos
   Berger, Anne
   Costes, Anne
   Bindea, Gabriela
   Charoentong, Pornpimol
   Bruneval, Patrick
   Trajanoski, Zlatko
   Fridman, Wolf-Herman
   Galon, Jerome
TI Coordination of Intratumoral Immune Reaction and Human Colorectal Cancer
   Recurrence
SO CANCER RESEARCH
LA English
DT Article
ID TUMOR-INFILTRATING LYMPHOCYTES; ENDOTHELIAL GROWTH-FACTOR; T-CELLS;
   IMMUNOSUPPRESSIVE NETWORKS; ANGIOGENIC SWITCH; PROGNOSTIC VALUE;
   OVARIAN-CANCER; IFN-GAMMA; MICE; IMMUNOTHERAPY
AB A role for the immune system in controlling the progression of solid tumors has been established in several mouse models. However, the effect of immune responses and tumor escape on patient prognosis in the context of human cancer is poorly understood. Here, we investigate the cellular and molecular parameters that could describe in situ immune responses in human colorectal cancer according to clinical parameters of metastatic lymph node or distant organ invasion (META- or META+ patients). Primary tumor samples of colorectal carcinoma were analyzed by integrating large-scale phenotypic (flow cytometry, 39 patients) and gene expression (real time reverse transcription-PCR, 103 patients) data sets related to immune and protumoral processes. In META- colorectal cancer primary tumors with high densities of T cells, we observed significant positive correlations between markers of innate immune cells [tumor-associated macrophages, dendritic cells, natural killer (NK) cells, and NKT cells] and markers of early-activated T cells. Significant correlations were also observed between markers of cytotoxic and effector memory T-cell subpopulations. These correlation profiles were absent in tumors with low T-cell infiltrates and were altered in META+ tumors with high T-cell infiltrates. We show that the coexpression of genes mediating cytotoxicity (GNLY) and Th1 adaptive immune responses (IRF1) accurately predicted patient survival independently of the metastatic status. High intratumoral mRNA expression of the proangiogenic mediator vascular endothelial growth factor was associated with significantly reduced survival rates in patients expressing high mRNA levels of GNLY. Investigation of the colorectal cancer primary tumor microenvironment allowed us to uncover the association of favorable outcomes with efficient coordination of the intratumoral immune response. [Cancer Res 2009;69(6):2685-93]
C1 [Galon, Jerome] Univ Paris 06, AVENIR Team 15, Cordeliers Res Ctr, INSERM,U872, F-75006 Paris, France.
   [Camus, Matthieu; Tosolini, Marie; Mlecnik, Bernhard; Pages, Franck; Kirilovsky, Amos; Costes, Anne; Bindea, Gabriela; Fridman, Wolf-Herman; Galon, Jerome] Univ Paris 06, Integrat Canc Immunol AVENIR Team 15, U872, F-75006 Paris, France.
   [Camus, Matthieu; Tosolini, Marie; Mlecnik, Bernhard; Pages, Franck; Kirilovsky, Amos; Costes, Anne; Bindea, Gabriela; Fridman, Wolf-Herman; Galon, Jerome] Univ Paris 05, Paris, France.
   [Pages, Franck; Fridman, Wolf-Herman] Georges Pompidou European Hosp, Dept Immunol, Paris, France.
   [Berger, Anne] Georges Pompidou European Hosp, Dept Gen & Digest Surg, Paris, France.
   [Bruneval, Patrick] Georges Pompidou European Hosp, Dept Pathol, Paris, France.
   [Bindea, Gabriela; Charoentong, Pornpimol; Trajanoski, Zlatko] Graz Univ Technol, Inst Genom & Bioinformat, A-8010 Graz, Austria.
RP Galon, J (corresponding author), Univ Paris 06, AVENIR Team 15, Cordeliers Res Ctr, INSERM,U872, 15 Rue Ecole Med, F-75006 Paris, France.
EM jerome.galon@crc.jussieu.fr
RI Galon, Jerome/G-9838-2019; Tosolini, Marie/AAL-5941-2020; COLENO-COSTES,
   Anne/K-3176-2015; costes, anne/A-1564-2010; Tosolini, Marie/A-6653-2009
OI Galon, Jerome/0000-0001-9635-1339; Tosolini, Marie/0000-0001-5278-5952;
   COLENO-COSTES, Anne/0000-0002-1775-682X; Tosolini,
   Marie/0000-0001-5278-5952; fridman, wolf herman/0000-0002-1332-0973
FU Association pour la Recherche sur le Cancer (ARC)Fondation ARC pour la
   Recherche sur le Cancer; National Cancer Institute (INCa)United States
   Department of Health & Human ServicesNational Institutes of Health (NIH)
   - USANIH National Cancer Institute (NCI)Institut National du Cancer
   (INCA) France; Canceropole He de France, Ville de Paris, Immucan;
   INSERMInstitut National de la Sante et de la Recherche Medicale
   (Inserm)European Commission; Austrian Federal Ministry of Science and
   Research (GEN-AU project Bioinformatics Integration Network; Academic
   Cooperation and Mobility Unit; European CommissionEuropean
   CommissionEuropean Commission Joint Research Centre [202230]
FX Grant support: Association pour la Recherche sur le Cancer (ARC), the
   National Cancer Institute (INCa), the Canceropole He de France, Ville de
   Paris, Immucan, INSERM, the Austrian Federal Ministry of Science and
   Research (GEN-AU project Bioinformatics Integration Network) and
   Academic Cooperation and Mobility Unit (fellowship to P Charoentong),
   and the European Commission (7FP, Geninca Consortium, grant no. 202230).
CR Aguirre-Ghiso JA, 2007, NAT REV CANCER, V7, P834, DOI 10.1038/nrc2256
   Angelo LS, 2007, CLIN CANCER RES, V13, P2825, DOI 10.1158/1078-0432.CCR-06-2416
   Baier PK, 1998, TUMOR BIOL, V19, P205, DOI 10.1159/000030008
   Balkwill F, 2004, NATURE, V431, P405, DOI 10.1038/431405a
   Bergers G, 2003, NAT REV CANCER, V3, P401, DOI 10.1038/nrc1093
   Boulton SJ, 2002, SCIENCE, V295, P127, DOI 10.1126/science.1065986
   Clemente CG, 1996, CANCER, V77, P1303, DOI 10.1002/(SICI)1097-0142(19960401)77:7<1303::AID-CNCR12>3.0.CO;2-5
   Dalerba P, 2003, CRIT REV ONCOL HEMAT, V46, P33, DOI 10.1016/S1040-8428(02)00159-2
   Diederichsen ACP, 2003, CANCER IMMUNOL IMMUN, V52, P423, DOI 10.1007/s00262-003-0388-5
   DIGHE AS, 1994, IMMUNITY, V1, P447, DOI 10.1016/1074-7613(94)90087-6
   Doger FK, 2006, EUR SURG RES, V38, P540, DOI 10.1159/000096774
   Dunn GP, 2006, NAT REV IMMUNOL, V6, P836, DOI 10.1038/nri1961
   Dunn GP, 2004, ANNU REV IMMUNOL, V22, P329, DOI 10.1146/annurev.immunol.22.012703.104803
   Egen JG, 2002, NAT IMMUNOL, V3, P611, DOI 10.1038/ni0702-611
   Finn OJ, 2008, NEW ENGL J MED, V358, P2704, DOI 10.1056/NEJMra072739
   Folkman J, 2002, SEMIN ONCOL, V29, P15, DOI 10.1053/sonc.2002.37263
   Galon J, 2002, FASEB J, V16, P61, DOI 10.1096/fj.01-0245com
   Galon J, 2006, SCIENCE, V313, P1960, DOI 10.1126/science.1129139
   Galon J, 2007, CANCER RES, V67, P1883, DOI 10.1158/0008-5472.CAN-06-4806
   Hanahan D, 2000, CELL, V100, P57, DOI 10.1016/S0092-8674(00)81683-9
   Kaplan DH, 1998, P NATL ACAD SCI USA, V95, P7556, DOI 10.1073/pnas.95.13.7556
   Khong HT, 2002, NAT IMMUNOL, V3, P999, DOI 10.1038/ni1102-999
   Kim R, 2006, CANCER RES, V66, P5527, DOI 10.1158/0008-5472.CAN-05-4128
   Koebel CM, 2007, NATURE, V450, P903, DOI 10.1038/nature06309
   Mocellin S, 2001, J IMMUNOTHER, V24, P392, DOI 10.1097/00002371-200109000-00002
   Moore RJ, 1999, NAT MED, V5, P828, DOI 10.1038/10552
   Naito Y, 1998, CANCER RES, V58, P3491
   Naumov GN, 2006, CELL CYCLE, V5, P1779, DOI 10.4161/cc.5.16.3018
   Okazaki T, 2006, TRENDS IMMUNOL, V27, P195, DOI 10.1016/j.it.2006.02.001
   Pages F, 2005, NEW ENGL J MED, V353, P2654, DOI 10.1056/NEJMoa051424
   Prall F, 2004, HUM PATHOL, V35, P808, DOI 10.1016/j.humpath.2004.01.022
   Sato E, 2005, P NATL ACAD SCI USA, V102, P18538, DOI 10.1073/pnas.0509182102
   Shah S, 2005, INT J CANCER, V117, P574, DOI 10.1002/ijc.21177
   Shankaran V, 2001, NATURE, V410, P1107, DOI 10.1038/35074122
   Smyth MJ, 2001, NAT IMMUNOL, V2, P293, DOI 10.1038/86297
   Smyth MJ, 2000, J EXP MED, V192, P755, DOI 10.1084/jem.192.5.755
   Sobin LH, 2004, CANCER, V100, P1106, DOI 10.1002/cncr.20037
   Sturn A, 2002, BIOINFORMATICS, V18, P207, DOI 10.1093/bioinformatics/18.1.207
   Tan TT, 2007, CURR OPIN IMMUNOL, V19, P209, DOI 10.1016/j.coi.2007.01.001
   vandenBroek MF, 1996, J EXP MED, V184, P1781, DOI 10.1084/jem.184.5.1781
   Vessella Robert L, 2007, Cancer biology & therapy, V6, P1496
   Voronov E, 2003, P NATL ACAD SCI USA, V100, P2645, DOI 10.1073/pnas.0437939100
   Xiang R, 1999, J IMMUNOL, V163, P3676
   Zhang L, 2003, NEW ENGL J MED, V348, P203, DOI 10.1056/NEJMoa020177
   Zheng S, 2003, WORLD J GASTROENTERO, V9, P1227, DOI 10.3748/wjg.v9.i6.1227
   Zhou G, 2004, J EXP MED, V200, P1581, DOI 10.1084/jem.20041240
   Zou WP, 2005, NAT REV CANCER, V5, P263, DOI 10.1038/nrc1586
NR 47
TC 161
Z9 166
U1 1
U2 6
PU AMER ASSOC CANCER RESEARCH
PI PHILADELPHIA
PA 615 CHESTNUT ST, 17TH FLOOR, PHILADELPHIA, PA 19106-4404 USA
SN 0008-5472
EI 1538-7445
J9 CANCER RES
JI Cancer Res.
PD MAR 15
PY 2009
VL 69
IS 6
BP 2685
EP 2693
DI 10.1158/0008-5472.CAN-08-2654
PG 9
WC Oncology
SC Oncology
GA 424BU
UT WOS:000264541300066
PM 19258510
OA Bronze
DA 2021-05-03
ER

PT J
AU Shi, XX
   Zhang, B
   Zang, JL
   Wang, GY
   Gao, MH
AF Shi, Xuexiang
   Zhang, Bei
   Zang, Jinlin
   Wang, Guoying
   Gao, Meihua
TI CD59 Silencing via Retrovirus-Mediated RNA Interference Enhanced
   Complement-Mediated Cell Damage in Ovary Cancer
SO CELLULAR & MOLECULAR IMMUNOLOGY
LA English
DT Article
DE CD59; complement; RNA interference; gene therapy; ovary cancer
ID MEMBRANE ATTACK COMPLEX; THYMOCYTE APOPTOSIS; EXPRESSION; IMMUNOTHERAPY;
   ACTIVATION; INSERTION; RECEPTOR; C5B-8; C9
AB CD59, belonging to membrane complement regulatory proteins (mCRPs), inhibits the cytolytic activity of complement and is over-expressed in solid cancers, including ovary cancer. The aim of the present study was to construct recombinant retrovirus encoding shRNA targeted human CD59 and infect A2780 cells in order to investigate the relationship between decreased CD59 expression and tumorigenesis of ovary cancer. siCD59 and siCD59-C were successfully constructed and identified by PCR, restriction endonuclease analyses and DNA sequencing, respectively. The siCD59 was able to efficiently infect A2780 cells, which was confirmed by Western blotting. When incubated with fresh normal human serum (8%, v/v) for 1 h at 37 degrees C, the cell viability was decreased and cell damage was increased in siCD59 infected A2780 cells compared to siCD59-C infected cells. This led to the activation of caspase-3. The apoptosis in siCD59 infected cells was shown with hypercondensed nuclei using Hoechst staining. Meanwhile, the weight of ovary tumor graft in nude mice was significantly decreased in siCD59 group compared to that of siCD59-C group. And the expression of CD59 protein in tumor tissue in siCD59 group was significantly decreased. These results suggested that CD59 silencing in ovary cancer cells via retrovirus-mediated RNAi can enhance complement-mediated cell damage, inhibiting growth of ovary cancer. CD59 might be a potential target for gene therapy in ovary cancer. Cellular & Molecular Immunology. 2009;6(1):61-66.
C1 [Shi, Xuexiang; Zhang, Bei; Wang, Guoying; Gao, Meihua] Qingdao Univ, Dept Immunol, Coll Med, Qingdao 266071, Peoples R China.
   [Shi, Xuexiang] Qingdao Municipal Ctr Dis Control & Prevent, Dept Immunizat Programme, Qingdao 266033, Peoples R China.
   [Zang, Jinlin] Qingdao Municipal Hosp, Dept Surg, Qingdao 266021, Peoples R China.
RP Gao, MH (corresponding author), Qingdao Univ, Dept Immunol, Coll Med, Room 305,Boya Bldg,308 Ningxia Rd, Qingdao 266071, Peoples R China.
EM meihuagao2007@126.com
FU National Natural Science Foundation of ChinaNational Natural Science
   Foundation of China (NSFC) [30671936]
FX We thank Dr. Bing Luo (Medical College of Qingdao University, Qingdao,
   China) for providing the pSUPER retro neo*GFP vector and the Phoenix A
   cells. This work was supported by grants from the National Natural
   Science Foundation of China (No. 30671936).
CR Bjorge L, 2006, SCAND J IMMUNOL, V63, P355, DOI 10.1111/j.1365-3083.2006.01751.x
   Chen SH, 2000, CANCER RES, V60, P3013
   Donev RM, 2008, CANCER RES, V68, P5979, DOI 10.1158/0008-5472.CAN-07-6828
   Farkas I, 1998, NEUROSCIENCE, V86, P903, DOI 10.1016/S0306-4522(98)00108-0
   Farkas I, 2002, J PHYSIOL-LONDON, V539, P537, DOI 10.1113/jphysiol.2001.013381
   Fishelson Z, 2003, MOL IMMUNOL, V40, P109, DOI 10.1016/S0161-5890(03)00112-3
   Fonsatti E, 2000, Clin Ter, V151, P187
   FONSATTI E, 2004, J TRANSL MED, V2, P21
   [高美华 GAO Meihua], 2007, [免疫学杂志, Immunological Journal], V23, P23
   Gelderman KA, 2004, TRENDS IMMUNOL, V25, P158, DOI 10.1016/j.it.2004.01.008
   Guo RF, 2000, J CLIN INVEST, V106, P1271, DOI 10.1172/JCI10793
   HUANG Y, 2005, BIOL CHEM
   Hughes J, 2000, AM J PHYSIOL-RENAL, V278, pF747
   Jha P, 2006, J IMMUNOL, V176, P7221, DOI 10.4049/jimmunol.176.12.7221
   KORTY PE, 1991, J IMMUNOL, V146, P4092
   Li Xing-An, 2008, Zhongguo Shengwu Huaxue yu Fenzi Shengwu Xuebao, V24, P20
   Liu CM, 2004, BIOCHEM BIOPH RES CO, V313, P716, DOI 10.1016/j.bbrc.2003.11.174
   Macor P, 2006, CANCER RES, V66, P3876, DOI 10.1158/0008-5472.CAN-05-3434
   MERI S, 1990, IMMUNOLOGY, V71, P1
   MORGAN BP, 1991, IMMUNOL TODAY, V12, P301, DOI 10.1016/0167-5699(91)90003-C
   Nauta AJ, 2002, EUR J IMMUNOL, V32, P783, DOI 10.1002/1521-4141(200203)32:3<783::AID-IMMU783>3.0.CO;2-Q
   Niculescu T, 2003, ANN NY ACAD SCI, V1010, P530, DOI 10.1196/annals.1299.098
   Riedemann NC, 2002, FASEB J, V16, P887, DOI 10.1096/fj.02-0033fje
   Sui GC, 2002, P NATL ACAD SCI USA, V99, P5515, DOI 10.1073/pnas.082117599
   Yao GH, 2006, MOL IMMUNOL, V43, P915, DOI 10.1016/j.molimm.2005.06.031
   Zhu XH, 2008, CELL MOL IMMUNOL, V5, P141, DOI 10.1038/cmi.2008.17
NR 26
TC 20
Z9 24
U1 0
U2 3
PU NATURE PUBLISHING GROUP
PI LONDON
PA MACMILLAN BUILDING, 4 CRINAN ST, LONDON N1 9XW, ENGLAND
SN 1672-7681
EI 2042-0226
J9 CELL MOL IMMUNOL
JI Cell. Mol. Immunol.
PD FEB
PY 2009
VL 6
IS 1
BP 61
EP 66
DI 10.1038/cmi.2009.8
PG 6
WC Immunology
SC Immunology
GA 417GP
UT WOS:000264064800008
PM 19254481
OA Green Published, Bronze
DA 2021-05-03
ER

PT J
AU Ruter, J
   Barnett, BG
   Kryczek, I
   Brumlik, MJ
   Daniel, BJ
   Coukos, G
   Zou, WP
   Curiel, TJ
AF Ruter, Jens
   Barnett, Brian G.
   Kryczek, Ilona
   Brumlik, Michael J.
   Daniel, Benjamin J.
   Coukos, George
   Zou, Weiping
   Curiel, Tyler J.
TI Altering regulatory T cell function in cancer immunotherapy: a novel
   means to boost the efficacy of cancer vaccines
SO FRONTIERS IN BIOSCIENCE-LANDMARK
LA English
DT Article
DE T cell; T regulatory cell; immunopathology; immune suppression;
   immunotherapy; Ontak; Review
ID IMMUNOLOGICAL SELF-TOLERANCE; CHRONIC LYMPHOCYTIC-LEUKEMIA; MEDIATED
   ANTITUMOR IMMUNITY; TOXIN DENILEUKIN DIFTITOX; LOW-DOSE
   CYCLOPHOSPHAMIDE; HUMAN OVARIAN-CARCINOMA; DENDRITIC CELLS;
   TUMOR-IMMUNITY; TOLL-LIKE; IMMUNOSUPPRESSIVE NETWORKS
AB Cancers express tumor associated antigens that should elicit immune attack, but spontaneous immune rejection of established cancer is rare. Recent data demonstrate that specific and active tumor-mediated mechanisms hinder host anti-tumor immunity. CD4(+)CD25(+) T regulatory cells (Tregs) are important mediators of active immune evasion in cancer. Disrupting tumor-mediated mechanisms hindering host immunity is a novel approach to tumor immunotherapy. Treg depletion improves endogenous anti-tumor immunity and the efficacy of active immunotherapy in animal models for cancer, suggesting that inhibiting Treg function could also improve the limited successes of human cancer immunotherapy. We have identified five strategies to block Treg activity: depletion, interference with trafficking, inhibition of differentiation, blockade of function or raising the effector T cell threshold for suppression. Discovery of additional regulatory cell populations expands the potential targets for these approaches. The fusion toxin denileukin diftitox (Ontak) reduces Treg numbers and function in the blood of some patients with cancer. We discuss specific strategies to block Treg activity and present some of our preliminary data in this area. Combining Treg depletion with active vaccination and other approaches poses additional challenges that are discussed.
C1 [Ruter, Jens; Barnett, Brian G.; Kryczek, Ilona; Brumlik, Michael J.; Daniel, Benjamin J.; Zou, Weiping; Curiel, Tyler J.] Tulane Univ, Sch Med, Dept Med Hematol & Med Oncol, New Orleans, LA 70112 USA.
   [Kryczek, Ilona; Zou, Weiping] Univ Michigan, Dept Surg, Ann Arbor, MI 48109 USA.
   [Brumlik, Michael J.; Daniel, Benjamin J.; Curiel, Tyler J.] Univ Texas Hlth Sci Ctr San Antonio, San Antonio Canc Inst, San Antonio, TX 78229 USA.
   [Coukos, George] Univ Penn, Ctr Res Reprod & Womens Hlth, Philadelphia, PA 19104 USA.
RP Curiel, TJ (corresponding author), 7703 Floyd Curl Dr, San Antonio, TX 78229 USA.
EM curielt@uthscsa.edu
RI Coukos, George/ABG-7389-2020
OI Coukos, George/0000-0001-8813-7367
CR AHMADZADEH M, 2005, BLOOD
   Almand B, 2001, J IMMUNOL, V166, P678, DOI 10.4049/jimmunol.166.1.678
   Antony PA, 2005, J IMMUNOTHER, V28, P120, DOI 10.1097/01.cji.0000155049.26787.45
   Attia P, 2005, J IMMUNOTHER, V28, P582, DOI 10.1097/01.cji.0000175468.19742.10
   AWWAD M, 1988, J EXP MED, V168, P2193, DOI 10.1084/jem.168.6.2193
   Bach JF, 2003, NAT REV IMMUNOL, V3, P189, DOI 10.1038/nri1026
   Banchereau J, 1998, NATURE, V392, P245, DOI 10.1038/32588
   Barnett B, 2005, AM J REPROD IMMUNOL, V54, P369, DOI 10.1111/j.1600-0897.2005.00330.x
   BARNETT B, 2005, AM ASS CANC RES ANN
   BERD D, 1988, CANCER RES, V48, P1671
   Beyer M, 2005, BLOOD, V106, P2018, DOI 10.1182/blood-2005-02-0642
   Carter PH, 2002, CURR OPIN CHEM BIOL, V6, P510, DOI 10.1016/S1367-5931(02)00351-4
   Chambers CA, 2001, ANNU REV IMMUNOL, V19, P565, DOI 10.1146/annurev.immunol.19.1.565
   Chen ML, 2005, P NATL ACAD SCI USA, V102, P419, DOI 10.1073/pnas.0408197102
   Church AC, 2003, QJM-INT J MED, V96, P91, DOI 10.1093/qjmed/hcg014
   Conejo-Garcia JR, 2004, NAT MED, V10, P950, DOI 10.1038/nm1097
   Conejo-Garcia JR, 2005, BLOOD, V105, P679, DOI 10.1182/blood-2004-05-1906
   Curiel TJ, 2004, CANCER RES, V64, P5535, DOI 10.1158/0008-5472.CAN-04-1272
   Curiel TJ, 2004, NAT MED, V10, P942, DOI 10.1038/nm1093
   Curiel TJ, 2003, NAT MED, V9, P562, DOI 10.1038/nm863
   Dannull J, 2005, J CLIN INVEST, V115, P3623, DOI 10.1172/JCI25947
   De Clercq E, 2005, MINI-REV MED CHEM, V5, P805, DOI 10.2174/1389557054867075
   Dong HD, 2002, NAT MED, V8, P793, DOI 10.1038/nm730
   Donzella GA, 1998, NAT MED, V4, P72, DOI 10.1038/nm0198-072
   Dranoff G, 2005, J CLIN ONCOL, V23, P662, DOI 10.1200/JCO.2005.09.923
   Dzionek A, 2000, J IMMUNOL, V165, P6037, DOI 10.4049/jimmunol.165.11.6037
   Egen JG, 2002, NAT IMMUNOL, V3, P611, DOI 10.1038/ni0702-611
   Fontenot JD, 2003, NAT IMMUNOL, V4, P330, DOI 10.1038/ni904
   Foss F, 2005, BLOOD, V106, P454, DOI 10.1182/blood-2004-11-4570
   Frankel Arthur E, 2002, Cancer Chemother Biol Response Modif, V20, P301
   Ghiringhelli F, 2004, EUR J IMMUNOL, V34, P336, DOI 10.1002/eji.200324181
   Ghiringhelli F, 2007, CANCER IMMUNOL IMMUN, V56, P641, DOI 10.1007/s00262-006-0225-8
   Gurney AL, 1999, CURR BIOL, V9, P215, DOI 10.1016/S0960-9822(99)80093-1
   Hatse S, 2005, BIOCHEM PHARMACOL, V70, P752, DOI 10.1016/j.bcp.2005.05.035
   Iwasaki A, 2004, NAT IMMUNOL, V5, P987, DOI 10.1038/ni1112
   Kanamaru F, 2004, J IMMUNOL, V172, P7306, DOI 10.4049/jimmunol.172.12.7306
   Kim R, 2006, IMMUNOLOGY, V119, P254, DOI 10.1111/j.1365-2567.2006.02430.x
   Knutson KL, 2006, J IMMUNOL, V177, P84, DOI 10.4049/jimmunol.177.1.84
   Ko K, 2005, J EXP MED, V202, P885, DOI 10.1084/jem.20050940
   Kohm AP, 2006, J IMMUNOL, V176, P3301, DOI 10.4049/jimmunol.176.6.3301
   Krug A, 2004, IMMUNITY, V21, P107, DOI 10.1016/j.immuni.2004.06.007
   Krupnick AS, 2005, J IMMUNOL, V175, P6265, DOI 10.4049/jimmunol.175.10.6265
   Kryczek I, 2006, J EXP MED, V203, P871, DOI 10.1084/jem.20050930
   Kudo-Saito C, 2005, CLIN CANCER RES, V11, P4533, DOI 10.1158/1078-0432.CCR-04-2237
   Levings MK, 2001, J EXP MED, V193, P1295, DOI 10.1084/jem.193.11.1295
   Levings MK, 2002, J EXP MED, V196, P1335, DOI 10.1084/jem.20021139
   Liyanage UK, 2002, J IMMUNOL, V169, P2756, DOI 10.4049/jimmunol.169.5.2756
   Lutsiak MEC, 2005, BLOOD, V105, P2862, DOI 10.1182/blood-2004-06-2410
   Mahic M, 2006, J IMMUNOL, V177, P246, DOI 10.4049/jimmunol.177.1.246
   Mahnke K, 2007, INT J CANCER, V120, P2723, DOI 10.1002/ijc.22617
   Maker AV, 2005, J IMMUNOL, V175, P7746, DOI 10.4049/jimmunol.175.11.7746
   Morgan SJ, 2004, CLIN CANCER RES, V10, P3572
   Nishikawa H, 2005, BLOOD, V106, P1008, DOI 10.1182/blood-2005-02-0607
   Nocentini G, 1997, P NATL ACAD SCI USA, V94, P6216, DOI 10.1073/pnas.94.12.6216
   Olsen E, 2001, J CLIN ONCOL, V19, P376, DOI 10.1200/JCO.2001.19.2.376
   Pardoll D, 2003, ANNU REV IMMUNOL, V21, P807, DOI 10.1146/annurev.immunol.21.120601.141135
   Peng GY, 2005, SCIENCE, V309, P1380, DOI 10.1126/science.1113401
   Read S, 2000, J EXP MED, V192, P295, DOI 10.1084/jem.192.2.295
   SAKAGUCHI S, 1995, J IMMUNOL, V155, P1151
   Sasada T, 2003, CANCER-AM CANCER SOC, V98, P1089, DOI 10.1002/cncr.11618
   Scrivener S, 2003, LEUKEMIA LYMPHOMA, V44, P383, DOI 10.1080/1042819021000029993
   Sharpe AH, 2006, NEW ENGL J MED, V355, P973, DOI 10.1056/NEJMp068087
   Shevach EM, 2002, NAT REV IMMUNOL, V2, P389, DOI 10.1038/nri821
   Shi MQ, 2005, EXP ONCOL, V27, P125
   Shimizu J, 1999, J IMMUNOL, V163, P5211
   Shimizu J, 2002, NAT IMMUNOL, V3, P135, DOI 10.1038/ni759
   Steitz J, 2001, CANCER RES, V61, P8643
   Strome SE, 2003, CANCER RES, V63, P6501
   Sutmuller RPM, 2001, J EXP MED, V194, P823, DOI 10.1084/jem.194.6.823
   Takahashi T, 2000, J EXP MED, V192, P303, DOI 10.1084/jem.192.2.303
   Tanaka H, 2002, J IMMUNOTHER, V25, P207, DOI 10.1097/00002371-200205000-00003
   Tanaka T, 2005, CANCER SCI, V96, P317, DOI 10.1111/j.1349-7006.2005.00059.x
   Terabe M, 2004, CANCER IMMUNOL IMMUN, V53, P79, DOI 10.1007/s00262-003-0445-0
   Walunas TL, 1998, J IMMUNOL, V160, P3855
   Wang HY, 2004, IMMUNITY, V20, P107, DOI 10.1016/S1074-7613(03)00359-5
   Wang RF, 2006, SEMIN CANCER BIOL, V16, P73, DOI 10.1016/j.semcancer.2005.07.009
   Wei S, 2005, CANCER RES, V65, P5020, DOI 10.1158/0008-5472.CAN-04-4043
   WEI S, 2006, BLOOD
   Wolf D, 2005, CLIN CANCER RES, V11, P8326, DOI 10.1158/1078-0432.CCR-05-1244
   Wolf Ronni, 2003, Dermatol Online J, V9, P2
   Woo EY, 2001, CANCER RES, V61, P4766
   Yagi H, 2004, INT IMMUNOL, V16, P1643, DOI 10.1093/intimm/dxh165
   Yang YP, 2004, NAT IMMUNOL, V5, P508, DOI 10.1038/ni1059
   Zhang H, 2005, NAT MED, V11, P1238, DOI 10.1038/nm1312
   Zhou G, 2006, BLOOD, V107, P628, DOI 10.1182/blood-2005-07-2737
   Zlotnik A, 2000, IMMUNITY, V12, P121, DOI 10.1016/S1074-7613(00)80165-X
   Zou WP, 2001, NAT MED, V7, P1339, DOI 10.1038/nm1201-1339
   Zou WP, 2005, NAT REV CANCER, V5, P263, DOI 10.1038/nrc1586
NR 88
TC 53
Z9 57
U1 0
U2 3
PU FRONTIERS IN BIOSCIENCE INC
PI IRVINE
PA 16471 SCIENTIFIC WAY, IRVINE, CA 92618 USA
SN 1093-9946
EI 1093-4715
J9 FRONT BIOSCI-LANDMRK
JI Front. Biosci.
PD JAN 1
PY 2009
VL 14
BP 1761
EP 1770
DI 10.2741/3338
PG 10
WC Biochemistry & Molecular Biology; Cell Biology
SC Biochemistry & Molecular Biology; Cell Biology
GA 393DZ
UT WOS:000262352400111
PM 19273160
DA 2021-05-03
ER

PT J
AU Mirshahidi, S
   Kramer, VG
   Whitney, JB
   Essono, S
   Lee, S
   Dranoff, G
   Anderson, KS
   Ruprecht, RM
AF Mirshahidi, Saied
   Kramer, Victor G.
   Whitney, James B.
   Essono, Sosthene
   Lee, Sandra
   Dranoff, Glenn
   Anderson, Karen S.
   Ruprecht, Ruth M.
TI Overlapping synthetic peptides encoding TPD52 as breast cancer vaccine
   in mice: Prolonged survival
SO VACCINE
LA English
DT Article
DE Overlapping synthetic peptides (OSP); Vaccine; Cancer; Tumor protein 52
ID TUMOR PROTEIN D52; T-CELL IMMUNITY; ACTIVE IMMUNIZATION;
   PROSTATE-CANCER; OVARIAN-CANCER; CPG MOTIFS; IDENTIFICATION;
   LYMPHOCYTES; FAMILY; HELPER
AB Peptide-based vaccines, one of several anti tumor immunization strategies currently under investigation, can elicit both MFIC Class F restricted (CD8(+)) and Class II-restricted (CD4(+)) responses. However, the need to identify specific T-cell epitopes in the context of MHC alleles has hampered the application of this approach, We have tested overlapping synthetic peptides (OSP) representing a tumor antigen as a novel approach that bypasses the need for epitope mapping, since OSP contain all possible epitopes for both CD8(+) and CD4(+) T cells. Here we report that vaccination of inbred and outbred mice with OSP representing tumor protein D52 (TPD52-OSP), a potential tumor antigen target for immunotherapy against breast, prostate, and ovarian cancer, was safe and induced specific CD8(+) and CD4* T-cell responses, as demonstrated by development of specific cytotoxic T cell (CTL) activity, proliferative responses, interferon (IFN)-gamma production and CD107a/b expression in all mice tested. In addition, TPD52-OSP-vaccinated BALB/c mice were challenged with TS/A breast carcinoma cells expressing endogenous TPD52; significant survival benefits were noted in vaccine recipients compared to unvaccinated controls (p<0.001). Our proof-of-concept data demonstrate the safety and efficacy of peptide library-based cancer vaccines that obviates the need to identify epitopes or MHC backgrounds of the vaccinees. We show that an OSP vaccination approach can assist in the disruption of self-tolerance and conclude that our approach may hold promise for immunoprevention of early-stage cancers in a general population. (C) 2009 Elsevier Ltd. All rights reserved.
C1 [Mirshahidi, Saied; Kramer, Victor G.; Whitney, James B.; Essono, Sosthene; Ruprecht, Ruth M.] Dana Farber Canc Inst, Dept Canc Immunol & AIDS, Boston, MA 02115 USA.
   [Mirshahidi, Saied; Whitney, James B.; Essono, Sosthene; Dranoff, Glenn; Anderson, Karen S.; Ruprecht, Ruth M.] Harvard Univ, Sch Med, Dept Med, Boston, MA 02115 USA.
   [Lee, Sandra] Dana Farber Canc Inst, Dept Biostat & Compuatat Biol, Boston, MA 02115 USA.
   [Lee, Sandra] Harvard Univ, Sch Publ Hlth, Boston, MA 02115 USA.
   [Dranoff, Glenn; Anderson, Karen S.] Dana Farber Canc Inst, Dept Med Oncol, Boston, MA 02115 USA.
RP Ruprecht, RM (corresponding author), Dana Farber Canc Inst, Dept Canc Immunol & AIDS, 44 Binney St,JFB-809, Boston, MA 02115 USA.
EM ruth_ruprecht@dfci.harvard.edu
OI Anderson, Karen/0000-0002-3870-5730
FU NATIONAL INSTITUTE OF ALLERGY AND INFECTIOUS DISEASESUnited States
   Department of Health & Human ServicesNational Institutes of Health (NIH)
   - USANIH National Institute of Allergy & Infectious Diseases (NIAID)
   [P01AI048240] Funding Source: NIH RePORTER; NIAID NIH HHSUnited States
   Department of Health & Human ServicesNational Institutes of Health (NIH)
   - USANIH National Institute of Allergy & Infectious Diseases (NIAID)
   [P01 AI048240] Funding Source: Medline
CR Balleine RL, 2000, GENE CHROMOSOME CANC, V29, P48, DOI 10.1002/1098-2264(2000)9999:9999<::AID-GCC1005>3.0.CO;2-O
   Bennett SRM, 1998, NATURE, V393, P478
   Berzofsky JA, 2005, CANC TREAT, V123, P115
   Betts MR, 2003, J IMMUNOL METHODS, V281, P65, DOI 10.1016/S0022-1759(03)00265-5
   Boutros R, 2004, BIOCHEM BIOPH RES CO, V325, P1115, DOI 10.1016/j.bbrc.2004.10.112
   BYRNE JA, 1995, CANCER RES, V55, P2896
   Byrne JA, 1996, GENOMICS, V35, P523, DOI 10.1006/geno.1996.0393
   Byrne JA, 1998, ONCOGENE, V16, P873, DOI 10.1038/sj.onc.1201604
   Byrne JA, 2005, INT J CANCER, V117, P1049, DOI 10.1002/ijc.21250
   Cao QH, 2006, BIOCHEM BIOPH RES CO, V344, P798, DOI 10.1016/j.bbrc.2006.03.208
   Celis E, 2007, CANCER RES, V67, P7945, DOI 10.1158/0008-5472.CAN-07-1652
   Chen SL, 1996, ONCOGENE, V12, P741
   Disis ML, 1999, CLIN CANCER RES, V5, P1289
   Disis ML, 2002, J CLIN ONCOL, V20, P2624, DOI 10.1200/JCO.2002.06.171
   Garcia-Hernandez MDL, 2007, CANCER RES, V67, P1344, DOI 10.1158/0008-5472.CAN-06-2996
   Grossmann ME, 2001, J IMMUNOTHER, V24, P237, DOI 10.1097/00002371-200105000-00007
   Ito D, 2006, J IMMUNOL, V177, P6795, DOI 10.4049/jimmunol.177.10.6795
   Jiang SS, 2006, VACCINE, V24, P6356, DOI 10.1016/j.vaccine.2006.04.070
   KAPLAN EL, 1958, J AM STAT ASSOC, V53, P457, DOI 10.2307/2281868
   Klinman DM, 1996, P NATL ACAD SCI USA, V93, P2879, DOI 10.1073/pnas.93.7.2879
   Knutson KL, 2001, J CLIN INVEST, V107, P477, DOI 10.1172/JCI11752
   Kobayashi H, 2006, CLIN CANCER RES, V12, P3814, DOI 10.1158/1078-0432.CCR-06-0384
   Krieg AM, 1996, J LAB CLIN MED, V128, P128, DOI 10.1016/S0022-2143(96)90004-9
   Lewis JD, 2007, MOL CANCER RES, V5, P133, DOI 10.1158/1541-7786.MCR-06-0245
   Meijer SL, 2007, J IMMUNOTHER, V30, P533, DOI 10.1097/CJI.0b013e3180335b5e
   Mescher MF, 2006, IMMUNOL REV, V211, P81, DOI 10.1111/j.0105-2896.2006.00382.x
   Muderspach L, 2000, CLIN CANCER RES, V6, P3406
   Ossendorp F, 2000, IMMUNOL LETT, V74, P75, DOI 10.1016/S0165-2478(00)00252-2
   Payton LA, 2008, CANCER IMMUNOL IMMUN, V57, P799, DOI 10.1007/s00262-007-0416-y
   Perales MA, 2004, ANN SURG ONCOL, V11, P881, DOI 10.1245/ASO.2004.08.911
   Purcell AW, 2007, NAT REV DRUG DISCOV, V6, P404, DOI 10.1038/nrd2224
   Ridge JP, 1998, NATURE, V393, P474, DOI 10.1038/30989
   Rosenberg SA, 2001, NATURE, V411, P380, DOI 10.1038/35077246
   Rubin MA, 2004, CANCER RES, V64, P3814, DOI 10.1158/0008-5472.CAN-03-3881
   Rusakiewicz S, 2006, CURR OPIN IMMUNOL, V18, P599, DOI 10.1016/j.coi.2006.07.005
   Salazar LG, 2007, CLIN IMMUNOL, V125, P275, DOI 10.1016/j.clim.2007.08.006
   Schoenberger SP, 1998, NATURE, V393, P480, DOI 10.1038/31002
   Singh-Jasuja H, 2004, CANCER IMMUNOL IMMUN, V53, P187, DOI 10.1007/s00262-003-0480-x
   Slingluff CL, 2006, ADV IMMUNOL, V90, P243, DOI 10.1016/S0065-2776(06)90007-8
   Slingluff CL, 2007, CLIN CANCER RES, V13, P6386, DOI 10.1158/1078-0432.CCR-07-0486
   Velders MP, 2003, INT REV IMMUNOL, V22, P113, DOI 10.1080/08830180305220
   Weigel BJ, 2003, CLIN CANCER RES, V9, P3105
   Welters MJP, 2008, CLIN CANCER RES, V14, P178, DOI 10.1158/1078-0432.CCR-07-1880
NR 43
TC 12
Z9 14
U1 0
U2 3
PU ELSEVIER SCI LTD
PI OXFORD
PA THE BOULEVARD, LANGFORD LANE, KIDLINGTON, OXFORD OX5 1GB, OXON, ENGLAND
SN 0264-410X
EI 1873-2518
J9 VACCINE
JI Vaccine
PD MAR 13
PY 2009
VL 27
IS 12
BP 1825
EP 1833
DI 10.1016/j.vaccine.2009.01.089
PG 9
WC Immunology; Medicine, Research & Experimental
SC Immunology; Research & Experimental Medicine
GA 426AU
UT WOS:000264680600006
PM 19201387
OA Green Accepted
DA 2021-05-03
ER

PT J
AU Barber, A
   Rynda, A
   Sentman, CL
AF Barber, Amorette
   Rynda, Agnieszka
   Sentman, Charles L.
TI Chimeric NKG2D Expressing T Cells Eliminate Immunosuppression and
   Activate Immunity within the Ovarian Tumor Microenvironment
SO JOURNAL OF IMMUNOLOGY
LA English
DT Article
ID TOLL-LIKE RECEPTORS; INTERFERON-GAMMA; CANCER-IMMUNOTHERAPY; VASCULAR
   LEUKOCYTES; ACUTE TOXOPLASMOSIS; ANTITUMOR IMMUNITY; PROGNOSTIC-FACTORS;
   SUPPRESSOR-CELLS; NITRIC-OXIDE; PHASE-I/II
AB Adoptive transfer of T cells expressing chimeric NKG2D (chNKG2D) receptors, a fusion of NKG2D and CD3 zeta, can lead to long-term, tumor-free survival in a murine model of ovarian cancer. To determine the mechanisms of chNKG2D T cell antitumor efficacy, we analyzed how chNKG2D T cells altered the tumor microenvironment, including the tumor-infiltrating leukocyte populations. chNKG2D T cell treatment of mice bearing ID8 tumor cells increased the number and activation of NK cells and increased the activation of host CD8(+) T cells within the tumor. Foxp3(+) regulatory T cells at the tumor site decreased more than 300-fold after chNKG2D T cell treatment. Tumor-associated regulatory T cells expressed cell surface NKG2D ligands and were killed by chNKG2D T cells in a perforin-dependent manner. chNKG2D T cells also altered the function of myeloid cells at the tumor site, changing these cells from being immunosuppressive to enhancing T cell responses. Cells isolated from the tumor produced elevated amounts of IFN-gamma, NO, and other proinflammatory cytokines after chNKG2D T cell treatment. ChNKG2D T cells required perforin, IFN-gamma, and GM-CSF to induce a full response at the tumor site. In addition, transfer of chNKG2D T cells into mice bearing tumors that were established for 5 weeks led to long-term survival of the mice. Thus, chNKG2D T cells altered the ovarian tumor microenvironment to eliminate immunosuppressive cells and induce infiltration and activation of antitumor immune cells and production of inflammatory cytokines. This induction of an immune response likely contributes to chNKG2D T cells' ability to eliminate established tumors. The Journal of Immunology, 2009, 183: 6939-6947.
C1 [Barber, Amorette; Rynda, Agnieszka; Sentman, Charles L.] Dartmouth Med Sch, Dept Microbiol & Immunol, Lebanon, NH 03756 USA.
RP Sentman, CL (corresponding author), Dartmouth Med Sch, Dept Microbiol & Immunol, 6W Borwell Bldg,1 Med Ctr Dr, Lebanon, NH 03756 USA.
EM charles.sentman@dartmouth.edu
FU Department of Microbiology and Immunology; National Institutes of
   HealthUnited States Department of Health & Human ServicesNational
   Institutes of Health (NIH) - USA [T32 AI 07363, CA 130911]; NATIONAL
   CANCER INSTITUTEUnited States Department of Health & Human
   ServicesNational Institutes of Health (NIH) - USANIH National Cancer
   Institute (NCI) [P30CA023108, R01CA130911] Funding Source: NIH RePORTER;
   NATIONAL INSTITUTE OF ALLERGY AND INFECTIOUS DISEASESUnited States
   Department of Health & Human ServicesNational Institutes of Health (NIH)
   - USANIH National Institute of Allergy & Infectious Diseases (NIAID)
   [T32AI007363] Funding Source: NIH RePORTER
FX This study was supported in part by grants from Department of
   Microbiology and Immunology and the National Institutes of Health (T32
   AI 07363, CA 130911). A.B. was supported by a John H. Copenhaver, Jr.,
   and William H. Thomas, M.D. Fellowship front Dartmouth College. The
   contents are solely the responsibility of the authors and do not
   necessarily represent the official views of National Institutes of
   Health.
CR Bak SP, 2008, MOL IMMUNOL, V46, P258, DOI 10.1016/j.molimm.2008.08.266
   Balabanian K, 2002, BLOOD, V99, P427, DOI 10.1182/blood.V99.2.427
   Barber A, 2008, J IMMUNOL, V180, P72, DOI 10.4049/jimmunol.180.1.72
   Barber A, 2009, J IMMUNOL, V183, P2365, DOI 10.4049/jimmunol.0900721
   Barber A, 2007, CANCER RES, V67, P5003, DOI 10.1158/0008-5472.CAN-06-4047
   Barnett B, 2005, AM J REPROD IMMUNOL, V54, P369, DOI 10.1111/j.1600-0897.2005.00330.x
   Barnett BG, 2008, ADV EXP MED BIOL, V622, P255, DOI 10.1007/978-0-387-68969-2_20
   Baur M, 2005, BRIT J CANCER, V92, P1019, DOI 10.1038/sj.bjc.6602427
   Blankenstein T, 2003, CURR OPIN IMMUNOL, V15, P148, DOI 10.1016/S0952-7915(03)00007-4
   Bouaziz JD, 2008, IMMUNOL REV, V224, P201, DOI 10.1111/j.1600-065X.2008.00661.x
   Cohen JI, 2008, LEUKEMIA LYMPHOMA, V49, P27, DOI 10.1080/10428190802311417
   Coukos G, 2007, ADV EXP MED BIOL, V590, P185
   Curiel TJ, 2004, NAT MED, V10, P942, DOI 10.1038/nm1093
   Curiel TJ, 2003, NAT MED, V9, P562, DOI 10.1038/nm863
   Dunn GP, 2006, NAT REV IMMUNOL, V6, P836, DOI 10.1038/nri1961
   Geissmann F, 2008, IMMUNOL CELL BIOL, V86, P398, DOI 10.1038/icb.2008.19
   Ha SA, 2006, J EXP MED, V203, P2541, DOI 10.1084/jem.20061041
   Hagemann T, 2008, J EXP MED, V205, P1261, DOI 10.1084/jem.20080108
   Hamanishi J, 2007, P NATL ACAD SCI USA, V104, P3360, DOI 10.1073/pnas.0611533104
   Hodi FS, 2008, P NATL ACAD SCI USA, V105, P3005, DOI 10.1073/pnas.0712237105
   Huerta S, 2008, INT J ONCOL, V33, P909, DOI 10.3892/ijo_00000079
   June CH, 2007, J CLIN INVEST, V117, P1466, DOI 10.1172/JCI32446
   Kershaw MH, 2006, CLIN CANCER RES, V12, P6106, DOI 10.1158/1078-0432.CCR-06-1183
   Kryczek I, 2007, CANCER RES, V67, P8900, DOI 10.1158/0008-5472.CAN-07-1866
   Kurbacher Christian M, 2005, Oncology (Williston Park), V19, P23
   Kusuda T, 2005, ONCOL REP, V13, P1153
   Liu Y, 2008, CLIN IMMUNOL, V129, P471, DOI 10.1016/j.clim.2008.07.030
   Marigo I, 2008, IMMUNOL REV, V222, P162, DOI 10.1111/j.1600-065X.2008.00602.x
   Marth C, 2006, INT J GYNECOL CANCER, V16, P1522, DOI 10.1111/j.1525-1438.2006.00622.x
   Marth C, 2004, AM J OBSTET GYNECOL, V191, P1598, DOI 10.1016/j.ajog.2004.05.007
   Miyake K, 2007, SEMIN IMMUNOL, V19, P3, DOI 10.1016/j.smim.2006.12.002
   Mocellin S, 2007, MED RES REV, V27, P317, DOI 10.1002/med.20092
   Mordue DG, 2003, J LEUKOCYTE BIOL, V74, P1015, DOI 10.1189/jlb.0403164
   Nelson BH, 2008, IMMUNOL REV, V222, P101, DOI 10.1111/j.1600-065X.2008.00614.x
   PujadeLauraine E, 1996, J CLIN ONCOL, V14, P343, DOI 10.1200/JCO.1996.14.2.343
   Robben PM, 2005, J EXP MED, V201, P1761, DOI 10.1084/jem.20050054
   Rosenberg SA, 2008, NAT REV CANCER, V8, P299, DOI 10.1038/nrc2355
   Roy S, 2008, J IMMUNOL, V180, P1729, DOI 10.4049/jimmunol.180.3.1729
   Schroder K, 2004, J LEUKOCYTE BIOL, V75, P163, DOI 10.1189/jlb.0603252
   Sica A, 2008, SEMIN CANCER BIOL, V18, P349, DOI 10.1016/j.semcancer.2008.03.004
   Wolf D, 2005, CLIN CANCER RES, V11, P8326, DOI 10.1158/1078-0432.CCR-05-1244
   Zhang T, 2005, BLOOD, V106, P1544, DOI 10.1182/blood-2004-11-4365
   Zhang T, 2007, CANCER RES, V67, P11029, DOI 10.1158/0008-5472.CAN-07-2251
   Zhang T, 2006, CANCER RES, V66, P5927, DOI 10.1158/0008-5472.CAN-06-0130
   Zhong XM, 2007, EUR J IMMUNOL, V37, P2405, DOI 10.1002/eji.200737461
   Zou WP, 2008, NAT REV IMMUNOL, V8, P467, DOI 10.1038/nri2326
NR 46
TC 61
Z9 66
U1 0
U2 4
PU AMER ASSOC IMMUNOLOGISTS
PI BETHESDA
PA 9650 ROCKVILLE PIKE, BETHESDA, MD 20814 USA
SN 0022-1767
EI 1550-6606
J9 J IMMUNOL
JI J. Immunol.
PD DEC 1
PY 2009
VL 183
IS 11
BP 6939
EP 6947
DI 10.4049/jimmunol.0902000
PG 9
WC Immunology
SC Immunology
GA 528WX
UT WOS:000272478800012
PM 19915047
OA Green Accepted, Bronze
DA 2021-05-03
ER

PT J
AU Hong, XJ
   Liu, Y
   Hu, GL
   Zhao, DK
   Shen, JG
   Shen, FP
   Cao, XT
   Wang, QQ
AF Hong, Xuejun
   Liu, Yang
   Hu, Guili
   Zhao, Dekuang
   Shen, Jiangen
   Shen, Fenping
   Cao, Xuetao
   Wang, Qingqing
TI EBAG9 inducing hyporesponsiveness of T cells promotes tumor growth and
   metastasis in 4T1 murine mammary carcinoma
SO CANCER SCIENCE
LA English
DT Article
ID BREAST-CANCER METASTASIS; GLYCOGEN-SYNTHASE KINASE-3; EBAG9/RCAS1
   EXPRESSION; ESTROGEN-RECEPTOR; OVARIAN-CANCER; SISO CELLS; ANTIGEN;
   RCAS1; IMMUNOTHERAPY; INHIBITION
AB The estrogen receptor-binding fragment-associated gene 9 (EBAG9) has been identified as an estrogen-responsive gene and was recently identified as a tumor-promoting and prognostic factor for renal cell carcinoma. We investigated whether EBAG9 expression was correlated with primary tumor growth and distant tumor metastasis in a murine breast carcinoma model. Knockdown expression of EBAG9 by small interfering RNA significantly suppressed tumor growth and metastasis in vivo in a highly malignant, spontaneously metastasizing 4T1 mouse mammary carcinoma model. 4T1 cells stably overexpressing EBAG9 developed larger and faster tumor growth and lung metastasis compared with parental 4T1 or 4T1 expressing vector alone. Strong specific cytotoxic T lymphocyte activity and enhanced gamma-interferon and interleukin-2 productions were induced in mice that received EBAG9 small interfering RNA therapy. Gene silencing of EBAG9 prolonged the survival of tumor-bearing mice and induced more intensive infiltration of CD8(+) T cells in tumor mass. EBAG9 induced apoptosis of T cells, enhanced glycogen synthase kinase 3 beta phosphorylation and inhibited gamma-interferon production of T cells when T lymphocytes were cocultured with 4T1 cells overexpressing EBAG9. Furthermore, overexpression of EBAG9 in 4T1 cells was accompanied with enhanced expression of chemokine (C-X-C motif) receptor 4, which might be involved in tumor metastasis. Taken together, our results suggested that EBAG9 promoted primary 4T1 mammary carcinoma growth and distant metastasis, and EBAG9 small interfering RNA exerted overt regression of tumor growth and metastasis. These findings might provide insights into the mechanism through which tumors evade immunosurveillance and provide a strategy for therapeutic intervention of cancer metastases. (Cancer Sci 2009; 100: 961-969).
C1 [Hong, Xuejun; Liu, Yang; Hu, Guili; Zhao, Dekuang; Shen, Jiangen; Shen, Fenping; Cao, Xuetao; Wang, Qingqing] Zhejiang Univ, Inst Immunol, Hangzhou 310058, Zhejiang, Peoples R China.
   [Hong, Xuejun] Xuancheng Blood Ctr, Xuancheng 242000, Peoples R China.
   [Cao, Xuetao] Second Mil Med Univ, Inst Immunol, Shanghai 200433, Peoples R China.
   [Cao, Xuetao] Second Mil Med Univ, Natl Key Lab Med Immunol, Shanghai 200433, Peoples R China.
RP Wang, QQ (corresponding author), Zhejiang Univ, Inst Immunol, Hangzhou 310058, Zhejiang, Peoples R China.
EM wqq@zju.edu.cn
RI Zhao, Dekuang/H-5671-2015
OI Zhao, Dekuang/0000-0002-7251-2481
FU National Natural Science Foundation of ChinaNational Natural Science
   Foundation of China (NSFC) [30100163, 30328011]; National Key Basic
   Research Program of ChinaNational Basic Research Program of China
   [2004CB518802]
FX This work was supported by grants from the National Natural Science
   Foundation of China (#30100163, 30328011), the National Key Basic
   Research Program of China (2004CB518802).
CR Akahira J, 2004, BRIT J CANCER, V90, P2197, DOI 10.1038/sj.bjc.6601832
   Aoki T, 2003, EUR J CANCER, V39, P1552, DOI 10.1016/S0959-8049(03)00362-9
   ASLAKSON CJ, 1992, CANCER RES, V52, P1399
   Brin E, 2006, CANCER GENE THER, V13, P664, DOI 10.1038/sj.cgt.7700942
   Chatterjee M, 2006, CANCER RES, V66, P1181, DOI 10.1158/0008-5472.CAN-04-2962
   Coveney E, 1997, SURGERY, V122, P228, DOI 10.1016/S0039-6060(97)90013-1
   Curran EM, 2006, CLIN CANCER RES, V12, P5641, DOI 10.1158/1078-0432.CCR-05-1117
   Engelsberg A, 2003, J BIOL CHEM, V278, P22998, DOI 10.1074/jbc.M301361200
   Hinz S, 2007, CANCER RES, V67, P8344, DOI 10.1158/0008-5472.CAN-06-3304
   Hoeflich KP, 2000, NATURE, V406, P86, DOI 10.1038/35017574
   Jope RS, 2004, TRENDS BIOCHEM SCI, V29, P95, DOI 10.1016/j.tibs.2003.12.004
   Kato M, 2003, BREAST CANCER RES, V5, pR144, DOI 10.1186/bcr627
   Lewis JD, 2005, CANCER RES, V65, P2938, DOI 10.1158/0008-5472.CAN-04-2874
   Liang ZX, 2004, CANCER RES, V64, P4302, DOI 10.1158/0008-5472.CAN-03-3958
   Liu VC, 2007, J IMMUNOL, V178, P2883, DOI 10.4049/jimmunol.178.5.2883
   MARSHALL E, 1993, SCIENCE, V259, P618, DOI 10.1126/science.8430308
   Martin M, 2005, NAT IMMUNOL, V6, P777, DOI 10.1038/ni1221
   Matsushima T, 2001, BLOOD, V98, P313, DOI 10.1182/blood.V98.2.313
   Minn AJ, 2005, NATURE, V436, P518, DOI 10.1038/nature03799
   Muller A, 2001, NATURE, V410, P50, DOI 10.1038/35065016
   Nakashima M, 1999, NAT MED, V5, P938, DOI 10.1038/11383
   Ogushi T, 2005, CANCER RES, V65, P3700, DOI 10.1158/0008-5472.CAN-04-3497
   Oshikiri T, 2006, CLIN CANCER RES, V12, P411, DOI 10.1158/1078-0432.CCR-05-1257
   Pulaski BA, 1998, CANCER RES, V58, P1486
   Pulaski BA, 2000, CANCER IMMUNOL IMMUN, V49, P34, DOI 10.1007/s002620050024
   Reimer TA, 2005, BMC CANCER, V5, DOI 10.1186/1471-2407-5-47
   Sonoda K, 2007, CANCER-AM CANCER SOC, V110, P1979, DOI 10.1002/cncr.23015
   Suzuki T, 2001, BRIT J CANCER, V85, P1731, DOI 10.1054/bjoc.2001.2176
   Takahashi S, 2003, INT J CANCER, V106, P310, DOI 10.1002/ijc.11205
   Tamamura H, 2003, FEBS LETT, V550, P79, DOI 10.1016/S0014-5793(03)00824-X
   Tsuchiya F, 2001, BIOCHEM BIOPH RES CO, V284, P2, DOI 10.1006/bbrc.2001.4892
   Uyttenhove C, 2003, NAT MED, V9, P1269, DOI 10.1038/nm934
   Watanabe T, 1998, MOL CELL BIOL, V18, P442, DOI 10.1128/MCB.18.1.442
   Yager JD, 1996, ANNU REV PHARMACOL, V36, P203, DOI 10.1146/annurev.pa.36.040196.001223
   Zha YY, 2004, CRIT REV IMMUNOL, V24, P229, DOI 10.1615/CritRevImmunol.v24.i4.10
NR 35
TC 11
Z9 11
U1 0
U2 5
PU WILEY
PI HOBOKEN
PA 111 RIVER ST, HOBOKEN 07030-5774, NJ USA
SN 1349-7006
J9 CANCER SCI
JI Cancer Sci.
PD MAY
PY 2009
VL 100
IS 5
BP 961
EP 969
DI 10.1111/j.1349-7006.2009.01129.x
PG 9
WC Oncology
SC Oncology
GA 434CA
UT WOS:000265251600025
PM 19445026
OA Bronze
DA 2021-05-03
ER

PT J
AU Leffers, N
   Gooden, MJM
   de Jong, RA
   Hoogeboom, BN
   ten Hoor, KA
   Hollema, H
   Boezen, HM
   van der Zee, AGJ
   Daemen, T
   Nijman, HW
AF Leffers, Ninke
   Gooden, Marloes J. M.
   de Jong, Renske A.
   Hoogeboom, Baukje-Nynke
   ten Hoor, Klaske A.
   Hollema, Harry
   Boezen, H. Marieke
   van der Zee, Ate G. J.
   Daemen, Toos
   Nijman, Hans W.
TI Prognostic significance of tumor-infiltrating T-lymphocytes in primary
   and metastatic lesions of advanced stage ovarian cancer
SO CANCER IMMUNOLOGY IMMUNOTHERAPY
LA English
DT Article
DE Ovarian cancer; Memory T-lymphocytes; Omental metastasis
ID TISSUE MICROARRAYS; COLORECTAL-CANCER; CELL CARCINOMA; SURVIVAL;
   STATISTICS; LYMPHOMA; LOCATION; MELANOMA; FOXP3; HEAD
AB Ovarian cancer patients with intra-tumoral CD3(+) T-lymphocytes in primary tumor tissue have a better prognosis. This study aims to analyze the presence and relative influence of three important T-lymphocyte subsets, tumor-infiltrating CD8(+) cytotoxic T-lymphocytes (CTL), CD45R0(+) memory T-lymphocytes, and FoxP3(+) regulatory T-lymphocytes (Treg), in primary tumor tissue and omental metastases of patients with ovarian cancer.
   The number of CD8(+), CD45R0(+), and FoxP3(+) T-lymphocytes was determined by immunohistochemistry on a tissue micro array containing ovarian tumor tissue and/or omental metastases obtained at primary debulking surgery from 306 FIGO stage I-IV ovarian cancer patients. Immunohistochemistry data were correlated to clinicopathological parameters and survival data.
   High number of CD8(+) CTL and a high CD8(+)/FoxP3(+) ratio in ovarian-derived tumor tissue were associated with increased disease-specific survival and proved to be independent prognostic factors in multivariate analyses. In advanced stage patients, the presence of CD8(+) CTL, CD45R0(+) memory T-lymphocytes, FoxP3(+) Treg or a high CD8(+)/FoxP3(+) ratio in ovarian-derived tumor tissue was associated with an increased disease specific survival in univariate analysis, as was the presence of CD45R0(+) memory T-lymphocytes and FoxP3(+) Treg in omental metastases. Furthermore, in advanced stage patients CD8(+) cytotoxic and FoxP3(+) regulatory T-lymphocytes infiltrating ovarian-derived tumor tissue were independent predictors of increased prognosis.
   T-lymphocytes infiltrating primary and metastatic ovarian cancer sites are associated with improved prognosis. These associations are especially distinct in advanced stage patients, underlining the potential for immunotherapy as a broadly applicable therapeutic strategy.
C1 [Leffers, Ninke; Gooden, Marloes J. M.; de Jong, Renske A.; Hoogeboom, Baukje-Nynke; ten Hoor, Klaske A.; van der Zee, Ate G. J.; Nijman, Hans W.] Univ Groningen, Univ Med Ctr Groningen, Dept Gynecol Oncol, NL-9700 RB Groningen, Netherlands.
   [Hoogeboom, Baukje-Nynke; Daemen, Toos] Univ Groningen, Univ Med Ctr Groningen, Mol Virol Sect, Dept Med Microbiol, NL-9700 RB Groningen, Netherlands.
   [Hollema, Harry] Univ Groningen, Univ Med Ctr Groningen, Dept Pathol, NL-9700 RB Groningen, Netherlands.
   [Boezen, H. Marieke] Univ Groningen, Univ Med Ctr Groningen, Dept Epidemiol, NL-9700 RB Groningen, Netherlands.
RP Nijman, HW (corresponding author), Univ Groningen, Univ Med Ctr Groningen, Dept Gynecol Oncol, PO 30-001, NL-9700 RB Groningen, Netherlands.
EM n.leffers@og.umcg.nl; h.w.nijman@og.umcg.nl
FU Dutch Cancer SocietyKWF Kankerbestrijding [2002-2768, 2007-3919]
FX Funding: Dutch Cancer Society Grant 2002-2768 ( H. W. Nijman) and
   2007-3919 ( N. Leffers/H. W. Nijman).
CR Agarwal R, 2006, EJSO-EUR J SURG ONC, V32, P875, DOI 10.1016/j.ejso.2006.03.041
   Allan SE, 2007, INT IMMUNOL, V19, P345, DOI 10.1093/intimm/dxm014
   Alvaro T, 2005, CLIN CANCER RES, V11, P1467, DOI 10.1158/1078-0432.CCR-04-1869
   Anraku M, 2008, J THORAC CARDIOV SUR, V135, P823, DOI 10.1016/j.jtcvs.2007.10.026
   Badoual C, 2006, CLIN CANCER RES, V12, P465, DOI 10.1158/1078-0432.CCR-05-1886
   Cai XY, 2006, J CANCER RES CLIN, V132, P293, DOI 10.1007/s00432-006-0075-y
   *CANC COMM INT FED, 1986, GYNECOL ONCOL, V25, P383
   Clemente CG, 1996, CANCER, V77, P1303, DOI 10.1002/(SICI)1097-0142(19960401)77:7<1303::AID-CNCR12>3.0.CO;2-5
   Curiel TJ, 2004, NAT MED, V10, P942, DOI 10.1038/nm1093
   Erdman SE, 2005, CANCER RES, V65, P3998, DOI 10.1158/0008-5472.CAN-04-3104
   Erdman SE, 2003, AM J PATHOL, V162, P691, DOI 10.1016/S0002-9440(10)63863-1
   Galon J, 2006, SCIENCE, V313, P1960, DOI 10.1126/science.1129139
   Greenlee RT, 2001, CA-CANCER J CLIN, V51, P15, DOI 10.3322/canjclin.51.1.15
   Halpern AC, 1997, SEMIN ONCOL, V24, pS2
   Kondratiev S, 2004, CLIN CANCER RES, V10, P4450, DOI 10.1158/1078-0432.CCR-0732-3
   Kononen J, 1998, NAT MED, V4, P844, DOI 10.1038/nm0798-844
   KRIST LFG, 1995, ANAT REC, V241, P163, DOI 10.1002/ar.1092410204
   Lee AM, 2006, J CLIN ONCOL, V24, P5052, DOI 10.1200/JCO.2006.06.4642
   Naito Y, 1998, CANCER RES, V58, P3491
   Nakano O, 2001, CANCER RES, V61, P5132
   Pages F, 2005, NEW ENGL J MED, V353, P2654, DOI 10.1056/NEJMoa051424
   Parkin DM, 2005, CA-CANCER J CLIN, V55, P74, DOI 10.3322/canjclin.55.2.74
   Roncarolo MG, 2008, EUR J IMMUNOL, V38, P925, DOI 10.1002/eji.200838168
   Rosen DG, 2004, MODERN PATHOL, V17, P790, DOI 10.1038/modpathol.3800120
   Sato E, 2005, P NATL ACAD SCI USA, V102, P18538, DOI 10.1073/pnas.0509182102
   Schumacher K, 2001, CANCER RES, V61, P3932
   Scully RE, 1999, HISTOLOGICAL TYPING
   Strauss L, 2007, CLIN CANCER RES, V13, P6301, DOI 10.1158/1078-0432.CCR-07-1403
   VESALAINEN S, 1994, EUR J CANCER, V30A, P1797, DOI 10.1016/0959-8049(94)E0159-2
   *WHO, 1979, HDB REP RES CANC TRE
   Wolf D, 2005, CLIN CANCER RES, V11, P8326, DOI 10.1158/1078-0432.CCR-05-1244
   Yu P, 2006, LAB INVEST, V86, P231, DOI 10.1038/labinvest.3700389
   Zhang L, 2003, NEW ENGL J MED, V348, P203, DOI 10.1056/NEJMoa020177
NR 33
TC 257
Z9 271
U1 0
U2 10
PU SPRINGER
PI NEW YORK
PA 233 SPRING ST, NEW YORK, NY 10013 USA
SN 0340-7004
EI 1432-0851
J9 CANCER IMMUNOL IMMUN
JI Cancer Immunol. Immunother.
PD MAR
PY 2009
VL 58
IS 3
BP 449
EP 459
DI 10.1007/s00262-008-0583-5
PG 11
WC Oncology; Immunology
SC Oncology; Immunology
GA 392CH
UT WOS:000262280000013
PM 18791714
OA Other Gold
DA 2021-05-03
ER

PT J
AU Bateman, A
   Bennett, HPJ
AF Bateman, Andrew
   Bennett, Hugh P. J.
TI The granulin gene family: from cancer to dementia
SO BIOESSAYS
LA English
DT Article
DE carcinogenesis; evolution; frontotemporal lobar dementia; inflammation;
   wounds
ID FRONTOTEMPORAL LOBAR DEGENERATION; AMYOTROPHIC-LATERAL-SCLEROSIS;
   LEUKOCYTE PROTEASE INHIBITOR; EPITHELIN PRECURSOR GEP; PROMOTES
   TUMOR-GROWTH; FACTOR 1 RECEPTOR; PROGRANULIN GENE; CELL-GROWTH;
   OVARIAN-CANCER; IN-VIVO
AB The growth factor progranulin (PGRN) regulates cell division, survival, and migration. PGRN is an extracellular glycoprotein bearing multiple copies of the cysteine-rich granulin motif. With PGRN family members in plants and slime mold, it represents one of the most ancient of the extracellular regulatory proteins still extant in modern animals. PRGN has multiple biological roles. It contributes to the regulation of early embryogenesis, to adult tissue repair and inflammation. Elevated PGRN levels often occur in cancers, and PGRN immunotherapy inhibits the growth of hepatic cancer xenografts in mice. Recent studies have demonstrated roles for PGRN in neurobiology. An autosomal dominant mutation in GRN, the gene for PGRN, leads to neuronal atrophy in the frontal and temporal lobes, resulting in the disease frontotemporal lobar dementia. In this review we will discuss current knowledge of the multifaceted biology of PGRN.
C1 [Bateman, Andrew; Bennett, Hugh P. J.] McGill Univ, Royal Victoria Hosp, Ctr Hlth, Endocrine Res Lab, Montreal, PQ H3A 1A1, Canada.
RP Bateman, A (corresponding author), McGill Univ, Royal Victoria Hosp, Ctr Hlth, Endocrine Res Lab, 687 Pine Ave W, Montreal, PQ H3A 1A1, Canada.
FU Canadian Institutes for Health ResearchCanadian Institutes of Health
   Research (CIHR); National Cancer Institute of CanadaCanadian Cancer
   Society (CCS); Canadian Breast Cancer Research Association Ideas Program
FX The research carried out in the laboratories of the authors and reviewed
   in this article was supported by grants from the Canadian Institutes for
   Health Research, the National Cancer Institute of Canada, and the
   Canadian Breast Cancer Research Association Ideas Program. We gratefully
   acknowledge Dr. Thomas D Bird, University of Washington School of
   Medicine. Seattle, for permission to use the image in Fig 2A.
CR Ahmed Z, 2007, J NEUROINFLAMM, V4, DOI 10.1186/1742-2094-4-7
   Arai T, 2006, BIOCHEM BIOPH RES CO, V351, P602, DOI 10.1016/j.bbrc.2006.10.093
   BABA T, 1993, MOL REPROD DEV, V34, P233, DOI 10.1002/mrd.1080340302
   Bai XH, 2009, MOL CELL BIOL, V29, P4201, DOI 10.1128/MCB.00056-09
   Baker M, 2006, NATURE, V442, P916, DOI 10.1038/nature05016
   Baladron V, 2002, BIOCHEM BIOPH RES CO, V291, P193, DOI 10.1006/bbrc.2002.6431
   BATEMAN A, 1990, BIOCHEM BIOPH RES CO, V173, P1161, DOI 10.1016/S0006-291X(05)80908-8
   Bateman A, 1998, J ENDOCRINOL, V158, P145, DOI 10.1677/joe.0.1580145
   BELCOURT DR, 1993, J BIOL CHEM, V268, P9230
   BHANDARI V, 1992, P NATL ACAD SCI USA, V89, P1715, DOI 10.1073/pnas.89.5.1715
   BHANDARI V, 1993, ENDOCRINOLOGY, V133, P2682, DOI 10.1210/en.133.6.2682
   Butler GS, 2008, MOL CELL BIOL, V28, P4896, DOI 10.1128/MCB.01775-07
   Cadieux B, 2005, BMC GENOMICS, V6, DOI 10.1186/1471-2164-6-156
   Chen HJ, 2006, J PLANT PHYSIOL, V163, P863, DOI 10.1016/j.jplph.2005.08.008
   Chen XY, 2008, CHINESE MED J-PEKING, V121, P881, DOI 10.1097/00029330-200805020-00004
   Cheung ST, 2004, CLIN CANCER RES, V10, P7629, DOI 10.1158/1078-0432.CCR-04-0960
   Cruts M, 2006, NATURE, V442, P920, DOI 10.1038/nature05017
   Daniel R, 2000, J HISTOCHEM CYTOCHEM, V48, P999, DOI 10.1177/002215540004800713
   Daniel R, 2003, DEV DYNAM, V227, P593, DOI 10.1002/dvdy.10341
   Davidson B, 2004, CANCER-AM CANCER SOC, V100, P2139, DOI 10.1002/cncr.20219
   Deloffre L, 1999, B SOC ZOOL FR, V124, P337
   Dermaut B, 2005, TRENDS GENET, V21, P664, DOI 10.1016/j.tig.2005.09.005
   Desmarais JA, 2008, REPRODUCTION, V136, P247, DOI 10.1530/REP-08-0044
   Devoogdt N, 2009, CANCER SCI, V100, P434, DOI 10.1111/j.1349-7006.2009.01076.x
   Diaz-Cueto L, 2000, DEV BIOL, V217, P406, DOI 10.1006/dbio.1999.9564
   Diaz-Cueto L, 2001, ARCH MED RES, V32, P619, DOI 10.1016/S0188-4409(01)00326-5
   Donald CD, 2001, ANTICANCER RES, V21, P3739
   Eichinger L, 2005, NATURE, V435, P43, DOI 10.1038/nature03481
   Forman MS, 2006, J NEUROPATH EXP NEUR, V65, P571, DOI 10.1097/00005072-200606000-00005
   Gass J, 2006, HUM MOL GENET, V15, P2988, DOI 10.1093/hmg/ddl241
   Gijselinck I, 2008, HUM MUTAT, V29, P53, DOI 10.1002/humu.20651
   Gijselinck I, 2008, HUM MUTAT, V29, P1373, DOI 10.1002/humu.20785
   Gonzalez EM, 2003, J BIOL CHEM, V278, P38113, DOI 10.1074/jbc.C300310200
   Guerra RR, 2007, GROWTH FACTORS, V25, P280, DOI 10.1080/08977190701781222
   Hahn WC, 1999, NATURE, V400, P464
   He ZH, 1999, CANCER RES, V59, P3222
   He ZH, 2003, NAT MED, V9, P225, DOI 10.1038/nm816
   He ZH, 2002, CANCER RES, V62, P5590
   Ho JC, 2008, HEPATOLOGY, V47, P1524, DOI 10.1002/hep.22191
   Hoque M, 2003, MOL CELL BIOL, V23, P1688, DOI 10.1128/MCB.23.5.1688-1702.2003
   Hrabal R, 1996, NAT STRUCT BIOL, V3, P747, DOI 10.1038/nsb0996-747
   Igaz LM, 2009, J BIOL CHEM, V284, P8516, DOI 10.1074/jbc.M809462200
   Jones MB, 2006, J SOC GYNECOL INVEST, V13, P304, DOI 10.1016/j.jsgi.2006.03.003
   Jones S, 2003, NAT REV MICROBIOL, V1, P9, DOI 10.1038/nrmicro745
   Josephs KA, 2007, NEUROL CLIN, V25, P683, DOI 10.1016/j.ncl.2007.03.005
   Kamrava M, 2005, ONCOGENE, V24, P7084, DOI 10.1038/sj.onc.1208857
   Kato M, 2009, J DERMATOL SCI, V53, P234, DOI 10.1016/j.jdermsci.2008.10.002
   Kayasuga Y, 2007, BEHAV BRAIN RES, V185, P110, DOI 10.1016/j.bbr.2007.07.020
   Kessenbrock K, 2008, J CLIN INVEST, V118, P2438, DOI 10.1172/JCI34694
   Kim JH, 2006, CANCER J, V12, P92
   King N, 2008, NATURE, V451, P783, DOI 10.1038/nature06617
   Leverenz JB, 2007, BRAIN, V130, P1360, DOI 10.1093/brain/awm069
   Liau LM, 2000, CANCER RES, V60, P1353
   Liu CJ, 2009, NAT CLIN PRACT RHEUM, V5, P38, DOI 10.1038/ncprheum0961
   Lu RQ, 2000, P NATL ACAD SCI USA, V97, P3993, DOI 10.1073/pnas.97.8.3993
   Lu RQ, 2001, P NATL ACAD SCI USA, V98, P142, DOI 10.1073/pnas.011525198
   Mackenzie IRA, 2007, ACTA NEUROPATHOL, V114, P49, DOI 10.1007/s00401-007-0223-8
   Matsumura N, 2006, CLIN CANCER RES, V12, P1402, DOI 10.1158/1078-0432.CCR-05-2003
   Miyanishi M, 2007, ONCOL REP, V17, P329
   Moisse K, 2009, BRAIN RES, V1249, P202, DOI 10.1016/j.brainres.2008.10.021
   Monami G, 2006, CANCER RES, V66, P7103, DOI 10.1158/0008-5472.CAN-06-0633
   Neumann M, 2006, SCIENCE, V314, P130, DOI 10.1126/science.1134108
   Nichols SA, 2006, P NATL ACAD SCI USA, V103, P12451, DOI 10.1073/pnas.0604065103
   Pan CX, 2004, CLIN CANCER RES, V10, P1333, DOI 10.1158/1078-0432.CCR-1123-03
   Parnell PG, 1992, GROWTH FACTORS, V7, P65, DOI 10.3109/08977199209023938
   Pizarro GO, 2007, INT J CANCER, V120, P2339, DOI 10.1002/ijc.22559
   PLOWMAN GD, 1992, J BIOL CHEM, V267, P13073
   Qin JW, 2005, BIOL REPROD, V73, P434, DOI 10.1095/biolreprod.105.040030
   Rizzu P, 1999, AM J HUM GENET, V64, P414, DOI 10.1086/302256
   Schlaepfer DD, 1999, PROG BIOPHYS MOL BIO, V71, P435, DOI 10.1016/S0079-6107(98)00052-2
   Schymick JC, 2007, J NEUROL NEUROSUR PS, V78, P754, DOI 10.1136/jnnp.2006.109553
   Serrero G, 2003, HUM PATHOL, V34, P1148, DOI 10.1016/S0046-8177(03)00425-8
   Shankaran SS, 2008, J BIOL CHEM, V283, P1744, DOI 10.1074/jbc.M705115200
   SHOYAB M, 1990, P NATL ACAD SCI USA, V87, P7912, DOI 10.1073/pnas.87.20.7912
   Sieg DJ, 2000, NAT CELL BIOL, V2, P249
   Simpkins FA, 2008, CARCINOGENESIS, V29, P466, DOI 10.1093/carcin/bgm212
   Skibinski G, 2005, NAT GENET, V37, P806, DOI 10.1038/ng1609
   Sleegers K, 2008, NEUROLOGY, V71, P253, DOI 10.1212/01.wnl.0000289191.54852.75
   Snowden JS, 2006, BRAIN, V129, P3091, DOI 10.1093/brain/awl267
   STILES CD, 1979, P NATL ACAD SCI USA, V76, P1279, DOI 10.1073/pnas.76.3.1279
   Strong MJ, 2007, MOL CELL NEUROSCI, V35, P320, DOI 10.1016/j.mcn.2007.03.007
   Suzuki M, 1998, NEUROSCI LETT, V242, P127, DOI 10.1016/S0304-3940(98)00008-1
   Suzuki M, 2000, PHYSIOL BEHAV, V68, P707, DOI 10.1016/S0031-9384(99)00241-3
   Swantek JL, 1999, ENDOCRINOLOGY, V140, P3163, DOI 10.1210/en.140.7.3163
   Tangkeangsirisin W, 2004, CARCINOGENESIS, V25, P1587, DOI 10.1093/carcin/bgh171
   Tangkeangsirisin W, 2004, CANCER RES, V64, P1737, DOI 10.1158/0008-5472.CAN-03-2364
   Tolkatchev D, 2008, PROTEIN SCI, V17, P711, DOI 10.1110/ps.073295308
   van de Grind WA, 2008, PERCEPTION, V37, P41
   van der Zee J, 2007, HUM MUTAT, V28, P416, DOI 10.1002/humu.9484
   Wang WG, 2003, CLIN CANCER RES, V9, P2221
   Wittenberg D, 2008, NEUROPSYCHOL REV, V18, P91, DOI 10.1007/s11065-008-9056-z
   Xu K, 2007, J BIOL CHEM, V282, P11347, DOI 10.1074/jbc.M608744200
   Xu SQ, 1998, J BIOL CHEM, V273, P20078, DOI 10.1074/jbc.273.32.20078
   Zanocco-Marani T, 1999, CANCER RES, V59, P5331
   Zhang HD, 1998, P NATL ACAD SCI USA, V95, P14202, DOI 10.1073/pnas.95.24.14202
   Zhang YJ, 2007, J NEUROSCI, V27, P10530, DOI 10.1523/JNEUROSCI.3421-07.2007
   Zhang YJ, 2009, P NATL ACAD SCI USA, V106, P7607, DOI 10.1073/pnas.0900688106
   ZHOU J, 1993, J BIOL CHEM, V268, P10863
   Zhu J, 2002, CELL, V111, P867, DOI 10.1016/S0092-8674(02)01141-8
NR 99
TC 225
Z9 234
U1 0
U2 14
PU JOHN WILEY & SONS INC
PI HOBOKEN
PA 111 RIVER ST, HOBOKEN, NJ 07030 USA
SN 0265-9247
J9 BIOESSAYS
JI Bioessays
PD NOV
PY 2009
VL 31
IS 11
BP 1245
EP 1254
DI 10.1002/bies.200900086
PG 10
WC Biochemistry & Molecular Biology; Biology
SC Biochemistry & Molecular Biology; Life Sciences & Biomedicine - Other
   Topics
GA 516OL
UT WOS:000271551700011
PM 19795409
OA Bronze
DA 2021-05-03
ER

PT J
AU Imai, N
   Ikeda, H
   Tawara, I
   Shiku, H
AF Imai, Naoko
   Ikeda, Hiroaki
   Tawara, Isao
   Shiku, Hiroshi
TI Tumor progression inhibits the induction of multifunctionality in
   adoptively transferred tumor-specific CD8(+) T cells
SO EUROPEAN JOURNAL OF IMMUNOLOGY
LA English
DT Article
DE Adoptive cell therapy; Immune suppression; Multifunctionality; T cells;
   Tumor immunology
ID IMMUNOLOGICAL SELF-TOLERANCE; EFFECTOR FUNCTION; INFILTRATING
   LYMPHOCYTES; CANCER-IMMUNOTHERAPY; METASTATIC MELANOMA; NECROSIS-FACTOR;
   OVARIAN-CANCER; IMMUNE-SYSTEM; RESPONSES; ANTIGEN
AB It is becoming increasingly evident that the multifunctionality of effector cells at the single-cell level is an important factor to predict the quality of T-cell response in immunological protection. The significance of the multifunctionality of T cells in anti-tumor immunity, however, remains unclear. Here, we assessed the IFN-gamma and TNF-alpha production and CD107a mobilization in adoptively transferred tumor-antigen-specific CD8(+) T cells at the single-cell level. Tumor growth of the murine fibrosarcoma CMS5 was found to limit the induction of multifunctionality in the transferred cells. These cells exhibited insufficient acquisition of the CD25(high)GITR(high)CD62(low) phenotype and reduced infiltration in tumor. Depletion of Treg facilitated the induction of high multifunctionality of the transferred cells even in the hosts with progressing tumor, leading to enhanced tumor regression. The multifunctionality of the transferred cells correlated with in vivo CTL activity, and T cells with high multifunctionality harvested from hosts with successful therapy induced tumor regression when re-transferred into the tumor-bearing hosts. These data suggest that the appearance of multifunctional CD8(+) effector T cells in vivo is a critical determinant of the success of anti-tumor immunotherapy and Treg play an important role in the mechanism inhibiting the induction of multifunctionality in effector cells.
C1 [Imai, Naoko; Shiku, Hiroshi] Mie Univ, Grad Sch Med, Dept Immunogene Therapy, Tsu, Mie 5148507, Japan.
   [Ikeda, Hiroaki; Shiku, Hiroshi] Mie Univ, Grad Sch Med, Dept Canc Vaccine, Tsu, Mie 5148507, Japan.
   [Tawara, Isao] Mie Univ, Grad Sch Med, Dept Hematol & Oncol, Tsu, Mie 5148507, Japan.
RP Imai, N (corresponding author), Mie Univ, Grad Sch Med, Dept Immunogene Therapy, 2-174 Edobashi, Tsu, Mie 5148507, Japan.
EM shiku@clin.medic.mie-u.ac.jp
RI Shiku, Hiroshi/U-7321-2019
OI Shiku, Hiroshi/0000-0002-0362-755X
FU Ministry of Education, Culture, Sports, Science and Technology of
   Japan.Ministry of Education, Culture, Sports, Science and Technology,
   Japan (MEXT)
FX We thank Dr. Shimon Sakaguchi (Kyoto University) for generously
   providing PC61 mAb-producing hybridoma cells and LiJie Wang, Kazuko
   Mori, Makiko Yamane, and Linan Wang for the expert technical assistance.
   This work was supported by grants-in-aid for scientific research on
   priority areas from the Ministry of Education, Culture, Sports, Science
   and Technology of Japan.
CR Almeida JR, 2007, J EXP MED, V204, P2473, DOI 10.1084/jem.20070784
   Antony PA, 2005, J IMMUNOL, V174, P2591, DOI 10.4049/jimmunol.174.5.2591
   BARTH RJ, 1991, J EXP MED, V173, P647, DOI 10.1084/jem.173.3.647
   Betts MR, 2006, BLOOD, V107, P4781, DOI 10.1182/blood-2005-12-4818
   Betts MR, 2003, J IMMUNOL METHODS, V281, P65, DOI 10.1016/S0022-1759(03)00265-5
   Beveridge NER, 2007, EUR J IMMUNOL, V37, P3089, DOI 10.1002/eji.200737504
   Blattman JN, 2004, SCIENCE, V305, P200, DOI 10.1126/science.1100369
   Boon T, 2006, ANNU REV IMMUNOL, V24, P175, DOI 10.1146/annurev.immunol.24.021605.090733
   Bronte V, 2005, J EXP MED, V201, P1257, DOI 10.1084/jem.20042028
   Brown S, 2004, BONE MARROW TRANSPL, V33, P359, DOI 10.1038/sj.bmt.1704362
   Casazza JP, 2006, J EXP MED, V203, P2865, DOI 10.1084/jem.20052246
   CHEEVER MA, 1980, J IMMUNOL, V125, P711
   Curiel TJ, 2004, NAT MED, V10, P942, DOI 10.1038/nm1093
   Darrah PA, 2007, NAT MED, V13, P843, DOI 10.1038/nm1592
   Dudley ME, 2005, J CLIN ONCOL, V23, P2346, DOI 10.1200/JCO.2005.00.240
   Dudley ME, 2002, SCIENCE, V298, P850, DOI 10.1126/science.1076514
   Dunn GP, 2004, ANNU REV IMMUNOL, V22, P329, DOI 10.1146/annurev.immunol.22.012703.104803
   Duvall MG, 2008, EUR J IMMUNOL, V38, P350, DOI 10.1002/eji.200737768
   Engelhard VH, 2002, IMMUNOL REV, V188, P136, DOI 10.1034/j.1600-065X.2002.18812.x
   Ganss R, 2004, EUR J IMMUNOL, V34, P2635, DOI 10.1002/eji.200425474
   Gao Q, 2007, J CLIN ONCOL, V25, P2586, DOI 10.1200/JCO.2006.09.4565
   Gattinoni L, 2005, J CLIN INVEST, V115, P1616, DOI 10.1172/JCI24480
   Gattinoni L, 2005, J EXP MED, V202, P907, DOI 10.1084/jem.20050732
   Gattinoni L, 2006, NAT REV IMMUNOL, V6, P383, DOI 10.1038/nri1842
   Hanson HL, 2000, IMMUNITY, V13, P265, DOI 10.1016/S1074-7613(00)00026-1
   Ikeda H, 1997, P NATL ACAD SCI USA, V94, P6375, DOI 10.1073/pnas.94.12.6375
   June CH, 2007, J CLIN INVEST, V117, P1204, DOI 10.1172/JCI31446
   Kedl RM, 2000, J EXP MED, V192, P1105, DOI 10.1084/jem.192.8.1105
   Khong HT, 2002, NAT IMMUNOL, V3, P999, DOI 10.1038/ni1102-999
   Ko K, 2005, J EXP MED, V202, P885, DOI 10.1084/jem.20050940
   Lee PP, 1999, NAT MED, V5, P677, DOI 10.1038/9525
   Maloy KJ, 2001, NAT IMMUNOL, V2, P816, DOI 10.1038/ni0901-816
   Mestas J, 2004, J IMMUNOL, V172, P2731, DOI 10.4049/jimmunol.172.5.2731
   Nishikawa H, 2001, P NATL ACAD SCI USA, V98, P14571, DOI 10.1073/pnas.251547298
   Nishikawa H, 2005, P NATL ACAD SCI USA, V102, P9253, DOI 10.1073/pnas.0503852102
   NORTH RJ, 1982, J EXP MED, V155, P1063, DOI 10.1084/jem.155.4.1063
   OLD LJ, 1988, SCI AM, V258, P59, DOI 10.1038/scientificamerican0588-59
   OLD LJ, 1988, SCI AM, V258, P69
   Onizuka S, 1999, CANCER RES, V59, P3128
   Pardoll D, 2003, ANNU REV IMMUNOL, V21, P807, DOI 10.1146/annurev.immunol.21.120601.141135
   Perfetto SP, 2004, NAT REV IMMUNOL, V4, P648, DOI 10.1038/nri1416
   Precopio ML, 2007, J EXP MED, V204, P1405, DOI 10.1084/jem.20062363
   Rosenberg SA, 2001, NATURE, V411, P380, DOI 10.1038/35077246
   Sakaguchi S, 2000, CELL, V101, P455, DOI 10.1016/S0092-8674(00)80856-9
   Sakaguchi S, 2004, ANNU REV IMMUNOL, V22, P531, DOI 10.1146/annurev.immunol.21.120601.141122
   Sato E, 2005, P NATL ACAD SCI USA, V102, P18538, DOI 10.1073/pnas.0509182102
   Shankaran V, 2001, NATURE, V410, P1107, DOI 10.1038/35074122
   Shevach EM, 2000, ANNU REV IMMUNOL, V18, P423, DOI 10.1146/annurev.immunol.18.1.423
   Shimizu J, 1999, J IMMUNOL, V163, P5211
   Speiser DE, 2005, J CLIN INVEST, V115, P1467, DOI 10.1172/JCI25427
   Staveley-O'Carroll K, 1998, P NATL ACAD SCI USA, V95, P1178, DOI 10.1073/pnas.95.3.1178
   VANPEL A, 1985, SOMAT CELL MOLEC GEN, V11, P467
   Viguier M, 2004, J IMMUNOL, V173, P1444, DOI 10.4049/jimmunol.173.2.1444
   Wang LX, 2005, CANCER RES, V65, P10569, DOI 10.1158/0008-5472.CAN-05-2117
   Willimsky G, 2005, NATURE, V437, P141, DOI 10.1038/nature03954
   Willimsky G, 2008, J EXP MED, V205, P1687, DOI 10.1084/jem.20072016
   Woo EY, 2001, CANCER RES, V61, P4766
   Yang YP, 2004, NAT IMMUNOL, V5, P508, DOI 10.1038/ni1059
   Zhang Y, 2002, J CLIN INVEST, V109, P1335, DOI 10.1172/JCI200214989
   Zippelius A, 2004, CANCER RES, V64, P2865, DOI 10.1158/0008-5472.CAN-03-3066
   Zou WP, 2006, NAT REV IMMUNOL, V6, P295, DOI 10.1038/nri1806
NR 61
TC 42
Z9 45
U1 0
U2 3
PU WILEY
PI HOBOKEN
PA 111 RIVER ST, HOBOKEN 07030-5774, NJ USA
SN 0014-2980
EI 1521-4141
J9 EUR J IMMUNOL
JI Eur. J. Immunol.
PD JAN
PY 2009
VL 39
IS 1
BP 241
EP 253
DI 10.1002/eji.200838824
PG 13
WC Immunology
SC Immunology
GA 400SW
UT WOS:000262889900022
PM 19089817
DA 2021-05-03
ER

PT J
AU Sitdikova, SM
   Kiselevskii, MV
   Sel'chuk, VY
   Amandzholov, BS
   Kurbatova, EA
   Donenko, FV
AF Sitdikova, S. M.
   Kiselevskii, M. V.
   Sel'chuk, V. Yu.
   Amandzholov, B. S.
   Kurbatova, E. A.
   Donenko, F. V.
TI Evaluation of Immunotherapy Efficiency in Mouse CaO-1 Ovarian Carcinoma
   Treated by Vaccines Based on Dendritic Cells
SO BULLETIN OF EXPERIMENTAL BIOLOGY AND MEDICINE
LA English
DT Article
DE dendritic cell vaccines; CaO-1 mouse ovarian carcinoma; tumor lysate; CA
   125 antigen
ID CANCER; RESPONSES
AB Injection of dendritic cells, pulsated by tumor lysate or mucin, containing CA 125 antigen, led to a more than 50% inhibition of tumor growth in female CBA mice with transplanted mouse pseudomucinous CaO-1 ovarian carcinoma in comparison with the control. Tumor-associated CA 125 antigen can be used for obtaining dendritic cell vaccines against ovarian malignant tumors. This trend will extend the potentialities of application of antitumor vaccines based on dendritic cells, as clinical use of this technology is limited by the need in patient's tumor material. Mucin, containing Ca 125 antigen, can be isolated from patient's serum or obtained by gene engineering technologies as a recombinant peptide.
C1 [Sitdikova, S. M.; Kiselevskii, M. V.; Sel'chuk, V. Yu.; Amandzholov, B. S.; Kurbatova, E. A.; Donenko, F. V.] Russian Acad Med Sci, NN Blokhin Russian Res Ctr Oncol, Moscow, Russia.
RP Sitdikova, SM (corresponding author), Russian Acad Med Sci, NN Blokhin Russian Res Ctr Oncol, Moscow, Russia.
EM suriasitdikova@yandex.ru
RI Kiselevskiy, Mikhail V/E-6025-2014; Kiselevskiy, Mikhail/D-8822-2017
OI Kiselevskiy, Mikhail/0000-0002-0132-167X
CR AMANDZHOLOV BS, 2000, B EKSP BIOL MED, V128, P456
   Benencia F, 2008, J TRANSL MED, V6, DOI 10.1186/1479-5876-6-21
   Gordon AN, 2004, GYNECOL ONCOL, V94, P340, DOI 10.1016/j.ygyno.2004.04.024
   Hernando JJ, 2003, ANTICANCER RES, V23, P4293
   SITDIKOVA SM, 2000, B EKSP BIOL MED, V128, P462
   Wagner U, 1997, HYBRIDOMA, V16, P33, DOI 10.1089/hyb.1997.16.33
NR 6
TC 0
Z9 0
U1 0
U2 1
PU SPRINGER
PI NEW YORK
PA 233 SPRING ST, NEW YORK, NY 10013 USA
SN 0007-4888
J9 B EXP BIOL MED+
JI Bull. Exp. Biol. Med.
PD FEB
PY 2009
VL 147
IS 2
BP 226
EP 228
DI 10.1007/s10517-009-0480-8
PG 3
WC Medicine, Research & Experimental
SC Research & Experimental Medicine
GA 460UA
UT WOS:000267215000016
PM 19513427
DA 2021-05-03
ER

PT J
AU Feng, Y
   Xiao, XD
   Zhu, ZY
   Streaker, E
   Ho, M
   Pastan, I
   Dimitrov, DS
AF Feng, Yang
   Xiao, Xiaodong
   Zhu, Zhongyu
   Streaker, Emily
   Ho, Mitchell
   Pastan, Ira
   Dimitrov, Dimiter S.
TI A novel human monoclonal antibody that binds with high affinity to
   mesothelin-expressing cells and kills them by antibody-dependent
   cell-mediated cytotoxicity
SO MOLECULAR CANCER THERAPEUTICS
LA English
DT Article
ID PANCREATIC-CANCER; OVARIAN-CANCER; SERUM MESOTHELIN; PHAGE DISPLAY;
   LUNG-CANCER; IMMUNOTOXIN; MARKER; TARGET; TUMORS
AB Mesothelin is a potential new target for cancer immunotherapy because it is present at relatively low levels only in mesothelial cells of pleura, peritoneum, and pericardium of healthy people, but is significantly elevated in a number of tumors, including mesothelioma, ovarian, pancreatic, and lung cancers. However, all currently available antibodies against mesothelin are either murine or chimeric, which could limit their use because of increased likelihood of immunogenicity compared with fully human antibodies. Here, we report the identification and characterization of a novel fully human monoclonal antibody, m912, which was isolated from a human Fab library by panning against recombinant mesothelin. This antibody in scFv, Fab, and IgG1 formats bound specifically and with high affinity (equilibrium dissociation constant in the nmol/L range) to cell surf ace-associated human mesothelin and to recombinant mesothelin. It specifically lysed cancer cells engineered to express mesothelin in the presence of peripheral blood mononuclear cells isolated from healthy donors most likely by antibody-dependent cellular cytotoxicity. M912 is the first reported fully human monoclonal antibody to mesothelin, which has potential for cancer treatment and diagnosis. [Mol Cancer Ther 2009;8(5):1113-8]
C1 [Feng, Yang; Xiao, Xiaodong; Zhu, Zhongyu; Streaker, Emily; Dimitrov, Dimiter S.] NCI, Ctr Canc Res, Nanobiol Program, Prot Interact Grp,NIH, Frederick, MD 21702 USA.
   [Zhu, Zhongyu] NCI, Basic Res Program, Sci Applicat Int Corp Frederick Inc, Frederick, MD 21702 USA.
   [Ho, Mitchell; Pastan, Ira] Natl Canc Inst Frederick, Mol Biol Lab, CCR, NIH, Bethesda, MD USA.
RP Feng, Y (corresponding author), NCI, Ctr Canc Res, Nanobiol Program, Prot Interact Grp,NIH, Bldg 469,Rm 139, Frederick, MD 21702 USA.
EM yfeng@ncifcrf.gov; dimitrov@ncifcrf.gov
RI Ho, Mitchell/F-5059-2015; pastan, ira/P-9319-2019
OI pastan, ira/0000-0002-9223-0270
FU Intramural Research Program of the NIHUnited States Department of Health
   & Human ServicesNational Institutes of Health (NIH) - USA; National
   Cancer InstituteUnited States Department of Health & Human
   ServicesNational Institutes of Health (NIH) - USANIH National Cancer
   Institute (NCI); Center for Cancer ResearchUnited States Department of
   Health & Human ServicesNational Institutes of Health (NIH) - USANIH
   National Cancer Institute (NCI); National Cancer Institute, NIHUnited
   States Department of Health & Human ServicesNational Institutes of
   Health (NIH) - USANIH National Cancer Institute (NCI) [N01-CO-12400];
   NATIONAL CANCER INSTITUTEUnited States Department of Health & Human
   ServicesNational Institutes of Health (NIH) - USANIH National Cancer
   Institute (NCI) [ZIABC010891, ZIABC010701, ZIABC008753] Funding Source:
   NIH RePORTER
FX Grant support: Intramural Research Program of the NIH, National Cancer
   Institute, Center for Cancer Research, and by federal funds from the
   National Cancer Institute, NIH, under contract N01-CO-12400.
CR Argani P, 2001, CLIN CANCER RES, V7, P3862
   Bera TK, 2000, MOL CELL BIOL, V20, P2902, DOI 10.1128/MCB.20.8.2902-2906.2000
   Chang CL, 2007, GENE THER, V14, P1189, DOI 10.1038/sj.gt.3302974
   CHANG K, 1992, INT J CANCER, V50, P373, DOI 10.1002/ijc.2910500308
   Chang K, 1996, P NATL ACAD SCI USA, V93, P136, DOI 10.1073/pnas.93.1.136
   Chowdhury PS, 1999, J IMMUNOL METHODS, V231, P83, DOI 10.1016/S0022-1759(99)00142-8
   Chowdhury PS, 1998, P NATL ACAD SCI USA, V95, P669, DOI 10.1073/pnas.95.2.669
   Corso CD, 2006, CANCER DETECT PREV, V30, P180, DOI 10.1016/j.cdp.2006.03.004
   Creaney J, 2005, HEMATOL ONCOL CLIN N, V19, P1025, DOI 10.1016/j.hoc.2005.09.007
   Cristaudo A, 2007, CLIN CANCER RES, V13, P5076, DOI 10.1158/1078-0432.CCR-07-0629
   Feng Y, 2006, MOL CANCER THER, V5, P114, DOI 10.1158/1535-7163.MCT-05-0252
   Gubbels JAA, 2006, MOL CANCER, V5, DOI 10.1186/1476-4598-5-50
   Hassan R, 2005, APPL IMMUNOHISTO M M, V13, P243, DOI 10.1097/01.pai.00000141545.36485.d6
   Hassan R, 2006, CLIN CANCER RES, V12, P447, DOI 10.1158/1078-0432.CCR-05-1477
   Hassan R, 2004, CLIN CANCER RES, V10, P3937, DOI 10.1158/1078-0432.CCR-03-0801
   Hassan Raffit, 2007, Cancer Immun, V7, P20
   Hassan R, 2007, CLIN CANCER RES, V13, P5144, DOI 10.1158/1078-0432.CCR-07-0869
   Ho M, 2007, CLIN CANCER RES, V13, P1571, DOI 10.1158/1078-0432.CCR-06-2161
   Li M, 2008, MOL CANCER THER, V7, P286, DOI 10.1158/1535-7163.MCT-07-0483
   Rump A, 2004, J BIOL CHEM, V279, P9190, DOI 10.1074/jbc.M312372200
   Scott J.K, 2001, PHAGE DISPLAY LAB MA
   Thomas AM, 2004, J EXP MED, V200, P297, DOI 10.1084/jem.20031435
   Yen MJ, 2006, CLIN CANCER RES, V12, P827, DOI 10.1158/1078-0432.CCR-05-1397
   Zhu Zhongyu, 2009, V525, P129, DOI 10.1007/978-1-59745-554-1_6
NR 24
TC 36
Z9 38
U1 0
U2 13
PU AMER ASSOC CANCER RESEARCH
PI PHILADELPHIA
PA 615 CHESTNUT ST, 17TH FLOOR, PHILADELPHIA, PA 19106-4404 USA
SN 1535-7163
J9 MOL CANCER THER
JI Mol. Cancer Ther.
PD MAY
PY 2009
VL 8
IS 5
BP 1113
EP 1118
DI 10.1158/1535-7163.MCT-08-0945
PG 6
WC Oncology
SC Oncology
GA 447KL
UT WOS:000266189900015
PM 19417159
OA Green Accepted, Bronze
DA 2021-05-03
ER

PT J
AU Cho, H
   Hur, HW
   Kim, SW
   Kim, SH
   Kim, JH
   Kim, YT
   Lee, K
AF Cho, HanByoul
   Hur, Hye Won
   Kim, Sang Wun
   Kim, Sung Hoon
   Kim, Jae Hoon
   Kim, Young Tae
   Lee, Kook
TI Pre-treatment neutrophil to lymphocyte ratio is elevated in epithelial
   ovarian cancer and predicts survival after treatment
SO CANCER IMMUNOLOGY IMMUNOTHERAPY
LA English
DT Article
DE Neutrophil to lymphocyte ratio (NLR); Leukocyte differential count;
   Ovarian cancer; Diagnostic marker; Prognostic marker
ID COLORECTAL-CANCER; TUMOR-MARKERS; NITRIC-OXIDE; INFLAMMATION;
   EXPRESSION; CARCINOGENESIS; IMMUNOTHERAPY; RECURRENCE; MECHANISM;
   PROTEINS
AB Purpose Inflammatory cells can both suppress and stimulate tumor growth, and the influence of inflammatory cells on clinical outcome has been the focus of many studies. The purpose of this study was to evaluate the effectiveness of the neutrophil to lymphocyte ratio (NLR), a measure of the systemic inflammatory response, as an additional discriminative biomarker in epithelial ovarian cancer and to determine whether it predicts survival and recurrence.
   Methods We studied 192 patients with epithelial ovarian cancer, 173 with benign ovarian tumors, 229 with benign gynecologic disease, and 405 healthy controls. Serum CA125 levels and leukocyte counts according to subtypes were recorded prior to treatment in all study subjects. In epithelial ovarian cancer, the diagnostic usefulness of NLR, in combination with CA125, was evaluated. The correlation between NLR and overall and disease-free survival was analyzed using both univariate and multivariate analyses adjusting for the known prognostic factors (age, stage, cell type, and grade).
   Results Preoperative NLR in ovarian cancer subjects (mean 6.02) was significantly higher than that in benign ovarian tumor subjects (mean 2.57), benign gynecologic disease subjects (mean 2.55), and healthy controls (mean 1.98) (P < 0.001). The sensitivity and specificity of NLR in detecting ovarian cancer was 66.1% (95% CI, 59.52-72.68%) and 82.7% (95% CI, 79.02-86.38%), respectively (cutoff value: 2.60). In early stage ovarian cancer, CA125 was not elevated in 19 out of 49 patients. Seven (36.8%) of these 19 patients were NLR positive. On Cox multivariate analysis, NLR positive, stage III/IV, and older age were independent poor prognostic factors, and being NLR positive was the most powerful predictive variable (Hazard Ratio = 8.42 [95% CI: 1.09-64.84], P = 0.041).
   Conclusions Our findings provide evidence for the association between NLR and epithelial ovarian cancer. Preoperative NLR, in combination with CA125, may represent a simple and cost-effective method of identifying ovarian cancers, and an elevated NLR may predict an adverse outcome in ovarian cancer.
C1 [Cho, HanByoul; Kim, Jae Hoon; Lee, Kook] Yonsei Univ, Coll Med, Yongdong Severance Hosp, Dept Obstet & Gynecol, Seoul 135720, South Korea.
   [Hur, Hye Won; Kim, Sang Wun; Kim, Sung Hoon; Kim, Young Tae] Yonsei Univ, Coll Med, Severance Hosp, Dept Obstet & Gynecol, Seoul 120752, South Korea.
RP Kim, JH (corresponding author), Yonsei Univ, Coll Med, Yongdong Severance Hosp, Dept Obstet & Gynecol, 146-92 Dogok Dong, Seoul 135720, South Korea.
EM hanbyoul@yumc.yonsei.ac.kr; jaehoonkim@yumc.yonsei.ac.kr
RI peng-cheng, chen/K-8100-2013
OI peng-cheng, chen/0000-0001-9763-6459; Kim, Sunghoon/0000-0002-1645-7473;
   Jae-Hoon, Kim/0000-0001-6599-7065; Kim, Sang Wun/0000-0002-8342-8701;
   Cho, Hanbyoul/0000-0002-6177-1648; Kim, Young Tae/0000-0002-7347-1052
FU National R&D Program for Cancer Control, Ministry of Health and Welfare,
   Republic of KoreaMinistry of Health & Welfare, Republic of Korea
   [7-2006-0153]; CMB-YUHAN research grant of Yonsei University College of
   Medicine for 2006 [6-2006-0030]; Korea Research FoundationKorea Research
   Foundation; Korean Government (MOEHRD, Basic Research Promotion
   Fund)Ministry of Education & Human Resources Development (MOEHRD),
   Republic of KoreaKorean Government [KRF-2006-311-00339]
FX This work was supported in part by National R&D Program for Cancer
   Control, Ministry of Health and Welfare, Republic of Korea
   (7-2006-0153), CMB-YUHAN research grant of Yonsei University College of
   Medicine for 2006 (6-2006-0030), and the Korea Research Foundation Grant
   funded by the Korean Government (MOEHRD, Basic Research Promotion Fund)
   (KRF-2006-311-00339).
CR Altinoz MA, 2004, NEOPLASMA, V51, P239
   Ardies C Murray, 2003, Integr Cancer Ther, V2, P238, DOI 10.1177/1534735403256332
   Balkwill F, 2001, LANCET, V357, P539, DOI 10.1016/S0140-6736(00)04046-0
   Bandera CA, 2003, CURR OPIN OBSTET GYN, V15, P51, DOI 10.1097/00001703-200302000-00008
   Bartsch H, 2004, CANCER DETECT PREV, V28, P385, DOI 10.1016/j.cdp.2004.07.004
   Bast RC, 2005, INT J GYNECOL CANCER, V15, P274, DOI 10.1111/j.1525-1438.2005.00441.x
   Bast RC, 1998, INT J BIOL MARKER, V13, P179
   Biarc J, 2004, CARCINOGENESIS, V25, P1477, DOI 10.1093/carcin/bgh091
   Blake-Mortimer Jane S, 2004, Breast J, V10, P195, DOI 10.1111/j.1075-122X.2004.21290.x
   Brower V, 2005, J NATL CANCER I, V97, P251, DOI 10.1093/jnci/97.4.251
   BURTIN C, 1985, J NATL CANCER I, V74, P671
   Coussens LM, 2002, NATURE, V420, P860, DOI 10.1038/nature01322
   Fogar P, 2006, PANCREAS, V32, P22, DOI 10.1097/01.mpa.0000188305.90290.50
   Fondevila C, 2004, BRIT J CANCER, V90, P206, DOI 10.1038/sj.bjc.6601455
   Fumagalli LA, 2003, J IMMUNOTHER, V26, P394, DOI 10.1097/00002371-200309000-00002
   Gunter MJ, 2006, CANCER RES, V66, P2483, DOI 10.1158/0008-5472.CAN-05-3631
   Hanahan D, 2000, CELL, V100, P57, DOI 10.1016/S0092-8674(00)81683-9
   Hussein MR, 2005, CANCER BIOL THER, V4, P819, DOI 10.4161/cbt.4.8.1864
   Hwang Gun Ick, 2004, Cancer Res Treat, V36, P178, DOI 10.4143/crt.2004.36.3.178
   Jaiswal M, 2000, CANCER RES, V60, P184
   Jaiswal M, 2001, AM J PHYSIOL-GASTR L, V281, pG626
   Jilma B, 1999, AM J RESP CRIT CARE, V159, P857, DOI 10.1164/ajrccm.159.3.9805087
   Koga Y, 2004, CANCER RES, V64, P1037, DOI 10.1158/0008-5472.CAN-03-1808
   Kusumanto Yoka H., 2003, Angiogenesis, V6, P283, DOI 10.1023/B:AGEN.0000029415.62384.ba
   Landis SH, 1998, CA-CANCER J CLIN, V48, P6, DOI 10.3322/canjclin.48.1.6
   Lin EY, 2004, BRIT J CANCER, V90, P2053, DOI 10.1038/sj.bjc.6601705
   Paramasivam S, 2005, J CLIN ONCOL, V23, P5938, DOI 10.1200/JCO.2005.08.151
   Pauler DK, 2001, CANCER EPIDEM BIOMAR, V10, P489
   Pelusi Giuseppe, 1997, Frontiers in Bioscience (online), V2, pG5
   Pollard JW, 2004, NAT REV CANCER, V4, P71, DOI 10.1038/nrc1256
   Porta C, 1998, BRIT J HAEMATOL, V100, P607, DOI 10.1046/j.1365-2141.1998.0636d.x
   Rosen DG, 2005, GYNECOL ONCOL, V99, P267, DOI 10.1016/j.ygyno.2005.06.040
   STEFANINI M, 1991, CANCER, V68, P543, DOI 10.1002/1097-0142(19910801)68:3<543::AID-CNCR2820680317>3.0.CO;2-3
   Terry KL, 2004, DIS MARKERS, V20, P53, DOI 10.1155/2004/241982
   TUXEN MK, 1995, CANCER TREAT REV, V21, P215, DOI 10.1016/0305-7372(95)90002-0
   Ueno H, 2007, J TRANSL MED, V5, DOI 10.1186/1479-5876-5-59
   Van der Auwera I, 2004, CLIN CANCER RES, V10, P7965, DOI 10.1158/1078-0432.CCR-04-0063
   Walsh Sr, 2005, J SURG ONCOL, V91, P181, DOI 10.1002/jso.20329
   Wang WZ, 2004, PROSTATE, V61, P60, DOI 10.1002/pros.20061
   Zahorec R, 2001, Bratisl Lek Listy, V102, P5
   Zhang L, 2003, NEW ENGL J MED, V348, P203, DOI 10.1056/NEJMoa020177
NR 41
TC 370
Z9 385
U1 1
U2 25
PU SPRINGER
PI NEW YORK
PA 233 SPRING ST, NEW YORK, NY 10013 USA
SN 0340-7004
J9 CANCER IMMUNOL IMMUN
JI Cancer Immunol. Immunother.
PD JAN
PY 2009
VL 58
IS 1
BP 15
EP 23
DI 10.1007/s00262-008-0516-3
PG 9
WC Oncology; Immunology
SC Oncology; Immunology
GA 364XU
UT WOS:000260369800002
PM 18414853
DA 2021-05-03
ER

PT J
AU Lu, YJ
   Klein, PJ
   Westrick, E
   Xu, LC
   Santhapuram, HKR
   Bloomfield, A
   Howard, SJ
   Vlahov, IR
   Ellis, PR
   Low, PS
   Leamon, CP
AF Lu, Yingjuan
   Klein, Patrick J.
   Westrick, Elaine
   Xu, Le-Cun
   Santhapuram, Hari Krishna R.
   Bloomfield, Alicia
   Howard, Stephen J.
   Vlahov, Iontcho R.
   Ellis, P. Ron
   Low, Philip S.
   Leamon, Christopher P.
TI Strategy to Prevent Drug-Related Hypersensitivity in Folate-Targeted
   Hapten Immunotherapy of Cancer
SO AAPS JOURNAL
LA English
DT Article
DE cancer immunotherapy; folate targeting; hapten; hypersensitivity
ID OVARIAN-CANCER; MONOCLONAL-ANTIBODY; RECEPTOR-ALPHA; ANTITUMOR-ACTIVITY;
   BINDING-PROTEIN; DENDRITIC CELLS; SOLID TUMORS; T-CELLS; CARCINOMA;
   THERAPY
AB Cancer vaccine/immunotherapy rarely involves systemic administration of an immunogenic compound to an actively immunized host. We have developed such a strategy that utilizes folate to deliver antigenic haptens [e.g., fluorescein (FITC) and dinitrophenyl] to folate receptor-positive tumors in a hapten-pre-vaccinated host. Here, we investigated the safety of this novel approach and developed strategies to prevent drug-related hypersensitivity. Using FITC as the model hapten, we identified a potential source of allergic species in folate-FITC preparations by LC-MS/MS. In mice and guinea pigs, we tested the significance of this impurity by passive cutaneous anaphylaxis and active systemic anaphylaxis assays. We studied the effect of immunogen (e.g., KLH-FITC) dose and derived a desensitization regimen that was further evaluated in a murine tumor model. Administration of folate-FITC with low multi-haptenated contaminants (e.g. bis-FITC) resulted in hypersensitivity in under-immunized animals. However, this drug-related hypersensitivity may be independently prevented by (1) increasing the immunogen dose and/or (2) desensitizing animals with folate-FITC during vaccination. In addition, such manipulation in vivo did not appear to negatively alter the effectiveness of immunotherapy. This study provided confidence on the safety of folate-hapten-targeted cancer immunotherapy in an actively immunized host.
C1 [Lu, Yingjuan; Klein, Patrick J.; Westrick, Elaine; Xu, Le-Cun; Santhapuram, Hari Krishna R.; Bloomfield, Alicia; Howard, Stephen J.; Vlahov, Iontcho R.; Ellis, P. Ron; Low, Philip S.; Leamon, Christopher P.] Endocyte Inc, W Lafayette, IN 47906 USA.
   [Low, Philip S.] Purdue Univ, Dept Chem, W Lafayette, IN 47907 USA.
RP Leamon, CP (corresponding author), Endocyte Inc, 3000 Kent Ave,Suite A1-100, W Lafayette, IN 47906 USA.
EM chrisleamon@endocyte.com
OI Low, Philip/0000-0001-9042-5528
CR Blaser K, 1996, ADV EXP MED BIOL, V409, P295
   CANEVARI S, 1995, JNCI-J NATL CANCER I, V87, P1463, DOI 10.1093/jnci/87.19.1463
   Choi J, 2004, ANN ALLERG ASTHMA IM, V93, P137, DOI 10.1016/S1081-1206(10)61465-2
   Coliva A, 2005, CANCER IMMUNOL IMMUN, V54, P1200, DOI 10.1007/s00262-005-0693-2
   CONEY LR, 1994, CANCER RES, V54, P2448
   ESHHAR Z, 1980, J IMMUNOL, V124, P775
   Fisher RE, 2008, J NUCL MED, V49, P899, DOI 10.2967/jnumed.107.049478
   Gabizon A, 1999, BIOCONJUGATE CHEM, V10, P289, DOI 10.1021/bc9801124
   GARINCHESA P, 1993, AM J PATHOL, V142, P557
   Gould HJ, 2003, ANNU REV IMMUNOL, V21, P579, DOI 10.1146/annurev.immunol.21.120601.141103
   Hernando JJ, 2007, LANCET ONCOL, V8, P451, DOI 10.1016/S1470-2045(07)70142-0
   Kalli KR, 2007, CURR OPIN INVEST DR, V8, P1067
   Karagiannis SN, 2007, J IMMUNOL, V179, P2832, DOI 10.4049/jimmunol.179.5.2832
   Kershaw MH, 2002, NAT BIOTECHNOL, V20, P1221, DOI 10.1038/nbt756
   Kim DK, 1999, ANTICANCER RES, V19, P2907
   Kranz DR, 1998, J CONTROL RELEASE, V53, P77, DOI 10.1016/S0168-3659(97)00239-3
   Leamon CP, 2008, VITAM HORM, V79, P203, DOI 10.1016/S0083-6729(08)00407-X
   Leamon CP, 2002, BIOCONJUGATE CHEM, V13, P1200, DOI 10.1021/bc0200430
   LEAMON CP, 2006, Patent No. 7128893
   Low PS, 2008, ACCOUNTS CHEM RES, V41, P120, DOI 10.1021/ar7000815
   Lu Y, 2007, MOL PHARMACEUT, V4, P695, DOI 10.1021/mp070050b
   Lu YJ, 2006, MOL CANCER THER, V5, P3258, DOI 10.1158/1535-7163.MCT-06-0439
   Lu YJ, 2002, ADV DRUG DELIVER REV, V54, P675, DOI 10.1016/S0169-409X(02)00042-X
   Lu YJ, 2005, INT J CANCER, V116, P710, DOI 10.1002/ijc.21126
   Lu YJ, 2002, CANCER IMMUNOL IMMUN, V51, P153, DOI 10.1007/s00262-002-0266-6
   Marciani DJ, 2000, VACCINE, V18, P3141, DOI 10.1016/S0264-410X(00)00118-3
   MESSMANN R, 2007, 43 AM SOC CLIN ONC A
   Neglia F, 1999, CANCER GENE THER, V6, P349, DOI 10.1038/sj.cgt.7700053
   Oldham RK, 2008, J CLIN ONCOL, V26, P1774, DOI 10.1200/JCO.2007.15.7438
   OVARY Z, 1975, INT ARCH ALLER A IMM, V48, P16, DOI 10.1159/000231289
   Paulos CM, 2006, ARTHRITIS RES THER, V8, DOI 10.1186/ar1944
   Reddy JA, 2004, J NUCL MED, V45, P857
   Riedl MA, 2005, J IMMUNOL, V174, P7440, DOI 10.4049/jimmunol.174.11.7440
   Riedl MA, 2003, AM FAM PHYSICIAN, V68, P1781
   Sega EI, 2008, INT J RADIAT ONCOL, V71, P559, DOI 10.1016/j.ijrobp.2008.02.010
   Siegel BA, 2003, J NUCL MED, V44, P700
   Smith-Jones PM, 2008, NUCL MED BIOL, V35, P343, DOI 10.1016/j.nucmedbio.2007.12.008
   Varghese B, 2007, MOL PHARM, V4, P679, DOI 10.1021/mp0700615
   Wang S, 1997, BIOCONJUGATE CHEM, V8, P673, DOI 10.1021/bc9701297
   Xia W, 2009, BLOOD, V113, P438, DOI 10.1182/blood-2008-04-150789
NR 40
TC 9
Z9 11
U1 0
U2 6
PU SPRINGER
PI NEW YORK
PA 233 SPRING ST, NEW YORK, NY 10013 USA
SN 1550-7416
J9 AAPS J
JI AAPS J.
PD SEP
PY 2009
VL 11
IS 3
BP 628
EP 638
DI 10.1208/s12248-009-9139-7
PG 11
WC Pharmacology & Pharmacy
SC Pharmacology & Pharmacy
GA 503NV
UT WOS:000270544500024
PM 19728104
OA Green Published
DA 2021-05-03
ER

PT J
AU Gavrilyuk, JI
   Wuellner, U
   Salahuddin, S
   Goswami, RK
   Sinha, SC
   Barbas, CF
AF Gavrilyuk, Julia I.
   Wuellner, Ulrich
   Salahuddin, Syed
   Goswami, Rajib K.
   Sinha, Subhash C.
   Barbas, Carlos F., III
TI An efficient chemical approach to bispecific antibodies and antibodies
   of high valency
SO BIOORGANIC & MEDICINAL CHEMISTRY LETTERS
LA English
DT Article
DE Chemically programmed antibodies; Monoclonal antibody; Aldolase
   antibody; Valency
ID HORMONE-RELEASING HORMONE; ADAPTER IMMUNOTHERAPY; CATALYTIC ANTIBODIES;
   ALPHA(V) INTEGRINS; THERAPY; ANALOGS; RECEPTORS; DISEASE; CANCERS;
   DESIGN
AB Irreversible chemical programming of monoclonal aldolase antibody (mAb) 38C2 has been accomplished with beta-lactam equipped mono-and bifunctional targeting modules, including a cyclic-RGD peptide linked to either the peptide (D-Lys(6))-LHRH or another cyclic RGD unit and a small-molecule integrin inhibitor SCS-873 conjugated to (D-Lys(6)) LHRH. We also prepared monofunctional targeting modules containing either cyclic RGD or (D-Lys(6))-LHRH peptides. Binding of the chemically programmed antibodies to integrin receptors alpha(v)beta(3) and alpha(v)beta(5) and to the luteinizing hormone releasing hormone receptor were evaluated. The bifunctional and bivalent c-RGD/LHRH and SCS-783/LHRH, the monofunctional and tetravalent c-RGD/c-RGD, and the monofunctional bivalent c-RGD chemically programmed antibodies bound specifically to the isolated integrin receptor proteins as well as to integrins expressed on human melanoma M-21 cells. c-RGD/LHRH, SCS-783/LHRH, and LHRH chemically programmed antibodies bound specifically to the LHRH receptors expressed on human ovarian cancer cells. This approach provides an efficient, versatile, and economically viable route to high-valency therapeutic antibodies that target defined combinations of specific receptors. Additionally, this approach should be applicable to chemically programmed vaccines. (C) 2009 Elsevier Ltd. All rights reserved.
C1 [Barbas, Carlos F., III] Scripps Res Inst, Skaggs Inst Chem Biol, La Jolla, CA 92037 USA.
   Scripps Res Inst, Dept Chem, La Jolla, CA 92037 USA.
   Scripps Res Inst, Dept Mol Biol, La Jolla, CA 92037 USA.
RP Barbas, CF (corresponding author), Scripps Res Inst, Skaggs Inst Chem Biol, 10550 N Torrey Pines Rd, La Jolla, CA 92037 USA.
EM carlos@scripps.edu
FU NATIONAL CANCER INSTITUTEUnited States Department of Health & Human
   ServicesNational Institutes of Health (NIH) - USANIH National Cancer
   Institute (NCI) [R01CA104045] Funding Source: NIH RePORTER; NCI NIH
   HHSUnited States Department of Health & Human ServicesNational
   Institutes of Health (NIH) - USANIH National Cancer Institute (NCI) [R01
   CA104045, R01 CA104045-05] Funding Source: Medline
CR Barbas CF, 1997, SCIENCE, V278, P2085, DOI 10.1126/science.278.5346.2085
   Destito G, 2007, CHEM BIOL, V14, P1152, DOI 10.1016/j.chembiol.2007.08.015
   Devaraj NK, 2007, QSAR COMB SCI, V26, P1253, DOI 10.1002/qsar.200740121
   Eliceiri BP, 1998, MOL MED, V4, P741, DOI 10.1007/BF03401768
   Engel JB, 2007, NAT CLIN PRACT ENDOC, V3, P157, DOI 10.1038/ncpendmet0399
   FRIEDLANDER M, 1995, SCIENCE, V270, P1500, DOI 10.1126/science.270.5241.1500
   Garanger E, 2007, ANTI-CANCER AGENT ME, V7, P552, DOI 10.2174/187152007781668706
   Gavrilyuk JI, 2009, BIOORG MED CHEM LETT, V19, P1421, DOI 10.1016/j.bmcl.2009.01.028
   Guo F, 2006, P NATL ACAD SCI USA, V103, P11009, DOI 10.1073/pnas.0603822103
   Huang WW, 2007, BIOORG MED CHEM LETT, V17, P5783, DOI 10.1016/j.bmcl.2007.08.050
   JARMAN M, 1993, J MED CHEM, V36, P4195, DOI 10.1021/jm00078a008
   Keller G, 2005, CLIN CANCER RES, V11, P5549, DOI 10.1158/1078-0432.CCR-04-2464
   Keller G, 2005, CANCER RES, V65, P5857, DOI 10.1158/0008-5472.CAN-04-3816
   Li LS, 2004, J MED CHEM, V47, P5630, DOI 10.1021/jm049666k
   Liu S, 2007, J AM CHEM SOC, V129, P11232, DOI 10.1021/ja073320s
   Meyer A, 2006, CURR PHARM DESIGN, V12, P2723, DOI 10.2174/138161206777947740
   Nagy A, 2005, BIOL REPROD, V73, P851, DOI 10.1095/biolreprod.105.043489
   Popkov M, 2006, INT J CANCER, V119, P1194, DOI 10.1002/ijc.21924
   Popkov M, 2009, P NATL ACAD SCI USA, V106, P4378, DOI 10.1073/pnas.0900147106
   Rader C, 2003, P NATL ACAD SCI USA, V100, P5396, DOI 10.1073/pnas.0931308100
   Sinha SC, 2007, NAT PROTOC, V2, P449, DOI 10.1038/nprot.2007.3
   Tanaka F, 1999, CHEM COMMUN, P1383, DOI 10.1039/a902337b
   WAGNER J, 1995, SCIENCE, V270, P1797, DOI 10.1126/science.270.5243.1797
   Wong NC, 1998, CLIN EXP METASTAS, V16, P50
   Wu CB, 2007, NAT BIOTECHNOL, V25, P1290, DOI 10.1038/nbt1345
NR 25
TC 35
Z9 35
U1 0
U2 12
PU PERGAMON-ELSEVIER SCIENCE LTD
PI OXFORD
PA THE BOULEVARD, LANGFORD LANE, KIDLINGTON, OXFORD OX5 1GB, ENGLAND
SN 0960-894X
EI 1464-3405
J9 BIOORG MED CHEM LETT
JI Bioorg. Med. Chem. Lett.
PD JUL 15
PY 2009
VL 19
IS 14
BP 3716
EP 3720
DI 10.1016/j.bmcl.2009.05.047
PG 5
WC Chemistry, Medicinal; Chemistry, Organic
SC Pharmacology & Pharmacy; Chemistry
GA 467SL
UT WOS:000267762600002
PM 19497743
OA Green Accepted
DA 2021-05-03
ER

PT J
AU Simpson-Abelson, MR
   Purohit, VS
   Pang, WM
   Iyer, V
   Odunsi, K
   Demmy, TL
   Yokota, SJ
   Loyall, JL
   Kelleher, RJ
   Balu-Iyer, S
   Bankert, RB
AF Simpson-Abelson, Michelle R.
   Purohit, Vivek S.
   Pang, Wing Man
   Iyer, Vandana
   Odunsi, Kunle
   Demmy, Todd L.
   Yokota, Sandra J.
   Loyall, Jenni L.
   Kelleher, Raymond J., Jr.
   Balu-Iyer, Sathy
   Bankert, Richard B.
TI IL-12 delivered intratumorally by multilamellar liposomes reactivates
   memory T cells in human tumor microenvironments
SO CLINICAL IMMUNOLOGY
LA English
DT Article
DE Tumor immunotherapy; T cells; Interleukin-12; Liposomes; SCID mice
ID HUMAN LUNG-TUMOR; IFN-GAMMA; INFILTRATING LYMPHOCYTES;
   CANCER-IMMUNOTHERAPY; SUSTAINED-RELEASE; INTERFERON-GAMMA; 3RD SIGNAL;
   IN-SITU; INTERLEUKIN-12; ACTIVATION
AB Using a novel loading technique, IL-12 is reported here to be efficiently encapsulated within large multilamellar liposomes. The preclinical efficacy of the cytokine loaded liposomes to deliver IL-12 into human tumors and to reactive tumor-associated T cells in situ is tested using a human tumor xenograft model. IL-12 is released in vivo from these liposomes in a biologically active form when injected into tumor xenografts that are established by the subcutaneous implantation of non-disrupted pieces of human lung, breast or ovarian tumors into immunodeficient mice. The histological architecture of the original tumor tissue, including tumor-associated leukocytes, tumor cells and stromal cells is preserved anatomically and the cells remain functionally responsive to cytokines in these xenografts. The local and sustained release of IL-12 into the tumor microenvironment reactivates tumor-associated quiescent effector memory T cells to proliferate, produce and release IFN-gamma resulting in the killing of tumor cells in situ. Very little IL-12 is detected in the serum of mice for up to 5 days after an intratumoral injection of the IL-12 liposomes. We conclude that IL-12 loaded large multilamellar liposomes provide a safe method for the local and sustained delivery of IL-12 to tumors and a therapeutically effective way of reactivating existing tumor-associated T cells in human solid tumor microenvironments. The potential of this local in situ T cell re-stimulation to induce a systemic anti-tumor immunity is discussed. (C) 2009 Elsevier Inc. All rights reserved.
C1 [Simpson-Abelson, Michelle R.; Yokota, Sandra J.; Loyall, Jenni L.; Kelleher, Raymond J., Jr.; Bankert, Richard B.] SUNY Buffalo, Dept Microbiol & Immunol, Buffalo, NY 14214 USA.
   [Simpson-Abelson, Michelle R.; Yokota, Sandra J.; Loyall, Jenni L.; Kelleher, Raymond J., Jr.; Bankert, Richard B.] SUNY Buffalo, Witebsky Ctr Microbial Pathogenesis & Immunol, Buffalo, NY 14214 USA.
   [Purohit, Vivek S.; Pang, Wing Man; Iyer, Vandana; Balu-Iyer, Sathy] SUNY Buffalo, Dept Pharmaceut, Buffalo, NY 14214 USA.
   [Odunsi, Kunle] Roswell Pk Canc Inst, Dept Gynecol Oncol, Buffalo, NY 14263 USA.
   [Demmy, Todd L.] Roswell Pk Canc Inst, Dept Thorac Surg, Buffalo, NY 14263 USA.
RP Bankert, RB (corresponding author), SUNY Buffalo, Dept Microbiol & Immunol, 138 Farber Hall,3435 Main St, Buffalo, NY 14214 USA.
EM rbanker@buffalo.edu
FU NCI NIH HHSUnited States Department of Health & Human ServicesNational
   Institutes of Health (NIH) - USANIH National Cancer Institute (NCI) [R01
   CA131407, R01 CA108970-03, R01 CA108970-02, R01 CA131407-01,
   R-01-CA108970, R01 CA108970-04, R01 CA108970-05, R01 CA108970, R01
   CA131407-02, R-01-CA131407] Funding Source: Medline; NHLBI NIH HHSUnited
   States Department of Health & Human ServicesNational Institutes of
   Health (NIH) - USANIH National Heart Lung & Blood Institute (NHLBI) [R01
   HL070227-07, R01 HL070227-06, HL-70227, R01 HL070227] Funding Source:
   Medline; NIAID NIH HHSUnited States Department of Health & Human
   ServicesNational Institutes of Health (NIH) - USANIH National Institute
   of Allergy & Infectious Diseases (NIAID) [T32 AI007614-07, T32
   AI1007614-07, T32 AI007614-08] Funding Source: Medline; NATIONAL CANCER
   INSTITUTEUnited States Department of Health & Human ServicesNational
   Institutes of Health (NIH) - USANIH National Cancer Institute (NCI)
   [R01CA131407, R01CA108970] Funding Source: NIH RePORTER; NATIONAL HEART,
   LUNG, AND BLOOD INSTITUTEUnited States Department of Health & Human
   ServicesNational Institutes of Health (NIH) - USANIH National Heart Lung
   & Blood Institute (NHLBI) [R01HL070227] Funding Source: NIH RePORTER;
   NATIONAL INSTITUTE OF ALLERGY AND INFECTIOUS DISEASESUnited States
   Department of Health & Human ServicesNational Institutes of Health (NIH)
   - USANIH National Institute of Allergy & Infectious Diseases (NIAID)
   [T32AI007614] Funding Source: NIH RePORTER
CR Agrawal S, 1998, J CLIN INVEST, V102, P1715, DOI 10.1172/JCI3784
   AHL PL, 1994, BBA-BIOMEMBRANES, V1195, P237, DOI 10.1016/0005-2736(94)90262-3
   ALLEN TM, 1989, BIOCHIM BIOPHYS ACTA, V981, P27, DOI 10.1016/0005-2736(89)90078-3
   Appay V, 2006, J IMMUNOL, V177, P1670, DOI 10.4049/jimmunol.177.3.1670
   Atkins MB, 1997, CLIN CANCER RES, V3, P409
   Balasubramanian SV, 2000, PHARMACEUT RES, V17, P344, DOI 10.1023/A:1007561308498
   BALASUBRAMANIAN SV, 2006, Patent No. 2006002195
   Bankert RB, 2001, TRENDS IMMUNOL, V22, P386, DOI 10.1016/S1471-4906(01)01943-3
   BRODERICK, 2006, IMMUNOL INVEST, V35, P1
   Broderick L, 2006, CLIN IMMUNOL, V118, P159, DOI 10.1016/j.clim.2005.09.008
   Broderick L, 2005, J IMMUNOL, V174, P898, DOI 10.4049/jimmunol.174.2.898
   Broderick L, 2006, J IMMUNOL, V177, P3082, DOI 10.4049/jimmunol.177.5.3082
   Brunda M J, 1995, Important Adv Oncol, P3
   BRUNDA MJ, 1994, J LEUKOCYTE BIOL, V55, P280
   Car BD, 1999, TOXICOL PATHOL, V27, P58, DOI 10.1177/019262339902700112
   Chiou SH, 2005, J REPROD IMMUNOL, V67, P35, DOI 10.1016/j.jri.2005.06.002
   COHEN J, 1995, SCIENCE, V270, P908
   Colombo MP, 1996, CANCER RES, V56, P2531
   Curtsinger JM, 1999, J IMMUNOL, V162, P3256
   Derrick TS, 2004, J PHARM SCI-US, V93, P2549, DOI 10.1002/jps.20167
   Dranoff G, 1998, Forum (Genova), V8, P357
   ESTAQUIER J, 1995, J EXP MED, V182, P1759, DOI 10.1084/jem.182.6.1759
   Gallimore A, 1998, J EXP MED, V187, P1383, DOI 10.1084/jem.187.9.1383
   Galon J, 2006, SCIENCE, V313, P1960, DOI 10.1126/science.1129139
   Hess SD, 2003, J IMMUNOL, V170, P400, DOI 10.4049/jimmunol.170.1.400
   Hill HC, 2002, CANCER RES, V62, P7254
   Kawamura T, 1998, J IMMUNOL, V160, P16
   Kieper WC, 2001, J IMMUNOL, V166, P5515, DOI 10.4049/jimmunol.166.9.5515
   Lakowicz J.R., 1999, PRINCIPLES FLUORESCE
   Leonard JP, 1997, BLOOD, V90, P2541
   Nazareth MR, 2007, J IMMUNOL, V178, P5552, DOI 10.4049/jimmunol.178.9.5552
   NOGUCHI Y, 1995, P NATL ACAD SCI USA, V92, P2219, DOI 10.1073/pnas.92.6.2219
   Offringa R, 2006, SCIENCE, V314, P68, DOI 10.1126/science.1133893
   ORANGE JS, 1995, J EXP MED, V181, P901, DOI 10.1084/jem.181.3.901
   Oussoren C, 1997, BBA-BIOMEMBRANES, V1328, P261, DOI 10.1016/S0005-2736(97)00122-3
   Radoja S, 2001, J IMMUNOL, V166, P6074, DOI 10.4049/jimmunol.166.10.6074
   Rosenberg SA, 2005, J IMMUNOL, V175, P6169, DOI 10.4049/jimmunol.175.9.6169
   Salem ML, 2006, J INTERF CYTOK RES, V26, P593, DOI 10.1089/jir.2006.26.593
   Schmidt CS, 2002, J IMMUNOL, V168, P5521, DOI 10.4049/jimmunol.168.11.5521
   Simpson-Abelson MR, 2008, EXPERT OPIN THER TAR, V12, P477, DOI 10.1517/14728222.12.4.477 
   Simpson-Abelson MR, 2008, J IMMUNOL, V180, P7009, DOI 10.4049/jimmunol.180.10.7009
   STERN AS, 1990, P NATL ACAD SCI USA, V87, P6808, DOI 10.1073/pnas.87.17.6808
   Trinchieri G, 2003, NAT REV IMMUNOL, V3, P133, DOI 10.1038/nri1001
   Uzzo RG, 1999, J CLIN INVEST, V104, P769, DOI 10.1172/JCI6775
   Van Slooten ML, 2001, BBA-MOL CELL BIOL L, V1530, P134, DOI 10.1016/S1388-1981(00)00174-8
   Xu DP, 2004, INT J CANCER, V109, P499, DOI 10.1002/ijc.11696
   Yoon C, 2000, EMBO J, V19, P3530, DOI 10.1093/emboj/19.14.3530
   Zajac AJ, 1998, J EXP MED, V188, P2205, DOI 10.1084/jem.188.12.2205
   ZOU JP, 1995, INT IMMUNOL, V7, P1135, DOI 10.1093/intimm/7.7.1135
   Zou WP, 2005, NAT REV CANCER, V5, P263, DOI 10.1038/nrc1586
NR 50
TC 37
Z9 37
U1 0
U2 7
PU ACADEMIC PRESS INC ELSEVIER SCIENCE
PI SAN DIEGO
PA 525 B ST, STE 1900, SAN DIEGO, CA 92101-4495 USA
SN 1521-6616
EI 1521-7035
J9 CLIN IMMUNOL
JI Clin. Immunol.
PD JUL
PY 2009
VL 132
IS 1
BP 71
EP 82
DI 10.1016/j.clim.2009.03.516
PG 12
WC Immunology
SC Immunology
GA 457SY
UT WOS:000266954900008
PM 19395317
OA Green Accepted
DA 2021-05-03
ER

PT J
AU Shen, YH
   Wang, Q
   Zhao, Q
   Zhou, JY
AF Shen, Yihong
   Wang, Qing
   Zhao, Qiong
   Zhou, Jianying
TI Leptin promotes the immune escape of lung cancer by inducing
   proinflammatory cytokines and resistance to apoptosis
SO MOLECULAR MEDICINE REPORTS
LA English
DT Article
DE leptin; human lung cancer; immune escape; prostaglandin; vascular
   endothelial growth factor; transforming growth factor-beta
ID CELL-PROLIFERATION; PROSTATE-CANCER; GROWTH-FACTOR; IMMUNOSUPPRESSIVE
   NETWORKS; RECEPTOR POLYMORPHISMS; OVARIAN-CANCER; GENE; ACTIVATION;
   EXPRESSION; CARCINOMA
AB A growing body of evidence suggests that chronic inflammation contributes to cancer development and progression. Tumor-derived immunoinflammatory cytokines help tumor cells escape immune control and limit the Success of immunotherapy. Leptin has been proven to promote cancer progression by inducing cancer cell proliferation and invasion. However, the proinflammatory effects of leptin on lung cancer cells have not yet been fully elucidated. In this study, we demonstrated that human lung cancer A549 and H157 cells express leptin receptors Ob-Ra and Ob-Rb, and that leptin Stimulation increases the production of immunoinflammatory cytokines: vascular endothelial growth factor (VEGF), interleukin-6 (IL-6) and prostaglandin (PGE2). Moreover, leptin stimulation activated the JAK/STAT3, PI3K/AKT and MEK1/2 signaling pathways, which contributed to VEGF, IL-6 and PGE2 production. Besides increasing immunoinflammatory cytokines, leptin also protected human lung cancer cells from tumor necrosis factor-related apoptosis-induced ligand-mediated cytotoxic death. Thus, we conclude that leptin promotes the immune escape of lung cancer by inducing proinflammatory cytokines and resistance to apoptosis.
C1 [Shen, Yihong; Wang, Qing; Zhao, Qiong; Zhou, Jianying] Zhejiang Univ, Coll Med, Affiliated Hosp 1, Dept Resp Dis, Hangzhou 310003, Zhejiang, Peoples R China.
RP Zhou, JY (corresponding author), Zhejiang Univ, Coll Med, Affiliated Hosp 1, Dept Resp Dis, 79 Qingchun Rd, Hangzhou 310003, Zhejiang, Peoples R China.
EM drzjy@163.com
FU Department of Science and TechnologyDepartment of Science & Technology
   (India) [2005C33013]; Research Fund for Medical Science, Zhejiang
   province, P.R. China. [2006B031]
FX We thank Guohua Luo for expert technical assistance and Dr Hequan Li for
   the critical reading of the manuscript. This work was supported by the
   Department of Science and Technology Grant (no. 2005C33013) and the
   Research Fund for Medical Science (no. 2006B031), Zhejiang province,
   P.R. China.
CR Arenberg D, 2006, J THORAC ONCOL, V1, P287, DOI 10.1097/01243894-200605000-00003
   Balkwill F, 2004, NATURE, V431, P405, DOI 10.1038/431405a
   Ballaz Santiago, 2003, Clin Lung Cancer, V5, P46, DOI 10.3816/CLC.2003.n.021
   Broekhuizen R, 2005, RESP MED, V99, P70, DOI 10.1016/j.rmed.2004.03.029
   Bruno A, 2005, EUR RESPIR J, V26, P398, DOI 10.1183/09031936.05.00092404
   Caldefie-Chezet F, 2005, BIOCHEM BIOPH RES CO, V334, P737, DOI 10.1016/j.bbrc.2005.06.077
   Casado M, 2007, HEPATOLOGY, V45, P631, DOI 10.1002/hep.21556
   Choi JH, 2005, J CLIN ENDOCR METAB, V90, P207, DOI 10.1210/jc.2004-0297
   Clevers H, 2004, CELL, V118, P671, DOI 10.1016/j.cell.2004.09.005
   [杨玲 Yang Ling], 2005, [中国卫生统计, Chinese Journal of Health Statistics], V22, P218
   Duluc D, 2007, BLOOD, V110, P4319, DOI 10.1182/blood-2007-02-072587
   Eliasson B, 1999, EUR J CLIN INVEST, V29, P145, DOI 10.1046/j.1365-2362.1999.00420.x
   Fenton JI, 2006, CARCINOGENESIS, V27, P1507, DOI 10.1093/carcin/bgl018
   Fruhbeck G, 2006, BIOCHEM J, V393, P7, DOI 10.1042/BJ20051578
   Gottfried E, 2008, CYTOKINE GROWTH F R, V19, P65, DOI 10.1016/j.cytogfr.2007.10.008
   Huang L, 2000, Cell Res, V10, P81, DOI 10.1038/sj.cr.7290038
   Kim R, 2006, CANCER RES, V66, P5527, DOI 10.1158/0008-5472.CAN-05-4128
   Kote-Jarai Z, 2003, BJU INT, V92, P109, DOI 10.1046/j.1464-410X.2003.04272.x
   Krysan Kostyantyn, 2006, Anti-Cancer Agents in Medicinal Chemistry, V6, P209, DOI 10.2174/187152006776930882
   Kusmartsev S, 2002, CANCER IMMUNOL IMMUN, V51, P293, DOI 10.1007/s00262-002-0280-8
   Lord GM, 1998, NATURE, V394, P897, DOI 10.1038/29795
   MACDOUGALD OA, 1995, P NATL ACAD SCI USA, V92, P9034, DOI 10.1073/pnas.92.20.9034
   Matsumoto K, 1998, EUR RESPIR J, V12, P387, DOI 10.1183/09031936.98.12020387
   Melen-Mucha Gabriela, 2007, Endokrynol Pol, V58, P2
   Mor G, 2005, P NATL ACAD SCI USA, V102, P7677, DOI 10.1073/pnas.0502178102
   Ogunwobi O, 2006, ENDOCRINOLOGY, V147, P4505, DOI 10.1210/en.2006-0224
   Pai R, 2005, BIOCHEM BIOPH RES CO, V331, P984, DOI 10.1016/j.bbrc.2005.03.236
   Ratta M, 2002, BLOOD, V100, P230, DOI 10.1182/blood.V100.1.230
   Ribeiro R, 2006, EUR J CANCER, V42, P1188, DOI 10.1016/j.ejca.2006.02.004
   Rosenbaum M, 1999, NEW ENGL J MED, V341, P913, DOI 10.1056/NEJM199909163411211
   Saxena NK, 2007, CANCER RES, V67, P2497, DOI 10.1158/0008-5472.CAN-06-3075
   Sharma D, 2006, ENDOCR-RELAT CANCER, V13, P629, DOI 10.1677/erc.1.01169
   Sierra-Honigmann MR, 1998, SCIENCE, V281, P1683, DOI 10.1126/science.281.5383.1683
   Skibola CF, 2004, CANCER EPIDEM BIOMAR, V13, P779
   Slattery ML, 2008, INT J CANCER, V122, P1611, DOI 10.1002/ijc.23135
   Snoussi K, 2006, BMC CANCER, V6, DOI 10.1186/1471-2407-6-38
   Somasundar P, 2004, J SURG RES, V118, P71, DOI 10.1016/j.jss.2004.01.017
   Somasundar P, 2004, J SURG RES, V116, P337, DOI 10.1016/j.jss.2003.09.004
   Stattin P, 2001, J CLIN ENDOCR METAB, V86, P1341, DOI 10.1210/jc.86.3.1341
   Stayner L, 2007, AM J PUBLIC HEALTH, V97, P545, DOI 10.2105/AJPH.2004.061275
   Takeda S, 2002, CELL, V111, P305, DOI 10.1016/S0092-8674(02)01049-8
   Tartaglia LA, 1997, J BIOL CHEM, V272, P6093, DOI 10.1074/jbc.272.10.6093
   Tsuchiya T, 1999, EUR J PHARMACOL, V365, P273, DOI 10.1016/S0014-2999(98)00884-X
   World Health Organization, 2005, PREV CHRON DIS VIT I
   Zou WP, 2005, NAT REV CANCER, V5, P263, DOI 10.1038/nrc1586
NR 45
TC 25
Z9 26
U1 0
U2 12
PU SPANDIDOS PUBL LTD
PI ATHENS
PA POB 18179, ATHENS, 116 10, GREECE
SN 1791-2997
EI 1791-3004
J9 MOL MED REP
JI Mol. Med. Rep.
PD MAR-APR
PY 2009
VL 2
IS 2
BP 295
EP 299
DI 10.3892/mmr_00000099
PG 5
WC Oncology; Medicine, Research & Experimental
SC Oncology; Research & Experimental Medicine
GA 410WT
UT WOS:000263609700026
PM 21475828
OA Bronze
DA 2021-05-03
ER

PT J
AU Coberly, SK
   Chen, FZ
   Armanini, MP
   Chen, Y
   Young, PF
   Mather, JP
   Loo, DT
AF Coberly, Suzanne K.
   Chen, Francine Z.
   Armanini, Mark P.
   Chen, Yan
   Young, Peter F.
   Mather, Jennie P.
   Loo, Deryk T.
TI The RAV12 Monoclonal Antibody Recognizes the N-Linked Glycotope RAAG12
   Expression in Human Normal and Tumor Tissues
SO ARCHIVES OF PATHOLOGY & LABORATORY MEDICINE
LA English
DT Article
ID BREAST-CANCER PATIENTS; GROUP-RELATED ANTIGENS; LEWIS-Y ANTIGEN; MUC1
   PEPTIDE; PHASE-I; IMMUNOTHERAPY; GLYCOSYLATION; LOCALIZATION;
   VACCINATION; ACTIVATION
AB Context.-RAAG12 is a primate-restricted N-linked carbohydrate antigen present on multiple membrane-associated proteins. RAAG12 is recognized by the RAV12 monoclonal antibody. RAV12 binds to RAAG12-expressing gastrointestinal adenocarcinomas, modifies growth factor-mediated signaling, induces oncotic cell death in vitro, and has antitumor activity toward gastrointestinal tumor xenografts.
   Objective.-To determine the expression pattern of RAAG12 in normal and tumor tissue to identify indications for clinical study and potential safety issues.
   Design.-Immunohistochemistry of 36 normal human tissues and a broad range of tumor tissues to profile RAAG12 expression.
   Results.-More than 90% of colon, gastric, and pancreatic adenocarcinomas expressed RAAG12, and expression was uniform in most samples. Expression of RAAG12 at lower frequency and/or uniformity was observed in other cancers, including esophageal, ovarian, liver, breast, and prostate carcinomas and adenocarcinomas. Similar RAAG12 expression was observed between primary and metastatic colon adenocarcinomas. No staining was seen on cardiovascular, endocrine, neuromuscular, hematopoietic, or nervous system tissue from non-tumor-bearing individuals. RAAG12 was expressed on mucosal and glandular/ductal epithelium. The gastrointestinal tract mucosa and pancreatic/biliary ducts displayed the most uniform reactivity. RAAG12 exhibited differential subcellular localization in these normal, compared with tumor, tissues. Normal polarized epithelia primarily displayed apical membrane and cytoplasmic staining, whereas tumors exhibited whole membrane staining that increased with decreasing differentiation.
   Conclusions.-High expression of RAAG12 on tumors of gastrointestinal origin suggests these cancers are appropriate targets for RAV12 therapy. Differential subcellular location of RAAG12 on normal epithelia may limit accessibility of RAV12 to the subset of normal tissues that exhibit antigen expression. (Arch Pathol Lab Med. 2009; 133: 1403-1412)
C1 [Young, Peter F.; Mather, Jennie P.; Loo, Deryk T.] MacroGenics W Inc, Dept Cell Biol, San Francisco, CA 94080 USA.
   [Coberly, Suzanne K.; Chen, Francine Z.; Armanini, Mark P.; Chen, Yan] MacroGenics W Inc, Dept Pathol, San Francisco, CA 94080 USA.
RP Loo, DT (corresponding author), MacroGenics W Inc, Dept Cell Biol, 1 Corp Dr, San Francisco, CA 94080 USA.
EM dloo@ravenbio.com
CR Acres B, 2005, EXPERT REV VACCINES, V4, P493, DOI 10.1586/14760584.4.4.493
   Apostolopoulos V, 2006, BREAST CANCER RES, V8, DOI 10.1186/bcr1505
   de Bono JS, 2004, ANN ONCOL, V15, P1825, DOI 10.1093/annonc/mdh472
   Dettke M, 2000, J LEUKOCYTE BIOL, V68, P511
   Dube DH, 2005, NAT REV DRUG DISCOV, V4, P477, DOI 10.1038/nrd1751
   Fuster MM, 2005, NAT REV CANCER, V5, P526, DOI 10.1038/nrc1649
   Gibson MC, 2003, CURR OPIN CELL BIOL, V15, P747, DOI 10.1016/j.ceb.2003.10.008
   Gilewski T, 2000, CLIN CANCER RES, V6, P1693
   Hakomori S, 1996, CANCER RES, V56, P5309
   Hakomori S, 2002, P NATL ACAD SCI USA, V99, P10231, DOI 10.1073/pnas.172380699
   HELLSTROM I, 1990, CANCER RES, V50, P2183
   Karanikas V, 2001, J IMMUNOTHER, V24, P172, DOI 10.1097/00002371-200103000-00012
   KIM YS, 1986, CANCER RES, V46, P5985
   Klinger M, 2004, CANCER RES, V64, P1087, DOI 10.1158/0008-5472.CAN-03-2435
   Kontani K, 2003, INT J MOL MED, V12, P493
   Langner C, 2004, MODERN PATHOL, V17, P180, DOI 10.1038/modpathol.3800032
   Li JCH, 2007, CANCER RES, V67, P8856, DOI 10.1158/0008-5472.CAN-07-0971
   Loo D, 2007, MOL CANCER THER, V6, P856, DOI 10.1158/1535-7163.MCT-06-0581
   MATHER JP, 2004, Patent No. 10448766
   Muramatsu Takashi, 1993, Glycobiology, V3, P291, DOI 10.1093/glycob/3.4.291
   Parmar H, 2002, ENDOCRINOLOGY, V143, P4886, DOI 10.1210/en.2002-220570
   PERVEZ S, 1989, INT J CANCER, V44, P940, DOI 10.1002/ijc.2910440532
   Rahn JJ, 2001, CANCER, V91, P1973, DOI 10.1002/1097-0142(20010601)91:11<1973::AID-CNCR1222>3.0.CO;2-A
   Ramanathan RK, 2005, CANCER IMMUNOL IMMUN, V54, P254, DOI 10.1007/s00262-004-0581-1
   Scholl SM, 2000, J IMMUNOTHER, V23, P570, DOI 10.1097/00002371-200009000-00007
   WALSH MD, 1994, BRIT J UROL, V73, P256, DOI 10.1111/j.1464-410X.1994.tb07514.x
   Yamamoto K, 2005, ANTICANCER RES, V25, P3575
   Zhang SL, 1997, INT J CANCER, V73, P50, DOI 10.1002/(SICI)1097-0215(19970926)73:1<50::AID-IJC9>3.0.CO;2-0
NR 28
TC 7
Z9 7
U1 0
U2 2
PU COLL AMER PATHOLOGISTS
PI NORTHFIELD
PA C/O KIMBERLY GACKI, 325 WAUKEGAN RD, NORTHFIELD, IL 60093-2750 USA
SN 0003-9985
EI 1543-2165
J9 ARCH PATHOL LAB MED
JI Arch. Pathol. Lab. Med.
PD SEP
PY 2009
VL 133
IS 9
BP 1403
EP 1412
PG 10
WC Medical Laboratory Technology; Medicine, Research & Experimental;
   Pathology
SC Medical Laboratory Technology; Research & Experimental Medicine;
   Pathology
GA 490GC
UT WOS:000269486600017
PM 19722746
DA 2021-05-03
ER

PT J
AU Maeda, D
   Ota, S
   Takazawa, Y
   Aburatani, H
   Nakagawa, S
   Yano, T
   Taketani, Y
   Kodama, T
   Fukayama, M
AF Maeda, Daichi
   Ota, Satoshi
   Takazawa, Yutaka
   Aburatani, Hiroyuki
   Nakagawa, Shunsuke
   Yano, Tetsu
   Taketani, Yuji
   Kodama, Tatsuhiko
   Fukayama, Masashi
TI Glypican-3 expression in clear cell adenocarcinoma of the ovary
SO MODERN PATHOLOGY
LA English
DT Article
DE ovarian clear cell adenocarcinoma; glypican-3; yolk sac tumor
ID ONCOFETAL PROTEIN GLYPICAN-3; DISTINCT-HISTOLOGIC-TYPE; YOLK-SAC TUMORS;
   HEPATOCELLULAR-CARCINOMA; POOR-PROGNOSIS; MARKER; IDENTIFICATION;
   CHEMORESISTANCE; MODULATION; RESISTANCE
AB Glypican-3 is a heparan sulfate proteoglycan that is overexpressed in various neoplasms such as hepatocellular carcinoma, malignant melanoma, and testicular yolk sac tumor. Glypican-3 is currently regarded as a tumor marker and potential target for immunotherapy. To clarify the significance of glypican-3 expression in ovarian clear cell adenocarcinoma, we evaluated glypican-3 expression by immunohistochemistry in nonneoplastic and neoplastic ovaries, and other Mullerian duct derivatives including endometrium in different menstrual phases. Among the benign lesions examined, glypican-3 expression was identified exclusively in the endometrial epithelium in the gestational period. A total of 213 cases of ovarian adenocarcinoma, including 94 clear cell adenocarcinomas, were studied. Glypican-3 expression was observed in 44% of clear cell adenocarcinomas, whereas it was rarely observed in other histological subtypes: mucinous (4%), endometrioid (5%), and serous (11%; P<0.0001). All six ovarian yolk sac tumors showed diffuse immunoreactivity for glypican-3. In cases of clear cell adenocarcinoma, no correlations were found between glypican-3 expression and clinicopathological factors, such as tumor stage, lymph node metastasis, peritoneal dissemination, and death rate. However, glypican-3 expression was significantly associated with poor overall survival in stage III/IV clear cell adenocarcinoma cases. Our results suggest that overexpression of glypican-3 may be related to the development and aggressive behavior of ovarian clear cell adenocarcinoma. Modern Pathology (2009) 22, 824-832; doi: 10.1038/modpathol.2009.40; published online 27 March 2009
C1 [Fukayama, Masashi] Univ Tokyo, Fac Med, Dept Pathol, Bunkyo Ku, Tokyo 1130033, Japan.
   [Aburatani, Hiroyuki] Univ Tokyo, Adv Sci & Technol Res Ctr, Genome Sci Div, Tokyo 1130033, Japan.
   [Nakagawa, Shunsuke; Yano, Tetsu; Taketani, Yuji] Univ Tokyo, Fac Med, Dept Obstet & Gynecol, Tokyo 113, Japan.
   [Kodama, Tatsuhiko] Univ Tokyo, Adv Sci & Technol Res Ctr, Lab Syst Biol & Med, Tokyo 1130033, Japan.
RP Fukayama, M (corresponding author), Univ Tokyo, Fac Med, Dept Pathol, Bunkyo Ku, 7-3-1 Hongo, Tokyo 1130033, Japan.
EM mfukayama-tky@umin.net
FU National Sciences of the National Institute of Biomedical Innovation
   (NIBIO)National Institute of Biomedical Innovation
FX This work was supported by the program for the Promotion of Fundamental
   Studies in Health Sciences of the National Sciences of the National
   Institute of Biomedical Innovation (NIBIO).
CR Aviel-Ronen S, 2008, MODERN PATHOL, V21, P817, DOI 10.1038/modpathol.2008.37
   Baumhoer D, 2008, AM J CLIN PATHOL, V129, P899, DOI 10.1309/HCQWPWD50XHD2DW6
   Capurro M, 2003, GASTROENTEROLOGY, V125, P89, DOI 10.1016/S0016-5085(03)00689-9
   De Cat B, 2003, J CELL BIOL, V163, P625, DOI 10.1083/jcb.200302152
   Devouassoux-Shisheboran M, 1999, HISTOPATHOLOGY, V34, P462
   Esheba GE, 2008, AM J SURG PATHOL, V32, P600, DOI 10.1097/PAS.0b013e31815a565a
   Filmus J, 2001, J CLIN INVEST, V108, P497, DOI 10.1172/JCI13712
   Goff BA, 1996, GYNECOL ONCOL, V60, P412, DOI 10.1006/gyno.1996.0065
   Grisaru S, 2001, DEV BIOL, V231, P31, DOI 10.1006/dbio.2000.0127
   Hippo Y, 2004, CANCER RES, V64, P2418, DOI 10.1158/0008-5472.CAN-03-2191
   Ishiguro T, 2008, CANCER RES, V68, P9832, DOI 10.1158/0008-5472.CAN-08-1973
   ISHIKURA H, 2004, ATLAS OVARIAN TUMOR, P9
   Itamochi H, 2002, OBSTET GYNECOL, V100, P281, DOI 10.1016/S0029-7844(02)02040-9
   Itamochi H, 2008, CANCER SCI, V99, P653, DOI 10.1111/j.1349-7006.2008.00747.x
   KENNEDY AW, 1989, GYNECOL ONCOL, V32, P342, DOI 10.1016/0090-8258(89)90637-9
   Komori H, 2006, CLIN CANCER RES, V12, P2689, DOI 10.1158/1078-0432.CCR-05-2267
   McGuire V, 2002, GYNECOL ONCOL, V84, P399, DOI 10.1006/gyno.2001.6536
   Midorikawa Y, 2003, INT J CANCER, V103, P455, DOI 10.1002/ijc.10856
   Motomura Y, 2006, CANCER RES, V66, P2414, DOI 10.1158/0008-5472.CAN-05-2090
   Nakatsura T, 2004, CLIN CANCER RES, V10, P6612, DOI 10.1158/1078-0432.CCR-04-0348
   Ogawa S, 2000, GYNECOL ONCOL, V77, P298, DOI 10.1006/gyno.2000.5765
   Ota S, 2006, VIRCHOWS ARCH, V449, P308, DOI 10.1007/s00428-006-0238-x
   Pellegrini M, 1998, DEV DYNAM, V213, P431, DOI 10.1002/(SICI)1097-0177(199812)213:4<431::AID-AJA8>3.3.CO;2-Z
   Ramalingam P, 2004, AM J SURG PATHOL, V28, P1499, DOI 10.1097/01.pas.0000138179.87957.32
   SCULLY RE, 1967, CANCER-AM CANCER SOC, V20, P1405, DOI 10.1002/1097-0142(196709)20:9<1405::AID-CNCR2820200907>3.0.CO;2-B
   SCULLY RE, 1999, TUMORS OVARY MALDEVE, P141
   SEIDMAN JD, 2002, BLAUSTEINS PATHOLOGY, P873
   Stadlmann S, 2007, INT J GYNECOL PATHOL, V26, P341, DOI 10.1097/pgp.0b013e31802d692c
   Stigliano I, 2009, BREAST CANCER RES TR, V114, P251, DOI 10.1007/s10549-008-0009-2
   Sugiyama T, 2000, CANCER, V88, P2584, DOI 10.1002/1097-0142(20000601)88:11<2584::AID-CNCR22>3.0.CO;2-5
   Takano M, 2006, BRIT J CANCER, V94, P1369, DOI 10.1038/sj.bjc.6603116
   Tavassoli FA, 2003, PATHOLOGY GENETICS T, P114
   Ulbright TM, 2005, MODERN PATHOL, V18, pS61, DOI 10.1038/modpathol.3800310
   Yamamoto S, 2007, HUM PATHOL, V38, P1074, DOI 10.1016/j.humpath.2006.12.018
   Yamauchi N, 2005, MODERN PATHOL, V18, P1591, DOI 10.1038/modpathol.3800436
   ZIRKER TA, 1989, AM J CLIN PATHOL, V91, P511, DOI 10.1093/ajcp/91.5.511
   Zynger DL, 2006, AM J SURG PATHOL, V30, P1570, DOI 10.1097/01.pas.0000213322.89670.48
NR 37
TC 76
Z9 81
U1 0
U2 2
PU NATURE PUBLISHING GROUP
PI NEW YORK
PA 75 VARICK ST, 9TH FLR, NEW YORK, NY 10013-1917 USA
SN 0893-3952
EI 1530-0285
J9 MODERN PATHOL
JI Mod. Pathol.
PD JUN
PY 2009
VL 22
IS 6
BP 824
EP 832
DI 10.1038/modpathol.2009.40
PG 9
WC Pathology
SC Pathology
GA 451XK
UT WOS:000266504000011
PM 19329941
OA Bronze
DA 2021-05-03
ER

PT J
AU Scarlett, UK
   Cubillos-Ruiz, JR
   Nesbeth, YC
   Martinez, DG
   Engle, X
   Gewirtz, AT
   Ahonen, CL
   Conejo-Garcia, JR
AF Scarlett, Uciane K.
   Cubillos-Ruiz, Juan R.
   Nesbeth, Yolanda C.
   Martinez, Diana G.
   Engle, Xavier
   Gewirtz, Andrew T.
   Ahonen, Cory L.
   Conejo-Garcia, Jose R.
TI In situ Stimulation of CD40 and Toll-like Receptor 3 Transforms Ovarian
   Cancer-Infiltrating Dendritic Cells from Immunosuppressive to
   Immunostimulatory Cells
SO CANCER RESEARCH
LA English
DT Article
ID PERIPHERAL-BLOOD LYMPHOCYTES; VASCULAR LEUKOCYTES; T-CELLS;
   IMMUNOTHERAPY; MATURATION; CONTRIBUTE; RESPONSES; TOXICITY; SUBSETS
AB Boosting therapeutically relevant immunity against lethal epithelial tumors may require targeting tumor-induced immunosuppression on an individualized basis. Here, we show that, in the ovarian carcinoma microenvironment, CD11c(+)MHC-II+ dendritic cells spontaneously engulf tumor materials but, rather than enhancing antitumor immunity, suppress T-cell function. In situ costimulation of CD40 and Toll-like receptor (TLR) 3 on tumor-infiltrating dendritic cells decreased their L-arginase activity, enhanced their production of type I IFN and interleukin-12 (p70), augmented their capacity to process antigens, and up-regulated costimulatory molecules in vivo in mice and in vitro in human dissociated tumors. Synergistic CD40/TLR activation also induced the migration of activated dendritic cells to lymphatic locations and promoted their capacity to present antigens. Correspondingly, without exogenous antigen, combined CD40/TLR agonists boosted measurable T-cell-mediated antitumor immunity and induced the rejection of otherwise lethal i.p. ovarian carcinomas. Our results highlight the potential of transforming tumor-infiltrating dendritic cells (the most abundant leukocyte subset in the solid ovarian carcinoma microenvironment) from an immunosuppressive to an immunostimulatory cell type. Combined administration of synergistic CD40 and TLR3 agonists could enhance their individual therapeutic effects against ovarian and other lethal epithelial cancers. [Cancer Res 2009;69(18):7329-37]
C1 [Scarlett, Uciane K.; Cubillos-Ruiz, Juan R.; Nesbeth, Yolanda C.; Martinez, Diana G.; Engle, Xavier; Ahonen, Cory L.; Conejo-Garcia, Jose R.] Dartmouth Med Sch, Dept Microbiol & Immunol, Lebanon, NH USA.
   [Conejo-Garcia, Jose R.] Dartmouth Med Sch, Dept Med, Lebanon, NH USA.
   [Gewirtz, Andrew T.] Emory Univ, Dept Pathol, Atlanta, GA 30322 USA.
RP Conejo-Garcia, JR (corresponding author), 640 W Borwell,HB 7556,1 Med Ctr Dr, Lebanon, NH 03766 USA.
EM Jose.R.Conejo-Garcia@Dartmouth.edu
RI Conejo-Garcia, Jose R/V-1897-2019
OI Conejo-Garcia, Jose R/0000-0001-6431-4074
FU Liz-Tilberis Award; National Cancer InstituteUnited States Department of
   Health & Human ServicesNational Institutes of Health (NIH) - USANIH
   National Cancer Institute (NCI) [RO1CA124515]; NIHUnited States
   Department of Health & Human ServicesNational Institutes of Health (NIH)
   - USA [T32AI007363]; NATIONAL CANCER INSTITUTEUnited States Department
   of Health & Human ServicesNational Institutes of Health (NIH) - USANIH
   National Cancer Institute (NCI) [R01CA124515, R21CA132026] Funding
   Source: NIH RePORTER; NATIONAL INSTITUTE OF ALLERGY AND INFECTIOUS
   DISEASESUnited States Department of Health & Human ServicesNational
   Institutes of Health (NIH) - USANIH National Institute of Allergy &
   Infectious Diseases (NIAID) [T32AI007363] Funding Source: NIH RePORTER
FX Grant support: 2006-2011 Liz-Tilberis Award and National Cancer
   Institute grant RO1CA124515; NIH training grant T32AI007363 (U.K.
   Scarlett).; The costs of publication of this article were defrayed in
   part by the payment of page charges. This article must therefore be
   hereby marked advertisement in accordance with 18 U.S.C. Section 1734
   solely to indicate this fact.; We thank the NIH Tetramer Core Facility
   for providing the tetramer, R.J. Noelle for providing reagents and
   critical expertise, and Pfizer for providing the human anti-CD40 Ab.
CR Ahonen CL, 2004, J EXP MED, V199, P775, DOI 10.1084/jem.20031591
   Ahonen CL, 2008, BLOOD, V111, P3116, DOI 10.1182/blood-2007-09-114371
   Balint K, 2008, ADV EXP MED BIOL, V622, P273, DOI 10.1007/978-0-387-68969-2_22
   Conejo-Garcia JR, 2004, NAT MED, V10, P950, DOI 10.1038/nm1097
   Conejo-Garcia JR, 2005, BLOOD, V105, P679, DOI 10.1182/blood-2004-05-1906
   Coukos G, 2005, EXPERT OPIN BIOL TH, V5, P1193, DOI 10.1517/14712598.5.9.1193
   Coukos G, 2007, ADV EXP MED BIOL, V590, P185
   Cubillos-Ruiz JR, 2009, J CLIN INVEST, V119, P2231, DOI 10.1172/JCI37716
   Curiel TJ, 2003, NAT MED, V9, P562, DOI 10.1038/nm863
   Edwards AD, 2003, EUR J IMMUNOL, V33, P827, DOI 10.1002/eji.200323797
   Forero-Torres A, 2006, J CLIN ONCOL, V24, p430S
   Giantonio BJ, 2001, INVEST NEW DRUG, V19, P89, DOI 10.1023/A:1006458232384
   Guebre-Xabier M, 2003, J VIROL, V77, P5218, DOI 10.1128/JVI.77.9.5218-5225.2003
   Huarte E, 2008, CANCER RES, V68, P7684, DOI 10.1158/0008-5472.CAN-08-1167
   Hung CF, 2007, GENE THER, V14, P921, DOI 10.1038/sj.gt.3302913
   Hunter TB, 2007, SCAND J IMMUNOL, V65, P479, DOI 10.1111/j.1365-3083.2007.01927.x
   Ishida T, 1998, J IMMUNOL, V161, P4842
   Jemal A, 2008, CA-CANCER J CLIN, V58, P71, DOI 10.3322/CA.2007.0010
   Kadowaki N, 2001, J EXP MED, V194, P863, DOI 10.1084/jem.194.6.863
   Liu QY, 2009, J IMMUNOL, V182, P6207, DOI 10.4049/jimmunol.0803926
   McSorley SJ, 2002, J IMMUNOL, V169, P3914, DOI 10.4049/jimmunol.169.7.3914
   Melief CJM, 2008, IMMUNITY, V29, P372, DOI 10.1016/j.immuni.2008.08.004
   Norian LA, 2009, CANCER RES, V69, P3086, DOI 10.1158/0008-5472.CAN-08-2826
   Ramakrishna V, 2003, INT IMMUNOL, V15, P751, DOI 10.1093/intimm/dxg074
   Rosenberg SA, 2004, NAT MED, V10, P909, DOI 10.1038/nm1100
   Santin AD, 2001, GYNECOL OBSTET INVES, V51, P254, DOI 10.1159/000058060
   Schondorf T, 1998, J SOC GYNECOL INVEST, V5, P102, DOI 10.1016/S1071-5576(97)00112-3
   Vonderheide RH, 2007, J CLIN ONCOL, V25, P876, DOI 10.1200/JCO.2006.08.3311
   Wang RF, 2008, ONCOGENE, V27, P181, DOI 10.1038/sj.onc.1210906
   Zhang L, 2003, NEW ENGL J MED, V348, P203, DOI 10.1056/NEJMoa020177
   Zhou F, 2005, HEPATOLOGY, V42, P372, DOI 10.1002/hep.20802
NR 31
TC 92
Z9 94
U1 0
U2 8
PU AMER ASSOC CANCER RESEARCH
PI PHILADELPHIA
PA 615 CHESTNUT ST, 17TH FLOOR, PHILADELPHIA, PA 19106-4404 USA
SN 0008-5472
EI 1538-7445
J9 CANCER RES
JI Cancer Res.
PD SEP 15
PY 2009
VL 69
IS 18
BP 7329
EP 7337
DI 10.1158/0008-5472.CAN-09-0835
PG 9
WC Oncology
SC Oncology
GA 496FC
UT WOS:000269954000027
PM 19738057
OA Green Accepted, Bronze
DA 2021-05-03
ER

PT J
AU Helgadottir, H
   Andersson, E
   Villabona, L
   Kanter, L
   van der Zanden, H
   Haasnoot, GW
   Seliger, B
   Bergfeldt, K
   Hansson, J
   Ragnarsson-Olding, B
   Kiessling, R
   Masucci, GV
AF Helgadottir, Hildur
   Andersson, Emilia
   Villabona, Lisa
   Kanter, Lena
   van der Zanden, Henk
   Haasnoot, Geert W.
   Seliger, Barbara
   Bergfeldt, Kjell
   Hansson, Johan
   Ragnarsson-Olding, Boel
   Kiessling, Rolf
   Masucci, Giuseppe Valentino
TI The common Scandinavian human leucocyte antigen ancestral haplotype 62.1
   as prognostic factor in patients with advanced malignant melanoma
SO CANCER IMMUNOLOGY IMMUNOTHERAPY
LA English
DT Article
DE HLA; Ancestral haplotype 62.1; Malignant melanoma; Survival; Cox
   analysis
ID HLA CLASS-I; METASTATIC MELANOMA; MOLECULAR ANALYSIS; TUMOR ESCAPE;
   T-CELLS; ASSOCIATION; EXPRESSION; FREQUENCY; MHC; OVARIAN
AB We have previously demonstrated an association of the human leukocyte antigen (HLA), HLA-A2 allele with ovarian and prostate cancer mortality as well as a segregation of the ancestral HLA haplotype (AHH) 62.1 [(A2) B15 Cw3 DRB1*04] in patients with stage III-IV serous ovarian cancer. The objective of the present study was to determine the role of the HLA phenotype on the prognosis in stage III-IV malignant melanoma patients.
   A cohort of metastatic malignant melanoma patients (n = 91), in stage III (n = 26) or IV (n = 65) were analysed for HLA-A, -B, -Cw and -DRB1 types by PCR/sequence-specific primer method. The frequencies of HLA alleles in the patients were compared to that of healthy Swedish bone marrow donors. The effect of HLA types on prognosis was defined by Kaplan-Meier and Cox analysis.
   The presence of the AHH 62.1 in clinical stage IV patients was significantly and independently associated with the worst survival rate recorded from the appearance of metastasis (HR = 2.14; CI = 1.02-4.4; P = 0.04). In contrast, the period from the primary diagnosis to metastasis was the longest in patients with this haplotype (HR = 0.40; CI = 0.17-0.90; P = 0.02).
   Melanoma patients in our cohort with 62.1 AHH which is associated with autoimmune diseases have an initial strong anti-tumour control with longer metastasis-free period. These patients have rapid progression after the appearance of metastasis, responding poorly to chemo- or/and immunotherapy. This apparently paradoxical clinical process could be due to the interplay between tumour clones escape and immune surveillance ending up with a rapid disease progression.
C1 [Helgadottir, Hildur; Andersson, Emilia; Villabona, Lisa; Kanter, Lena; Bergfeldt, Kjell; Hansson, Johan; Ragnarsson-Olding, Boel; Kiessling, Rolf; Masucci, Giuseppe Valentino] Karolinska Univ Hosp, Dept Oncol Pathol, Karolinska Inst, Radiumhemmet, S-17176 Stockholm, Sweden.
   [van der Zanden, Henk] Europdonor Fdn, Leiden, Netherlands.
   [van der Zanden, Henk; Haasnoot, Geert W.] Leiden Univ, Dept Immunohematol & Blood Transfus, Med Ctr, Leiden, Netherlands.
   [Seliger, Barbara] Univ Halle Wittenberg, Inst Med Immunol, Halle, Germany.
RP Masucci, GV (corresponding author), Karolinska Univ Hosp, Dept Oncol Pathol, Karolinska Inst, Radiumhemmet, S-17176 Stockholm, Sweden.
EM giuseppe.masucci@ki.se
RI Bergfeldt, Kjell/C-3581-2012; Villabona, Lisa/F-5776-2018; Masucci,
   Giuseppe/A-5597-2008
OI Helgadottir, Hildur/0000-0002-0735-4771; Villabona,
   Lisa/0000-0001-7702-4754; Masucci, Giuseppe/0000-0002-9583-2306;
   Seliger, Barbara/0000-0002-5544-4958
FU Cancer Society in Stockholm; King Gustaf V Jubilee Fund; Swedish Cancer
   SocietySwedish Cancer Society; Karolinska Institute/Stockholm County
   ALFKarolinska Institutet; Deutsche Forschungsgemeinschaft (DFG)German
   Research Foundation (DFG) [Se-585-10]; NordForsk [040226]
FX This study was mainly supported by grants from the Cancer Society in
   Stockholm and the King Gustaf V Jubilee Fund and the Swedish Cancer
   Society, the Karolinska Institute/Stockholm County ALF grant and the
   Deutsche Forschungsgemeinschaft (DFG) Se-585-10 (BS). We are also
   grateful for the financial support provided by the motility grant
   #040226# from "NordForsk, Holbergs gate 1, NO-0166 Oslo, NORWAY" to the
   NCEV network project. We thank Dr. Raja Choudhury for the reviewing of
   the manuscript.
CR Anichini A, 2006, CANCER RES, V66, P6405, DOI 10.1158/0008-5472.CAN-06-0854
   Bain C, 1997, BRIT J CANCER, V75, P283, DOI 10.1038/bjc.1997.46
   Browning M, 1997, EUR J IMMUNOGENET, V24, P295
   BURMESTER GR, 1995, ANNU REV IMMUNOL, V13, P229, DOI 10.1146/annurev.immunol.13.1.229
   Cabrera T, 2007, CANCER IMMUNOL IMMUN, V56, P709, DOI 10.1007/s00262-006-0226-7
   Campillo JA, 2006, IMMUNOGENETICS, V57, P926, DOI 10.1007/s00251-005-0065-2
   Cortes J, 1998, LEUKEMIA, V12, P455, DOI 10.1038/sj.leu.2400965
   COULIE PG, 1992, INT J CANCER, V50, P289, DOI 10.1002/ijc.2910500220
   CUDWORTH AG, 1979, LANCET, V2, P389
   De Petris L, 2004, MED ONCOL, V21, P49, DOI 10.1385/MO:21:1:49
   DEGLIESPOSTI MA, 1992, HUM IMMUNOL, V34, P242, DOI 10.1016/0198-8859(92)90023-G
   Dunn GP, 2002, NAT IMMUNOL, V3, P991, DOI 10.1038/ni1102-991
   FALLINGBORG J, 1986, ACTA MED SCAND, V220, P375
   Flores-Villanueva PO, 2003, J IMMUNOL, V170, P1925, DOI 10.4049/jimmunol.170.4.1925
   Gamzatova Z, 2007, TISSUE ANTIGENS, V70, P205, DOI 10.1111/j.1399-0039.2007.00875.x
   Gamzatova Z, 2006, GYNECOL ONCOL, V103, P145, DOI 10.1016/j.ygyno.2006.02.004
   HILL AVS, 1991, NATURE, V352, P595, DOI 10.1038/352595a0
   HILL AVS, 1992, NATURE, V360, P434, DOI 10.1038/360434a0
   Hunter KW, 2003, CANCER LETT, V200, P97, DOI 10.1016/S0304-3835(03)00420-8
   IAFFAIOLI RV, 1985, INT J CANCER, V35, P581, DOI 10.1002/ijc.2910350503
   Jovic V, 2001, TUMORI J, V87, P324
   Khong HT, 2002, NAT IMMUNOL, V3, P999, DOI 10.1038/ni1102-999
   Kim R, 2007, IMMUNOLOGY, V121, P1, DOI 10.1111/j.1365-2567.2007.02587.x
   Kostyuchek D. F., 2006, Arkhiv Patologii, V68, P3
   Lee JE, 1996, J IMMUNOTHER, V19, P381, DOI 10.1097/00002371-199609000-00008
   Lindstrom LS, 2007, LANCET ONCOL, V8, P1001, DOI 10.1016/S1470-2045(07)70282-6
   Lombardi ML, 1998, J IMMUNOTHER, V21, P435, DOI 10.1097/00002371-199811000-00005
   Lu CC, 2003, INT J CANCER, V103, P745, DOI 10.1002/ijc.10861
   Luongo V, 2004, TISSUE ANTIGENS, V64, P84, DOI 10.1111/j.0001-2815.2004.00250.x
   Maeurer MJ, 1996, CLIN CANCER RES, V2, P641
   MUELLERECKHARDT G, 1984, INT J CANCER, V34, P751, DOI 10.1002/ijc.2910340603
   Naumova E, 2007, CANCER IMMUNOL IMMUN, V56, P95, DOI 10.1007/s00262-006-0151-9
   PARHAM P, 1990, SCAND J RHEUMATOL, P11
   Piazza A., 1994, HIST GEOGRAPHY HUMAN
   Planelles D, 2006, BRIT J DERMATOL, V154, P261, DOI 10.1111/j.1365-2133.2005.06896.x
   Rees RC, 1999, CANCER IMMUNOL IMMUN, V48, P374, DOI 10.1007/s002620050589
   ROSENBERG SA, 1988, NEW ENGL J MED, V319, P1676, DOI 10.1056/NEJM198812223192527
   RUNGE LA, 1986, J RHEUMATOL, V13, P39
   Schipper RF, 1997, HUM IMMUNOL, V52, P54, DOI 10.1016/S0198-8859(96)00257-1
   Schipper RF, 1998, HUM IMMUNOL, V59, P518, DOI 10.1016/S0198-8859(98)00054-8
   Seliger B, 2005, BIODRUGS, V19, P347, DOI 10.2165/00063030-200519060-00002
   So T, 2001, LUNG CANCER-J IASLC, V32, P39, DOI 10.1016/S0169-5002(00)00204-X
   Sosman JA, 2002, J CLIN ONCOL, V20, P2067, DOI 10.1200/JCO.2002.08.072
   SVEJGAARD A, 1994, TISSUE ANTIGENS, V43, P18, DOI 10.1111/j.1399-0039.1994.tb02291.x
   TOWNSEND ARM, 1985, CELL, V42, P457, DOI 10.1016/0092-8674(85)90103-5
   Windsor L, 2005, GENES IMMUN, V6, P298, DOI 10.1038/sj.gene.6364210
   Yunis EJ, 2003, TISSUE ANTIGENS, V62, P1, DOI 10.1034/j.1399-0039.2003.00098.x
NR 47
TC 9
Z9 9
U1 0
U2 1
PU SPRINGER
PI NEW YORK
PA ONE NEW YORK PLAZA, SUITE 4600, NEW YORK, NY, UNITED STATES
SN 0340-7004
EI 1432-0851
J9 CANCER IMMUNOL IMMUN
JI Cancer Immunol. Immunother.
PD OCT
PY 2009
VL 58
IS 10
BP 1599
EP 1608
DI 10.1007/s00262-009-0669-8
PG 10
WC Oncology; Immunology
SC Oncology; Immunology
GA 474OS
UT WOS:000268294400007
PM 19214504
DA 2021-05-03
ER

PT J
AU Barber, A
   Sentman, CL
AF Barber, Amorette
   Sentman, Charles L.
TI Chimeric NKG2D T Cells Require Both T Cell- and Host-Derived Cytokine
   Secretion and Perforin Expression to Increase Tumor Antigen Presentation
   and Systemic Immunity
SO JOURNAL OF IMMUNOLOGY
LA English
DT Article
ID OVARIAN-CANCER; ADOPTIVE IMMUNOTHERAPY; METASTATIC MELANOMA; ANTITUMOR
   IMMUNITY; INTERFERON-GAMMA; DENDRITIC CELLS; NK CELLS; RECEPTOR;
   THERAPY; LYMPHODEPLETION
AB Treatment of mice bearing established ovarian tumors with T cells expressing chimeric NKG2D receptors (chNKG2D) develop protective host immune responses to tumor Ags. In this study, the mechanisms that chNKG2D T cells require to induce host immunity against ovarian tumors and which of the host immune cells are involved in tumor elimination were determined. Treatment with chNKG2D T cells led to a sustained, increased IFN-gamma production by host NK, CD4(+), and CD8(+) T cells in the spleen and at the tumor site and this continued for many weeks after T cell injection. Tumor Ag presentation was enhanced in chNKG2D T cell-treated mice, and there were greater numbers of tumor-specific T cells at the tumor site and in draining lymph nodes after treatment with chNKG2D T cells. The increase in host cell cytokine secretion and Ag presentation was dependent on chNKG2D T cell-derived perforin, IFN-gamma, and GM-CSF. Host immune mechanisms were involved in tumor elimination because inhibition of tumor growth was limited in mice that lacked perforin, IFN-gamma, NK cells, or T and B cells (Rag1(-/-)). There was no role for host-derived GM-CSF or CD1-dependent NKT cells, because mice deficient in these were able to clear tumors as well as treated wild-type B6 mice. In summary, chNKG2D T cells required both cytotoxicity and cytokine secretion as well as the participation of host immune cells for development of a host antitumor immune response and complete efficacy. The Journal of Immunology, 2009, 183: 2365-2372.
C1 [Barber, Amorette; Sentman, Charles L.] Dartmouth Med Sch, Dept Microbiol & Immunol, Lebanon, NH 03756 USA.
RP Sentman, CL (corresponding author), Dartmouth Med Sch, Dept Microbiol & Immunol, 6W Borwell Bldg,1 Med Ctr Dr, Lebanon, NH 03756 USA.
EM charles.sentman@dartmouth.edu
FU Department of Microbiology and Immunology; National Institutes of
   HealthUnited States Department of Health & Human ServicesNational
   Institutes of Health (NIH) - USA [T32 AI07363, CA130911]; Dartmouth
   College; NATIONAL CANCER INSTITUTEUnited States Department of Health &
   Human ServicesNational Institutes of Health (NIH) - USANIH National
   Cancer Institute (NCI) [P30CA023108, R01CA130911] Funding Source: NIH
   RePORTER; NATIONAL INSTITUTE OF ALLERGY AND INFECTIOUS DISEASESUnited
   States Department of Health & Human ServicesNational Institutes of
   Health (NIH) - USANIH National Institute of Allergy & Infectious
   Diseases (NIAID) [T32AI007363] Funding Source: NIH RePORTER
FX This study was supported in part by grants front the Department of
   Microbiology and Immunology and the National Institutes of Health
   (Grants T32 AI07363 and CA 130911). A.B. was supported by a John H.
   Copenhaver, Jr., and William H. Thomas, M.D., Fellowship front Dartmouth
   College.
CR Barber A, 2008, J IMMUNOL, V180, P72, DOI 10.4049/jimmunol.180.1.72
   Barber A, 2007, CANCER RES, V67, P5003, DOI 10.1158/0008-5472.CAN-06-4047
   Barber MA, 2007, J IMMUNOL, V178, P6140, DOI 10.4049/jimmunol.178.10.6140
   Blankenstein T, 2003, CURR OPIN IMMUNOL, V15, P148, DOI 10.1016/S0952-7915(03)00007-4
   Borchers MT, 2006, INFECT IMMUN, V74, P2578, DOI 10.1128/IAI.74.5.2578-2586.2006
   Bryceson YT, 2008, EUR J IMMUNOL, V38, P2957, DOI 10.1002/eji.200838833
   Dudley ME, 2008, J CLIN ONCOL, V26, P5233, DOI 10.1200/JCO.2008.16.5449
   Dudley ME, 2005, J CLIN ONCOL, V23, P2346, DOI 10.1200/JCO.2005.00.240
   Ferrantini M, 2008, CYTOKINE GROWTH F R, V19, P93, DOI 10.1016/j.cytogfr.2007.10.003
   Gattinoni L, 2005, J EXP MED, V202, P907, DOI 10.1084/jem.20050732
   Gattinoni L, 2006, NAT REV IMMUNOL, V6, P383, DOI 10.1038/nri1842
   Grundy MA, 2006, EXP CELL RES, V312, P3920, DOI 10.1016/j.yexcr.2006.08.019
   Huang B, 2005, CANCER RES, V65, P5009, DOI 10.1158/0008-5472.CAN-05-0784
   Huarte E, 2008, CANCER RES, V68, P7684, DOI 10.1158/0008-5472.CAN-08-1167
   June CH, 2007, J CLIN INVEST, V117, P1204, DOI 10.1172/JCI31446
   Leen AM, 2007, ANNU REV IMMUNOL, V25, P243, DOI 10.1146/annurev.immunol.25.022106.141527
   Mantovani A, 2008, LANCET, V371, P771, DOI 10.1016/S0140-6736(08)60241-X
   Marth C, 2006, INT J GYNECOL CANCER, V16, P1522, DOI 10.1111/j.1525-1438.2006.00622.x
   Mistry AR, 2007, IMMUNOLOGY, V121, P439, DOI 10.1111/j.1365-2567.2007.02652.x
   Muranski P, 2006, NAT CLIN PRACT ONCOL, V3, P668, DOI 10.1038/ncponc0666
   Nausch N, 2008, ONCOGENE, V27, P5944, DOI 10.1038/onc.2008.272
   PujadeLauraine E, 1996, J CLIN ONCOL, V14, P343, DOI 10.1200/JCO.1996.14.2.343
   Rosenberg SA, 2008, NAT REV CANCER, V8, P299, DOI 10.1038/nrc2355
   Sentman CL, 2006, ADV CANCER RES, V95, P249, DOI 10.1016/S0065-230X(06)95007-6
   Tey SK, 2006, IMMUNOL CELL BIOL, V84, P281, DOI 10.1111/j.1440-1711.2006.01441.x
   Uchi H, 2006, ADV IMMUNOL, V90, P215, DOI 10.1016/S0065-2776(06)90006-6
   Williams KM, 2008, BEST PRACT RES CL HA, V21, P579, DOI 10.1016/j.beha.2008.06.003
   Zhang T, 2005, BLOOD, V106, P1544, DOI 10.1182/blood-2004-11-4365
   Zhang T, 2007, CANCER RES, V67, P11029, DOI 10.1158/0008-5472.CAN-07-2251
   Zhang T, 2006, CANCER RES, V66, P5927, DOI 10.1158/0008-5472.CAN-06-0130
NR 30
TC 30
Z9 31
U1 0
U2 1
PU AMER ASSOC IMMUNOLOGISTS
PI BETHESDA
PA 9650 ROCKVILLE PIKE, BETHESDA, MD 20814 USA
SN 0022-1767
EI 1550-6606
J9 J IMMUNOL
JI J. Immunol.
PD AUG 15
PY 2009
VL 183
IS 4
BP 2365
EP 2372
DI 10.4049/jimmunol.0900721
PG 8
WC Immunology
SC Immunology
GA 482RN
UT WOS:000268906500022
PM 19625653
OA Green Accepted, Bronze
DA 2021-05-03
ER

PT J
AU Fewell, JG
   Matar, MM
   Rice, JS
   Brunhoeber, E
   Slobodkin, G
   Pence, C
   Worker, M
   Lewis, DH
   Anwer, K
AF Fewell, Jason G.
   Matar, Majed M.
   Rice, Jennifer S.
   Brunhoeber, Elaine
   Slobodkin, Gregory
   Pence, Casey
   Worker, Miranda
   Lewis, Danny H.
   Anwer, Khursheed
TI Treatment of disseminated ovarian cancer using nonviral interleukin-12
   gene therapy delivered intraperitoneally
SO JOURNAL OF GENE MEDICINE
LA English
DT Article
DE gene therapy; interleukin-12; nonviral; ovarian cancer; PEI; polymer
ID RECOMBINANT HUMAN INTERLEUKIN-12; RENAL-CELL CARCINOMA; PHASE-I TRIAL;
   TUMOR-GROWTH; PERITONEAL CARCINOMATOSIS; ENCODING INTERLEUKIN-12;
   COMBINATION THERAPY; GAMMA PRODUCTION; MOUSE MODEL; CHEMOTHERAPY
AB Background The poor prognosis associated with ovarian cancer is primarily the result of delayed diagnosis and the lack of an effective treatment for advanced disease. Use of novel immunotherapy strategies are being evaluated that work to enhance local and systemic immune responses against cancer cells and can possibly work together with traditional cytotoxic chemotherapy regimens to produce more effective treatment options.
   Methods In the present study, we describe a gene-based therapy whereby the anticancer cytokine interleukin-12 gene (pmIL-12) is formulated with a synthetic polymeric delivery vehicle (PPC) and administered intraperitoneally into a mouse model of disseminated ovarian cancer.
   Results The administration of pmIL-12/PPC in tumor-bearing mice was associated with a shift towards a Th1 immune state, including significant increases in murine IL-12 (mIL-12) and interferon (IFN)-gamma (mIFN-gamma) in ascites fluid, with little change in systemic levels of these proteins. The mIL-12 protein was detectable for several days and could be reintroduced with subsequent injections. We show that treatment delayed the onset of ascites formation and improved survival in a dose-dependent manner. A significant decrease in vascular endothelial growth factor was associated with pmIL-12/PPC delivery and believed to play a predominant role in inhibiting ascites accumulation. Administration of pmIL-12/PPC was associated with minimal toxicity and, when combined with standard chemotherapies, resulted in additive improvement in survival.
   Conclusions Taken together, these results suggest that pmIL-12/PPC may be an effective strategy for inhibiting progression of disseminated ovarian cancer and may offer a new option for treatment of advanced disease that can be used to complement standard therapies. Copyright (C) 2009 John Wiley & Sons, Ltd.
C1 [Fewell, Jason G.; Matar, Majed M.; Rice, Jennifer S.; Brunhoeber, Elaine; Slobodkin, Gregory; Pence, Casey; Worker, Miranda; Lewis, Danny H.; Anwer, Khursheed] EGEN Inc, Huntsville, AL 35806 USA.
RP Fewell, JG (corresponding author), EGEN Inc, 601 Genome Way,Ste 3100, Huntsville, AL 35806 USA.
EM jfewell@egeninc.com
CR American Cancer Society, 2008, CANC FACTS FIG 2008
   Anwer K, 2003, CRIT REV THER DRUG, V20, P249, DOI 10.1615/CritRevTherDrugCarrierSyst.v20.i4.10
   Anwer K, 2000, CANCER GENE THER, V7, P1156, DOI 10.1038/sj.cgt.7700218
   ANWER K, 2007, MOL THER, V15, pS69
   Bast RC, 2000, INT J GYNECOL CANCER, V10, P2, DOI 10.1046/j.1525-1438.2000.99502.x
   Bozkurt N, 2006, INT J GYNECOL CANCER, V16, P83, DOI 10.1111/j.1525-1438.2006.00464.x
   Bracci L, 2007, ANN NY ACAD SCI, V1112, P256, DOI 10.1196/annals.1415.030
   Duda DG, 2000, CANCER RES, V60, P1111
   Fewell JG, 2005, J CONTROL RELEASE, V109, P288, DOI 10.1016/j.jconrel.2005.09.024
   Freedman RS, 1998, CYTOKINES CELL MOL T, V4, P121
   Gollob JA, 2003, J CLIN ONCOL, V21, P2564, DOI 10.1200/JCO.2003.12.119
   Han S, 2000, MOL THER, V2, P302, DOI 10.1006/mthe.2000.0142
   Hasenburg A, 2000, CANCER GENE THER, V7, P839, DOI 10.1038/sj.cgt.7700192
   Hurwitz H, 2005, ONCOLOGY-BASEL, V69, P17, DOI 10.1159/000088480
   Ichim CV, 2005, J TRANSL MED, V3, DOI 10.1186/1479-5876-3-8
   Imboden M, 2003, HUM GENE THER, V14, P1037, DOI 10.1089/104303403322124765
   Janat-Amsbury MM, 2006, ANTICANCER RES, V26, P3223
   King PD, 2001, ONCOLOGIST, V6, P162, DOI 10.1634/theoncologist.6-2-162
   Kusuda T, 2005, ONCOL REP, V13, P1153
   Lenzi R, 2002, CLIN CANCER RES, V8, P3686
   Lenzi R, 2007, J TRANSL MED, V5, DOI 10.1186/1479-5876-5-66
   Leonard JP, 1997, BLOOD, V90, P2541
   Li CY, 2005, CELL MOL IMMUNOL, V2, P81
   Li SL, 2002, J NATL CANCER I, V94, P762
   Louis MH, 2006, CANCER GENE THER, V13, P367, DOI 10.1038/sj.cgt.7700893
   MAHATO RI, 2000, MOL THER, V4, P130
   Mendiratta SK, 2000, HUM GENE THER, V11, P1851, DOI 10.1089/10430340050129477
   Mesiano S, 1998, AM J PATHOL, V153, P1249, DOI 10.1016/S0002-9440(10)65669-6
   Motzer RJ, 2001, J INTERF CYTOK RES, V21, P257, DOI 10.1089/107999001750169934
   Mullins DW, 1998, IMMUNOPHARM IMMUNOT, V20, P473, DOI 10.3109/08923979809031511
   Mullins DW, 1999, J IMMUNOL, V162, P6811
   NAGY JA, 1995, CANCER RES, V55, P360
   NASTALA CL, 1994, J IMMUNOL, V153, P1697
   Oshikawa K, 2001, HUM GENE THER, V12, P149, DOI 10.1089/104303401750061212
   Pressley JS, 2006, CANCER INVEST, V24, P351, DOI 10.1080/07357900600705276
   Quezada A, 2004, J PHARM PHARMACOL, V56, P177, DOI 10.1211/0022357022584
   Robertson MJ, 1996, ONCOLOGIST, V1, P88
   Roby KF, 2000, CARCINOGENESIS, V21, P585, DOI 10.1093/carcin/21.4.585
   Rook AH, 1999, BLOOD, V94, P902, DOI 10.1182/blood.V94.3.902.415k23_902_908
   Salem ML, 2006, J INTERF CYTOK RES, V26, P593, DOI 10.1089/jir.2006.26.593
   Sangro B, 2004, J CLIN ONCOL, V22, P1389, DOI 10.1200/JCO.2004.04.059
   Schumacher JJ, 2007, CANCER RES, V67, P3683, DOI 10.1158/0008-5472.CAN-06-3608
   Schuster Manfred, 2006, Biotechnology Journal, V1, P138, DOI 10.1002/biot.200500044
   Sonawane ND, 2003, J BIOL CHEM, V278, P44826, DOI 10.1074/jbc.M308643200
   Tan J, 1996, CANCER RES, V56, P3399
   Teicher BA, 1997, CLIN CANCER RES, V3, P1661
   van Herpen CM, 2004, CLIN CANCER RES, V10, P2626, DOI 10.1158/1078-0432.CCR-03-0304
   VOEST EE, 1995, J NATL CANCER I, V87, P581, DOI 10.1093/jnci/87.8.581
   Weiss JM, 2007, EXPERT OPIN BIOL TH, V7, P1705, DOI 10.1517/14712598.7.11.1705
   Zagozdzon R, 1998, INT J CANCER, V77, P720, DOI 10.1002/(SICI)1097-0215(19980831)77:5<720::AID-IJC10>3.0.CO;2-5
NR 50
TC 36
Z9 36
U1 1
U2 10
PU WILEY
PI HOBOKEN
PA 111 RIVER ST, HOBOKEN 07030-5774, NJ USA
SN 1099-498X
EI 1521-2254
J9 J GENE MED
JI J. Gene. Med.
PD AUG
PY 2009
VL 11
IS 8
BP 718
EP 728
DI 10.1002/jgm.1356
PG 11
WC Biotechnology & Applied Microbiology; Genetics & Heredity; Medicine,
   Research & Experimental
SC Biotechnology & Applied Microbiology; Genetics & Heredity; Research &
   Experimental Medicine
GA 484ZX
UT WOS:000269091000009
PM 19507172
DA 2021-05-03
ER

PT J
AU Ries, J
   Mollaoglu, N
   Vairaktaris, E
   Neukam, FW
   Nkenke, E
AF Ries, Jutta
   Mollaoglu, Nur
   Vairaktaris, Eleftherios
   Neukam, Friedrich W.
   Nkenke, Emeka
TI Diagnostic and Therapeutic Relevance of NY-ESO-1 Expression in Oral
   Squamous Cell Carcinoma
SO ANTICANCER RESEARCH
LA English
DT Article
DE Oral cancer; NY-ESO-1; gene expression; RT-PCR; diagnosis; therapy
ID ANTIGEN-EXPRESSION; POTENTIAL TARGETS; TESTIS ANTIGENS; CANCER-PATIENTS;
   OVARIAN-CANCER; NECK-CANCER; IMMUNOTHERAPY; VACCINATION; RESPONSES; HEAD
AB Background: Cancer/testis antigen 1B (NY-ESO-1) is exclusively expressed in various types of tumor but not in healthy normal tissue, except testis, and induces strong cellular and humoral immune responses. Therefore, it represents an ideal target for diagnostic and immunotherapeutic applications. The aim of the study, was to investigate the expression of NY-ESO-1 in oral squamous cell carcinoma (OSCC) to determine its impact as a diagnostic parameter or a therapeutic target for oral cancer. Patients and Methods: A total of 65 OSCC and 20 normal oral mucosal samples of otherwise healthy volunteers were included in this study. Expression of NY-ESO-1 was determined using reverse transcriptase polymerase chain reaction (RT-PCR). The results were Correlated to diagnosis and clinicopathological parameters. Results: NY-ESO-1 was expressed in 27.7% of the investigated tumor samples, but not in normal oral mucosal. The correlation between NY-ESO-1 expression and malignancy was significant (p=0.008). The prevalence of NY-ESO-1 expression was significantly associated with tumor size (p=0.033), but not with histological grading, positive lymph node status or clinical stage of disease. Conclusion: NY-ESO-1 expression is restricted to OSCC, clearly indicating malignancy. However, the expression rate of this antigen is too low for clinical application but it might be a useful additional biomarker within a multiple marker system for the diagnosis of OSCC. In addition, NY-ESO-1 might be a candidate for immunotherapy and polyvaccination in patients suffering front OSCC.
C1 [Ries, Jutta; Mollaoglu, Nur; Neukam, Friedrich W.; Nkenke, Emeka] Univ Erlangen Nurnberg, Dept Oral & Maxillofacial Surg, D-91054 Erlangen, Germany.
   [Mollaoglu, Nur] Gazi Univ, Dept Oral & Maxillofacial Surg, Ankara, Turkey.
   [Vairaktaris, Eleftherios] Univ Athens, Dept Oral & Maxillofacial Surg, Athens, Greece.
RP Ries, J (corresponding author), Univ Erlangen Nurnberg, Dept Oral & Maxillofacial Surg, Glueckstr 11, D-91054 Erlangen, Germany.
EM Jutta.Ries@uk-erlangen.de
RI Mollaoglu, Nur/ABI-4081-2020; Nkenke, Emeka/A-1064-2014
OI Mollaoglu, Nur/0000-0003-2686-2955; Nkenke, Emeka/0000-0001-9591-9359
FU Johannes and Frieda Marohn Stiftung
FX This work was Supported by Johannes and Frieda Marohn Stiftung. In
   addition. the authors Would like to thank Mrs. Krautheim-Zenk for
   technical assistance.
CR Banerjee AG, 2005, MOL CANCER THER, V4, P865, DOI 10.1158/1535-7163.MCT-05-0033
   Bruzzese F, 2006, CLIN CANCER RES, V12, P617, DOI 10.1158/1078-0432.CCR-05-1671
   Chen YT, 1997, P NATL ACAD SCI USA, V94, P1914, DOI 10.1073/pnas.94.5.1914
   Fujii Takeshi, 2004, Journal of Infection and Chemotherapy, V10, P1, DOI 10.1007/s10156-003-0296-9
   Gnjatic S, 2003, P NATL ACAD SCI USA, V100, P8862, DOI 10.1073/pnas.1133324100
   Gnjatic S, 2006, ADV CANCER RES, V95, P1, DOI 10.1016/S0065-230X(06)95001-5
   Hunter KD, 2005, NAT REV CANCER, V5, P127, DOI 10.1038/nrc1549
   Jungbluth AA, 2001, INT J CANCER, V92, P856, DOI 10.1002/ijc.1282
   Knuth A, 2000, CANCER CHEMOTH PHARM, V46, pS46, DOI 10.1007/PL00014050
   Kurashige T, 2001, CANCER RES, V61, P4671
   Lethe B, 1998, INT J CANCER, V76, P903, DOI 10.1002/(SICI)1097-0215(19980610)76:6<903::AID-IJC22>3.0.CO;2-1
   Mollaoglu N, 2008, DIS MARKERS, V24, P27, DOI 10.1155/2008/359840
   Nicholaou T, 2006, IMMUNOL CELL BIOL, V84, P303, DOI 10.1111/j.1440-1711.2006.01446.x
   Odunsi K, 2003, CANCER RES, V63, P6076
   Odunsi K, 2007, P NATL ACAD SCI USA, V104, P12837, DOI 10.1073/pnas.0703342104
   OLD LJ, 2008, CANC IMMUN S1, V1, P1
   Parkin DM, 2005, CA-CANCER J CLIN, V55, P74, DOI 10.3322/canjclin.55.2.74
   Patel SG, 2005, CA-CANCER J CLIN, V55, P242, DOI 10.3322/canjclin.55.4.242
   Perez D, 2008, INT J CANCER, V123, P1551, DOI 10.1002/ijc.23698
   Ries J, 2005, INT J ONCOL, V26, P817
   Ries J, 2008, J ORAL PATHOL MED, V37, P88, DOI 10.1111/j.1600-0714.2007.00600.x
   Scanlan Matthew J, 2004, Cancer Immun, V4, P1
   Simpson AJG, 2005, NAT REV CANCER, V5, P615, DOI 10.1038/nrc1669
   SLAUGHTER DP, 1953, CANCER, V6, P963, DOI 10.1002/1097-0142(195309)6:5<963::AID-CNCR2820060515>3.0.CO;2-Q
   Suri A, 2006, EXPERT OPIN BIOL TH, V6, P379, DOI 10.1517/14712598.6.4.379
   Tomillero A, 2008, Methods Find Exp Clin Pharmacol, V30, P459
   Valmori D, 2000, CANCER RES, V60, P4499
   Valmori D, 2007, P NATL ACAD SCI USA, V104, P8947, DOI 10.1073/pnas.0703395104
   Velazquez Elsa F, 2007, Cancer Immun, V7, P11
   Wada H, 2008, INT J CANCER, V123, P2362, DOI 10.1002/ijc.23810
   Wang RF, 1998, J IMMUNOL, V161, P3596
   Wargo JA, 2009, CANCER IMMUNOL IMMUN, V58, P383, DOI 10.1007/s00262-008-0562-x
NR 32
TC 11
Z9 14
U1 0
U2 1
PU INT INST ANTICANCER RESEARCH
PI ATHENS
PA EDITORIAL OFFICE 1ST KM KAPANDRITIOU-KALAMOU RD KAPANDRITI, PO BOX 22,
   ATHENS 19014, GREECE
SN 0250-7005
EI 1791-7530
J9 ANTICANCER RES
JI Anticancer Res.
PD DEC
PY 2009
VL 29
IS 12
BP 5125
EP 5130
PG 6
WC Oncology
SC Oncology
GA 540UP
UT WOS:000273365700031
PM 20044626
DA 2021-05-03
ER

PT J
AU Peethambaram, PP
   Melisko, ME
   Rinn, KJ
   Alberts, SR
   Provost, NM
   Jones, LA
   Sims, RB
   Lin, LRC
   Frohlich, MW
   Park, JW
AF Peethambaram, Prema P.
   Melisko, Michelle E.
   Rinn, Kristine J.
   Alberts, Steven R.
   Provost, Nicole M.
   Jones, Lori A.
   Sims, Robert B.
   Lin, Lisa R. C.
   Frohlich, Mark W.
   Park, John W.
TI A Phase I Trial of Immunotherapy with Lapuleucel-T (APC8024) in Patients
   with Refractory Metastatic Tumors that Express HER-2/neu
SO CLINICAL CANCER RESEARCH
LA English
DT Article
ID AUTOLOGOUS DENDRITIC CELLS; CLINICAL-TRIAL; BREAST-CANCER;
   PROSTATE-CANCER; PEPTIDE; ANTIGEN; TRASTUZUMAB; THERAPY; VACCINATION;
   VIVO
AB Purpose: This study aimed to evaluate the safety of, immune response induced by, and efficacy of treatment with lapuleucel-T (APC8024) in patients with HER-2/neu-expressing tumors. Lapuleucel-T is an investigational active immunotherapy product consisting of autologous peripheral blood mononuclear cells, including antigen presenting cells, which are cultured ex vivo with BA7072, a recombinant fusion antigen consisting of portions of the intracellular and extracellular regions of HER-2/neu linked to granulocyte-macrophage colony-stimulating factor.
   Experimental Design: Patients with metastatic breast, ovarian, or colorectal cancer whose tumors expressed HER-2 were eligible. Patients underwent leukapheresis in week 0 and received lapuleucel-T infusions in weeks 0, 2, and 4. Patients who achieved a partial response or had stable disease through week 48 were eligible for re-treatment using the same protocol and dose as their initial treatment.
   Results: Eighteen patients were enrolled and treated. Patients showed an immune response to the immunizing antigen (BA7072) at week 8 compared with week 0 as measured by T lymphocyte proliferation and IFN-gamma enzyme-linked immunospot assay. Therapy was well tolerated. The majority (94.7%) of adverse events associated with treatment were grade 1 or 2. Two patients experienced stable disease lasting > 48 weeks.
   Conclusions: Autologous active cellular immunotherapy with lapuleucel-T stimulated an immune response specific to the immunizing antigen and seemed to be well tolerated. Further clinical studies to assess the clinical benefit for patients with HER/2-neu-expressing breast, ovarian, and colorectal cancer are warranted. (Clin Cancer Res 2009;15(18):5937-44)
C1 [Peethambaram, Prema P.; Alberts, Steven R.] Mayo Clin, Rochester, MN 55905 USA.
   [Melisko, Michelle E.; Park, John W.] Univ Calif San Francisco, Mt Zion Canc Ctr, San Francisco, CA 94143 USA.
   [Rinn, Kristine J.] Swedish Med Ctr, Englewood, CO 80110 USA.
   [Provost, Nicole M.; Jones, Lori A.; Sims, Robert B.; Lin, Lisa R. C.; Frohlich, Mark W.] Dendreon Corp, Seattle, WA USA.
RP Peethambaram, PP (corresponding author), Mayo Clin, 200 1st St SW,Gonda 10, Rochester, MN 55905 USA.
EM peethambaram.prema@mayo.edu
FU NIHUnited States Department of Health & Human ServicesNational
   Institutes of Health (NIH) - USA [U54-CA90788, NCI P50-CA 58207, U01
   CA111234-01]; Lauder Fund; NATIONAL CANCER INSTITUTEUnited States
   Department of Health & Human ServicesNational Institutes of Health (NIH)
   - USANIH National Cancer Institute (NCI) [U01CA111234, U54CA090788,
   P50CA058207] Funding Source: NIH RePORTER
FX Grant support: Part by Grant No. U54-CA90788 from the NIH, by Grants No.
   NCI P50-CA 58207, U54-CA90788, U01 CA111234-01, and the Lauder Fund. The
   costs of publication of this article were defrayed in part by the
   payment of page charges. This article must therefore be hereby marked
   advertisement in accordance with 18 U.S.C. Section 1734 solely to
   indicate this fact.
CR ARNAOUT AH, 1992, J CLIN PATHOL, V45, P726, DOI 10.1136/jcp.45.8.726
   Brossart P, 2000, BLOOD, V96, P3102, DOI 10.1182/blood.V96.9.3102.h8003102_3102_3108
   Burch PA, 2000, CLIN CANCER RES, V6, P2175
   Coveler AL, 2009, BREAST CANCER RES TR, V113, P95, DOI 10.1007/s10549-008-9910-y
   Czerniecki BJ, 1997, J IMMUNOL, V159, P3823
   Disis ML, 2004, J CLIN IMMUNOL, V24, P571, DOI 10.1023/B:JOCI.0000040928.67495.52
   Holmes JP, 2008, J CLIN ONCOL, V26, P3426, DOI 10.1200/JCO.2007.15.7842
   Hsu FJ, 1996, NAT MED, V2, P52, DOI 10.1038/nm0196-52
   Hudis CA, 2007, NEW ENGL J MED, V357, P39, DOI 10.1056/NEJMra043186
   Jemal A, 2008, CA-CANCER J CLIN, V58, P71, DOI 10.3322/CA.2007.0010
   Mittendorf EA, 2006, ANN SURG ONCOL, V13, P1085, DOI 10.1245/ASO.2006.03.069
   Morse MA, 1999, CLIN CANCER RES, V5, P1331
   Murphy G, 1996, PROSTATE, V29, P371
   Nestle FO, 1998, NAT MED, V4, P328, DOI 10.1038/nm0398-328
   Park JW, 2008, CLIN BREAST CANCER, V8, P392, DOI 10.3816/CBC.2008.n.047
   Park JW, 2007, J CLIN ONCOL, V25, P3680, DOI 10.1200/JCO.2006.10.5718
   PEGRAM MD, 1999, DIS BREAST UPDATES, V3, P1
   Peoples GE, 2008, CLIN CANCER RES, V14, P797, DOI 10.1158/1078-0432.CCR-07-1448
   Ritter CA, 2007, CLIN CANCER RES, V13, P4909, DOI 10.1158/1078-0432.CCR-07-0701
   SEIDMAN JD, 1992, CANCER, V70, P2857, DOI 10.1002/1097-0142(19921215)70:12<2857::AID-CNCR2820701223>3.0.CO;2-2
   SLAMON DJ, 1989, SCIENCE, V244, P707, DOI 10.1126/science.2470152
   Slamon DJ, 2001, NEW ENGL J MED, V344, P783, DOI 10.1056/NEJM200103153441101
   Small EJ, 2000, J CLIN ONCOL, V18, P3894, DOI 10.1200/JCO.2000.18.23.3894
   Small EJ, 2006, J CLIN ONCOL, V24, P3089, DOI 10.1200/JCO.2005.04.5252
   YU DH, 1993, CANCER RES, V53, P891
NR 25
TC 47
Z9 50
U1 0
U2 3
PU AMER ASSOC CANCER RESEARCH
PI PHILADELPHIA
PA 615 CHESTNUT ST, 17TH FLOOR, PHILADELPHIA, PA 19106-4404 USA
SN 1078-0432
EI 1557-3265
J9 CLIN CANCER RES
JI Clin. Cancer Res.
PD SEP 15
PY 2009
VL 15
IS 18
BP 5937
EP 5944
DI 10.1158/1078-0432.CCR-08-3282
PG 8
WC Oncology
SC Oncology
GA 496OA
UT WOS:000269982800040
PM 19723649
OA Bronze, Green Accepted
DA 2021-05-03
ER

PT J
AU Li, FQ
   Han, YL
   Liu, Q
   Wu, B
   Huang, WB
   Zeng, SY
AF Li, Fang-qiu
   Han, Yan-ling
   Liu, Qun
   Wu, Bo
   Huang, Wen-bin
   Zeng, Su-yun
TI Overexpression of human sperm protein 17 increases migration and
   decreases the chemosensitivity of human epithelial ovarian cancer cells
SO BMC CANCER
LA English
DT Article
ID MULTIPLE-MYELOMA; ZONA-PELLUCIDA; SP17; EXPRESSION; IMMUNOTHERAPY;
   SPERM-PROTEIN-17; LYMPHOCYTES; TARGET; TESTIS; TISSUE
AB Background: Most deaths from ovarian cancer are due to metastases that are resistant to conventional therapies. But the factors that regulate the metastatic process and chemoresistance of ovarian cancer are poorly understood. In the current study, we investigated the aberrant expression of human sperm protein 17 (HSp17) in human epithelial ovarian cancer cells and tried to analyze its influences on the cell behaviors like migration and chemoresistance.
   Methods: Immunohistochemistry and immunocytochemistry were used to identify HSp17 in paraffin embedded ovarian malignant tumor specimens and peritoneal metastatic malignant cells. Then we examined the effect of HSp17 overexpression on the proliferation, migration, and chemoresistance of ovarian cancer cells to carboplatin and cisplatin in a human ovarian carcinoma cell line, HO8910.
   Results: We found that HSp17 was aberrantly expressed in 43% (30/70) of the patients with primary epithelial ovarian carcinomas, and in all of the metastatic cancer cells of ascites from 8 patients. The Sp17 expression was also detected in the metastatic lesions the same as in ovarian lesions. None of the 7 non-epithelial tumors primarily developed in the ovaries was immunopositive for HSp17. Overexpression of HSp17 increased the migration but decreased the chemosensitivity of ovarian carcinoma cells to carboplatin and cisplatin.
   Conclusion: HSp17 is aberrantly expressed in a significant proportion of epithelial ovarian carcinomas. Our results strongly suggest that HSp17 plays a role in metastatic disease and resistance of epithelial ovarian carcinoma to chemotherapy.
C1 [Li, Fang-qiu; Han, Yan-ling; Liu, Qun] Nanjing Univ, Jinling Hosp, Inst Med Lab Sci, Mol Biol Lab,Sch Med, Nanjing 210002, Peoples R China.
   [Wu, Bo; Huang, Wen-bin] Nanjing Univ, Jinling Hosp, Sch Med, Dept Pathol, Nanjing 210002, Peoples R China.
   [Zeng, Su-yun] Nanjing Univ, Jinling Hosp, Sch Med, Dept Gynecol, Nanjing 210002, Peoples R China.
RP Li, FQ (corresponding author), Nanjing Univ, Jinling Hosp, Inst Med Lab Sci, Mol Biol Lab,Sch Med, Nanjing 210002, Peoples R China.
EM njlifq@jlonline.com; xiaohan_301@163.com; xinye0128@163.com;
   wubo0020@sina.com; wbhuang348912@126.com; zengsuy@163.com
FU National Nature Science Foundation of ChinaNational Natural Science
   Foundation of China (NSFC) [30670599]
FX This work was supported by Grant National Nature Science Foundation of
   China (No. 30670599)
CR Bumm K, 2005, HUM PATHOL, V36, P1289, DOI 10.1016/j.humpath.2005.08.023
   Chiriva-Internati M, 2003, INT J CANCER, V107, P863, DOI 10.1002/ijc.11486
   Chiriva-Internati M, 2003, BLOOD, V102, P2308, DOI 10.1182/blood-2003-05-1747
   Chiriva-Internati M, 2002, CANCER-AM CANCER SOC, V94, P2447, DOI 10.1002/cncr.10506
   Chiriva-Internati M, 2002, SCAND J IMMUNOL, V56, P429, DOI 10.1046/j.1365-3083.2002.01138.x
   Chiriva-Internati M, 2002, BLOOD, V100, P961, DOI 10.1182/blood-2002-02-0408
   Choi JH, 2006, CANCER RES, V66, P3912, DOI 10.1158/0008-5472.CAN-05-1785
   Dadabayev AR, 2005, AM J HEMATOL, V80, P6, DOI 10.1002/ajh.20415
   De Jong A, 2002, CANCER LETT, V186, P201, DOI 10.1016/S0304-3835(02)00350-6
   Frayne J, 2002, REPRODUCTION, V124, P767, DOI 10.1530/rep.0.1240767
   Greenlee RT, 2000, CA-CANCER J CLIN, V50, P7, DOI 10.3322/canjclin.50.1.7
   Grizzi F, 2004, J HISTOCHEM CYTOCHEM, V52, P549, DOI 10.1177/002215540405200414
   Grizzi F, 2003, J HISTOCHEM CYTOCHEM, V51, P1245, DOI 10.1177/002215540305100916
   Gupta G, 2007, INT J CANCER, V120, P1739, DOI 10.1002/ijc.22463
   Lacy HM, 2001, BLOOD, V98, P2160, DOI 10.1182/blood.V98.7.2160
   Lea Isabel A, 2004, Reprod Biol Endocrinol, V2, P57, DOI 10.1186/1477-7827-2-57
   Li Fang-qiu, 2006, Xi Bao Yu Fen Zi Mian Yi Xue Za Zhi, V22, P638
   Lim SH, 2001, BLOOD, V97, P1508, DOI 10.1182/blood.V97.5.1508
   Nakazato T, 2007, INT J GYNECOL CANCER, V17, P426, DOI 10.1111/j.1525-1438.2007.00815.x
   Scanlan Matthew J, 2004, Cancer Immun, V4, P1
   Simpson AJG, 2005, NAT REV CANCER, V5, P615, DOI 10.1038/nrc1669
   Straughn JM, 2004, INT J CANCER, V108, P805, DOI 10.1002/ijc.11617
   Wang Z, 2004, BRIT J CANCER, V91, P1597, DOI 10.1038/sj.bjc.6602160
   Wen Y, 2001, BIOCHEM J, V357, P25, DOI 10.1042/0264-6021:3570025
   WEN Y, 2001, BIOCHEM J, V206, P113
   YAMASAKI N, 1995, MOL REPROD DEV, V40, P48, DOI 10.1002/mrd.1080400107
NR 26
TC 21
Z9 24
U1 0
U2 1
PU BMC
PI LONDON
PA CAMPUS, 4 CRINAN ST, LONDON N1 9XW, ENGLAND
SN 1471-2407
J9 BMC CANCER
JI BMC Cancer
PD SEP 11
PY 2009
VL 9
AR 323
DI 10.1186/1471-2407-9-323
PG 9
WC Oncology
SC Oncology
GA 500NR
UT WOS:000270310000001
PM 19744347
OA DOAJ Gold, Green Published
DA 2021-05-03
ER

PT J
AU Odening, KE
   Li, W
   Rutz, R
   Laufs, S
   Fruehauf, S
   Fishelson, Z
   Kirschfink, M
AF Odening, K. E.
   Li, W.
   Rutz, R.
   Laufs, S.
   Fruehauf, S.
   Fishelson, Z.
   Kirschfink, M.
TI Enhanced complement resistance in drug-selected P-glycoprotein
   expressing multi-drug-resistant ovarian carcinoma cells
SO CLINICAL AND EXPERIMENTAL IMMUNOLOGY
LA English
DT Article
DE cancer; complement regulators; complement resistance; P-glycoprotein;
   drug resistance
ID MEMBRANE-BOUND COMPLEMENT; REGULATORY PROTEINS; TUMOR-CELLS;
   MONOCLONAL-ANTIBODY; CANCER-IMMUNOTHERAPY; FUNCTIONAL-ROLE; MEDIATED
   LYSIS; PROTECTIN CD59; ALTERED PH(I); FACTOR-H
AB Multi-drug resistance (MDR) is a major obstacle in cancer chemotherapy. There are contrasting data on a possible correlation between the level of expression of the drug transporter P-glycoprotein (P-gp) and susceptibility to complement-dependent cytotoxicity (CDC). We therefore investigated the sensitivity of human ovarian carcinoma cells and their P-gp expressing MDR variants to complement. Chemoselected P-gp expressing MDR cells showed increased resistance to CDC associated with overexpression of membrane-bound complement regulatory proteins (mCRP) and increased release of the soluble inhibitors C1 inhibitor and factor I. MDR1 gene transfection alone did not alter the susceptibility of P-gp expressing A2780-MDR and SKOV3-MDR cells to CDC. However, subsequent vincristine treatment conferred an even higher resistance to complement to these cells, again associated with increased expression of mCRP. Blocking the function of P-gp with verapamil, cyclosporine A or the anti-P-gp-antibody MRK16 had no impact on their complement resistance, whereas blocking of mCRP enhanced their susceptibility to complement. These results suggest that enhanced resistance of chemoselected MDR ovarian carcinoma cells to CDC is not conferred by P-gp, but is due at least partly to overexpression of mCRP, probably induced by treatment with the chemotherapeutic agents.
C1 [Odening, K. E.; Li, W.; Rutz, R.; Kirschfink, M.] Univ Heidelberg, Inst Immunol, D-69120 Heidelberg, Germany.
   [Fishelson, Z.] Tel Aviv Univ, Sackler Sch Med, Dept Cell & Dev Biol, IL-69978 Tel Aviv, Israel.
   [Fruehauf, S.] Univ Heidelberg, Dept Internal Med 5, D-69120 Heidelberg, Germany.
   [Laufs, S.] Univ Heidelberg, German Canc Res Ctr, D-69120 Heidelberg, Germany.
   [Odening, K. E.] Univ Freiburg, Dept Internal Med Cardiol 3, Freiburg, Germany.
RP Kirschfink, M (corresponding author), Univ Heidelberg, Inst Immunol, Neuenheimer Feld 305, D-69120 Heidelberg, Germany.
EM k92@ix.urz.uni-heidelberg.de
RI Kirschfink, Michael/AAG-5410-2020
FU Cancer Cooperation Programme of the German Cancer Research Center
   (DKFZ), Heidelberg, Germany; German Research Foundation (DFG)German
   Research Foundation (DFG) [FR 1732/3-1]; Israeli Ministry of
   ScienceMinistry of Science, Technology and Space (MOST), Israel
FX This study was supported in part by the Cancer Cooperation Programme of
   the German Cancer Research Center (DKFZ), Heidelberg, Germany, by grant
   FR 1732/3-1 of the German Research Foundation (DFG) and the Israeli
   Ministry of Science.
CR Bjorge L, 2005, BRIT J CANCER, V92, P895, DOI 10.1038/sj.bjc.6602334
   Bjorge L, 1997, INT J CANCER, V70, P14, DOI 10.1002/(SICI)1097-0215(19970106)70:1<14::AID-IJC3>3.0.CO;2-9
   BJORGE L, 1995, SCAND J IMMUNOL, V42, P512, DOI 10.1111/j.1365-3083.1995.tb03688.x
   Blok VT, 1998, J IMMUNOL, V160, P3437
   Bomstein Y, 1997, EUR J IMMUNOL, V27, P2204, DOI 10.1002/eji.1830270913
   CAPONE PM, 1983, P NATL ACAD SCI-BIOL, V80, P7328, DOI 10.1073/pnas.80.23.7328
   CHAPMAN PB, 1990, CANCER RES, V50, P1503
   Ding S, 2001, BRIT J CANCER, V85, P1175, DOI 10.1054/bjoc.2001.2044
   Donin N, 2003, CLIN EXP IMMUNOL, V131, P254, DOI 10.1046/j.1365-2249.2003.02066.x
   Doyle LA, 1998, P NATL ACAD SCI USA, V95, P15665, DOI 10.1073/pnas.95.26.15665
   Eytan GD, 1999, INT REV CYTOL, V190, P175, DOI 10.1016/S0074-7696(08)62148-8
   Fishelson Z, 2003, MOL IMMUNOL, V40, P109, DOI 10.1016/S0161-5890(03)00112-3
   Fruehauf S, 1996, HUM GENE THER, V7, P1219, DOI 10.1089/hum.1996.7.10-1219
   GAMBACORTIPASSERINI C, 1988, CANCER RES, V48, P2372
   Ganapathi R, 1996, CANCER GENET CYTOGEN, V86, P116, DOI 10.1016/0165-4608(95)00207-3
   Gelderman KA, 2002, LAB INVEST, V82, P483, DOI 10.1038/labinvest.3780441
   Gelderman KA, 2004, TRENDS IMMUNOL, V25, P158, DOI 10.1016/j.it.2004.01.008
   Gorter A, 1999, IMMUNOL TODAY, V20, P576, DOI 10.1016/S0167-5699(99)01537-6
   Gorter A, 1996, LAB INVEST, V74, P1039
   HAMADA H, 1986, P NATL ACAD SCI USA, V83, P7785, DOI 10.1073/pnas.83.20.7785
   Hildinger M, 1999, GENE THER, V6, P1222, DOI 10.1038/sj.gt.3300942
   Hoffman MM, 1996, J GEN PHYSIOL, V108, P295, DOI 10.1085/jgp.108.4.295
   Johnstone RW, 2001, J BIOL CHEM, V276, P16667, DOI 10.1074/jbc.M010774200
   Junnikkala S, 2000, J IMMUNOL, V164, P6075, DOI 10.4049/jimmunol.164.11.6075
   Junnikkalla S, 2002, BRIT J CANCER, V87, P1119, DOI 10.1038/sj.bjc.6600614
   Jurianz K, 2001, INT J CANCER, V93, P848, DOI 10.1002/ijc.1406
   Jurianz K, 1999, IMMUNOPHARMACOLOGY, V42, P209, DOI 10.1016/S0162-3109(99)00006-5
   Jurianz K, 1999, MOL IMMUNOL, V36, P929, DOI 10.1016/S0161-5890(99)00115-7
   KOJIMA A, 1993, J IMMUNOL, V151, P1519
   KURAYA M, 1992, EUR J IMMUNOL, V22, P1871, DOI 10.1002/eji.1830220729
   Maio M, 1998, INT J ONCOL, V13, P305
   Masanek U, 1997, ANTI-CANCER DRUG, V8, P189, DOI 10.1097/00001813-199702000-00010
   MEDOF ME, 1984, J EXP MED, V160, P1558, DOI 10.1084/jem.160.5.1558
   MERI S, 1990, IMMUNOLOGY, V71, P1
   ROEPE PD, 1993, BIOCHEMISTRY-US, V32, P11042, DOI 10.1021/bi00092a014
   Rothnie A, 2001, EUR BIOPHYS J BIOPHY, V30, P430, DOI 10.1007/s002490100156
   SEDLAK J, 1994, NEOPLASMA, V41, P259
   Surowiak P, 2006, ANTICANCER RES, V26, P4943
   Tsimberidou AM, 2002, LEUKEMIA RES, V26, P143, DOI 10.1016/S0145-2126(01)00106-0
   TSURUO T, 1981, CANCER RES, V41, P1967
   Walport MJ, 2001, NEW ENGL J MED, V344, P1058, DOI 10.1056/NEJM200104053441406
   Weisburg JH, 1999, J BIOL CHEM, V274, P10877, DOI 10.1074/jbc.274.16.10877
   Weisburg JH, 1996, J EXP MED, V183, P2699, DOI 10.1084/jem.183.6.2699
   WIGLER PW, 1994, BBA-BIOMEMBRANES, V1189, P1, DOI 10.1016/0005-2736(94)90272-0
   WIGLER PW, 1993, BIOCHIM BIOPHYS ACTA, V1154, P1173
   ZAMAN GJR, 1994, P NATL ACAD SCI USA, V91, P8822, DOI 10.1073/pnas.91.19.8822
NR 46
TC 11
Z9 14
U1 0
U2 2
PU WILEY
PI HOBOKEN
PA 111 RIVER ST, HOBOKEN 07030-5774, NJ USA
SN 0009-9104
EI 1365-2249
J9 CLIN EXP IMMUNOL
JI Clin. Exp. Immunol.
PD FEB
PY 2009
VL 155
IS 2
BP 239
EP 248
DI 10.1111/j.1365-2249.2008.03817.x
PG 10
WC Immunology
SC Immunology
GA 392DF
UT WOS:000262282400015
PM 19040611
OA Green Published
DA 2021-05-03
ER

PT J
AU Gritzapis, AD
   Fridman, A
   Perez, SA
   La Monica, N
   Papamichail, M
   Aurisicchio, L
   Baxevanis, CN
AF Gritzapis, Angelos D.
   Fridman, Arthur
   Perez, Sonia A.
   La Monica, Nicola
   Papamichail, Michael
   Aurisicchio, Luigi
   Baxevanis, Constantin N.
TI HER-2/neu (657-665) represents an immunogenic epitope of HER-2/neu
   oncoprotein with potent antitumor properties
SO VACCINE
LA English
DT Article
DE Vaccination; Epitope; HLA-A2 1; Tumor immunity
ID CD4(+) T-CELLS; TRANSGENIC MICE; THERAPEUTIC VACCINATION;
   TUMOR-IMMUNOTHERAPY; PEPTIDE VACCINES; DNA VACCINATION; CANCER;
   RESPONSES; IMMUNITY; IDENTIFICATION
AB The HER-2/neu oncoprotein is a promising cancer vaccine target We describe herein a novel HLA-A2 1 restricted epitope, encompassing amino acids 657-665 (AVVGILLVV), which is naturally presented by human breast and ovarian cell lines HER-2/neu(657-665), [HER-2(9(657))], binds with high affin try to HLA-A2 1 molecules as revealed by a prediction algorithm (SYFPEITHI) and in functional assays This peptide was found to be immunogenic in HLA-A2 1 transgenic (HHD) mice inducing peptide-specific CTL, which responded with increased IFN gamma production, degranulation, and in vitro as well as in vivo cytotoxicity Most important, HER-2(9(657)) functioned as a therapeutic vaccine by enabling HHD mice to reject established transplantable rumors Cured mice resisted tumor growth when re-challenged with the same tumor. demonstrating the capacity of HER-2(9(657)) to generate tumor-specific memory immune response Finally. this peptide was also found to be immunogenic in PBMCs from HLA-A2 1(+) patients with HER-2/neu(+) breast cancer Our data encourage further exploitation of HER-2(9(657)) as a promising candidate for peptide-based cancer vaccines (C) 2009 Elsevier Ltd All rights reserved
C1 [Gritzapis, Angelos D.; Perez, Sonia A.; Papamichail, Michael; Baxevanis, Constantin N.] St Savas Hosp, Canc Immunol & Immunotherapy Ctr, Athens, Greece.
   [Fridman, Arthur] Merck Res Labs, Rahway, NJ USA.
   [La Monica, Nicola; Aurisicchio, Luigi] IRBM, Dept Oncol, Rome, Italy.
RP Aurisicchio, L (corresponding author), Via Pontina Km 30 6, I-00040 Pomezia, Italy.
RI GRITZAPIS, ANGELOS/AAG-9225-2019
CR Ambrosino E, 2006, CANCER RES, V66, P7734, DOI 10.1158/0008-5472.CAN-06-1432
   Asemissen AM, 2006, CLIN CANCER RES, V12, P7476, DOI 10.1158/1078-0432.CCR-06-1337
   Baines J, 2003, CLIN CANCER RES, V9, P2693
   Baxevanis CN, 2006, CANCER IMMUNOL IMMUN, V55, P85, DOI 10.1007/s00262-005-0692-3
   Baxevanis CN, 2009, CANCER IMMUNOL IMMUN, V58, P317, DOI 10.1007/s00262-008-0576-4
   Begley J, 2008, CLIN CANCER RES, V14, P4385, DOI 10.1158/1078-0432.CCR-07-4804
   Celis E, 2007, CANCER RES, V67, P7945, DOI 10.1158/0008-5472.CAN-07-1652
   Conforti A, 2009, J IMMUNOTHER, V32, P744, DOI 10.1097/CJI.0b013e3181aee1b6
   Davila E, 2000, J IMMUNOL, V165, P539, DOI 10.4049/jimmunol.165.1.539
   Davila E, 2002, BLOOD, V100, P2537, DOI 10.1182/blood-2002-02-0401
   FISK B, 1995, J EXP MED, V181, P2109, DOI 10.1084/jem.181.6.2109
   Gray A, 2008, IMMUNOL REV, V222, P316, DOI 10.1111/j.1600-065X.2008.00605.x
   Gritzapis AD, 2008, J IMMUNOL, V181, P146, DOI 10.4049/jimmunol.181.1.146
   Gritzapis AD, 2006, CANCER RES, V66, P5452, DOI 10.1158/0008-5472.CAN-05-4018
   Holmes JP, 2008, CANCER-AM CANCER SOC, V113, P1666, DOI 10.1002/cncr.23772
   Holmes JP, 2008, J CLIN ONCOL, V26, P3426, DOI 10.1200/JCO.2007.15.7842
   Kennedy R, 2008, IMMUNOL REV, V222, P129, DOI 10.1111/j.1600-065X.2008.00616.x
   Kenter GG, 2008, CLIN CANCER RES, V14, P169, DOI 10.1158/1078-0432.CCR-07-1881
   Kiessling R, 2002, ADV CANCER RES, V85, P101, DOI 10.1016/S0065-230X(02)85004-7
   Krieg AM, 2001, CURR OPIN MOL THER, V3, P15
   Krieg Arthur M, 2004, Curr Oncol Rep, V6, P88, DOI 10.1007/s11912-004-0019-0
   Machlenkin A, 2007, CANCER IMMUNOL IMMUN, V56, P217, DOI 10.1007/s00262-006-0184-0
   Melief CJM, 2008, NAT REV CANCER, V8, P351, DOI 10.1038/nrc2373
   Mittenclorf EA, 2007, CANCER-AM CANCER SOC, V110, P1677, DOI 10.1002/cncr.22978
   Mittendorf EA, 2006, CANCER-AM CANCER SOC, V106, P2309, DOI 10.1002/cncr.21849
   Munn DH, 2007, J CLIN INVEST, V117, P1147, DOI 10.1172/JCI31178
   Nakamura Y, 2007, CANCER RES, V67, P10012, DOI 10.1158/0008-5472.CAN-07-1735
   Nishikawa H, 2006, J IMMUNOL, V176, P6340, DOI 10.4049/jimmunol.176.10.6340
   Pascolo S, 1997, J EXP MED, V185, P2043, DOI 10.1084/jem.185.12.2043
   Rabinovich GA, 2007, ANNU REV IMMUNOL, V25, P267, DOI 10.1146/annurev.immunol.25.022106.141609
   Rolla S, 2006, J IMMUNOL, V177, P7626, DOI 10.4049/jimmunol.177.11.7626
   Scardino A, 2002, J IMMUNOL, V168, P5900, DOI 10.4049/jimmunol.168.11.5900
   Speetjens FM, 2009, CLIN CANCER RES, V15, P1086, DOI 10.1158/1078-0432.CCR-08-2227
   Vertuani S, 2004, J IMMUNOL, V172, P3501, DOI 10.4049/jimmunol.172.6.3501
   Vertuani S, 2009, CANCER IMMUNOL IMMUN, V58, P653, DOI 10.1007/s00262-008-0587-1
   Voutsas IF, 2007, INT J CANCER, V121, P2031, DOI 10.1002/ijc.22936
   Welters MJP, 2008, CLIN CANCER RES, V14, P178, DOI 10.1158/1078-0432.CCR-07-1880
   Yang RC, 1999, J IMMUNOL, V163, P1037
NR 38
TC 8
Z9 10
U1 0
U2 3
PU ELSEVIER SCI LTD
PI OXFORD
PA THE BOULEVARD, LANGFORD LANE, KIDLINGTON, OXFORD OX5 1GB, OXON, ENGLAND
SN 0264-410X
EI 1873-2518
J9 VACCINE
JI Vaccine
PD DEC 10
PY 2009
VL 28
IS 1
BP 162
EP 170
DI 10.1016/j.vaccine.2009.09.104
PG 9
WC Immunology; Medicine, Research & Experimental
SC Immunology; Research & Experimental Medicine
GA 559YR
UT WOS:000274869200021
PM 19799847
DA 2021-05-03
ER

PT J
AU Pang, YL
   Zhang, HG
   Peng, JR
   Pang, XW
   Yu, S
   Xing, Q
   Yu, X
   Gong, L
   Yin, YH
   Zhang, Y
   Chen, WF
AF Pang, Yan-Li
   Zhang, Hua-Gang
   Peng, Ji-Run
   Pang, Xue-Wen
   Yu, Shu
   Xing, Qiao
   Yu, Xin
   Gong, Lei
   Yin, Yan-Hui
   Zhang, Yu
   Chen, Wei-Feng
TI The immunosuppressive tumor microenvironment in hepatocellular carcinoma
SO CANCER IMMUNOLOGY IMMUNOTHERAPY
LA English
DT Article
DE Tumor infiltrating lymphocytes; Immunosuppressive factors; Foxp3(+)
   cells; Tumor microenvironment; Hepatocellular carcinoma
ID REGULATORY T-CELLS; TRANSCRIPTION FACTOR FOXP3; CANCER-PATIENTS;
   TGF-BETA; TRANSFORMING GROWTH-FACTOR-BETA-1; ANTITUMOR IMMUNITY;
   OVARIAN-CANCER; IN-VIVO; IMMUNOTHERAPY; RESPONSES
AB Increasing evidence indicates the immunosuppressive nature of the local environment in tumor. The present study was focused on analyzing the immune status within hepatocellular carcinoma. In contrast to the increasing number of CD4(+) T cells, CD8(+), CD3(-)CD56(+), CD3(+)CD56(+), and gamma delta T cells were all found to be under-represented in tumor infiltrating lymphocytes. Notably, the relative abundance of CD3(+)CD56(+) cells appeared to be correlated with patient survival. Functional analysis demonstrated that CD4(+) cells in the tumor tended to produce more IL-10 but less IFN-gamma, whereas CD8(+) cells showed impaired capacity for the production of both IFN-gamma and perforin. Consistent with previous reports, we observed a significant increase of Foxp3(+) cells in the tumor tissue. Intriguingly, although over 90% of CD4(+)CD25(high) cells were found to be Foxp3(+), the majority of Foxp3(+) cells were identified in the CD4(+)CD25(medium) and CD4(+)CD25(-) subsets. In support of its role as a negative regulator, CD4(+)CD25(high) cells suppressed the proliferation of CD4(+)CD25(-) cells isolated from the same tissues in an APC dependent manner. In conclusion, the tumor microenvironment of hepatocellular carcinoma is featured by the presence of multiple immunosuppressive factors.
C1 [Pang, Yan-Li; Zhang, Hua-Gang; Pang, Xue-Wen; Yu, Shu; Xing, Qiao; Yin, Yan-Hui; Zhang, Yu; Chen, Wei-Feng] Peking Univ, Hlth Sci Ctr, Dept Immunol, Beijing 100191, Peoples R China.
   [Peng, Ji-Run; Yu, Xin; Gong, Lei] Peking Univ, Hlth Sci Ctr, Peoples Hosp, Ctr Hepatobiliary Surg, Beijing 100044, Peoples R China.
RP Zhang, Y (corresponding author), Peking Univ, Hlth Sci Ctr, Dept Immunol, 38 Xue Yuan Rd, Beijing 100191, Peoples R China.
EM zhangyu007@bjmu.edu.cn; wfchen@bjmu.edu.cn
FU Beijing Municipal Government Foundation for Natural Sciences [7071006,
   7061003]; National 863 High Technology Program of ChinaNational High
   Technology Research and Development Program of China [2006AA02Z486]
FX The work received supports from the Beijing Municipal Government
   Foundation for Natural Sciences (7071006 and 7061003) and the National
   863 High Technology Program of China (2006AA02Z486).
CR Abou-Shady M, 1999, AM J SURG, V177, P209, DOI 10.1016/S0002-9610(99)00012-4
   Barnett B, 2005, AM J REPROD IMMUNOL, V54, P369, DOI 10.1111/j.1600-0897.2005.00330.x
   BEDOSSA P, 1995, HEPATOLOGY, V21, P760, DOI 10.1002/hep.1840210325
   Beyer M, 2006, BLOOD, V108, P804, DOI 10.1182/blood-2006-02-002774
   Bricard G, 2005, J IMMUNOL, V174, P1709, DOI 10.4049/jimmunol.174.3.1709
   Chattopadhyay S, 2005, CANCER IMMUNOL IMMUN, V54, P1153, DOI 10.1007/s00262-005-0699-9
   Chen WJ, 2003, J EXP MED, V198, P1875, DOI 10.1084/jem.20030152
   Conroy H, 2008, ONCOGENE, V27, P168, DOI 10.1038/sj.onc.1210910
   Curiel TJ, 2004, NAT MED, V10, P942, DOI 10.1038/nm1093
   Dannull J, 2005, J CLIN INVEST, V115, P3623, DOI 10.1172/JCI25947
   Doherty DG, 1999, J IMMUNOL, V163, P2314
   Finn OJ, 2003, NAT REV IMMUNOL, V3, P630, DOI 10.1038/nri1150
   Fontenot JD, 2003, NAT IMMUNOL, V4, P330, DOI 10.1038/ni904
   Fu JL, 2007, GASTROENTEROLOGY, V132, P2328, DOI 10.1053/j.gastro.2007.03.102
   Gao Q, 2007, J CLIN ONCOL, V25, P2586, DOI 10.1200/JCO.2006.09.4565
   Gilboa E, 2004, NAT REV CANCER, V4, P401, DOI 10.1038/nrc1359
   Greten TF, 2008, REV RECENT CLIN TRIA, V3, P31, DOI 10.2174/157488708783330549
   Hori S, 2003, SCIENCE, V299, P1057, DOI 10.1126/science.1079490
   Hwu P, 2002, J IMMUNOTHER, V25, P189, DOI 10.1097/00002371-200205000-00001
   Jarnicki AG, 2006, J IMMUNOL, V177, P896, DOI 10.4049/jimmunol.177.2.896
   KAWATA A, 1992, JPN J CLIN ONCOL, V22, P256
   Khattri R, 2003, NAT IMMUNOL, V4, P337, DOI 10.1038/ni909
   Khong HT, 2002, NAT IMMUNOL, V3, P999, DOI 10.1038/ni1102-999
   Kobayashi N, 2007, CLIN CANCER RES, V13, P902, DOI 10.1158/1078-0432.CCR-06-2363
   Korangy F, 2004, CLIN CANCER RES, V10, P4332, DOI 10.1158/1078-0432.CCR-04-0181
   Linehan DC, 2005, IMMUNOL RES, V32, P155, DOI 10.1385/IR:32:1-3:155
   Liu VC, 2007, J IMMUNOL, V178, P2883, DOI 10.4049/jimmunol.178.5.2883
   Liu Y, 2006, J IMMUNOL, V177, P712, DOI 10.4049/jimmunol.177.1.712
   Llovet JM, 2003, LANCET, V362, P1907, DOI 10.1016/S0140-6736(03)14964-1
   Mahnke K, 2007, INT J CANCER, V120, P2723, DOI 10.1002/ijc.22617
   Melief CJM, 2000, ADV IMMUNOL, V75, P235, DOI 10.1016/S0065-2776(00)75006-1
   Mills KHG, 2004, NAT REV IMMUNOL, V4, P841, DOI 10.1038/nri1485
   O'Neill DW, 2004, BLOOD, V104, P2235, DOI 10.1182/blood-2003-12-4392
   Sasada T, 2003, CANCER-AM CANCER SOC, V98, P1089, DOI 10.1002/cncr.11618
   Schaefer C, 2005, BRIT J CANCER, V92, P913, DOI 10.1038/sj.bjc.6602407
   Schuler G, 2003, CURR OPIN IMMUNOL, V15, P138, DOI 10.1016/S0952-7915(03)00015-3
   Shang XY, 2004, CLIN CANCER RES, V10, P6946, DOI 10.1158/1078-0432.CCR-04-0502
   SHIRAI Y, 1994, CANCER, V73, P2275, DOI 10.1002/1097-0142(19940501)73:9<2275::AID-CNCR2820730907>3.0.CO;2-T
   Unitt E, 2005, HEPATOLOGY, V41, P722, DOI 10.1002/hep.20644
   Wada Y, 1998, HEPATOLOGY, V27, P407, DOI 10.1002/hep.510270214
   Wan YSY, 2005, P NATL ACAD SCI USA, V102, P5126, DOI 10.1073/pnas.0501701102
   Wang RF, 2006, SEMIN CANCER BIOL, V16, P106, DOI 10.1016/j.semcancer.2005.11.004
   Wang RF, 2006, SEMIN CANCER BIOL, V16, P73, DOI 10.1016/j.semcancer.2005.07.009
   Wolf AM, 2003, CLIN CANCER RES, V9, P606
   Wolf D, 2006, CANCER IMMUNOL IMMUN, V55, P1198, DOI 10.1007/s00262-005-0107-5
   Xing Q, 2008, BIOCHEM BIOPH RES CO, V372, P331, DOI 10.1016/j.bbrc.2008.05.049
   Yang XH, 2006, J HEPATOL, V45, P254, DOI 10.1016/j.jhep.2006.01.036
   Yee C, 2002, NAT REV CANCER, V2, P409, DOI 10.1038/nrc820
   Zerbini A, 2004, J HEPATOL, V40, P102, DOI 10.1016/S0168-8278(03)00484-7
   Zhang HG, 2007, CANCER IMMUNOL IMMUN, V56, P1945, DOI 10.1007/s00262-007-0338-8
   Zitvogel L, 2006, NAT REV IMMUNOL, V6, P715, DOI 10.1038/nri1936
   Zou WP, 2005, NAT REV CANCER, V5, P263, DOI 10.1038/nrc1586
NR 52
TC 35
Z9 39
U1 0
U2 10
PU SPRINGER
PI NEW YORK
PA 233 SPRING ST, NEW YORK, NY 10013 USA
SN 0340-7004
EI 1432-0851
J9 CANCER IMMUNOL IMMUN
JI Cancer Immunol. Immunother.
PD JUN
PY 2009
VL 58
IS 6
BP 877
EP 886
DI 10.1007/s00262-008-0603-5
PG 10
WC Oncology; Immunology
SC Oncology; Immunology
GA 428FF
UT WOS:000264832700005
PM 18941744
DA 2021-05-03
ER

PT J
AU Li, J
   Qian, CN
   Zeng, YX
AF Li, Jiang
   Qian, Chao-Nan
   Zeng, Yi-Xin
TI Regulatory T cells and EBV associated malignancies
SO INTERNATIONAL IMMUNOPHARMACOLOGY
LA English
DT Article
DE Regulatory T cells; EBV-positive cancer; Immunotherapy
ID EPSTEIN-BARR-VIRUS; HODGKINS-LYMPHOMA; PERIPHERAL-BLOOD;
   PROSTATE-CANCER; TGF-BETA; ADOPTIVE IMMUNOTHERAPY; MEDIATED SUPPRESSION;
   OVARIAN-CARCINOMA; UP-REGULATION; CUTTING EDGE
AB It has been shown that the T-regulatory cells (Tregs) not only play a key role in the establishment and maintenance of peripheral tolerance to prevent the autoimmune disease, but also inhibit the anti-tumor immunity. Recently, many studies have demonstrated that cytotoxicity T cells (CTL) can control the growth of EBV-positive tumor cells in vitro, including Hodgkin's lymphoma (HL), nasopharyngeal carcinoma, posttransplantation lymphoproliferative disorders (PTLD), depending on the large mount of EBV antigens presented by MHC molecules on the surface of these malignant cells. However, limited benefit of CTL adoptive immunotherapy has been reported in the treatment of EBV positive HL and NPC, and Tregs are regarded as a critical hurdle in this issue. In the present review. we discuss the correlation of EBV antigens expression in the tumor cells and the induction of Tregs in tumor microenvironment. Treg subsets and its possible mechanism to attenuate the anti-tumor immunity in EBV associated malignancies are also discussed, following by the possible strategies of targeting Tregs in the future immunotherapy for EBV positive cancers. (C) 2009 Published by Elsevier B.V.
C1 [Li, Jiang; Qian, Chao-Nan; Zeng, Yi-Xin] Sun Yat Sen Univ, Ctr Canc, State Key Lab Oncol S China, Guangzhou 510060, Guangdong, Peoples R China.
   [Li, Jiang; Zeng, Yi-Xin] Sun Yat Sen Univ, Ctr Canc, Dept Expt Res, Guangzhou 510060, Guangdong, Peoples R China.
   [Qian, Chao-Nan] Sun Yat Sen Univ, Ctr Canc, Dept Nasopharyngeal Carcinoma, Guangzhou 510060, Guangdong, Peoples R China.
RP Zeng, YX (corresponding author), Sun Yat Sen Univ, Ctr Canc, State Key Lab Oncol S China, 651 Dongfeng E Rd, Guangzhou 510060, Guangdong, Peoples R China.
EM zengyxi@mail.sysu.edu.cn
FU National Natural Science Fund of ChinaNational Natural Science
   Foundation of China (NSFC) [30872981]
FX This study was supported by National Natural Science Fund (30872981) of
   China.
CR Andersson Jan, 2006, Herpes, V13, P12
   Audia S, 2007, CLIN EXP IMMUNOL, V150, P523, DOI 10.1111/j.1365-2249.2007.03521.x
   Baecher-Allan C, 2006, CURR OPIN IMMUNOL, V18, P214, DOI 10.1016/j.coi.2006.01.010
   Baiocchi RA, 2001, J CLIN INVEST, V108, P887, DOI 10.1172/JCI200112932
   Barath S, 2006, ACTA HAEMATOL-BASEL, V116, P181, DOI 10.1159/000094678
   Barnett B, 2005, AM J REPROD IMMUNOL, V54, P369, DOI 10.1111/j.1600-0897.2005.00330.x
   Baumforth KRN, 2008, AM J PATHOL, V173, P195, DOI 10.2353/ajpath.2008.070845
   Burns DM, 2004, BLOOD REV, V18, P193, DOI 10.1016/j.blre.2003.12.002
   Cao XF, 2007, IMMUNITY, V27, P635, DOI 10.1016/j.immuni.2007.08.014
   Chattopadhyay S, 2005, CANCER IMMUNOL IMMUN, V54, P1153, DOI 10.1007/s00262-005-0699-9
   Chen ML, 2005, P NATL ACAD SCI USA, V102, P419, DOI 10.1073/pnas.0408197102
   Coleman CA, 2007, J CELL MOL MED, V11, P1291, DOI 10.1111/j.1582-4934.2007.00087.x
   Comito MA, 2004, LEUKEMIA LYMPHOMA, V45, P1981, DOI 10.1080/10428190410001700831
   Degl'Innocenti E, 2008, CANCER RES, V68, P292, DOI 10.1158/0008-5472.CAN-07-2429
   Fogg MH, 2006, J IMMUNOL, V176, P3391, DOI 10.4049/jimmunol.176.6.3391
   Fu TH, 2004, J CLIN INVEST, V114, P542, DOI 10.1172/JCI200422053
   GERSHON RK, 1971, IMMUNOLOGY, V21, P903
   Gleeson M, 2002, MED SCI SPORT EXER, V34, P411, DOI 10.1097/00005768-200203000-00005
   Gondek DC, 2005, J IMMUNOL, V174, P1783, DOI 10.4049/jimmunol.174.4.1783
   Gottschalk S, 2005, LEUKEMIA LYMPHOMA, V46, P1, DOI 10.1080/10428190400002202
   Haas J, 2008, BLOOD, V111, P761, DOI 10.1182/blood-2007-08-104877
   Holm TL, 2004, APMIS, V112, P629, DOI 10.1111/j.1600-0463.2004.apm1121001.x
   Huber S, 2006, FRONT BIOSCI-LANDMRK, V11, P1014, DOI 10.2741/1859
   Kretschmer K, 2006, IMMUNOL REV, V212, P163, DOI 10.1111/j.0105-2896.2006.00411.x
   Kryczek I, 2007, CANCER RES, V67, P8900, DOI 10.1158/0008-5472.CAN-07-1866
   Kryczek I, 2006, J IMMUNOL, V177, P40, DOI 10.4049/jimmunol.177.1.40
   Lau KM, 2007, BRIT J CANCER, V96, P617, DOI 10.1038/sj.bjc.6603580
   Li X, 2005, CANCER INVEST, V23, P399, DOI 10.1081/CNV-200067142
   Marra LE, 2004, J IMMUNOL, V172, P1028, DOI 10.4049/jimmunol.172.2.1028
   Marshall NA, 2007, EXP HEMATOL, V35, P596, DOI 10.1016/j.exphem.2007.01.030
   Miller AM, 2006, J IMMUNOL, V177, P7398, DOI 10.4049/jimmunol.177.10.7398
   Miyara M, 2007, TRENDS MOL MED, V13, P108, DOI 10.1016/j.molmed.2007.01.003
   Pai S, 2001, SEMIN CANCER BIOL, V11, P455, DOI 10.1006/scbi.2001.0412
   Pattle SB, 2006, EXPERT OPIN BIOL TH, V6, P1193, DOI 10.1517/14712598.6.11.1193
   Popescu I, 2007, AM J TRANSPLANT, V7, P1215, DOI 10.1111/j.1600-6143.2007.01740.x
   Princep RB, 2005, ANN HEMATOL, V84, P661, DOI 10.1007/s00277-005-1051-3
   Strauss L, 2007, INT J CANCER, V121, P2473, DOI 10.1002/ijc.23001
   Strauss L, 2007, CLIN CANCER RES, V13, P4345, DOI 10.1158/1078-0432.CCR-07-0472
   Tang QZ, 2006, CURR OPIN IMMUNOL, V18, P496, DOI 10.1016/j.coi.2006.05.007
   Tang QZ, 2004, EUR J IMMUNOL, V34, P2996, DOI 10.1002/eji.200425143
   Tzankov A, 2008, HAEMATOLOGICA, V93, P193, DOI 10.3324/haematol.11702
   Verginis P, 2008, P NATL ACAD SCI USA, V105, P3479, DOI 10.1073/pnas.0800149105
   Wang HY, 2007, CURR OPIN IMMUNOL, V19, P217, DOI 10.1016/j.coi.2007.02.004
   Wang HY, 2004, IMMUNITY, V20, P107, DOI 10.1016/S1074-7613(03)00359-5
   Wilczynski JR, 2008, FRONT BIOSCI-LANDMRK, V13, P2266, DOI 10.2741/2840
   Wilson WM, 2006, LEUKEMIA LYMPHOMA, V47, P871, DOI 10.1080/10428190600649562
   Yokokawa J, 2008, CLIN CANCER RES, V14, P1032, DOI 10.1158/1078-0432.CCR-07-2056
   Yoshioka T, 2008, BRIT J CANCER, V98, P1258, DOI 10.1038/sj.bjc.6604294
NR 48
TC 29
Z9 32
U1 0
U2 5
PU ELSEVIER SCIENCE BV
PI AMSTERDAM
PA PO BOX 211, 1000 AE AMSTERDAM, NETHERLANDS
SN 1567-5769
EI 1878-1705
J9 INT IMMUNOPHARMACOL
JI Int. Immunopharmacol.
PD MAY
PY 2009
VL 9
IS 5
BP 590
EP 592
DI 10.1016/j.intimp.2009.01.015
PG 3
WC Immunology; Pharmacology & Pharmacy
SC Immunology; Pharmacology & Pharmacy
GA 440QW
UT WOS:000265715800016
PM 19539572
DA 2021-05-03
ER

PT J
AU Kanojia, D
   Garg, M
   Gupta, S
   Gupta, A
   Suri, A
AF Kanojia, Deepika
   Garg, Manoj
   Gupta, Samir
   Gupta, Anju
   Suri, Anil
TI Sperm-Associated Antigen 9, a Novel Biomarker for Early Detection of
   Breast Cancer
SO CANCER EPIDEMIOLOGY BIOMARKERS & PREVENTION
LA English
DT Article
ID HUMORAL IMMUNE-RESPONSE; SCAFFOLDING PROTEIN; TESTIS ANTIGEN;
   TUMOR-MARKERS; EXPRESSION; AUTOANTIBODIES; DIAGNOSIS; MAP; P53;
   IMMUNOTHERAPY
AB To date, there have been no tumor biomarkers validated and incorporated into oncologic practice for the early diagnosis of breast cancer. Recently, we showed that sperm-associated antigen 9 (SPAG9), a member of cancer testis (CT) antigen family, is associated with ovarian carcinomas. In the present study, we investigated SPAG9 expression and humoral immune response in breast cancer. We further evaluated the diagnostic potential of autoantibodies to SPAG9 protein in various stages, grades, and histo-types of breast cancer. We analyzed the association of SPAG9 immunoreactivity score (IRS) with predicted risk of breast cancer recurrence over 10 years. Our reverse transcription-PCR and immunohistochemical analyses revealed SPAG9 expression in 88% breast cancer specimens independent of tumor stages and grades. Further, the humoral immune response against SPAG9 was detected in 80% breast cancer patients with SPAG9-expressing tumors. The linear regression modeling predicted a direct relationship between presence of lymphovascular invasion and high SPAG9 IRS, whereas the univariate and multivariate logistic regression models predicted a strong association of SPAG9 IRS with tumor grade. Further, our data indicated a significant higher trend of SPAG9 IRS with the predicted high risk of breast cancer recurrence. The present investigation reports for the first time SPAG9 expression and humoral immune response in early stages and low-grade breast cancer. Although our data indicated that autoantibodies against SPAG9 represent a promising approach for the development of biomarker, further large-scale validation studies are required to establish its potential use in early diagnosis and monitoring of breast cancer recurrence. (Cancer Epidermiol Biomarkers Prev 2009;18(2):630-9)
C1 [Kanojia, Deepika; Garg, Manoj; Suri, Anil] Natl Inst Immunol, Canc Microarray Genes & Prot Lab, Canc Res Program, New Delhi 110067, India.
   [Gupta, Anju] Moolchand Hosp, Dept Pathol, New Delhi, India.
   [Gupta, Samir] Army Hosp, Ctr Oncol, New Delhi, India.
RP Suri, A (corresponding author), Natl Inst Immunol, Canc Microarray Genes & Prot Lab, Canc Res Program, Aruna Asaf Ali Marg, New Delhi 110067, India.
EM anil@nii.res.in
RI Suri, Anil/P-5128-2016
OI Suri, Anil/0000-0001-5231-5555; Garg, Manoj/0000-0002-3492-2957
FU Cancer Research Program; Associated Cancer Center for Immunotherapy;
   Department of Biotechnology, Government of IndiaDepartment of
   Biotechnology (DBT) India
FX Grant support: Cancer Research Program, Associated Cancer Center for
   Immunotherapy, Department of Biotechnology, Government of India.
CR Bandic D, 2006, CROAT MED J, V47, P32
   Casiano CA, 2006, MOL CELL PROTEOMICS, V5, P1745, DOI 10.1074/mcp.R600010-MCP200
   Chapman C, 2007, ANN ONCOL, V18, P868, DOI 10.1093/annonc/mdm007
   Cressey R, 2008, BMC BIOTECHNOL, V8, DOI 10.1186/1472-6750-8-16
   Dhanasekaran DN, 2007, ONCOGENE, V26, P3185, DOI 10.1038/sj.onc.1210411
   Duffy MJ, 2006, CLIN CHEM, V52, P345, DOI 10.1373/clinchem.2005.059832
   Fernandez-Madrid F, 2004, CANCER RES, V64, P5089, DOI 10.1158/0008-5472.CAN-03-0932
   Garg M, 2008, CANCER RES, V68, P8240, DOI 10.1158/0008-5472.CAN-08-1708
   Garg M, 2007, CLIN CANCER RES, V13, P1421, DOI 10.1158/1078-0432.CCR-06-2340
   Harris L, 2007, J CLIN ONCOL, V25, P5287, DOI 10.1200/JCO.2007.14.2364
   Jagadish N, 2006, VACCINE, V24, P3695, DOI 10.1016/j.vaccine.2005.07.007
   Jagadish N, 2005, BIOCHEM J, V389, P73, DOI 10.1042/BJ20041577
   Jemal A, 2008, CA-CANCER J CLIN, V58, P71, DOI 10.3322/CA.2007.0010
   Kashef K, 2006, J CELL BIOCHEM, V98, P715, DOI 10.1002/jcb.20930
   Kelkar N, 2005, MOL CELL BIOL, V25, P2733, DOI 10.1128/MCB.25.7.2733-2743.2005
   Keyomarsi K, 2002, NEW ENGL J MED, V347, P1566, DOI 10.1056/NEJMoa021153
   Kobayashi T, 2007, CLIN CANCER RES, V13, P3868, DOI 10.1158/1078-0432.CCR-06-2730
   Kruger S, 2007, PATHOL ONCOL RES, V13, P91
   Lechpammer M, 2004, INT J COLORECTAL DIS, V19, P114, DOI 10.1007/s00384-003-0553-5
   Lee CM, 2002, P NATL ACAD SCI USA, V99, P14189, DOI 10.1073/pnas.232310199
   Madrid MF, 2005, CANCER LETT, V230, P187, DOI 10.1016/j.canlet.2004.12.017
   Mischo A, 2006, INT J CANCER, V118, P696, DOI 10.1002/ijc.21352
   Pandya AY, 2004, CLIN CANCER RES, V10, P2709, DOI 10.1158/1078-0432.CCR-03-0484
   Parmigiani RB, 2006, P NATL ACAD SCI USA, V103, P18066, DOI 10.1073/pnas.0608853103
   Qi MS, 2005, J CELL SCI, V118, P3569, DOI 10.1242/jcs.02470
   Scanlan Matthew J, 2004, Cancer Immun, V4, P1
   Shankar S, 1998, BIOCHEM BIOPH RES CO, V243, P561, DOI 10.1006/bbrc.1997.7943
   Sheshadri HS, 2006, INDIAN J MED RES, V124, P149
   Shetty A, 2005, BRIT J CANCER, V93, P1295, DOI 10.1038/sj.bjc.6602829
   Smith RA, 2006, BREAST J, V12, pS16, DOI 10.1111/j.1075-122X.2006.00200.x
   Stockert E, 1998, J EXP MED, V187, P1349, DOI 10.1084/jem.187.8.1349
   Sugita Y, 2004, CANCER RES, V64, P2199, DOI 10.1158/0008-5472.CAN-03-3070
   Suri A, 2006, EXPERT OPIN BIOL TH, V6, P379, DOI 10.1517/14712598.6.4.379
   Tomkiel JE, 2002, CLIN CANCER RES, V8, P752
   Wei CL, 2006, CELL, V124, P207, DOI 10.1016/j.cell.2005.10.043
   Willis S, 2003, GENE CHROMOSOME CANC, V36, P382, DOI 10.1002/gcc.10138
   Willoughby EA, 2005, J BIOL CHEM, V280, P25651, DOI 10.1074/jbc.M501926200
   Yang XW, 2003, CLIN CANCER RES, V9, P201
NR 38
TC 65
Z9 71
U1 0
U2 6
PU AMER ASSOC CANCER RESEARCH
PI PHILADELPHIA
PA 615 CHESTNUT ST, 17TH FLOOR, PHILADELPHIA, PA 19106-4404 USA
SN 1055-9965
EI 1538-7755
J9 CANCER EPIDEM BIOMAR
JI Cancer Epidemiol. Biomarkers Prev.
PD FEB
PY 2009
VL 18
IS 2
BP 630
EP 639
DI 10.1158/1055-9965.EPI-08-0629
PG 10
WC Oncology; Public, Environmental & Occupational Health
SC Oncology; Public, Environmental & Occupational Health
GA 410AS
UT WOS:000263547800035
PM 19190149
OA Bronze
DA 2021-05-03
ER

PT J
AU Bellone, S
   Siegel, ER
   Cocco, E
   Cargnelutti, M
   Silasi, DA
   Azodi, M
   Schwartz, PE
   Rutherford, TJ
   Pecorelli, S
   Santin, AD
AF Bellone, Stefania
   Siegel, Eric R.
   Cocco, Emiliano
   Cargnelutti, Marilisa
   Silasi, Dan-Arin
   Azodi, Masoud
   Schwartz, Peter E.
   Rutherford, Thomas J.
   Pecorelli, Sergio
   Santin, Alessandro D.
TI Overexpression of Epithelial Cell Adhesion Molecule in Primary,
   Metastatic, and Recurrent/Chemotherapy-Resistant Epithelial Ovarian
   Cancer Implications for Epithelial Cell Adhesion Molecule-Specific
   Immunotherapy
SO INTERNATIONAL JOURNAL OF GYNECOLOGICAL CANCER
LA English
DT Article
DE Epithelial cell adhesion molecule; Ovarian tumor market; Epithelial
   ovarian cancer; Quantitative reverse transcription-polymerase chain
   reaction; Immunohistochemistry
ID GENE-EXPRESSION PROFILES; EP-CAM; MONOCLONAL-ANTIBODY; IN-VITRO;
   IDENTIFICATION; CARCINOMAS; DIAGNOSIS; MARKER
AB To evaluate the potential of epithelial cell adhesion molecule (Ep-CAM/TROP-1)-specific immunotherapy against epithelial ovarian carcinomas (EOCs), we have analyzed the expression of Ep-CAM at RNA and protein level in patients harboring primary, metastatic, and chemotherapy-resistant/recurrent EOC. Epithelial cell adhesion molecule expression was evaluated by real-time polymerase chain reaction and immunohistochemistry in 168 fresh-frozen biopsies and paraffin-embedded tissues. In addition, Ep-CAM Surface expression was evaluated by flow cytometry in several freshly established ovarian carcinoma cell lines derived from patients harboring tumors resistant to chemotherapy in vivo as well as in vitro. Epithelial cell adhesion molecule transcript was found significantly overexpressed in primary, metastatic, and recurrent EOC when compared with normal human ovarian surface epithelium cell lines and fresh-frozen normal ovarian tissue (P < 0.001). Similarly, by immunohistochemistry, Ep-CAM protein expression was found significantly higher in primary, metastatic, and recurrent EOC when compared with normal ovarian tissues. Of interest, metastatic/recurrent tumors were found to express significantly higher levels of Ep-CAM protein when compared with primary ovarian carcinomas (P < 0.001). Finally, a high surface expression of Ep-CAM was found in 100% (5/5) of the chemotherapy-resistant ovarian carcinoma cell lines studied by flow cytometry. These results demonstrate high Ep-CAM overexpression in ovarian carcinoma, especially in metastatic and recurrent/chemotherapy-resistant ovarian disease. The lack of Ep-CAM expression on the chelomic epithelium in the peritoneal cavity, combined with the recent development of fully human monoclonal antibodies against this Surface molecule, Suggest Ep-CAM as a promising target for antibody-mediated therapies in ovarian carcinoma patients harboring tumors refractory to standard treatment modalities.
C1 [Bellone, Stefania; Cocco, Emiliano; Cargnelutti, Marilisa; Silasi, Dan-Arin; Azodi, Masoud; Schwartz, Peter E.; Rutherford, Thomas J.; Santin, Alessandro D.] Yale Univ, Dept Obstet Gynecol & Reprod Sci, Sch Med, New Haven, CT 06520 USA.
   [Siegel, Eric R.] Univ Arkansas Med Sci, Dept Biostat, Little Rock, AR 72205 USA.
   [Pecorelli, Sergio] Univ Brescia, Div Gynecol Oncol, Brescia, Italy.
RP Santin, AD (corresponding author), Yale Univ, Dept Obstet Gynecol & Reprod Sci, Sch Med, Room 305 LSOG,333 Cedar St,POB 208063, New Haven, CT 06520 USA.
EM alessandro.santin@yale.edu
CR Balzar M, 1999, J MOL MED, V77, P699, DOI 10.1007/s001099900038
   Bignotti E, 2007, AM J OBSTET GYNECOL, V196, P245, DOI 10.1016/j.ajog.2006.10.874
   Bignotti E, 2006, GYNECOL ONCOL, V103, P405, DOI 10.1016/j.ygyno.2006.03.056
   Burges A, 2007, CLIN CANCER RES, V13, P3899, DOI 10.1158/1078-0432.CCR-06-2769
   Eltabbakh G H, 2004, Minerva Ginecol, V56, P81
   Gastl G, 2000, LANCET, V356, P1981, DOI 10.1016/S0140-6736(00)03312-2
   Holloway RW, 2002, GYNECOL ONCOL, V87, P8, DOI 10.1006/gyno.2002.6797
   Jemal A, 2007, CA-CANCER J CLIN, V57, P43, DOI 10.3322/canjclin.57.1.43
   Kim JH, 2003, CLIN CANCER RES, V9, P4782
   Kirman I, 2007, CURR OPIN MOL THER, V9, P190
   Livak KJ, 2001, METHODS, V25, P402, DOI 10.1006/meth.2001.1262
   McLaughlin PMJ, 2001, CANCER RES, V61, P4105
   Naundorf S, 2002, INT J CANCER, V100, P101, DOI 10.1002/ijc.10443
   Santin AD, 2004, INT J CANCER, V112, P14, DOI 10.1002/ijc.20408
   Spizzo G, 2006, GYNECOL ONCOL, V103, P483, DOI 10.1016/j.ygyno.2006.03.035
   SPURR NK, 1986, INT J CANCER, V38, P631, DOI 10.1002/ijc.2910380503
   Trzpis M, 2007, AM J PATHOL, V171, P386, DOI 10.2353/ajpath.2007.070152
   Winter MJ, 2007, MOL CELL BIOCHEM, V302, P19, DOI 10.1007/s11010-007-9420-y
NR 18
TC 68
Z9 69
U1 1
U2 13
PU LIPPINCOTT WILLIAMS & WILKINS
PI PHILADELPHIA
PA TWO COMMERCE SQ, 2001 MARKET ST, PHILADELPHIA, PA 19103 USA
SN 1048-891X
EI 1525-1438
J9 INT J GYNECOL CANCER
JI Int. J. Gynecol. Cancer
PD JUL
PY 2009
VL 19
IS 5
BP 860
EP 866
DI 10.1111/IGC.0b013e3181a8331f
PG 7
WC Oncology; Obstetrics & Gynecology
SC Oncology; Obstetrics & Gynecology
GA 470NE
UT WOS:000267980800011
PM 19574774
DA 2021-05-03
ER

PT J
AU Kobayashi, H
   Azumi, M
   Kimura, Y
   Sato, K
   Aoki, N
   Kimura, S
   Honma, M
   Iizuka, H
   Tateno, M
   Celis, E
AF Kobayashi, Hiroya
   Azumi, Makoto
   Kimura, Yuka
   Sato, Keisuke
   Aoki, Naoko
   Kimura, Shoji
   Honma, Masaru
   Iizuka, Hajime
   Tateno, Masatoshi
   Celis, Esteban
TI Focal adhesion kinase as an immunotherapeutic target
SO CANCER IMMUNOLOGY IMMUNOTHERAPY
LA English
DT Article
DE Focal adhesion kinase; Immunotherapy; Tumor antigens; Major
   histocompatibility complex class II; CD4 helper T lymphocytes; Peptide
   epitope
ID WT1 PEPTIDE VACCINE; HUMAN BREAST-CANCER; OVARIAN-CANCER; CELL MOTILITY;
   T-CELLS; EXPRESSION; OVEREXPRESSION; FAK; APOPTOSIS; MIGRATION
AB Focal adhesion kinase (FAK) is a ubiquitously expressed non-receptor tyrosine kinase involved in cancer progression and metastasis that is found overexpressed in a large number of tumors such as breast, colon, prostate, melanoma, head and neck, lung and ovary. Thus, FAK could be an attractive tumor associated antigen (TAA) for developing immunotherapy against a broad type of malignancies. In this study, we determined whether predicted T cell epitopes from FAK would be able to induce anti-tumor immune cellular responses.
   To validate FAK as a TAA recognized by CD4 helper T lymphocytes (HTL), we have combined the use of predictive peptide/MHC class II binding algorithms with in vitro vaccination of CD4 T lymphocytes from healthy individuals and melanoma patients.
   Two synthetic peptides, FAK(143-157) and FAK(1,000-1,014), induced HTL responses that directly recognized FAK-expressing tumor cells and autologous dendritic cells pulsed with FAK-expressing tumor cell lysates in an HLA class II-restricted manner. Moreover, since the FAK peptides were recognized by melanoma patient's CD4 T cells, this is indicative that T cell precursors reactive with FAK already exist in peripheral blood of these patients.
   Our results provide evidence that FAK functions as a TAA and describe peptide epitopes that may be used for designing T cell-based immunotherapy for FAK-expressing cancers, which could be used in combination with newly developed FAK inhibitors.
C1 [Celis, Esteban] Univ S Florida, H Lee Moffitt Canc Ctr & Res Inst, Dept Interdisciplinary Oncol, Tampa, FL 33612 USA.
   [Kobayashi, Hiroya; Azumi, Makoto; Kimura, Yuka; Sato, Keisuke; Aoki, Naoko; Kimura, Shoji; Tateno, Masatoshi] Asahikawa Med Coll, Dept Pathol, Asahikawa, Hokkaido 078, Japan.
   [Honma, Masaru; Iizuka, Hajime] Asahikawa Med Coll, Dept Dermatol, Asahikawa, Hokkaido, Japan.
RP Celis, E (corresponding author), Univ S Florida, H Lee Moffitt Canc Ctr & Res Inst, Dept Interdisciplinary Oncol, 12902 Magnolia Dr, Tampa, FL 33612 USA.
EM ecelis@moffitt.org
FU NIHUnited States Department of Health & Human ServicesNational
   Institutes of Health (NIH) - USA [P50CA91956, R01CA80782, R01CA103921];
   NATIONAL CANCER INSTITUTEUnited States Department of Health & Human
   ServicesNational Institutes of Health (NIH) - USANIH National Cancer
   Institute (NCI) [P50CA091956, R01CA080782, R01CA103921] Funding Source:
   NIH RePORTER; Grants-in-Aid for Scientific ResearchMinistry of
   Education, Culture, Sports, Science and Technology, Japan (MEXT)Japan
   Society for the Promotion of ScienceGrants-in-Aid for Scientific
   Research (KAKENHI) [21590424] Funding Source: KAKEN
FX E. Celis received grant support from NIH grants P50CA91956, R01CA80782
   and R01CA103921.
CR AKASAKA T, 1995, J INVEST DERMATOL, V105, P104, DOI 10.1111/1523-1747.ep12313396
   ALEXANDER J, 1994, IMMUNITY, V1, P751, DOI 10.1016/S1074-7613(94)80017-0
   Beviglia L, 2003, BIOCHEM J, V373, P201, DOI 10.1042/BJ20021846
   Cance WG, 2000, CLIN CANCER RES, V6, P2417
   Canel M, 2006, CLIN CANCER RES, V12, P3272, DOI 10.1158/1078-0432.CCR-05-1583
   Carelli S, 2006, LUNG CANCER, V53, P263, DOI 10.1016/j.lungcan.2006.06.001
   CHEN HC, 1994, P NATL ACAD SCI USA, V91, P10148, DOI 10.1073/pnas.91.21.10148
   Gabriel B, 2004, ANTICANCER RES, V24, P921
   Ghiso JAA, 2002, ONCOGENE, V21, P2513, DOI 10.1038/sj/onc/1205342
   Golubovskaya VM, 2003, MOL CANCER RES, V1, P755
   Hecker TP, 2004, ONCOGENE, V23, P3962, DOI 10.1038/sj.onc.1207541
   Hecker TP, 2002, CANCER RES, V62, P2699
   Hsia DA, 2003, J CELL BIOL, V160, P753, DOI 10.1083/jcb.200212114
   Kobayashi H, 2000, CANCER RES, V60, P5228
   Kobayashi H, 2008, CURR OPIN IMMUNOL, V20, P221, DOI 10.1016/j.coi.2008.04.011
   Kohno M, 2002, INT J CANCER, V97, P336, DOI 10.1002/ijc.1605
   Lark AL, 2003, CLIN CANCER RES, V9, P215
   McLean GW, 2004, GENE DEV, V18, P2998, DOI 10.1101/gad.316304
   McLean GW, 2005, NAT REV CANCER, V5, P505, DOI 10.1038/nrc1647
   Nam S, 2005, CANCER RES, V65, P9185, DOI 10.1158/0008-5472.CAN-05-1731
   Novellino L, 2005, CANCER IMMUNOL IMMUN, V54, P187, DOI 10.1007/s00262-004-0560-6
   Oka Y, 2004, P NATL ACAD SCI USA, V101, P13885, DOI 10.1073/pnas.0405884101
   Oka Y, 2008, CURR OPIN IMMUNOL, V20, P211, DOI 10.1016/j.coi.2008.04.009
   OWENS LV, 1995, CANCER RES, V55, P2752
   Owens LV, 1996, ANN SURG ONCOL, V3, P100, DOI 10.1007/BF02409059
   Recher C, 2004, CANCER RES, V64, P3191, DOI 10.1158/0008-5472.CAN-03-3005
   Rovin JD, 2002, PROSTATE, V53, P124, DOI 10.1002/pros.10114
   Schaller Michael D., 1993, Trends in Cell Biology, V3, P258, DOI 10.1016/0962-8924(93)90053-4
   Shi Q, 2007, MOL CARCINOGEN, V46, P488, DOI 10.1002/mc.20297
   Sieg DJ, 2000, NAT CELL BIOL, V2, P249
   Sood AK, 2004, AM J PATHOL, V165, P1087, DOI 10.1016/S0002-9440(10)63370-6
   Southwood S, 1998, J IMMUNOL, V160, P3363
   Watermann DO, 2005, BRIT J CANCER, V93, P694, DOI 10.1038/sj.bjc.6602744
   WEINER TM, 1993, LANCET, V342, P1024, DOI 10.1016/0140-6736(93)92881-S
   Xu LH, 2000, J BIOL CHEM, V275, P30597, DOI 10.1074/jbc.M910027199
NR 35
TC 4
Z9 6
U1 0
U2 3
PU SPRINGER
PI NEW YORK
PA 233 SPRING ST, NEW YORK, NY 10013 USA
SN 0340-7004
EI 1432-0851
J9 CANCER IMMUNOL IMMUN
JI Cancer Immunol. Immunother.
PD JUN
PY 2009
VL 58
IS 6
BP 931
EP 940
DI 10.1007/s00262-008-0608-0
PG 10
WC Oncology; Immunology
SC Oncology; Immunology
GA 428FF
UT WOS:000264832700009
PM 18941742
OA Green Accepted
DA 2021-05-03
ER

PT J
AU Zhou, PH
   Zheng, XC
   Zhang, HM
   Liu, Y
   Zheng, P
AF Zhou, Penghui
   Zheng, Xincheng
   Zhang, Huiming
   Liu, Yang
   Zheng, Pan
TI B7 Blockade Alters the Balance between Regulatory T Cells and
   Tumor-reactive T Cells for Immunotherapy of Cancer
SO CLINICAL CANCER RESEARCH
LA English
DT Article
ID TRANSGENIC MICE; PROSTATE-CANCER; COSTIMULATORY MOLECULE; NEGATIVE
   SELECTION; OVARIAN-CARCINOMA; CLONAL DELETION; CUTTING EDGE; SOLID
   TUMORS; LUNG-CANCER; CD4(+)CD25(+)
AB Purpose: In prostate cancer-bearing host, regulatory T (Treg) cells restrain activity of tumor antigen-specific T cells. Because B7:CD28 interactions are needed for both function of CD4(+)CD25(+) Treg cells and CD8(+) effective T cells, targeting this pathway may help to overcome the immunotherapy barriers.
   Experimental Design: The anti-B7-1/137-2 monoclonal antibodies were administered to a transgenic mouse model of prostate cancer (TRAMP) ectopically expressing SV40 large T antigen in different tumor development stages for prevention and therapy of prostate cancer. The treatment was also tested in treating transplanted MC38 colon adenocarcinoma in mice.
   Results: Here, we showed that short-term administration of anti-B7-1/B7-2 monoclonal antibodies in TRAMP mice leads to significant inhibited primary tumor growth and the size of metastatic lesions. The treatment is effective to inhibit MC38 colon cancer growth. Correspondingly, this treatment results in a transient reduction of Treg in both thymus and the periphery. In vivo cytotoxicity assay revealed T antigen-specific CTL effectors in anti-137-treated but not control IgG-treated TRAMP mice.
   Conclusions: Transient blockade of B7-1/B7-2 alters the balance between Treg and cancer-reactive T cells to enhance cancer immunotherapy.
C1 [Zhou, Penghui; Zhang, Huiming; Liu, Yang; Zheng, Pan] Univ Michigan, Med Ctr, Dept Surg & Pathol, Program Mol Mech Dis & Comprehens Canc Ctr, Ann Arbor, MI 48109 USA.
   [Zheng, Xincheng] Oncolmmune Inc, Columbus, OH USA.
RP Zheng, P (corresponding author), Univ Michigan, Med Ctr, Dept Surg & Pathol, Program Mol Mech Dis & Comprehens Canc Ctr, BSRB 1810,109 Zina Pitcher Pl, Ann Arbor, MI 48109 USA.
EM panz@umich.edu
RI Zhou, Penghui/C-3630-2012; Zheng, Pan/E-8691-2011
OI Zheng, Pan/0000-0003-2598-3544; zhou, penghui/0000-0003-0519-461X
FU Department of Defense and American Cancer SocietyAmerican Cancer
   Society; NIHUnited States Department of Health & Human ServicesNational
   Institutes of Health (NIH) - USA [A1064350, CA12001]; NATIONAL CANCER
   INSTITUTEUnited States Department of Health & Human ServicesNational
   Institutes of Health (NIH) - USANIH National Cancer Institute (NCI)
   [R01CA112001] Funding Source: NIH RePORTER; NATIONAL INSTITUTE OF
   ALLERGY AND INFECTIOUS DISEASESUnited States Department of Health &
   Human ServicesNational Institutes of Health (NIH) - USANIH National
   Institute of Allergy & Infectious Diseases (NIAID) [R01AI064350] Funding
   Source: NIH RePORTER
FX Grant support: Department of Defense and American Cancer Society (P.
   Zheng) and NIH grants A1064350 and CA12001 (Y Liu).
CR Barnett B, 2005, AM J REPROD IMMUNOL, V54, P369, DOI 10.1111/j.1600-0897.2005.00330.x
   Bluestone JA, 2006, IMMUNITY, V24, P233, DOI 10.1016/j.immuni.2006.03.001
   BOEL P, 1995, IMMUNITY, V2, P167, DOI 10.1016/S1074-7613(95)80053-0
   BONNEAU RH, 1993, VIROLOGY, V195, P62, DOI 10.1006/viro.1993.1346
   BRICHARD V, 1993, J EXP MED, V178, P489, DOI 10.1084/jem.178.2.489
   Curiel TJ, 2004, NAT MED, V10, P942, DOI 10.1038/nm1093
   Degl'Innocenti E, 2008, CANCER RES, V68, P292, DOI 10.1158/0008-5472.CAN-07-2429
   Douek DC, 1998, NATURE, V396, P690, DOI 10.1038/25374
   Eng MH, 1999, UROLOGY, V54, P1112, DOI 10.1016/S0090-4295(99)00297-6
   FREEMAN GJ, 1993, J EXP MED, V178, P2185, DOI 10.1084/jem.178.6.2185
   Gao JX, 2002, J EXP MED, V195, P959, DOI 10.1084/jem.20011948
   GAUGLER B, 1994, J EXP MED, V179, P921, DOI 10.1084/jem.179.3.921
   GEIGER T, 1992, P NATL ACAD SCI USA, V89, P2985, DOI 10.1073/pnas.89.7.2985
   Gingrich JR, 1996, CANCER RES, V56, P4096
   GREENBERG NM, 1995, P NATL ACAD SCI USA, V92, P3439, DOI 10.1073/pnas.92.8.3439
   Kim JM, 2007, NAT IMMUNOL, V8, P191, DOI 10.1038/ni1428
   KISIELOW P, 1988, NATURE, V333, P742, DOI 10.1038/333742a0
   Lahl K, 2007, J EXP MED, V204, P57, DOI 10.1084/jem.20061852
   Liyanage UK, 2002, J IMMUNOL, V169, P2756, DOI 10.4049/jimmunol.169.5.2756
   May KF, 2007, J IMMUNOL, V178, P1542, DOI 10.4049/jimmunol.178.3.1542
   MOLLER G, 1988, SCAND J IMMUNOL, V27, P247, DOI 10.1111/j.1365-3083.1988.tb02344.x
   Noel PJ, 1998, CELL IMMUNOL, V187, P131, DOI 10.1006/cimm.1998.1332
   NORTH RJ, 1982, J EXP MED, V155, P1063, DOI 10.1084/jem.155.4.1063
   Randolph DA, 2006, ANNU REV MED, V57, P381, DOI 10.1146/annurev.med.57.121304.131337
   SAKAGUCHI S, 1982, J EXP MED, V156, P1565, DOI 10.1084/jem.156.6.1565
   Sakaguchi S, 2004, ANNU REV IMMUNOL, V22, P531, DOI 10.1146/annurev.immunol.21.120601.141122
   Sakaguchi S, 2001, IMMUNOL REV, V182, P18, DOI 10.1034/j.1600-065X.2001.1820102.x
   Salomon B, 2000, IMMUNITY, V12, P431, DOI 10.1016/S1074-7613(00)80195-8
   Scott-Browne JP, 2007, J EXP MED, V204, P2159, DOI 10.1084/jem.20062105
   SHA WC, 1988, NATURE, V336, P73, DOI 10.1038/336073a0
   Steitz J, 2001, CANCER RES, V61, P8643
   Sun YL, 2002, NAT MED, V8, P1405, DOI 10.1038/nm796
   Sutherland JS, 2005, J IMMUNOL, V175, P2741, DOI 10.4049/jimmunol.175.4.2741
   Tang QZ, 2003, J IMMUNOL, V171, P3348, DOI 10.4049/jimmunol.171.7.3348
   Tien AH, 2005, CANCER RES, V65, P2947, DOI 10.1158/0008-5472.CAN-04-3271
   Turk MJ, 2004, J EXP MED, V200, P771, DOI 10.1084/jem.20041130
   VANDERBRUGGEN P, 1991, SCIENCE, V254, P1643, DOI 10.1126/science.1840703
   Wang J, 2003, J IMMUNOL, V170, P3986, DOI 10.4049/jimmunol.170.8.3986
   Wang Y, 2006, CANCER CELL, V10, P179, DOI 10.1016/j.ccr.2006.08.008
   Wei S, 2005, CANCER RES, V65, P5020, DOI 10.1158/0008-5472.CAN-04-4043
   Woo EY, 2002, J IMMUNOL, V168, P4272, DOI 10.4049/jimmunol.168.9.4272
   Woo EY, 2001, CANCER RES, V61, P4766
   WU Y, 1993, J EXP MED, V178, P1789, DOI 10.1084/jem.178.5.1789
   Yu P, 2006, CURR OPIN IMMUNOL, V18, P226, DOI 10.1016/j.coi.2006.01.004
   Zheng XC, 2002, J IMMUNOL, V169, P4761, DOI 10.4049/jimmunol.169.9.4761
NR 45
TC 8
Z9 12
U1 0
U2 2
PU AMER ASSOC CANCER RESEARCH
PI PHILADELPHIA
PA 615 CHESTNUT ST, 17TH FLOOR, PHILADELPHIA, PA 19106-4404 USA
SN 1078-0432
EI 1557-3265
J9 CLIN CANCER RES
[truncated: 40,399 more chars]
