# Supplementary material for: Evolution of Immunotherapy for Ovarian Cancer from a Bird’s-Eye Perspective: A Text-Mining Analysis of Publication Trends and Topics
Source: Front Oncol. 2022 Feb 24;12:795129. doi: 10.3389/fonc.2022.795129 (PMC8907843; doi:10.3389/fonc.2022.795129)
Supplement: Supplementary file 1 [file DataSheet_1.zip › raw data/download2017u142pt1.txt]

PT J
AU Lopez-Albaitero, A
   Xu, H
   Guo, HF
   Wang, LL
   Wu, ZH
   Tran, H
   Chandarlapaty, S
   Scaltriti, M
   Janjigian, Y
   de Stanchina, E
   Cheung, NKV
AF Lopez-Albaitero, Andres
   Xu, Hong
   Guo, Hongfen
   Wang, Linlin
   Wu, Zhihao
   Tran, Hoa
   Chandarlapaty, Sarat
   Scaltriti, Maurizio
   Janjigian, Yelena
   de Stanchina, Elisa
   Cheung, Nai-Kong V.
TI Overcoming resistance to HER2-targeted therapy with a novel HER2/CD3
   bispecific antibody
SO ONCOIMMUNOLOGY
LA English
DT Article
DE Bispecific antibody; CD3; HER2; immunotherapy; T cells
ID T-CELLS; TUMOR MICROENVIRONMENT; CANCER-IMMUNOTHERAPY; OSTEOSARCOMA;
   BLOCKADE; EXPRESSION; TRASTUZUMAB; ACTIVATION; RESPONSES; MELANOMA
AB T-cell-based therapies have emerged as one of the most clinically effective ways to target solid and non-solid tumors. HER2 is responsible for the oncogenesis and treatment resistance of several human solid tumors. As a member of the HER family of tyrosine kinase receptors, its over-activity confers unfavorable clinical outcome. Targeted therapies directed at this receptor have achieved responses, although development of resistance is common. We explored a novel HER2/CD3 bispecific antibody (HER2-BsAb) platform that while preserving the anti-proliferative effects of trastuzumab, it recruits and activates nonspecific circulating T-cells, promoting T cell tumor infiltration and ablating HER2(+) tumors, even when these are resistant to standard HER2-targeted therapies. Its in vitro tumor cytotoxicity, when expressed as EC50, correlated with the surface HER2 expression in a large panel of human tumor cell lines, irrespective of lineage or tumor type. HER2-BsAb-mediated cytotoxicity was relatively insensitive to PD-1/PD-L1 immune checkpoint inhibition. In four separate humanized mouse models of human breast cancer and ovarian cancer cell line xenografts, as well as human breast cancer and gastric cancer patient-derived xenografts (PDXs), HER2-BsAb was highly effective in promoting T cell infiltration and suppressing tumor growth when used in the presence of human peripheral blood mononuclear cells (PBMC) or activated T cells (ATC). The in vivo and in vitro antitumor properties of this BsAb support its further clinical development as a cancer immunotherapeutic.
C1 [Lopez-Albaitero, Andres] Mem Sloan Kettering Canc Ctr, Dept Surg, 1275 York Ave, New York, NY 10021 USA.
   [Xu, Hong; Guo, Hongfen; Wang, Linlin; Wu, Zhihao; Tran, Hoa; Cheung, Nai-Kong V.] Mem Sloan Kettering Canc Ctr, Dept Pediat, 1275 York Ave, New York, NY 10065 USA.
   [Chandarlapaty, Sarat; Janjigian, Yelena] Mem Sloan Kettering Canc Ctr, Dept Med, 1275 York Ave, New York, NY 10021 USA.
   [Scaltriti, Maurizio] Mem Sloan Kettering Canc Ctr, Dept Pathol, 1275 York Ave, New York, NY 10021 USA.
   [Scaltriti, Maurizio] Mem Sloan Kettering Canc Ctr, Human Oncol & Pathogenesis Program, 1275 York Ave, New York, NY 10021 USA.
   [de Stanchina, Elisa] Mem Sloan Kettering Canc Ctr, Antitumor Assessment Core Facil, 1275 York Ave, New York, NY 10021 USA.
RP Cheung, NKV (corresponding author), Mem Sloan Kettering Canc Ctr, Dept Pediat, 1275 York Ave, New York, NY 10065 USA.
EM cheungn@mskcc.org
RI Wang, Linlin/U-9905-2019
OI Wang, Linlin/0000-0002-2970-1738
FU Cancer NYC; Robert Steel Foundation; Enid A. Haupt Chair Endowment Fund;
   NCI Cancer CenterUnited States Department of Health & Human
   ServicesNational Institutes of Health (NIH) - USANIH National Cancer
   Institute (NCI) [P30 CA008748]; NIH NCI trainingUnited States Department
   of Health & Human ServicesNational Institutes of Health (NIH) - USANIH
   National Cancer Institute (NCI) [2T32CA009685-21A1]; Dana Foundation;
   Breast Cancer Research Foundation; NIHUnited States Department of Health
   & Human ServicesNational Institutes of Health (NIH) - USA [U54
   OD020355-01]; NATIONAL CANCER INSTITUTEUnited States Department of
   Health & Human ServicesNational Institutes of Health (NIH) - USANIH
   National Cancer Institute (NCI) [P30CA008748, T32CA009685] Funding
   Source: NIH RePORTER
FX This study was supported in part by grants from the following: Kids Walk
   for Kids with Cancer NYC, Robert Steel Foundation, Enid A. Haupt Chair
   Endowment Fund. Technical service provided by the MSK Animal Imaging
   Core Facility, Antitumor Assessment Core Facility, and Molecular
   Cytology Core Facility were supported in part by the NCI Cancer Center
   Support Grant P30 CA008748. Andres Lopez received training funding
   through the NIH NCI training grant 2T32CA009685-21A1 and the Dana
   Foundation. Sarat Chandarlapaty and Maurizio Scaltriti were supported by
   the Breast Cancer Research Foundation. Elisa de Stanchina was partially
   supported by NIH U54 OD020355-01.
CR Ahmed M, 2015, ONCOIMMUNOLOGY, V4, DOI 10.4161/2162402X.2014.989776
   Ahmed N, 2009, MOL THER, V17, P1779, DOI 10.1038/mt.2009.133
   Andrade D, 2011, ARTHRITIS RHEUM-US, V63, P2764, DOI 10.1002/art.30424
   Brischwein K, 2007, J IMMUNOTHER, V30, P798, DOI 10.1097/CJI.0b013e318156750c
   Callahan MK, 2015, FRONT ONCOL, V4, DOI 10.3389/fonc.2014.00385
   Cheal SM, 2014, MOL CANCER THER, V13, P1803, DOI 10.1158/1535-7163.MCT-13-0933
   Chen CT, 2012, MOL CANCER THER, V11, P660, DOI 10.1158/1535-7163.MCT-11-0754
   Diaz-Montero CM, 2014, SEMIN ONCOL, V41, P174, DOI 10.1053/j.seminoncol.2014.02.003
   Ebb D, 2012, J CLIN ONCOL, V30, P2545, DOI 10.1200/JCO.2011.37.4546
   Farolfi A, 2012, MELANOMA RES, V22, P263, DOI 10.1097/CMR.0b013e328353e65c
   Gajewski TF, 2015, SEMIN ONCOL, V42, P663, DOI 10.1053/j.seminoncol.2015.05.011
   Gajria D, 2011, EXPERT REV ANTICANC, V11, P263, DOI 10.1586/ERA.10.226
   Gorlick R, 1999, J CLIN ONCOL, V17, P2781, DOI 10.1200/JCO.1999.17.9.2781
   Junttila TT, 2014, CANCER RES, V74, P5561, DOI 10.1158/0008-5472.CAN-13-3622-T
   Kershaw MH, 2014, CLIN TRANSL IMMUNOL, V3, DOI 10.1038/cti.2014.7
   Kontermann RE, 2012, MABS-AUSTIN, V4, P182, DOI 10.4161/mabs.4.2.19000
   Koo GC, 2009, EXPERT REV VACCINES, V8, P113, DOI 10.1586/14760584.8.1.113
   Laoui D, 2014, FRONT IMMUNOL, V5, DOI 10.3389/fimmu.2014.00489
   Lipton A, 2013, BREAST CANCER RES TR, V141, P43, DOI 10.1007/s10549-013-2665-0
   Long AH, 2015, NAT MED, V21, P581, DOI 10.1038/nm.3838
   Lum LG, 2011, BIODRUGS, V25, P365, DOI 10.2165/11595950-000000000-00000
   McGranahan N, 2016, SCIENCE, V351, P1463, DOI 10.1126/science.aaf1490
   Montemurro F, 2014, J PATHOL, V232, P219, DOI 10.1002/path.4269
   Morgan RA, 2010, MOL THER, V18, P843, DOI 10.1038/mt.2010.24
   Mullard A, 2015, NAT REV DRUG DISCOV, V14, P77, DOI 10.1038/nrd4545
   Munn DH, 2013, TRENDS IMMUNOL, V34, P137, DOI 10.1016/j.it.2012.10.001
   Nathanson DA, 2014, SCIENCE, V343, P72, DOI 10.1126/science.1241328
   Nishikawa H, 2014, CURR OPIN IMMUNOL, V27, P1, DOI 10.1016/j.coi.2013.12.005
   Orcutt KD, 2010, PROTEIN ENG DES SEL, V23, P221, DOI 10.1093/protein/gzp077
   Pollock NI, 2015, CLIN CANCER RES, V21, P526, DOI 10.1158/1078-0432.CCR-14-1432
   Portell CA, 2013, CLIN PHARMACOL-ADV A, V5, P5, DOI 10.2147/CPAA.S42689
   Postow MA, 2015, J CLIN ONCOL, V33, P1974, DOI 10.1200/JCO.2014.59.4358
   Rainusso N, 2012, CANCER GENE THER, V19, P212, DOI 10.1038/cgt.2011.83
   Sabbatino Francesco, 2013, Clin Transpl, P453
   Sanford M, 2015, DRUGS, V75, P321, DOI 10.1007/s40265-015-0356-3
   Schreiber RD, 2011, SCIENCE, V331, P1565, DOI 10.1126/science.1203486
   Seliger B, 2013, TRENDS MOL MED, V19, P677, DOI 10.1016/j.molmed.2013.08.003
   SHALABY MR, 1992, J EXP MED, V175, P217, DOI 10.1084/jem.175.1.217
   Singh JC, 2014, BRIT J CANCER, V111, P1888, DOI 10.1038/bjc.2014.388
   Snyder A, 2014, NEW ENGL J MED, V371, P2189, DOI 10.1056/NEJMoa1406498
   Tang HD, 2016, CANCER CELL, V29, P285, DOI 10.1016/j.ccell.2016.02.004
   Thomas DG, 2002, CLIN CANCER RES, V8, P788
   Tumeh PC, 2014, NATURE, V515, P568, DOI 10.1038/nature13954
   Wittrup KD, 2012, METHOD ENZYMOL, V503, P255, DOI 10.1016/B978-0-12-396962-0.00010-0
   Xu H, 2015, CANCER IMMUNOL RES, V3, P266, DOI 10.1158/2326-6066.CIR-14-0230-T
   Yankelevich M, 2012, PEDIATR BLOOD CANCER, V59, P1198, DOI 10.1002/pbc.24237
NR 46
TC 32
Z9 33
U1 1
U2 23
PU TAYLOR & FRANCIS INC
PI PHILADELPHIA
PA 530 WALNUT STREET, STE 850, PHILADELPHIA, PA 19106 USA
SN 2162-402X
J9 ONCOIMMUNOLOGY
JI OncoImmunology
PY 2017
VL 6
IS 3
AR e1267891
DI 10.1080/2162402X.2016.1267891
PG 12
WC Oncology; Immunology
SC Oncology; Immunology
GA EQ3QV
UT WOS:000397988500033
PM 28405494
OA Green Published, Bronze
DA 2021-05-03
ER

PT J
AU Hou, R
   Yang, Z
   Wang, SZ
   Chu, DM
   Liu, QF
   Liu, J
   Jiang, L
AF Hou, Rui
   Yang, Zhuo
   Wang, ShiZhuo
   Chu, DaMing
   Liu, Qifang
   Liu, Jia
   Jiang, Luo
TI miR-762 can negatively regulate menin in ovarian cancer
SO ONCOTARGETS AND THERAPY
LA English
DT Article
DE miR-762; menin; ovarian cancer
ID CELL-PROLIFERATION; EXPRESSION; IMMUNOTHERAPY; INVASION; BIOLOGY; GENES;
   MODEL
AB Ovarian cancer accounts for the major part of the mortality attributable to female reproductive system malignant tumors worldwide. Recently, the incidence of ovarian cancer has been increasing annually, and there remains a lack of suitable treatment methods that can significantly improve the 5-year survival rates of patients. Therefore, it is necessary to identify more effective treatments for ovarian cancer. It is established that microRNAs (miRNAs) have important roles in the diagnosis and treatment of ovarian cancer and a specific miRNA, miR-762, can promote the development of a variety of tumors. Menin is encoded by MEN1, a tumor suppressor gene, that is usually downregulated in ovarian cancer. In this study, we evaluated the expression levels of miR-762 and menin in ovarian cancer tissues and demonstrated that they were correlated. In addition, we found that miR-762 can downregulate the expression of menin through a binding site in its 3'-UTR and consequently upregulate the Wnt cell signaling pathway to promote the development of ovarian cancer. These results indicate that miR-762 is a promising potential target for the treatment of ovarian
C1 [Hou, Rui; Yang, Zhuo; Wang, ShiZhuo; Chu, DaMing; Liu, Qifang; Liu, Jia] China Med Univ, Shengjing Hosp, Dept Obstet & Gynecol, Shenyang, Peoples R China.
   [Jiang, Luo] China Med Univ, Shengjing Hosp, Dept Ultrasound, 36 Sanhao St, Shenyang 110004, Peoples R China.
RP Jiang, L (corresponding author), China Med Univ, Shengjing Hosp, Dept Ultrasound, 36 Sanhao St, Shenyang 110004, Peoples R China.
EM jiangluo2016@126.com
CR Brouwer J, J CLIN PATHOL
   Calura E, 2013, CLIN CANCER RES, V19, P4114, DOI 10.1158/1078-0432.CCR-13-0360
   Cao YA, 2009, MOL CELL BIOL, V29, P5477, DOI 10.1128/MCB.00335-09
   Chen YN, 2016, CELL PROLIFERAT, V49, P657, DOI 10.1111/cpr.12293
   Erhard F, 2014, GENOME RES, V24, P906, DOI 10.1101/gr.166702.113
   Gao F, 2015, INT J BIOL SCI, V11, P109, DOI 10.7150/ijbs.10276
   Hashimoto M, 2008, INT J ONCOL, V33, P333, DOI 10.3892/ijo_00000013
   Imachi H, 2011, J ENDOCRINOL INVEST, V34, P813, DOI 10.1007/BF03346730
   Imachi H, 2010, BREAST CANCER RES TR, V122, P395, DOI 10.1007/s10549-009-0581-0
   Iorio MV, 2007, CANCER RES, V67, P8699, DOI 10.1158/0008-5472.CAN-07-1936
   Krol J, 2010, NAT REV GENET, V11, P597, DOI 10.1038/nrg2843
   Latha TS, 2014, INT REV IMMUNOL, V33, P428, DOI 10.3109/08830185.2014.921161
   Li YP, 2015, CELL PROLIFERAT, V48, P643, DOI 10.1111/cpr.12223
   Nawaz M, 2016, EXPERT REV PROTEOMIC, V13, P395, DOI 10.1586/14789450.2016.1165613
   Papi L, 2009, CANCER GENET CYTOGEN, V195, P75, DOI 10.1016/j.cancergencyto.2009.06.019
   Pfaffl MW, 2001, NUCLEIC ACIDS RES, V29, DOI 10.1093/nar/29.9.e45
   Ren F, 2012, EXP THER MED, V3, P1087, DOI 10.3892/etm.2012.530
   Suzuki HI, 2013, NUCLEIC ACIDS RES, V41, DOI 10.1093/nar/gks1439
   Vang S, 2013, PLOS ONE, V8, DOI 10.1371/journal.pone.0058226
   Wu T, 2011, AM J CANCER RES, V1, P726
   Yang TS, 2013, CANCER CELL INT, V13, DOI 10.1186/1475-2867-13-68
   Yokoyama A, 2008, CANCER CELL, V14, P36, DOI 10.1016/j.ccr.2008.05.003
   Yu T, 2009, J EXP CLIN CANC RES, V28, DOI 10.1186/1756-9966-28-64
NR 23
TC 19
Z9 22
U1 0
U2 4
PU DOVE MEDICAL PRESS LTD
PI ALBANY
PA PO BOX 300-008, ALBANY, AUCKLAND 0752, NEW ZEALAND
SN 1178-6930
J9 ONCOTARGETS THER
JI OncoTargets Ther.
PY 2017
VL 10
BP 2127
EP 2137
DI 10.2147/OTT.S127872
PG 11
WC Biotechnology & Applied Microbiology; Oncology
SC Biotechnology & Applied Microbiology; Oncology
GA ES1QO
UT WOS:000399302300004
PM 28442921
OA DOAJ Gold, Green Published
DA 2021-05-03
ER

PT J
AU Wang, XJ
   Liu, WF
   Zhuang, DY
   Hong, SX
   Chen, JF
AF Wang, Xuejin
   Liu, Weifeng
   Zhuang, Deyi
   Hong, Shaoxian
   Chen, Jingfang
TI Sestrin2 and sestrin3 suppress NK-92 cell-mediated cytotoxic activity on
   ovarian cancer cells through AMPK and mTORC1 signaling
SO ONCOTARGET
LA English
DT Article
DE NK cells; ovarian cancer; sestrin; mTOR; AMPK
ID NATURAL-KILLER-CELLS; NK CELLS; TUMOR-MARKER; ACTIVATION; EXPRESSION;
   IMMUNOTHERAPY; RECEPTORS; MACROPHAGES; REGULATOR; IMMUNITY
AB Ovarian cancer is one of the major cancer types. NK-92 cell line, which has consistently and reproducibly high anti-tumor cytotoxicity, may be used for immunotherapy against ovarian cancer. Understanding the mechanisms that regulate the anti-tumor activity of NK-92 cells is important for developing novel therapeutic strategies. In the current study, using an ovarian cancer xenograft mouse model, we identified the up-regulation of sestrin2 (SESN2) and sestrin3 (SESN3) in intratumoral NK-92 cells. Lentivirus-transduced NK-92 cells, which overexpressed SESN2 or SESN3 after doxycycline treatment, exhibited less expression of activating receptors, perforin and granzyme B. Overexpression of SESN2 and SESN3 impaired tumoricidal effect of NK-92 cells both in vitro and in vivo. Furthermore, overexpression of SESN2 and SESN3 inhibited mTORC1 signaling while promoting AMPK signaling in NK-92 cells. Taken together, our data highlights the crucial effects of SESN2 and SESN3 on NK-92 cell-mediated anti-ovarian cancer activity. This study might be valuable for designing a novel therapeutic strategy for ovarian cancer.
C1 [Wang, Xuejin] Fujian Med Univ, Affiliated Hosp 2, Dept Reprod Med, Quanzhou 362000, Peoples R China.
   [Liu, Weifeng] Fujian Med Univ, Affiliated Hosp 2, Dept Anesthesiol, Quanzhou 362000, Peoples R China.
   [Zhuang, Deyi] Fudan Univ, Xiamen Childrens Hosp, Childrens Hosp, Dept Neonatal,Xiamen Branch, Xiamen 361000, Peoples R China.
   [Hong, Shaoxian] Fudan Univ, Xiamen Childrens Hosp, Childrens Hosp, Dept Pediat,Intens Care Unit,Xiamen Branch, Xiamen 361000, Peoples R China.
   [Chen, Jingfang] Fudan Univ, Xiamen Childrens Hosp, Childrens Hosp, Dept Pediat,Xiamen Branch, Xiamen 361000, Peoples R China.
RP Chen, JF (corresponding author), Fudan Univ, Xiamen Childrens Hosp, Childrens Hosp, Dept Pediat,Xiamen Branch, Xiamen 361000, Peoples R China.
EM jfchen01@126.com
FU Fujian Provincial Natural Science Foundation [2017J0105]; Department of
   Public Health of Fujian Province [2012-2-52]
FX This study was supported by Fujian Provincial Natural Science Foundation
   (grant No. 2017J0105) and the Scientific Research Project of Department
   of Public Health of Fujian Province (grant No. 2012-2-52).
CR Balsamo M, 2013, EUR J IMMUNOL, V43, P2756, DOI 10.1002/eji.201343448
   Belisle JA, 2007, IMMUNOLOGY, V122, P418, DOI 10.1111/j.1365-2567.2007.02660.x
   Bruning A, 2013, MOL ONCOL, V7, P1012, DOI 10.1016/j.molonc.2013.07.010
   Budanou AV, 2010, EMBO MOL MED, V2, P388, DOI 10.1002/emmm.201000097
   Budanov AV, 2008, CELL, V134, P451, DOI 10.1016/j.cell.2008.06.028
   Carlsten M, 2015, FRONT IMMUNOL, V6, DOI 10.3389/fimmu.2015.00266
   Deng WB, 2016, J CLIN INVEST, V126, P2941, DOI 10.1172/JCI87715
   Essler S, 2009, FEBS LETT, V583, P3531, DOI 10.1016/j.febslet.2009.10.017
   Geller MA, 2013, CYTOTHERAPY, V15, P1297, DOI 10.1016/j.jcyt.2013.05.022
   Hermanson DL, 2016, STEM CELLS, V34, P93, DOI 10.1002/stem.2230
   Ho A, 2016, TRENDS BIOCHEM SCI, V41, P621, DOI 10.1016/j.tibs.2016.04.005
   Hu HJ, 2015, DNA CELL BIOL, V34, P296, DOI 10.1089/dna.2014.2627
   Jurisic V, 2015, ADV EXP MED BIOL, V867, P115, DOI 10.1007/978-94-017-7215-0_8
   Keating R, 2016, FRONT IMMUNOL, V7, DOI 10.3389/fimmu.2016.00180
   Kim KY, 2006, J IMMUNOL, V176, P5958, DOI 10.4049/jimmunol.176.10.5958
   Kim MG, 2015, TOXICOL SCI, V144, P425, DOI 10.1093/toxsci/kfv012
   Kim MJ, 2016, AUTOPHAGY, V12, P1272, DOI 10.1080/15548627.2016.1183081
   Klingemann H, 2016, FRONT IMMUNOL, V7, DOI 10.3389/fimmu.2016.00091
   Klingemann HG, 2005, CYTOTHERAPY, V7, P16, DOI 10.1080/14653240510018000
   Lanna A, 2017, NAT IMMUNOL, V18, P354, DOI 10.1038/ni.3665
   Li HG, 2017, EXP CELL RES, V354, P18, DOI 10.1016/j.yexcr.2017.03.023
   Lin A, 2007, ANN ONCOL, V18, P1804, DOI 10.1093/annonc/mdm356
   Malmberg KJ, 2008, CANCER IMMUNOL IMMUN, V57, P1541, DOI 10.1007/s00262-008-0492-7
   Marcais A, 2014, CELL CYCLE, V13, P3315, DOI 10.4161/15384101.2014.972919
   Moretta L, 2014, INT ARCH ALLERGY IMM, V164, P253, DOI 10.1159/000365632
   Muller-Durovic B, 2016, J IMMUNOL, V197, P2891, DOI 10.4049/jimmunol.1600590
   Parmigiani A, 2014, CELL REP, V9, P1281, DOI 10.1016/j.celrep.2014.10.019
   Ruggeri L, 2005, CURR OPIN IMMUNOL, V17, P211, DOI 10.1016/j.coi.2005.01.007
   Sarkar S, 2013, PLOS ONE, V8, DOI 10.1371/journal.pone.0064835
   Seo K, 2016, BIOL PHARM BULL, V39, P799, DOI 10.1248/bpb.b15-00938
   Shi XD, 2017, J CEREBR BLOOD F MET, V37, P1447, DOI 10.1177/0271678X16656201
   Tao RY, 2015, DIABETES, V64, P1211, DOI 10.2337/db14-0539
   Tonn T, 2001, J HEMATOTH STEM CELL, V10, P535, DOI 10.1089/15258160152509145
   Uherek C, 2002, BLOOD, V100, P1265, DOI 10.1182/blood.V100.4.1265.h81602001265_1265_1273
   Vuletic A, 2013, J SURG RES, V183, P860, DOI 10.1016/j.jss.2013.02.025
   Weichhart T, 2015, NAT REV IMMUNOL, V15, P599, DOI 10.1038/nri3901
   Wolfson RL, 2016, SCIENCE, V351, P43, DOI 10.1126/science.aab2674
   Xie JY, 2014, CELL MOL IMMUNOL, V11, P495, DOI 10.1038/cmi.2014.30
   Xu J, 2012, CRIT REV FOOD SCI, V52, P373, DOI 10.1080/10408398.2010.500245
   Zhang L, 2003, NEW ENGL J MED, V348, P203, DOI 10.1056/NEJMoa020177
NR 40
TC 6
Z9 10
U1 0
U2 7
PU IMPACT JOURNALS LLC
PI ORCHARD PARK
PA 6666 E QUAKER ST, STE 1, ORCHARD PARK, NY 14127 USA
SN 1949-2553
J9 ONCOTARGET
JI Oncotarget
PD OCT 27
PY 2017
VL 8
IS 52
BP 90132
EP 90143
DI 10.18632/oncotarget.21487
PG 12
WC Oncology; Cell Biology
SC Oncology; Cell Biology
GA FL3BP
UT WOS:000414097100060
PM 29163816
OA Green Published, Other Gold
DA 2021-05-03
ER

PT J
AU Liu, ZJ
   Rao, M
   Luo, XH
   Sandberg, E
   Bartek, J
   Schoutrop, E
   von Landenberg, A
   Meng, QD
   Valentini, D
   Poiret, T
   Sinclair, G
   Peredo, IH
   Dodooa, E
   Maeurer, M
AF Liu Zhenjiang
   Rao, Martin
   Luo, Xiaohua
   Sandberg, Elisabeth
   Bartek, Jiri, Jr.
   Schoutrop, Esther
   von Landenberg, Anna
   Meng, Qingda
   Valentini, Davide
   Poiret, Thomas
   Sinclair, Georges
   Peredo, Inti-Harvey
   Dodooa, Ernest
   Maeurer, Markus
TI Mesothelin-specific Immune Responses Predict Survival of Patients With
   Brain Metastasis
SO EBIOMEDICINE
LA English
DT Article
DE Brain metastases; Mesothelin; Immune responses; Interferon gamma;
   Immunotherapy; Interleukins
ID TUMOR-INFILTRATING LYMPHOCYTES; CANCER; IMMUNOTHERAPY; EXPRESSION;
   ADENOCARCINOMAS; PANCREAS; THERAPY; BINDING; TARGET; IL-2
AB Background: Patients with advanced malignancies, e.g. lung cancer, ovarian cancer or melanoma, frequently present with brain metastases. Clinical presentation and disease progression of cancer is in part shaped by the interaction of the immune system with malignant cells. Antigen-targeted immune responses have been implicated in the prolonged survival of patients with cancer. This includes the tumor-associated antigen (TAA) mature mesothelin, a 40 kDa cell surface-bound antigen that is overexpressed in several malignancies including lung ovarian and pancreatic cancer. We examined in an observational, prospective study the survival of patients with brain metastases in association with clinical parameters and cellular immune responses to molecularly defined TAAs or viral (control) target antigens.
   Methods: Immune cells in peripheral blood obtained from thirty-six patients with brain metastases were tested for cytokine production in response to a broad panel of defined viral and TAA target antigens, including full-length mesothelin. Incubation of immune cells with antigenic targets was carried out in i) medium alone, (ii) in a cytokine cocktail of interleukin (IL)-2/IL-15/IL-21, or (iii) IL-2/IL-7. Supernatants were tested for interferon gamma (IFN-gamma) production, after which univariate and multivariate analyses (Cox stepwise regression model) were performed to identify independent clinical and immunological factors associated with patient survival. Patients were followed-up for at least 500 days after surgery or until death.
   Findings: Univariate analysis identified age, gender, radiotherapy and mutational load as clinical parameters affecting survival of patients with brain metastases. Cox multivariate analysis showed that radiotherapy (P = 0.004), age (P = 0.029) and IFN-gamma responses to mature mesothelin, conditioned by IL-2/IL-7 (P = 0.045) were independent predictors of the survival of patients from surgery up to follow-up or death.
   Interpretation: This is the first evidence that immune responses to mesothelin serve as a marker of increased overall survival in patients with brain metastases, regardless of the primary tumor origin. Analyses of immuno-logical markers could potentially serve as prognostic markers in patients with brain metastases and help to select patients in need for adjunct, immunological, treatment strategies. (C) 2017 Published by Elsevier B.V.
C1 [Liu Zhenjiang; Rao, Martin; Luo, Xiaohua; Schoutrop, Esther; von Landenberg, Anna; Meng, Qingda; Valentini, Davide; Poiret, Thomas; Dodooa, Ernest; Maeurer, Markus] Karolinska Inst, Therapeut Immunol Unit TIM, Dept Lab Med LABMED, Stockholm, Sweden.
   [Sandberg, Elisabeth; Bartek, Jiri, Jr.; Sinclair, Georges; Peredo, Inti-Harvey; Dodooa, Ernest] Karolinska Univ Hosp, Dept Neurosurg, Stockholm, Sweden.
   [Bartek, Jiri, Jr.; Sinclair, Georges; Peredo, Inti-Harvey; Dodooa, Ernest] Karolinska Inst, Sect Neurosurg, Dept Clin Neurosci, Stockholm, Sweden.
   [Bartek, Jiri, Jr.] Rigshosp, Copenhagen Univ Hosp, Dept Neurosurg, Copenhagen, Denmark.
   [Poiret, Thomas; Maeurer, Markus] Karolinska Univ Hosp, Ctr Allogene Stem Cell Transplantat CAST, Stockholm, Sweden.
RP Maeurer, M (corresponding author), Karolinska Inst, Therapeut Immunol Unit TIM, Dept Lab Med LABMED, Stockholm, Sweden.
EM markus.maeurer@ki.se
RI Poiret, Thomas/AAZ-5434-2020
OI Maeurer, Markus/0000-0002-8436-8077; Bartek Jr.,
   Jiri/0000-0002-2911-1914; , Thomas/0000-0003-1965-3522
FU Soderberg foundation
FX Grant from Soderberg foundation to MM.
CR Argani P, 2001, CLIN CANCER RES, V7, P3862
   Chang K, 1996, P NATL ACAD SCI USA, V93, P136, DOI 10.1073/pnas.93.1.136
   Chen SH, 2013, SCI REP-UK, V3, DOI 10.1038/srep01870
   D'Souza NM, 2016, FRONT ONCOL, V6, DOI 10.3389/fonc.2016.00212
   Ding ZC, 2016, ONCOIMMUNOLOGY, V5, DOI 10.1080/2162402X.2016.1171445
   Gubbels JAA, 2006, MOL CANCER, V5, DOI 10.1186/1476-4598-5-50
   Hall WA, 2000, MED ONCOL, V17, P279, DOI 10.1007/BF02782192
   Hamilton A, 2013, MOL CELL NEUROSCI, V53, P42, DOI 10.1016/j.mcn.2012.10.004
   Hanahan D, 2011, CELL, V144, P646, DOI 10.1016/j.cell.2011.02.013
   Hassan R, 2005, APPL IMMUNOHISTO M M, V13, P243, DOI 10.1097/01.pai.00000141545.36485.d6
   Hassan R, 2005, AM J CLIN PATHOL, V124, P838, DOI 10.1309/F1B64CL7H8VJKEAF
   Hassan R, 2010, LUNG CANCER, V68, P455, DOI 10.1016/j.lungcan.2009.07.016
   Johnson CB, 2016, ONCOIMMUNOLOGY, V5, DOI 10.1080/2162402X.2015.1122865
   Newick K, 2017, ANNU REV MED, V68, P139, DOI 10.1146/annurev-med-062315-120245
   Pakneshan S, 2014, J NEURO-ONCOL, V119, P1, DOI 10.1007/s11060-014-1447-9
   Parinyanitikul N, 2013, CLIN BREAST CANCER, V13, P378, DOI 10.1016/j.clbc.2013.05.001
   Pastan I, 2014, CANCER RES, V74, P2907, DOI 10.1158/0008-5472.CAN-14-0337
   Quattrocchi KB, 1999, J NEURO-ONCOL, V45, P141, DOI 10.1023/A:1006293606710
   Rosenberg SA, 2014, J IMMUNOL, V192, P5451, DOI 10.4049/jimmunol.1490019
   Sakamoto M, 2011, J IMMUNOTHER, V34, P202, DOI 10.1097/CJI.0b013e318207ecfb
   Shen H, 2015, ARCH MED SCI, V11, P584, DOI 10.5114/aoms.2015.52362
   Siva S, 2015, CANCER LETT, V356, P82, DOI 10.1016/j.canlet.2013.09.018
   Sperduto PW, 2017, JAMA ONCOL, V3, P827, DOI 10.1001/jamaoncol.2016.3834
   Sportes C, 2008, J EXP MED, V205, P1701, DOI 10.1084/jem.20071681
   TAKAYAMA T, 1991, CANCER, V68, P2391, DOI 10.1002/1097-0142(19911201)68:11<2391::AID-CNCR2820681110>3.0.CO;2-7
   Tchou J, 2012, BREAST CANCER RES TR, V133, P799, DOI 10.1007/s10549-012-2018-4
   Thomas A, 2015, ONCOTARGET, V6, P11694, DOI 10.18632/oncotarget.3429
   Tomova R, 2009, ANTICANCER RES, V29, P5241
   Tozbikian G, 2014, PLOS ONE, V9, DOI 10.1371/journal.pone.0114900
   World Health Organization, 2014, WORLD MALARIA REPORT, P2014
NR 30
TC 6
Z9 6
U1 0
U2 1
PU ELSEVIER SCIENCE BV
PI AMSTERDAM
PA PO BOX 211, 1000 AE AMSTERDAM, NETHERLANDS
SN 2352-3964
J9 EBIOMEDICINE
JI EBioMedicine
PD SEP
PY 2017
VL 23
BP 20
EP 24
DI 10.1016/j.ebiom.2017.08.024
PG 5
WC Medicine, General & Internal; Medicine, Research & Experimental
SC General & Internal Medicine; Research & Experimental Medicine
GA FG9EF
UT WOS:000410740900008
PM 28888924
OA DOAJ Gold, Green Published
DA 2021-05-03
ER

PT J
AU Paluch, BE
   Glenn, ST
   Conroy, JM
   Papanicolau-Sengos, A
   Bshara, W
   Omilian, AR
   Brese, E
   Nesline, M
   Burgher, B
   Andreas, J
   Odunsi, K
   Eng, K
   He, J
   Qin, MC
   Gardner, M
   Galluzzi, L
   Morrison, CD
AF Paluch, Benjamin E.
   Glenn, Sean T.
   Conroy, Jeffrey M.
   Papanicolau-Sengos, Antonios
   Bshara, Wiam
   Omilian, Angela R.
   Brese, Elizabeth
   Nesline, Mary
   Burgher, Blake
   Andreas, Jonathan
   Odunsi, Kunle
   Eng, Kevin
   He, Ji
   Qin, Maochun
   Gardner, Mark
   Galluzzi, Lorenzo
   Morrison, Carl D.
TI Robust detection of immune transcripts in FFPE samples using targeted
   RNA sequencing
SO ONCOTARGET
LA English
DT Article
DE cancer immunotherapy; CD8+cytotoxic T lymphocytes; nivolumab; NY-ESO-1;
   PD-L1
ID CELL LUNG-CANCER; ADVANCED MELANOMA; TUMOR MICROENVIRONMENT; CHECKPOINT
   BLOCKADE; EXPRESSION ANALYSIS; UNTREATED MELANOMA; CLINICAL ACTIVITY;
   PD-1 BLOCKADE; IPILIMUMAB; NIVOLUMAB
AB Current criteria for identifying cancer patients suitable for immunotherapy with immune checkpoint blockers (ICBs) are subjective and prone to misinterpretation, as they mainly rely on the visual assessment of CD274 (best known as PD-L1) expression levels by immunohistochemistry (IHC). To address this issue, we developed a RNA sequencing (RNAseq)-based approach that specifically measures the abundance of immune transcripts in formalin-fixed paraffin embedded (FFPE) specimens. Besides exhibiting superior sensitivity as compared to whole transcriptome RNAseq, our assay requires little starting material, implying that it is compatible with RNA degradation normally caused by formalin. Here, we demonstrate that a targeted RNAseq panel reliably profiles mRNA expression levels in FFPE samples from a cohort of ovarian carcinoma patients. The expression profile of immune transcripts as measured by targeted RNAseq in FFPE versus freshly frozen (FF) samples from the same tumor was highly concordant, in spite of the RNA quality issues associated with formalin fixation. Moreover, the results of targeted RNAseq on FFPE specimens exhibited a robust correlation with mRNA expression levels as measured on the same samples by quantitative RT-PCR, as well as with protein abundance as determined by IHC. These findings demonstrate that RNAseq profiling on archival FFPE tissues can be used reliably in studies assessing the efficacy of cancer immunotherapy.
C1 [Paluch, Benjamin E.; Glenn, Sean T.; Conroy, Jeffrey M.; Papanicolau-Sengos, Antonios; Nesline, Mary; Burgher, Blake; Andreas, Jonathan; He, Ji; Qin, Maochun; Gardner, Mark; Morrison, Carl D.] Omniseq LLC, Buffalo, NY 14203 USA.
   [Glenn, Sean T.] Roswell Pk Canc Inst, Dept Canc Genet, Buffalo, NY 14263 USA.
   [Conroy, Jeffrey M.; Morrison, Carl D.] Roswell Pk Canc Inst, Ctr Personalized Med, Buffalo, NY 14263 USA.
   [Bshara, Wiam; Omilian, Angela R.; Brese, Elizabeth] Roswell Pk Canc Inst, Dept Pathol, Buffalo, NY 14263 USA.
   [Odunsi, Kunle] Roswell Pk Canc Inst, Ctr Immunotherapy, Dept Immunol, Dept Gynecol Oncol, Buffalo, NY 14263 USA.
   [Eng, Kevin] Roswell Pk Canc Inst, Dept Biostat, Buffalo, NY 14263 USA.
   [Galluzzi, Lorenzo] Dept Radiat Oncol, Weill Cornell Med Coll, New York, NY 10065 USA.
   [Galluzzi, Lorenzo] Ctr Rech Cordeliers, Equipe labellisee Ligue Canc, F-75006 Paris, France.
   [Galluzzi, Lorenzo] INSERM, U1138, F-75006 Paris, France.
   [Galluzzi, Lorenzo] Univ Paris 05, F-75006 Paris, France.
   [Galluzzi, Lorenzo] Univ Paris 06, F-75006 Paris, France.
   [Galluzzi, Lorenzo] Gustave Roussy Canc Campus, F-94805 Villejuif, France.
RP Morrison, CD (corresponding author), Omniseq LLC, Buffalo, NY 14203 USA.; Morrison, CD (corresponding author), Roswell Pk Canc Inst, Ctr Personalized Med, Buffalo, NY 14263 USA.
EM morrison@omniseq.com
RI Galluzzi, Lorenzo/AAG-6432-2019; Galluzzi, Lorenzo/AAG-6294-2019;
   Galluzzi, Lorenzo/AAH-3286-2021
FU NATIONAL LIBRARY OF MEDICINEUnited States Department of Health & Human
   ServicesNational Institutes of Health (NIH) - USANIH National Library of
   Medicine (NLM) [K01LM012100] Funding Source: NIH RePORTER; NLM NIH
   HHSUnited States Department of Health & Human ServicesNational
   Institutes of Health (NIH) - USANIH National Library of Medicine (NLM)
   [K01 LM012100] Funding Source: Medline
CR Auerbach SS, 2015, J APPL TOXICOL, V35, P766, DOI 10.1002/jat.3068
   Borghaei H, 2015, NEW ENGL J MED, V373, P1627, DOI 10.1056/NEJMoa1507643
   Brahmer J, 2015, NEW ENGL J MED, V373, P123, DOI 10.1056/NEJMoa1504627
   Conesa A, 2016, GENOME BIOL, V17, DOI 10.1186/s13059-016-0881-8
   Fridman WH, 2012, NAT REV CANCER, V12, P298, DOI 10.1038/nrc3245
   Galon J, 2006, SCIENCE, V313, P1960, DOI 10.1126/science.1129139
   Galon J, 2012, J TRANSL MED, V10, DOI 10.1186/1479-5876-10-205
   Garon EB, 2015, NEW ENGL J MED, V372, P2018, DOI 10.1056/NEJMoa1501824
   Gubin MM, 2014, NATURE, V515, P577, DOI 10.1038/nature13988
   Hamid O, 2011, J TRANSL MED, V9, DOI 10.1186/1479-5876-9-204
   Hedegaard J, 2014, PLOS ONE, V9, DOI 10.1371/journal.pone.0098187
   Herbst RS, 2014, NATURE, V515, P563, DOI 10.1038/nature14011
   Hodi FS, 2010, NEW ENGL J MED, V363, P711, DOI 10.1056/NEJMoa1003466
   Li P, 2014, BMC GENOMICS, V15, DOI 10.1186/1471-2164-15-1087
   McDermott DF, 2016, J CLIN ONCOL, V34, P833, DOI 10.1200/JCO.2015.63.7421
   Medeiros F, 2007, ARCH PATHOL LAB MED, V131, P1805
   Mlecnik B, 2016, SCI TRANSL MED, V8, DOI 10.1126/scitranslmed.aad6352
   Mlecnik B, 2011, J CLIN ONCOL, V29, P610, DOI 10.1200/JCO.2010.30.5425
   Motzer RJ, 2015, NEW ENGL J MED, V373, P1803, DOI 10.1056/NEJMoa1510665
   Norton N, 2013, PLOS ONE, V8, DOI 10.1371/journal.pone.0081925
   Odunsi K, 2003, CANCER RES, V63, P6076
   Patel SP, 2015, MOL CANCER THER, V14, P847, DOI 10.1158/1535-7163.MCT-14-0983
   Penland SK, 2007, LAB INVEST, V87, P383, DOI 10.1038/labinvest.3700529
   Postow MA, 2015, NEW ENGL J MED, V372, P2006, DOI 10.1056/NEJMoa1414428
   Ribas A, 2015, LANCET ONCOL, V16, P908, DOI 10.1016/S1470-2045(15)00083-2
   Rizvi NA, 2015, SCIENCE, V348, P124, DOI 10.1126/science.aaa1348
   Roach C, 2016, APPL IMMUNOHISTO M M, V24, P392, DOI 10.1097/PAI.0000000000000408
   Robert C, 2015, NEW ENGL J MED, V372, P2521, DOI 10.1056/NEJMoa1503093
   Robert C, 2015, NEW ENGL J MED, V372, P320, DOI 10.1056/NEJMoa1412082
   Robert C, 2014, LANCET, V384, P1109, DOI 10.1016/S0140-6736(14)60958-2
   Robert C, 2011, NEW ENGL J MED, V364, P2517, DOI 10.1056/NEJMoa1104621
   Rosenberg JE, 2016, LANCET, V387, P1909, DOI 10.1016/S0140-6736(16)00561-4
   Senovilla L, 2012, ONCOIMMUNOLOGY, V1, P1323, DOI 10.4161/onci.22009
   Sharma P, 2015, SCIENCE, V348, P56, DOI 10.1126/science.aaa8172
   Snyder A, 2014, NEW ENGL J MED, V371, P2189, DOI 10.1056/NEJMoa1406498
   Taube JM, 2014, CLIN CANCER RES, V20, P5064, DOI 10.1158/1078-0432.CCR-13-3271
   Topalian SL, 2016, NAT REV CANCER, V16, P275, DOI 10.1038/nrc.2016.36
   Tumeh PC, 2014, NATURE, V515, P568, DOI 10.1038/nature13954
   Webster AF, 2015, TOXICOL SCI, V148, P460, DOI 10.1093/toxsci/kfv195
   Webster R, 2014, NAT REV DRUG DISCOV, V13, P883, DOI 10.1038/nrd4476
   Wolchok JD, 2013, NEW ENGL J MED, V369, P122, DOI 10.1056/NEJMoa1302369
   Wolchok JD, 2010, LANCET ONCOL, V11, P155, DOI 10.1016/S1470-2045(09)70334-1
   Zou WP, 2008, NAT REV IMMUNOL, V8, P467, DOI 10.1038/nri2326
NR 43
TC 28
Z9 28
U1 0
U2 3
PU IMPACT JOURNALS LLC
PI ORCHARD PARK
PA 6666 E QUAKER ST, STE 1, ORCHARD PARK, NY 14127 USA
EI 1949-2553
J9 ONCOTARGET
JI Oncotarget
PD JAN 10
PY 2017
VL 8
IS 2
BP 3197
EP 3205
DI 10.18632/oncotarget.13691
PG 9
WC Oncology; Cell Biology
SC Oncology; Cell Biology
GA EH1EL
UT WOS:000391506300109
PM 27911273
OA Other Gold, Green Published
DA 2021-05-03
ER

PT J
AU Cacan, E
AF Cacan, Ercan
TI Epigenetic-mediated immune suppression of positive co-stimulatory
   molecules in chemoresistant ovarian cancer cells
SO CELL BIOLOGY INTERNATIONAL
LA English
DT Article
DE chemoresistance; co-stimulatory molecules; epigenetics; immune
   suppression; ovarian cancer
ID I HISTONE DEACETYLASES; GENE-EXPRESSION; DNA METHYLATION;
   FAMILY-MEMBERS; NK CELLS; IMMUNOTHERAPY; RADIATION; RESPONSES; ESCAPE;
   TARGET
AB The immunological response against cancer is a critical balance between immune-activating and immune-suppressing mechanisms. Ovarian cancer creates a suppressive microenvironment to escape immune elimination; however, the molecular mechanisms are poorly understood, and it is unclear whether chemotherapeutic drugs exert an immunoreactive or immunosuppressive effect on the tumor microenvironment. 4-1BB ligand (4-1BBL/CD157) and OX-40 ligand (OX-40L/CD252) are important regulators of effector cytotoxic T-cells activity. This study demonstrates that expression of positive co-stimulatory molecules, OX-40L and 4-1BBL, is suppressed while expression of immunosuppressive molecule programmed death ligand-1 (PD-L1/CD274) is enhanced in chemoresistant cells compared to parental chemosensitive ovarian cancer cells. Here, the molecular mechanisms of silencing of OX-40L and 4-1BBL expression were investigated in chemoresistant A2780-AD ovarian cancer cells. The suppression of OX-40L and 4-1BBL are due to DNA hypermethylation and histone deacetylation, two important mechanisms that contribute to gene silencing during cancer progression. We identify important epigenetic regulators, histone deacetylase 1/3 (HDAC1/HDAC3) and DNA methyltransferase 1 (DNMT1), that exhibit aberrant association with OX-40L and 4-1BBL promoters in chemoresistant ovarian cancer cells. Knockdown of HDAC1 or DNMT1 expression, and pharmacological inhibition of DNMT or HDAC enzymatic activity, significantly increase OX-40L and 4-1BBL expression in chemoresistant cells. This study suggests that loss of histone acetylation and accumulation of DNA methylation correlates with suppressed expression of OX-40L and 4-1BBL in chemoresistant ovarian cancer cells. This study marks the first report of the regulation of these two molecules by histone deacetylation and DNA methylation in chemoresistant ovarian cancer cells.
C1 [Cacan, Ercan] Gaziosmanpasa Univ, Dept Mol Biol Genet, TR-60250 Tokat, Turkey.
RP Cacan, E (corresponding author), Gaziosmanpasa Univ, Dept Mol Biol Genet, TR-60250 Tokat, Turkey.
EM ercan.cacan@gop.edu.tr
RI Cacan, Ercan/I-7279-2019; Cacan, Ercan/AAC-1204-2019
OI Cacan, Ercan/0000-0002-3487-9493; 
CR Ali MW, 2013, PLOS ONE, V8, DOI 10.1371/journal.pone.0060185
   Aptsiauri N, 2007, ADV EXP MED BIOL, V601, P123
   Arts J, 2007, BRIT J CANCER, V97, P1344, DOI 10.1038/sj.bjc.6604025
   Cacan E, 2016, ANTICANCER RES, V36, P2819
   Cacan E, 2015, INT J MOL SCI, V16, P30405, DOI 10.3390/ijms161226238
   Cacan E, 2015, INT J ONCOL, V47, P2264, DOI 10.3892/ijo.2015.3192
   Cacan E, 2014, PLOS ONE, V9, DOI 10.1371/journal.pone.0087455
   Chester C, 2016, CANCER IMMUNOL IMMUN, V65, P1243, DOI 10.1007/s00262-016-1829-2
   Curran MA, 2011, PLOS ONE, V6, DOI 10.1371/journal.pone.0019499
   Curti BD, 2013, CANCER RES, V73, P7189, DOI 10.1158/0008-5472.CAN-12-4174
   Daud A, 2015, SEMIN ONCOL, V42, pS3, DOI 10.1053/j.seminoncol.2015.10.003
   Delcuve GP, 2013, EXPERT OPIN THER TAR, V17, P29, DOI 10.1517/14728222.2013.729042
   Frew AJ, 2009, CANCER LETT, V280, P125, DOI 10.1016/j.canlet.2009.02.042
   Garber K, 2011, J NATL CANCER I, V103, P1079, DOI 10.1093/jnci/djr281
   Glasspool RM, 2014, BRIT J CANCER, V110, P1923, DOI 10.1038/bjc.2014.116
   Gronbaek K, 2007, APMIS, V115, P1039, DOI 10.1111/j.1600-0463.2007.apm_636.xml.x
   Habib-Agahi M, 2009, CELL IMMUNOL, V256, P39, DOI 10.1016/j.cellimm.2009.01.003
   Hahne JC, 2013, INT J ONCOL, V42, P1630, DOI 10.3892/ijo.2013.1846
   Heninger E, 2015, FRONT IMMUNOL, V6, DOI 10.3389/fimmu.2015.00029
   Jin Bilian, 2011, Genes Cancer, V2, P607, DOI 10.1177/1947601910393957
   Jin Ke Long, 2008, J Gynecol Oncol, V19, P185, DOI 10.3802/jgo.2008.19.3.185
   Kim R, 2007, IMMUNOLOGY, V121, P1, DOI 10.1111/j.1365-2567.2007.02587.x
   Ko SY, 2014, WORLD J CLIN CASES, V2, P194, DOI 10.12998/wjcc.v2.i6.194
   Kober J, 2008, EUR J IMMUNOL, V38, P2678, DOI 10.1002/eji.200838250
   Li M, 2009, BMC MED GENOMICS, V2, DOI 10.1186/1755-8794-2-34
   Liu B, 2010, J HEMATOL ONCOL, V3, DOI 10.1186/1756-8722-3-7
   LOUIE KG, 1985, CANCER RES, V45, P2110
   Maeda O, 2014, ONCOL REP, V31, P1883, DOI 10.3892/or.2014.3014
   Maine CJ, 2014, CANCER IMMUNOL IMMUN, V63, P215, DOI 10.1007/s00262-013-1503-x
   Melero I, 2013, CLIN CANCER RES, V19, P1044, DOI 10.1158/1078-0432.CCR-12-2065
   Mitchem JB, 2013, CANCER RES, V73, P1128, DOI 10.1158/0008-5472.CAN-12-2731
   Mottamal M, 2015, MOLECULES, V20, P3898, DOI 10.3390/molecules20033898
   Muller CI, 2006, CURR PHARM BIOTECHNO, V7, P315, DOI 10.2174/138920106778521523
   Narod S, 2016, NAT REV CLIN ONCOL, V13, P255, DOI 10.1038/nrclinonc.2015.224
   Ozdemir F, 2012, EXP THER MED, V4, P1092, DOI 10.3892/etm.2012.715
   Peng J, 2015, CANCER RES, V75, P5034, DOI 10.1158/0008-5472.CAN-14-3098
   Roberti MP, 2012, FRONT IMMUNOL, V3, DOI 10.3389/fimmu.2012.00375
   Seligson DB, 2009, AM J PATHOL, V174, P1619, DOI 10.2353/ajpath.2009.080874
   Watts TH, 2005, ANNU REV IMMUNOL, V23, P23, DOI 10.1146/annurev.immunol.23.021704.115839
   Witt O, 2009, CANCER LETT, V277, P8, DOI 10.1016/j.canlet.2008.08.016
   Xie JY, 2014, CELL MOL IMMUNOL, V11, P495, DOI 10.1038/cmi.2014.30
   Yigit R, 2010, GYNECOL ONCOL, V117, P366, DOI 10.1016/j.ygyno.2010.01.019
   Yu W, 2011, PLOS ONE, V6, DOI 10.1371/journal.pone.0029450
NR 43
TC 12
Z9 14
U1 1
U2 9
PU WILEY
PI HOBOKEN
PA 111 RIVER ST, HOBOKEN 07030-5774, NJ USA
SN 1065-6995
EI 1095-8355
J9 CELL BIOL INT
JI Cell Biol. Int.
PD MAR
PY 2017
VL 41
IS 3
BP 328
EP 339
DI 10.1002/cbin.10729
PG 12
WC Cell Biology
SC Cell Biology
GA EL8RO
UT WOS:000394887700011
PM 28074529
DA 2021-05-03
ER

PT J
AU Rohozinski, J
   Diaz-Arrastia, C
   Edwards, CL
AF Rohozinski, Jan
   Diaz-Arrastia, Conception
   Edwards, Creighton L.
TI Do some epithelial ovarian cancers originate from a fallopian tube
   ciliate cell lineage?
SO MEDICAL HYPOTHESES
LA English
DT Article
DE Ovarian cancer; Fallopian tube; Motile cilia; Stems cells; TP73; CETN1;
   Epithelium; Ovary
ID CENTRIN ISOFORMS; CANCER/TESTIS ANTIGENS; EXPRESSION; P73; PROTEIN;
   CILIUM; IMMUNOTHERAPY; PATHOGENESIS; CARCINOMA; NETWORK
AB There is a general agreement that a large subpopulation of serous ovarian cancers arise from the fallopian tube mucosal epithelium. However, there is still some debate as to whether the cancers originate from a secretory or ciliate cell lineage. One well established method for determining the origin of a cell line is to document the expression of genes and proteins that are cell type specific. Lineage or tissue specific patterns of gene expression are evidence of direct decent from a given cell type within a tissue. It has recently been established that the Tumor Protein TAp73 gene (TP73) is expressed in basal epithelial cells that develop into multiciliate cells. TP73 expression is therefore a marker for basal stem cells that are predestined to differentiate into cells with motile cilia and its expression is maintained in fully differentiated multiciliate cells. Interestingly TP73 expression has also been observed in a high percentage of epithelial ovarian cancers. With this in mind, it is hypothesized that a high percentage of epithelial ovarian cancers which express TP73 originate from a ciliate cell lineage. (C) 2017 Elsevier Ltd. All rights reserved.
C1 [Rohozinski, Jan] Wake Forest Sch Med, Inst Regenerat Med, Winston Salem, NC 27157 USA.
   [Rohozinski, Jan; Edwards, Creighton L.] Baylor Coll Med, Div Gynecol Oncol, Dept Obstet, Houston, TX 77030 USA.
   [Rohozinski, Jan; Edwards, Creighton L.] Baylor Coll Med, Div Gynecol Oncol, Dept Gynecol, Houston, TX 77030 USA.
   [Diaz-Arrastia, Conception] Univ Texas Houston, Mem Hermann Canc Ctr, Texas Med Ctr, 6400 Fannin St,Suite 2900, Houston, TX 77030 USA.
RP Rohozinski, J (corresponding author), Baylor Coll Med, Div Gynecol Oncol, Dept Obstet, Houston, TX 77030 USA.; Rohozinski, J (corresponding author), Baylor Coll Med, Div Gynecol Oncol, Dept Gynecol, Houston, TX 77030 USA.
EM jrohozin@wfubmc.edu; concepcion.r.diazarrastia@uth.tmc.edu; cle@bcm.edu
CR Brown J, 2014, CURR ONCOL REP, V16, DOI 10.1007/s11912-014-0389-x
   Cao Muqing, 2015, Cilia, V5, P4, DOI 10.1186/s13630-016-0027-3
   Chen CL, 2000, CLIN CANCER RES, V6, P3910
   Cheng WJ, 2005, NAT MED, V11, P531, DOI 10.1038/nm1230
   Cobb Lauren Patterson, 2015, Gynecol Oncol Res Pract, V2, P1, DOI 10.1186/s40661-015-0008-z
   Codegoni AM, 1999, ANN ONCOL, V10, P949, DOI 10.1023/A:1008320609591
   CROW J, 1994, HUM REPROD, V9, P2224, DOI 10.1093/oxfordjournals.humrep.a138428
   Crum CP, 2007, CURR OPIN OBSTET GYN, V19, P3, DOI 10.1097/GCO.0b013e328011a21f
   Dantas TJ, 2011, J CELL BIOL, V193, P307, DOI 10.1083/jcb.201012093
   DeYoung MP, 2007, ONCOGENE, V26, P5169, DOI 10.1038/sj.onc.1210337
   Dubeau L, 2013, ANN ONCOL, V24, P28, DOI 10.1093/annonc/mdt308
   ERRABOLU R, 1994, J CELL SCI, V107, P9
   FATHALLA MF, 1971, LANCET, V2, P163
   Feeley KM, 2001, HISTOPATHOLOGY, V38, P87, DOI 10.1046/j.1365-2559.2001.01042.x
   Friedberg F, 2006, MOL BIOL REP, V33, P243, DOI 10.1007/s11033-006-9004-z
   Gerdes JM, 2009, CELL, V137, P32, DOI 10.1016/j.cell.2009.03.023
   Ghahremani M, 1999, MED HYPOTHESES, V52, P23, DOI 10.1054/mehy.1997.0620
   Gjerstorff MF, 2015, ONCOTARGET, V6, P15772, DOI 10.18632/oncotarget.4694
   Goto H, 2017, CELL MOL LIFE SCI, V74, P881, DOI 10.1007/s00018-016-2369-9
   Guan X, 2012, J EXP CLIN CANC RES, V31, DOI 10.1186/1756-9966-31-89
   Hagiwara H, 2008, MED MOL MORPHOL, V41, P193, DOI 10.1007/s00795-008-0421-z
   Han YG, 2009, NAT MED, V15, P1062, DOI 10.1038/nm.2020
   Hart PE, 1999, GENOMICS, V60, P111, DOI 10.1006/geno.1999.5880
   Hofstetter G, 2011, INT J GYNECOL PATHOL, V30, P527, DOI 10.1097/PGP.0b013e31821ac519
   Ibrahim N, 2010, CANCER RES, V70, P7155, DOI 10.1158/0008-5472.CAN-10-0668
   Kim JJ, 2013, BIOMARK RES, V1, DOI 10.1186/2050-7771-1-22
   Kurman RJ, 2010, AM J SURG PATHOL, V34, P433, DOI 10.1097/PAS.0b013e3181cf3d79
   Laoukili J, 2000, J CELL SCI, V113, P1355
   Laury AR, 2011, AM J SURG PATHOL, V35, P1759, DOI 10.1097/PAS.0b013e318233b0f7
   Marshall CB, 2016, CELL REP, V14, P2289, DOI 10.1016/j.celrep.2016.02.035
   Merritt MA, 2011, CANCER BIOMARK, V9, P287, DOI 10.3233/CBM-2011-0167
   Mitchison HM, 2017, J PATHOL, V241, P294, DOI 10.1002/path.4843
   O'Connor ML, 2014, CANCER LETT, V344, P180, DOI 10.1016/j.canlet.2013.11.012
   OBERTI C, 1974, OBSTET GYNECOL, V43, P285
   Paik DY, 2012, STEM CELLS, V30, P2487, DOI 10.1002/stem.1207
   Rohozinski J, 2009, PLOS ONE, V4, DOI 10.1371/journal.pone.0005064
   Sacks JD, 2015, BIOMOLECULES, V5, P3051, DOI 10.3390/biom5043051
   Sanchez I, 2016, NAT CELL BIOL, V18, P711, DOI 10.1038/ncb3370
   Scanlan MJ, 2002, IMMUNOL REV, V188, P22, DOI 10.1034/j.1600-065X.2002.18803.x
   Spassky N, 2017, NAT REV MOL CELL BIO, V18, P423, DOI 10.1038/nrm.2017.21
   Takeda S, 2012, DIFFERENTIATION, V83, pS4, DOI 10.1016/j.diff.2011.11.002
   Toftgard R, 2009, NAT MED, V15, P994, DOI 10.1038/nm0909-994
   Trojan P, 2008, PROG RETIN EYE RES, V27, P237, DOI 10.1016/j.preteyeres.2008.01.003
   Vang R, 2013, HISTOPATHOLOGY, V62, P44, DOI 10.1111/his.12046
   VERHAGE HG, 1979, AM J ANAT, V156, P505, DOI 10.1002/aja.1001560405
   Vikhanskaya F, 2000, NUCLEIC ACIDS RES, V28, P513, DOI 10.1093/nar/28.2.513
   Wang PJ, 2004, TRENDS ENDOCRIN MET, V15, P79, DOI 10.1016/j.tem.2004.01.007
   Wolfrum U, 1998, EXP CELL RES, V242, P10, DOI 10.1006/excr.1998.4038
   Wong SY, 2009, NAT MED, V15, P1055, DOI 10.1038/nm.2011
   Xu ST, 2014, J BUON, V19, P656
   Yang A, 1999, NATURE, V398, P714
NR 51
TC 3
Z9 3
U1 0
U2 4
PU CHURCHILL LIVINGSTONE
PI EDINBURGH
PA JOURNAL PRODUCTION DEPT, ROBERT STEVENSON HOUSE, 1-3 BAXTERS PLACE,
   LEITH WALK, EDINBURGH EH1 3AF, MIDLOTHIAN, SCOTLAND
SN 0306-9877
EI 1532-2777
J9 MED HYPOTHESES
JI Med. Hypotheses
PD SEP
PY 2017
VL 107
BP 16
EP 21
DI 10.1016/j.mehy.2017.07.014
PG 6
WC Medicine, Research & Experimental
SC Research & Experimental Medicine
GA FJ7TH
UT WOS:000412961300006
PM 28915954
DA 2021-05-03
ER

PT J
AU Razvi, MA
   Giardiello, FM
   Law, JK
AF Razvi, Mohammed A.
   Giardiello, Francis M.
   Law, Joanna K.
TI DNA Mismatch Repair and Lynch Syndrome
SO CURRENT COLORECTAL CANCER REPORTS
LA English
DT Article
DE Lynch syndrome; Hereditary nonpolyposis; colorectalcancer;
   Colorectalcancerscreening; Geneticcancer syndromes
ID NONPOLYPOSIS COLORECTAL-CANCER; ADENOMA DETECTION; OVARIAN-CANCER; GENE
   MUTATION; RISK; CARRIERS; MANAGEMENT; COLONOSCOPY; SURVEILLANCE;
   ENDOMETRIAL
AB Purpose of Review This review will discuss the genetic basis and epidemiology of Lynch syndrome, review Lynch Syndrome colorectal cancer screening guidelines, and summarize the screening guidelines pertaining to other cancers that are associated with Lynch syndrome.
   Recent Findings All colorectal tumors should be universally tested for microsatellite instability (MSI) changes regardless of the age of the patient. Genetic testing of family members of patients with Lynch syndrome has significant cost effectiveness implications. Polyethylene glycol bowel preparation and chromocolonoscopy improve screening exams. Aspirin use is associated with decreased colorectal cancer risk. Phosphodiesterase-1 (PD-1) inhibitor immunotherapy is effective treatment in mismatch repair (MMR) deficiency tumors.
   Summary Lynch syndrome should be suspected if patients with malignancies exhibit diagnostic criteria and these tumors should be tested for MMR deficiencies. Colonoscopy is used for surveillance of colorectal cancers in Lynch syndrome, and bowel preparation quality and colonoscopy techniques are important factors contributing to efficacy. Clinicians should be aware of screening modalities for extracolonic cancers including upper endoscopy, regular transvaginal ultrasound with endometrial sampling, and urinalysis.
C1 [Razvi, Mohammed A.; Giardiello, Francis M.; Law, Joanna K.] Johns Hopkins Univ Hosp, Div Gastroenterol, Baltimore, MD 21287 USA.
   [Law, Joanna K.] Johns Hopkins Univ, Sibley Mem Hosp, Dept Med, Div Gastroenterol, 5215 Loughboro Rd NW,Suite 300, Washington, DC 20016 USA.
RP Law, JK (corresponding author), Johns Hopkins Univ Hosp, Div Gastroenterol, Baltimore, MD 21287 USA.; Law, JK (corresponding author), Johns Hopkins Univ, Sibley Mem Hosp, Dept Med, Div Gastroenterol, 5215 Loughboro Rd NW,Suite 300, Washington, DC 20016 USA.
EM jlaw8@jhmi.edu
CR Barnetson RA, 2006, NEW ENGL J MED, V354, P2751, DOI 10.1056/NEJMoa053493
   Berera S, 2016, CLIN GASTROENTEROL H, V14, P1163, DOI 10.1016/j.cgh.2016.03.037
   Boland CR, 2013, FAM CANCER, V12, P145, DOI 10.1007/s10689-013-9637-8
   Burn J, 2011, LANCET, V378, P2081, DOI 10.1016/S0140-6736(11)61049-0
   Canto MI, 2013, GUT, V62, P339, DOI 10.1136/gutjnl-2012-303108
   Capelle LG, 2010, GASTROENTEROLOGY, V138, P487, DOI 10.1053/j.gastro.2009.10.051
   Chen LM, 2007, OBSTET GYNECOL, V110, P18, DOI 10.1097/01.AOG.0000267500.27329.85
   Chubak J., 2015, AHRQ PUBLICATION
   da Silva FC, 2010, FAM CANCER, V9, P563, DOI 10.1007/s10689-010-9373-2
   Debniak T, 2015, HERED CANCER CLIN PR, V13, DOI 10.1186/s13053-015-0025-2
   Dik VK, 2014, WORLD J GASTROENTERO, V20, P2200, DOI 10.3748/wjg.v20.i9.2200
   Giardiello FM, 2014, GASTROINTEST ENDOSC, V80, P197, DOI 10.1016/j.gie.2014.06.006
   Haanstra JF, 2013, INT J COLORECTAL DIS, V28, P1643, DOI 10.1007/s00384-013-1745-2
   Haanstra JF, 2013, FAM CANCER, V12, P267, DOI 10.1007/s10689-013-9610-6
   Hampel H, 2008, J CLIN ONCOL, V26, P5783, DOI 10.1200/JCO.2008.17.5950
   Helder-Woolderink JM, 2016, EUR J CANCER, V55, P65, DOI 10.1016/j.ejca.2015.12.005
   Heneghan HM, 2015, COLORECTAL DIS, V17, P382, DOI 10.1111/codi.12868
   Jass JR, 2006, WORLD J GASTROENTERO, V12, P4943, DOI 10.3748/wjg.v12.i31.4943
   Koornstra JJ, 2008, LANCET ONCOL, V9, P901, DOI 10.1016/S1470-2045(08)70232-8
   Ladabaum U, 2011, ANN INTERN MED, V155, P69, DOI 10.7326/0003-4819-155-2-201107190-00002
   Lee V, 2016, ONCOLOGIST, V21, P1200, DOI 10.1634/theoncologist.2016-0046
   Lu KH, 2013, FAM CANCER, V12, P273, DOI 10.1007/s10689-013-9664-5
   Maia S, 2016, FAM CANCER, V15, P111, DOI 10.1007/s10689-015-9832-x
   Mills AM, 2016, AM J SURG PATHOL, V40, pE35, DOI 10.1097/PAS.0000000000000608
   Mork M, 2015, J UROLOGY, V194, P21, DOI 10.1016/j.juro.2015.02.081
   Newton K, 2015, COLORECTAL DIS, V17, P38, DOI 10.1111/codi.12778
   Niv Y, 2014, ENDOSC INT OPEN, V2, pE252, DOI 10.1055/s-0034-1377920
   Ouakrim DA, 2015, JNCI-J NATL CANCER I, V107, DOI 10.1093/jnci/djv170
   Patel SG, 2016, AM J GASTROENTEROL, V111, P285, DOI 10.1038/ajg.2015.397
   Pradere B, 2017, CURR OPIN UROL, V27, P48, DOI 10.1097/MOU.0000000000000340
   Provenzale D, 2016, J NATL COMPR CANC NE, V14, P1010, DOI 10.6004/jnccn.2016.0108
   Rahmi G, 2015, AM J GASTROENTEROL, V110, P288, DOI 10.1038/ajg.2014.423
   Rondagh EJA, 2013, ENDOSCOPY, V45, P257, DOI 10.1055/s-0032-1326195
   Rosty C, 2014, FAM CANCER, V13, P573, DOI 10.1007/s10689-014-9744-1
   Rubenstein JH, 2015, GASTROENTEROLOGY, V149, P777, DOI 10.1053/j.gastro.2015.07.036
   Ryan S, 2014, CANCER EPIDEM BIOMAR, V23, P437, DOI 10.1158/1055-9965.EPI-13-1165
   Schmeler KM, 2006, NEW ENGL J MED, V354, P261, DOI 10.1056/NEJMoa052627
   Schulmann K, 2005, GASTROENTEROLOGY, V128, P590, DOI 10.1053/j.gastro.2004.12.051
   Sharaf RN, 2013, CLIN GASTROENTEROL H, V11, P1093, DOI 10.1016/j.cgh.2013.04.044
   Syngal S, 2015, AM J GASTROENTEROL, V110, P223, DOI 10.1038/ajg.2014.435
   ten Kate GL, 2007, GUT, V56, P1198, DOI 10.1136/gut.2006.118299
   van Pinxteren MWJV, 2012, FAM CANCER, V11, P337, DOI 10.1007/s10689-012-9517-7
   Vasen HFA, 1999, GASTROENTEROLOGY, V116, P1453, DOI 10.1016/S0016-5085(99)70510-X
   Win AK, 2013, BREAST CANCER RES, V15, DOI 10.1186/bcr3405
   Win AK, 2013, JNCI-J NATL CANCER I, V105, P274, DOI 10.1093/jnci/djs525
   Win AK, 2012, J CLIN ONCOL, V30, P958, DOI 10.1200/JCO.2011.39.5590
   Wolf Andrew I., 2013, J. Coloproctol. (Rio J.), V33, P95, DOI 10.1590/S2237-93632013000200010
   Yamamoto H, 1999, GASTROENTEROLOGY, V116, P1348, DOI 10.1016/S0016-5085(99)70499-3
   2009, GENET MED, V11, P35, DOI DOI 10.1097/GIM.0B013E318181FA2FF
NR 49
TC 0
Z9 0
U1 2
U2 4
PU SPRINGER
PI NEW YORK
PA ONE NEW YORK PLAZA, SUITE 4600, NEW YORK, NY, UNITED STATES
SN 1556-3790
EI 1556-3804
J9 CURR COLORECT CANC R
JI Curr. Colorectal Cancer Rep.
PD JUN
PY 2017
VL 13
IS 3
BP 212
EP 219
DI 10.1007/s11888-017-0366-5
PG 8
WC Oncology
SC Oncology
GA EY9BY
UT WOS:000404295300004
DA 2021-05-03
ER

PT J
AU Svoronos, N
   Perales-Puchalt, A
   Allegrezza, MJ
   Rutkowski, MR
   Payne, KK
   Tesone, AJ
   Nguyen, JM
   Curiel, TJ
   Cadungog, MG
   Singhal, S
   Eruslanov, EB
   Zhang, P
   Tchou, J
   Zhang, RG
   Conejo-Garcia, JR
AF Svoronos, Nikolaos
   Perales-Puchalt, Alfredo
   Allegrezza, Michael J.
   Rutkowski, Melanie R.
   Payne, Kyle K.
   Tesone, Amelia J.
   Nguyen, Jenny M.
   Curiel, Tyler J.
   Cadungog, Mark G.
   Singhal, Sunil
   Eruslanov, Evgeniy B.
   Zhang, Paul
   Tchou, Julia
   Zhang, Rugang
   Conejo-Garcia, Jose R.
TI Tumor Cell-Independent Estrogen Signaling Drives Disease Progression
   through Mobilization of Myeloid-Derived Suppressor Cells
SO CANCER DISCOVERY
LA English
DT Article
ID PHASE-II TRIAL; OVARIAN-CANCER PROGRESSION; RECEPTOR EXPRESSION;
   BREAST-CANCER; T-CELLS; ANTIESTROGEN; LETROZOLE; SURVIVAL; IMMUNITY;
   THERAPY
AB The role of estrogens in antitumor immunity remains poorly understood. Here, we show that estrogen signaling accelerates the progression of different estrogen-insensitive tumor models by contributing to deregulated myelopoiesis by both driving the mobilization of myeloid-derived suppressor cells (MDSC) and enhancing their intrinsic immunosuppressive activity in vivo. Differences in tumor growth are dependent on blunted antitumor immunity and, correspondingly, disappear in immunodeficient hosts and upon MDSC depletion. Mechanistically, estrogen receptor alpha activates the STAT3 pathway in human and mouse bone marrow myeloid precursors by enhancing JAK2 and SRC activity. Therefore, estrogen signaling is a crucial mechanism underlying pathologic myelopoiesis in cancer. Our work suggests that new antiestrogen drugs that have no agonistic effects may have benefits in a wide range of cancers, independently of the expression of estrogen receptors in tumor cells, and may synergize with immunotherapies to significantly extend survival.
   SIGNIFICANCE: Ablating estrogenic activity delays malignant progression independently of the tumor cell responsiveness, owing to a decrease in the mobilization and immunosuppressive activity of MDSCs, which boosts T-cell-dependent antitumor immunity. Our results provide a mechanistic rationale to block estrogen signaling with newer antagonists to boost the effectiveness of anticancer immunotherapies. (C) 2016 AACR.
C1 [Svoronos, Nikolaos; Perales-Puchalt, Alfredo; Allegrezza, Michael J.; Rutkowski, Melanie R.; Payne, Kyle K.; Tesone, Amelia J.; Nguyen, Jenny M.; Conejo-Garcia, Jose R.] Wistar Inst Anat & Biol, Tumor Microenvironm & Metastasis Program, 3601 Spruce St, Philadelphia, PA 19104 USA.
   [Curiel, Tyler J.] Univ Texas Hlth Sci Ctr San Antonio, Grad Sch Biomed Sci, San Antonio, TX 78229 USA.
   [Curiel, Tyler J.] Univ Texas Hlth Sci Ctr San Antonio, Dept Med, San Antonio, TX 78229 USA.
   [Curiel, Tyler J.] Univ Texas Hlth Sci Ctr San Antonio, Canc Therapy & Res Ctr, San Antonio, TX 78229 USA.
   [Cadungog, Mark G.] Christiana Care Hlth Syst, Helen F Graham Canc Ctr, Newark, DE USA.
   [Singhal, Sunil; Eruslanov, Evgeniy B.] Univ Penn, Div Thorac Surg, Philadelphia, PA 19104 USA.
   [Zhang, Paul] Univ Penn, Dept Pathol & Lab Med, Philadelphia, PA 19104 USA.
   [Tchou, Julia] Univ Penn, Div Endocrine & Oncol Surg, Dept Surg, Philadelphia, PA 19104 USA.
   [Zhang, Rugang] Wistar Inst Anat & Biol, Gene Express & Regulat Program, 3601 Spruce St, Philadelphia, PA 19104 USA.
RP Conejo-Garcia, JR (corresponding author), H Lee Moffitt Canc Ctr & Res Inst, 12902 Magnolia Dr,MRC Annex 2nd Floor 2067D, Tampa, FL 33612 USA.
EM Jose.Conejo-Garcia@moffitt.org
RI Payne, Kyle/AAL-6614-2020; Conejo-Garcia, Jose R/V-1897-2019
OI Conejo-Garcia, Jose R/0000-0001-6431-4074; Payne,
   Kyle/0000-0002-6531-9835
FU Jayne Koskinas & Ted Giovanis Breast Cancer Research Consortium at
   Wistar and Ovarian Cancer Research Fund (OCRF) Program Project
   Development [R01CA157664, R01CA124515, R01CA178687]; Owens Foundation
   [R01CA164122, CDMRP CA140355, P3054174]; Skinner Endowment; OCRF Program
   Project Development award; Ann Schreiber Mentored Investigator Award
   (OCRF); Cancer Center Support Grant (CCSG) [CA010815];  [RO1CA187392]; 
   [T32CA009171];  [5T32CA009140-39]; NATIONAL CANCER INSTITUTEUnited
   States Department of Health & Human ServicesNational Institutes of
   Health (NIH) - USANIH National Cancer Institute (NCI) [R01CA164122,
   R01CA160331, R01CA202919, T32CA009171, T32CA009140, R01CA124515,
   R01CA178687, P30CA010815, R01CA100425, R01CA187392, R01CA163377,
   R01CA157664] Funding Source: NIH RePORTER
FX This study was supported by grants toJ.R. Conejo-Garcia [R01CA157664,
   R01CA124515, R01CA178687, The Jayne Koskinas & Ted Giovanis Breast
   Cancer Research Consortium at Wistar and Ovarian Cancer Research Fund
   (OCRF) Program Project Development awards]; T.J. Curiel (R01CA164122,
   CDMRP CA140355, P3054174, The Owens Foundation, The Skinner Endowment,
   and the OCRF Program Project Development award); E.B. Eruslanov
   (RO1CA187392); M.J. Allegrezza and N. Svoronos (T32CA009171); K.K. Payne
   (5T32CA009140-39); and A. Perales-Puchalt [Ann Schreiber Mentored
   Investigator Award (OCRF)]. Support for Shared Resources was provided by
   Cancer Center Support Grant (CCSG) CA010815 (D. Altieri).
CR Argenta PA, 2009, GYNECOL ONCOL, V113, P205, DOI 10.1016/j.ygyno.2009.01.012
   Bowman A, 2002, CLIN CANCER RES, V8, P2233
   BRIAND P, 1984, CANCER RES, V44, P1114
   Conejo-Garcia JR, 2004, NAT MED, V10, P950, DOI 10.1038/nm1097
   Cubillos-Ruiz JR, 2010, ONCOTARGET, V1, P329, DOI 10.18632/oncotarget.165
   Cubillos-Ruiz JR, 2009, J CLIN INVEST, V119, P2231, DOI 10.1172/JCI37716
   del Carmen MG, 2003, GYNECOL ONCOL, V91, P596, DOI 10.1016/j.ygyno.2003.08.021
   Eakin CM, 2007, P NATL ACAD SCI USA, V104, P5794, DOI 10.1073/pnas.0610887104
   Gabrilovich DI, 2012, NAT REV IMMUNOL, V12, P253, DOI 10.1038/nri3175
   Gallo MA, 1997, SEMIN ONCOL, V24, pS71
   Hasan J, 2005, BRIT J CANCER, V93, P647, DOI 10.1038/sj.bjc.6602752
   Hu YF, 2005, ONCOGENE, V24, P8343, DOI 10.1038/sj.onc.1208985
   Huarte E, 2008, CANCER RES, V68, P7684, DOI 10.1158/0008-5472.CAN-08-1167
   Kovats S, 2015, CELL IMMUNOL, V294, P63, DOI 10.1016/j.cellimm.2015.01.018
   Kovats S, 2012, HORM BEHAV, V62, P254, DOI 10.1016/j.yhbeh.2012.04.011
   Lin PY, 2010, J IMMUNOL, V185, P2747, DOI 10.4049/jimmunol.1000496
   Marigo I, 2010, IMMUNITY, V32, P790, DOI 10.1016/j.immuni.2010.05.010
   Murray PJ, 2007, J IMMUNOL, V178, P2623, DOI 10.4049/jimmunol.178.5.2623
   Nesbeth Y, 2009, CANCER RES, V69, P6331, DOI 10.1158/0008-5472.CAN-08-4329
   Nesbeth YC, 2010, J IMMUNOL, V184, P5654, DOI 10.4049/jimmunol.0903247
   Pan T, 2016, CLIN EXP IMMUNOL, V185, P86, DOI 10.1111/cei.12790
   Pierdominici M, 2010, IMMUNOL LETT, V132, P79, DOI 10.1016/j.imlet.2010.06.003
   Rebe Cedric, 2013, JAKSTAT, V2, pe23010, DOI 10.4161/jkst.23010
   Roby KF, 2000, CARCINOGENESIS, V21, P585, DOI 10.1093/carcin/21.4.585
   Rutkowski MR, 2014, JOVE-J VIS EXP, DOI 10.3791/51171
   Rutkowski MR, 2015, CANCER CELL, V27, P27, DOI 10.1016/j.ccell.2014.11.009
   Salem Mohamed Labib, 2004, Current Drug Targets - Inflammation and Allergy, V3, P97, DOI 10.2174/1568010043483944
   Scarlett UK, 2012, J EXP MED, V209, P495, DOI 10.1084/jem.20111413
   Sieh W, 2013, LANCET ONCOL, V14, P853, DOI 10.1016/S1470-2045(13)70253-5
   Sini V, 2016, CRIT REV ONCOL HEMAT, V100, P57, DOI 10.1016/j.critrevonc.2016.02.008
   Smyth JF, 2007, CLIN CANCER RES, V13, P3617, DOI 10.1158/1078-0432.CCR-06-2878
   Stephen TL, 2014, IMMUNITY, V41, P427, DOI 10.1016/j.immuni.2014.08.012
   Tesone AJ, 2016, CELL REP, V14, P1774, DOI 10.1016/j.celrep.2016.01.056
   Widschwendter M, 2013, LANCET ONCOL, V14, P1226, DOI 10.1016/S1470-2045(13)70448-0
   Zhang L, 2003, NEW ENGL J MED, V348, P203, DOI 10.1056/NEJMoa020177
NR 35
TC 76
Z9 76
U1 0
U2 28
PU AMER ASSOC CANCER RESEARCH
PI PHILADELPHIA
PA 615 CHESTNUT ST, 17TH FLOOR, PHILADELPHIA, PA 19106-4404 USA
SN 2159-8274
EI 2159-8290
J9 CANCER DISCOV
JI Cancer Discov.
PD JAN
PY 2017
VL 7
IS 1
BP 72
EP 85
DI 10.1158/2159-8290.CD-16-0502
PG 14
WC Oncology
SC Oncology
GA EN5AJ
UT WOS:000396017700023
PM 27694385
OA Bronze, Green Accepted
DA 2021-05-03
ER

PT J
AU Bommareddy, PK
   Patel, A
   Hossain, S
   Kaufman, HL
AF Bommareddy, Praveen K.
   Patel, Anand
   Hossain, Saamia
   Kaufman, Howard L.
TI Talimogene Laherparepvec (T-VEC) and Other Oncolytic Viruses for the
   Treatment of Melanoma
SO AMERICAN JOURNAL OF CLINICAL DERMATOLOGY
LA English
DT Article
ID HERPES-SIMPLEX-VIRUS; RAS SIGNALING PATHWAY; IMMUNOGENIC CELL-DEATH;
   IN-VITRO; METASTATIC MELANOMA; UNTREATED MELANOMA; TARGETED THERAPY;
   CANCER-TREATMENT; VACCINIA VIRUS; OVARIAN-CANCER
AB Many mammalian viruses have properties that can be commandeered for the treatment of cancer. These characteristics include preferential infection and replication in tumor cells, the initiation of tumor cell lysis, and the induction of innate and adaptive anti-tumor immunity. Furthermore, viruses can be genetically engineered to reduce pathogenicity and increase immunogenicity resulting in minimally toxic therapeutic agents. Talimogene laherparepvec (T-VEC; Imlygic (TM)), is a genetically modified herpes simplex virus, type 1, and is the first oncolytic virus therapy to be approved for the treatment of advanced melanoma by the US FDA. T-VEC is attenuated by the deletion of the herpes neurovirulence viral genes and enhanced for immunogenicity by the deletion of the viral ICP47 gene. Immunogenicity is further supported by expression of the human granulocyte-macrophage colony-stimulating factor (GM-CSF) gene, which helps promote the priming of T cell responses. T-VEC demonstrated significant improvement in durable response rate, objective response rate, and progression-free survival in a randomized phase III clinical trial for patients with advanced melanoma. This review will discuss the optimal selection of patients for such treatment and describe how therapy is optimally delivered. We will also discuss future directions for oncolytic virus immunotherapy, which will likely include combination T-VEC clinical trials, expansion of T-VEC to other types of non-melanoma skin cancers, and renewed efforts at oncolytic virus drug development with other viruses.
C1 [Bommareddy, Praveen K.; Kaufman, Howard L.] Rutgers Canc Inst New Jersey, 195 Little Albany St,Room 2004, New Brunswick, NJ 08901 USA.
   [Patel, Anand; Hossain, Saamia] Rutgers Robert Wood Johnson Med Sch, Dept Med, New Brunswick, NJ USA.
RP Kaufman, HL (corresponding author), Rutgers Canc Inst New Jersey, 195 Little Albany St,Room 2004, New Brunswick, NJ 08901 USA.
EM howard.kaufman@rutgers.edu
RI Bommareddy, Praveen/L-1173-2019
OI Bommareddy, Praveen/0000-0003-0089-8693
FU National Cancer InstituteUnited States Department of Health & Human
   ServicesNational Institutes of Health (NIH) - USANIH National Cancer
   Institute (NCI) [UM1 CA 186716-01]; NATIONAL CANCER INSTITUTEUnited
   States Department of Health & Human ServicesNational Institutes of
   Health (NIH) - USANIH National Cancer Institute (NCI) [UM1CA186716]
   Funding Source: NIH RePORTER
FX This work was supported, in part, by grant UM1 CA 186716-01 from the
   National Cancer Institute to HLK.
CR Andtbacka RH, 2014, J IMMUNOTHER CANC S3, pP263
   Andtbacka RH, 2015, J CLIN ONCOL, P9030
   ANDTBACKA RHI, 2015, J CLIN ONCOL S, V33
   Andtbacka RHI, 2015, J CLIN ONCOL, V33, P2780, DOI 10.1200/JCO.2014.58.3377
   [Anonymous], 2015, J CLIN ONCOL S, V33
   Aris M, 2015, FRONT IMMUNOL, V6, DOI 10.3389/fimmu.2015.00046
   Atherton MJ, 2013, IMMUNOTHERAPY-UK, V5, P1191, DOI [10.2217/IMT.13.123, 10.2217/imt.13.123]
   Au GG, 2005, INT J ONCOL, V26, P1471
   Berry LJ, 2008, PROSTATE, V68, P577, DOI 10.1002/pros.20741
   Brunssen A, 2017, J AM ACAD DERMATOL, V76, P129, DOI 10.1016/j.jaad.2016.07.045
   Cassady KA, 1998, J VIROL, V72, P7005
   Chen DS, 2013, IMMUNITY, V39, P1, DOI 10.1016/j.immuni.2013.07.012
   CHOU J, 1990, SCIENCE, V250, P1262, DOI 10.1126/science.2173860
   COEN DM, 1989, P NATL ACAD SCI USA, V86, P4736, DOI 10.1073/pnas.86.12.4736
   Coffey MC, 1998, SCIENCE, V282, P1332, DOI 10.1126/science.282.5392.1332
   Coffin RS, 1996, GENE THER, V3, P886
   Coit DG, 2016, J NATL COMPR CANC NE, V14, P945, DOI 10.6004/jnccn.2016.0101
   Danthi P, 2013, ADV EXP MED BIOL, V790, P42, DOI 10.1007/978-1-4614-7651-1_3
   Debinski W, 2010, CURR OPIN MOL THER, V12, P647
   Diallo JS, 2010, MOL THER, V18, P1123, DOI 10.1038/mt.2010.67
   Douglas JT, 2001, CANCER RES, V61, P813
   Evgin L, 2015, MOL THER, V23, P1066, DOI 10.1038/mt.2015.49
   Farassati F, 2001, NAT CELL BIOL, V3, P745, DOI 10.1038/35087061
   Feng Zhuang, 2013, J La State Med Soc, V165, P201
   Fulci G, 2006, P NATL ACAD SCI USA, V103, P12873, DOI 10.1073/pnas.0605496103
   Gajewski TF, 2011, CURR OPIN IMMUNOL, V23, P286, DOI 10.1016/j.coi.2010.11.013
   GOLDSTEIN DJ, 1988, J VIROL, V62, P196, DOI 10.1128/JVI.62.1.196-205.1988
   Goldufsky J, 2013, ONCOLYTIC VIROTHER, V2, P31, DOI 10.2147/OV.S38901
   Hart SL, 2010, CELL BIOL TOXICOL, V26, P69, DOI 10.1007/s10565-009-9141-y
   He B, 1997, P NATL ACAD SCI USA, V94, P843, DOI 10.1073/pnas.94.3.843
   Hecht JR, 2015, J IMMUNOTHER CANC S2, V3, pP180
   Hodi FS, 2010, NEW ENGL J MED, V363, P711, DOI 10.1056/NEJMoa1003466
   Hu JC, 2006, CLIN CANCER RES, V12, P6853, DOI 10.1158/1078-0432.CCR-06-1228
   Hu JCC, 2006, CLIN CANCER RES, V12, P6737, DOI 10.1158/1078-0432.CCR-06-0759
   Hu-Lieskovan S, 2015, SCI TRANSL MED, V7, DOI 10.1126/scitranslmed.aaa4691
   Huang B, 2011, GENE THER, V18, P164, DOI 10.1038/gt.2010.121
   Ikeda K, 1999, NAT MED, V5, P881, DOI 10.1038/11320
   Ilett E, 2017, GENE THER, V24, P21, DOI 10.1038/gt.2016.70
   Ilkow CS, 2015, NAT MED, V21, P530, DOI 10.1038/nm.3848
   Inoue H, 2016, ONCOIMMUNOLOGY, V5, DOI 10.1080/2162402X.2016.1204507
   Kaufman HL, 2015, NAT REV DRUG DISCOV, V14, P642, DOI 10.1038/nrd4663
   Kaufman HL, 2010, ANN SURG ONCOL, V17, P718, DOI 10.1245/s10434-009-0809-6
   KESARI S, 1995, LAB INVEST, V73, P636
   Kluger HM, 2015, CLIN CANCER RES, V21, P3052, DOI 10.1158/1078-0432.CCR-14-3073
   Koks CA, 2015, INT J CANCER, V136, pE313, DOI 10.1002/ijc.29202
   Kolb EA, 2015, PEDIATR BLOOD CANCER, V62, P751, DOI 10.1002/pbc.25464
   Lau PKH, 2016, CURR OPIN IMMUNOL, V39, P30, DOI 10.1016/j.coi.2015.12.006
   Liikanen I, 2015, ONCOIMMUNOLOGY, V4, DOI 10.4161/2162402X.2014.989771
   Lim F, 2013, CURR GENE THER, V13, P478
   Liu BL, 2003, GENE THER, V10, P292, DOI 10.1038/sj.gt.3301885
   MacKie RM, 2001, LANCET, V357, P525, DOI 10.1016/S0140-6736(00)04048-4
   MACLEAN AR, 1991, J GEN VIROL, V72, P631, DOI 10.1099/0022-1317-72-3-631
   Mader EK, 2009, CLIN CANCER RES, V15, P7246, DOI 10.1158/1078-0432.CCR-09-1292
   Mahalingam D, 2015, BMC CANCER, V15, DOI 10.1186/s12885-015-1518-0
   MARTUZA RL, 1991, SCIENCE, V252, P854, DOI 10.1126/science.1851332
   McKie EA, 1996, BRIT J CANCER, V74, P745, DOI 10.1038/bjc.1996.431
   McKie EA, 1998, NEUROPATH APPL NEURO, V24, P367
   Milhem M., TVEC PREOP RAD SARCO
   MINETA T, 1995, NAT MED, V1, P938, DOI 10.1038/nm0995-938
   Miyamoto S, 2012, CANCER RES, V72, P2609, DOI 10.1158/0008-5472.CAN-11-3185
   Mok W, 2007, CANCER RES, V67, P10664, DOI 10.1158/0008-5472.CAN-07-3107
   Morrison J, 2008, MOL THER, V16, P244, DOI 10.1038/sj.mt.6300363
   Muthana M, 2011, CANCER RES, V71, P1805, DOI 10.1158/0008-5472.CAN-10-2349
   Nguyen A, 2014, FRONT ONCOL, V4, DOI 10.3389/fonc.2014.00145
   O'Riordan CR, 1999, HUM GENE THER, V10, P1349, DOI 10.1089/10430349950018021
   Ott PA, 2013, CLIN CANCER RES, V19, P5300, DOI 10.1158/1078-0432.CCR-13-0143
   Pan WH, 2009, PLOS ONE, V4, DOI 10.1371/journal.pone.0006514
   Parato KA, 2012, MOL THER, V20, P749, DOI 10.1038/mt.2011.276
   Park SH, 2015, MOL THER, V23, P1532, DOI 10.1038/mt.2015.109
   Peters C, 2015, MOL THER-ONCOLYTICS, V2, DOI 10.1038/mto.2015.10
   Pont LMEB, 2015, GENE THER, V22, P947, DOI 10.1038/gt.2015.72
   Prestwich RJ, 2009, J IMMUNOL, V183, P4312, DOI 10.4049/jimmunol.0901074
   Puzanov I, 2016, J CLIN ONCOL, V34, P2619, DOI 10.1200/JCO.2016.67.1529
   Radny P, 2003, BRIT J CANCER, V89, P1620, DOI 10.1038/sj.bjc.6601320
   Rajani K, 2016, MOL THER, V24, P166, DOI 10.1038/mt.2015.156
   Rampling R, 2000, GENE THER, V7, P859, DOI 10.1038/sj.gt.3301184
   RANDAZZO BP, 1995, VIROLOGY, V211, P94, DOI 10.1006/viro.1995.1382
   Redmond KL, 2015, SEMIN ONCOL, V42, P896, DOI 10.1053/j.seminoncol.2015.09.028
   Rehman H, 2016, J IMMUNOTHER CANCER, V4, DOI 10.1186/s40425-016-0158-5
   Robert C, 2015, NEW ENGL J MED, V372, P2521, DOI 10.1056/NEJMoa1503093
   Robert C, 2015, NEW ENGL J MED, V372, P320, DOI 10.1056/NEJMoa1412082
   Russell SJ, 2012, NAT BIOTECHNOL, V30, P658, DOI 10.1038/nbt.2287
   Senzer NN, 2009, J CLIN ONCOL, V27, P5763, DOI 10.1200/JCO.2009.24.3675
   Shen BH, 2006, GENE THER, V13, P986, DOI 10.1038/sj.gt.3302736
   Shen BH, 2005, GENE THER, V12, P902, DOI 10.1038/sj.gt.3302448
   Shen Y, 2006, CANCER GENE THER, V13, P975, DOI 10.1038/sj.cgt.7700946
   Skelding KA, 2009, BREAST CANCER RES TR, V113, P21, DOI 10.1007/s10549-008-9899-2
   STANLEY NF, 1961, MED J AUSTRALIA, V2, P815, DOI 10.5694/j.1326-5377.1961.tb70054.x
   Strong JE, 1996, J VIROL, V70, P612, DOI 10.1128/JVI.70.1.612-616.1996
   Strong JE, 1998, EMBO J, V17, P3351, DOI 10.1093/emboj/17.12.3351
   Takasu A, 2016, CANCER GENE THER, V23, P107, DOI 10.1038/cgt.2016.8
   Taube JM, 2015, CLIN CANCER RES, V21, P3969, DOI 10.1158/1078-0432.CCR-15-0244
   Tesfay MZ, 2013, J VIROL, V87, P3752, DOI 10.1128/JVI.02832-12
   Valsecchi ME, 2015, NEW ENGL J MED, V373, P1270, DOI [10.1056/NEJMc1509660, 10.1056/NEJMoa1504030]
   Villalona-Calero MA, 2016, CANCER-AM CANCER SOC, V122, P875, DOI 10.1002/cncr.29856
   Wakimoto H, 2002, MOL THER, V5, P275, DOI 10.1006/mthe.2002.0547
   West EE, 2013, J CLIN INVEST, V123, P2604, DOI 10.1172/JCI67008
   Xu FJ, 2002, J INFECT DIS, V185, P1019, DOI 10.1086/340041
   Zamarin D, 2015, PHARMACOL THERAPEUT, V150, P23, DOI 10.1016/j.pharmthera.2015.01.003
   Zaretsky JM, 2016, NEW ENGL J MED, V375, P819, DOI 10.1056/NEJMoa1604958
   Zeng J, 2013, BIOMED RES INT, V2013, DOI 10.1155/2013/658126
NR 101
TC 75
Z9 75
U1 2
U2 28
PU ADIS INT LTD
PI NORTHCOTE
PA 5 THE WAREHOUSE WAY, NORTHCOTE 0627, AUCKLAND, NEW ZEALAND
SN 1175-0561
EI 1179-1888
J9 AM J CLIN DERMATOL
JI Am. J. Clin. Dermatol.
PD FEB
PY 2017
VL 18
IS 1
BP 1
EP 15
DI 10.1007/s40257-016-0238-9
PG 15
WC Dermatology
SC Dermatology
GA EK8KA
UT WOS:000394171300001
PM 27988837
DA 2021-05-03
ER

PT J
AU Yamada, Y
   Yamaguchi, A
   Harada, M
   Kurasawa, Y
   Hara, Y
   Yamazaki, D
   Fujita, S
   Sonoda, K
   Masuda, T
   Yamada, A
   Ogawa, Y
   Hashimoto, K
   Kamijo, Y
AF Yamada, Yosuke
   Yamaguchi, Akinori
   Harada, Makoto
   Kurasawa, Yukifumi
   Hara, Yuuta
   Yamazaki, Daiki
   Fujita, Satoshi
   Sonoda, Kosuke
   Masuda, Tomoe
   Yamada, Aiko
   Ogawa, Yohei
   Hashimoto, Koji
   Kamijo, Yuji
TI Protein Concentration of Refractory Ascites in Cancer Patients is
   Reflected by the Presence and Severity of Peritoneal and Liver
   Metastasis
SO THERAPEUTIC APHERESIS AND DIALYSIS
LA English
DT Article; Proceedings Paper
CT 37th Annual Meeting of the Japanese-Society-for-Apheresis (JSFA)
CY NOV 25-27, 2016
CL Yokohama, JAPAN
SP Japanese Soc Apheresis
DE Ascites; Concentrated ascites reinfusion therapy; Liver metastasis;
   Peritoneal metastasis; Protein concentration
ID DENDRITIC CELL VACCINATION; ADVANCED OVARIAN-CANCER; PHASE-I/II;
   MALIGNANT ASCITES; SERUM-ALBUMIN; T-CELLS; IMMUNOTHERAPY; CARCINOMA;
   THERAPY; TRIAL
AB Ascites total protein concentration (A-TP) affects the performance of cell-free and concentrated ascites reinfusion therapy (CART). As the factors determining A-TP remain unclear, we examined peritoneal and liver metastasis. Among 98 patients who received CART, 68 with cancer, ascites from no other apparent cause, and complete CT and A-TP data were recruited. Sixty-six patients (97%) with peritoneal and/or liver metastasis on CT were divided into the peritoneal metastasis group (PM group), peritoneal and liver metastasis group (PM + LM group), and liver metastasis group (LM group). A-TP was highest in the PM group (3.9 g/dL [3.4-4.4]), lowest in the LM group (1.0 g/dL [0.9-2.0]), and broadly dispersed in the PM + LM group (3.3 g/dL [2.0-3.8]). All differences were statistically significant. The percentage of metastasis volume occupying the liver was negatively and significantly related to A-TP in the PM + LM group. Taken together, the presence and severity of peritoneal and liver metastasis may influence A-TP.
C1 [Yamada, Yosuke; Yamaguchi, Akinori; Harada, Makoto; Kurasawa, Yukifumi; Hara, Yuuta; Yamazaki, Daiki; Fujita, Satoshi; Sonoda, Kosuke; Masuda, Tomoe; Yamada, Aiko; Ogawa, Yohei; Hashimoto, Koji; Kamijo, Yuji] Shinshu Univ, Sch Med, Dept Nephrol, 3-1-1 Asahi, Matsumoto, Nagano 3908621, Japan.
RP Kamijo, Y (corresponding author), Shinshu Univ, Sch Med, Dept Nephrol, 3-1-1 Asahi, Matsumoto, Nagano 3908621, Japan.
EM yujibeat@shinshu-u.ac.jp
CR Ai YQ, 2014, INT J CLIN EXP MED, V7, P4272
   Anguille S, 2014, LANCET ONCOL, V15, pE257, DOI 10.1016/S1470-2045(13)70585-0
   Asher V, 2012, MED ONCOL, V29, P2005, DOI 10.1007/s12032-011-0019-5
   Atanackovic D, 2004, CLIN CANCER RES, V10, P2600, DOI 10.1158/1078-0432.CCR-03-0239
   Banchereau J, 1998, NATURE, V392, P245, DOI 10.1038/32588
   Chu CS, 2012, CANCER IMMUNOL IMMUN, V61, P629, DOI 10.1007/s00262-011-1081-8
   Dillman RO, 2012, J IMMUNOTHER, V35, P641, DOI 10.1097/CJI.0b013e31826f79c8
   Giuntoli RL, 2009, ANTICANCER RES, V29, P2875
   Heys SD, 1998, J ROY COLL SURG EDIN, V43, P163
   Ito T, 2014, THER APHER DIAL, V18, P87, DOI 10.1111/1744-9987.12049
   Kantoff PW, 2010, NEW ENGL J MED, V363, P411, DOI 10.1056/NEJMoa1001294
   Kim JH, 2007, CLIN IMMUNOL, V125, P257, DOI 10.1016/j.clim.2007.07.014
   Kimura Hideki, 2008, J Med Case Rep, V2, P372, DOI 10.1186/1752-1947-2-372
   Kobayashi M, 2014, CANCER IMMUNOL IMMUN, V63, P797, DOI 10.1007/s00262-014-1554-7
   Kobayashi M, 2013, J GASTROINTEST SURG, V17, P1609, DOI 10.1007/s11605-013-2286-2
   Landskron J, 2015, CANCER IMMUNOL IMMUN, V64, P337, DOI 10.1007/s00262-014-1636-6
   Lee JH, 2015, BRIT J CANCER, V113, P1666, DOI 10.1038/bjc.2015.430
   Matsusaki K, 2011, INT J CLIN ONCOL, V16, P395, DOI 10.1007/s10147-011-0199-1
   Melichar B, 1998, CLIN CANCER RES, V4, P799
   Santin AD, 2001, GYNECOL OBSTET INVES, V51, P254, DOI 10.1159/000058060
   Takahashi H, 2016, CANCER IMMUNOL IMMUN, V65, P1099, DOI 10.1007/s00262-016-1872-z
   Walter DY, 1995, HDB CANC CHEMOTHERAP, P621
   Yamanaka R, 2005, CLIN CANCER RES, V11, P4160, DOI 10.1158/1078-0432.CCR-05-0120
NR 23
TC 4
Z9 4
U1 0
U2 1
PU WILEY
PI HOBOKEN
PA 111 RIVER ST, HOBOKEN 07030-5774, NJ USA
SN 1744-9979
EI 1744-9987
J9 THER APHER DIAL
JI Ther. Apher. Dial.
PD JUN
PY 2017
VL 21
IS 3
BP 263
EP 269
DI 10.1111/1744-9987.12560
PG 7
WC Hematology; Urology & Nephrology
SC Hematology; Urology & Nephrology
GA EZ2IH
UT WOS:000404532500009
PM 28661095
DA 2021-05-03
ER

PT J
AU Kannappan, V
   Butcher, K
   Trela, M
   Nicholl, I
   Wang, WG
   Attridge, K
AF Kannappan, Vinodh
   Butcher, Kate
   Trela, Malgorzata
   Nicholl, Iain
   Wang, Weiguang
   Attridge, Kesley
TI Interleukin 21 inhibits cancer-mediated FOXP3 induction in naive human
   CD4 T cells
SO CANCER IMMUNOLOGY IMMUNOTHERAPY
LA English
DT Article
DE Regulatory T cells; FOXP3; Immunosuppression; IL-21; Immunotherapy;
   Anti-tumour immunity
ID TUMOR-INFILTRATING LYMPHOCYTES; TGF-BETA; REGULATORY-CELLS;
   OVARIAN-CANCER; HUMAN GLIOMAS; IL-21; SUPPRESSION; GENERATION;
   EXPRESSION; PATHWAYS
AB IL-21 is known to promote anti-tumour immunity due to its ability to promote T cell responses and counteract Treg-mediated suppression. It has also been shown to limit Treg frequencies during tumour-antigen stimulations. However, whether this represents inhibition of FOXP3 induction in naive CD4 T cells or curtailed expansion of natural Treg remains unclear. Moreover, whether this effect is maintained in an environment of tumour-derived immunosuppressive factors is not known. Here, we show that in the context of a number of cancers, naive CD45RA+ CD4 T cells are induced to express high levels of FOXP3, and that FOXP3 expression correlates with inhibition of T cell proliferation. FOXP3 expression was most potently induced by tumours secreting higher levels of total and active TGF beta 1 and this induction could be potently counteracted with IL-21, restoring T cell proliferation. We conclude that Treg induction in naive T cells is a common phenomenon amongst a number of different cancers and that the ability of IL-21 to counteract this effect is further evidence of its promise in cancer therapy.
C1 [Kannappan, Vinodh; Butcher, Kate; Trela, Malgorzata; Nicholl, Iain; Wang, Weiguang; Attridge, Kesley] Univ Wolverhampton, Res Inst Healthcare Sci, Wolverhampton, W Midlands, England.
   [Attridge, Kesley] Aston Univ, Sch Life & Hlth Sci, MB Bldg, Birmingham B4 7ET, W Midlands, England.
RP Attridge, K (corresponding author), Univ Wolverhampton, Res Inst Healthcare Sci, Wolverhampton, W Midlands, England.; Attridge, K (corresponding author), Aston Univ, Sch Life & Hlth Sci, MB Bldg, Birmingham B4 7ET, W Midlands, England.
EM k.attridge@aston.ac.uk
OI Attridge, Kesley/0000-0003-4521-9009
FU institutional early researcher award; Cancer and Polio Research Fund; BD
   Biosciences
FX This work was funded by an institutional early researcher award and by
   research grants from the Cancer and Polio Research Fund and BD
   Biosciences, all to Kesley Attridge. The authors would like to thank Dr.
   James Vickers for phlebotomy support.
CR Ahmadzadeh M, 2006, BLOOD, V107, P2409, DOI 10.1182/blood-2005-06-2399
   Allan SE, 2007, INT IMMUNOL, V19, P345, DOI 10.1093/intimm/dxm014
   Alvero AB, 2012, AM J REPROD IMMUNOL, V67, P256, DOI 10.1111/j.1600-0897.2011.01068.x
   Attridge K, 2014, J IMMUNOL, V192, P2195, DOI 10.4049/jimmunol.1302082
   Attridge K, 2012, BLOOD, V119, P4656, DOI 10.1182/blood-2011-10-388546
   Bettelli E, 2006, NATURE, V441, P235, DOI 10.1038/nature04753
   Chen WJ, 2003, J EXP MED, V198, P1875, DOI 10.1084/jem.20030152
   Clough LE, 2008, J IMMUNOL, V180, P5393, DOI 10.4049/jimmunol.180.8.5393
   Crane CA, 2012, NEURO-ONCOLOGY, V14, P584, DOI 10.1093/neuonc/nos014
   D'Cruz LM, 2005, NAT IMMUNOL, V6, P1152, DOI 10.1038/ni1264
   de la Rosa M, 2004, EUR J IMMUNOL, V34, P2480, DOI 10.1002/eji.200425274
   El Andaloussi A, 2007, J NEURO-ONCOL, V83, P145, DOI 10.1007/s11060-006-9314-y
   El Andaloussi A, 2006, J NEUROSURG, V105, P430, DOI 10.3171/jns.2006.105.3.430
   Fecci PE, 2006, CANCER RES, V66, P3294, DOI 10.1158/0008-5472.CAN-05-3773
   Fontenot JD, 2005, NAT IMMUNOL, V6, P1142, DOI 10.1038/ni1263
   Frohlich A, 2009, SCIENCE, V324, P1576, DOI 10.1126/science.1172815
   Heimberger AB, 2008, CLIN CANCER RES, V14, P5166, DOI 10.1158/1078-0432.CCR-08-0320
   Korn T, 2007, NATURE, V448, P484, DOI 10.1038/nature05970
   Li YQ, 2008, BLOOD, V111, P229, DOI 10.1182/blood-2007-05-089375
   Liu VC, 2007, J IMMUNOL, V178, P2883, DOI 10.4049/jimmunol.178.5.2883
   Moo-Young TA, 2009, J IMMUNOTHER, V32, P12, DOI 10.1097/CJI.0b013e318189f13c
   Morgan ME, 2005, HUM IMMUNOL, V66, P13, DOI 10.1016/j.humimm.2004.05.016
   Nishikawa H, 2010, INT J CANCER, V127, P759, DOI 10.1002/ijc.25429
   Nurieva R, 2007, NATURE, V448, P480, DOI 10.1038/nature05969
   Onizuka S, 1999, CANCER RES, V59, P3128
   Peluso I, 2007, J IMMUNOL, V178, P732, DOI 10.4049/jimmunol.178.2.732
   Sato E, 2005, P NATL ACAD SCI USA, V102, P18538, DOI 10.1073/pnas.0509182102
   Sayour EJ, 2015, CANCER IMMUNOL IMMUN, V64, P419, DOI 10.1007/s00262-014-1651-7
   Shen Y, 2015, CELL PHYSIOL BIOCHEM, V35, P1623, DOI 10.1159/000373976
   Spolski R, 2014, NAT REV DRUG DISCOV, V13, P381, DOI 10.1038/nrd4296
   Sutmuller RPM, 2001, J EXP MED, V194, P823, DOI 10.1084/jem.194.6.823
   Van Belle TL, 2012, IMMUNITY, V36, P1060, DOI 10.1016/j.immuni.2012.04.005
   Wang J, 2007, EUR J IMMUNOL, V37, P129, DOI 10.1002/eji.200636435
   Yang ZM, 2013, PLOS ONE, V8, DOI 10.1371/journal.pone.0068433
   Zhang H, 2005, NAT MED, V11, P1238, DOI 10.1038/nm1312
   Zhou G, 2006, BLOOD, V107, P628, DOI 10.1182/blood-2005-07-2737
   Zhou LA, 2007, NAT IMMUNOL, V8, P967, DOI 10.1038/ni1488
NR 37
TC 10
Z9 10
U1 0
U2 3
PU SPRINGER
PI NEW YORK
PA 233 SPRING ST, NEW YORK, NY 10013 USA
SN 0340-7004
EI 1432-0851
J9 CANCER IMMUNOL IMMUN
JI Cancer Immunol. Immunother.
PD MAY
PY 2017
VL 66
IS 5
BP 637
EP 645
DI 10.1007/s00262-017-1970-6
PG 9
WC Oncology; Immunology
SC Oncology; Immunology
GA EU6NA
UT WOS:000401149500009
PM 28239749
OA Green Published, Green Accepted
DA 2021-05-03
ER

PT J
AU Pujade-Lauraine, E
AF Pujade-Lauraine, E.
TI New treatments in ovarian cancer
SO ANNALS OF ONCOLOGY
LA English
DT Article; Proceedings Paper
CT 11th International Symposium on Advanced Ovarian Cancer - Optimal
   Therapy
CY MAR 03, 2017
CL Valencia, SPAIN
DE ovarian cancer; PARP inhibitor; DNA damage repair drug; immunotherapy;
   chemotherapy
ID PLATINUM-RESISTANT OVARIAN; MAINTENANCE THERAPY; DOUBLE-BLIND; PHASE-II;
   OLAPARIB; SAFETY; COMBINATION; CEDIRANIB; ANTIBODY
AB In targeting DNA repair pathways of the most genomic instable cancer, poly-(adenosine diphosphate [ADP])-ribose polymerase inhibitors (PARPi) have been demonstrated as the most effective drug since platinum in high grade serous or endometrioid ovarian cancer. Immunotherapy is strongly pushing the door of ovarian cancer and has the ambition to change the fate of this deadly disease when combined with chemotherapy, vascular endothelial growth factor inhibitor or PARPi. The activity of PARPi could also be improved by modulators of the cell cycle, which are required to give time enough for DNA repair. Even more ambitious are drug targeting the driver p53 mutation or the pathway which inhibit tumor cell apoptosis. Some original approaches still give life to new chemotherapy compounds such as the marine derivative lurbinectedin or the immunoconjugate mirvetuximab soravtansine including a monoclonal antibody targeting the folate receptor.
C1 [Pujade-Lauraine, E.] Univ Paris 05, Hop Hotel Dieu, AP HP, Ctr Canc Femme & Rech Clin, Paris, France.
RP Pujade-Lauraine, E (corresponding author), Univ Paris 05, Hop Hotel Dieu, AP HP, Ctr Canc Femme & Rech Clin, Paris, France.
EM epujade@arcagy.org
FU Spanish Ovarian Cancer Research Group (GEICO); European Society for
   Medical Oncology (ESMO)
FX The publication of this supplement and the symposium on which it is
   based have been supported through partnership between the Spanish
   Ovarian Cancer Research Group (GEICO) and the European Society for
   Medical Oncology (ESMO).
CR Cottu PH, 2014, J CLIN ONCOL, V32, DOI 10.1200/jco.2014.32.15_suppl.tps2643
   Disis ML, 2015, J CLIN ONCOL, V33, DOI 10.1200/jco.2015.33.15_suppl.5509
   Friedlander M, 2017, J CLIN ONCOL, V35, DOI 10.1200/JCO.2017.35.15_suppl.5507
   Hamanishi J, 2015, J CLIN ONCOL, V33, P4015, DOI 10.1200/JCO.2015.62.3397
   Ledermann JA, 2016, LANCET ONCOL, V17, P1579, DOI 10.1016/S1470-2045(16)30376-X
   Lee J, 2016, ANN ONCOL, V27, P296
   Lee JM, 2017, J CLIN ONCOL, V35, P2193, DOI 10.1200/JCO.2016.72.1340
   Leijen S, 2016, J CLIN ONCOL, V34, P4354, DOI 10.1200/JCO.2016.67.5942
   Liu JF, 2014, LANCET ONCOL, V15, P1207, DOI 10.1016/S1470-2045(14)70391-2
   Mirza MR, 2016, NEW ENGL J MED, V375, P2154, DOI 10.1056/NEJMoa1611310
   Moore KN, 2017, J CLIN ONCOL, V35, P1112, DOI 10.1200/JCO.2016.69.9538
   O'Hear C., 2016, ANN ONCOL, V27, pVI296, DOI 10.1093/annonc/mdw374
   Poveda A, 2017, ANN ONCOL, V28, P1280, DOI 10.1093/annonc/mdx111
   Pujade-Lauraine E, 2017, LANCET ONCOL, V18, P1274, DOI 10.1016/S1470-2045(17)30469-2
   Wilson MK, 2017, ANN ONCOL, V28, P727, DOI 10.1093/annonc/mdw663
NR 15
TC 20
Z9 20
U1 0
U2 9
PU OXFORD UNIV PRESS
PI OXFORD
PA GREAT CLARENDON ST, OXFORD OX2 6DP, ENGLAND
SN 0923-7534
EI 1569-8041
J9 ANN ONCOL
JI Ann. Oncol.
PD NOV
PY 2017
VL 28
SU 8
BP 57
EP 60
DI 10.1093/annonc/mdx442
PG 4
WC Oncology
SC Oncology
GA FP6EV
UT WOS:000417717200011
OA Bronze
DA 2021-05-03
ER

PT J
AU Fang, Y
   Ye, L
   Zhang, T
   He, QZ
   Zhu, JL
AF Fang, Yuan
   Ye, Lei
   Zhang, Ting
   He, Qi-zhi
   Zhu, Jian-long
TI High expression of herpesvirus entry mediator (HVEM) in ovarian serous
   adenocarcinoma tissue
SO JOURNAL OF BUON
LA English
DT Article
DE HVEM; immunohistochemistry; ovarian serous adenocarcinoma
ID ADOPTIVE IMMUNOTHERAPY; GENE-THERAPY; B-LYMPHOCYTE; CELLS; BTLA;
   ENDOMETRIAL; PROGRESSION; SUPPRESSES; CANCER; LIGHT
AB Purpose: To explore the expression of herpesvirus entry mediator (HVEM) in ovarian serous adenocarcinoma tissues and its relationship with clinicopathological features.
   Methods: Paraffin-embedded specimens from 40 patients with ovarian serous adenocarcinoma who were subjected to surgical treatment were used for the determination of HVEM expression by immunohistochemistry (IHC). Then the relationship between the expression of HVEM and the patient clinicopathological features was analyzed.
   Results: There were 29 cases (72.5%) of HVEM/tumor necrosis factor receptor (TNFR)SF14-positive and 11 cases (27.5%) of HVEM/TNFRSF14-negative. The positive rate of HVEM was significantly correlated with TNM staging, lymph node metastasis and recurrence (p <0.05), but not with age, grade of differentiation and distant metastasis (p>0.05).
   Conclusion: HVEM is highly expressed in ovarian serous adenocarcinoma tissues and correlated with the patient clinicopathological features, such as TNM staging, lymph node metastasis and recurrence. HVEM can provide a basis in the search for a new targeting treatment for ovarian serous adenocarcinoma.
C1 [Fang, Yuan; Ye, Lei; Zhang, Ting; He, Qi-zhi; Zhu, Jian-long] Tongji Univ, Sch Med, Shanghai Matern & Infant Hosp 1, 536 Changle Rd, Shanghai 200040, Peoples R China.
RP Zhu, JL (corresponding author), Tongji Univ, Sch Med, Shanghai Matern & Infant Hosp 1, 536 Changle Rd, Shanghai 200040, Peoples R China.
EM jianlongzhudc@126.com
FU Shanghai Health Development and Planning Commission Issues [20124111]
FX This work was supported by a grant from Shanghai Health Development and
   Planning Commission Issues (No. 20124111).
CR Bolyard C, 2014, CLIN CANCER RES, V20, P6479, DOI 10.1158/1078-0432.CCR-14-0463
   Breloer M, 2015, J IMMUNOL, V194, P1413, DOI 10.4049/jimmunol.1402510
   Chen LP, 2013, NAT REV IMMUNOL, V13, P227, DOI 10.1038/nri3405
   Cheung TC, 2009, J IMMUNOL, V183, P7286, DOI 10.4049/jimmunol.0902490
   Cramer DW, 2012, HEMATOL ONCOL CLIN N, V26, P1, DOI 10.1016/j.hoc.2011.10.009
   del Rio ML, 2013, AM J TRANSPLANT, V13, P541, DOI 10.1111/ajt.12089
   Geng H, 2006, INT J CANCER, V118, P2657, DOI 10.1002/ijc.21795
   Granger SW, 2003, CYTOKINE GROWTH F R, V14, P289, DOI 10.1016/S1359-6101(03)00031-5
   He YF, 2004, J IMMUNOL, V173, P4919, DOI 10.4049/jimmunol.173.8.4919
   Heo J, 2013, NAT MED, V19, P329, DOI 10.1038/nm.3089
   Jemal A, 2011, CA-CANCER J CLIN, V61, P69, DOI [10.3322/caac.20107, 10.3322/caac.20115]
   Li J, 2012, J HEMATOL ONCOL, V5, DOI 10.1186/1756-8722-5-8
   Lim MC, 2013, J GYNECOL ONCOL, V24, P298, DOI 10.3802/jgo.2013.24.4.298
   Mesiano G, 2012, EXPERT OPIN BIOL TH, V12, P673, DOI 10.1517/14712598.2012.675323
   Montgomery RI, 1996, CELL, V87, P427, DOI 10.1016/S0092-8674(00)81363-X
   Morel Y, 2001, J IMMUNOL, V167, P2479, DOI 10.4049/jimmunol.167.5.2479
   Nakamoto N, 2009, PLOS PATHOG, V5, DOI 10.1371/journal.ppat.1000313
   Oguro S, 2015, CANCER SCI, V106, P1750, DOI 10.1111/cas.12825
   Pasero C, 2013, IMMUNOL LETT, V151, P71, DOI 10.1016/j.imlet.2013.01.008
   Restifo NP, 2012, NAT REV IMMUNOL, V12, P269, DOI 10.1038/nri3191
   Sedy JR, 2005, NAT IMMUNOL, V6, P90, DOI 10.1038/ni1144
   Shui JW, 2012, NATURE, V488, P222, DOI 10.1038/nature11242
   Shui JW, 2011, J LEUKOCYTE BIOL, V89, P517, DOI 10.1189/jlb.0910528
   Tao R, 2008, J IMMUNOL, V180, P6649, DOI 10.4049/jimmunol.180.10.6649
   Vidal SJ, 2014, ONCOGENE, V33, P4451, DOI 10.1038/onc.2013.411
   Wu R, 2013, AM J PATHOL, V182, P1391, DOI 10.1016/j.ajpath.2012.12.031
NR 26
TC 5
Z9 5
U1 0
U2 3
PU IMPRIMATUR PUBLICATIONS
PI ATHENS
PA 30 DEM POLIORKETES ST, ATHENS, 136 76, GREECE
SN 1107-0625
EI 2241-6293
J9 J BUON
JI J. BUON
PD JAN-FEB
PY 2017
VL 22
IS 1
BP 80
EP 86
PG 7
WC Oncology
SC Oncology
GA EP1WP
UT WOS:000397175300010
PM 28365939
DA 2021-05-03
ER

PT J
AU Kunkele, A
   Taraseviciute, A
   Finn, LS
   Johnson, AJ
   Berger, C
   Finney, O
   Chang, CA
   Rolczynski, LS
   Brown, C
   Mgebroff, S
   Berger, M
   Park, JR
   Jensen, MC
AF Kuenkele, Annette
   Taraseviciute, Agne
   Finn, Laura S.
   Johnson, Adam J.
   Berger, Carolina
   Finney, Olivia
   Chang, Cindy A.
   Rolczynski, Lisa S.
   Brown, Christopher
   Mgebroff, Stephanie
   Berger, Michael
   Park, Julie R.
   Jensen, Michael C.
TI Preclinical Assessment of CD171-Directed CAR T-cell Adoptive Therapy for
   Childhood Neuroblastoma: CE7 Epitope Target Safety and Product
   Manufacturing Feasibility
SO CLINICAL CANCER RESEARCH
LA English
DT Article
ID ADHESION MOLECULE L1; OVARIAN CARCINOMAS; GENE-EXPRESSION; ANTIBODY
   CHCE7; IMMUNOTHERAPY; L1-CAM; GANGLIOSIDE; PERSISTENCE; LYMPHOCYTES;
   METASTASIS
AB Purpose: The identification and vetting of cell surface tumorrestricted epitopes for chimeric antigen receptor (CAR)-redirected T-cell immunotherapy is the subject of intensive investigation. We have focused on CD171 (L1-CAM), an abundant cell surface molecule on neuroblastomas and, specifically, on the glycosylation-dependent tumor-specific epitope recognized by the CE7 monoclonal antibody.
   Experimental Design: CD171 expression was assessed by IHC using CE7 mAb in tumor microarrays of primary, metastatic, and recurrent neuroblastoma, as well as human and rhesus macaque tissue arrays. The safety of targeting the CE7 epitope of CD171 with CE7-CAR T cells was evaluated in a preclinical rhesus macaque trial on the basis of CD171 homology and CE7 cross reactivity. The feasibility of generating bioactive CAR T cells from heavily pretreated pediatric patients with recurrent/refractory disease was assessed.
   Results: CD171 is uniformly and abundantly expressed by neuroblastoma tumor specimens obtained at diagnoses and relapse independent of patient clinical risk group. CD171 expression in normal tissues is similar in humans and rhesus macaques. Infusion of up to 1 x 10(8)/kg CE7-CAR(+) CTLs in rhesus macaques revealed no signs of specific ontarget off-tumor toxicity. Manufacturing of lentivirally transduced CD4(+) and CD8(+) CE7-CAR T-cell products under GMP was successful in 4 out of 5 consecutively enrolled neuroblastoma patients in a phase I study. All four CE7-CAR T-cell products demonstrated in vitro and in vivo antitumor activity.
   Conclusions: Our preclinical assessment of the CE7 epitope on CD171 supports its utility and safety as a CAR T-cell target for neuroblastoma immunotherapy. (C) 2016 AACR.
C1 [Kuenkele, Annette; Taraseviciute, Agne; Johnson, Adam J.; Finney, Olivia; Chang, Cindy A.; Rolczynski, Lisa S.; Brown, Christopher; Mgebroff, Stephanie; Jensen, Michael C.] Seattle Childrens Res Inst, Ben Towne Ctr Childhood Canc Res, 1100 Olive Way,Suite 100, Seattle, WA 98101 USA.
   [Taraseviciute, Agne; Berger, Carolina; Berger, Michael] Fred Hutchinson Canc Res Ctr, 1124 Columbia St, Seattle, WA 98104 USA.
   [Taraseviciute, Agne; Park, Julie R.; Jensen, Michael C.] Univ Washington, Seattle Childrens Hosp, Dept Pediat, Seattle, WA USA.
   [Finn, Laura S.] Univ Washington, Seattle Childrens Hosp, Dept Pathol, Seattle, WA USA.
   [Berger, Carolina] Univ Washington, Dept Med, Seattle, WA USA.
   [Berger, Carolina; Jensen, Michael C.] Univ Washington, Dept Bioengn, Seattle, WA USA.
RP Jensen, MC (corresponding author), Seattle Childrens Res Inst, Ben Towne Ctr Childhood Canc Res, 1100 Olive Way,Suite 100, Seattle, WA 98101 USA.
EM michael.jensen@seattlechildrens.org
OI Kunkele, Annette/0000-0002-8406-5412
FU German Research Foundation (DFG, Deutsche Forschungsgemeinschaft)German
   Research Foundation (DFG); SU2C/St. Baldrick's Pediatric Immunogenomics
   Dream Team Grant; Ben Towne Pediatric Cancer Research Foundation; Make
   Some Noise: Cure Kids Cancer Foundation Incorporation; Seattle,
   Children's Guild Association; Andrew McDonough B+ Foundation; Journey 4
   A Cure; Zulily
FX A. Kunkele was supported by the German Research Foundation (DFG,
   Deutsche Forschungsgemeinschaft). M.C. Jensen was supported by the
   SU2C/St. Baldrick's Pediatric Immunogenomics Dream Team Grant. The
   Jensen Laboratory at Ben Towne Center for Childhood Cancer Research is
   the recipient of financial support from the Ben Towne Pediatric Cancer
   Research Foundation, Make Some Noise: Cure Kids Cancer Foundation
   Incorporation, Seattle, Children's Guild Association, Andrew McDonough
   B+ Foundation, Journey 4 A Cure, and Zulily.
CR Ahmed N, 2015, J CLIN ONCOL, V33, P1688, DOI 10.1200/JCO.2014.58.0225
   Allory Y, 2005, CLIN CANCER RES, V11, P1190
   Alvarez-Rueda N, 2011, PLOS ONE, V6, DOI 10.1371/journal.pone.0025220
   Anurathapan U, 2014, MOL THER, V22, P623, DOI 10.1038/mt.2013.262
   Ausubel Lara J, 2012, Bioprocess Int, V10, P32
   Berger C, 2011, J MED PRIMATOL, V40, P88, DOI 10.1111/j.1600-0684.2010.00451.x
   Berger C, 2008, J CLIN INVEST, V118, P294, DOI 10.1172/JCI32103
   Berger C, 2015, CANCER IMMUNOL RES, V3, P206, DOI 10.1158/2326-6066.CIR-14-0163
   Brentjens RJ, 2013, SCI TRANSL MED, V5, DOI 10.1126/scitranslmed.3005930
   Brodeur GM, 2003, NAT REV CANCER, V3, P203, DOI 10.1038/nrc1014
   Fogel M, 2003, LANCET, V362, P869, DOI 10.1016/S0140-6736(03)14342-5
   Gast D, 2005, INT J CANCER, V115, P658, DOI 10.1002/ijc.20869
   Gavert N, 2005, J CELL BIOL, V168, P633, DOI 10.1083/jcb.200408051
   Gonzalez S, 2004, J GENE MED, V6, P704, DOI 10.1002/jgm.489
   Grupp SA, 2013, NEW ENGL J MED, V368, P1509, DOI 10.1056/NEJMoa1215134
   Heiss P, 1997, ANTICANCER RES, V17, P3145
   Hoefnagel CA, 2001, EUR J NUCL MED, V28, P359, DOI 10.1007/s002590000454
   Hong H, 2016, PLOS ONE, V11, DOI 10.1371/journal.pone.0146885
   Hong H, 2014, J IMMUNOTHER, V37, P93, DOI 10.1097/CJI.0000000000000018
   Izumoto S, 1996, CANCER RES, V56, P1440
   Jensen MC, 2014, IMMUNOL REV, V257, P127, DOI 10.1111/imr.12139
   Johnson LA, 2015, SCI TRANSL MED, V7, DOI 10.1126/scitranslmed.aaa4963
   Kershaw MH, 2014, CLIN TRANSL IMMUNOL, V3, DOI 10.1038/cti.2014.7
   Kochenderfer JN, 2015, J CLIN ONCOL, V33, P540, DOI 10.1200/JCO.2014.56.2025
   Kunkele A, 2015, CANCER IMMUNOL RES, V3, P368, DOI 10.1158/2326-6066.CIR-14-0200
   Lee JI, 2012, XENOTRANSPLANTATION, V19, P244, DOI 10.1111/j.1399-3089.2012.00713.x
   Maris JM, 2007, LANCET, V369, P2106, DOI 10.1016/S0140-6736(07)60983-0
   Maris JM, 2010, NEW ENGL J MED, V362, P2202, DOI 10.1056/NEJMra0804577
   Maude SL, 2014, NEW ENGL J MED, V371, P1507, DOI 10.1056/NEJMoa1407222
   MCGEACHIN RL, 1982, COMP BIOCHEM PHYS A, V72, P267, DOI 10.1016/0300-9629(82)90045-7
   Mechtersheimer S, 2001, J CELL BIOL, V155, P661, DOI 10.1083/jcb.200101099
   Meli ML, 1999, INT J CANCER, V83, P401, DOI 10.1002/(SICI)1097-0215(19991029)83:3<401::AID-IJC17>3.0.CO;2-A
   Montgomery AMP, 1996, J CELL BIOL, V132, P475, DOI 10.1083/jcb.132.3.475
   Morgan RA, 2010, MOL THER, V18, P843, DOI 10.1038/mt.2010.24
   NOVAKHOFER I, 1994, INT J CANCER, V57, P427, DOI 10.1002/ijc.2910570322
   Park JR, 2007, MOL THER, V15, P825, DOI 10.1038/sj.mt.6300104
   Pule MA, 2008, NAT MED, V14, P1264, DOI 10.1038/nm.1882
   Reardon DA, 2014, NEURO-ONCOLOGY, V16, P1441, DOI 10.1093/neuonc/nou212
   SCHONMANN SM, 1986, INT J CANCER, V37, P255, DOI 10.1002/ijc.2910370214
   SCHULZ G, 1984, CANCER RES, V44, P5914
   Silletti S, 2004, J BIOL CHEM, V279, P28880, DOI 10.1074/jbc.M404075200
   Smith MA, 2010, J CLIN ONCOL, V28, P2625, DOI 10.1200/JCO.2009.27.0421
   Sotillo E, 2015, CANCER DISCOV, V5, P1282, DOI 10.1158/2159-8290.CD-15-1020
   Thies A, 2002, EUR J CANCER, V38, P1708, DOI 10.1016/S0959-8049(02)00105-3
   Wang XL, 2012, J IMMUNOTHER, V35, P689, DOI 10.1097/CJI.0b013e318270dec7
   Wang XL, 2011, BLOOD, V118, P1255, DOI 10.1182/blood-2011-02-337360
   Wang XL, 2011, BLOOD, V117, P1888, DOI 10.1182/blood-2010-10-310599
   WU ZL, 1986, CANCER RES, V46, P440
NR 48
TC 39
Z9 44
U1 0
U2 6
PU AMER ASSOC CANCER RESEARCH
PI PHILADELPHIA
PA 615 CHESTNUT ST, 17TH FLOOR, PHILADELPHIA, PA 19106-4404 USA
SN 1078-0432
EI 1557-3265
J9 CLIN CANCER RES
JI Clin. Cancer Res.
PD JAN
PY 2017
VL 23
IS 2
BP 466
EP 477
DI 10.1158/1078-0432.CCR-16-0354
PG 12
WC Oncology
SC Oncology
GA EK4EQ
UT WOS:000393880300016
PM 27390347
OA Bronze
DA 2021-05-03
ER

PT J
AU Xu, Y
   Chen, LJ
   Xu, B
   Xiong, YQ
   Yang, M
   Rui, XH
   Shi, LR
   Wu, CP
   Lu, BF
   Jiang, JT
AF Xu, Yun
   Chen, Lujun
   Xu, Bin
   Xiong, Yuqi
   Yang, Min
   Rui, Xiaohui
   Shi, Liangrong
   Wu, Changping
   Lu, Binfeng
   Jiang, Jingting
TI Higher Numbers of T-Bet(+) Tumor-Infiltrating Lymphocytes Associate with
   Better Survival in Human Epithelial Ovarian Cancer
SO CELLULAR PHYSIOLOGY AND BIOCHEMISTRY
LA English
DT Article
DE T-bet(+); Tumor-infiltrating lymphocytes; Epithelial ovarian cancer
ID T-BET; CD8(+) T; CELLS; MICROENVIRONMENT; EOMESODERMIN; EXPRESSION
AB Background/Aims: T-bet, a member of the T-box family of transcription factors, is a key marker of type I immune response within the tumor microenvironment, and has been previously reported by us to serve as an important prognostic indicator for human gastric cancer patients and a potential biomarker for immunotherapy. In the present study, we aimed to assess the clinical significance and prognostic value of T-bet(+) tumor-infiltrating lymphocytes in human epithelial ovarian cancer. Methods: The immunohistochemistry was used to analyze the infiltration density of T-bet(+) lymphoid cells in human epithelial ovarian cancer tissues, and the flow cytometry analysis was used to further analyze the presence of T-bet(+) tumorinfiltrating lymphocytes subgroups in cancer tissues. Results: Our immunohistochemistry analysis showed increased number of T-bet(+) lymphoid cells in the human epithelial ovarian cancer tissues, and the flow cytometry analysis further demonstrated the presence of T-bet(+) tumor-infiltrating lymphocytes subgroups including CD4(+), CD8(+) T cells and NK cells. In addition, we also observed a significant association of T-bet(+) tumor-infiltrating lymphocytes density in the tumor nest of cancer with not only serum CA125 levels but also with distant metastasis. However no association was observed with other characteristics like patients' age, pathological type, FIGO stage, tumor site and tumor size. Furthermore, the survival analysis showed that higher density of T-bet(+) tumor-infiltrating lymphocytes both in tumor nest and tumor stroma of cancer tissues was significantly associated with better patient survival. In addition, the density of T-bet(+) tumor-infiltrating lymphocytes in tumor nest appeared to be an independent risk factor for predicting patients' postoperative prognoses. Conclusions: Our data indicated that the key transcription factor T-bet might play an important role in the type I immune cells mediated antitumor response, and the density of T-bet(+) lymphocytes in human epithelial ovarian cancer tissues could serve as a prognostic predictor for ovarian cancer patients. (C) 2017 The Author( s) Published by S. Karger AG, Basel
C1 [Xu, Yun; Chen, Lujun; Xu, Bin; Xiong, Yuqi; Yang, Min; Shi, Liangrong; Wu, Changping; Jiang, Jingting] Soochow Univ, Affiliated Hosp 3, Dept Tumor Biol Treatment, Changzhou 213003, Jiangsu, Peoples R China.
   [Xu, Yun; Chen, Lujun; Xu, Bin; Xiong, Yuqi; Yang, Min; Shi, Liangrong; Wu, Changping; Jiang, Jingting] Soochow Univ, Affiliated Hosp 3, Jiangsu Engn Res Ctr Tumor Immunotherapy, Changzhou, Jiangsu, Peoples R China.
   [Xu, Yun; Rui, Xiaohui] Soochow Univ, Affiliated Hosp 3, Dept Gynaecol, Changzhou, Jiangsu, Peoples R China.
   [Xu, Yun; Chen, Lujun; Xu, Bin; Xiong, Yuqi; Yang, Min; Shi, Liangrong; Wu, Changping; Jiang, Jingting] Soochow Univ, Inst Cell Therapy, Changzhou, Jiangsu, Peoples R China.
   [Lu, Binfeng] Univ Pittsburgh, Dept Immunol, Pittsburgh, PA USA.
RP Jiang, JT (corresponding author), Soochow Univ, Affiliated Hosp 3, Dept Tumor Biol Treatment, Changzhou 213003, Jiangsu, Peoples R China.; Lu, BF; Jiang, JT (corresponding author), Soochow Univ, Affiliated Hosp 3, Res Ctr Canc Immunotherapy Technol Jiangsu Prov, Changzhou 213003, Jiangsu, Peoples R China.; Lu, BF; Jiang, JT (corresponding author), Univ Pittsburgh, Sch Med, Dept Immunol, 200 Lothrop St, Pittsburgh, PA 15213 USA.
EM binfeng@pitt.edu; jiangjingting@suda.edu.cn
FU National Science and Technology Support Program [2015BAI12B12]; National
   Natural Science Foundation of ChinaNational Natural Science Foundation
   of China (NSFC) [81301960, 31428005, 31570877, 31570908, 81171653];
   Special Funds of Science and Tecnology of the People's Livelihood
   Construction of jiangsu Province [BL2014034]; Science and Technology
   Bureau foundation application project of Changzhou [CJ20159018]; Key R&D
   Program of Science and Technology Department of Jiangsu Province
   [BE2015633, BE2015634]; Program of Jiangsu Engineering Research Center
   for Tumor Immunotherapy; Changzhou High-Level Medical Talents Trining
   Project [2016CZBJ001, 2016CZLJ022]; Head and Neck Cancer Spore
   Development award [R21CA205727]; pilet grant of Roswell Park Cancer
   Institute/University of PittsBurgh Cancer Institute Ovarian Cancer
   Specialized Programs of Reseach Excellence [P50CA159981]
FX This work was supported by funds from National Science and Technology
   Support Program (2015BAI12B12), National Natural Science Foundation of
   China (81301960, 31428005, 31570877, 31570908, and 81171653), Special
   Funds of Science and Tecnology of the People's Livelihood Construction
   of jiangsu Province (BL2014034), Science and Technology Bureau
   foundation application project of Changzhou (CJ20159018), The Key R&D
   Program of Science and Technology Department of Jiangsu Province
   (BE2015633, BE2015634), The Program of Jiangsu Engineering Research
   Center for Tumor Immunotherapy, and Changzhou High-Level Medical Talents
   Trining Project (No. 2016CZBJ001, 2016CZLJ022). This work was also
   supported in part by R21CA205727, the Head and Neck Cancer Spore
   Development award, and the pilet grant of Roswell Park Cancer
   Institute/University of PittsBurgh Cancer Institute Ovarian Cancer
   Specialized Programs of Reseach Excellence Grants P50CA159981.
CR Ben Bahria-Sediki I, 2016, J TRANSL MED, V14, DOI 10.1186/s12967-016-0891-z
   Chen LJ, 2013, CANCER IMMUNOL IMMUN, V62, P553, DOI 10.1007/s00262-012-1358-6
   Chen LJ, 2011, CANCER IMMUNOL IMMUN, V60, P1047, DOI 10.1007/s00262-011-1017-3
   Chen WQ, 2016, CA-CANCER J CLIN, V66, P115, DOI 10.3322/caac.21338
   Dielmann A, 2016, CANCER IMMUNOL IMMUN, V65, P181, DOI 10.1007/s00262-015-1786-1
   Finn OJ, 2008, NEW ENGL J MED, V358, P2704, DOI 10.1056/NEJMra072739
   Fishman David A, 2002, Cancer Treat Res, V107, P3
   Galon J, 2006, SCIENCE, V313, P1960, DOI 10.1126/science.1129139
   Gao X, 2015, J IMMUNOL, V194, P438, DOI 10.4049/jimmunol.1401344
   Geng YT, 2015, CELL PHYSIOL BIOCHEM, V37, P1560, DOI 10.1159/000438523
   Hamilton SE, 2015, J EXP MED, V212, P1990, DOI 10.1084/jem.21212insight3
   Hennequin A, 2016, ONCOIMMUNOLOGY, V5, DOI 10.1080/2162402X.2015.1054598
   Ladoire S, 2011, BRIT J CANCER, V105, P366, DOI 10.1038/bjc.2011.261
   Lu BF, 2011, IMMUNOL RES, V50, P269, DOI 10.1007/s12026-011-8227-9
   Mackay LK, 2015, IMMUNITY, V43, P1101, DOI 10.1016/j.immuni.2015.11.008
   Marchetti C, 2010, EXPERT REV ANTICANC, V10, P47, DOI 10.1586/ERA.09.167
   Mulligan AM, 2016, CANCER IMMUNOL RES, V4, P41, DOI 10.1158/2326-6066.CIR-15-0051
   Siegel R, 2014, CA-CANCER J CLIN, V64, P9, DOI [10.3322/caac.21254, 10.1001/jamaoto.2014.2530, 10.3322/caac.21208]
   Simonetta F, 2016, FRONT IMMUNOL, V7, DOI 10.3389/fimmu.2016.00241
   Sun J, 2010, CANCER IMMUNOL IMMUN, V59, P1163, DOI 10.1007/s00262-010-0841-1
   Szabo SJ, 2000, CELL, V100, P655, DOI 10.1016/S0092-8674(00)80702-3
   Wang XF, 2015, CANCER CELL, V28, P296, DOI 10.1016/j.ccell.2015.07.014
   Xue JH, 2015, CELL PHYSIOL BIOCHEM, V35, P1557, DOI 10.1159/000373971
   Zeppernick F, 2014, ARCH GYNECOL OBSTET, V290, P839, DOI 10.1007/s00404-014-3364-8
   Zhu YB, 2010, J IMMUNOL, V185, P3174, DOI 10.4049/jimmunol.1000749
NR 25
TC 9
Z9 12
U1 0
U2 2
PU KARGER
PI BASEL
PA ALLSCHWILERSTRASSE 10, CH-4009 BASEL, SWITZERLAND
SN 1015-8987
EI 1421-9778
J9 CELL PHYSIOL BIOCHEM
JI Cell. Physiol. Biochem.
PY 2017
VL 41
IS 2
BP 475
EP 483
DI 10.1159/000456600
PG 9
WC Cell Biology; Physiology
SC Cell Biology; Physiology
GA EU3EC
UT WOS:000400910400005
PM 28214872
OA DOAJ Gold
DA 2021-05-03
ER

PT J
AU Wang, JT
   Lin, C
   Li, H
   Li, RC
   Wu, YF
   Liu, H
   Zhang, H
   He, HY
   Zhang, WJ
   Xu, JJ
AF Wang, Jieti
   Lin, Chao
   Li, He
   Li, Ruochen
   Wu, Yifan
   Liu, Hao
   Zhang, Heng
   He, Hongyong
   Zhang, Weijuan
   Xu, Jiejie
TI Tumor-infiltrating gamma delta T cells predict prognosis and adjuvant
   chemotherapeutic benefit in patients with gastric cancer
SO ONCOIMMUNOLOGY
LA English
DT Article
DE adjuvant chemotherapy; gastric cancer; overall survival; prognosis;
   gamma delta T cells
ID PROFESSIONAL ANTIGEN-PRESENTATION; BREAST-CANCER; ZOLEDRONIC ACID;
   DENDRITIC CELLS; OVARIAN-CANCER; IMMUNE CELLS; IMMUNOTHERAPY;
   LYMPHOCYTES; RESPONSES; 5-FLUOROURACIL
AB Purpose: Tumor-infiltrating gamma delta T cells (gamma delta TILs) have different prognostic value and functions among various cancers. The aim of the present study was to evaluate the effect of gamma delta TILs in gastric cancer.
   Patients and methods: A discovery set (n = 190) and a validation set (n = 273) were involved in this study. Patients with TNM II and III disease were used to predict response to 5-fluorouracil (5-FU)-based adjuvant chemotherapy (ACT) in both sets. gamma delta TILs were defined as intense (gamma delta T cells >= 5/HPF) versus nonintense (gamma delta T cells < 5/HPF). Kaplan-Meier curve was plotted to analysis survival. Hazard ratio (HR) and 95% CI associated with gamma delta TILs were evaluated by multivariable Cox models.
   Findings: The prognostic value of gamma delta TILs in the discovery set (HR, 0.193; 95% CI, 0.097-0.383; P<0.001) was confirmed in the validation set (HR, 0.442; 95% CI, 0.251-0.779; P = 0.005) for overall survival (OS). Patients whose tumors with gamma delta T cells >= 5/HPF could benefit from ACT, with a reduced risk of compromised survival compared with those with gamma delta T cells < 5/HPF (HR, 0.086; 95% CI, 0.023-0.327; P < 0.001 in discovery set; and HR, 0.077; 95% CI, 0.023-0.256; P < 0.001 in validation set).
   Conclusion: The present study shows that intense gamma delta T cells infiltration is an independent prognostic factor in patients with gastric cancer and is predictive of a survival benefit from adjuvant chemotherapy in patients with TNM II and III disease.
C1 [Wang, Jieti; Xu, Jiejie] Fudan Univ, Sch Basic Med Sci, Dept Biochem & Mol Biol, Shanghai 200032, Peoples R China.
   [Lin, Chao; Li, He; Li, Ruochen; Wu, Yifan; Liu, Hao; Zhang, Heng; He, Hongyong] Fudan Univ, Zhongshan Hosp, Dept Gen Surg, Shanghai, Peoples R China.
   [Zhang, Weijuan] Fudan Univ, Sch Basic Med Sci, Dept Immunol, Shanghai 200032, Peoples R China.
RP Xu, JJ (corresponding author), Fudan Univ, Sch Basic Med Sci, Dept Biochem & Mol Biol, Shanghai 200032, Peoples R China.; Zhang, WJ (corresponding author), Fudan Univ, Sch Basic Med Sci, Dept Immunol, Shanghai 200032, Peoples R China.
EM weijuanzhang@fudan.edu.cn; jjxufdu@fudan.edu.cn
RI Zhang, Weijuan/Q-1645-2019
OI Zhang, Weijuan/0000-0003-3494-3114; xu, jiejie/0000-0001-7431-9063; HE,
   HONGYONG/0000-0001-7371-4133
FU National Natural Science Foundation of ChinaNational Natural Science
   Foundation of China (NSFC) [81471621, 81472227, 81501999, 81671628];
   Shanghai Sailing Program [17YF1402200]
FX This study was funded by grants from National Natural Science Foundation
   of China (81471621, 81472227, 81501999 and 81671628), and Shanghai
   Sailing Program (17YF1402200). All these study sponsors have no roles in
   the study design, in the collection, analysis, and interpretation of
   data.
CR Aggarwal R, 2013, INT J CANCER, V133, P2133, DOI 10.1002/ijc.28217
   Benzaid I, 2012, CLIN CANCER RES, V18, P6249, DOI 10.1158/1078-0432.CCR-12-0918
   Bialasiewicz AA, 1999, BRIT J OPHTHALMOL, V83, P1069, DOI 10.1136/bjo.83.9.1069
   Brandes M, 2005, SCIENCE, V309, P264, DOI 10.1126/science.1110267
   Brandes M, 2009, P NATL ACAD SCI USA, V106, P2307, DOI 10.1073/pnas.0810059106
   Cai XY, 2014, ASIAN PAC J CANCER P, V15, P775, DOI 10.7314/APJCP.2014.15.2.775
   Champagne E, 2011, ARCH IMMUNOL THER EX, V59, P117, DOI 10.1007/s00005-011-0118-1
   Chien YH, 2007, IMMUNOL REV, V215, P46, DOI 10.1111/j.1600-065X.2006.00470.x
   Chien YH, 2014, ANNU REV IMMUNOL, V32, P121, DOI 10.1146/annurev-immunol-032713-120216
   Choi Y, 2017, GASTRIC CANCER, V20, P602, DOI 10.1007/s10120-016-0642-0
   Coffelt SB, 2015, NATURE, V522, P345, DOI 10.1038/nature14282
   Conti L, 2005, J IMMUNOL, V174, P252, DOI 10.4049/jimmunol.174.1.252
   Cristescu R, 2015, NAT MED, V21, P449, DOI 10.1038/nm.3850
   D'Asaro M, 2010, J IMMUNOL, V184, P3260, DOI 10.4049/jimmunol.0903454
   Daley D, 2016, CELL, V166, P1485, DOI 10.1016/j.cell.2016.07.046
   Diamandis M, 2010, MOL CANCER RES, V8, P1175, DOI 10.1158/1541-7786.MCR-10-0264
   Dieli F, 2007, CANCER RES, V67, P7450, DOI 10.1158/0008-5472.CAN-07-0199
   Gentles AJ, 2015, NAT MED, V21, P938, DOI 10.1038/nm.3909
   Gnant M, 2011, LANCET ONCOL, V12, P631, DOI 10.1016/S1470-2045(11)70122-X
   Himoudi N, 2012, J IMMUNOL, V188, P1708, DOI 10.4049/jimmunol.1102654
   Hoh A, 2013, LIVER INT, V33, P127, DOI 10.1111/liv.12011
   Houghton J, 2005, GASTROENTEROLOGY, V128, P1567, DOI 10.1053/j.gastro.2005.03.037
   Inman BA, 2008, J IMMUNOL, V180, P3578, DOI 10.4049/jimmunol.180.5.3578
   Kabelitz D, 2015, FRONT IMMUNOL, V6, P1, DOI 10.3389/fimmu.2015.00371
   Kabelitz D, 2013, ONCOIMMUNOLOGY, V2, DOI 10.4161/onci.23304
   Kabelitz D, 2013, INT IMMUNOPHARMACOL, V16, P382, DOI 10.1016/j.intimp.2013.01.022
   Kalyan S, 2013, CELL MOL IMMUNOL, V10, P21, DOI 10.1038/cmi.2012.44
   Kondo M, 2008, CYTOTHERAPY, V10, P842, DOI 10.1080/14653240802419328
   Kress E, 2006, MOL IMMUNOL, V43, P2002, DOI 10.1016/j.molimm.2005.11.011
   Lai DM, 2012, CANCER IMMUNOL IMMUN, V61, P979, DOI 10.1007/s00262-011-1166-4
   Latha TS, 2014, FRONT IMMUNOL, V5, DOI 10.3389/fimmu.2014.00571
   Lee AJ, 2012, CLIN CHIM ACTA, V413, P1495, DOI 10.1016/j.cca.2012.06.016
   Legut M, 2015, CELL MOL IMMUNOL, V12, P656, DOI 10.1038/cmi.2015.28
   Lertworapreecha M, 2013, INDIAN J EXP BIOL, V51, P597
   Leslie DS, 2002, J EXP MED, V196, P1575, DOI 10.1084/jem.20021515
   Li GH, 2014, CANCER RES, V74, P5541, DOI 10.1158/0008-5472.CAN-14-0968
   Lo Presti E, 2014, FRONT IMMUNOL, V5, DOI 10.3389/fimmu.2014.00607
   Ma CL, 2012, J IMMUNOL, V189, P5029, DOI 10.4049/jimmunol.1201892
   McAllister F, 2014, CANCER CELL, V25, P621, DOI 10.1016/j.ccr.2014.03.014
   Morgan GJ, 2010, LANCET, V376, P1989, DOI 10.1016/S0140-6736(10)62051-X
   Noordhuis P, 2004, ANN ONCOL, V15, P1025, DOI 10.1093/annonc/mdh264
   Oberg HH, 2014, FRONT IMMUNOL, V5, DOI 10.3389/fimmu.2014.00643
   Oberg HH, 2014, CANCER RES, V74, P1349, DOI 10.1158/0008-5472.CAN-13-0675
   Peng G, 2007, IMMUNITY, V27, P334, DOI 10.1016/j.immuni.2007.05.020
   Ramsburg E, 2003, J EXP MED, V198, P1403, DOI 10.1084/jem.20030050
   Riganti C, 2012, EUR J IMMUNOL, V42, P1668, DOI 10.1002/eji.201242492
   Scheper W, 2014, FRONT IMMUNOL, V5, DOI 10.3389/fimmu.2014.00601
   Shojaei H, 2009, CANCER RES, V69, P8710, DOI 10.1158/0008-5472.CAN-09-1602
   Thomas DM, 1998, CLIN EXP PHARMACOL P, V25, P887, DOI 10.1111/j.1440-1681.1998.tb02339.x
   Topalian SL, 2012, NEW ENGL J MED, V366, P2443, DOI 10.1056/NEJMoa1200690
   Van Cutsem E, 2016, LANCET, V388, P2654, DOI 10.1016/S0140-6736(16)30354-3
   Vantourout P, 2013, NAT REV IMMUNOL, V13, P88, DOI 10.1038/nri3384
   Vermijlen D, 2010, J EXP MED, V207, P807, DOI 10.1084/jem.20090348
   Wesch D, 2014, FRONT IMMUNOL, V5, DOI 10.3389/fimmu.2014.00598
   Wilhelm M, 2003, BLOOD, V102, P200, DOI 10.1182/blood-2002-12-3665
   Wu P, 2014, IMMUNITY, V40, P785, DOI 10.1016/j.immuni.2014.03.013
   Zhang L, 2003, NEW ENGL J MED, V348, P203, DOI 10.1056/NEJMoa020177
   Zhang N, 2008, MOLECULES, V13, P1551, DOI 10.3390/molecules13081551
NR 58
TC 9
Z9 9
U1 0
U2 2
PU TAYLOR & FRANCIS INC
PI PHILADELPHIA
PA 530 WALNUT STREET, STE 850, PHILADELPHIA, PA 19106 USA
SN 2162-402X
J9 ONCOIMMUNOLOGY
JI OncoImmunology
PY 2017
VL 6
IS 11
AR e1353858
DI 10.1080/2162402X.2017.1353858
PG 8
WC Oncology; Immunology
SC Oncology; Immunology
GA FL8TC
UT WOS:000414522400001
PM 29147601
OA Green Published, Bronze
DA 2021-05-03
ER

PT J
AU Booth, L
   Roberts, JL
   Poklepovic, A
   Kirkwood, J
   Dent, P
AF Booth, Laurence
   Roberts, Jane L.
   Poklepovic, Andrew
   Kirkwood, John
   Dent, Paul
TI HDAC inhibitors enhance the immunotherapy response of melanoma cells
SO ONCOTARGET
LA English
DT Article
DE melanoma; immunotherapy; HDAC inhibitor; pazopanib; autophagy
ID GASTROINTESTINAL TUMOR-CELLS; HISTONE DEACETYLASES; METASTATIC MELANOMA;
   PD-1 BLOCKADE; CANCER-CELLS; SORAFENIB; EXPRESSION; AUTOPHAGY;
   PROLIFERATION; ACETYLATION
AB We focused on the ability of the pan-histone deacetylase (HDAC) inhibitors AR42 and sodium valproate to alter the immunogenicity of melanoma cells. Treatment of melanoma cells with HDAC inhibitors rapidly reduced the expression of multiple HDAC proteins as well as the levels of PD-L1, PD-L2 and ODC, and increased expression of MHCA. In a cell-specific fashion, melanoma isolates released the immunogenic protein HMGB1 into the extracellular environment. Very similar data were obtained in ovarian and H&NSCC PDX isolates, and in established tumor cell lines from the lung and kidney. Knock down of HDAC1, HDAC3, HDAC8 and HDAC10, but not HDAC6, recapitulated the effects of the HDAC inhibitors on the immunotherapy biomarkers. Using B16 mouse melanoma cells we discovered that pre-treatment with AR42 or sodium valproate enhanced the anti-tumor efficacy of an anti-PD-1 antibody and of an anti-CTLA4 antibody. In the B16 model, both AR42 and sodium valproate enhanced the anti-tumor efficacy of the multi-kinase inhibitor pazopanib. In plasma from animals exposed to [HDAC inhibitor + anti-PD-1], but not [HDAC inhibitor + anti-CTLA4], the levels of CCL2, CCL5, CXCL9 and CXCL2 were increased. The cytokine data from HDAC inhibitor plus anti-PD-1 exposed tumors correlated with increased activated T cell, M1 macrophage, neutrophil and NK cell infiltration. Collectively, our data support the use of pan-HDAC inhibitors in combination with kinase inhibitors or with checkpoint inhibitor antibodies as novel melanoma therapeutic strategies.
C1 [Booth, Laurence; Roberts, Jane L.; Dent, Paul] Virginia Commonwealth Univ, Dept Biochem & Mol Biol, Med Coll Virginia Campus, Richmond, VA 23298 USA.
   [Poklepovic, Andrew] Virginia Commonwealth Univ, Dept Med, Med Coll Virginia Campus, Richmond, VA 23298 USA.
   [Kirkwood, John] Univ Pittsburgh, Canc Inst, Melanoma & Skin Canc Program, Hillman Canc Res Pavil Lab, Pittsburgh, PA 15232 USA.
RP Dent, P (corresponding author), Virginia Commonwealth Univ, Dept Biochem & Mol Biol, Med Coll Virginia Campus, Richmond, VA 23298 USA.
EM paul.dent@vcuhealth.org
FU Massey Cancer Center; Universal Inc. Chair in Signal Transduction
   Research [PHS R01-CA192613]; Betts family fund; NATIONAL CANCER
   INSTITUTEUnited States Department of Health & Human ServicesNational
   Institutes of Health (NIH) - USANIH National Cancer Institute (NCI)
   [R01CA192613] Funding Source: NIH RePORTER
FX Support for the present study was funded from philanthropic funding from
   Massey Cancer Center, the Universal Inc. Chair in Signal Transduction
   Research, PHS R01-CA192613 and multiplex materials supplied by Arno
   Therapeutics. Thanks to Dr. H.F. Young and the Betts family fund for
   support in the purchase of the Hermes Wiscan instrument. The authors
   have no conflicts of interest to report.
CR Bedognetti D, 2013, BRIT J CANCER, V109, P2412, DOI 10.1038/bjc.2013.557
   Beg AA, 2016, EPIGENOMICS-UK, V8, P1015, DOI 10.2217/epi-2016-0066
   Beumer JH, 2010, CURR CLIN PHARMACOL, V5, P196, DOI 10.2174/157488410791498770
   Booth L, 2017, CANC BIOL THER
   Booth L, 2017, ONCOTARGET, V8, P16367, DOI 10.18632/oncotarget.14829
   Booth L, 2016, ONCOTARGET, V7, P40398, DOI 10.18632/oncotarget.9752
   Booth L, 2016, ONCOTARGET, V7, P12975, DOI 10.18632/oncotarget.7349
   Chen Hong Ping, 2015, Critical Reviews in Oncogenesis, V20, P35
   Clancy-Thompson E, 2015, CANCER IMMUNOL RES, V3, P956, DOI 10.1158/2326-6066.CIR-15-0015
   Duran A, 2011, MOL CELL, V44, P134, DOI 10.1016/j.molcel.2011.06.038
   Erdag G, 2012, CANCER RES, V72, P1070, DOI 10.1158/0008-5472.CAN-11-3218
   Goodall ML, 2016, DEV CELL, V37, P337, DOI 10.1016/j.devcel.2016.04.018
   Hardbower DM, 2017, P NATL ACAD SCI USA, V114, pE751, DOI 10.1073/pnas.1614958114
   Harlin H, 2009, CANCER RES, V69, P3077, DOI 10.1158/0008-5472.CAN-08-2281
   Hobbs CA, 2003, EXP CELL RES, V290, P427, DOI 10.1016/S0014-4827(03)00352-5
   Hornig E, 2016, EXP DERMATOL, V25, P831, DOI 10.1111/exd.13089
   Koller KM, 2016, CRIT REV ONCOL HEMAT, V106, P25, DOI 10.1016/j.critrevonc.2016.04.010
   Mawatari T, 2015, INT J ONCOL, V47, P2073, DOI 10.3892/ijo.2015.3213
   Murakami T, 2008, J INVEST DERMATOL, V128, P1506, DOI 10.1038/sj.jid.5701216
   Park MA, 2010, MOL CANCER THER, V9, P2220, DOI 10.1158/1535-7163.MCT-10-0274
   Park MA, 2010, CANCER RES, V70, P6313, DOI 10.1158/0008-5472.CAN-10-0999
   Roberts JL, 2015, J CELL PHYSIOL, V230, P2552, DOI 10.1002/jcp.25014
   Saraiva M, 2009, IMMUNITY, V31, P209, DOI 10.1016/j.immuni.2009.05.012
   Seidel C, 2016, BIOCHEM PHARMACOL, V99, P31, DOI 10.1016/j.bcp.2015.11.005
   Setiadi AF, 2008, CANCER RES, V68, P9601, DOI 10.1158/0008-5472.CAN-07-5270
   Shen L, 2016, EPIGENOMICS-UK, V8, P415, DOI 10.2217/epi.15.118
   Tang Y, 2012, CANCER BIOL THER, V13, P567, DOI 10.4161/cbt.19771
   Tavallai M, 2015, J CELL PHYSIOL, V230, P2281, DOI 10.1002/jcp.24961
   Tavallai S, 2014, CANCER BIOL THER, V15, P578, DOI 10.4161/cbt.28163
   Terranova-Barberio M, 2016, IMMUNOTHERAPY-UK, V8, P705, DOI 10.2217/imt-2016-0014
   Thorburn J, 2009, CELL DEATH DIFFER, V16, P175, DOI 10.1038/cdd.2008.143
   Webb T, 2015, CANCER BIOL THER, V16, P1660, DOI 10.1080/15384047.2015.1099769
   Woan KV, 2015, MOL ONCOL, V9, P1447, DOI 10.1016/j.molonc.2015.04.002
   Woods DM, 2015, CANCER IMMUNOL RES, V3, P1375, DOI 10.1158/2326-6066.CIR-15-0077-T
   Yang H, 2015, BRIT J CANCER, V112, P112, DOI 10.1038/bjc.2014.547
   Zheng H, 2016, CLIN CANCER RES, V22, P4119, DOI 10.1158/1078-0432.CCR-15-2584
   Zhu JF, 2008, BLOOD, V112, P1557, DOI 10.1182/blood-2008-05-078154
NR 37
TC 55
Z9 55
U1 2
U2 16
PU IMPACT JOURNALS LLC
PI ORCHARD PARK
PA 6666 E QUAKER ST, STE 1, ORCHARD PARK, NY 14127 USA
EI 1949-2553
J9 ONCOTARGET
JI Oncotarget
PD OCT 10
PY 2017
VL 8
IS 47
BP 83155
EP 83170
DI 10.18632/oncotarget.17950
PG 16
WC Oncology; Cell Biology
SC Oncology; Cell Biology
GA FJ4DA
UT WOS:000412683900123
PM 29137331
OA Other Gold, Green Published
DA 2021-05-03
ER

PT J
AU Tati, S
   Fisk, JC
   Abdullah, J
   Karacosta, L
   Chrisikos, T
   Philbin, P
   Morey, S
   Ghazal, D
   Zazala, F
   Jessee, J
   Quataert, S
   Koury, S
   Moreno, D
   Eng, JY
   Glinsky, VV
   Glinskii, OV
   Sesay, M
   Gebhard, AW
   Birthare, K
   Olson, JR
   Rittenhouse-Olson, K
AF Tati, Swetha
   Fisk, John C.
   Abdullah, Julia
   Karacosta, Loukia
   Chrisikos, Taylor
   Philbin, Padraic
   Morey, Susan
   Ghazal, Diala
   Zazala, Fatma
   Jessee, Joseph
   Quataert, Sally
   Koury, Stephen
   Moreno, David
   Eng, Jing Ying
   Glinsky, Vladislav V.
   Glinskii, Olga V.
   Sesay, Muctarr
   Gebhard, Anthony W.
   Birthare, Karamveer
   Olson, James R.
   Rittenhouse-Olson, Kate
TI Humanization of JAA-F11, a Highly Specific Anti-Thomsen-Friedenreich
   Pancarcinoma Antibody and In Vitro Efficacy Analysis
SO NEOPLASIA
LA English
DT Article
ID MONOCLONAL-ANTIBODY; BREAST-CANCER; IMMUNE-RESPONSE; T-ANTIGEN;
   HOMOTYPIC AGGREGATION; CELL-LINES; EXPRESSION; ADHESION; LUNG;
   OLIGOSACCHARIDES
AB JAA-F11 is a highly specific mouse monoclonal to the Thomsen-Friedenreich Antigen (TF-Ag) which is an alpha-O-linked disaccharide antigen on the surface of similar to 80% of human carcinomas, including breast, lung, colon, bladder, ovarian, and prostate cancers, and is cryptic on normal cells. JAA-F11 has potential, when humanized, for cancer immunotherapy for multiple cancer types. Humanization of JAA-F11, was performed utilizing complementarity determining regions grafting on a homology framework. The objective herein is to test the specificity, affinity and biology efficacy of the humanized JAA-F11 (hJAA-F11). Using a 609 target glycan array, 2 hJAA-F11 constructs were shown to have excellent chemical specificity, binding only to TF-Ag alpha-linked structures and not to TF-Ag beta-linked structures. The relative affinity of these hJAA-F11 constructs for TF-Ag was improved over the mouse antibody, while T20 scoring predicted low clinical immunogenicity. The hJAA-F11 constructs produced antibody-dependent cellular cytotoxicity in breast and lung tumor lines shown to express TF-Ag by flow cytometry. Internalization of hJAA-F11 into cancer cells was also shown using a surface bindingELISAand confirmed by immunofluorescence microscopy. Both the naked hJAA-F11 and amaytansineconjugated antibody (hJAA-F11-DM1) suppressed in vivo tumor progression in a human breast cancer xenograft model in SCIDmice. Together, our results support the conclusion that the humanized antibody to the TF-Ag has potential as an adjunct therapy, either directly or as part of an antibody drug conjugate, to treat breast cancer, including triple negative breast cancer which currently has no targeted therapy, as well as lung cancer.
C1 [Abdullah, Julia; Chrisikos, Taylor; Philbin, Padraic; Morey, Susan; Koury, Stephen; Moreno, David; Eng, Jing Ying; Rittenhouse-Olson, Kate] Univ Buffalo, Dept Biotech & Clin Lab Sci, Buffalo, NY 14260 USA.
   [Tati, Swetha; Fisk, John C.; Abdullah, Julia; Karacosta, Loukia; Chrisikos, Taylor; Ghazal, Diala; Zazala, Fatma; Jessee, Joseph; Quataert, Sally; Olson, James R.; Rittenhouse-Olson, Kate] For Robin Inc, Buffalo, NY USA.
   [Abdullah, Julia] Univ Buffalo, Dept Microbiol & Immunol, Buffalo, NY USA.
   [Glinsky, Vladislav V.; Glinskii, Olga V.] Harry S Truman Mem Vet Hosp, Res Serv, Columbia, MO 65201 USA.
   [Glinsky, Vladislav V.] Univ Missouri, Dept Pathol & Anat Sci, Columbia, MO USA.
   [Glinskii, Olga V.] Univ Missouri, Dept Med Pharmacol & Physiol, Columbia, MO USA.
   [Sesay, Muctarr; Gebhard, Anthony W.; Birthare, Karamveer] Goodwin Biotechnol Inc, Plantation, FL USA.
   [Olson, James R.] Univ Buffalo, Dept Pharmacol & Toxicol, Buffalo, NY USA.
RP Rittenhouse-Olson, K (corresponding author), Univ Buffalo, Dept Biotech & Clin Lab Sci, Buffalo, NY 14260 USA.
EM krolson@buffalo.edu
OI Chrisikos, Taylor/0000-0001-8966-4046; Glinsky,
   Vladislav/0000-0003-0893-4388; Jessee, Joseph/0000-0002-7463-1812;
   Rittenhouse-Olson, Kate/0000-0001-8905-861X
FU NIH STTR grantsUnited States Department of Health & Human
   ServicesNational Institutes of Health (NIH) - USA [1 R41 CA176951-01, 2
   R42 CA176951-02A1]; NIGMSUnited States Department of Health & Human
   ServicesNational Institutes of Health (NIH) - USANIH National Institute
   of General Medical Sciences (NIGMS) [GM98791]; Biomedical Laboratory
   Research & Development Service of the VA Office of Research and
   Development [1I01BX000609]; National Cancer Institute of the National
   Institutes of HealthUnited States Department of Health & Human
   ServicesNational Institutes of Health (NIH) - USANIH National Cancer
   Institute (NCI) [R01CA160461];  [P41GM103694]; NATIONAL CANCER
   INSTITUTEUnited States Department of Health & Human ServicesNational
   Institutes of Health (NIH) - USANIH National Cancer Institute (NCI)
   [R41CA176951, R01CA160461, R42CA176951] Funding Source: NIH RePORTER;
   NATIONAL INSTITUTE OF GENERAL MEDICAL SCIENCESUnited States Department
   of Health & Human ServicesNational Institutes of Health (NIH) - USANIH
   National Institute of General Medical Sciences (NIGMS) [P41GM103694,
   R24GM098791] Funding Source: NIH RePORTER; Veterans AffairsUS Department
   of Veterans Affairs [I01BX000609] Funding Source: NIH RePORTER
FX The authors would like to acknowledge NIH STTR grants 1 R41 CA176951-01
   (KRO) and 2 R42 CA176951-02A1 (KRO) Clinical Translation of an
   Anti-Metastatic Antibody for Breast Cancer Therapy and Clinical
   Translation of an Anti-Metastatic Antibody for Breast Cancer Therapy and
   UB CAT 13-14 For-Robin: UB CAT: Humanization of JAA-F11 for Cancer
   Immunotherapy Supplement. We would also like to thank the Malaysian
   government for the support of J. Abdullah. The authors would like to
   acknowledge The Consortium for Functional Glycomics funded by the NIGMS
   GM98791 and the National Center for Functional Glycomics funded by
   P41GM103694 for services provided by the Glycan Array Synthesis Core
   (The Scripps Research Institute, La Jolla, CA) that produced the
   mammalian glycan microarray and Dave Smith and Jamie Heimburg-Molinaro
   of the Protein-Glycan Interaction Core (Emory University School of
   Medicine, Atlanta, GA), who assisted with analysis of samples on the
   array. The authors would also like to acknowledge Andrew Gulick for his
   modeling analysis of the humanized constructs. This research was also
   supported in part by the Award #1I01BX000609 from the Biomedical
   Laboratory Research & Development Service of the VA Office of Research
   and Development (VVG) and the National Cancer Institute of the National
   Institutes of Health Award #R01CA160461 (VVG)
CR Aller CT, 1996, AM J HEMATOL, V52, P29, DOI 10.1002/(SICI)1096-8652(199605)52:1<29::AID-AJH5>3.3.CO;2-N
   Almogren Adel, 2012, Front Biosci (Schol Ed), V4, P840
   AMANO J, 1988, J BIOL CHEM, V263, P1157
   BANKSSCHLEGEL SP, 1985, CANCER RES, V45, P1187
   Barok M, 2014, BREAST CANCER RES, V16, DOI 10.1186/bcr3621
   Blixt O, 2004, P NATL ACAD SCI USA, V101, P17033, DOI 10.1073/pnas.0407902101
   CAO Y, 1995, CANCER-AM CANCER SOC, V76, P1700, DOI 10.1002/1097-0142(19951115)76:10<1700::AID-CNCR2820761005>3.0.CO;2-Z
   Cao Y, 2008, INT J CANCER, V123, P89, DOI 10.1002/ijc.23493
   CARNEY DN, 1985, CANCER RES, V45, P2913
   Cazet A, 2010, BREAST CANCER RES, V12, DOI 10.1186/bcr2577
   Chaturvedi R, 2008, APPL RADIAT ISOTOPES, V66, P278, DOI 10.1016/j.apradiso.2007.07.029
   Cheung NKV, 2012, ONCOIMMUNOLOGY, V1, DOI 10.4161/onci.19864
   CHOTHIA C, 1989, NATURE, V342, P877, DOI 10.1038/342877a0
   Chung YS, 1996, CANCER, V77, P1768
   Ferguson K, 2014, FUTURE ONCOL, V10, P385, DOI [10.2217/fon.13.209, 10.2217/FON.13.209]
   Gao SH, 2013, BMC BIOTECHNOL, V13, DOI 10.1186/1472-6750-13-55
   Gassmann P, 2010, BMC CANCER, V10, DOI 10.1186/1471-2407-10-177
   GHAZIZADEH M, 1990, AM J CLIN PATHOL, V93, P315, DOI 10.1093/ajcp/93.3.315
   GIARD DJ, 1973, J NATL CANCER I, V51, P1417, DOI 10.1093/jnci/51.5.1417
   Glinskii OV, 2014, ONCOTARGET, V5, P1382, DOI 10.18632/oncotarget.1837
   Glinskii OV, 2005, NEOPLASIA, V7, P522, DOI 10.1593/neo.04646
   Glinskii OV, 2004, J PHYSIOL-LONDON, V554, P89, DOI 10.1113/jphysiol.2003.054783
   Glinskii OV, 2014, ENDOTHELIAL INTEGRIN
   Glinsky VV, 2001, CANCER RES, V61, P4851
   Glinsky VV, 2003, CANCER RES, V63, P3805
   Glinsky VV, 2000, CANCER RES, V60, P2584
   Heimburg J, 2006, NEOPLASIA, V8, P939, DOI 10.1593/neo.06493
   Hwang WYK, 2005, METHODS, V36, P3, DOI 10.1016/j.ymeth.2005.01.001
   Janssen T, 1996, HUM PATHOL, V27, P1341, DOI 10.1016/S0046-8177(96)90348-2
   Kabat EA, 1992, SEQUENCES PROTEINS I
   Kurtenkov O, 2007, ACTA ONCOL, V46, P316, DOI 10.1080/02841860601055441
   Kurtenkov O, 2005, EXP ONCOL, V27, P136
   Lambert JM, 2005, CURR OPIN PHARMACOL, V5, P543, DOI 10.1016/j.coph.2005.04.017
   Lin WM, 2011, INT J EXP PATHOL, V92, P97, DOI 10.1111/j.1365-2613.2010.00747.x
   McQuarrie SA, 1997, EUR J NUCL MED, V24, P381, DOI 10.1007/BF00881809
   Miller GM, 2003, INT J ONCOL, V23, P1585
   MORIYAMA H, 1987, UROL INT, V42, P120, DOI 10.1159/000281868
   Morrison SL, 2002, CURR PROT IMMUNOL
   OHOKA H, 1985, UROL RES, V13, P47
   Panowski S, 2014, MABS-AUSTIN, V6, P34, DOI 10.4161/mabs.27022
   Presta LG, 2008, CURR OPIN IMMUNOL, V20, P460, DOI 10.1016/j.coi.2008.06.012
   Rittenhouse-Diakun K, 1998, HYBRIDOMA, V17, P165, DOI 10.1089/hyb.1998.17.165
   SCHROFF RW, 1985, CANCER RES, V45, P879
   SHYSH A, 1985, EUR J NUCL MED, V10, P68
   Singh Rajeeva, 2009, V525, P445, DOI 10.1007/978-1-59745-554-1_23
   Smorodin E. P., 2007, Experimental Oncology, V29, P61
   SPRINGER GF, 1980, CANCER, V45, P2949, DOI 10.1002/1097-0142(19800615)45:12<2949::AID-CNCR2820451210>3.0.CO;2-L
   SPRINGER GF, 1984, SCIENCE, V224, P1198, DOI 10.1126/science.6729450
   STEIN R, 1989, CANCER RES, V49, P32
   Takanami I, 1999, ONCOL REP, V6, P341
   Tessier M, 2011, ABSTR PAP AM CHEM S, V241
   Tessier MB, 2013, PLOS ONE, V8, DOI 10.1371/journal.pone.0054874
   VANHALBEEK H, 1988, EUR J BIOCHEM, V177, P443
   WOLF MF, 1988, TUMOR BIOL, V9, P190, DOI 10.1159/000217561
   Yu LG, 2007, GLYCOCONJUGATE J, V24, P411, DOI 10.1007/s10719-007-9034-3
   Yu LG, 2007, J BIOL CHEM, V282, P773, DOI 10.1074/jbc.M606862200
   YUREWICZ EC, 1987, J BIOL CHEM, V262, P4733
   Zhao QC, 2010, MOL CANCER, V9, DOI 10.1186/1476-4598-9-154
NR 58
TC 8
Z9 8
U1 0
U2 8
PU ELSEVIER SCIENCE INC
PI NEW YORK
PA STE 800, 230 PARK AVE, NEW YORK, NY 10169 USA
SN 1476-5586
J9 NEOPLASIA
JI Neoplasia
PD SEP
PY 2017
VL 19
IS 9
BP 716
EP 733
DI 10.1016/j.neo.2017.07.001
PG 18
WC Oncology
SC Oncology
GA FF2TO
UT WOS:000408749900006
PM 28830009
OA DOAJ Gold, Green Published
DA 2021-05-03
ER

PT J
AU Ooft, ML
   van Ipenburg, JA
   Braunius, WW
   Zuur, CI
   Koljenovic, S
   Willems, SM
AF Ooft, Marc L.
   van Ipenburg, Jolique A.
   Braunius, Weibel W.
   Zuur, Charlotte I.
   Koljenovic, Senada
   Willems, Stefan M.
TI Prognostic role of tumor infiltrating lymphocytes in EBV positive and
   EBV negative nasopharyngeal carcinoma
SO ORAL ONCOLOGY
LA English
DT Article
DE Tumor-infiltrating lymphocytes; Nasopharyngeal carcinoma; NPC; Epstein
   Barr virus; EBV
ID LOCAL INFLAMMATORY RESPONSE; T-CELLS; COLORECTAL-CANCER; OVARIAN-CANCER;
   PD-1 PATHWAY; TOLERANCE; SURVIVAL; AUTOIMMUNITY; RECURRENCE; ACTIVATION
AB Objectives: Tumor infiltrating lymphocytes (TILs) correlate with both better and worse prognosis in solid tumors. As therapeutic modalities for nasopharyngeal carcinoma (NPC) are limited, immunotherapy could be a potential alternative. Up till now there is limited prognostic data on the role of TILs in NPC, so we assessed the prognostic role of TILs in Epstein-Barr-virus (EBV) positive and negative NPC.
   Methods: Tissue of 92 NPCs was assessed for CD3, CD4, CD8, PD1 and PDL1 expression in the tumor's micro-environment. Correlations between clinicopathological characteristics was assessed using the Pearson X-2 test, Fisher's exact test and ANOVA. Survival was analyzed with the Kaplan-Meier method and Cox regression. Differences in CD3, CD4, CD8, PD1, PDL1 counts/(co) expression between EBV positive and negative NPCs were evaluated using the Mann-Whitney U test. Two-tailed P values below 0.05 were considered statistically significant.
   Results: EBV positive NPC contains significantly more CD3, CD4 and CD8 TILs than EBV negative NPC. In the whole NPC group, increased CD8 count is associated with better overall survival (OS) (HR 0.219 (95% CI 0.075-0.640)), but also in cases with PDL1 co-expression (HR 0.073 (95% CI 0.010-0.556)). In EBV positive NPC co-expression of CD8 and PDL1 showed better disease free survival (HR 0.407 (95% CI 0.1950.850)) and OS (HR 0.170 (95% CI 0.037-0.787)).
   Conclusions: Although TILs are significantly different between EBV positive and negative NPCs, it is especially composition of the infiltrate which determines prognosis. Effects of PD1 and CD8 need more study, because these findings show much potential in using immunotherapeutic modalities in NPC treatment. (C) 2017 Elsevier Ltd. All rights reserved.
C1 [Ooft, Marc L.; Willems, Stefan M.] Univ Med Ctr Utrecht, Dept Pathol, Heidelberglaan 100, NL-3584 CX Utrecht, Netherlands.
   [van Ipenburg, Jolique A.; Koljenovic, Senada] Univ Med Ctr Rotterdam, Erasmus MC, Dept Pathol, Rotterdam, Netherlands.
   [Braunius, Weibel W.] Univ Med Ctr Utrecht, Dept Otorhinolaryngol, Utrecht, Netherlands.
   [Braunius, Weibel W.] Univ Med Ctr Utrecht, UMC Utrecht Canc Ctr, Dept Head & Neck Surg Oncol, Utrecht, Netherlands.
   [Zuur, Charlotte I.] Netherlands Canc Inst Antoni van Leeuwenhoek, Dept Head & Neck Surg & Oncol, Amsterdam, Netherlands.
RP Willems, SM (corresponding author), Univ Med Ctr Utrecht, Dept Pathol, Heidelberglaan 100, NL-3584 CX Utrecht, Netherlands.
EM S.M.Willems-4@umcutrecht.nl
CR ALI MY, 1965, J ANAT, V99, P657
   Badoual C, 2013, CANCER RES, V73, P128, DOI 10.1158/0008-5472.CAN-12-2606
   Basso S, 2011, J CANCER, V2, P341, DOI 10.7150/jca.2.341
   Boon T, 1997, CURR OPIN IMMUNOL, V9, P681, DOI 10.1016/S0952-7915(97)80049-0
   Chang ET, 2006, CANCER EPIDEM BIOMAR, V15, P1765, DOI 10.1158/1055-9965.EPI-06-0353
   Don K R, 2014, Indian J Dent Res, V25, P797, DOI 10.4103/0970-9290.152208
   Farhat K, 2008, INT J IMMUNOGENET, V35, P197, DOI 10.1111/j.1744-313X.2008.00752.x
   FERRADINI L, 1991, INT J CANCER, V47, P362, DOI 10.1002/ijc.2910470309
   Fife BT, 2011, ANN NY ACAD SCI, V1217, P45, DOI 10.1111/j.1749-6632.2010.05919.x
   Francisco LM, 2010, IMMUNOL REV, V236, P219, DOI 10.1111/j.1600-065X.2010.00923.x
   Freeman GJ, 2000, J EXP MED, V192, P1027, DOI 10.1084/jem.192.7.1027
   Galon J, 2006, SCIENCE, V313, P1960, DOI 10.1126/science.1129139
   Gooden MJM, 2011, BRIT J CANCER, V105, P93, DOI 10.1038/bjc.2011.189
   Gros A, 2014, J CLIN INVEST, V124, P2246, DOI [10.1172/JCI73639, 10.1172/JC173639]
   Hamanishi J, 2007, P NATL ACAD SCI USA, V104, P3360, DOI 10.1073/pnas.0611533104
   Hsu MC, 2010, MODERN PATHOL, V23, P1393, DOI 10.1038/modpathol.2010.130
   Jarrett RF, 2005, BLOOD, V106, P2444, DOI 10.1182/blood-2004-09-3759
   Keir ME, 2008, ANNU REV IMMUNOL, V26, P677, DOI 10.1146/annurev.immunol.26.021607.090331
   Kim JW, 2014, ONCOLOGY-NY, V28, P15
   Liu S, 2015, J MED VIROL, V87, P1946, DOI 10.1002/jmv.24254
   Mani NL, 2016, BREAST CANCER RES, V18, DOI 10.1186/s13058-016-0737-x
   Mao Y, 2016, PLOS ONE, V11, DOI 10.1371/journal.pone.0152500
   Morrissey K. M., 2016, CLIN TRANSL SCI
   Nguyen N, 2016, HEAD NECK
   Nielsen HJ, 1999, J PATHOL, V189, P487, DOI 10.1002/(SICI)1096-9896(199912)189:4<487::AID-PATH484>3.0.CO;2-I
   Noorlag R, 2015, HEAD NECK-J SCI SPEC, V37, P1130, DOI 10.1002/hed.23716
   Okazaki T, 2006, TRENDS IMMUNOL, V27, P195, DOI 10.1016/j.it.2006.02.001
   Petersson F, 2015, SEMIN DIAGN PATHOL, V32, P54, DOI 10.1053/j.semdp.2015.02.021
   Punt S, 2016, CANCER IMMUNOL IMMUN, V65, P393, DOI 10.1007/s00262-016-1805-x
   Radvanyi LG, 2015, CANCER J, V21, P450, DOI 10.1097/PPO.0000000000000162
   Richards CH, 2014, EUR J CANCER, V50, P309, DOI 10.1016/j.ejca.2013.09.008
   Rosenberg SA, 2005, J IMMUNOL, V175, P6169, DOI 10.4049/jimmunol.175.9.6169
   ROSENBERG SA, 1984, CANCER TREAT REP, V68, P233
   ROSENBERG SA, 1985, NEW ENGL J MED, V313, P1485, DOI 10.1056/NEJM198512053132327
   Roxburgh CSD, 2012, CANCER TREAT REV, V38, P451, DOI 10.1016/j.ctrv.2011.09.001
   Topalian SL, 2012, NEW ENGL J MED, V366, P2443, DOI 10.1056/NEJMoa1200690
   van Diest PJ, 2002, BMJ-BRIT MED J, V325, P648, DOI 10.1136/bmj.325.7365.648
   van Kempen PMW, 2016, CANCER IMMUNOL IMMUN, V65, P575, DOI 10.1007/s00262-016-1819-4
   Wei WI, 2005, LANCET, V365, P2041, DOI 10.1016/S0140-6736(05)66698-6
   Yoshizaki T, 2011, ADV OTO-RHINO-LARYNG, V72, P157, DOI 10.1159/000324780
   Zarour HM, 2016, CLIN CANCER RES, V22, P1856, DOI 10.1158/1078-0432.CCR-15-1849
   Zhang JW, 2015, MED ONCOL, V32, DOI 10.1007/s12032-015-0501-6
   Zhang L, 2003, NEW ENGL J MED, V348, P203, DOI 10.1056/NEJMoa020177
NR 43
TC 20
Z9 20
U1 1
U2 8
PU ELSEVIER SCIENCE BV
PI AMSTERDAM
PA PO BOX 211, 1000 AE AMSTERDAM, NETHERLANDS
SN 1368-8375
EI 1879-0593
J9 ORAL ONCOL
JI Oral Oncol.
PD AUG
PY 2017
VL 71
BP 16
EP 25
DI 10.1016/j.oraloncology.2017.05.015
PG 10
WC Oncology; Dentistry, Oral Surgery & Medicine
SC Oncology; Dentistry, Oral Surgery & Medicine
GA FA5DX
UT WOS:000405463900003
PM 28688685
DA 2021-05-03
ER

PT J
AU Zhu, XX
   Lang, JH
AF Zhu, Xinxin
   Lang, Jinghe
TI Programmed death-1 pathway blockade produces a synergistic antitumor
   effect: combined application in ovarian cancer
SO JOURNAL OF GYNECOLOGIC ONCOLOGY
LA English
DT Article
DE Immunotherapy; Combined Modality Therapy; Therapeutic Use; Ovarian
   Neoplasms; Programmed Cell Death 1 Receptor; PD-L1 Protein; Human;
   Toxicity
ID TUMOR-INFILTRATING LYMPHOCYTES; T-CELL DEVELOPMENT;
   PROGNOSTIC-SIGNIFICANCE; UNIQUE MECHANISM; EXPRESSION; IMMUNOTHERAPY;
   IMMUNITY; ANTIBODY; PD-L1; ASSOCIATION
AB Programmed death-1 (PD-1) and its ligand are part of the immune checkpoint pathway that down-regulates effector T cells in immune response, thereby causing immune suppression. The PD-1/programmed death-ligand 1 (PD-L1) pathway can be blocked by antibodies to reverse tumor-mediated immunosuppression. However, advanced cancers such as stage III-IV ovarian cancer (OC) and certain types such as ID8 OC (a clone of C57BL/6 mouse OC) may hijack the PD-1/PD-L1 pathway to escape immune attack. When combined with chemotherapy, radiotherapy, targeted therapy, immunotherapy, or other agents, these PD-1/PD-L1 pathway blockages can produce a synergistic antitumor response in OC. Combined immunotherapy significantly prolongs overall survival by changing the tumor microenvironment through processes such as increasing the number of CD4(+) or CD8(+) T cells or cytokines in mice with OC and decreasing the number of regulatory T cells (Tregs) and myeloid-derived suppressor cells (MDSCs). OC patients treated with combined immunotherapy received better prognoses than those treated with monotherapy. This review reflects the move toward novel therapy combinations for OC and discusses these promising immunotherapeutic approaches, which are more cost-effective and effective than other approaches.
C1 [Zhu, Xinxin; Lang, Jinghe] Chinese Acad Med Sci, Dept Obstet & Gynecol, Peking Union Med Coll Hosp, Peking Union Med Coll, 1 Shuaifuyuan, Beijing 100730, Peoples R China.
RP Lang, JH (corresponding author), Chinese Acad Med Sci, Dept Obstet & Gynecol, Peking Union Med Coll Hosp, Peking Union Med Coll, 1 Shuaifuyuan, Beijing 100730, Peoples R China.
EM langjh@hotmail.com
CR Abdel-Wahab N, 2016, PLOS ONE, V11, DOI 10.1371/journal.pone.0160221
   Abiko K, 2013, CLIN CANCER RES, V19, P1363, DOI 10.1158/1078-0432.CCR-12-2199
   Alsop K, 2012, J CLIN ONCOL, V30, P2654, DOI 10.1200/JCO.2011.39.8545
   Ascierto PA, 2014, J TRANSL MED, V12, DOI 10.1186/s12967-014-0291-1
   Ashworth A, 2008, J CLIN ONCOL, V26, P3785, DOI 10.1200/JCO.2008.16.0812
   Aust S, 2017, SCI REP-UK, V7, DOI 10.1038/srep42929
   Barbee MS, 2015, ANN PHARMACOTHER, V49, P907, DOI 10.1177/1060028015586218
   Barber DL, 2006, NATURE, V439, P682, DOI 10.1038/nature04444
   Bast RC, 2009, NAT REV CANCER, V9, P415, DOI 10.1038/nrc2644
   Bell D, 2011, NATURE, V474, P609, DOI 10.1038/nature10166
   Bettini ML, 2014, J IMMUNOL, V193, P258, DOI 10.4049/jimmunol.1400322
   Blank CU, 2015, INT IMMUNOL, V27, P3, DOI 10.1093/intimm/dxu076
   Bronte G, 2014, EXPERT OPIN BIOL TH, V14, P103, DOI 10.1517/14712598.2014.859671
   BRUNET JF, 1987, NATURE, V328, P267, DOI 10.1038/328267a0
   Buchbinder EI, 2016, AM J CLIN ONCOL-CANC, V39, P98, DOI 10.1097/COC.0000000000000239
   Cappelli LC, 2016, RMD OPEN, V2, DOI 10.1136/rmdopen-2016-000321
   Carson WE, 2004, CLIN CANCER RES, V10, P3401, DOI 10.1158/1078-0432.CCR-1016-03
   Croft M, 2010, ANNU REV IMMUNOL, V28, P57, DOI 10.1146/annurev-immunol-030409-101243
   D'Incalci M, 2010, MOL CANCER THER, V9, P2157, DOI 10.1158/1535-7163.MCT-10-0263
   Dai M, 2013, J IMMUNOTHER, V36, P248, DOI 10.1097/CJI.0b013e3182943549
   Dai SY, 2014, CELL IMMUNOL, V290, P72, DOI 10.1016/j.cellimm.2014.05.006
   Dave VP, 2011, CRIT REV IMMUNOL, V31, P73, DOI 10.1615/CritRevImmunol.v31.i1.70
   De Felice F, 2015, J IMMUNOL RES, V2015, DOI 10.1155/2015/191832
   Deloch L, 2016, FRONT ONCOL, V6, DOI 10.3389/fonc.2016.00141
   Deng LF, 2014, J CLIN INVEST, V124, P687, DOI 10.1172/JCI67313
   Dong HD, 2002, NAT MED, V8, P793, DOI 10.1038/nm730
   Dovedi SJ, 2014, CANCER RES, V74, P5458, DOI 10.1158/0008-5472.CAN-14-1258
   Dunn GP, 2002, NAT IMMUNOL, V3, P991, DOI 10.1038/ni1102-991
   Duraiswamy J, 2013, CANCER RES, V73, P3591, DOI 10.1158/0008-5472.CAN-12-4100
   Emens LA, 2008, FRONT BIOSCI-LANDMRK, V13, P249, DOI 10.2741/2675
   Erba E, 2001, EUR J CANCER, V37, P97, DOI 10.1016/S0959-8049(00)00357-9
   Faje A, 2016, PITUITARY, V19, P82, DOI 10.1007/s11102-015-0671-4
   Ferlini C, 2003, MOL PHARMACOL, V64, P51, DOI 10.1124/mol.64.1.51
   Guan XW, 2016, MEDICINE, V95, DOI 10.1097/MD.0000000000003134
   Guo ZH, 2014, PLOS ONE, V9, DOI 10.1371/journal.pone.0087029
   Guo Z, 2015, J TRANSL MED, V13, DOI 10.1186/s12967-015-0613-y
   Hagens G, 1996, GENE, V169, P165, DOI 10.1016/0378-1119(95)00769-5
   Hamanishi J, 2007, P NATL ACAD SCI USA, V104, P3360, DOI 10.1073/pnas.0611533104
   Hamanishi J, 2016, INT IMMUNOL, V28, P339, DOI 10.1093/intimm/dxw020
   Hamanishi J, 2015, J CLIN ONCOL, V33, P4015, DOI 10.1200/JCO.2015.62.3397
   Hara H, 2007, CANCER SCI, V98, P455, DOI 10.1111/j.1349-7006.2007.00408.x
   Hoos A, 2010, SEMIN ONCOL, V37, P533, DOI 10.1053/j.seminoncol.2010.09.015
   Howitt BE, 2017, ONCOIMMUNOLOGY, V6, DOI 10.1080/2162402X.2016.1277308
   Hughes PE, 2016, TRENDS IMMUNOL, V37, P462, DOI 10.1016/j.it.2016.04.010
   Hwang WT, 2012, GYNECOL ONCOL, V124, P192, DOI 10.1016/j.ygyno.2011.09.039
   IOANNIDES CG, 1991, J IMMUNOL, V146, P1700
   ISHIDA Y, 1992, EMBO J, V11, P3887, DOI 10.1002/j.1460-2075.1992.tb05481.x
   Jia MH, 2015, J THORAC DIS, V7, P455, DOI 10.3978/j.issn.2072-1439.2015.02.06
   Jiao S, 2017, CLIN CANC R IN PRESS
   Jin HT, 2011, CURR TOP MICROBIOL, V350, P17, DOI 10.1007/82_2010_116
   Kandalaft LE, 2011, CANCER METAST REV, V30, P141, DOI 10.1007/s10555-011-9289-9
   Kandalaft LE, 2011, J CLIN ONCOL, V29, P925, DOI 10.1200/JCO.2009.27.2369
   Keir ME, 2008, ANNU REV IMMUNOL, V26, P677, DOI 10.1146/annurev.immunol.26.021607.090331
   Kurman RJ, 2011, HUM PATHOL, V42, P918, DOI 10.1016/j.humpath.2011.03.003
   Lavoue V, 2013, J TRANSL MED, V11, DOI 10.1186/1479-5876-11-147
   Lee KM, 1998, SCIENCE, V282, P2263, DOI 10.1126/science.282.5397.2263
   Lu L, 2014, J TRANSL MED, V12, DOI 10.1186/1479-5876-12-36
   Markosyan N, 2013, BREAST CANCER RES, V15, DOI 10.1186/bcr3469
   Martins I, 2011, ONCOGENE, V30, P1147, DOI 10.1038/onc.2010.500
   Masucci GV, 2016, J IMMUNOTHER CANCER, V4, DOI 10.1186/s40425-016-0178-1
   Mendelsohn J, 2003, J CLIN ONCOL, V21, P2787, DOI 10.1200/JCO.2003.01.504
   Mocellin S, 2013, BBA-REV CANCER, V1836, P187, DOI 10.1016/j.bbcan.2013.05.003
   Muenst S, 2015, EXPERT OPIN THER TAR, V19, P201, DOI 10.1517/14728222.2014.980235
   Munroe M, 2016, AM J HEALTH-SYST PH, V73, P1037, DOI 10.2146/ajhp150550
   Nakamoto N, 2009, PLOS PATHOG, V5, DOI 10.1371/journal.ppat.1000313
   Nishida N, 2016, DIGEST DIS, V34, P708, DOI 10.1159/000448863
   Ogino S, 2011, NAT REV CLIN ONCOL, V8, P711, DOI 10.1038/nrclinonc.2011.122
   Patel D, 2007, ANTICANCER RES, V27, P3355
   Peng J, 2015, CANCER RES, V75, P5034, DOI 10.1158/0008-5472.CAN-14-3098
   Qin X, 2010, CELL MOL BIOL, V56, P1366, DOI DOI 10.1170/156
   Santin AD, 1996, GYNECOL ONCOL, V60, P468, DOI 10.1006/gyno.1996.0075
   Santivasi WL, 2014, ANTIOXID REDOX SIGN, V21, P251, DOI 10.1089/ars.2013.5668
   Sharpe AH, 2007, NAT IMMUNOL, V8, P239, DOI 10.1038/ni1443
   Siegel R, 2012, CA-CANCER J CLIN, V62, P10, DOI 10.3322/caac.20138
   Siu E, 2003, J LEUKOCYTE BIOL, V74, P1102, DOI 10.1189/jlb.0503198
   Starr R, 1997, NATURE, V387, P917, DOI 10.1038/43206
   Strickland KC, 2016, ONCOTARGET, V7, P13587, DOI 10.18632/oncotarget.7277
   Takebayashi Y, 2001, CLIN CANCER RES, V7, P185
   Tanaka K, 2001, MUTAT RES-FUND MOL M, V477, P31, DOI 10.1016/S0027-5107(01)00093-8
   Torre LA, 2015, CA-CANCER J CLIN, V65, P87, DOI 10.3322/caac.21262
   Torres MP, 2009, MINERVA MED, V100, P385
   Tse BWC, 2014, ANN ONCOL, V25, P322, DOI 10.1093/annonc/mdt405
   Vesely MD, 2011, ANNU REV IMMUNOL, V29, P235, DOI 10.1146/annurev-immunol-031210-101324
   Wang DH, 2015, TUMOR BIOL, V36, P33, DOI 10.1007/s13277-014-2848-2
   Webb JR, 2016, GYNECOL ONCOL, V141, P293, DOI 10.1016/j.ygyno.2016.03.008
   Wei HF, 2014, ONCOIMMUNOLOGY, V3, DOI 10.4161/onci.28248
   Wei HF, 2013, PLOS ONE, V8, DOI 10.1371/journal.pone.0084927
   Weiss L, 2016, MEMO-MAG EUR MED ONC, V9, P82, DOI 10.1007/s12254-016-0267-3
   WojtowiczPraga S, 1997, J IMMUNOTHER, V20, P165, DOI 10.1097/00002371-199705000-00001
   Wolchok JD, 2013, NEW ENGL J MED, V369, P122, DOI 10.1056/NEJMoa1302369
   Yang YF, 1997, CANCER RES, V57, P4036
   Yang YF, 2016, ONCOTARGET, V7, P74350, DOI 10.18632/oncotarget.11291
   Yasuda S, 2013, CLIN EXP IMMUNOL, V172, P500, DOI 10.1111/cei.12069
   Yigit R, 2010, GYNECOL ONCOL, V117, P366, DOI 10.1016/j.ygyno.2010.01.019
   Youngnak P, 2003, BIOCHEM BIOPH RES CO, V307, P672, DOI 10.1016/S0006-291X(03)01257-9
   Zeng J, 2013, INT J RADIAT ONCOL, V86, P343, DOI 10.1016/j.ijrobp.2012.12.025
   Zhang L, 2003, NEW ENGL J MED, V348, P203, DOI 10.1056/NEJMoa020177
   Zhang P, 2008, MOL IMMUNOL, V45, P1470, DOI 10.1016/j.molimm.2007.08.013
   Zhang XL, 2015, INT J CLIN EXP MED, V8, P16941
   Zhong XM, 2007, EUR J IMMUNOL, V37, P2405, DOI 10.1002/eji.200737461
   Zitvogel L, 2008, NAT REV IMMUNOL, V8, P59, DOI 10.1038/nri2216
   Zou WP, 2008, NAT REV IMMUNOL, V8, P467, DOI 10.1038/nri2326
NR 102
TC 23
Z9 27
U1 2
U2 10
PU KOREAN SOC GYNECOLOGY ONCOLOGY & COLPOSCOPY
PI SEOUL
PA 102-HO, 55-5, NONHYEON-DONG, GANGNAM-GU, SEOUL, 135-010, SOUTH KOREA
SN 2005-0380
EI 2005-0399
J9 J GYNECOL ONCOL
JI J. Gynecol. Oncol.
PD SEP
PY 2017
VL 28
IS 5
AR e64
DI 10.3802/jgo.2017.28.e64
PG 19
WC Oncology; Obstetrics & Gynecology
SC Oncology; Obstetrics & Gynecology
GA FO2YR
UT WOS:000416670000010
PM 28657225
OA Green Published
DA 2021-05-03
ER

PT J
AU Ang, WX
   Li, ZD
   Chi, ZX
   Du, SH
   Chen, C
   Tay, JCK
   Toh, HC
   Connolly, JE
   Xu, XH
   Wang, S
AF Ang, Wei Xia
   Li, Zhendong
   Chi, Zhixia
   Du, Shou-Hui
   Chen, Can
   Tay, Johan C. K.
   Toh, Han Chong
   Connolly, John E.
   Xu, Xue Hu
   Wang, Shu
TI Intraperitoneal immunotherapy with T cells stably and transiently
   expressing anti-EpCAM CAR in xenograft models of peritoneal
   carcinomatosis
SO ONCOTARGET
LA English
DT Article
DE peritoneal carcinomatosis; EpCAM; chimeric antigen receptor; T
   lymphocytes; adoptive immunotherapy
ID ADHESION MOLECULE; ANTITUMOR-ACTIVITY; MESSENGER-RNA; MALIGNANT ASCITES;
   ADVANCED LEUKEMIA; PROSTATE-CANCER; PHASE-I; RECEPTOR; TUMOR;
   CATUMAXOMAB
AB The epithelial cell adhesion molecule (EpCAM) is overexpressed in a wide variety of tumor types, including peritoneal carcinomatosis (PC) from gastrointestinal and gynecological malignancies. To develop a chimeric antigen receptor T (CART) cell therapy approach to treat patients with end-stage PC, we constructed third generation CARs specific to EpCAM using the 4D5MOC-B single chain variable fragment. CART cells were generated with lentiviral transduction and exhibited specific in vitro killing activity against EpCAM-positive human ovarian and colorectal cancer cells. A single intraperitoneal injection of the CART cells eradicated established ovarian xenografts and resulted in significantly prolonged animal survival. Since EpCAM is also expressed on normal epithelium, anti-EpCAM CART cells were generated by mRNA electroporation that display a controlled cytolytic activity with a limited CAR expression duration. Multiple repeated infusions of these RNA CAR-modified T cells delayed disease progression in immunodeficient mice bearing well-established peritoneal ovarian and colorectal xenografts. Thus, our study demonstrates the effectiveness of using anti-EpCAM CAR-expressing T cells for local treatment of PC in mice. The possibility of using this approach for clinical treatment of EpCAM-positive gastrointestinal and gynecological malignancies warrants further validation.
C1 [Ang, Wei Xia; Li, Zhendong; Chi, Zhixia; Du, Shou-Hui; Tay, Johan C. K.; Wang, Shu] Natl Univ Singapore, Dept Biol Sci, Singapore 117543, Singapore.
   [Ang, Wei Xia; Wang, Shu] Inst Bioengn & Nanotechnol, Singapore 138669, Singapore.
   [Chen, Can] Tessa Therapeut Pte Ltd, Singapore 239351, Singapore.
   [Toh, Han Chong] Natl Canc Ctr, Div Med Oncol, Singapore 169610, Singapore.
   [Connolly, John E.] Inst Mol & Cell Biol, Programme Translat Immunol, Singapore 138648, Singapore.
   [Xu, Xue Hu] Guangzhou Med Univ, Dept Gastrointestinal Surg, Affiliated Hosp 3, Guangzhou 510150, Guangdong, Peoples R China.
RP Wang, S (corresponding author), Natl Univ Singapore, Dept Biol Sci, Singapore 117543, Singapore.; Wang, S (corresponding author), Inst Bioengn & Nanotechnol, Singapore 138669, Singapore.
EM dbsws@nus.edu.sg
RI wang, shu/H-6744-2012
FU Singapore Ministry of Health's National Medical Research CouncilNational
   Medical Research Council, Singapore [NMRC/CIRG/1367/2013,
   NMRC/CIRG/1406/2014]; Science and Technology Planning Projects of
   Guangdong Province, China [2016B090918130]; Institute of Bioengineering
   and Nanotechnology, Biomedical Research Council, Agency for Science,
   Technology and Research, SingaporeAgency for Science Technology &
   Research (ASTAR)
FX This work was supported by the Singapore Ministry of Health's National
   Medical Research Council (NMRC/CIRG/1367/2013; NMRC/CIRG/1406/2014),
   Science and Technology Planning Projects of Guangdong Province, China
   (Grant #2016B090918130), and Institute of Bioengineering and
   Nanotechnology, Biomedical Research Council, Agency for Science,
   Technology and Research, Singapore.
CR Andersson Y, 2015, BRIT J CANCER, V113, P1548, DOI 10.1038/bjc.2015.380
   Balzar M, 1999, J MOL MED, V77, P699, DOI 10.1007/s001099900038
   Barrett DM, 2013, HUM GENE THER, V24, P717, DOI 10.1089/hum.2013.075
   Barrett DM, 2011, HUM GENE THER, V22, P1575, DOI 10.1089/hum.2011.070
   Beatty GL, 2014, CANCER IMMUNOL RES, V2, P112, DOI 10.1158/2326-6066.CIR-13-0170
   Berek JS, 2014, INT J GYNECOL CANCER, V24, P1583, DOI 10.1097/IGC.0000000000000286
   Coccolini F, 2013, WORLD J GASTROENTERO, V19, P6979, DOI 10.3748/wjg.v19.i41.6979
   Deng ZL, 2015, BMC IMMUNOL, V16, DOI 10.1186/s12865-014-0064-x
   Di Paolo C, 2003, CLIN CANCER RES, V9, P2837
   Guend H, 2015, J GASTROINTEST ONCOL, V6, P693, DOI 10.3978/j.issn.2078-6891.2015.078
   Heiss MM, 2010, INT J CANCER, V127, P2209, DOI 10.1002/ijc.25423
   Kenderian SS, 2015, LEUKEMIA, V29, P1637, DOI 10.1038/leu.2015.52
   Kowalski M, 2010, DRUG DES DEV THER, V4, P313, DOI 10.2147/DDDT.S14071
   Linke R, 2010, MABS-AUSTIN, V2, P129, DOI 10.4161/mabs.2.2.11221
   MacDonald Glen C, 2009, Drug Des Devel Ther, V2, P105
   Maetzel D, 2009, NAT CELL BIOL, V11, P162, DOI 10.1038/ncb1824
   Martowicz A, 2016, HISTOL HISTOPATHOL, V31, P349, DOI 10.14670/HH-11-678
   Meier R, 2011, MAGN RESON MED, V65, P756, DOI 10.1002/mrm.22652
   Mellstedt H, 2000, ANN NY ACAD SCI, V910
   Munz M, 2009, CANCER RES, V69, P5627, DOI 10.1158/0008-5472.CAN-09-0654
   Patriarca C, 2012, CANCER TREAT REV, V38, P68, DOI 10.1016/j.ctrv.2011.04.002
   Phang RZ, 2013, STEM CELL TRANSL MED, V2, P935, DOI 10.5966/sctm.2013-0043
   Sahm C, 2012, CANCER IMMUNOL IMMUN, V61, P1451, DOI 10.1007/s00262-012-1212-x
   Schnell U, 2013, BBA-BIOMEMBRANES, V1828, P1989, DOI 10.1016/j.bbamem.2013.04.018
   Schutsky K, 2015, ONCOTARGET, V6, P28911, DOI 10.18632/oncotarget.5029
   Shirasu N, 2012, BIOMED RES INT BIOME
   Shirasu N, 2015, BIOMED RES INT, V2015, DOI 10.1155/2015/292436
   Simon M, 2013, EXPERT OPIN DRUG DEL, V10, P451, DOI 10.1517/17425247.2013.759938
   Singh N, 2014, ONCOIMMUNOLOGY, V3, DOI 10.4161/21624011.2014.962974
   Singh Nathan, 2014, Cancer Immunol Res, V2, P1059, DOI 10.1158/2326-6066.CIR-14-0051
   Spizzo G, 2011, J CLIN PATHOL, V64, P415, DOI 10.1136/jcp.2011.090274
   Strohlein MA, 2011, ONKOLOGIE, V34, P101, DOI 10.1159/000324667
   Tavri S, 2009, MOL IMAGING, V8, P15, DOI 10.2310/7290.2009.00002
   Trzpis M, 2007, AM J PATHOL, V171, P386, DOI 10.2353/ajpath.2007.070152
   Warren L, 2010, CELL STEM CELL, V7, P618, DOI 10.1016/j.stem.2010.08.012
   Willuda J, 1999, CANCER RES, V59, P5758
   Wu YH, 2015, BMC CANCER, V15, DOI 10.1186/s12885-015-1611-4
   Yonemura Y, 2014, EXPERT OPIN PHARMACO, V15, P623, DOI 10.1517/14656566.2014.879571
   Zhao YB, 2010, CANCER RES, V70, P9053, DOI 10.1158/0008-5472.CAN-10-2880
NR 39
TC 43
Z9 43
U1 1
U2 11
PU IMPACT JOURNALS LLC
PI ORCHARD PARK
PA 6666 E QUAKER ST, STE 1, ORCHARD PARK, NY 14127 USA
SN 1949-2553
J9 ONCOTARGET
JI Oncotarget
PD FEB 21
PY 2017
VL 8
IS 8
BP 13545
EP 13559
DI 10.18632/oncotarget.14592
PG 15
WC Oncology; Cell Biology
SC Oncology; Cell Biology
GA EN0HX
UT WOS:000395692000096
PM 28088790
OA Other Gold, Green Published
DA 2021-05-03
ER

PT J
AU Krishnan, V
   Berek, JS
   Dorigo, O
AF Krishnan, Venkatesh
   Berek, Jonathan S.
   Dorigo, Oliver
TI Immunotherapy in ovarian cancer
SO CURRENT PROBLEMS IN CANCER
LA English
DT Article
DE Immunotherapy; ovarian cancer
ID PHASE-II TRIAL; TUMOR-INFILTRATING LYMPHOCYTES; PLATINUM-RESISTANT
   OVARIAN; ENDOTHELIAL GROWTH-FACTOR; POXVIRAL-BASED VACCINE; T-CELL
   RESPONSES; EPITHELIAL OVARIAN; INDOLEAMINE 2,3-DIOXYGENASE;
   MONOCLONAL-ANTIBODY; ANTITUMOR IMMUNITY
AB Immunotherapy aims to develop combination approaches that simultaneously augment immunity while preventing local immune suppression. Despite advances in combinatorial chemotherapy regimens and the advent of intraperitoneal chemotherapy administration, current therapeutic options for patients with ovarian cancer are inadequate. Advances in immunotherapy offer a promising frontier for treating ovarian tumors. Multiple immunotherapeutic modalities are currently developed and tested in clinical trials. Antibody-based therapies, immune checkpoint blockade, cancer vaccines, and chimeric antigen receptor modified T cells have demonstrated preclinical success and entered clinical testing. In this review, we discuss these promising immunotherapeutic approaches and emphasize the importance of combinatorial treatment strategies and biomarker discovery. (C) 2017 Published by Elsevier Inc.
C1 [Krishnan, Venkatesh] Stanford Univ, Sch Med, Dept Obstet & Gynecol, Stanford, CA USA.
   [Berek, Jonathan S.; Dorigo, Oliver] Stanford Univ, Sch Med, Dept Obstet & Gynecol, Stanford Womens Canc Ctr, Stanford, CA 94305 USA.
RP Dorigo, O (corresponding author), Stanford Univ, Sch Med, Dept Obstet & Gynecol, Stanford Womens Canc Ctr, Stanford, CA 94305 USA.
EM odorigo@stanford.edu
CR Aghajanian C, 2012, J CLIN ONCOL, V30, P2039, DOI 10.1200/JCO.2012.42.0505
   Alagkiozidis I, 2009, J TRANSL MED, V7, DOI 10.1186/1479-5876-7-104
   Alexandrov LB, 2013, NATURE, V500, P415, DOI 10.1038/nature12477
   Alvarez AA, 1999, CLIN CANCER RES, V5, P587
   AOKI Y, 1991, CANCER RES, V51, P1934
   AZUMA M, 1993, NATURE, V366, P76, DOI 10.1038/366076a0
   Baldwin LA, 2012, OBSTET GYNECOL, V120, P612, DOI 10.1097/AOG.0b013e318264f794
   Barber A, 2008, J IMMUNOL, V180, P72, DOI 10.4049/jimmunol.180.1.72
   Bellone S, 2009, INT J GYNECOL CANCER, V19, P860, DOI 10.1111/IGC.0b013e3181a8331f
   Berek JS, 2014, INT J GYNECOL CANCER, V24, P1583, DOI 10.1097/IGC.0000000000000286
   Burger RA, 2011, NEW ENGL J MED, V365, P2473, DOI 10.1056/NEJMoa1104390
   Chambers CA, 2001, ANNU REV IMMUNOL, V19, P565, DOI 10.1146/annurev.immunol.19.1.565
   Chen W, 2008, J IMMUNOL, V181, P5396, DOI 10.4049/jimmunol.181.8.5396
   Chester C, 2015, CURR OPIN IMMUNOL, V33, P1, DOI 10.1016/j.coi.2014.12.010
   Chianese-Bullock KA, 2008, J IMMUNOTHER, V31, P420, DOI 10.1097/CJI.0b013e31816dad10
   Chiang CLL, 2013, CLIN CANCER RES, V19, P4801, DOI 10.1158/1078-0432.CCR-13-1185
   Chu CS, 2008, EXPERT REV ANTICANC, V8, P243, DOI 10.1586/14737140.8.2.243
   Chu CS, 2012, CANCER IMMUNOL IMMUN, V61, P629, DOI 10.1007/s00262-011-1081-8
   Ciardiello F, 1999, CLIN CANCER RES, V5, P909
   Curiel TJ, 2004, NAT MED, V10, P942, DOI 10.1038/nm1093
   Dangaj D, 2013, CANCER RES, V73, P4820, DOI 10.1158/0008-5472.CAN-12-3457
   Denkert C, 2010, J CLIN ONCOL, V28, P105, DOI 10.1200/JCO.2009.23.7370
   Diefenbach CSM, 2008, CLIN CANCER RES, V14, P2740, DOI 10.1158/1078-0432.CCR-07-4619
   Drake CG, 2012, ANN ONCOL, V23, P41, DOI 10.1093/annonc/mds262
   Dunn GP, 2002, NAT IMMUNOL, V3, P991, DOI 10.1038/ni1102-991
   Duraiswamy J, 2013, CANCER RES, V73, P3591, DOI 10.1158/0008-5472.CAN-12-4100
   Egen JG, 2002, NAT IMMUNOL, V3, P611, DOI 10.1038/ni0702-611
   Fallarino F, 2003, ADV EXP MED BIOL, V527, P183
   FAN Z, 1993, CANCER RES, V53, P4637
   Ferrara N, 2003, NAT MED, V9, P669, DOI 10.1038/nm0603-669
   Frumento G, 2002, J EXP MED, V196, P459, DOI 10.1084/jem.20020121
   Fujita K, 1995, CLIN CANCER RES, V1, P501
   Gomez-Roca CA, 2015, J CLIN ONCOL, V33, DOI 10.1200/jco.2015.33.15_suppl.3005
   Gray HJ, 2014, J CLIN ONCOL, V32, DOI 10.1200/jco.2014.32.15_suppl.5504
   Halama N, 2011, CANCER RES, V71, P5670, DOI 10.1158/0008-5472.CAN-11-0268
   Hamanishi J, 2015, J CLIN ONCOL, V33, P4015, DOI 10.1200/JCO.2015.62.3397
   HATHCOCK KS, 1994, J EXP MED, V180, P631, DOI 10.1084/jem.180.2.631
   Hato SV, 2012, ONCOIMMUNOLOGY, V1, P234, DOI 10.4161/onci.1.2.18126
   Heiss MM, 2010, INT J CANCER, V127, P2209, DOI 10.1002/ijc.25423
   Herzog Thomas J, 2006, Curr Oncol Rep, V8, P448, DOI 10.1007/s11912-006-0074-9
   Hodi FS, 2008, P NATL ACAD SCI USA, V105, P3005, DOI 10.1073/pnas.0712237105
   HOLLINGSWORTH HC, 1995, AM J PATHOL, V147, P33
   Hsu JY, 2009, BIODRUGS, V23, P289, DOI 10.2165/11317600-000000000-00000
   Hwang WT, 2012, GYNECOL ONCOL, V124, P192, DOI 10.1016/j.ygyno.2011.09.039
   Inaba T, 2009, GYNECOL ONCOL, V115, P185, DOI 10.1016/j.ygyno.2009.07.015
   Jager E, 2006, P NATL ACAD SCI USA, V103, P14453, DOI 10.1073/pnas.0606512103
   Kandalaft LE, 2012, J TRANSL MED, V10, DOI 10.1186/1479-5876-10-157
   Kohrt HE, 2012, IMMUNOTHERAPY-UK, V4, P511, DOI [10.2217/IMT.12.38, 10.2217/imt.12.38]
   Kraft A, 1999, CANCER-AM CANCER SOC, V85, P178
   Kreiter S, 2015, NATURE, V520, P692, DOI 10.1038/nature14426
   Lakshminarayanan V, 2012, P NATL ACAD SCI USA, V109, P261, DOI 10.1073/pnas.1115166109
   Larocca C, 2011, CANCER J, V17, P359, DOI 10.1097/PPO.0b013e3182325e63
   Leffers N, 2009, INT J CANCER, V125, P2104, DOI 10.1002/ijc.24597
   Lin CK, 2009, APMIS, V117, P162, DOI 10.1111/j.1600-0463.2008.00003.x
   Linke R, 2010, MABS-AUSTIN, V2, P129, DOI 10.4161/mabs.2.2.11221
   Lipson EJ, 2011, CLIN CANCER RES, V17, P6958, DOI 10.1158/1078-0432.CCR-11-1595
   Liu XD, 2010, BLOOD, V115, P3520, DOI 10.1182/blood-2009-09-246124
   Madan RA, 2007, EXPERT OPIN BIOL TH, V7, P543, DOI 10.1517/14712598.7.4.543
   Maine CJ, 2014, CANCER IMMUNOL IMMUN, V63, P215, DOI 10.1007/s00262-013-1503-x
   Mantovani A, 2002, TRENDS IMMUNOL, V23, P549, DOI 10.1016/S1471-4906(02)02302-5
   Matsushita H, 2012, NATURE, V482, P400, DOI 10.1038/nature10755
   Mendelsohn J, 2003, J CLIN ONCOL, V21, P2787, DOI 10.1200/JCO.2003.01.504
   Mohebtash M, 2011, CLIN CANCER RES, V17, P7164, DOI 10.1158/1078-0432.CCR-11-0649
   Morgan RA, 2006, SCIENCE, V314, P126, DOI 10.1126/science.1129003
   Morita T, 1999, ADV EXP MED BIOL, V467, P559
   Muller AJ, 2005, NAT MED, V11, P312, DOI 10.1038/nm1196
   Munn DH, 1999, J EXP MED, V189, P1363, DOI 10.1084/jem.189.9.1363
   Newton RC, 2012, J CLIN ONCOL, V30
   Nonaka H, 2011, INT J ONCOL, V38, P113, DOI 10.3892/ijo_00000830
   Odunsi K, 2003, CANCER RES, V63, P6076
   Odunsi K, 2012, P NATL ACAD SCI USA, V109, P5797, DOI 10.1073/pnas.1117208109
   Okamoto A, 2005, CLIN CANCER RES, V11, P6030, DOI 10.1158/1078-0432.CCR-04-2671
   Patel D, 2007, ANTICANCER RES, V27, P3355
   Perren TJ, 2011, NEW ENGL J MED, V365, P2484, DOI 10.1056/NEJMoa1103799
   Pujade-Lauraine E, 2014, J CLIN ONCOL, V32, P1302, DOI 10.1200/JCO.2013.51.4489
   Rahma OE, 2012, CANCER IMMUNOL IMMUN, V61, P373, DOI 10.1007/s00262-011-1100-9
   Ravishankar B, 2012, P NATL ACAD SCI USA, V109, P3909, DOI 10.1073/pnas.1117736109
   Reinartz S, 2004, CLIN CANCER RES, V10, P1580, DOI 10.1158/1078-0432.CCR-03-0056
   Ries CH, 2014, CANCER CELL, V25, P846, DOI 10.1016/j.ccr.2014.05.016
   Robbins PF, 2013, NAT MED, V19, P747, DOI 10.1038/nm.3161
   Robert C, 2014, LANCET, V384, P1109, DOI 10.1016/S0140-6736(14)60958-2
   ROSENBERG SA, 1988, NEW ENGL J MED, V319, P1676, DOI 10.1056/NEJM198812223192527
   Sabbatini P, 2012, CLIN CANCER RES, V18, P6497, DOI 10.1158/1078-0432.CCR-12-2189
   Schilder RJ, 2009, GYNECOL ONCOL, V113, P21, DOI 10.1016/j.ygyno.2008.12.003
   Schumacher TN, 2015, SCIENCE, V348, P69, DOI 10.1126/science.aaa4971
   Secord AA, 2008, GYNECOL ONCOL, V108, P493, DOI 10.1016/j.ygyno.2007.11.029
   Seiden MV, 2007, GYNECOL ONCOL, V104, P727, DOI 10.1016/j.ygyno.2006.10.019
   Seimetz D, 2010, CANCER TREAT REV, V36, P458, DOI 10.1016/j.ctrv.2010.03.001
   Sjoblom T, 2006, SCIENCE, V314, P268, DOI 10.1126/science.1133427
   Snyder A, 2014, NEW ENGL J MED, V371, P2189, DOI 10.1056/NEJMoa1406498
   Soliman HH, 2014, ONCOTARGET, V5, P8136, DOI 10.18632/oncotarget.2357
   Spear P, 2013, ONCOIMMUNOLOGY, V2, DOI 10.4161/onci.23564
   Spranger S, 2013, J IMMUNOTHER CANCER, V1, DOI 10.1186/2051-1426-1-16
   Steffensen KD, 2013, INT J GYNECOL CANCER, V23, P73, DOI 10.1097/IGC.0b013e3182775fae
   Takao M, 2007, ONCOL REP, V17, P1333
   Takikawa O, 2005, BIOCHEM BIOPH RES CO, V338, P12, DOI 10.1016/j.bbrc.2005.09.032
   Tanizaki Y, 2014, CANCER SCI, V105, P966, DOI 10.1111/cas.12445
   Uyttenhove C, 2003, NAT MED, V9, P1269, DOI 10.1038/nm934
   Valmori D, 2007, P NATL ACAD SCI USA, V104, P8947, DOI 10.1073/pnas.0703395104
   Van Allen EM, 2015, SCIENCE, V350, P207, DOI 10.1126/science.aad0095
   Vlad AM, 2010, CANCER IMMUNOL IMMUN, V59, P293, DOI 10.1007/s00262-009-0750-3
   Walters CL, 2013, GYNECOL ONCOL, V131, P493, DOI 10.1016/j.ygyno.2013.07.080
   Wang XP, 2006, J TRANSL MED, V4, DOI 10.1186/1479-5876-4-30
   Weidle UH, 2014, SEMIN ONCOL, V41, P653, DOI 10.1053/j.seminoncol.2014.08.004
   Yakirevich E, 2003, CLIN CANCER RES, V9, P6453
   Yuan JP, 2014, J HEMATOL ONCOL, V7, DOI 10.1186/1756-8722-7-15
   Zhang L, 2003, NEW ENGL J MED, V348, P203, DOI 10.1056/NEJMoa020177
   Zhang S, 2014, SCI REP-UK, V4, DOI 10.1038/srep04984
NR 108
TC 21
Z9 23
U1 0
U2 8
PU MOSBY-ELSEVIER
PI NEW YORK
PA 360 PARK AVENUE SOUTH, NEW YORK, NY 10010-1710 USA
SN 0147-0272
EI 1535-6345
J9 CURR PROB CANCER
JI Curr. Probl. Cancer
PD JAN-FEB
PY 2017
VL 41
IS 1
BP 48
EP 63
DI 10.1016/j.currproblcancer.2016.11.003
PG 16
WC Oncology
SC Oncology
GA ER5US
UT WOS:000398869800004
PM 28169004
DA 2021-05-03
ER

PT J
AU Yang, XQ
   Zhang, XH
   Wu, RR
   Huang, QC
   Jiang, Y
   Qin, JB
   Yao, F
   Jin, GH
   Zhang, YQ
AF Yang, Xiaoqing
   Zhang, Xinhua
   Wu, Rongrong
   Huang, Qicheng
   Jiang, Yao
   Qin, Jianbing
   Yao, Feng
   Jin, Guohua
   Zhang, Yuquan
TI DPPIV promotes endometrial carcinoma cell proliferation, invasion and
   tumorigenesis
SO ONCOTARGET
LA English
DT Article
DE endometrial carcinoma; dipeptidyl peptidase IV; sitagliptin;
   hypoxia-inducible factor 1 alpha; vascular endothelial growth factor A
ID DIPEPTIDYL-PEPTIDASE-IV; CANCER STEM-CELLS; ENDOTHELIAL GROWTH-FACTOR;
   INDUCIBLE FACTOR-I; COLORECTAL-CANCER; OVARIAN-CARCINOMA;
   PROSTATE-CANCER; HUMAN BREAST; EXPRESSION; HYPOXIA
AB Dipeptidyl peptidase IV (DPPIV), also known as CD26, is a 110-kDa cell surface glycoprotein expressed in various tissues. DPPIV reportedly plays a direct role in the progression of several human malignancies. DPPIV specific inhibitors are employed as anti-diabetics and could potentially be repurposed to enhance anti-tumor immunotherapies. In the present study, we investigated the correlation between DPPIV expression and tumor progression in endometrial carcinoma (EC). DPPIV overexpression altered cell morphology and stimulated cell proliferation, invasion and tumorigenesis in vitro and in vivo. These effects were abrogated by DPPIV knockdown or pharmacological inhibition using sitagliptin. DPPIV overexpression increased hypoxia-inducible factor 1a (HIF-1 alpha) and vascular endothelial growth factor A (VEGFA) expression to promote HIF-1 alpha-VEGFA signaling. Our results indicated that DPPIV accelerated endometrial carcinoma progression and that sitagliptin may be an effective anti-EC therapeutic.
C1 [Yang, Xiaoqing; Wu, Rongrong; Huang, Qicheng; Jiang, Yao; Yao, Feng; Zhang, Yuquan] Nantong Univ, Affiliated Hosp, Dept Obstet & Gynecol, Nantong 226006, Jiangsu, Peoples R China.
   [Zhang, Xinhua; Qin, Jianbing; Jin, Guohua] Nantong Univ, Dept Anat, Nantong 226000, Jiangsu, Peoples R China.
RP Zhang, YQ (corresponding author), Nantong Univ, Affiliated Hosp, Dept Obstet & Gynecol, Nantong 226006, Jiangsu, Peoples R China.; Jin, GH (corresponding author), Nantong Univ, Dept Anat, Nantong 226000, Jiangsu, Peoples R China.
EM jguohua@ntu.edu.cn; jsnt_zhangyuquan@163.com
FU Science and Technology Foundation of Nantong University for the Graduate
   Student [YKC15003]
FX This work was funded by a grant from the Science and Technology
   Foundation of Nantong University for the Graduate Student (NO.
   YKC15003). We thank PhD. Xiaojun Dang for excellent technical
   assistance.
CR Arscott WT, 2009, ONCOGENE, V28, P479, DOI 10.1038/onc.2008.402
   Baetta R, 2011, DRUGS, V71, P1441, DOI 10.2165/11591400-000000000-00000
   Beckenkamp A, 2015, PLOS ONE, V10, DOI 10.1371/journal.pone.0134305
   Boonacker E, 2003, EUR J CELL BIOL, V82, P53, DOI 10.1078/0171-9335-00302
   Cheng HC, 1998, J BIOL CHEM, V273, P24207, DOI 10.1074/jbc.273.37.24207
   Choi HJ, 2015, BRIT J PHARMACOL, V172, P5096, DOI 10.1111/bph.13274
   Chou E, 2002, CIRCULATION, V105, P373, DOI 10.1161/hc0302.102143
   Cordero OJ, 2009, CANCER IMMUNOL IMMUN, V58, P1725, DOI 10.1007/s00262-009-0728-1
   da Silva RB, 2015, NAT IMMUNOL, V16, P850, DOI 10.1038/ni.3201
   DANG NH, 1990, THE JOURNAL OF EXPER, V172, P649
   Davies S, 2015, BIOMED PHARMACOTHER, V71, P135, DOI 10.1016/j.biopha.2015.02.031
   Elf SE, 2014, CANCER-AM CANCER SOC, V120, P774, DOI 10.1002/cncr.28501
   Ellis LM, 2008, NAT REV CANCER, V8, P579, DOI 10.1038/nrc2403
   Fader AN, 2009, GYNECOL ONCOL, V114, P121, DOI 10.1016/j.ygyno.2009.03.039
   Fantozzi A, 2014, CANCER RES, V74, P1566, DOI 10.1158/0008-5472.CAN-13-1641
   Gunter MJ, 2008, CANCER EPIDEM BIOMAR, V17, P921, DOI 10.1158/1055-9965.EPI-07-2686
   Han JJ, 2015, GYNECOL ONCOL, V138, P668, DOI 10.1016/j.ygyno.2015.06.036
   Han XY, 2015, J HEMATOL ONCOL, V8, DOI 10.1186/s13045-014-0097-x
   Harkenrider MM, 2015, GYNECOL ONCOL, V136, P365, DOI 10.1016/j.ygyno.2014.12.036
   Havre PA, 2008, FRONT BIOSCI-LANDMRK, V13, P1634, DOI 10.2741/2787
   HOPSUHAV.VK, 1966, HISTOCHEMISTRY, V7, P197, DOI 10.1007/BF00577838
   IMAI K, 1992, HUM REPROD, V7, P1189, DOI 10.1093/oxfordjournals.humrep.a137824
   Ioffe YJ, 2012, GYNECOL ONCOL, V124, P340, DOI 10.1016/j.ygyno.2011.10.011
   JIN F, 1993, INT J CANCER, V53, P764, DOI 10.1002/ijc.2910530510
   Kajiyama H, 2002, CANCER RES, V62, P2753
   Kato K, 2012, ANTICANCER RES, V32, P2283
   Kazi AA, 2007, ENDOCRINOLOGY, V148, P2363, DOI 10.1210/en.2006-1394
   Khin EE, 2003, AM J OBSTET GYNECOL, V188, P670, DOI 10.1067/mob.2003.169
   Kimbro KS, 2006, ENDOCR-RELAT CANCER, V13, P739, DOI 10.1677/erc.1.00728
   Kyo S, 2011, CANCER LETT, V308, P123, DOI 10.1016/j.canlet.2011.05.015
   Lambeir AM, 2003, CRIT REV CL LAB SCI, V40, P209, DOI 10.1080/713609354
   Lamers D, 2011, DIABETES, V60, P1917, DOI 10.2337/db10-1707
   Leccia F, 2012, CYTOM PART A, V81A, P960, DOI 10.1002/cyto.a.22095
   Mizokami Y, 2004, INT J CANCER, V110, P652, DOI 10.1002/ijc.20183
   Molitoris KH, 2009, ENDOCRINOLOGY, V150, P5405, DOI 10.1210/en.2009-0884
   Mulvihill EE, 2014, ENDOCR REV, V35, P992, DOI 10.1210/er.2014-1035
   Nakamura M, 2010, HUM PATHOL, V41, P1516, DOI 10.1016/j.humpath.2010.05.006
   Nishikawa S, 2013, INT J ONCOL, V42, P1437, DOI 10.3892/ijo.2013.1837
   Ohnuma K, 2015, NAT IMMUNOL, V16, P791, DOI 10.1038/ni.3210
   Pang R, 2010, CELL STEM CELL, V6, P603, DOI 10.1016/j.stem.2010.04.001
   Pethiyagoda CL, 2001, CLIN EXP METASTAS, V18, P391, DOI 10.1023/A:1010930918055
   Pollak M, 2008, NAT REV CANCER, V8, P915, DOI 10.1038/nrc2536
   Pugh CW, 2003, NAT MED, V9, P677, DOI 10.1038/nm0603-677
   Quintero M, 2004, EJSO-EUR J SURG ONC, V30, P465, DOI 10.1016/j.ejso.2004.03.008
   Sarfstein R, 2013, PLOS ONE, V8, DOI 10.1371/journal.pone.0061537
   Sato T, 2005, CANCER RES, V65, P6950, DOI 10.1158/0008-5472.CAN-05-0647
   Schmandt RE, 2011, AM J OBSTET GYNECOL, V205, P518, DOI 10.1016/j.ajog.2011.05.042
   Sell H, 2013, DIABETES CARE, V36, P4083, DOI 10.2337/dc13-0496
   Shimomura Y, 2006, MOL HUM REPROD, V12, P491, DOI 10.1093/molehr/gal019
   Ushijima K, 2009, J GYNECOL ONCOL, V20, P67, DOI 10.3802/jgo.2009.20.2.67
   van der Zee M, 2015, CANCER RES, V75, P3608, DOI 10.1158/0008-5472.CAN-14-2498
   Werner Haim, 2009, Pediatr Endocrinol Rev, V7, P2
   Wesley UV, 2005, CANCER RES, V65, P1325, DOI 10.1158/0008-5472.CAN-04-1852
   Zhang MZ, 2015, ONCOL LETT, V10, P34, DOI 10.3892/ol.2015.3151
   Zhou J, 2013, TOXICOL LETT, V222, P139, DOI 10.1016/j.toxlet.2013.07.022
NR 55
TC 9
Z9 12
U1 0
U2 4
PU IMPACT JOURNALS LLC
PI ORCHARD PARK
PA 6666 E QUAKER ST, STE 1, ORCHARD PARK, NY 14127 USA
EI 1949-2553
J9 ONCOTARGET
JI Oncotarget
PD JAN 31
PY 2017
VL 8
IS 5
BP 8679
EP 8692
DI 10.18632/oncotarget.14412
PG 14
WC Oncology; Cell Biology
SC Oncology; Cell Biology
GA EJ5YP
UT WOS:000393295500125
PM 28060721
OA Green Published, Other Gold
DA 2021-05-03
ER

PT J
AU Wang, J
   Lee, JS
   Kirn, D
   Zhur, L
AF Wang, Jiao
   Lee, Jung Seok
   Kim, Dongin
   Zhu, Lin
TI Exploration of Zinc Oxide Nanoparticles as a Multitarget and
   Multifunctional Anticancer Nanomedicine
SO ACS APPLIED MATERIALS & INTERFACES
LA English
DT Article
DE zinc oxide nanoparticles; cancer stem cells; CD44; immunotherapy; drug
   resistance
ID CANCER STEM-CELLS; ZNO NANOPARTICLES; TARGETED THERAPIES;
   PANCREATIC-CANCER; OXIDATIVE STRESS; DRUG-RESISTANCE; DENDRITIC CELLS;
   OVARIAN-CANCER; IN-VITRO; TOXICITY
AB Because of the complexity of cancer, an ideal anticancer strategy is better to target both cancer cells and the tumor microenvironment. In this study, for the first time, we demonstrated that zinc oxide nanoparticles (ZnO NPs) were able to target multiple cell types of cancer, including cancer cells, cancer stem cells (CSCs), and macrophages, and simultaneously perform several key functions, including inhibition of cancer proliferation, sensitization of drug-resistant cancer, prevention of cancer recurrence and metastasis, and resuscitation of cancer immunosurveillance. As a nanocarrier, the chemotherapy drug, doxorubicin (Dox), could be loaded to ZnO NPs and the Dox-loaded ZnO NPs (ZnO/Dox) possessed excellent physicochemical and pH-responsive drug release properties. ZnO/Dox could be effectively internalized by both drug-sensitive and multidrug resistant (MDR) cancer cells and penetrate more efficiently through three-dimensional (3D) cancer cell spheroids compared with free Dox. As a cytotoxic agent, ZnO NPs were more efficient to kill MDR cancer cells. Interestingly, neither ZnO nor Dox showed high cytotoxicity in the 3D cancer cell spheroids, whereas ZnO/Dox showed remarkable synergistic anticancer effects. More importantly, we demonstrated that ZnO NPs could effectively downregulate CD44, a key CSC surface marker, and decrease the stemness of CSCs, leading to the sensitization of the Dox treatment, inhibition of the cancer cell adhesion and migration, and prevention of the tumor (3D cancer cell spheroid) formation. As an immunomodulator, ZnO NPs could protect macrophages from the Dox-induced toxicity and boost the Dox-induced macrophage polarization toward an M1-like phenotype. The macrophage-conditioned medium could promote the cancer cell apoptosis in both cancer cell monolayers and 3D spheroids. The findings in this study indicated that ZnO NPs were a multifunctional and multitarget nanocarrier and nanomedicine that would have more profound effects on cancer treatment.
C1 [Wang, Jiao; Kim, Dongin; Zhu, Lin] Texas A&M Univ, Hlth Sci Ctr, Dept Pharmaceut Sci, Irma Lerma Rangel Coll Pharm, Kingsville, TX 78363 USA.
   [Lee, Jung Seok] Yale Univ, Dept Biomed Engn, Sch Engn & Appl Sci, New Haven, CT 06511 USA.
RP Zhur, L (corresponding author), Texas A&M Univ, Hlth Sci Ctr, Dept Pharmaceut Sci, Irma Lerma Rangel Coll Pharm, Kingsville, TX 78363 USA.
EM lzhu@tamhsc.edu
RI Zhu, Lin/O-3440-2018
OI Zhu, Lin/0000-0002-4047-1726; Kim, Dongin/0000-0003-2078-6138
CR Ahamed M, 2011, NANOMED-NANOTECHNOL, V7, P904, DOI 10.1016/j.nano.2011.04.011
   Akhtar MJ, 2012, INT J NANOMED, V7, P845, DOI 10.2147/IJN.S29129
   Anders CB, 2015, NANOSCALE RES LETT, V10, DOI 10.1186/s11671-015-1158-y
   Andersson-Willman B, 2012, TOXICOL APPL PHARM, V264, P94, DOI 10.1016/j.taap.2012.07.021
   Antoine TE, 2016, J IMMUNOL, V196, P4566, DOI 10.4049/jimmunol.1502373
   Birge RB, 2016, CELL DEATH DIFFER, V23, P962, DOI 10.1038/cdd.2016.11
   Biswas SK, 2010, NAT IMMUNOL, V11, P889, DOI 10.1038/ni.1937
   Broker LE, 2005, CLIN CANCER RES, V11, P3155, DOI 10.1158/1078-0432.CCR-04-2223
   Cabral H, 2011, NAT NANOTECHNOL, V6, P815, DOI [10.1038/nnano.2011.166, 10.1038/NNANO.2011.166]
   Camp JT, 2011, MOL CANCER RES, V9, P3, DOI 10.1158/1541-7786.MCR-10-0372
   Chabner BA, 2005, NAT REV CANCER, V5, P65, DOI 10.1038/nrc1529
   Cheng WW, 2012, FEBS J, V279, P2047, DOI 10.1111/j.1742-4658.2012.08589.x
   Chia SL, 2015, SMALL, V11, P702, DOI 10.1002/smll.201401915
   Cho WS, 2011, PART FIBRE TOXICOL, V8, DOI 10.1186/1743-8977-8-27
   Dai Z, 2016, ACS APPL MATER INTER, V8, P12661, DOI 10.1021/acsami.6b03064
   Deng YX, 2013, INT J NANOMED, V8, P1835, DOI 10.2147/IJN.S43657
   Fang D, 2005, CANCER RES, V65, P9328, DOI 10.1158/0008-5472.CAN-05-1343
   Fang XJ, 2014, ONCOL REP, V31, P2735, DOI 10.3892/or.2014.3131
   Friedrich J, 2009, NAT PROTOC, V4, P309, DOI 10.1038/nprot.2008.226
   Fujihara J, 2015, J MED INVESTIG, V62, P45, DOI 10.2152/jmi.62.45
   Giovanni M, 2015, J HAZARD MATER, V297, P146, DOI 10.1016/j.jhazmat.2015.04.081
   Gojova A, 2007, ENVIRON HEALTH PERSP, V115, P403, DOI 10.1289/ehp.8497
   Hanley C, 2009, NANOSCALE RES LETT, V4, P1409, DOI 10.1007/s11671-009-9413-8
   Hariharan R, 2012, J PHOTOCH PHOTOBIO B, V116, P56, DOI 10.1016/j.jphotobiol.2012.08.008
   Heng BC, 2011, ARCH TOXICOL, V85, P1517, DOI 10.1007/s00204-011-0722-1
   Hsiao IL, 2013, J NANOPART RES, V15, DOI 10.1007/s11051-013-1829-5
   Huang GS, 2011, BIOMATERIALS, V32, P6929, DOI 10.1016/j.biomaterials.2011.05.092
   Huang KY, 2012, ACS NANO, V6, P4483, DOI 10.1021/nn301282m
   Jordan CT, 2006, NEW ENGL J MED, V355, P1253, DOI 10.1056/NEJMra061808
   Liufu S, 2004, POWDER TECHNOL, V145, P20, DOI 10.1016/j.powtec.2004.05.007
   Luo MD, 2014, NANOSCALE, V6, P5791, DOI 10.1039/c4nr00458b
   Mantovani A, 2002, TRENDS IMMUNOL, V23, P549, DOI 10.1016/S1471-4906(02)02302-5
   Muharnmad F, 2011, J AM CHEM SOC, V133, P8778, DOI 10.1021/ja200328s
   Neesse A, 2011, GUT, V60, P861, DOI 10.1136/gut.2010.226092
   Phuc PV, 2011, ONCOTARGETS THER, V4, P71, DOI 10.2147/OTT.S21431
   Premanathan M, 2011, NANOMED-NANOTECHNOL, V7, P184, DOI 10.1016/j.nano.2010.10.001
   Punnoose A, 2014, ACS SUSTAIN CHEM ENG, V2, P1666, DOI 10.1021/sc500140x
   Quail DF, 2013, NAT MED, V19, P1423, DOI 10.1038/nm.3394
   Restifo NP, 2016, NAT REV CANCER, V16, P121, DOI 10.1038/nrc.2016.2
   Reya T, 2001, NATURE, V414, P105, DOI 10.1038/35102167
   Roy R, 2014, INT IMMUNOL, V26, P159, DOI 10.1093/intimm/dxt053
   Saptarshi SR, 2015, J NANOBIOTECHNOL, V13, DOI 10.1186/s12951-015-0067-7
   Shah V, 2013, CLIN CANCER RES, V19, P6193, DOI 10.1158/1078-0432.CCR-13-1536
   Shurin GV, 2009, J IMMUNOL, V183, P137, DOI 10.4049/jimmunol.0900734
   Stuelten CH, 2010, STEM CELLS, V28, P649, DOI 10.1002/stem.324
   Takaishi S, 2009, STEM CELLS, V27, P1006, DOI 10.1002/stem.30
   Taratula O, 2006, J PHYS CHEM B, V110, P6506, DOI 10.1021/jp0570317
   Tredan O, 2007, J NATL CANCER I, V99, P1441, DOI 10.1093/jnci/djm135
   Vandebriel RJ, 2012, NANOTECHNOL SCI APPL, V5, P61, DOI 10.2147/NSA.S23932
   Vanneman M, 2012, NAT REV CANCER, V12, P237, DOI 10.1038/nrc3237
   Wang YH, 2015, ANGEW CHEM INT EDIT, V54, P536, DOI 10.1002/anie.201409519
   Washington CB, 2000, DRUG METAB DISPOS, V28, P1058
   Weber JS, 2015, J CLIN ONCOL, V33, P2092, DOI 10.1200/JCO.2014.60.0379
   Wells MA, 2012, NANOTOXICOLOGY, V6, P837, DOI 10.3109/17435390.2011.625131
   Widakowich C, 2007, ONCOLOGIST, V12, P1443, DOI 10.1634/theoncologist.12-12-1443
   Xia T, 2008, ACS NANO, V2, P2121, DOI 10.1021/nn800511k
   Xiong HM, 2013, ADV MATER, V25, P5329, DOI 10.1002/adma.201301732
   Yu M, 2012, CANCER CELL, V21, P327, DOI 10.1016/j.ccr.2012.03.002
   Zhang Y, 2013, CURR MOL MED, V13, P1633, DOI 10.2174/1566524013666131111130058
   Zhang ZY, 2013, ANGEW CHEM INT EDIT, V52, P4127, DOI 10.1002/anie.201300431
   Zhu H, 2006, STEM CELLS, V24, P928, DOI 10.1634/stemcells.2005-0186
   Zimmermann GR, 2007, DRUG DISCOV TODAY, V12, P34, DOI 10.1016/j.drudis.2006.11.008
   Zitvogel L, 2008, NAT REV IMMUNOL, V8, P59, DOI 10.1038/nri2216
NR 63
TC 50
Z9 53
U1 9
U2 57
PU AMER CHEMICAL SOC
PI WASHINGTON
PA 1155 16TH ST, NW, WASHINGTON, DC 20036 USA
SN 1944-8244
EI 1944-8252
J9 ACS APPL MATER INTER
JI ACS Appl. Mater. Interfaces
PD NOV 22
PY 2017
VL 9
IS 46
BP 39971
EP 39984
DI 10.1021/acsami.7b11219
PG 14
WC Nanoscience & Nanotechnology; Materials Science, Multidisciplinary
SC Science & Technology - Other Topics; Materials Science
GA FO2MY
UT WOS:000416614600015
PM 29076344
DA 2021-05-03
ER

PT J
AU Minor, DR
   Moores, SP
   Chan, JK
AF Minor, David R.
   Moores, Samantha P.
   Chan, John K.
TI Prolonged survival after intraperitoneal interleukin-2 immunotherapy for
   recurrent ovarian cancer
SO GYNECOLOGIC ONCOLOGY REPORTS
LA English
DT Article
C1 [Minor, David R.; Moores, Samantha P.] Calif Pacific Med Ctr Res Inst, 2200 Webster St,Suite 511, San Francisco, CA 94115 USA.
   [Chan, John K.] Palo Alto Med Fdn, Calif Pacific Med Ctr Res Inst, 3838 Calif St, San Francisco, CA 94118 USA.
RP Minor, DR (corresponding author), Calif Pacific Med Ctr Res Inst, 2200 Webster St,Suite 511, San Francisco, CA 94115 USA.
EM minord@sutterhealth.org; smoores8895@gmail.com;
   chanjohn@sutterhealth.org
CR Drerup JM, 2015, CURR TREAT OPTION ON, V16, DOI 10.1007/s11864-014-0317-1
   Edwards RP, 1997, J CLIN ONCOL, V15, P3399, DOI 10.1200/JCO.1997.15.11.3399
   Mantia-Smaldone Gina M, 2011, Cancer Manag Res, V3, P25, DOI 10.2147/CMR.S8759
   Schadendorf D, 2015, J CLIN ONCOL, V33, P1889, DOI 10.1200/JCO.2014.56.2736
   Vlad AM, 2010, CANCER IMMUNOL IMMUN, V59, P293, DOI 10.1007/s00262-009-0750-3
   Wei S, 2007, CANCER RES, V67, P7487, DOI 10.1158/0008-5472.CAN-07-0565
NR 6
TC 6
Z9 6
U1 0
U2 1
PU ELSEVIER SCIENCE INC
PI NEW YORK
PA 360 PARK AVE SOUTH, NEW YORK, NY 10010-1710 USA
SN 2352-5789
J9 GYNECOL ONCOL REP
JI Gynecol. Oncol. Rep.
PD NOV
PY 2017
VL 22
BP 43
EP 44
DI 10.1016/j.gore.2017.09.009
PG 2
WC Obstetrics & Gynecology
SC Obstetrics & Gynecology
GA FQ6YP
UT WOS:000418510300011
PM 29034306
OA DOAJ Gold, Green Published
DA 2021-05-03
ER

PT J
AU Monk, BJ
   Brady, MF
   Aghajanian, C
   Lankes, HA
   Rizack, T
   Leach, J
   Fowler, JM
   Higgins, R
   Hanjani, P
   Morgan, M
   Edwards, R
   Bradley, W
   Kolevska, T
   Foukas, P
   Swisher, EM
   Anderson, KS
   Gottardo, R
   Bryan, JK
   Newkirk, M
   Manjarrez, KL
   Mannel, RS
   Hershberg, RM
   Coukos, G
AF Monk, B. J.
   Brady, M. F.
   Aghajanian, C.
   Lankes, H. A.
   Rizack, T.
   Leach, J.
   Fowler, J. M.
   Higgins, R.
   Hanjani, P.
   Morgan, M.
   Edwards, R.
   Bradley, W.
   Kolevska, T.
   Foukas, P.
   Swisher, E. M.
   Anderson, K. S.
   Gottardo, R.
   Bryan, J. K.
   Newkirk, M.
   Manjarrez, K. L.
   Mannel, R. S.
   Hershberg, R. M.
   Coukos, G.
TI A phase 2, randomized, double-blind, placebo-controlled study of
   chemo-immunotherapy combination using motolimod with pegylated liposomal
   doxorubicin in recurrent or persistent ovarian cancer: a Gynecologic
   Oncology Group partners study
SO ANNALS OF ONCOLOGY
LA English
DT Article
DE Toll-like receptor 8; oncology; ovarian cancer; biomarkers;
   immunotherapy; motolimod
ID TUMOR-CELL DEATH; T-CELLS; IMMUNOGENICITY; PACLITAXEL; TOPOTECAN; TRIAL
AB Background: A phase 2, randomized, placebo-controlled trial was conducted in women with recurrent epithelial ovarian carcinoma to evaluate the efficacy and safety of motolimod-a Toll-like receptor 8 (TLR8) agonist that stimulates robust innate immune responses-combined with pegylated liposomal doxorubicin (PLD), a chemotherapeutic that induces immunogenic cell death.
   Patients and methods: Women with ovarian, fallopian tube, or primary peritoneal carcinoma were randomized 1 : 1 to receive PLD in combination with blinded motolimod or placebo. Randomization was stratified by platinum-free interval (<= 6 versus >6-12 months) and Gynecologic Oncology Group (GOG) performance status (0 versus 1). Treatment cycles were repeated every 28 days until disease progression.
   Results: The addition of motolimod to PLD did not significantly improve overall survival (OS; log rank one-sided P = 0.923, HR = 1.22) or progression-free survival (PFS; log rank one-sided P = 0.943, HR = 1.21). The combination was well tolerated, with no synergistic or unexpected serious toxicity. Most patients experienced adverse events of fatigue, anemia, nausea, decreased white blood cells, and constipation. In pre-specified subgroup analyses, motolimod-treated patients who experienced injection site reactions (ISR) had a lower risk of death compared with those who did not experience ISR. Additionally, pre-treatment in vitro responses of immune biomarkers to TLR8 stimulation predicted OS outcomes in patients receiving motolimod on study. Immune score (tumor infiltrating lymphocytes; TIL), TLR8 single-nucleotide polymorphisms, mutational status in BRCA and other DNA repair genes, and autoantibody biomarkers did not correlate with OS or PFS.
   Conclusions: The addition of motolimod to PLD did not improve clinical outcomes compared with placebo. However, subset analyses identified statistically significant differences in the OS of motolimod-treated patients on the basis of ISR and in vitro immune responses. Collectively, these data may provide important clues for identifying patients for treatment with immunomodulatory agents in novel combinations and/or delivery approaches.
C1 [Monk, B. J.] Creighton Univ, Sch Med, St Josephs Hosp, Arizona Oncol,US Oncol Network,Univ Arizona,Coll, Phoenix, AZ USA.
   [Brady, M. F.; Lankes, H. A.] Roswell Pk Canc Inst, GOG Fdn Stat & Data Ctr, Buffalo, NY 14263 USA.
   [Aghajanian, C.] Mem Sloan Kettering Canc Ctr, 1275 York Ave, New York, NY 10021 USA.
   [Aghajanian, C.] Weill Cornell Med Coll, New York, NY USA.
   [Rizack, T.] Brown Univ, Women & Infants Hosp, Alpert Med Sch, Providence, RI USA.
   [Leach, J.] Metrominnesota Community Oncol Res Consortium, Minneapolis, MN USA.
   [Fowler, J. M.] Ohio State Univ, Med Ctr, Columbus, OH 43210 USA.
   [Higgins, R.] Carolinas Med Ctr, Levine Canc Inst, Charlotte, NC 28203 USA.
   [Hanjani, P.] Abington Mem Hosp, Hanjani Inst Gynecol Oncol, Abington, PA 19001 USA.
   [Morgan, M.] Univ Penn Hlth Syst, Philadelphia, PA USA.
   [Edwards, R.] Univ Pittsburgh, Med Ctr, Pittsburgh, PA USA.
   [Bradley, W.] Med Coll Wisconsin, Milwaukee, WI 53226 USA.
   [Kolevska, T.] Kaiser Permanente Med Ctr Vallejo, Vallejo, CA USA.
   [Foukas, P.; Coukos, G.] Ludwig Inst Canc Res, Lausanne, Switzerland.
   [Swisher, E. M.] Univ Washington, Seattle, WA 98195 USA.
   [Anderson, K. S.] Arizona State Univ, Biodesign Inst, Tempe, AZ USA.
   [Gottardo, R.] Fred Hutchinson Canc Res Ctr, Vaccine & Infect Dis Div, 1124 Columbia St, Seattle, WA 98104 USA.
   [Bryan, J. K.; Newkirk, M.; Manjarrez, K. L.; Hershberg, R. M.] VentiRx Pharmaceut, Seattle, WA USA.
   [Mannel, R. S.] Oklahoma Univ, Coll Med, Oklahoma City, OK USA.
RP Monk, BJ (corresponding author), Creighton Univ, Univ Arizona, Coll Med,Sch Med,St Josephs Hosp, Arizona Oncol,US Oncol Network,Phoenix Biltmore C, 2222 E Highland Ave,Suite 400, Phoenix, AZ 85016 USA.
EM bradley.monk@usoncology.com
RI Foukas, Periklis/AAA-4034-2020; Coukos, George/ABG-7389-2020
OI Coukos, George/0000-0001-8813-7367
FU VentiRx Pharmaceuticals, Seattle, WA; NATIONAL CANCER INSTITUTEUnited
   States Department of Health & Human ServicesNational Institutes of
   Health (NIH) - USANIH National Cancer Institute (NCI) [P30CA008748]
   Funding Source: NIH RePORTER
FX This study was supported by VentiRx Pharmaceuticals, Seattle, WA. No
   grant number is applicable.
CR American Cancer Society, 2016, WHAT ARE KEY STAT OV
   Bohnsack O, 2014, ANN ONCOL         S4, V25, piv361, DOI DOI 10.1093/ANNONC/MDU342
   Buda A, 2004, BRIT J CANCER, V90, P2112, DOI 10.1038/sj.bjc.6601787
   Casares N, 2005, J EXP MED, V202, P1691, DOI 10.1084/jem.20050915
   Coleman RL, 2013, NAT REV CLIN ONCOL, V10, P211, DOI 10.1038/nrclinonc.2013.5
   Dietsch GN, 2016, PLOS ONE, V11, DOI 10.1371/journal.pone.0148764
   Dietsch GN, 2015, CLIN CANCER RES, V21, P5445, DOI 10.1158/1078-0432.CCR-15-0578
   Gabrilovich DI, 2012, NAT REV IMMUNOL, V12, P253, DOI 10.1038/nri3175
   Gordon AN, 2001, J CLIN ONCOL, V19, P3312, DOI 10.1200/JCO.2001.19.14.3312
   Homicsko K, 2015, J CLIN ONCOL, V33, P3987, DOI 10.1200/JCO.2015.63.7785
   Huinink WTB, 1997, J CLIN ONCOL, V15, P2183, DOI 10.1200/JCO.1997.15.6.2183
   Hwang WT, 2012, GYNECOL ONCOL, V124, P192, DOI 10.1016/j.ygyno.2011.09.039
   Kawai T, 2010, NAT IMMUNOL, V11, P373, DOI 10.1038/ni.1863
   Lawrence MS, 2013, NATURE, V499, P214, DOI 10.1038/nature12213
   Lu HL, 2012, CLIN CANCER RES, V18, P499, DOI 10.1158/1078-0432.CCR-11-1625
   Mittica G, 2016, INT J MOL SCI, V17, DOI 10.3390/ijms17071169
   Monk BJ, 2017, CLIN CANCER RES, V23, P1955, DOI 10.1158/1078-0432.CCR-16-1453
   Monk BJ, 2010, J CLIN ONCOL, V28, P3107, DOI 10.1200/JCO.2009.25.4037
   Morgan RJ, 2016, J NATL COMPR CANC NE, V14, P1134, DOI 10.6004/jnccn.2016.0122
   Mutch DG, 2007, J CLIN ONCOL, V25, P2811, DOI 10.1200/JCO.2006.09.6735
   National Cancer Institute, 2009, NIH PUBLICATION, V09-5410
   NIH National Cancer Institute, 2016, SEER STAT FACT SHEET
   Obeid M, 2007, NAT MED, V13, P54, DOI 10.1038/nm1523
   Sato E, 2005, P NATL ACAD SCI USA, V102, P18538, DOI 10.1073/pnas.0509182102
   Stephenson RM, 2013, CANCER IMMUNOL IMMUN, V62, P1347, DOI 10.1007/s00262-013-1437-3
   Vergote I, 2010, INT J GYNECOL CANCER, V20, P772, DOI 10.1111/IGC.0b013e3181daaf59
   Zhang L, 2003, NEW ENGL J MED, V348, P203, DOI 10.1056/NEJMoa020177
   Zitvogel L, 2010, CLIN CANCER RES, V16, P3100, DOI 10.1158/1078-0432.CCR-09-2891
NR 28
TC 24
Z9 24
U1 0
U2 9
PU OXFORD UNIV PRESS
PI OXFORD
PA GREAT CLARENDON ST, OXFORD OX2 6DP, ENGLAND
SN 0923-7534
EI 1569-8041
J9 ANN ONCOL
JI Ann. Oncol.
PD MAY
PY 2017
VL 28
IS 5
BP 996
EP 1004
DI 10.1093/annonc/mdx049
PG 9
WC Oncology
SC Oncology
GA ET4VQ
UT WOS:000400283600015
PM 28453702
OA Other Gold, Green Published
DA 2021-05-03
ER

PT J
AU Mesnage, SJL
   Auguste, A
   Genestie, C
   Dunant, A
   Pain, E
   Drusch, F
   Gouy, S
   Morice, P
   Bentivegna, E
   Lhomme, C
   Pautier, P
   Michels, J
   Le Formal, A
   Cheaib, B
   Adam, J
   Leary, AF
AF Mesnage, S. J. L.
   Auguste, A.
   Genestie, C.
   Dunant, A.
   Pain, E.
   Drusch, F.
   Gouy, S.
   Morice, P.
   Bentivegna, E.
   Lhomme, C.
   Pautier, P.
   Michels, J.
   Le Formal, A.
   Cheaib, B.
   Adam, J.
   Leary, A. F.
TI Neoadjuvant chemotherapy (NACT) increases immune infiltration and
   programmed death-ligand 1 (PD-L1) expression in epithelial ovarian
   cancer (EOC)
SO ANNALS OF ONCOLOGY
LA English
DT Article
DE epithelial ovarian cancer; tumour infiltrating lymphocytes; PD-L1;
   neoadjuvant chemotherapy
ID BREAST-CANCER; T-CELLS; FAVORABLE PROGNOSIS; ANTITUMOR-ACTIVITY;
   LYMPHOCYTES; MICROENVIRONMENT; ANTIBODY; STAGE; RATIO
AB Background: Lymphocytic infiltration at diagnosis is prognostic in EOC, however, the impact of NACT on tumour infiltrating lymphocytes (TILs) or PD-L1 expression remains poorly described.
   Patients and methods: Patients with EOC and sequential samples (pre-NACT, post-NACT or relapse) were retrospectively identified. TILs were evaluated on whole sections; stromal TILs (sTILs) scored as percentage of stromal area with high sTILs defined as >= 50%; intra-epithelial TILs (ieTILs) scored semi-quantitatively (0-3) with high ieTILs >= 2. A smaller number were available for PD-L1 evaluation, cut-off for positivity was >= 5% staining.
   Results: sTILs were detected in all tumours at diagnosis (range 2-90%, median 20%), with 22% (25/113) showing high sTILs. Among evaluable paired pre/post-NACT samples (N = 83), an overall increase in median sTILs from 20% to 30% was seen following NACT (P = 0.0005); individually the impact of NACT varied with sTILs increasing in 51% (42/83), decreasing in 25%, and stable in 24%. Post-NACT sTILs were predictive of platinum-free interval (PFI), patients with PFI >= 6 months had significantly higher post-NACT sTILs (sTILs 28% versus 18% for PFI <6 months, P = 0.026); pre-NACT sTILS were not predictive. At diagnosis, 23% showed high ieTILs, and following NACT 33% showed increasing ieTILs. Proportion of tumours with PD-L1-positive immune cells was 30% (15/50) pre-NACT and 53% (27/51) post-NACT (P = 0.026). Among paired tumours, 63% of PD-L1-negative tumours became positive after NACT, furthermore cisplatin induced PD-L1 expression in PD-L1-negative EOC cell lines. On multivariate analysis, high sTILs both pre- and post-NACT were independent prognostic factors for progression-free survival (PFS) (HR 0.49, P = 0.02 and HR 0.60, P = 0.05, respectively). No prognostic impact of ieTILs or PD-L1 expression was detected.
   Conclusions: In EOC, sTILs levels are prognostic at diagnosis and remain prognostic after NACT. TILs and PD-L1 expression increase following NACT. Evaluation of immune parameters in the post-NACT tumour may help select patients for immunotherapy trials.
C1 [Mesnage, S. J. L.; Auguste, A.; Genestie, C.; Pain, E.; Le Formal, A.; Adam, J.; Leary, A. F.] Gustave Roussy Canc Ctr, INSERM Gynaecol Tumours U981, Villejuif, France.
   [Auguste, A.; Le Formal, A.; Leary, A. F.] Univ Paris Sud, Fac Sci, Orsay, France.
   [Genestie, C.; Adam, J.] Gustave Roussy Canc Ctr, Dept Biopathol, Villejuif, France.
   [Dunant, A.] Gustave Roussy Canc Ctr, Dept Biostat, Villejuif, France.
   [Drusch, F.] Gustave Roussy Canc Ctr, Translat Res & Histocytopathol Lab, Villejuif, France.
   [Gouy, S.; Morice, P.; Bentivegna, E.] Gustave Roussy Canc Ctr, Dept Surg, Villejuif, France.
   [Lhomme, C.; Pautier, P.; Michels, J.; Cheaib, B.; Leary, A. F.] Gustave Roussy Canc Ctr, Dept Oncol, Villejuif, France.
RP Leary, AF (corresponding author), Univ Paris Sud, Gustave Roussy Canc Ctr, Dept Med Oncol, INSERM Gynaecol Tumours U981, 114 Rue Edouard Vaillant, Villejuif, France.
EM alexandra.leary@gustaveroussy.fr
RI Michels, Judith/Q-5693-2018
OI Michels, Judith/0000-0002-9640-0222; Morice,
   Philippe/0000-0003-0579-9993; Auguste, Aurelie/0000-0001-5115-0218;
   leary, alexandra/0000-0002-2043-2244
FU French National Institute of Cancer; Fondation ARC pour la Recherche sur
   le CancerFondation ARC pour la Recherche sur le Cancer; Goldman Sachs
   New Zealand Foundation; Auckland Medical Research Foundation; Genesis
   Oncology Trust
FX This work was supported by a research grant from the French National
   Institute of Cancer and Fondation ARC pour la Recherche sur le Cancer.
   PhD funding is supported by Goldman Sachs New Zealand Foundation,
   Auckland Medical Research Foundation, and Genesis Oncology Trust
   (S.J.L.M.). No grant number is applicable.
CR Adams S, 2014, J CLIN ONCOL, V32, P2959, DOI 10.1200/JCO.2013.55.0491
   Bohm S, 2016, CLIN CANCER RES, V22, P3025, DOI 10.1158/1078-0432.CCR-15-2657
   Clarke B, 2009, MODERN PATHOL, V22, P393, DOI 10.1038/modpathol.2008.191
   Coukos G, 2016, ANN ONCOL, V27, P11, DOI 10.1093/annonc/mdw084
   Denkert C, 2015, J CLIN ONCOL, V33, P983, DOI 10.1200/JCO.2014.58.1967
   Dieci MV, 2014, ANN ONCOL, V25, P611, DOI 10.1093/annonc/mdt556
   Hamanishi J, 2007, P NATL ACAD SCI USA, V104, P3360, DOI 10.1073/pnas.0611533104
   Hamanishi J, 2015, J CLIN ONCOL, V33, P4015, DOI 10.1200/JCO.2015.62.3397
   Herbst RS, 2014, NATURE, V515, P563, DOI 10.1038/nature14011
   Hwang WT, 2012, GYNECOL ONCOL, V124, P192, DOI 10.1016/j.ygyno.2011.09.039
   Loi S, 2013, J CLIN ONCOL, V31, P860, DOI 10.1200/JCO.2011.41.0902
   McShane LM, 2005, J CLIN ONCOL, V23, P9067, DOI 10.1200/JCO.2004.01.0454
   Peng J, 2015, CANCER RES, V75, P5034, DOI 10.1158/0008-5472.CAN-14-3098
   Polcher M, 2010, CANCER IMMUNOL IMMUN, V59, P909, DOI 10.1007/s00262-010-0817-1
   Romano E, 2015, J IMMUNOTHER CANCER, V3, DOI 10.1186/s40425-015-0059-z
   Salgado R, 2015, ANN ONCOL, V26, P259, DOI 10.1093/annonc/mdu450
   Sato E, 2005, P NATL ACAD SCI USA, V102, P18538, DOI 10.1073/pnas.0509182102
   Shimizu Y, 1998, CANCER-AM CANCER SOC, V82, P893, DOI 10.1002/(SICI)1097-0142(19980301)82:5<893::AID-CNCR14>3.0.CO;2-W
   Tumeh PC, 2014, NATURE, V515, P568, DOI 10.1038/nature13954
   Vergote I, 2010, NEW ENGL J MED, V363, P943, DOI 10.1056/NEJMoa0908806
   Webb JR, 2016, GYNECOL ONCOL, V141, P293, DOI 10.1016/j.ygyno.2016.03.008
   Wouters MCA, 2016, CLIN CANCER RES, V22, P714, DOI 10.1158/1078-0432.CCR-15-1617
NR 22
TC 63
Z9 73
U1 0
U2 7
PU OXFORD UNIV PRESS
PI OXFORD
PA GREAT CLARENDON ST, OXFORD OX2 6DP, ENGLAND
SN 0923-7534
EI 1569-8041
J9 ANN ONCOL
JI Ann. Oncol.
PD MAR
PY 2017
VL 28
IS 3
BP 651
EP 657
DI 10.1093/annonc/mdw625
PG 7
WC Oncology
SC Oncology
GA EP3RT
UT WOS:000397300100033
PM 27864219
OA Bronze
DA 2021-05-03
ER

PT J
AU Felices, M
   Chu, S
   Kodal, B
   Bendzick, L
   Ryan, C
   Lenvik, AJ
   Boylan, KLM
   Wong, HC
   Skubitz, APN
   Miller, JS
   Geller, MA
AF Felices, M.
   Chu, S.
   Kodal, B.
   Bendzick, L.
   Ryan, C.
   Lenvik, A. J.
   Boylan, K. L. M.
   Wong, H. C.
   Skubitz, A. P. N.
   Miller, J. S.
   Geller, M. A.
TI IL-15 super-agonist (ALT-803) enhances natural killer (NK) cell function
   against ovarian cancer
SO GYNECOLOGIC ONCOLOGY
LA English
DT Article
DE Immunotherapy; Ovarian cancer; IL-15 super-agonist; Natural killer cells
ID TUMOR-INFILTRATING LYMPHOCYTES; T-CELLS; ANTITUMOR IMMUNITY;
   IMMUNOTHERAPY; CARCINOMA; CYTOKINE; THERAPY; IMMUNOSURVEILLANCE;
   ACTIVATION; BIOLOGY
AB Objective. Natural killer (NK) cells represent a powerful immunotherapeutic target as they lyse tumors directly, do not require differentiation, and can elicit potent inflammatory responses. The objective of these studies was to use an IL-15 super-agonist complex, ALT-803 (Altor BioScience Corporation), to enhance the function of both normal and ovarian cancer patient derived NK cells by increasing cytotoxicity and cytokine production.
   Methods. NK cell function from normal donor peripheral blood mononuclear cells (PBMCs) and ovarian cancer patient ascites was assessed using flow cytometry and chromium release assays ALT-803 stimulation. To evaluate the ability of ALT-803 to enhance NK cell function in vivo against ovarian cancer, we used a MA148-luc ovarian cancer NOD scid gamma (NSG) xenogeneic mouse model with transferred human NK cells.
   Results. ALT-803 potently enhanced functionality of NK cells against all ovarian cancer cell lines with significant increases seen in CD107a, IFN gamma and TNF alpha expression depending on target cell line. Function was also rescued in NK cells derived from ovarian cancer patient ascites. Finally, only animals treated with intraperitoneal ALT-803 displayed an NK dependent significant decrease in tumor.
   Conclusions. ALT-803 enhances NK cell cytotoxicity against ovarian cancer in vitro and in vivo and is able to rescue functionality of NK cells derived from ovarian cancer patient ascites. These findings suggest that ALT-803 has the potential to enhance NK cell-based immunotherapeutic approaches for the treatment of ovarian cancer. (C) 2017 Elsevier Inc. All rights reserved.
C1 [Felices, M.; Chu, S.; Kodal, B.; Lenvik, A. J.; Miller, J. S.] Univ Minnesota, Dept Med, Div Hematol Oncol & Transplantat, Box 736 UMHC, Minneapolis, MN 55455 USA.
   [Bendzick, L.; Ryan, C.; Skubitz, A. P. N.; Geller, M. A.] Univ Minnesota, Dept Obstet Gynecol & Womens Hlth, Div Gynecol Oncol, Minneapolis, MN USA.
   [Boylan, K. L. M.; Skubitz, A. P. N.] Univ Minnesota, Dept Lab Med & Pathol, Minneapolis, MN USA.
   [Wong, H. C.] Altor BioSci Corp, Miramar, FL USA.
RP Felices, M (corresponding author), Univ Minnesota, Div Hematol Oncol & Transplantat, Masonic Canc Res Ctr, Room 660A,425 E River Rd, Minneapolis, MN 55455 USA.
EM mfelices@umn.edu
OI Skubitz, Amy/0000-0003-4672-3450
FU National Cancer InstituteUnited States Department of Health & Human
   ServicesNational Institutes of Health (NIH) - USANIH National Cancer
   Institute (NCI) [R35 CA197292]; Minnesota Ovarian Cancer Alliance
   (MOCA); Mayo Clinic Ovarian Cancer SPORE [P50 CA136393]; American Cancer
   SocietyAmerican Cancer Society [RSG-14-151-01-CCE]; NATIONAL CANCER
   INSTITUTEUnited States Department of Health & Human ServicesNational
   Institutes of Health (NIH) - USANIH National Cancer Institute (NCI)
   [P01CA111412, P30CA077598, R35CA197292, P50CA136393] Funding Source: NIH
   RePORTER; NATIONAL CENTER FOR ADVANCING TRANSLATIONAL SCIENCESUnited
   States Department of Health & Human ServicesNational Institutes of
   Health (NIH) - USANIH National Center for Advancing Translational
   Sciences (NCATS) [UL1TR000114] Funding Source: NIH RePORTER; NATIONAL
   HEART, LUNG, AND BLOOD INSTITUTEUnited States Department of Health &
   Human ServicesNational Institutes of Health (NIH) - USANIH National
   Heart Lung & Blood Institute (NHLBI) [R01HL122216] Funding Source: NIH
   RePORTER
FX Research was supported by funding from the National Cancer Institute
   (R35 CA197292), the Minnesota Ovarian Cancer Alliance (MOCA) (Geller, M)
   "NM Cell Immunotherapy for Ovarian Cancer", Mayo Clinic Ovarian Cancer
   SPORE (P50 CA136393), and by a Research Scholar Grant,
   (RSG-14-151-01-CCE) from the American Cancer Society.
CR Bachanova Veronika, 2014, Critical Reviews in Oncogenesis, V19, P133
   Belisle JA, 2007, IMMUNOLOGY, V122, P418, DOI 10.1111/j.1365-2567.2007.02660.x
   Burleson KM, 2006, J TRANSL MED, V4, DOI 10.1186/1479-5876-4-6
   Carlsten M, 2007, CANCER RES, V67, P1317, DOI 10.1158/0008-5472.CAN-06-2264
   Conlon KC, 2015, J CLIN ONCOL, V33, P74, DOI 10.1200/JCO.2014.57.3329
   Davis ZB, 2015, CANCER J, V21, P486, DOI 10.1097/PPO.0000000000000156
   Dunn GP, 2004, IMMUNITY, V21, P137, DOI 10.1016/j.immuni.2004.07.017
   Dunn GP, 2004, ANNU REV IMMUNOL, V22, P329, DOI 10.1146/annurev.immunol.22.012703.104803
   Farag SS, 2006, BLOOD REV, V20, P123, DOI 10.1016/j.blre.2005.10.001
   Felices M, 2016, METHODS MOL BIOL, V1441, P333, DOI 10.1007/978-1-4939-3684-7_28
   Foley B, 2014, IMMUNOL REV, V258, P45, DOI 10.1111/imr.12157
   Foley B, 2011, BLOOD, V118, P2784, DOI 10.1182/blood-2011-04-347070
   FUMITA Y, 1984, AM J REPROD IMMUNOL, V6, P175, DOI 10.1111/j.1600-0897.1984.tb00133.x
   Galic V, 2013, CURR CANCER DRUG TAR, V13, P698, DOI 10.2174/15680096113139990002
   Gammaitoni L, 2014, EXPERT OPIN BIOL TH, V14, P1259, DOI 10.1517/14712598.2014.918099
   Geller MA, 2013, CYTOTHERAPY, V15, P1297, DOI 10.1016/j.jcyt.2013.05.022
   Geller MA, 2011, CYTOTHERAPY, V13, P98, DOI 10.3109/14653249.2010.515582
   Geller MA, 2010, INT J GYNECOL CANCER, V20, P918, DOI 10.1111/IGC.0b013e3181e5c442
   Giuntoli RL, 2009, ANTICANCER RES, V29, P2875
   Gubbels JAA, 2010, MOL CANCER, V9, DOI 10.1186/1476-4598-9-11
   Hamanishi J, 2015, J CLIN ONCOL, V33, P4015, DOI 10.1200/JCO.2015.62.3397
   Jemal A, 2010, CA-CANCER J CLIN, V60, P277, DOI 10.3322/caac.20073
   Kandalaft LE, 2011, J CLIN ONCOL, V29, P925, DOI 10.1200/JCO.2009.27.2369
   Kobayashi H, 2005, BLOOD, V105, P721, DOI 10.1182/blood-2003-12-4187
   Krockenberger M, 2008, J IMMUNOL, V180, P7338, DOI 10.4049/jimmunol.180.11.7338
   Lin A, 2007, ANN ONCOL, V18, P1804, DOI 10.1093/annonc/mdm356
   Lukesova S, 2015, WSPOLCZESNA ONKOL, V19, P290, DOI 10.5114/wo.2015.54388
   Mandai M, 2016, CLIN CANCER RES, V22, P2329, DOI 10.1158/1078-0432.CCR-16-0224
   Nunez-Cruz S, 2013, METHODS MOL BIOL, V1049, P425, DOI 10.1007/978-1-62703-547-7_32
   Oh S, 2004, P NATL ACAD SCI USA, V101, P15154, DOI 10.1073/pnas.0406649101
   ONSRUD M, 1986, GYNECOL ONCOL, V23, P316, DOI 10.1016/0090-8258(86)90132-0
   Patankar MS, 2005, GYNECOL ONCOL, V99, P704, DOI 10.1016/j.ygyno.2005.07.030
   Patidar M, 2016, CYTOKINE GROWTH F R, V31, P49, DOI 10.1016/j.cytogfr.2016.06.001
   Pilipow K, 2015, CANCER RES, V75, P5187, DOI 10.1158/0008-5472.CAN-15-1498
   Rajagopalan S, 1999, J EXP MED, V189, P1093, DOI 10.1084/jem.189.7.1093
   Rajagopalan S, 2014, CELL MOL IMMUNOL, V11, P460, DOI 10.1038/cmi.2014.53
   Rautela J, 2017, CURR OPIN IMMUNOL, V44, P1, DOI 10.1016/j.coi.2016.10.004
   Rosenberg SA, 2014, J IMMUNOL, V192, P5451, DOI 10.4049/jimmunol.1490019
   Santin AD, 2001, GYNECOL OBSTET INVES, V51, P254, DOI 10.1159/000058060
   Sato E, 2005, P NATL ACAD SCI USA, V102, P18538, DOI 10.1073/pnas.0509182102
   Stringaris K, 2014, HAEMATOLOGICA, V99, P836, DOI 10.3324/haematol.2013.087536
   Tomsova M, 2008, GYNECOL ONCOL, V108, P415, DOI 10.1016/j.ygyno.2007.10.016
   Tran E, 2010, PLOS ONE, V5, DOI 10.1371/journal.pone.0015625
   Vivier E, 2012, NAT REV IMMUNOL, V12, P239, DOI 10.1038/nri3174
   Zhang L, 2003, NEW ENGL J MED, V348, P203, DOI 10.1056/NEJMoa020177
NR 45
TC 47
Z9 49
U1 0
U2 13
PU ACADEMIC PRESS INC ELSEVIER SCIENCE
PI SAN DIEGO
PA 525 B ST, STE 1900, SAN DIEGO, CA 92101-4495 USA
SN 0090-8258
EI 1095-6859
J9 GYNECOL ONCOL
JI Gynecol. Oncol.
PD JUN
PY 2017
VL 145
IS 3
BP 453
EP 461
DI 10.1016/j.ygyno.2017.02.028
PG 9
WC Oncology; Obstetrics & Gynecology
SC Oncology; Obstetrics & Gynecology
GA EY4WE
UT WOS:000403977500007
PM 28236454
OA Green Accepted
DA 2021-05-03
ER

PT J
AU Ghosh, D
   Khajanchi, S
   Mangiarotti, S
   Denis, F
   Dana, SK
   Letellier, C
AF Ghosh, Dibakar
   Khajanchi, Subhas
   Mangiarotti, Sylvain
   Denis, Fabrice
   Dana, Syamal K.
   Letellier, Christophe
TI How tumor growth can be influenced by delayed interactions between
   cancer cells and the microenvironment?
SO BIOSYSTEMS
LA English
DT Article
DE Cancer model; Tumor micro-environment; Delayed system; Chaos; Template
ID BIFURCATION-ANALYSIS; DIFFERENTIAL EQUATIONS; IMMUNE INTERACTION;
   NONLINEAR MODELS; ROSSLER SYSTEM; OVARIAN-CANCER; BREAST-CANCER;
   IMMUNOTHERAPY; CHEMOTHERAPY; STABILITY
AB Although recent advances in oncology emphasized the role of microenvironment in tumor growth, the role of delays for modeling tumor growth is still uncertain. In this paper, we considered a model, describing the interactions of tumor cells with their microenvironment made of immune cells and host cells, in which we inserted, as suggested by the clinicians, two time delays, one in the interactions between tumor cells and immune cells and, one in the action of immune cells on tumor cells. We showed analytically that the singular point associated with the co-existence of the three cell populations loses its stability via a Hopf bifurcation. We analytically calculated a range of the delays over which tumor cells are inhibited by immune cells and over which a period-1 limit cycle induced by this Hopf bifurcation is observed. By using a global modeling technique, we investigated how the dynamics observed with two delays can be reproduced by a similar model without delays. The effects of these two delays were thus interpreted in terms of interactions between the cell populations. (C) 2017 Elsevier B.V. All rights reserved.
C1 [Ghosh, Dibakar] Indian Stat Inst, Phys & Appl Math Unit, 203 BT Rd, Kolkata 700108, India.
   [Khajanchi, Subhas] Bankura Univ, Dept Math, Bankura 722155, W Bengal, India.
   [Mangiarotti, Sylvain] UPS, CNRS, Ctr Etud Spatiales Biosphere, CNES,IRD,Observ Midi Pyrenees, 18 Ave E Belin, F-31400 Toulouse, France.
   [Denis, Fabrice] Ctr Jean Bernard, 9 Rue Beauverger, F-72000 Le Mans, France.
   [Dana, Syamal K.] CSIR Indian Inst Chem Biol, Kolkata 700032, India.
   [Letellier, Christophe] Normandie Univ, CORIA, Ave Univ, F-76800 St Etienne Du Rouvray, France.
RP Khajanchi, S (corresponding author), Bankura Univ, Dept Math, Bankura 722155, W Bengal, India.
EM dibakar@isical.ac.in; subhaskhajanchi@gmail.com
RI Letellier, Christophe/AAC-1877-2019; Khajanchi, Subhas/X-1271-2019;
   Denis, Fabrice/T-7965-2019
OI Letellier, Christophe/0000-0003-3603-394X; Khajanchi,
   Subhas/0000-0002-6533-1121
CR AGUIRRE LA, 1995, PHYSICA D, V80, P26, DOI 10.1016/0167-2789(95)90053-5
   Aguirre LA, 2001, PHYSICA D, V158, P1, DOI 10.1016/S0167-2789(01)00313-X
   Aguirre LA, 2009, MATH PROBL ENG, V2009, DOI 10.1155/2009/238960
   Banerjee S, 2015, PLOS ONE, V10, DOI 10.1371/journal.pone.0123611
   Bi P, 2014, CHAOS, V24, DOI 10.1063/1.4870363
   Bi P, 2013, SIAM J APPL DYN SYST, V12, P1847, DOI 10.1137/120887898
   Bissell MJ, 2011, NAT MED, V17, P320, DOI 10.1038/nm.2328
   Bochet L, 2011, BIOCHEM BIOPH RES CO, V411, P102, DOI 10.1016/j.bbrc.2011.06.101
   Brahmer J, 2015, NEW ENGL J MED, V373, P123, DOI 10.1056/NEJMoa1504627
   Brahmer JR, 2012, NEW ENGL J MED, V366, P2455, DOI 10.1056/NEJMoa1200694
   Byrne HM, 1997, MATH BIOSCI, V144, P83, DOI 10.1016/S0025-5564(97)00023-0
   Chan KS, 2012, CELL DEATH DIS, V3, DOI 10.1038/cddis.2012.148
   Chaplain M. A. J., 1999, MATH MODELS METHODS, V9
   Chew V, 2012, J ONCOL, V2012, DOI 10.1155/2012/608406
   Cooke D, 1986, FUNKC EKVACIOJ, V29, P77
   Crutchfield J. P., 1987, Complex Systems, V1, P417
   d'Onofrio A, 2005, PHYSICA D, V208, P220, DOI 10.1016/j.physd.2005.06.032
   d'Onofrio A, 2004, MATH BIOSCI, V191, P159, DOI 10.1016/j.mbs.2004.06.003
   d'Onofrio A, 2010, MATH COMPUT MODEL, V51, P572, DOI 10.1016/j.mcm.2009.11.005
   de Pillis LG, 2006, J THEOR BIOL, V238, P841, DOI 10.1016/j.jtbi.2005.06.037
   De Pillis LG, 2003, MATH COMPUT MODEL, V37, P1221, DOI 10.1016/S0895-7177(03)00133-X
   Diekmann O., 1995, DELAY EQUATIONS
   Dieudonne J., 1960, FDN MODERN ANAL
   Drake CG, 2006, ADV IMMUNOL, V90, P51, DOI 10.1016/S0065-2776(06)90002-9
   Eftimie R, 2011, B MATH BIOL, V73, P2, DOI 10.1007/s11538-010-9526-3
   FOLKMAN J, 1995, NAT MED, V1, P27, DOI 10.1038/nm0195-27
   FREEDMAN HI, 1983, B MATH BIOL, V45, P991, DOI 10.1007/BF02458826
   Fridman WH, 2013, CANCER MICROENVIRON, V6, P117, DOI 10.1007/s12307-012-0124-9
   Galach M., 2003, International Journal of Applied Mathematics and Computer Science, V13, P395
   Garcia-Barros M, 2003, SCIENCE, V300, P1155, DOI 10.1126/science.1082504
   Gilmore R., 2002, TOPOLOGY CHAOS
   GOUESBET G, 1994, PHYS REV E, V49, P4955, DOI 10.1103/PhysRevE.49.4955
   Hale J.K., 1993, INTRO FUNCTIONAL DIF
   HALE JK, 1988, J COMPUT PHYS, V77, P221, DOI 10.1016/0021-9991(88)90164-7
   Hassard B.D., 1981, THEORY APPL HOPF BIF
   Hatzikirou H, 2015, J R SOC INTERFACE, V12, DOI 10.1098/rsif.2015.0439
   Heun K., 1900, Z MATH PHYS, V45, P23
   Itik M, 2010, INT J BIFURCAT CHAOS, V20, P71, DOI 10.1142/S0218127410025417
   Khajanchi S, 2014, APPL MATH COMPUT, V248, P652, DOI 10.1016/j.amc.2014.10.009
   Kirschner D, 1998, J MATH BIOL, V37, P235, DOI 10.1007/s002850050127
   Klein G, 2014, SEMIN CANCER BIOL, V25, P10, DOI 10.1016/j.semcancer.2014.01.001
   KUZNETSOV VA, 1994, B MATH BIOL, V56, P295, DOI 10.1016/S0092-8240(05)80260-5
   Lainscsek C, 2003, PHYS LETT A, V314, P409, DOI 10.1016/S0375-9601(03)00912-5
   Lainscsek CSM, 2001, PHYS REV E, V64, DOI 10.1103/PhysRevE.64.016206
   Laurent A, 2005, CANCER RES, V65, P948
   Letellier C, 2013, J THEOR BIOL, V322, P7, DOI 10.1016/j.jtbi.2013.01.003
   LETELLIER C, 1995, CHAOS, V5, P271, DOI 10.1063/1.166076
   Li HC, 2007, J CELL BIOCHEM, V101, P805, DOI 10.1002/jcb.21159
   Malanchi I, 2012, NATURE, V481, P85, DOI 10.1038/nature10694
   Mangiarotti S, 2012, PHYS REV E, V86, DOI 10.1103/PhysRevE.86.046205
   Mangiarotti S, 2015, CHAOS SOLITON FRACT, V81, P184, DOI 10.1016/j.chaos.2015.09.014
   Mangiarotti S, 2014, CHAOS, V24, DOI 10.1063/1.4882376
   Mao Y, 2013, CANCER METAST REV, V32, P303, DOI 10.1007/s10555-012-9415-3
   MAYER H, 1995, CHAOS, V5, P155, DOI 10.1063/1.166098
   Mellman I, 2011, NATURE, V480, P480, DOI 10.1038/nature10673
   Merlo LMF, 2006, NAT REV CANCER, V6, P924, DOI 10.1038/nrc2013
   MIZOGUCHI H, 1992, SCIENCE, V258, P1795, DOI 10.1126/science.1465616
   Myrberg P. J., 1962, J MATH PURE APPL, V41, P339
   Norrby K, 2014, APMIS, V122, P565, DOI 10.1111/apm.12201
   Piotrowska MJ, 2016, COMMUN NONLINEAR SCI, V34, P185, DOI 10.1016/j.cnsns.2015.10.022
   Pujade-Lauraine E, 2014, J CLIN ONCOL, V32, P1302, DOI 10.1200/JCO.2013.51.4489
   Quail DF, 2013, NAT MED, V19, P1423, DOI 10.1038/nm.3394
   Reppas AI, 2016, VIRULENCE, V7, P174, DOI 10.1080/21505594.2015.1076614
   Rosalie R., 2013, J PHYS A, V46
   Ruan SG, 2003, DYNAM CONT DIS SER A, V10, P863
   Schatzman M., 2002, NUMERICAL ANAL MATH
   Schuch Gunter, 2002, Angiogenesis, V5, P181, DOI 10.1023/A:1023893931057
   Seruga B, 2008, NAT REV CANCER, V8, P887, DOI 10.1038/nrc2507
   Stockler MR, 2014, J CLIN ONCOL, V32, P1309, DOI 10.1200/JCO.2013.51.4240
   Sun Y, 2012, NAT MED, V18, P1359, DOI 10.1038/nm.2890
   Topalian SL, 2012, NEW ENGL J MED, V366, P2443, DOI 10.1056/NEJMoa1200690
   Tufillaro N. B., 1992, EXPT APPROACH NONLIN
   Viger L, 2017, J THEOR BIOL, V416, P99, DOI 10.1016/j.jtbi.2016.12.011
   Viger L, 2014, J THEOR BIOL, V360, P21, DOI 10.1016/j.jtbi.2014.06.020
   Villasana M, 2003, J MATH BIOL, V47, P270, DOI 10.1007/s00285-003-0211-0
   Weigelt B, 2014, ADV DRUG DELIVER REV, V69, P42, DOI 10.1016/j.addr.2014.01.001
   Wheelock E F, 1981, Adv Cancer Res, V34, P107
   Wiggins S., 1990, INTRO APPL NONLINEAR
   Yang X, 1996, COMPUT MATH APPL, V32, P109, DOI 10.1016/0898-1221(96)00129-0
   Yu CB, 2009, CHAOS SOLITON FRACT, V41, P1223, DOI 10.1016/j.chaos.2008.05.007
   Zeidler R, 1999, J IMMUNOL, V163, P1246
NR 81
TC 29
Z9 30
U1 0
U2 10
PU ELSEVIER SCI LTD
PI OXFORD
PA THE BOULEVARD, LANGFORD LANE, KIDLINGTON, OXFORD OX5 1GB, OXON, ENGLAND
SN 0303-2647
EI 1872-8324
J9 BIOSYSTEMS
JI Biosystems
PD AUG
PY 2017
VL 158
BP 17
EP 30
DI 10.1016/j.biosystems.2017.05.001
PG 14
WC Biology; Mathematical & Computational Biology
SC Life Sciences & Biomedicine - Other Topics; Mathematical & Computational
   Biology
GA FA0VW
UT WOS:000405155700003
PM 28506827
DA 2021-05-03
ER

PT J
AU Garcia-Soto, AE
   Schreiber, T
   Strbo, N
   Ganjei-Azar, P
   Miao, F
   Koru-Sengul, T
   Simpkins, F
   Nieves-Neira, W
   Lucci, J
   Podack, ER
AF Garcia-Soto, Arlene E.
   Schreiber, Taylor
   Strbo, Natasa
   Ganjei-Azar, Parvin
   Miao, Feng
   Koru-Sengul, Tulay
   Simpkins, Fiona
   Nieves-Neira, Wilberto
   Lucci, Joseph, III
   Podack, Eckhard R.
TI Cancer-testis antigen expression is shared between epithelial ovarian
   cancer tumors
SO GYNECOLOGIC ONCOLOGY
LA English
DT Article
DE Cancer-testis antigens; Antigen sharing; Epithelial ovarian cancer
ID T-CELLS; CARCINOMA; NY-ESO-1; GENES; MAGE; LYMPHOCYTES; SURVIVAL;
   TISSUE; LAGE-1; GAUGE
AB Objectives. Cancer-testis (CT) antigens have been proposed as potential targets for cancer immunotherapy. Our objective was to evaluate the expression of a panel of CT antigens in epithelial ovarian cancer (EOC) tumor specimens, and to determine if antigen sharing occurs between tumors.
   Methods, RNA was isolated from EOC tumor specimens, EOC cell lines and benign ovarian tissue specimens. Real time-PCR analysis was performed to determine the expression level of 20 CT antigens.
   Results. A total of 62 EOC specimens, 8 ovarian cancer cell lines and 3 benign ovarian tissues were evaluated for CT antigen expression. The majority of the specimens were: high grade (62%), serous (68%) and advanced stage (74%). 58 (95%) of the EOC tumors analyzed expressed at least one of the CT antigens evaluated. The mean number of CT antigen expressed was 4.5 (0-17). The most frequently expressed CT antigen was MAGE A4 (65%). Antigen sharing analysis showed the following: 9 tumors shared only one antigen with 62% of the evaluated specimens, while 37 tumors shared 4 or more antigens with 82%. 5 tumors expressed over 10 CT antigens, which were shared with 90% of the tumor panel.
   dConclusion. CT antigens are expressed in 95% of EOC tumor specimens. However, not a single antigen was universally expressed across all samples. The degree of antigen sharing between tumors increased with the total number of antigens expressed. These data suggest a multi-epitope approach for development of immunotherapy for ovarian cancer treatment. (C) 2017 Elsevier Inc. All rights reserved.
C1 [Garcia-Soto, Arlene E.; Simpkins, Fiona; Nieves-Neira, Wilberto; Lucci, Joseph, III] Univ Miami, Miller Sch Med, Dept Obstet & Gynecol, Div Gynecol Oncol, Miami, FL 33136 USA.
   [Schreiber, Taylor; Strbo, Natasa; Podack, Eckhard R.] Univ Miami, Miller Sch Med, Dept Microbiol & Immunol, Miami, FL 33136 USA.
   [Ganjei-Azar, Parvin] Univ Miami, Miller Sch Med, Sylvester Comprehens Canc Ctr, Dept Pathol, Miami, FL 33136 USA.
   [Miao, Feng; Koru-Sengul, Tulay] Univ Miami, Miller Sch Med, Dept Publ Hlth, Miami, FL 33136 USA.
   [Garcia-Soto, Arlene E.; Podack, Eckhard R.] North Texas Gynecol Oncol, 12200 Pk Cent Dr,Suite 410, Dallas, TX 75251 USA.
   [Simpkins, Fiona] Univ Penn, Dept Obstet & Gynecol, Div Gynecol Oncol, Philadelphia, PA 19104 USA.
   [Nieves-Neira, Wilberto] Northwestern Univ, Dept Obstet & Gynecol, Div Gynecol Oncol, Chicago, IL 60611 USA.
   [Lucci, Joseph, III] Univ Texas Sch Med, Dept Obstet & Gynecol, Div Gynecol Oncol, Houston, TX USA.
RP Garcia-Soto, AE (corresponding author), North Texas Gynecol Oncol, 12200 Pk Cent Dr,Suite 410, Dallas, TX 75251 USA.
EM Arlene.garciamd@northtxgynonc.com; NStrbo@med.miami.edu;
   Pganjei@med.miami.edu; Fmiao@med.miami.edu; tsengul@med.miami.edu;
   Fiona.Simpkins@uphs.upenn.edu; joseph.a.lucci@uth.tmc.edu
OI Koru-Sengul, Tulay/0000-0003-0974-8405; Schreiber,
   Taylor/0000-0002-8070-1303
CR Baxevanis CN, 2010, IMMUNOTHERAPY-UK, V2, P213, DOI 10.2217/IMT.09.89
   BRASSEUR F, 1995, INT J CANCER, V63, P375, DOI 10.1002/ijc.2910630313
   Caballero OL, 2009, CANCER SCI, V100, P2014, DOI 10.1111/j.1349-7006.2009.01303.x
   Chen YT, 1997, P NATL ACAD SCI USA, V94, P1914, DOI 10.1073/pnas.94.5.1914
   Curiel TJ, 2004, NAT MED, V10, P942, DOI 10.1038/nm1093
   Daudi S, 2014, PLOS ONE, V9, DOI 10.1371/journal.pone.0104099
   Dyrskjot L, 2012, BRIT J CANCER, V107, P116, DOI 10.1038/bjc.2012.215
   Finn OJ, 2008, NEW ENGL J MED, V358, P2704, DOI 10.1056/NEJMra072739
   Freeman WM, 1999, BIOTECHNIQUES, V26, P112, DOI 10.2144/99261rv01
   Garg M, 2007, CLIN CANCER RES, V13, P1421, DOI 10.1158/1078-0432.CCR-06-2340
   Gillespie AM, 1998, BRIT J CANCER, V78, P816, DOI 10.1038/bjc.1998.585
   Gure AO, 2005, CLIN CANCER RES, V11, P8055, DOI 10.1158/1078-0432.CCR-05-1203
   KAPLAN EL, 1958, J AM STAT ASSOC, V53, P457, DOI 10.2307/2281868
   Kocher T, 2002, INT J CANCER, V100, P702, DOI 10.1002/ijc.10540
   Leffers N, 2009, CANCER IMMUNOL IMMUN, V58, P449, DOI 10.1007/s00262-008-0583-5
   Livak KJ, 2001, METHODS, V25, P402, DOI 10.1006/meth.2001.1262
   Nijman HW, 2005, J TRANSL MED, V3, P1, DOI 10.1186/1479-5876-3-34
   Odunsi K, 2003, CANCER RES, V63, P6076
   Paluch BE, 2017, ONCOTARGET, V8, P3197, DOI 10.18632/oncotarget.13691
   Sato E, 2005, P NATL ACAD SCI USA, V102, P18538, DOI 10.1073/pnas.0509182102
   Serov SF, 1973, HISTOLOGICAL TYPING
   Simpson AJG, 2005, NAT REV CANCER, V5, P615, DOI 10.1038/nrc1669
   Smith CJ, 2009, FEMS MICROBIOL ECOL, V67, P6, DOI 10.1111/j.1574-6941.2008.00629.x
   Suri A, 2012, ONCOIMMUNOLOGY, V1, P1194, DOI 10.4161/onci.20686
   Tammela J, 2006, INT J ONCOL, V29, P903
   Valmori D, 2006, CLIN CANCER RES, V12, P398, DOI 10.1158/1078-0432.CCR-05-1902
   van Baren N, 1999, BLOOD, V94, P1156
   Vermeij R, 2010, CLIN DEV IMMUNOL, DOI 10.1155/2010/891505
   Yakirevich E, 2003, CLIN CANCER RES, V9, P6453
   Zhang L, 2003, NEW ENGL J MED, V348, P203, DOI 10.1056/NEJMoa020177
   Zhang SQ, 2010, BMC CANCER, V10, DOI 10.1186/1471-2407-10-163
   Zimmermann AK, 2013, VIRCHOWS ARCH, V462, P565, DOI 10.1007/s00428-013-1395-3
NR 32
TC 11
Z9 12
U1 2
U2 3
PU ACADEMIC PRESS INC ELSEVIER SCIENCE
PI SAN DIEGO
PA 525 B ST, STE 1900, SAN DIEGO, CA 92101-4495 USA
SN 0090-8258
EI 1095-6859
J9 GYNECOL ONCOL
JI Gynecol. Oncol.
PD JUN
PY 2017
VL 145
IS 3
BP 413
EP 419
DI 10.1016/j.ygyno.2017.03.512
PG 7
WC Oncology; Obstetrics & Gynecology
SC Oncology; Obstetrics & Gynecology
GA EY4WE
UT WOS:000403977500002
PM 28392126
DA 2021-05-03
ER

PT J
AU Mardiana, S
   John, LB
   Henderson, MA
   Slaney, CY
   von Scheidt, B
   Giuffrida, L
   Davenport, AJ
   Trapani, JA
   Neeson, PJ
   Loi, S
   Haynes, NM
   Kershaw, MH
   Beavis, PA
   Darcy, PK
AF Mardiana, Sherly
   John, Liza B.
   Henderson, Melissa A.
   Slaney, Clare Y.
   von Scheidt, Bianca
   Giuffrida, Lauren
   Davenport, Alexander J.
   Trapani, Joseph A.
   Neeson, Paul J.
   Loi, Sherene
   Haynes, Nicole M.
   Kershaw, Michael H.
   Beavis, Paul A.
   Darcy, Phillip K.
TI A Multifunctional Role for Adjuvant Anti-4-1BB Therapy in Augmenting
   Antitumor Response by Chimeric Antigen Receptor T Cells
SO CANCER RESEARCH
LA English
DT Article
ID AGONIST ANTI-CD137 MAB; CANCER-IMMUNOTHERAPY; 4-1BB COSTIMULATION;
   ESTABLISHED TUMORS; ANTI-PD-1 ANTIBODY; OVARIAN-CANCER; IN-VIVO; CD8(+);
   CD137; ACTIVATION
AB Adoptive immunotherapy utilizing chimeric antigen receptor (CAR) T cells has demonstrated high success rates in hematologic cancers, but results against solid malignancies have been limited to date, due in part to the immunosuppressive tumor microenvironment. Activation of the 4-1BB (CD137) pathway using an agonistic alpha-4-1BB antibody is known to provide strong costimulatory signals for augmenting and diversifying T-cell responses. We therefore hypothesized that a combination of a-4-1BB and CAR T-cell therapy would result in improved antitumor responses. Using a human Her2 self-antigen mouse model, we report here that alpha-41BB significantly enhanced CAR T-cell efficacy directed against the Her2 antigen in two different established solid tumor settings. Treatment also increased the expression of IFN gamma and the proliferation marker Ki67 in tumor-infiltrating CAR T cells when combined with alpha-4-1BB. Strikingly, alpha-4-1BB significantly reduced host immunosuppressive cells at the tumor site, including regulatory T cells and myeloid-derived suppressor cells, correlating with an increased therapeutic response. We conclude that a-4-1BB has a multifunctional role for enhancing CAR T-cell responses and that this combination therapy has high translational potential, given current phase I/II clinical trials with alpha-4-1BB against various types of cancer. (C)2017 AACR.
C1 [Mardiana, Sherly; John, Liza B.; Henderson, Melissa A.; von Scheidt, Bianca; Giuffrida, Lauren; Davenport, Alexander J.; Trapani, Joseph A.; Neeson, Paul J.; Loi, Sherene; Kershaw, Michael H.; Beavis, Paul A.; Darcy, Phillip K.] Peter MacCallum Canc Ctr, Canc Immunol Program, Melbourne, Vic, Australia.
   [Mardiana, Sherly; John, Liza B.; Henderson, Melissa A.; Slaney, Clare Y.; von Scheidt, Bianca; Giuffrida, Lauren; Davenport, Alexander J.; Trapani, Joseph A.; Neeson, Paul J.; Loi, Sherene; Haynes, Nicole M.; Kershaw, Michael H.; Beavis, Paul A.; Darcy, Phillip K.] Univ Melbourne, Sir Peter MacCallum Dept Oncol, Melbourne, Vic, Australia.
   [Haynes, Nicole M.] Peter Maccallum Canc Ctr, Canc Therapeut Program, Melbourne, Vic, Australia.
   [Kershaw, Michael H.; Darcy, Phillip K.] Univ Melbourne, Dept Pathol, Melbourne, Vic, Australia.
   [Kershaw, Michael H.; Darcy, Phillip K.] Monash Univ, Dept Immunol, Melbourne, Vic, Australia.
RP Darcy, PK (corresponding author), Victorian Comprehens Canc Ctr, Canc Immunotherapy Lab, 305 Gratten St, Melbourne, Vic 3000, Australia.
EM paula.beavis@petermac.org; phil.darcy@petermac.org
RI Neeson, Paul/ABD-4686-2020; Loi, Sherene/H-1979-2016
OI Neeson, Paul/0000-0002-2729-5887; Slaney, Clare/0000-0002-6986-6115;
   Giuffrida, Lauren/0000-0001-7643-847X; Trapani,
   Joseph/0000-0003-0983-1532; Loi, Sherene/0000-0001-6137-9171; Kershaw,
   Michael/0000-0002-2697-487X; Darcy, Phillip/0000-0002-5303-9561; Beavis,
   Paul/0000-0002-2116-013X
FU National Health and Medical Research Council (NHMRC)National Health and
   Medical Research Council of Australia [1062580]; Cancer Council Victoria
   projectCanadian Institutes of Health Research (CIHR)Cancer Council
   Victoria [APP1084420]; National Breast Cancer Foundation fellowships
   [PF-14-008, ECF-16-005]; NHMRC senior research fellowshipsNational
   Health and Medical Research Council of Australia [APP1041828,
   APP1058388]; National Breast Cancer Foundation [ECF-17-005, ECF-16-005,
   IN-16-005] Funding Source: researchfish
FX This work was funded by a project and program grant from the National
   Health and Medical Research Council (NHMRC; grant number 1062580) and a
   Cancer Council Victoria project grant (APP1084420). P.A. Beavis and C.Y.
   Slaney were supported by National Breast Cancer Foundation fellowships
   (PF-14-008 and ECF-16-005). P.K. Darcy and M.H. Kershaw were supported
   by NHMRC senior research fellowships (APP1041828 and APP1058388).
CR Abate-Daga D, 2014, HUM GENE THER, V25, P1003, DOI 10.1089/hum.2013.209
   Ahmed N, 2015, J CLIN ONCOL, V33, P1688, DOI 10.1200/JCO.2014.58.0225
   Beavis PA, 2015, CANCER IMMUNOL RES, V3, P506, DOI 10.1158/2326-6066.CIR-14-0211
   Carpenito C, 2009, P NATL ACAD SCI USA, V106, P3360, DOI 10.1073/pnas.0813101106
   Chacon JA, 2013, PLOS ONE, V8, DOI 10.1371/journal.pone.0060031
   Chiossone L, 2009, BLOOD, V113, P5488, DOI 10.1182/blood-2008-10-187179
   Darcy PK, 2000, J IMMUNOL, V164, P3705, DOI 10.4049/jimmunol.164.7.3705
   Dubrot J, 2007, IMMUNOLOGIA, V26, P121
   Fu JL, 2007, GASTROENTEROLOGY, V132, P2328, DOI 10.1053/j.gastro.2007.03.102
   Gabitass RF, 2011, CANCER IMMUNOL IMMUN, V60, P1419, DOI 10.1007/s00262-011-1028-0
   Gauttier V, 2014, INT J CANCER, V135, P2857, DOI 10.1002/ijc.28943
   Haynes NM, 2002, BLOOD, V100, P3155, DOI 10.1182/blood-2002-04-1041
   Hombach AA, 2013, MOL THER, V21, P2268, DOI 10.1038/mt.2013.192
   John LB, 2013, CLIN CANCER RES, V19, P5636, DOI 10.1158/1078-0432.CCR-13-0458
   Kershaw MH, 2006, CLIN CANCER RES, V12, P6106, DOI 10.1158/1078-0432.CCR-06-1183
   Kershaw MH, 2013, NAT REV CANCER, V13, P525, DOI 10.1038/nrc3565
   Kohrt HE, 2011, BLOOD, V117, P2423, DOI 10.1182/blood-2010-08-301945
   Koneru M, 2015, ONCOIMMUNOLOGY, V4, DOI 10.4161/2162402X.2014.994446
   La Cava A, 2008, AUTOIMMUN REV, V8, P83, DOI 10.1016/j.autrev.2008.08.002
   Lipson EJ, 2013, CLIN CANCER RES, V19, P462, DOI 10.1158/1078-0432.CCR-12-2625
   Long AH, 2015, NAT MED, V21, P581, DOI 10.1038/nm.3838
   Maude SL, 2014, NEW ENGL J MED, V371, P1507, DOI 10.1056/NEJMoa1407222
   May KF, 2002, CANCER RES, V62, P3459
   Melero I, 1997, NAT MED, V3, P682, DOI 10.1038/nm0697-682
   Miller RE, 2002, J IMMUNOL, V169, P1792, DOI 10.4049/jimmunol.169.4.1792
   Morgan RA, 2010, MOL THER, V18, P843, DOI 10.1038/mt.2010.24
   Palazon A, 2011, CANCER RES, V71, P801, DOI 10.1158/0008-5472.CAN-10-1733
   Park JR, 2007, MOL THER, V15, P825, DOI 10.1038/sj.mt.6300104
   Piechocki MP, 2003, J IMMUNOL, V171, P5787, DOI 10.4049/jimmunol.171.11.5787
   Rosenberg SA, 2011, CLIN CANCER RES, V17, P4550, DOI 10.1158/1078-0432.CCR-11-0116
   Sato E, 2005, P NATL ACAD SCI USA, V102, P18538, DOI 10.1073/pnas.0509182102
   Shuford WW, 1997, J EXP MED, V186, P47, DOI 10.1084/jem.186.1.47
   Sommermeyer D, 2016, LEUKEMIA, V30, P492, DOI 10.1038/leu.2015.247
   Srivastava S, 2015, TRENDS IMMUNOL, V36, P494, DOI 10.1016/j.it.2015.06.004
   Sun J, 2010, MOL THER, V18, P2006, DOI 10.1038/mt.2010.185
   Tammana S, 2010, HUM GENE THER, V21, P75, DOI 10.1089/hum.2009.122
   Tey SK, 2006, IMMUNOL CELL BIOL, V84, P281, DOI 10.1111/j.1440-1711.2006.01441.x
   Turcotte S, 2013, J IMMUNOL, V191, P2217, DOI 10.4049/jimmunol.1300538
   Vinay DS, 2014, BMB REP, V47, P122, DOI 10.5483/BMBRep.2014.47.3.283
   Vinay DS, 2012, MOL CANCER THER, V11, P1062, DOI 10.1158/1535-7163.MCT-11-0677
   Wang LXJ, 2010, CANCER RES, V70, P9591, DOI 10.1158/0008-5472.CAN-10-2884
   Watts TH, 2005, ANNU REV IMMUNOL, V23, P23, DOI 10.1146/annurev.immunol.23.021704.115839
   Weigelin B, 2015, P NATL ACAD SCI USA, V112, P7551, DOI 10.1073/pnas.1506357112
   Wilcox RA, 2002, J IMMUNOL, V169, P4230, DOI 10.4049/jimmunol.169.8.4230
   Willoughby JE, 2014, J IMMUNOL, V193, P244, DOI 10.4049/jimmunol.1301217
   Wolfl M, 2007, BLOOD, V110, P201, DOI 10.1182/blood-2006-11-056168
   Ye QR, 2014, CLIN CANCER RES, V20, P44, DOI 10.1158/1078-0432.CCR-13-0945
   Yonezawa A, 2015, CLIN CANCER RES, V21, P3113, DOI 10.1158/1078-0432.CCR-15-0263
   Zhao ZG, 2015, CANCER CELL, V28, P415, DOI 10.1016/j.ccell.2015.09.004
   Zhong XS, 2010, MOL THER, V18, P413, DOI 10.1038/mt.2009.210
NR 50
TC 35
Z9 36
U1 0
U2 14
PU AMER ASSOC CANCER RESEARCH
PI PHILADELPHIA
PA 615 CHESTNUT ST, 17TH FLOOR, PHILADELPHIA, PA 19106-4404 USA
SN 0008-5472
EI 1538-7445
J9 CANCER RES
JI Cancer Res.
PD MAR 15
PY 2017
VL 77
IS 6
BP 1296
EP 1309
DI 10.1158/0008-5472.CAN-16-1831
PG 14
WC Oncology
SC Oncology
GA EO7BG
UT WOS:000396845600006
PM 28082401
OA Bronze
DA 2021-05-03
ER

PT J
AU Alfano, AL
   Candia, AN
   Cuneo, N
   Guttlein, LN
   Soderini, A
   Rotondaro, C
   Sganga, L
   Podhajcer, OL
   Lopez, MV
AF Laura Alfano, Ana
   Nicola Candia, Alejandro
   Cuneo, Nicasio
   Guttlein, Leandro N.
   Soderini, Alejandro
   Rotondaro, Cecilia
   Sganga, Leonardo
   Podhajcer, Osvaldo L.
   Veronica Lopez, M.
TI Oncolytic Adenovirus-Loaded Menstrual Blood Stem Cells Overcome the
   Blockade of Viral Activity Exerted by Ovarian Cancer Ascites
SO MOLECULAR THERAPY-ONCOLYTICS
LA English
DT Article
ID CONDITIONALLY-REPLICATIVE ADENOVIRUS; PHASE-I TRIAL; NEUTRALIZING
   ANTIBODIES; RECURRENT OVARIAN; PRIMARY SURGERY; GENE-THERAPY; GROWTH;
   TROPISM; VECTOR; MODEL
AB Patients with ovarian cancer present peritoneal ascites at recurrence as a marker of disseminated disease and dismal prognosis. Oncolytic immunotherapy is an emerging approach for the treatment of disseminated cancer. In the present work, we constructed a novel oncolytic adenovirus, AR2011, to target malignant ovarian tumors. AR2011 exhibited a clear lytic effect in vitro in human ovarian cancer cell lines and malignant cells obtained from ascitic fluids (AFs) of patients with ovarian cancer. AR2011 activity was neutralized by antibodies present in 31 samples of patient-derived AFs. However, this blockade was overridden by preloading menstrual blood stem cells (MenSCs) with AR2011 (MenSC-AR), since AFs exerted no in vitro inhibitory effect on viral lytic activity under these conditions. Moreover, soluble factors present in AFs act as MenSC chemoattractants. MenSC-AR treatment of nude mice carrying established peritoneal carcinomatosis following administration of human ovarian cancer cells was able to inhibit tumor growth at levels similar to those observed with AR2011 alone. This study demonstrates that MenSCs can be used to override the blockade that AFs exert on viral oncolytic effects.
C1 [Laura Alfano, Ana; Nicola Candia, Alejandro; Guttlein, Leandro N.; Rotondaro, Cecilia; Sganga, Leonardo; Podhajcer, Osvaldo L.; Veronica Lopez, M.] Consejo Nacl Invest Cient & Tecn, IIBBA, Fdn Inst Leloir, Lab Mol & Cellular Therapy, Ave Patricias Argentinas 435,C1405BWE, Buenos Aires, DF, Argentina.
   [Cuneo, Nicasio; Soderini, Alejandro] Hosp Municipal Oncol Marie Curie, Dept Cirugia, Serv Ginecol, Ave Patricias Argentinas 750,C1405BWE, Buenos Aires, DF, Argentina.
RP Lopez, MV (corresponding author), Consejo Nacl Invest Cient & Tecn, IIBBA, Fdn Inst Leloir, Lab Mol & Cellular Therapy, Ave Patricias Argentinas 435,C1405BWE, Buenos Aires, DF, Argentina.
EM mlopez@leloir.org.ar
OI podhajcer, osvaldo/0000-0002-6512-8553
FU National Agency for Promotion of Science and Technology (Anpcyt)ANPCyT;
   Consejo Nacional de Investigaciones Cientificas y Tecnicas
   (CONICET)Consejo Nacional de Investigaciones Cientificas y Tecnicas
   (CONICET); Instituto Nacional del Cancer (INC); Fundacion Fiorini;
   Fundacion Bunge y Born; Amigos de la Fundacion Instituto Leloir para la
   Investigacion en Cancer (AFULIC)
FX This work was supported by grants from the National Agency for Promotion
   of Science and Technology (Anpcyt), Consejo Nacional de Investigaciones
   Cientificas y Tecnicas (CONICET), Instituto Nacional del Cancer (INC),
   Fundacion Fiorini, and Fundacion Bunge y Born. We are grateful for the
   continuous support of Amigos de la Fundacion Instituto Leloir para la
   Investigacion en Cancer (AFULIC).
CR Alcayaga-Miranda F, 2015, STEM CELL RES THER, V6, DOI 10.1186/s13287-015-0013-5
   Alvarez MJ, 2005, CANCER RES, V65, P5123, DOI 10.1158/0008-5472.CAN-04-1102
   Alvarez RD, 2000, CLIN CANCER RES, V6, P3081
   Bayo J, 2016, ONCOTARGET
   Blackwell JL, 2000, HUM GENE THER, V11, P1657, DOI 10.1089/10430340050111313
   Bolontrade MF, 2012, STEM CELLS DEV, V21, P2689, DOI 10.1089/scd.2011.0643
   Bu SX, 2016, SCI REP-UK, V6, DOI 10.1038/srep37019
   Carpenter AE, 2006, GENOME BIOL, V7, DOI 10.1186/gb-2006-7-10-r100
   Cerrato A, 2016, J EXP CLIN CANC RES, V35, DOI 10.1186/s13046-016-0456-2
   Cerullo V, 2010, CANCER RES, V70, P4297, DOI 10.1158/0008-5472.CAN-09-3567
   Chen Y, 2000, HUM GENE THER, V11, P1553, DOI 10.1089/10430340050083289
   Dembinski JL, 2010, CANCER GENE THER, V17, P289, DOI 10.1038/cgt.2009.67
   Dmitriev I, 1998, J VIROL, V72, P9706, DOI 10.1128/JVI.72.12.9706-9713.1998
   Fukuhara H, 2016, CANCER SCI, V107, P1373, DOI 10.1111/cas.13027
   Galanis E, 2015, CANCER RES, V75, P22, DOI 10.1158/0008-5472.CAN-14-2533
   Gong Jun, 2016, World J Methodol, V6, P25, DOI 10.5662/wjm.v6.i1.25
   Han XD, 2009, CELL CYCLE, V8, P606, DOI 10.4161/cc.8.4.7731
   Hass R, 2011, CELL COMMUN SIGNAL, V9, DOI 10.1186/1478-811X-9-12
   Hemminki A, 2002, HUM GENE THER, V13, P1505, DOI 10.1089/10430340260185139
   Kehoe S, 2015, LANCET, V386, P249, DOI 10.1016/S0140-6736(14)62223-6
   Kim KH, 2013, GYNECOL ONCOL, V130, P518, DOI 10.1016/j.ygyno.2013.06.003
   Kimball KJ, 2010, CLIN CANCER RES, V16, P5277, DOI 10.1158/1078-0432.CCR-10-0791
   Komarova S, 2006, MOL CANCER THER, V5, P755, DOI 10.1158/1535-7163.MCT-05-0334
   Koski A, 2010, MOL THER, V18, P1874, DOI 10.1038/mt.2010.161
   Lopez MV, 2009, PLOS ONE, V4, DOI 10.1371/journal.pone.0005119
   Mader EK, 2013, J TRANSL MED, V11, DOI 10.1186/1479-5876-11-20
   Mader EK, 2009, CLIN CANCER RES, V15, P7246, DOI 10.1158/1078-0432.CCR-09-1292
   Maleux G, 2016, RADIOL ONCOL, V50, P197, DOI 10.1515/raon-2016-0002
   Martin D, 2009, J BIOL CHEM, V284, P6038, DOI 10.1074/jbc.C800207200
   McGrail DJ, 2012, PLOS ONE, V7, DOI 10.1371/journal.pone.0033248
   Meng XL, 2007, J TRANSL MED, V5, DOI 10.1186/1479-5876-5-57
   Monk BJ, 2016, J CLIN ONCOL, V34, P2279, DOI 10.1200/JCO.2015.65.8153
   Podgorski I, 2009, AM J PATHOL, V175, P1255, DOI 10.2353/ajpath.2009.080906
   Ramdasi Sushilkumar, 2015, Int J Hematol Oncol Stem Cell Res, V9, P95
   Schulick AH, 1997, J CLIN INVEST, V99, P209, DOI 10.1172/JCI119149
   Shen-Gunther J, 2002, GYNECOL ONCOL, V87, P77, DOI 10.1006/gyno.2002.6800
   Shiba H, 2001, J DENT RES, V80, P1653, DOI 10.1177/00220345010800071101
   Stenmark KR, 2015, J APPL PHYSIOL, V119, P1164, DOI 10.1152/japplphysiol.00283.2015
   SUTHERLAND RM, 1988, SCIENCE, V240, P177, DOI 10.1126/science.2451290
   Vasey PA, 2002, J CLIN ONCOL, V20, P1562, DOI 10.1200/JCO.20.6.1562
   Vergote I, 2010, NEW ENGL J MED, V363, P943, DOI 10.1056/NEJMoa0908806
   Lopez MV, 2012, MOL THER, V20, P2222, DOI 10.1038/mt.2012.147
   Viale DL, 2013, J INVEST DERMATOL, V133, P2576, DOI 10.1038/jid.2013.191
   Wang H, 2012, J TRANSL MED, V10, DOI 10.1186/1479-5876-10-207
   Wright AA, 2016, GYNECOL ONCOL, V143, P3, DOI 10.1016/j.ygyno.2016.05.022
   Yu B, 2014, J GEN VIROL, V95, P1564, DOI 10.1099/vir.0.064832-0
   Zamarin D, 2016, GYNECOL ONCOL, V141, P86, DOI 10.1016/j.ygyno.2015.12.030
   Zhang LY, 2013, STEM CELL RES THER, V4, DOI 10.1186/scrt170
   Zhang SJ, 2016, EUR REV MED PHARMACO, V20, P899
   Zhong ZH, 2009, J TRANSL MED, V7, DOI 10.1186/1479-5876-7-15
NR 50
TC 6
Z9 6
U1 0
U2 4
PU CELL PRESS
PI CAMBRIDGE
PA 50 HAMPSHIRE ST, FLOOR 5, CAMBRIDGE, MA 02139 USA
SN 2372-7705
J9 MOL THER-ONCOLYTICS
JI Mol. Ther.-Oncolytics
PD SEP 15
PY 2017
VL 6
BP 31
EP 44
DI 10.1016/j.omto.2017.06.002
PG 14
WC Oncology; Medicine, Research & Experimental
SC Oncology; Research & Experimental Medicine
GA FS3IE
UT WOS:000419673600004
PM 28736743
OA DOAJ Gold, Green Published
DA 2021-05-03
ER

PT J
AU Szender, JB
   Papanicolau-Sengos, A
   Eng, KH
   Miliotto, AJ
   Lugade, AA
   Gnjatic, S
   Matsuzaki, J
   Morrison, CD
   Odunsi, K
AF Szender, J. Brian
   Papanicolau-Sengos, Antonios
   Eng, Kevin H.
   Miliotto, Anthony J.
   Lugade, Amit A.
   Gnjatic, Sacha
   Matsuzaki, Junko
   Morrison, Carl D.
   Odunsi, Kunle
TI NY-ESO-1 expression predicts an aggressive phenotype of ovarian cancer
SO GYNECOLOGIC ONCOLOGY
LA English
DT Article
ID T-CELL RESPONSES; GYNECOLOGIC-ONCOLOGY-GROUP; PHASE-III TRIAL;
   INTRAPERITONEAL CISPLATIN; PLATINUM-RESISTANT; TESTIS ANTIGENS;
   PACLITAXEL; VACCINATION; CARCINOMA; BLOCKADE
AB Objectives. NY-ESO-1 is a cancer testis antigen and a promising target for immunotherapy. The purpose of this study was to determine the expression frequency, immunogenicity, and clinical impact of NY-ESO-1 in ovarian cancer.
   Methods. Immunohistochemistry (IHC), reverse-transcription polymerase chain reaction (RT-PCR), and quantitative-PCR (qRT-PCR) were utilized in an ovarian cancer (including Fallopian tube and primary peritoneal cancers) patient cohort; humoral responses against NY-ESO-1 were determined by ELISA. Clinicopathologic outcomes including progression-free (PFS) and overall (OS) survival were evaluated based on NY-ESO-1 expression. Cohen's kappa (kappa) tested agreement between expression tests.
   Results. NY-ESO-1 expression was detected by any method in 40.7% of 1002 patients' tumors (NY-ESO-1+) and baseline humoral response was identified in 19.0% of 689 tested patients. NY-ESO-1+ patients were older (p < 0.001), higher stage (an stage III/IV vs. 76.4%, p = 0.015), less likely to have a complete response to initial therapy (53.9% vs. 68.9%, p = 0.002), had more serous histotype (74.5% vs. 66.9%, p = 0.011), and had more grade 3 tumors (83.7% vs. 70.8%, p < 0.001). There was a trend towards shorter PFS (22.2 vs. 25.0 months, p = 0.07) and significantly shorter OS (42.9 vs. 50.0 months, p = 0.003) among NY-ESO-1 + patients. A subset analysis of NY-ESO-1 + patients that received immunotherapy demonstrated improved OS by >2 years (52.6 vs. 27.2 months, p < 0.001).
   Conclusions. This study is the first demonstration of an association between NY-ESO-1 expression and an aggressive cancer phenotype. The relatively high expression frequency of NY-ESO-1 in ovarian cancer patients coupled with the poor clinical outcomes in NY-ESO-1 + patients reveals an underappreciated need for targeted therapy against this antigen. In support, our study reveals that NY-ESO-1 + patients enrolled on immunotherapy trials targeting the antigen exhibited an improvement in OS. (C) 2017 Elsevier Inc. All rights reserved.
C1 [Szender, J. Brian; Odunsi, Kunle] Roswell Pk Canc Inst, Dept Gynecol Oncol, Buffalo, NY 14263 USA.
   [Papanicolau-Sengos, Antonios; Morrison, Carl D.] Omniseq LLC, Buffalo, NY 14203 USA.
   [Eng, Kevin H.] Roswell Pk Canc Inst, Biostat & Bioinformat, Buffalo, NY 14263 USA.
   [Miliotto, Anthony J.; Lugade, Amit A.; Matsuzaki, Junko; Odunsi, Kunle] Roswell Pk Canc Inst, Ctr Immunotherapy, Buffalo, NY 14263 USA.
   [Gnjatic, Sacha] Icahn Sch Med Mt Sinai, Tisch Canc Inst, New York, NY 10029 USA.
RP Odunsi, K (corresponding author), Roswell Pk Canc Inst, Elm & Carlton St, Buffalo, NY 14263 USA.
EM kunle.odunsi@roswellpark.org
OI Gnjatic, Sacha/0000-0001-5643-9520
FU Cancer Vaccine Collaborative Grant for Immunological Monitoring; Ovarian
   Cancer Working Group grant from the Cancer Research Institute/Ludwig
   Institute for Cancer Research Cancer Vaccine Collaborative Grant;
   Anna-Maria Kellen Clinical Investigator Award of the Cancer Research
   Institute; Ovarian Cancer Research Fund; Roswell Park Alliance
   Foundation; NIHUnited States Department of Health & Human
   ServicesNational Institutes of Health (NIH) - USA [1R01CA158318-01A1,
   1K01LM012100, T32CA108456]; RPCI-UPCI Ovarian Cancer SPORE
   [P50CA159981-01A1]; National Cancer Institute (NCI)United States
   Department of Health & Human ServicesNational Institutes of Health (NIH)
   - USANIH National Cancer Institute (NCI) [P30CA016056]; Cancer Research
   Institute; NIH NCIUnited States Department of Health & Human
   ServicesNational Institutes of Health (NIH) - USANIH National Cancer
   Institute (NCI) [P01CA190174]; NATIONAL CANCER INSTITUTEUnited States
   Department of Health & Human ServicesNational Institutes of Health (NIH)
   - USANIH National Cancer Institute (NCI) [P30CA016056, P50CA159981,
   P01CA190174, T32CA108456, R01CA158318] Funding Source: NIH RePORTER;
   NATIONAL LIBRARY OF MEDICINEUnited States Department of Health & Human
   ServicesNational Institutes of Health (NIH) - USANIH National Library of
   Medicine (NLM) [K01LM012100] Funding Source: NIH RePORTER
FX This work was supported by the Cancer Vaccine Collaborative Grant for
   Immunological Monitoring and the Ovarian Cancer Working Group grant from
   the Cancer Research Institute/Ludwig Institute for Cancer Research
   Cancer Vaccine Collaborative Grant, an Anna-Maria Kellen Clinical
   Investigator Award of the Cancer Research Institute, the Ovarian Cancer
   Research Fund, the Roswell Park Alliance Foundation, NIH grants
   1R01CA158318-01A1, 1K01LM012100, T32CA108456, and RPCI-UPCI Ovarian
   Cancer SPORE P50CA159981-01A1. This work was supported by National
   Cancer Institute (NCI) grant P30CA016056 involving the use of Roswell
   Park Cancer Institute's shared resources including the Immune Analysis
   Facility, Pathology Resource Network, and Clinical Data Network. Dr.
   Gnjatic acknowledges grant support from the Cancer Research Institute
   and from NIH NCI P01CA190174.
CR Alberts DS, 1996, NEW ENGL J MED, V335, P1950, DOI 10.1056/NEJM199612263352603
   Almeida LG, 2009, NUCLEIC ACIDS RES, V37, pD816, DOI 10.1093/nar/gkn673
   Armstrong DK, 2006, NEW ENGL J MED, V354, P34, DOI 10.1056/NEJMoa052985
   Berinstein NL, 2012, J TRANSL MED, V10, DOI 10.1186/1479-5876-10-156
   Burger RA, 2011, NEW ENGL J MED, V365, P2473, DOI 10.1056/NEJMoa1104390
   CHEN YT, 1994, P NATL ACAD SCI USA, V91, P1004, DOI 10.1073/pnas.91.3.1004
   Dong ZY, 2016, TUMOR BIOL, V37, P4251, DOI 10.1007/s13277-016-4812-9
   Gaillard Stephanie L, 2016, Gynecol Oncol Res Pract, V3, P11
   Gnjatic Sacha, 2009, V520, P11, DOI 10.1007/978-1-60327-811-9_2
   Hamanishi J, 2015, J CLIN ONCOL, V33, P4015, DOI 10.1200/JCO.2015.62.3397
   Hodi FS, 2003, P NATL ACAD SCI USA, V100, P4712, DOI 10.1073/pnas.0830997100
   Jager E, 1998, J EXP MED, V187, P265, DOI 10.1084/jem.187.2.265
   Jungbluth AA, 2001, INT J CANCER, V92, P856, DOI 10.1002/ijc.1282
   Koebel CM, 2007, NATURE, V450, P903, DOI 10.1038/nature06309
   Kurashige T, 2001, CANCER RES, V61, P4671
   Markman M, 2001, J CLIN ONCOL, V19, P1001, DOI 10.1200/JCO.2001.19.4.1001
   Martin SD, 2016, PLOS ONE, V11, DOI 10.1371/journal.pone.0155189
   Mashino K, 2001, BRIT J CANCER, V85, P713, DOI 10.1054/bjoc.2001.1974
   Mcguire W.P, 2009, NEW ENGL J MED, V334, pD816
   Nishikawa H, 2006, J IMMUNOL, V176, P6340, DOI 10.4049/jimmunol.176.10.6340
   Odunsi K, 2003, CANCER RES, V63, P6076
   Odunsi K, 2007, P NATL ACAD SCI USA, V104, P12837, DOI 10.1073/pnas.0703342104
   Odunsi K, 2014, CANCER IMMUNOL RES, V2, P37, DOI 10.1158/2326-6066.CIR-13-0126
   Odunsi K, 2012, P NATL ACAD SCI USA, V109, P5797, DOI 10.1073/pnas.1117208109
   Ozols RF, 2003, J CLIN ONCOL, V21, P3194, DOI 10.1200/JCO.2003.02.153
   Pignata S, 2015, LANCET ONCOL, V16, P561, DOI 10.1016/S1470-2045(15)70115-4
   Rizvi NA, 2015, SCIENCE, V348, P124, DOI 10.1126/science.aaa1348
   Tsuji T, 2011, J IMMUNOL, V186, P1218, DOI 10.4049/jimmunol.1000808
   Webb JR, 2016, GYNECOL ONCOL, V141, P293, DOI 10.1016/j.ygyno.2016.03.008
NR 29
TC 26
Z9 27
U1 0
U2 6
PU ACADEMIC PRESS INC ELSEVIER SCIENCE
PI SAN DIEGO
PA 525 B ST, STE 1900, SAN DIEGO, CA 92101-4495 USA
SN 0090-8258
EI 1095-6859
J9 GYNECOL ONCOL
JI Gynecol. Oncol.
PD JUN
PY 2017
VL 145
IS 3
BP 420
EP 425
DI 10.1016/j.ygyno.2017.03.509
PG 6
WC Oncology; Obstetrics & Gynecology
SC Oncology; Obstetrics & Gynecology
GA EY4WE
UT WOS:000403977500003
PM 28392127
OA Green Accepted
DA 2021-05-03
ER

PT J
AU Teply, BA
   Antonarakis, ES
AF Teply, Benjamin A.
   Antonarakis, Emmanuel S.
TI Treatment strategies for DNA repair-deficient prostate cancer
SO EXPERT REVIEW OF CLINICAL PHARMACOLOGY
LA English
DT Article
DE Prostate cancer; homologous recombination deficiency; microsatellite
   instability; PARP inhibition; immunotherapy
ID BIPOLAR ANDROGEN THERAPY; CARBOPLATIN PLUS DOCETAXEL; BRCA MUTATION
   CARRIERS; OVARIAN-CANCER; POLY(ADP-RIBOSE) POLYMERASE; PHASE-II;
   INCREASED SURVIVAL; DOUBLE-BLIND; CHEMOTHERAPY; TRIAL
AB Introduction: Common recurrent genetic alterations have been identified in prostate cancer through comprehensive sequencing efforts, and the prevalence of mutations in DNA repair pathway genes in patients with advanced and metastatic disease approaches 20-25%. Identification of these underlying DNA repair defects may present unique treatment opportunities for patients, both in terms of standard-of-care treatments and selected investigational agents.
   Areas covered: We review our current understanding of the genomic landscape of prostate cancer, with special attention to alterations in DNA repair pathway genes in metastatic castration-resistant disease. For patients with tumors deficient in homologous recombination repair, potential opportunities for treatment include platinum chemotherapy, poly(ADP) ribose polymerase (PARP) inhibitors, bipolar androgen therapy, and maybe immune checkpoint blockade therapy. In addition, tumors with mismatch repair defects (i.e. microsatellite instability) may be particularly susceptible to checkpoint blockade immunotherapy.
   Expert commentary: We anticipate that genomic profiling of tumors will become necessary to guide treatment of advanced prostate cancer in the coming years. Work is needed to define the optimal tissue to test, and to define the natural history of tumors with specific genetic defects. The prognostic and therapeutic importance of germline vs somatic DNA repair alterations, and mono-allelic vs bi-allelic inactivation, also remains unclear. Finally, optimal strategies to sequence or combine targeted agents for these patients with 'actionable' mutations are now needed.
C1 [Teply, Benjamin A.; Antonarakis, Emmanuel S.] Johns Hopkins Univ, Sch Med, Dept Oncol, Baltimore, MD 21205 USA.
RP Antonarakis, ES (corresponding author), Sidney Kimmel Comprehens Canc Ctr Johns Hopkins, 1650 Orleans St,CRB1-1M45, Baltimore, MD 21287 USA.
EM eantona1@jhmi.edu
FU NIHUnited States Department of Health & Human ServicesNational
   Institutes of Health (NIH) - USA [R01 CA185297, P30 CA006973]; NATIONAL
   CANCER INSTITUTEUnited States Department of Health & Human
   ServicesNational Institutes of Health (NIH) - USANIH National Cancer
   Institute (NCI) [R01CA185297] Funding Source: NIH RePORTER
FX This work was partially supported by NIH grants R01 CA185297 and P30
   CA006973 (ES Antonarakis).
CR Abbott DW, 1998, J NATL CANCER I, V90, P978, DOI 10.1093/jnci/90.13.978
   Abeshouse A, 2015, CELL, V163, P1011, DOI 10.1016/j.cell.2015.10.025
   Akbari MR, 2014, BRIT J CANCER, V111, P1238, DOI 10.1038/bjc.2014.428
   Alexandrov LB, 2013, NATURE, V500, P415, DOI 10.1038/nature12477
   Annala M, 2017, EUR UROL
   Antonarakis ES, 2017, EUR UROL
   Aparicio AM, 2013, CLIN CANCER RES, V19, P3621, DOI 10.1158/1078-0432.CCR-12-3791
   Armenia J, 2017, ASCO M, V35, P131
   Baca SC, 2013, CELL, V153, P666, DOI 10.1016/j.cell.2013.03.021
   Barbieri CE, 2012, NAT GENET, V44, P685, DOI 10.1038/ng.2279
   Beer TM, 2017, J CLIN ONCOL, V35, P40, DOI 10.1200/JCO.2016.69.1584
   Beltran H, 2015, JAMA ONCOL, V1, P466, DOI 10.1001/jamaoncol.2015.1313
   Bryant HE, 2005, NATURE, V434, P913, DOI 10.1038/nature03443
   Castro E, 2015, EUR UROL, V68, P186, DOI 10.1016/j.eururo.2014.10.022
   Chan N, 2010, CLIN CANCER RES, V16, P4553, DOI 10.1158/1078-0432.CCR-10-0527
   Chen CD, 2004, NAT MED, V10, P33, DOI 10.1038/nm972
   Cheng HH, 2016, EUR UROL, V69, P992, DOI 10.1016/j.eururo.2015.11.022
   Curtin NJ, 2012, NAT REV CANCER, V12, P801, DOI 10.1038/nrc3399
   De Bono JS, 2011, NEW ENGL J MED, V364, P1995, DOI 10.1056/NEJMoa1014618
   de Bono JS, 2010, LANCET, V376, P1147, DOI 10.1016/S0140-6736(10)61389-X
   Denmeade SR, 2010, PROSTATE, V70, P1600, DOI 10.1002/pros.21196
   Evans JR, 2016, JAMA ONCOL, V2, P471, DOI 10.1001/jamaoncol.2015.4955
   Farmer H, 2005, NATURE, V434, P917, DOI 10.1038/nature03445
   Flechon A, 2011, ANN ONCOL, V22, P2476, DOI 10.1093/annonc/mdr004
   Fong PC, 2009, NEW ENGL J MED, V361, P123, DOI 10.1056/NEJMoa0900212
   Fraser M, 2017, NATURE, V541, P359, DOI 10.1038/nature20788
   Gevensleben H, 2016, CLIN CANCER RES, V22, P1969, DOI 10.1158/1078-0432.CCR-15-2042
   Graff JN, 2016, ONCOTARGET, V7, P52810, DOI 10.18632/oncotarget.10547
   Grasso CS, 2012, NATURE, V487, P239, DOI 10.1038/nature11125
   Haffner MC, 2010, NAT GENET, V42, P668, DOI 10.1038/ng.613
   Hugo W, 2016, CELL, V165, P35, DOI 10.1016/j.cell.2016.02.065
   Hussain M, 2016, J CLIN ONCOL, V34, DOI 10.1200/JCO.2016.34.15_suppl.5010
   Hussain M, 2014, INVEST NEW DRUG, V32, P904, DOI 10.1007/s10637-014-0099-0
   Imyanitov EN, 2011, HERED CANCER CLIN PR, V9, DOI 10.1186/1897-4287-9-5
   Isaacs JT, 2012, PROSTATE, V72, P1491, DOI 10.1002/pros.22504
   Kantoff PW, 2010, NEW ENGL J MED, V363, P411, DOI 10.1056/NEJMoa1001294
   Kelland L, 2007, NAT REV CANCER, V7, P573, DOI 10.1038/nrc2167
   Kentepozidis N, 2012, CANCER CHEMOTH PHARM, V70, P161, DOI 10.1007/s00280-012-1896-9
   Kim G, 2015, CLIN CANCER RES, V21, P4257, DOI 10.1158/1078-0432.CCR-15-0887
   Kwon ED, 2014, LANCET ONCOL, V15, P700, DOI 10.1016/S1470-2045(14)70189-5
   Le DT, 2015, NEW ENGL J MED, V372, P2509, DOI 10.1056/NEJMoa1500596
   Lynch HT, 2015, NAT REV CANCER, V15, P181, DOI 10.1038/nrc3878
   Martin AM, 2015, PROSTATE CANCER P D, V18, P325, DOI 10.1038/pcan.2015.39
   Massari F, 2016, TARGET ONCOL, V11, P345, DOI 10.1007/s11523-015-0396-3
   Mateo J, 2015, NEW ENGL J MED, V373, P1697, DOI 10.1056/NEJMoa1506859
   Mirza MR, 2016, NEW ENGL J MED, V375, P2154, DOI 10.1056/NEJMoa1611310
   Na R, 2017, EUR UROL, V71, P740, DOI 10.1016/j.eururo.2016.11.033
   Parker C, 2013, NEW ENGL J MED, V369, P213, DOI 10.1056/NEJMoa1213755
   Pennington KP, 2014, CLIN CANCER RES, V20, P764, DOI 10.1158/1078-0432.CCR-13-2287
   Polkinghorn WR, 2013, CANCER DISCOV, V3, P1245, DOI 10.1158/2159-8290.CD-13-0172
   Pritchard CC, 2016, NEW ENGL J MED, V375, P443, DOI 10.1056/NEJMoa1603144
   Pritchard CC, 2014, NAT COMMUN, V5, DOI 10.1038/ncomms5988
   Pu Y, 2016, SCI TRANSL MED, V8, DOI 10.1126/scitranslmed.aad5659
   Robinson D, 2015, CELL, V161, P1215, DOI 10.1016/j.cell.2015.05.001
   Ross RW, 2008, CANCER-AM CANCER SOC, V112, P521, DOI 10.1002/cncr.23195
   Sandhu SK, 2013, LANCET ONCOL, V14, P882, DOI 10.1016/S1470-2045(13)70240-7
   Scher HI, 2012, NEW ENGL J MED, V367, P1187, DOI 10.1056/NEJMoa1207506
   Schweizer MT, 2016, ONCOTARGET, V7, P82504, DOI 10.18632/oncotarget.12697
   Schweizer MT, 2016, PROSTATE, V76, P1218, DOI 10.1002/pros.23209
   Schweizer MT, 2015, SCI TRANSL MED, V7, DOI 10.1126/scitranslmed.aad4008
   Schweizer MT, 2015, SCI TRANSL MED, V7, DOI 10.1126/scitranslmed.3010563
   Sharma P, 2017, CLIN CANCER RES, V23, P649, DOI 10.1158/1078-0432.CCR-16-0162
   Siegel RL, 2017, CA-CANCER J CLIN, V67, P7, DOI 10.3322/caac.21387
   Steinberger Allie E, 2017, Clin Genitourin Cancer, V15, pe69, DOI 10.1016/j.clgc.2016.09.001
   Strickland KC, 2016, ONCOTARGET, V7, P13587, DOI 10.18632/oncotarget.7277
   Tarish FL, 2015, SCI TRANSL MED, V7, DOI 10.1126/scitranslmed.aac5671
   Taylor BS, 2010, CANCER CELL, V18, P11, DOI 10.1016/j.ccr.2010.05.026
   Teply BA, 2017, EUR UROL, V71, P499, DOI 10.1016/j.eururo.2016.09.020
   Tomlins SA, 2005, SCIENCE, V310, P644, DOI 10.1126/science.1117679
   Topalian SL, 2012, NEW ENGL J MED, V366, P2443, DOI 10.1056/NEJMoa1200690
   Vencken PMLH, 2011, ANN ONCOL, V22, P1346, DOI 10.1093/annonc/mdq628
   Vollebergh MA, 2014, BREAST CANCER RES, V16, DOI 10.1186/bcr3655
   Yarchoan M, 2017, NAT REV CANCER, V17, P209, DOI 10.1038/nrc.2016.154
NR 73
TC 15
Z9 15
U1 0
U2 9
PU TAYLOR & FRANCIS LTD
PI ABINGDON
PA 2-4 PARK SQUARE, MILTON PARK, ABINGDON OR14 4RN, OXON, ENGLAND
SN 1751-2433
EI 1751-2441
J9 EXPERT REV CLIN PHAR
JI Expert Rev. Clin. Pharmacol.
PD AUG
PY 2017
VL 10
IS 8
BP 889
EP 898
DI 10.1080/17512433.2017.1338138
PG 10
WC Pharmacology & Pharmacy
SC Pharmacology & Pharmacy
GA FB4SM
UT WOS:000406131800010
PM 28573914
OA Green Accepted
DA 2021-05-03
ER

PT J
AU Cai, X
   Caballero-Benitez, A
   Gewe, MM
   Jenkins, IC
   Drescher, CW
   Strong, RK
   Spies, T
   Groh, V
AF Cai, Xin
   Caballero-Benitez, Andrea
   Gewe, Mesfin M.
   Jenkins, Isaac C.
   Drescher, Charles W.
   Strong, Roland K.
   Spies, Thomas
   Groh, Veronika
TI Control of Tumor Initiation by NKG2D Naturally Expressed on Ovarian
   Cancer Cells
SO NEOPLASIA
LA English
DT Article
ID POTENT ANTITUMOR-ACTIVITY; MYELOID LEUKEMIC-CELLS; IN-VITRO PROPAGATION;
   POOR-PROGNOSIS; HEPATOCELLULAR-CARCINOMA; LYMPHOCYTE RECEPTOR;
   BREAST-CANCER; KILLER-CELLS; STEM-CELLS; LIGANDS
AB Cancer cells may co-opt the NKG2D lymphocyte receptor to complement the presence of its ligands for autonomous stimulation of oncogenic signaling. Previous studies raise the possibility that cancer cell NKG2D may induce high malignancy traits, but its full oncogenic impact is unknown. Using epithelial ovarian cancer as model setting, we show here that ex vivo NKG2D(+) cancer cells have stem-like capacities, and provide formal in vivo evidence linking NKG2D stimulation with the development and maintenance of these functional states. NKG2D+ ovarian cancer cell populations harbor substantially greater capacities for self-renewing in vitro sphere formation and in vivo tumor initiation in immunodeficient (NOD scid gamma) mice than NKG2D(-) controls. Sphere formation and tumor initiation are impaired by NKG2D silencing or ligand blockade using antibodies or a newly designed pan ligand-masking NKG2D multimer. In further support of pathophysiological significance, a prospective study of 47 high-grade serous ovarian cancer cases revealed that the odds of disease recurrence were significantly greater and median progression-free survival rates higher among patients with above and below median NKG2D+ cancer cell frequencies, respectively. Collectively, our results define cancer cell NKG2D as an important regulator of tumor initiation in ovarian cancer and presumably other malignancies and thus challenge current efforts in immunotherapy aimed at enhancing NKG2D function.
C1 [Cai, Xin; Caballero-Benitez, Andrea; Jenkins, Isaac C.; Spies, Thomas; Groh, Veronika] Fred Hutchinson Canc Res Ctr, Clin Res Div, 1100 Fairview Ave N, Seattle, WA 98112 USA.
   [Gewe, Mesfin M.; Strong, Roland K.] Fred Hutchinson Canc Res Ctr, Basic Sci Div, 1100 Fairview Ave N, Seattle, WA 98112 USA.
   [Drescher, Charles W.] Fred Hutchinson Canc Res Ctr, Publ Hlth Sci Div, 1100 Fairview Ave N, Seattle, WA 98112 USA.
RP Spies, T; Groh, V (corresponding author), Fred Hutchinson Canc Res Ctr, Clin Res Div, 1100 Fairview Ave N, Seattle, WA 98109 USA.
EM xcai@fredhutch.org
OI Jenkins, Isaac/0000-0002-3774-3823
FU Fred Hutchinson Cancer Research Center VIDD Faculty Initiative Award;
   NIH/NCIUnited States Department of Health & Human ServicesNational
   Institutes of Health (NIH) - USANIH National Cancer Institute (NCI) [R01
   CA174470]; NATIONAL CANCER INSTITUTEUnited States Department of Health &
   Human ServicesNational Institutes of Health (NIH) - USANIH National
   Cancer Institute (NCI) [R01CA174470] Funding Source: NIH RePORTER
FX This work was supported by a Fred Hutchinson Cancer Research Center VIDD
   Faculty Initiative Award 2014 (R.K.S.) and NIH/NCI grant R01 CA174470
   (T.S.).
CR Bandaranayake AD, 2011, NUCLEIC ACIDS RES, V39, DOI 10.1093/nar/gkr706
   Benitez AC, 2011, P NATL ACAD SCI USA, V108, P4081, DOI 10.1073/pnas.1018603108
   Cai X, 2014, PLOS ONE, V9, DOI 10.1371/journal.pone.0108942
   Coussens LM, 2002, NATURE, V420, P860, DOI 10.1038/nature01322
   Dontu G, 2003, GENE DEV, V17, P1253, DOI 10.1101/gad.1061803
   Duan XH, 2011, MED ONCOL, V28, P466, DOI 10.1007/s12032-010-9480-9
   Eagle RA, 2007, NAT REV IMMUNOL, V7, P737, DOI 10.1038/nri2144
   Fang L, 2014, J EXP CLIN CANC RES, V33, DOI 10.1186/s13046-014-0076-7
   Finton KAK, 2013, PLOS PATHOG, V9, DOI 10.1371/journal.ppat.1003639
   Groh V, 1999, P NATL ACAD SCI USA, V96, P6879, DOI 10.1073/pnas.96.12.6879
   Groh V, 2002, NATURE, V419, P734, DOI 10.1038/nature01112
   Groh V, 2006, NAT IMMUNOL, V7, P755, DOI 10.1038/ni1350
   Guilloton F, 2005, LEUKEMIA, V19, P2206, DOI 10.1038/sj.leu.2403952
   Hamerlik P, 2012, J EXP MED, V209, P507, DOI 10.1084/jem.20111424
   Hanaoka N, 2010, J IMMUNOL, V185, P5732, DOI 10.4049/jimmunol.1002092
   Hofmeyer T, 2013, J MOL BIOL, V425, P1302, DOI 10.1016/j.jmb.2012.12.017
   Hu YF, 2009, J IMMUNOL METHODS, V347, P70, DOI 10.1016/j.jim.2009.06.008
   Kim GG, 2007, J IMMUNOL METHODS, V325, P51, DOI 10.1016/j.jim.2007.05.013
   Kim Y, 2008, ADV PROTEIN CHEM, V75, P85, DOI 10.1016/S0065-3233(07)75003-9
   Krieg S, 2013, FRONT IMMUNOL, V3, DOI 10.3389/fimmu.2012.00388
   Kurman RJ, 2016, AM J PATHOL, V186, P733, DOI 10.1016/j.ajpath.2015.11.011
   Kuroda T, 2013, PLOS ONE, V8, DOI 10.1371/journal.pone.0065158
   Kwong KY, 2008, J MOL BIOL, V384, P1143, DOI 10.1016/j.jmb.2008.09.008
   Li K, 2009, CANCER IMMUNOL IMMUN, V58, P641, DOI 10.1007/s00262-008-0585-3
   Li PW, 2001, NAT IMMUNOL, V2, P443
   Liao JM, 2014, PLOS ONE, V9, DOI 10.1371/journal.pone.0087044
   McGilvray RW, 2010, INT J CANCER, V127, P1412, DOI 10.1002/ijc.25156
   Munz M, 2009, CANCER RES, V69, P5627, DOI 10.1158/0008-5472.CAN-09-0654
   Normanno N, 2006, GENE, V366, P2, DOI 10.1016/j.gene.2005.10.018
   Ponti D, 2005, CANCER RES, V65, P5506, DOI 10.1158/0008-5472.CAN-05-0626
   R Core Team, 2006, R LANG ENV STAT COMP
   Raulet DH, 2013, ANNU REV IMMUNOL, V31, P413, DOI 10.1146/annurev-immunol-032712-095951
   Robertson MJ, 1996, EXP HEMATOL, V24, P406
   Rothe A, 2014, INT J CANCER, V134, P2829, DOI 10.1002/ijc.28609
   Scheel C, 2012, SEMIN CANCER BIOL, V22, P396, DOI 10.1016/j.semcancer.2012.04.001
   Silva IA, 2011, CANCER RES, V71, P3991, DOI 10.1158/0008-5472.CAN-10-3175
   Smits NC, 2016, EXPERT OPIN BIOL TH, V16, P1105, DOI 10.1080/14712598.2016.1195364
   Spear Paul, 2013, Cancer Immun, V13, P8
   Strauss R, 2011, PLOS ONE, V6, DOI 10.1371/journal.pone.0016186
   Tang MY, 2016, IMMUNOL RES, V64, P754, DOI 10.1007/s12026-015-8769-3
   Tarin D, 2012, CANCER METAST REV, V31, P21, DOI 10.1007/s10555-011-9326-8
   Ullrich E, 2013, ONCOIMMUNOLOGY, V2, DOI 10.4161/onci.26097
   Upshaw JL, 2006, SEMIN IMMUNOL, V18, P167, DOI 10.1016/j.smim.2006.03.001
   Vivanco I, 2002, NAT REV CANCER, V2, P489, DOI 10.1038/nrc839
   Vyas M, 2014, TRENDS MOL MED, V20, P72, DOI 10.1016/j.molmed.2013.10.006
   Wang H, 2015, JOVE-J VIS EXP, V95
   Wang T, 2016, CANCER LETT, V372, P166, DOI 10.1016/j.canlet.2016.01.001
   Wu JD, 2004, J CLIN INVEST, V114, P560, DOI 10.1172/JCI200422206
   Wu J, 2016, ONCOIMMUNOLOGY, V5, DOI 10.1080/2162402X.2015.1095434
   Xie W, 2016, ONCOTARGET, V7, P16445, DOI 10.18632/oncotarget.7501
NR 50
TC 8
Z9 8
U1 0
U2 1
PU ELSEVIER SCIENCE INC
PI NEW YORK
PA 360 PARK AVE SOUTH, NEW YORK, NY 10010-1710 USA
SN 1476-5586
J9 NEOPLASIA
JI Neoplasia
PD JUN
PY 2017
VL 19
IS 6
BP 471
EP 482
DI 10.1016/j.neo.2017.03.005
PG 12
WC Oncology
SC Oncology
GA FA5CL
UT WOS:000405460100003
PM 28499126
OA DOAJ Gold, Green Published
DA 2021-05-03
ER

PT J
AU Sang, MX
   Wu, XH
   Fan, XJ
   Lian, YH
   Sang, MJ
AF Sang, Meixiang
   Wu, Xiaohua
   Fan, Xiaojie
   Lian, Yishui
   Sang, Meijie
TI MAGE-A family serves as poor prognostic markers and potential
   therapeutic targets for epithelial ovarian cancer patients: a
   retrospective clinical study
SO GYNECOLOGICAL ENDOCRINOLOGY
LA English
DT Article
DE Epithelial ovarian cancer; MAGE-A; prognosis
ID CELL-LINES; PHASE-II; EXPRESSION; GENES; ANTIGEN; MELANOMA; GAUGE; BAGE;
   OVEREXPRESSION; IMMUNOTHERAPY
AB Objective: The aim of our study is to investigate the expression pattern and prognostic significance of melanoma-associated antigens-A (MAGE-A) family in primary epithelial ovarian cancer (EOC) patients.
   Study design: The expression of MAGE-A family members, including MAGE-A1, -A2, -A3, -A4, -A6, -A10 and -A12 was immunohistochemically detected in 82 cases of primary EOC and 10 cases of pericarcinoma ovarian tissues. The association between MAGE-A family expression and the clinicopathological parameters as well as the prognosis of primary EOC patients was analyzed.
   Results: MAGE-A family expressed in 48.8% of primary EOC tissues, but not expressed in pericarcinoma ovarian tissues. MAGE-A expression was associated with the pathological types, FIGO stage, and pre-operative serum CA125 level. Overall survival of EOC patients with positive MAGE-A family expression was significantly shorter than those patients with negative MAGE-A expression. Multivariate analysis showed that although MAGE-A family expression can affect the overall survival, it was not an independent prognostic marker for EOC patients.
   Conclusions: Molecular assessment of MAGE-A family members could be helpful to improve the prognostic evaluation and to provide a new potential therapeutic target for primary EOC patients.
C1 [Sang, Meixiang; Wu, Xiaohua] Bethune Int Peace Hosp, Dept Obstet & Gynecol, Shijiazhuang 050082, Hebei, Peoples R China.
   [Sang, Meixiang; Fan, Xiaojie; Lian, Yishui; Sang, Meijie] Hebei Med Univ, Res Ctr, Hosp 4, Shijiazhuang, Hebei, Peoples R China.
   [Sang, Meijie] Univ Toyama, Grad Sch Med & Pharmaceut Sci, Dept Regenerat Med, Toyama, Japan.
RP Wu, XH (corresponding author), Bethune Int Peace Hosp, Dept Obstet & Gynecol, Shijiazhuang 050082, Hebei, Peoples R China.
EM xhwu2012@hotmail.com
FU Natural Science Foundation of Hebei Province, ChinaNatural Science
   Foundation of Hebei Province [H2016206410]
FX This work was supported by Natural Science Foundation of Hebei Province
   (No. H2016206410), China.
CR Bergeron A, 2009, INT J CANCER, V125, P1365, DOI 10.1002/ijc.24503
   BRASSEUR F, 1995, INT J CANCER, V63, P375, DOI 10.1002/ijc.2910630313
   Daudi S, 2014, PLOS ONE, V9, DOI 10.1371/journal.pone.0104099
   Duan ZF, 2003, CLIN CANCER RES, V9, P2778
   Gillespie AM, 1998, BRIT J CANCER, V78, P816, DOI 10.1038/bjc.1998.585
   Hennessy BT, 2009, LANCET, V374, P1371, DOI 10.1016/S0140-6736(09)61338-6
   JACOBS I, 1989, HUM REPROD, V4, P1
   Jacobs IJ, 2004, MOL CELL PROTEOMICS, V3, P355, DOI 10.1074/mcp.R400006-MCP200
   Jemal A, 2009, CA-CANCER J CLIN, V59, P225, DOI 10.3322/caac.20006
   Kruit WHJ, 2013, J CLIN ONCOL, V31, P2413, DOI 10.1200/JCO.2012.43.7111
   Lian YS, 2012, J CANCER RES CLIN, V138, P519, DOI 10.1007/s00432-011-1122-x
   Otte M, 2001, CANCER RES, V61, P6682
   Russo V, 1996, INT J CANCER, V67, P457, DOI 10.1002/(SICI)1097-0215(19960729)67:3<457::AID-IJC24>3.0.CO;2-3
   Sang MX, 2014, BIOMARKERS, V19, P34, DOI 10.3109/1354750X.2013.865275
   Sang MX, 2011, VACCINE, V29, P8496, DOI 10.1016/j.vaccine.2011.09.014
   Sang MX, 2011, CANCER LETT, V302, P85, DOI 10.1016/j.canlet.2010.10.021
   VANDERBRUGGEN P, 1991, SCIENCE, V254, P1643, DOI 10.1126/science.1840703
   VANDERBURG MEL, 1995, NEW ENGL J MED, V332, P629, DOI 10.1056/NEJM199503093321002
   Vansteenkiste J, 2013, J CLIN ONCOL, V31, P2396, DOI 10.1200/JCO.2012.43.7103
   Weiland F, 2012, INT J MOL SCI, V13, P10568, DOI 10.3390/ijms130810568
   Xu YZ, 2015, SCI REP-UK, V5, DOI 10.1038/srep12104
   Yakirevich E, 2003, CLIN CANCER RES, V9, P6453
   Yamada A, 1995, INT J CANCER, V64, P388, DOI 10.1002/ijc.2910640607
   Yap TA, 2009, NAT REV CANCER, V9, P167, DOI 10.1038/nrc2583
   Zhang SQ, 2010, BMC CANCER, V10, DOI 10.1186/1471-2407-10-163
NR 25
TC 5
Z9 5
U1 0
U2 2
PU TAYLOR & FRANCIS LTD
PI ABINGDON
PA 2-4 PARK SQUARE, MILTON PARK, ABINGDON OR14 4RN, OXON, ENGLAND
SN 0951-3590
EI 1473-0766
J9 GYNECOL ENDOCRINOL
JI Gynecol. Endocrinol.
PY 2017
VL 33
IS 6
BP 480
EP 484
DI 10.1080/09513590.2017.1291611
PG 5
WC Endocrinology & Metabolism; Obstetrics & Gynecology
SC Endocrinology & Metabolism; Obstetrics & Gynecology
GA FD7DB
UT WOS:000407685700015
PM 28277121
DA 2021-05-03
ER

PT J
AU Jia, L
   Xi, Q
   Wang, HF
   Zhang, ZM
   Liu, HK
   Cheng, YN
   Guo, XD
   Zhang, JY
   Zhang, Q
   Zhang, LJ
   Xue, ZY
   Li, Y
   Da, YR
   Zhao, P
   Zhang, RX
AF Jia, Long
   Xi, Qing
   Wang, Huafeng
   Zhang, Zimu
   Liu, Hongkun
   Cheng, Yingnan
   Guo, Xiangdong
   Zhang, Jieyou
   Zhang, Qi
   Zhang, Lijuan
   Xue, Zhenyi
   Li, Yan
   Da, Yurong
   Zhao, Peng
   Zhang, Rongxin
TI miR-142-5p regulates tumor cell PD-Ll expression and enhances anti-tumor
   immunity
SO BIOCHEMICAL AND BIOPHYSICAL RESEARCH COMMUNICATIONS
LA English
DT Article
DE Programmed cell death 1(PD-1); Programmed death-ligand 1 (PD-L1);
   miR-142-5p; Pancreatic cancer; Tumor immunity; T lymphocytes
ID T-CELLS; PD-L1 EXPRESSION; OVARIAN-CANCER; MICRORNAS; IMMUNOTHERAPY;
   CARCINOMA; RECEPTOR; PATHWAY; OVEREXPRESSION; INTERLEUKIN-10
AB Cancer immunotherapy has many great achievements in recent years. One of the most promising cancer immunotherapies is PD-1/PD-L1 pathway blockade. miRNAs (MicroRNAs) belongs to small noncoding RNA and can regulate gene expression by binding to the 3'UTR. Many miRNAs can inhibit cancer growth by regulating the PD-L1 expression in cancer cells. Herein, we firstly found that PD-L1 could be the target of miR-142-5p by using bioinformatics methods, then we conduct luciferase activity assay, RT-PCR and western blot experiments to demonstrate that miR-142-5p can regulate PD-L1 expression by binding to its 3'UTR. And in vivo experiments certified that miR-142-5p overexpression can inhibit pancreatic cancer growth. Flow cytometry and RT-PCR experiment demonstrated that miR-142-5p overexpression on tumor cells inhibits the expression of PD-L1 on tumor cells which result in the increase of CD4(+) T lymphocytes and CD8(+) T lymphocytes, the decrease of PD-1(+) T lymphocytes and increase of IFN-gamma and TNF-alpha. So, miR-142-5p overexpression can enhance anti-tumor immunity by blocking PD-Ll/PD-1 pathway. Our results identify a novel mechanism by which PD-L1 is regulated by miR-142-5p and overexpression of miR-142-5p could enhance the anti-tumor immunity. (C) 2017 Elsevier Inc. All rights reserved.
C1 [Jia, Long; Xi, Qing; Zhang, Zimu; Liu, Hongkun; Cheng, Yingnan; Guo, Xiangdong; Zhang, Jieyou; Zhang, Qi; Zhang, Lijuan; Xue, Zhenyi; Li, Yan; Da, Yurong; Zhang, Rongxin] Tianjin Med Univ, Educ Minist China, Key Lab Immune Microenvironm & Dis, Lab Immunol & Inflammat,Dept Immunol, Tianjin, Peoples R China.
   [Wang, Huafeng] Shanxi Normal Univ, Sch Life Sci, Linfen, Peoples R China.
   [Zhao, Peng] Tianjin Med Univ, Canc Inst & Hosp, Dept Colorectal Canc, Tianjin, Peoples R China.
   [Zhang, Rongxin] Guangdong Pharmaceut Univ, Lab Immunol & Inflammat, Guangzhou, Guangdong, Peoples R China.
RP Zhang, RX (corresponding author), Tianjin Med Univ, Educ Minist China, Key Lab Immune Microenvironm & Dis, Lab Immunol & Inflammat,Dept Immunol, Tianjin, Peoples R China.
EM rongxinz@yahoo.com
CR Abiko K, 2013, CLIN CANCER RES, V19, P1363, DOI 10.1158/1078-0432.CCR-12-2199
   Agata Y, 1996, INT IMMUNOL, V8, P765, DOI 10.1093/intimm/8.5.765
   Ambros V, 2004, NATURE, V431, P350, DOI 10.1038/nature02871
   Arias DAA, 2014, CANCER IMMUNOL RES, V2, P207, DOI 10.1158/2326-6066.CIR-13-0121
   Bartel DP, 2004, CELL, V116, P281, DOI 10.1016/S0092-8674(04)00045-5
   Chen K, 2007, NAT REV GENET, V8, P93, DOI 10.1038/nrg1990
   Chen LM, 2014, NAT COMMUN, V5, DOI 10.1038/ncomms6241
   CORBETT TH, 1984, CANCER RES, V44, P717
   Duraiswamy J, 2013, CANCER RES, V73, P6900, DOI 10.1158/0008-5472.CAN-13-1550
   Eppihimer MJ, 2002, MICROCIRCULATION, V9, P133, DOI 10.1038/sj/mn/7800123
   Friedman RC, 2009, GENOME RES, V19, P92, DOI 10.1101/gr.082701.108
   Fu XD, 2016, BIOCHEM BIOPH RES CO, V477, P167, DOI 10.1016/j.bbrc.2016.06.038
   Groux H, 1996, J EXP MED, V184, P19, DOI 10.1084/jem.184.1.19
   Ha Tai-You, 2011, Immune Netw, V11, P135, DOI [10.4110/in.2011.11.1.11, 10.4110/in.2011.11.3.135]
   Ishida M, 2002, IMMUNOL LETT, V84, P57, DOI 10.1016/S0165-2478(02)00142-6
   ISHIDA Y, 1992, EMBO J, V11, P3887, DOI 10.1002/j.1460-2075.1992.tb05481.x
   Iwai Y, 2002, P NATL ACAD SCI USA, V99, P12293, DOI 10.1073/pnas.192461099
   Iwai Y, 2017, J BIOMED SCI, V24, DOI 10.1186/s12929-017-0329-9
   Keir ME, 2006, J EXP MED, V203, P883, DOI 10.1084/jem.20051776
   Kosaka A, 2015, BIOCHEM BIOPH RES CO, V458, P549, DOI 10.1016/j.bbrc.2015.02.003
   Lou KX, 2017, ONCOL RES, V25, P65, DOI 10.3727/096504016X14719078133366
   Luke JJ, 2015, ONCOTARGET, V6, P3479, DOI 10.18632/oncotarget.2980
   Ma ZW, 2016, ONCOTARGET, V7, P71504, DOI 10.18632/oncotarget.12229
   Moore KW, 2001, ANNU REV IMMUNOL, V19, P683, DOI 10.1146/annurev.immunol.19.1.683
   Nishimura H, 2001, SCIENCE, V291, P319, DOI 10.1126/science.291.5502.319
   Nishimura H, 1999, IMMUNITY, V11, P141, DOI 10.1016/S1074-7613(00)80089-8
   Okazaki T, 2007, INT IMMUNOL, V19, P813, DOI 10.1093/intimm/dxm057
   Pathak S, 2015, ONCOTARGET, V6, P44758, DOI 10.18632/oncotarget.5815
   Rahal A., 2017, J SURG ONCOL
   Sayama S, 2013, J REPROD IMMUNOL, V100, P109, DOI 10.1016/j.jri.2013.08.001
   Schoenborn JR, 2007, ADV IMMUNOL, V96, P41, DOI 10.1016/S0065-2776(07)96002-2
   Shi D, 2015, INDIAN J CANCER, V52, pE47, DOI 10.4103/0019-509X.172513
   Siegel RL, 2016, CA-CANCER J CLIN, V66, P7, DOI 10.3322/caac.21332
   Taube JM, 2012, SCI TRANSL MED, V4, DOI 10.1126/scitranslmed.3003689
   Tembe V, 2015, PIGM CELL MELANOMA R, V28, DOI 10.1111/pcmr.12343
   Thompson RH, 2004, P NATL ACAD SCI USA, V101, P17174, DOI 10.1073/pnas.0406351101
   van Horssen R, 2006, ONCOLOGIST, V11, P397, DOI 10.1634/theoncologist.11-4-397
   Wang X, 2015, CELL SIGNAL, V27, P443, DOI 10.1016/j.cellsig.2014.12.003
   Wherry EJ, 2011, NAT IMMUNOL, V12, P492, DOI 10.1038/ni.2035
   Xu CX, 2014, CANCER CELL, V25, P590, DOI 10.1016/j.ccr.2014.03.033
   Xu SH, 2016, NAT COMMUN, V7, DOI 10.1038/ncomms11406
   Zhang X, 2011, ANN ONCOL, V22, P2257, DOI 10.1093/annonc/mdq758
NR 42
TC 71
Z9 78
U1 3
U2 21
PU ACADEMIC PRESS INC ELSEVIER SCIENCE
PI SAN DIEGO
PA 525 B ST, STE 1900, SAN DIEGO, CA 92101-4495 USA
SN 0006-291X
EI 1090-2104
J9 BIOCHEM BIOPH RES CO
JI Biochem. Biophys. Res. Commun.
PD JUN 24
PY 2017
VL 488
IS 2
BP 425
EP 431
DI 10.1016/j.bbrc.2017.05.074
PG 7
WC Biochemistry & Molecular Biology; Biophysics
SC Biochemistry & Molecular Biology; Biophysics
GA EW8OA
UT WOS:000402776800029
PM 28511795
DA 2021-05-03
ER

PT J
AU Yamamoto, N
   Nokihara, H
   Yamada, Y
   Shibata, T
   Tamura, Y
   Seki, Y
   Honda, K
   Tanabe, Y
   Wakui, H
   Tamura, T
AF Yamamoto, Noboru
   Nokihara, Hiroshi
   Yamada, Yasuhide
   Shibata, Takashi
   Tamura, Yosuke
   Seki, Yoshitaka
   Honda, Kazunori
   Tanabe, Yuko
   Wakui, Hiroshi
   Tamura, Tomohide
TI Phase I study of Nivolumab, an anti-PD-1 antibody, in patients with
   malignant solid tumors
SO INVESTIGATIONAL NEW DRUGS
LA English
DT Article
DE Phase I study; Nivolumab; Immune checkpoint inhibitor; Pharmacokinetics
ID CANCER-IMMUNOTHERAPY; CLINICAL-SIGNIFICANCE; OVARIAN-CANCER;
   T-LYMPHOCYTES; SAFETY; EXPRESSION; MELANOMA; BLOCKADE; PATHWAY; PD-L1
AB Background This study evaluated the safety, tolerability, pharmacokinetics, immunogenicity and antitumor activity of single and multiple doses of nivolumab in Japanese patients with malignant solid tumors. Subjects and Methods This was an open-label, dose- escalation study in 17 patients with advanced solid tumors with a life expectancy of >= 3 months. Patients were observed for 3 weeks after a single dose of nivolumab at 1, 3, 10 or 20mg/kg, then received the same dose of nivolumab every 2 weeks until unacceptable toxicity or disease progression occurred. This study included a maximum dose of 20 mg/kg, which is the highest dose of nivolumab evaluated to date. The maximum dose was 10 mg/kg in previous studies. Results The commonest adverse drug reaction was lymphopenia, which occurred in 10 (58.8%) patients, including two (11.8%) with Grade >= 3 events. No dose- limiting toxicities (DLTs) were observed up to the maximum dose of 20 mg/kg. The area under the concentration-time curve from time 0 to the last measurable concentration was linear up to 20 mg/kg. The maximum concentration showed dose-dependency up to 10 mg/kg, but not between 10 and 20 mg/kg. One durable complete response and two partial responses were observed. Conclusions Nivolumab at doses of 1-20 mg/kg was not associated with DLTs, and it was generally well tolerated at doses of up to 20 mg/kg in Japanese patients with advanced solid tumors.
C1 [Yamamoto, Noboru; Nokihara, Hiroshi; Shibata, Takashi; Tamura, Yosuke; Seki, Yoshitaka; Honda, Kazunori; Tanabe, Yuko; Wakui, Hiroshi; Tamura, Tomohide] Natl Canc Ctr, Dept Thorac Oncol, Chuo Ku, 5-1-1 Tsukiji, Tokyo 1040045, Japan.
   [Shibata, Takashi] Natl Canc Ctr, Dept Gastrointestinal Oncol, Chuo Ku, 5-1-1 Tsukiji, Tokyo 1040045, Japan.
RP Yamamoto, N (corresponding author), Natl Canc Ctr, Dept Thorac Oncol, Chuo Ku, 5-1-1 Tsukiji, Tokyo 1040045, Japan.
EM nbryamam@ncc.go.jp
RI Yamada, Yasuhide/AAH-9124-2020; Honda, Kazunori/AAW-4315-2020
FU Ono Pharmaceutical Co., LtdOno Pharmaceutical Co Ltd
FX The authors thank the patients, their family members, nurses and staff
   members who participated in this study. The authors wish to thank Marion
   Barnett and Nicholas Smith, PhD, for providing medical writing services,
   which were funded by Ono Pharmaceutical Co., Ltd.
CR [Anonymous], 2005, GUID REG EV ANT DRUG
   [Anonymous], 2011, 2010 GEN BUS BRIEF, P8
   Ansell SM, 2015, NEW ENGL J MED, V372, P311, DOI 10.1056/NEJMoa1411087
   Brahmer JR, 2012, NEW ENGL J MED, V366, P2455, DOI 10.1056/NEJMoa1200694
   Brahmer JR, 2010, J CLIN ONCOL, V28, P3167, DOI 10.1200/JCO.2009.26.7609
   Drake CG, 2006, ADV IMMUNOL, V90, P51, DOI 10.1016/S0065-2776(06)90002-9
   Francisco LM, 2010, IMMUNOL REV, V236, P219, DOI 10.1111/j.1600-065X.2010.00923.x
   Gandini S, 2016, CRIT REV ONCOL HEMAT, V100, P88, DOI 10.1016/j.critrevonc.2016.02.001
   Hamanishi J, 2007, P NATL ACAD SCI USA, V104, P3360, DOI 10.1073/pnas.0611533104
   Hamanishi J, 2015, J CLIN ONCOL, V33, P4015, DOI 10.1200/JCO.2015.62.3397
   Hino R, 2010, CANCER-AM CANCER SOC, V116, P1757, DOI 10.1002/cncr.24899
   Hodi FS, 2010, NEW ENGL J MED, V363, P711, DOI 10.1056/NEJMoa1003466
   ISHIDA Y, 1992, EMBO J, V11, P3887, DOI 10.1002/j.1460-2075.1992.tb05481.x
   Iwai Y, 2002, P NATL ACAD SCI USA, V99, P12293, DOI 10.1073/pnas.192461099
   Leach DR, 1996, SCIENCE, V271, P1734, DOI 10.1126/science.271.5256.1734
   Mellman I, 2011, NATURE, V480, P480, DOI 10.1038/nature10673
   MIZOGUCHI H, 1992, SCIENCE, V258, P1795, DOI 10.1126/science.1465616
   Motzer RJ, 2015, J CLIN ONCOL, V33, P1430, DOI 10.1200/JCO.2014.59.0703
   Nakanishi J, 2007, CANCER IMMUNOL IMMUN, V56, P1173, DOI 10.1007/s00262-006-0266-z
   Nomi T, 2007, CLIN CANCER RES, V13, P2151, DOI 10.1158/1078-0432.CCR-06-2746
   Ohigashi Y, 2005, CLIN CANCER RES, V11, P2947, DOI 10.1158/1078-0432.CCR-04-1469
   Okazaki T, 2006, TRENDS IMMUNOL, V27, P195, DOI 10.1016/j.it.2006.02.001
   OLDHAM RK, 1984, CANCER TREAT REP, V68, P221
   Oshima Akira, 2004, PREVALENCE MORTALITY, P201
   Rizvi NA, 2015, LANCET ONCOL, V16, P257, DOI 10.1016/S1470-2045(15)70054-9
   Robert C, 2011, NEW ENGL J MED, V364, P2517, DOI 10.1056/NEJMoa1104621
   Rosenberg SA, 2004, NAT MED, V10, P909, DOI 10.1038/nm1100
   Thompson RH, 2006, CANCER RES, V66, P3381, DOI 10.1158/0008-5472.CAN-05-4303
   Topalian SL, 2012, NEW ENGL J MED, V366, P2443, DOI 10.1056/NEJMoa1200690
   Topalian SL, 2011, J CLIN ONCOL, V29, P4828, DOI 10.1200/JCO.2011.38.0899
   Valsecchi ME, 2015, NEW ENGL J MED, V373, P1270, DOI [10.1056/NEJMc1509660, 10.1056/NEJMoa1504030]
   Waldmann TA, 2003, NAT MED, V9, P269, DOI 10.1038/nm0303-269
   Wang Jue, 2010, Sarcoma, V2010, P454792, DOI 10.1155/2010/454792
   Weber JS, 2015, LANCET ONCOL, V16, P375, DOI 10.1016/S1470-2045(15)70076-8
   Zou WP, 2008, NAT REV IMMUNOL, V8, P467, DOI 10.1038/nri2326
NR 35
TC 47
Z9 48
U1 0
U2 6
PU SPRINGER
PI DORDRECHT
PA VAN GODEWIJCKSTRAAT 30, 3311 GZ DORDRECHT, NETHERLANDS
SN 0167-6997
EI 1573-0646
J9 INVEST NEW DRUG
JI Invest. New Drugs
PD APR
PY 2017
VL 35
IS 2
BP 207
EP 216
DI 10.1007/s10637-016-0411-2
PG 10
WC Oncology; Pharmacology & Pharmacy
SC Oncology; Pharmacology & Pharmacy
GA EQ5BA
UT WOS:000398094700009
PM 27928714
OA Other Gold, Green Published
DA 2021-05-03
ER

PT J
AU Hoogstad-van Evert, JS
   Cany, J
   van den Brand, D
   Oudenampsen, M
   Brock, R
   Torensma, R
   Bekkers, RL
   Jansen, JH
   Massuger, LF
   Dolstra, H
AF Hoogstad-van Evert, Janneke S.
   Cany, Jeannette
   van den Brand, Dirk
   Oudenampsen, Manon
   Brock, Roland
   Torensma, Ruurd
   Bekkers, Ruud L.
   Jansen, Joop H.
   Massuger, Leon F.
   Dolstra, Harry
TI Umbilical cord blood CD34(+) progenitor-derived NK cells efficiently
   kill ovarian cancer spheroids and intraperitoneal tumors in
   NOD/SCID/IL2Rg(null) mice
SO ONCOIMMUNOLOGY
LA English
DT Article
DE Adoptive immunotherapy; mouse ovarian cancer xenograft; NK cells;
   ovarian cancer; tumor spheroid infiltration
ID ACUTE MYELOID-LEUKEMIA; NATURAL-KILLER; STEM-CELLS; MONONUCLEAR-CELLS;
   ADOPTIVE TRANSFER; VIVO EXPANSION; ANTIGEN; DIFFERENTIATION;
   LYMPHOCYTES; EXPRESSION
AB Adoptive transfer of allogeneic natural killer (NK) cells is an attractive therapy approach against ovarian carcinoma. Here, we evaluated the potency of highly active NK cells derived from human CD34+ haematopoietic stem and progenitor cells (HSPC) to infiltrate and mediate killing of human ovarian cancer spheroids using an in vivo-like model system and mouse xenograft model. These CD56+Perforin+HSPC-NK cells were generated under stroma-free conditions in the presence of StemRegenin-1, IL-15, and IL-12, and exerted efficient cytolytic activity and IFN gamma production toward ovarian cancer monolayer cultures. Live-imaging confocal microscopy demonstrated that these HSPC-NK cells actively migrate, infiltrate, and mediate tumor cell killing in a three-dimensional multicellular ovarian cancer spheroid. Infiltration of up to 30% of total HSPC-NK cells within 8 h resulted in robust tumor spheroid destruction. Furthermore, intraperitoneal HSPC-NK cell infusions in NOD/SCID-IL2R gamma(null) (NSG) mice bearing ovarian carcinoma significantly reduced tumor progression. These findings demonstrate that highly functional HSPC-NK cells efficiently destruct ovarian carcinoma spheroids in vitro and kill intraperitoneal ovarian tumors in vivo, providing great promise for effective immunotherapy through intraperitoneal HSPC-NK cell adoptive transfer in ovarian carcinoma patients.
C1 [Hoogstad-van Evert, Janneke S.; Cany, Jeannette; Oudenampsen, Manon; Jansen, Joop H.; Dolstra, Harry] Radboud Univ Nijmegen, Med Ctr, Lab Hematol, Dept Lab Med, Nijmegen, Netherlands.
   [Hoogstad-van Evert, Janneke S.; Bekkers, Ruud L.; Massuger, Leon F.] Radboud Univ Nijmegen, Med Ctr, Dept Obstet & Gynecol, Nijmegen, Netherlands.
   [van den Brand, Dirk; Brock, Roland] Radboud Univ Nijmegen, Med Ctr, Dept Biochem, Nijmegen, Netherlands.
   [Torensma, Ruurd] Radboud Univ Nijmegen, Med Ctr, Dept Tumor Immunol, Nijmegen, Netherlands.
RP Hoogstad-van Evert, JS (corresponding author), Radboudumc, Lab Hematol, Dept Lab Med, Geert Grooteplein 8,POB 9101, NL-6500 HB Nijmegen, Netherlands.
EM Janneke.Hoogstad-vanEvert@Radboudumc.nl
RI van den Brand, Dirk/AAA-5092-2019; Evert, Janneke S
   Hoogstad-van/M-6389-2015; Brock, Roland/O-9411-2019; Brock,
   Roland/K-2590-2012; Jansen, J.H./H-8054-2014; Bekkers,
   Ruud/AAU-5319-2020; Bekkers, Ruud/M-3866-2014; van den Brand,
   Dirk/G-9247-2016; Dolstra, H./L-4276-2015; Torensma, Ruurd/C-2853-2009;
   Massuger, Leon F.A.G./H-8072-2014
OI van den Brand, Dirk/0000-0001-9632-2546; Brock,
   Roland/0000-0003-1395-6127; Bekkers, Ruud/0000-0002-4577-8495; van den
   Brand, Dirk/0000-0001-9632-2546; Dolstra, H./0000-0002-3998-687X;
   Torensma, Ruurd/0000-0002-0555-7903; Hoogstad-van Evert,
   Janneke/0000-0001-9838-0977
FU Radboudumc; Dutch Cancer Society (KWF)KWF Kankerbestrijding [KUN
   2015-7507]
FX This work was supported by grants from the Radboudumc and the Dutch
   Cancer Society (KWF: KUN 2015-7507).
CR Alves PCM, 2011, SCAND J IMMUNOL, V74, P244, DOI 10.1111/j.1365-3083.2011.02576.x
   Ames E, 2015, J IMMUNOL, V195, P4010, DOI 10.4049/jimmunol.1500447
   Bachanova V, 2014, BLOOD, V123, P3855, DOI 10.1182/blood-2013-10-532531
   Bhat R, 2007, PLOS ONE, V2, DOI 10.1371/journal.pone.0000326
   Brand JM, 2004, STEM CELLS DEV, V13, P307, DOI 10.1089/154732804323099235
   Cany J, 2015, ONCOIMMUNOLOGY, V4, DOI 10.1080/2162402X.2015.1017701
   Cany J, 2013, PLOS ONE, V8, DOI 10.1371/journal.pone.0064384
   Cheng M, 2011, CELL TRANSPLANT, V20, P1731, DOI 10.3727/096368911X580536
   Choi PJ, 2013, P NATL ACAD SCI USA, V110, P6488, DOI 10.1073/pnas.1221312110
   Davis ZB, 2015, CANCER J, V21, P486, DOI 10.1097/PPO.0000000000000156
   Deguine J, 2010, IMMUNITY, V33, P632, DOI 10.1016/j.immuni.2010.09.016
   Ferreira-Teixeira M, 2016, BMC MED, V14, DOI 10.1186/s12916-016-0715-2
   Friedrich J, 2009, NAT PROTOC, V4, P309, DOI 10.1038/nprot.2008.226
   Geller MA, 2013, CYTOTHERAPY, V15, P1297, DOI 10.1016/j.jcyt.2013.05.022
   Geller MA, 2011, IMMUNOTHERAPY-UK, V3, P1445, DOI [10.2217/IMT.11.131, 10.2217/imt.11.131]
   Geller MA, 2011, CYTOTHERAPY, V13, P98, DOI 10.3109/14653249.2010.515582
   Giannattasio A, 2015, BMC CANCER, V15, DOI 10.1186/s12885-015-1321-y
   Gooden M, 2011, P NATL ACAD SCI USA, V108, P10656, DOI 10.1073/pnas.1100354108
   Hermanson DL, 2016, STEM CELLS, V34, P93, DOI 10.1002/stem.2230
   Hermanson DL, 2015, FRONT IMMUNOL, V6, DOI 10.3389/fimmu.2015.00195
   Herter S, 2017, CANCER IMMUNOL IMMUN, V66, P129, DOI 10.1007/s00262-016-1927-1
   Holmes TD, 2011, J IMMUNOL, V186, P1538, DOI 10.4049/jimmunol.1000951
   Jewett A, 2013, J CANCER, V4, P12, DOI 10.7150/jca.5519
   Kloss S, 2015, FRONT IMMUNOL, V6, DOI 10.3389/fimmu.2015.00543
   Koh J, 2012, BIOCHEM BIOPH RES CO, V427, P373, DOI 10.1016/j.bbrc.2012.09.067
   Kozlowska AK, 2017, FRONT BIOSCI-LANDMRK, V22, P370, DOI 10.2741/4489
   Matera L, 2006, J TRANSL MED, V4, DOI 10.1186/1479-5876-4-49
   Miller JS, 2005, BLOOD, V105, P3051, DOI 10.1182/blood-2004-07-2974
   Norell H, 2006, CANCER RES, V66, P6387, DOI 10.1158/0008-5472.CAN-06-0029
   Pandey V, 2016, ONCOTARGET, V7, P7318, DOI 10.18632/oncotarget.6939
   Roeven MWH, 2015, STEM CELLS DEV, V24, P2886, DOI 10.1089/scd.2014.0597
   Rosario M, 2016, CLIN CANCER RES, V22, P596, DOI 10.1158/1078-0432.CCR-15-1419
   Sachamitrt P, 2014, FRONT IMMUNOL, V5, DOI 10.3389/fimmu.2014.00176
   Schindelin J, 2012, NAT METHODS, V9, P676, DOI [10.1038/NMETH.2019, 10.1038/nmeth.2019]
   Siegel R, 2014, CA-CANCER J CLIN, V64, P9, DOI [10.3322/caac.21254, 10.1001/jamaoto.2014.2530, 10.3322/caac.21208]
   Spanholtz J, 2011, PLOS ONE, V6, DOI 10.1371/journal.pone.0020740
   Spanholtz J, 2010, PLOS ONE, V5, DOI 10.1371/journal.pone.0009221
   TAYLOR CR, 1994, HUM PATHOL, V25, P263, DOI 10.1016/0046-8177(94)90198-8
   Vitale M, 2005, CLIN CANCER RES, V11, P67
   Wang YJ, 2015, SCI CHINA LIFE SCI, V58, P1288, DOI 10.1007/s11427-015-4968-3
NR 40
TC 19
Z9 19
U1 0
U2 2
PU TAYLOR & FRANCIS INC
PI PHILADELPHIA
PA 530 WALNUT STREET, STE 850, PHILADELPHIA, PA 19106 USA
SN 2162-402X
J9 ONCOIMMUNOLOGY
JI OncoImmunology
PY 2017
VL 6
IS 8
AR e1320630
DI 10.1080/2162402X.2017.1320630
PG 12
WC Oncology; Immunology
SC Oncology; Immunology
GA FF4WZ
UT WOS:000408961700007
PM 28919991
OA Green Published, Bronze
DA 2021-05-03
ER

PT J
AU Cai, L
   Michelakos, T
   Ferrone, CR
   Zhang, LY
   Deshpande, V
   Shen, Q
   Deleo, A
   Yamada, TP
   Zhang, G
   Ferrone, S
   Wang, XH
AF Cai, Lei
   Michelakos, Theodoros
   Ferrone, Cristina R.
   Zhang, Liyuan
   Deshpande, Vikram
   Shen, Qi
   Deleo, Albert
   Yamada, Teppei
   Zhang, Gong
   Ferrone, Soldano
   Wang, Xinhui
TI Expression status of folate receptor alpha is a predictor of survival in
   pancreatic ductal adenocarcinoma
SO ONCOTARGET
LA English
DT Article
DE folate receptor alpha; pancreatic ductal adenocarcinoma; predictor of
   survival; smoking; alcohol consumption
ID NEGATIVE BREAST-CANCER; OVARIAN-CANCER; LUNG-CANCER; COLORECTAL-CANCER;
   GENE-EXPRESSION; BINDING-PROTEIN; EARLY MORTALITY; CELL; RISK;
   OVEREXPRESSION
AB Pancreatic ductal adenocarcinoma (PDAC) has one of the poorest prognosis among malignancies. Thus, the identification of markers useful in developing innovative diagnostic and therapeutic methods is an imperative need. Folate receptor alpha (FRa) has been associated with prognosis in several cancers and has served as a target of novel anti-tumor therapies. However, FRa expression in PDAC and its correlation with the clinical course of the disease has not been thoroughly investigated. In this study, we analyzed FRa expression in 140 PDAC specimens and 7 PDAC cell lines in order to define the significance of FRa expression in PDAC and its potential role as a target for immunotherapy. Immunohistochemical analysis demonstrated that FRa expression intensity was low, intermediate and high in 22(16%), 73(52%) and 45(32%) PDACs, respectively. The staining was located in both membrane and cytoplasm in most cases (123, 88%). Lower FRa expression was associated with cigarette smoking (p<0.001), alcohol consumption (p<0.001), and lymphovascular invasion (p = 0.002). Additionally, lower FRa expression was associated with poor overall survival (5-year overall survival: low 13%, intermediate 31%, high 33%; p = 0.006). FRa expression (HR = 0.61; p = 0.03) and Charlson Comorbidity Index (HR = 1.16; p = 0.01) emerged as independent predictors of survival. The analysis by flow cytometry of 7 PDAC cell lines (AsPC-1, Capan-2, MIA PaCa-2, PANC-1, PDAC2, PDAC3, and PDAC5) demonstrated the highest expression of FRa on the PDAC3 cell line (45%). Therefore, a higher FRa expression is predictive of a favorable prognosis in PDAC and FRa may represent a promising target for novel treatments, including immunotherapy.
C1 [Cai, Lei; Michelakos, Theodoros; Ferrone, Cristina R.; Zhang, Liyuan; Yamada, Teppei; Zhang, Gong; Ferrone, Soldano; Wang, Xinhui] Harvard Med Sch, Massachusetts Gen Hosp, Div Surg Oncol, Dept Surg, Boston, MA 02115 USA.
   [Cai, Lei] Third Mil Med Univ, Southwest Hosp, Dept Hepatobiliary, Chongqing, Peoples R China.
   [Deshpande, Vikram; Shen, Qi] Harvard Med Sch, Massachusetts Gen Hosp, Dept Pathol, Boston, MA USA.
   [Deleo, Albert] Univ Pittsburgh, Canc Inst, Pittsburgh, PA USA.
   [Ferrone, Soldano] Harvard Med Sch, Massachusetts Gen Hosp, Dept Orthopaed Surg, Boston, MA USA.
RP Wang, XH (corresponding author), Harvard Med Sch, Massachusetts Gen Hosp, Div Surg Oncol, Dept Surg, Boston, MA 02115 USA.
EM XWANG30@mgh.harvard.edu
RI Michelakos, Theodoros/AAP-7827-2020
OI Michelakos, Theodoros/0000-0002-4047-0926
FU NCIUnited States Department of Health & Human ServicesNational
   Institutes of Health (NIH) - USANIH National Cancer Institute (NCI) [R21
   CA181851, R21 CA164756]; Massachusetts General Hospital ECOR
   Deliberative Interim Support Funding; Massachusetts General Hospital
   ECOR Formulaic Bridge Funding; National Natural Science Foundation of
   ChinaNational Natural Science Foundation of China (NSFC) [81201948];
   China Scholarship Council FoundationChina Scholarship Council
   [201203170045]; Natural Science Foundation of ChongqingNatural Science
   Foundation of Chongqing [cstc2012jjA0337]; NATIONAL CANCER
   INSTITUTEUnited States Department of Health & Human ServicesNational
   Institutes of Health (NIH) - USANIH National Cancer Institute (NCI)
   [R21CA164756, R21CA181851] Funding Source: NIH RePORTER
FX This work was supported by NCI R21 CA181851(X.W.), Massachusetts General
   Hospital ECOR Deliberative Interim Support Funding (X.W.), Massachusetts
   General Hospital ECOR Formulaic Bridge Funding (X.W.), NCI R21 CA164756
   (S.F. and C.R.F.), National Natural Science Foundation of China 81201948
   (L.C.), China Scholarship Council Foundation 201203170045 (L.C.) and
   Natural Science Foundation of Chongqing cstc2012jjA0337 (L.C.).
CR Ab O, 2015, MOL CANCER THER, V14, P1605, DOI 10.1158/1535-7163.MCT-14-1095
   Barretina J, 2012, NATURE, V483, P603, DOI 10.1038/nature11003
   Becker AE, 2014, WORLD J GASTROENTERO, V20, P11182, DOI 10.3748/wjg.v20.i32.11182
   Boshnjaku V, 2012, SCI REP-UK, V2, DOI 10.1038/srep00980
   Cheung A, 2016, ONCOTARGET, V7, P52553, DOI 10.18632/oncotarget.9651
   Dias-Santos D, 2015, SURGERY, V157, P881, DOI 10.1016/j.surg.2014.12.006
   Ding ZM, 2015, TURK NEUROSURG, V25, P298, DOI 10.5137/1019-5149.JTN.9812-13.1
   Driver BR, 2016, ARCH PATHOL LAB MED, V140, P682, DOI 10.5858/arpa.2015-0431-OA
   Edderkaoui M, 2016, ONCOTARGET, V7, P7747, DOI 10.18632/oncotarget.6820
   Elnakat H, 2004, ADV DRUG DELIVER REV, V56, P1067, DOI 10.1016/j.addr.2004.01.001
   Farkas SA, 2015, TUMOR BIOL, V36, P5581, DOI 10.1007/s13277-015-3228-2
   Figueiredo JC, 2010, CANCER CAUSE CONTROL, V21, P597, DOI 10.1007/s10552-009-9489-6
   Hansen MF, 2015, CELL SIGNAL, V27, P1356, DOI 10.1016/j.cellsig.2015.03.020
   Hartmann LC, 2007, INT J CANCER, V121, P938, DOI 10.1002/ijc.22811
   Hessmann E, 2017, GUT, V66, P168, DOI 10.1136/gutjnl-2016-312539
   Hidalgo M, 2010, NEW ENGL J MED, V362, P1605, DOI 10.1056/NEJMra0901557
   Iwakiri S, 2008, ANN SURG ONCOL, V15, P889, DOI 10.1245/s10434-007-9755-3
   Kelemen LE, 2006, INT J CANCER, V119, P243, DOI 10.1002/ijc.21712
   Konstantinidis IT, 2013, ANN SURG, V257, P731, DOI 10.1097/SLA.0b013e318263da2f
   Leone JP, 2015, ONCOTARGET, V6, P30327, DOI 10.18632/oncotarget.4639
   Leung F, 2013, CLIN BIOCHEM, V46, P1462, DOI 10.1016/j.clinbiochem.2013.03.010
   Miotti S, 1997, J CELL BIOCHEM, V65, P479
   Miotti S, 2000, J CELL SCI, V113, P349
   Necela BM, 2015, PLOS ONE, V10, DOI 10.1371/journal.pone.0122209
   Nipp RD, 2017, PANCREAS, V46, P183, DOI 10.1097/MPA.0000000000000731
   Nunez MI, 2012, J THORAC ONCOL, V7, P833, DOI 10.1097/JTO.0b013e31824de09c
   O'Shannessy DJ, 2013, INT J MOL SCI, V14, P13687, DOI 10.3390/ijms140713687
   O'Shannessy DJ, 2012, ONCOTARGET, V3, P414
   Pandol SJ, 2012, PANCREATOLOGY, V12, P344, DOI 10.1016/j.pan.2012.06.002
   Parker N, 2005, ANAL BIOCHEM, V338, P284, DOI 10.1016/j.ab.2004.12.026
   Rijnboutt S, 1996, J CELL BIOL, V132, P35, DOI 10.1083/jcb.132.1.35
   Seufferlein T, 2012, ANN ONCOL, V23, P33, DOI 10.1093/annonc/mds224
   SHEN F, 1994, BIOCHEMISTRY-US, V33, P1209, DOI 10.1021/bi00171a021
   Shi H, 2015, DRUG DES DEV THER, V9, P4989, DOI 10.2147/DDDT.S90670
   Siegel RL, 2016, CA-CANCER J CLIN, V66, P7, DOI 10.3322/caac.21332
   Ting DT, 2014, CELL REP, V8, P1905, DOI 10.1016/j.celrep.2014.08.029
   Toffoli G, 1997, INT J CANCER, V74, P193, DOI 10.1002/(SICI)1097-0215(19970422)74:2<193::AID-IJC10>3.0.CO;2-F
   Toffoli G, 1998, INT J CANCER, V79, P121, DOI 10.1002/(SICI)1097-0215(19980417)79:2<121::AID-IJC4>3.0.CO;2-V
   Vergote IB, 2015, CANCER METAST REV, V34, P41, DOI 10.1007/s10555-014-9539-8
   Wang XH, 2010, JNCI-J NATL CANCER I, V102, P1496, DOI 10.1093/jnci/djq343
   Welsch T, 2006, J GASTROEN HEPATOL, V21, pS69, DOI 10.1111/j.1440-1746.2006.04574.x
   Wen YF, 2015, CLIN CANCER RES, V21, P448, DOI 10.1158/1078-0432.CCR-14-1578
   Yang Y, 2016, INT J BIOCHEM CELL B, V79, P222, DOI 10.1016/j.biocel.2016.08.040
   Yin JJ, 2013, PLOS ONE, V8, DOI 10.1371/journal.pone.0062289
   Zhang Z, 2014, ARCH PATHOL LAB MED, V138, P890, DOI 10.5858/arpa.2013-0309-OA
NR 45
TC 11
Z9 11
U1 0
U2 6
PU IMPACT JOURNALS LLC
PI ORCHARD PARK
PA 6666 E QUAKER ST, STE 1, ORCHARD PARK, NY 14127 USA
EI 1949-2553
J9 ONCOTARGET
JI Oncotarget
PD JUN 6
PY 2017
VL 8
IS 23
BP 37646
EP 37656
DI 10.18632/oncotarget.16841
PG 11
WC Oncology; Cell Biology
SC Oncology; Cell Biology
GA EX4WQ
UT WOS:000403236400061
PM 28430580
OA Other Gold, Green Published
DA 2021-05-03
ER

PT J
AU Battisti, F
   Napoletano, C
   Koshkaki, HR
   Belleudi, F
   Zizzari, IG
   Ruscito, I
   Palchetti, S
   Bellati, F
   Panici, PB
   Torrisi, MR
   Caracciolo, G
   Altieri, F
   Nuti, M
   Rughetti, A
AF Battisti, Federico
   Napoletano, Chiara
   Koshkaki, Hassan Rahimi
   Belleudi, Francesca
   Zizzari, Ilaria Grazia
   Ruscito, Ilary
   Palchetti, Sara
   Bellati, Filippo
   Panici, Pierluigi Benedetti
   Torrisi, Maria Rosaria
   Caracciolo, Giulio
   Altieri, Fabio
   Nuti, Marianna
   Rughetti, Aurelia
TI Tumor-Derived Microvesicles Modulate antigen cross-Processing via
   reactive Oxygen species-Mediated alkalinization of Phagosomal
   compartment in Dendritic cells
SO FRONTIERS IN IMMUNOLOGY
LA English
DT Article
DE microvesicles; dendritic cells; antigen-processing; phagosome; radical
   oxigen species; immune response to cancer; tumor antigens; cancer
   vaccines
ID EXTRACELLULAR VESICLES; IMMUNE-RESPONSES; EXOSOMES; MUC1; PH;
   DIFFERENTIATION; IMMUNOTHERAPY; MATURATION; PATHWAYS; MICE
AB Dendritic cells (DCs) are the only antigen-presenting cells able to prime naIve T cells and cross-prime antigen-specific CD8(+) T cells. Their functionality is a requirement for the induction and maintenance of long-lasting cancer immunity. Albeit intensively investigated, the in vivo mechanisms underlying efficient antigen cross-processing and presentation are not fully understood. Several pieces of evidence indicate that antigen transfer to DCs mediated by microvesicles (MVs) enhances antigen immunogenicity. This mechanism is also relevant for cross-presentation of those tumor-associated glycoproteins such as MUC1 that are blocked in HLA class II compartment when internalized by DCs as soluble molecules. Here, we present pieces of evidence that the internalization of tumor-derived MVs modulates antigen-processing machinery of DCs. Employing MVs derived from ovarian cancer ascites fluid and established tumor cell lines, we show that MV uptake modifies DC phagosomal microenvironment, triggering reactive oxygen species (ROS) accumulation and early alkalinization. Indeed, tumor MVs carry radical species and the MV uptake by DCs counteracts the chemically mediated acidification of the phagosomal compartment. Further pieces of evidence suggest that efficacious antigen cross-priming of the MUC1 antigen carried by the tumor MVs results from the early signaling induced by MV internalization and the function of the antigen-processing machinery of DCs. These results strongly support the hypothesis that tumor-derived MVs impact antigen immunogenicity by tuning the antigen-processing machinery of DCs, besides being carrier of tumor antigens. Furthermore, these findings have important implications for the exploitation of MVs as antigenic cell-free immunogen for DC-based therapeutic strategies.
C1 [Battisti, Federico; Napoletano, Chiara; Koshkaki, Hassan Rahimi; Zizzari, Ilaria Grazia; Ruscito, Ilary; Nuti, Marianna; Rughetti, Aurelia] Sapienza Univ Rome, Dept Expt Med, Rome, Italy.
   [Belleudi, Francesca; Torrisi, Maria Rosaria] Sapienza Univ Rome, Fdn Cenci Bolognetti, Inst Pasteur Italia, Dept Mol & Clin Med, Rome, Italy.
   [Ruscito, Ilary; Panici, Pierluigi Benedetti] Sapienza Univ Rome, Dept Gynaecol Obstet & Urol, Rome, Italy.
   [Palchetti, Sara; Caracciolo, Giulio] Sapienza Univ Rome, Dept Mol Med, Rome, Italy.
   [Bellati, Filippo] Sapienza Univ Rome, Dept Med & Surg Sci & Translat Med, Rome, Italy.
   [Bellati, Filippo; Torrisi, Maria Rosaria] Azienda Osped St Andrea, Rome, Italy.
   [Altieri, Fabio] Sapienza Univ Rome, Dept Biochem Sci A Rossi Fanelli, Rome, Italy.
RP Rughetti, A (corresponding author), Sapienza Univ Rome, Dept Expt Med, Rome, Italy.
EM aurelia.ruchetti@uniromal.it
RI Altieri, Fabio/D-2790-2009; Palchetti, Sara/AAF-6645-2020
OI Altieri, Fabio/0000-0002-6546-2738; Palchetti, Sara/0000-0001-9582-953X
FU AMC [IG2015/17432]; "Sapienza" University of Rome [C26H15Y42B];
   MIURMinistry of Education, Universities and Research (MIUR) [AIRC/IG
   15858]; "Sapienza" University of Rome (Ateneo)
FX This study was supported by AMC (IG2015/17432 to MN); by "Sapienza"
   University of Rome (C26H15Y42B to MN; Ateneo 2016 to AR, CN, and IZ).
   Partial support was provided by funding to MRT (AIRC/IG 15858 and MIUR).
CR Alloatti A, 2017, J EXP MED, V214, P2231, DOI 10.1084/jem.20170229
   Alloatti A, 2016, IMMUNOL REV, V272, P97, DOI 10.1111/imr.12432
   Andre F, 2002, LANCET, V360, P295, DOI 10.1016/S0140-6736(02)09552-1
   Antonilli M, 2016, INT J ONCOL, V48, P1369, DOI 10.3892/ijo.2016.3386
   Backstrom M, 2003, BIOCHEM J, V376, P677, DOI 10.1042/BJ20031130
   Blum JS, 2013, ANNU REV IMMUNOL, V31, P443, DOI 10.1146/annurev-immunol-032712-095910
   Bu N, 2011, J NEURO-ONCOL, V104, P659, DOI 10.1007/s11060-011-0537-1
   Choi DS, 2012, J EXTRACELL VESICLES, V1, DOI 10.3402/jev.v1i0.18704
   Colombo M, 2014, ANNU REV CELL DEV BI, V30, P255, DOI 10.1146/annurev-cellbio-101512-122326
   Dragovic RA, 2011, NANOMED-NANOTECHNOL, V7, P780, DOI 10.1016/j.nano.2011.04.003
   Gardner A, 2016, TRENDS IMMUNOL, V37, P855, DOI 10.1016/j.it.2016.09.006
   Greening DW, 2015, SEMIN CELL DEV BIOL, V40, P72, DOI 10.1016/j.semcdb.2015.02.009
   Gu XY, 2015, INT J CANCER, V136, pE74, DOI 10.1002/ijc.29100
   Hari A, 2015, EUR J IMMUNOL, V45, P383, DOI 10.1002/eji.201445156
   Heinrich LF, 2015, BRIT J NUTR, V113, P1704, DOI 10.1017/S0007114515001117
   Hiltbold EM, 2000, J IMMUNOL, V165, P3730, DOI 10.4049/jimmunol.165.7.3730
   Hurwitz SN, 2016, ONCOTARGET, V7, P86999, DOI 10.18632/oncotarget.13569
   Jansen F, 2013, CARDIOVASC RES, V98, P94, DOI 10.1093/cvr/cvt013
   Kalra H, 2012, PLOS BIOL, V10, DOI 10.1371/journal.pbio.1001450
   Kitai Y, 2017, J IMMUNOL, V198, P1649, DOI 10.4049/jimmunol.1601694
   Kotsias F, 2013, ANTIOXID REDOX SIGN, V18, P714, DOI 10.1089/ars.2012.4557
   Kowal J, 2016, P NATL ACAD SCI USA, V113, pE968, DOI 10.1073/pnas.1521230113
   Liang B, 2013, J PROTEOMICS, V80, P171, DOI 10.1016/j.jprot.2012.12.029
   Lyu LM, 2015, J MOL CELL CARDIOL, V89, P268, DOI 10.1016/j.yjmcc.2015.10.022
   Mantegazza AR, 2008, BLOOD, V112, P4712, DOI 10.1182/blood-2008-01-134791
   Maus RLG, 2017, FRONT IMMUNOL, V8, DOI 10.3389/fimmu.2017.00358
   Menay F, 2017, FRONT IMMUNOL, V8, DOI 10.3389/fimmu.2017.00286
   Muralidharan-Chari V, 2010, J CELL SCI, V123, P1603, DOI 10.1242/jcs.064386
   Naito Y, 2017, CELL MOL LIFE SCI, V74, P697, DOI 10.1007/s00018-016-2346-3
   Napoletano C, 2009, INT J IMMUNOPATH PH, V22, P647, DOI 10.1177/039463200902200310
   Palucka AK, 2016, CELL, V164, P1233, DOI 10.1016/j.cell.2016.01.049
   Pozzi D, 2015, NANOSCALE, V7, P13958, DOI 10.1039/c5nr03701h
   Robbins PD, 2014, NAT REV IMMUNOL, V14, P195, DOI 10.1038/nri3622
   Rughetti A, 2005, J IMMUNOL, V174, P7764, DOI 10.4049/jimmunol.174.12.7764
   Rughetti A, 2014, CANCER IMMUNOL RES, V2, P177, DOI 10.1158/2326-6066.CIR-13-0112-T
   Sabado RL, 2017, CELL RES, V27, P74, DOI 10.1038/cr.2016.157
   Samie M, 2015, NAT IMMUNOL, V16, P729, DOI 10.1038/ni.3196
   Savina A, 2006, CELL, V126, P205, DOI 10.1016/j.cell.2006.05.035
   Savina A, 2010, METHODS MOL BIOL, V595, P383, DOI 10.1007/978-1-60761-421-0_25
   Savina A, 2009, IMMUNITY, V30, P544, DOI 10.1016/j.immuni.2009.01.013
   Skog J, 2008, NAT CELL BIOL, V10, P1470, DOI 10.1038/ncb1800
   Sukhbaatar N, 2016, TRENDS IMMUNOL, V37, P778, DOI 10.1016/j.it.2016.08.009
   Syn NL, 2017, TRENDS BIOTECHNOL, V35, P665, DOI 10.1016/j.tibtech.2017.03.004
   Tkach M, 2016, CELL, V164, P1226, DOI 10.1016/j.cell.2016.01.043
   Tran KK, 2009, BIOMATERIALS, V30, P1356, DOI 10.1016/j.biomaterials.2008.11.034
   van Endert P, 2016, IMMUNOL REV, V272, P80, DOI 10.1111/imr.12424
   Wen ZK, 2016, J CLIN INVEST, V126, P1953, DOI 10.1172/JCI84181
   Whiteside TL, 2016, ADV CLIN CHEM, V74, P103, DOI 10.1016/bs.acc.2015.12.005
   Yanez-Mo M, 2015, J EXTRACELL VESICLES, V4, DOI 10.3402/jev.v4.27066
   Zeelenberg IS, 2008, CANCER RES, V68, P1228, DOI 10.1158/0008-5472.CAN-07-3163
   Zhang GY, 2014, PLOS ONE, V9, DOI 10.1371/journal.pone.0092129
   Zhang HF, 2015, ONCOIMMUNOLOGY, V4, DOI 10.1080/2162402X.2015.1017704
   Zhang HF, 2015, CANCER IMMUNOL RES, V3, P196, DOI 10.1158/2326-6066.CIR-14-0177
NR 53
TC 10
Z9 11
U1 2
U2 7
PU FRONTIERS MEDIA SA
PI LAUSANNE
PA PO BOX 110, EPFL INNOVATION PARK, BUILDING I, LAUSANNE, 1015,
   SWITZERLAND
SN 1664-3224
J9 FRONT IMMUNOL
JI Front. Immunol.
PD SEP 25
PY 2017
VL 8
AR 1179
DI 10.3389/fimmu.2017.01179
PG 14
WC Immunology
SC Immunology
GA FI0FJ
UT WOS:000411598700001
PM 28993771
OA DOAJ Gold, Green Published
DA 2021-05-03
ER

PT J
AU Ponomarenko, DM
   Klimova, ID
   Chapygina, YA
   Dvornichenko, VV
   Zhukova, NV
   Orlova, RV
   Manikhas, GM
   Zyryanov, AV
   Burkhanova, LA
   Badrtdinova, II
   Oshchepkov, BN
   Filippova, EV
   Orlov, SV
   Kolesnikov, SI
   Sufianov, AA
   Baum, SR
   Zaitzeva, OY
   Komissarov, AB
   Grudinin, MP
   Kiselev, OI
   Tsyb, AF
   Venanzi, F
   Shcherbinina, V
   Chursov, A
   Gabai, VL
   Shneider, AM
AF Ponomarenko, Dmitry M.
   Klimova, Irina D.
   Chapygina, Yulia A.
   Dvornichenko, Viktoria V.
   Zhukova, Natalia V.
   Orlova, Rashida V.
   Manikhas, Georgy M.
   Zyryanov, Alexandr V.
   Burkhanova, Lilya A.
   Badrtdinova, Irina I.
   Oshchepkov, Basile N.
   Filippova, Elena V.
   Orlov, Sergei V.
   Kolesnikov, Sergei I.
   Sufianov, Albert A.
   Baum, Svetlana R.
   Zaitzeva, Olga Y.
   Komissarov, Andrey B.
   Grudinin, Mikhail P.
   Kiselev, Oleg I.
   Tsyb, Anatoly F.
   Venanzi, Franco
   Shcherbinina, Vita
   Chursov, Andrey
   Gabai, Vladimir L.
   Shneider, Alexander M.
TI Safety and efficacy of p62 DNA vaccine ELENAGEN in a first-in-human
   trial in patients with advanced solid tumors
SO ONCOTARGET
LA English
DT Article
DE cancer immunotherapy; chemotherapy; cancer vaccine; breast cancer; ovary
   cancer
ID CANCER-RELATED INFLAMMATION; EPITHELIAL OVARIAN-CANCER; SIGNALING
   ADAPTER P62; BREAST-CANCER; PROGNOSTIC SCORE; IMMUNE-RESPONSE;
   CYCLOPHOSPHAMIDE; TUMORIGENESIS; CHEMOTHERAPY; FEASIBILITY
AB Elenagen is a plasmid encoding p62/SQSTM1, the first DNA vaccine possessing two mutually complementing mechanisms of action: it elicits immune response against p62 and mitigates systemic chronic inflammation. Previously, Elenagen demonstrated anti-tumor efficacy and safety in rodent tumor models and spontaneous tumors in dogs. This multicenter I/IIa trial evaluated safety and clinical activity of Elenagen in patients with advanced solid tumors. Fifteen patients were treated with escalating doses of Elenagen (1-5 mg per doses, 5 times weekly) and additional 12 patients received 1 mg dose. Ten patients with breast and ovary cancers that progressed after Elenagen were then treated with conventional chemotherapy. Adverse events (AE) were of Grade 1; no severe AE were observed. Cumulatively twelve patients (44%) with breast, ovary, lung, renal cancer and melanoma achieved stable disease for at least 8 wks, with 4 of them (15%) had tumor control for more than 24 wks, with a maximum of 32 wks. The patients with breast and ovary cancers achieved additional tumor stabilization for 12-28 wks when treated with chemotherapy following Elenagen treatment. Therefore, Elenagen demonstrated good safety profile and antitumor activity in advanced solid tumors. Especially encouraging is its ability to restore tumor sensitivity to chemotherapy.
C1 [Ponomarenko, Dmitry M.; Klimova, Irina D.; Chapygina, Yulia A.; Dvornichenko, Viktoria V.] Irkutsk State Med Acad Postgrad Educ, Irkutsk Reg Canc Dispensary, Irkutsk, Russia.
   [Zhukova, Natalia V.; Orlova, Rashida V.; Manikhas, Georgy M.] St Petersburg City Clin Oncol Dispensary, St Petersburg, Russia.
   [Orlova, Rashida V.] St Petersburg Univ, St Petersburg, Russia.
   [Manikhas, Georgy M.; Filippova, Elena V.; Orlov, Sergei V.] Pavlov First St Petersburg State Med Univ, St Petersburg, Russia.
   [Zyryanov, Alexandr V.; Burkhanova, Lilya A.; Badrtdinova, Irina I.; Oshchepkov, Basile N.] Multidisciplinary Clin Med Ctr Med City, Tyumen, Russia.
   [Kolesnikov, Sergei I.] Russian Acad Sci, Moscow, Russia.
   [Sufianov, Albert A.] Fed Ctr Neurosurg, Tyumen, Russia.
   [Sufianov, Albert A.; Shneider, Alexander M.] Sechenov First Moscow State Med Univ, Moscow, Russia.
   [Baum, Svetlana R.; Zaitzeva, Olga Y.] Synergy Res Grp, Moscow, Russia.
   [Komissarov, Andrey B.; Grudinin, Mikhail P.; Kiselev, Oleg I.] Res Inst Influenza, St Petersburg, Russia.
   [Tsyb, Anatoly F.] A Tsyb Med Radiol Res Ctr, Obninsk, Russia.
   [Venanzi, Franco] Univ Camerino, Dept Biol MCA, Camerino, Italy.
   [Shcherbinina, Vita; Chursov, Andrey; Gabai, Vladimir L.] CL Oncol LLC, Moscow, Russia.
   [Chursov, Andrey; Gabai, Vladimir L.; Shneider, Alexander M.] CureLab Oncol Inc, Dedham, MA 02026 USA.
   [Gabai, Vladimir L.] Boston Univ, Sch Med, Dept Biochem, Boston, MA 02118 USA.
   [Shneider, Alexander M.] Ariel Univ, Dept Mol Biol, Ariel, Israel.
RP Shneider, AM (corresponding author), Sechenov First Moscow State Med Univ, Moscow, Russia.; Gabai, VL (corresponding author), CL Oncol LLC, Moscow, Russia.; Gabai, VL; Shneider, AM (corresponding author), CureLab Oncol Inc, Dedham, MA 02026 USA.; Gabai, VL (corresponding author), Boston Univ, Sch Med, Dept Biochem, Boston, MA 02118 USA.; Shneider, AM (corresponding author), Ariel Univ, Dept Mol Biol, Ariel, Israel.
EM vgabai@curelab.com; ashneider@curelab.com
RI Grudinin, Mikhail/J-2048-2018; Sufianov, Albert A/C-4799-2017; Gabai,
   Vladimir L/I-1650-2013; Chursov, Andrey/I-1243-2013; Komissarov, Andrey
   B/K-4598-2013; Kolesnikov, Sergey/M-4020-2016
OI Grudinin, Mikhail/0000-0001-5283-7505; Gabai, Vladimir
   L/0000-0003-4505-4718; Chursov, Andrey/0000-0002-4971-8385; Komissarov,
   Andrey B/0000-0003-1733-1255; Kolesnikov, Sergey/0000-0003-2124-6328;
   Sufianov, Albert/0000-0001-7580-0385
FU Pharma Technology Transfer Grant, Russian FederationRussian Federation
FX Pharma 2020 Technology Transfer Grant, Russian Federation.
CR Balkwill FR, 2012, SEMIN CANCER BIOL, V22, P33, DOI 10.1016/j.semcancer.2011.12.005
   Barrett ADT, 2016, NPJ VACCINES, V1, DOI 10.1038/npjvaccines.2016.23
   Bloy N, 2015, ONCOIMMUNOLOGY, V4, DOI 10.1080/2162402X.2015.1026531
   Branca MA, 2016, NAT BIOTECHNOL, V34, P1019, DOI 10.1038/nbt.3690
   Cai-McRae X, 2015, ONCOGENE, V34, P2968, DOI 10.1038/onc.2014.244
   Cheever MA, 2009, CLIN CANCER RES, V15, P5323, DOI 10.1158/1078-0432.CCR-09-0737
   Chen G, 2014, CANCER IMMUNOL RES, V2, P949, DOI 10.1158/2326-6066.CIR-14-0058
   Chudley L, 2012, CANCER IMMUNOL IMMUN, V61, P2161, DOI 10.1007/s00262-012-1270-0
   Coussens LM, 2013, SCIENCE, V339, P286, DOI 10.1126/science.1232227
   Dethlefsen C, 2013, BREAST CANCER RES TR, V138, P657, DOI 10.1007/s10549-013-2488-z
   Dowd KA, 2016, SCIENCE, V354, P237, DOI 10.1126/science.aai9137
   Dunn GP, 2002, NAT IMMUNOL, V3, P991, DOI 10.1038/ni1102-991
   Duraiswamy J, 2013, CANCER RES, V73, P3591, DOI 10.1158/0008-5472.CAN-12-4100
   Duran A, 2008, CANCER CELL, V13, P343, DOI 10.1016/j.ccr.2008.02.001
   Emens LA, 2009, J CLIN ONCOL, V27, P5911, DOI 10.1200/JCO.2009.23.3494
   Faurez F, 2010, VACCINE, V28, P3888, DOI 10.1016/j.vaccine.2010.03.040
   Gabai V, 2014, ONCOTARGET, V5, P12803, DOI 10.18632/oncotarget.2516
   Gabai VL, 2014, INT REV IMMUNOL, V33, P375, DOI 10.3109/08830185.2014.954699
   Galluzzi L, 2016, CANCER IMMUNOL RES, V4, P895, DOI 10.1158/2326-6066.CIR-16-0197
   Galluzzi L, 2015, CANCER CELL, V28, P690, DOI 10.1016/j.ccell.2015.10.012
   Grivennikov SI, 2010, CELL, V140, P883, DOI 10.1016/j.cell.2010.01.025
   Gulley JL, 2007, VACCINE, V25, pB89, DOI 10.1016/j.vaccine.2007.04.091
   Gurunathan S, 2000, ANNU REV IMMUNOL, V18, P927, DOI 10.1146/annurev.immunol.18.1.927
   Iwadate R, 2014, ACTA HISTOCHEM CYTOC, V47, P295, DOI 10.1267/ahc.14048
   Katsuragi Y, 2015, FEBS J, V282, P4672, DOI 10.1111/febs.13540
   Kirkin V, 2009, MOL CELL, V33, P505, DOI 10.1016/j.molcel.2009.01.020
   Luo Rong-Zhen, 2013, Onco Targets Ther, V6, P883, DOI 10.2147/OTT.S46222
   Machiels JPH, 2001, CANCER RES, V61, P3689
   Mantovani A, 2008, NATURE, V454, P436, DOI 10.1038/nature07205
   McNeel DG, 2009, J CLIN ONCOL, V27, P4047, DOI 10.1200/JCO.2008.19.9968
   Melero I, 2015, NAT REV CANCER, V15, P457, DOI 10.1038/nrc3973
   Moscat J, 2012, TRENDS BIOCHEM SCI, V37, P230, DOI 10.1016/j.tibs.2012.02.008
   Mullard A, 2016, NAT REV DRUG DISCOV, V15, P663, DOI 10.1038/nrd.2016.201
   Nagel R, 2016, EMBO REP, V17, P1516, DOI 10.15252/embr.201643030
   Nozaki F, 2016, ACTA HISTOCHEM CYTOC, V49, P125, DOI 10.1267/ahc.16013
   Pierce BL, 2009, J CLIN ONCOL, V27, P3437, DOI 10.1200/JCO.2008.18.9068
   Rodriguez A, 2006, CELL METAB, V3, P211, DOI 10.1016/j.cmet.2006.01.011
   Sabbieti MG, 2015, ONCOTARGET, V6, P3590, DOI 10.18632/oncotarget.2884
   Senovilla L, 2013, ONCOIMMUNOLOGY, V2, DOI 10.4161/onci.23803
   Sharma R, 2008, EUR J CANCER, V44, P251, DOI 10.1016/j.ejca.2007.11.011
   Teramachi J, 2016, LEUKEMIA, V30, P390, DOI 10.1038/leu.2015.229
   van der Burg SH, 2016, NAT REV CANCER, V16, P219, DOI 10.1038/nrc.2016.16
   Venanzi F, 2013, ONCOTARGET, V4, P1829, DOI 10.18632/oncotarget.1397
   Walter S, 2012, NAT MED, V18, P1254, DOI 10.1038/nm.2883
   Wheeler CJ, 2004, CLIN CANCER RES, V10, P5316, DOI 10.1158/1078-0432.CCR-04-0497
   Xu LZ, 2017, ONCOGENE, V36, P304, DOI 10.1038/onc.2016.202
   Zhu JY, 2016, J CANCER RES CLIN, V142, P2339, DOI 10.1007/s00432-016-2228-y
NR 47
TC 7
Z9 7
U1 0
U2 6
PU IMPACT JOURNALS LLC
PI ORCHARD PARK
PA 6666 E QUAKER ST, STE 1, ORCHARD PARK, NY 14127 USA
EI 1949-2553
J9 ONCOTARGET
JI Oncotarget
PD AUG 8
PY 2017
VL 8
IS 32
BP 53730
EP 53739
DI 10.18632/oncotarget.16574
PG 10
WC Oncology; Cell Biology
SC Oncology; Cell Biology
GA FC8XE
UT WOS:000407124100139
PM 28881846
OA Other Gold, Green Published
DA 2021-05-03
ER

PT J
AU Zuo, SG
   Wen, YQ
   Panha, H
   Dai, GP
   Wang, LP
   Ren, XQ
   Fu, KD
AF Zuo, Shuguang
   Wen, Yuqing
   Panha, Hean
   Dai, Gongpeng
   Wang, Liping
   Ren, Xuequn
   Fu, Kanda
TI Modification of cytokine-induced killer cells with folate receptor alpha
   (FR alpha)-specific chimeric antigen receptors enhances their antitumor
   immunity toward FR alpha-positive ovarian cancers
SO MOLECULAR IMMUNOLOGY
LA English
DT Article
DE Ovarian cancer; Immunotherapy; Cytokine induced killer cells; Chimeric
   antigen receptor; Folate receptor-alpha
ID MODIFIED T-CELLS; IN-VIVO; ADOPTIVE IMMUNOTHERAPY;
   MONOCLONAL-ANTIBODIES; CLINICAL-TRIAL; CIK CELLS; PHASE-I; LEUKEMIA;
   SURVIVAL; DOMAINS
AB Folate receptor alpha (FR alpha) is aberrantly expressed in ovarian cancers but largely absent in normal tissues, and therefore represents an attractive target for immunotherapy. In recent years, modification of T cells with chimeric antigen receptor (CAR) targeting FRa has been reported to improve antitumor immunity of T cells. However, there are limited data regarding CAR-modified cytokine-induced killer (CAR-CIK) cells. In the present study, we modified CIK cells with FR alpha-specific CARs and investigated their antitumor immunity against ovarian cancers. We found that both non-transduced and mock CAR-transduced CIK cells showed only low antitumor activity against either FR alpha-positive (FR alpha*) or FR alpha-negative (FR alpha-) targets. However, all three generations of CAR -modified CIK cells showed enhanced antitumor activity against FRa* targets, but not FRa- targets. First -generation zeta-CAR-CIK cells increased production of IFN gamma, enhanced short-term cytotoxicity against FRa* ovarian cancer cells, and showed modest and shortterm suppression of established tumors; while second -generation 28 zeta-and third -generation 28BK zeta CAR-CIK cells showed significant proliferation, enhanced secretion of IL-2, eliminated the FRa* ovarian cancer cells in long-term co-culture, and showed dramatic and long-term inhibition of tumor growth and prolonged survival of xenograft-bearing mice. It is noteworthy that the 28BB zeta-CAR was more potent in the modification of CIK cells than 28 zeta-CAR both in vitro and in vivo. Moreover, CAR-OK cells showed more efficient anticancer activity compared with CAR-T cells in vitro, but less efficient than CAR-T cells in vivo. According to these results, we conclude that modification of CIK cells with FRa-specific CARs enhances their antitumor immunity to FRa* ovarian cancers. The third -generation 28BB-zeta CAR containing 4-1BB co-stimulation was more efficient in modification of CIK cells than either first -generation zeta -CAR or second -generation CD28 zeta CAR. (C) 2017 Elsevier Ltd. All rights reserved.
C1 [Zuo, Shuguang; Wang, Liping; Ren, Xuequn; Fu, Kanda] Henan Univ, Huaihe Hosp, Ctr Translat Med, Kaifeng 475001, Henan Province, Peoples R China.
   [Wen, Yuqing; Panha, Hean; Dai, Gongpeng; Ren, Xuequn; Fu, Kanda] Henan Univ, Dept Gen Surg, Huaihe Hosp, Kaifeng 475001, Henan Province, Peoples R China.
RP Zuo, SG; Fu, KD (corresponding author), Henan Univ, Huaihe Hosp, Ctr Translat Med, Kaifeng 475001, Henan Province, Peoples R China.
EM zuosg@icloud.com; hhyyfkd@126.com
FU National Natural Science Foundation of ChinaNational Natural Science
   Foundation of China (NSFC) [81301963]; Outstanding Youth Science
   Foundation of Henan university [yqpy20140036]; Natural Science
   Foundation of Henan Province [162300410040]; Science and Technology
   Development Program of Henan Province [132300410274]; Key Project of
   Scientific and Technological Research of Henan Educational Committee
   [13B320917]
FX This work was supported by National Natural Science Foundation of China
   (No. 81301963), Outstanding Youth Science Foundation of Henan university
   (No. yqpy20140036), Natural Science Foundation of Henan Province
   (162300410040), Science and Technology Development Program of Henan
   Province (No. 132300410274) and Key Project of Scientific and
   Technological Research of Henan Educational Committee (No. 13B320917).
   We thank LetPub (www.letpub.com) for its linguistic assistance during
   the preparation of this manuscript.
CR Barrett DM, 2011, HUM GENE THER, V22, P1575, DOI 10.1089/hum.2011.070
   Carpenito C, 2009, P NATL ACAD SCI USA, V106, P3360, DOI 10.1073/pnas.0813101106
   Cartellieri M, 2010, J BIOMED BIOTECHNOL, DOI 10.1155/2010/956304
   Ebel Wolfgang, 2007, Cancer Immun, V7, P6
   FANGER MW, 1991, TRENDS BIOTECHNOL, V9, P375, DOI 10.1016/0167-7799(91)90129-6
   Franceschetti M, 2009, EXP HEMATOL, V37, P616, DOI 10.1016/j.exphem.2009.01.010
   Gabra Hani, 2014, EJC Suppl, V12, P2, DOI 10.1016/S1359-6349(15)70003-0
   Gammaitoni L, 2013, CLIN CANCER RES, V19, P4347, DOI 10.1158/1078-0432.CCR-13-0061
   Gargett T, 2014, FRONT PHARMACOL, V5, DOI 10.3389/fphar.2014.00235
   Grupp SA, 2013, NEW ENGL J MED, V368, P1509, DOI 10.1056/NEJMoa1215134
   Gutgemann Stefan, 2007, Ger Med Sci, V5, pDoc07
   Hombach AA, 2013, MOL THER, V21, P2268, DOI 10.1038/mt.2013.192
   HWU P, 1993, J EXP MED, V178, P361, DOI 10.1084/jem.178.1.361
   Jensen MC, 2010, BIOL BLOOD MARROW TR, V16, P1245, DOI 10.1016/j.bbmt.2010.03.014
   Kalos M, 2011, SCI TRANSL MED, V3, DOI 10.1126/scitranslmed.3002842
   Kandalaft LE, 2012, J TRANSL MED, V10, DOI 10.1186/1479-5876-10-157
   Kelemen LE, 2006, INT J CANCER, V119, P243, DOI 10.1002/ijc.21712
   Kershaw MH, 2006, CLIN CANCER RES, V12, P6106, DOI 10.1158/1078-0432.CCR-06-1183
   Kochenderfer JN, 2013, BLOOD, V122, P4129, DOI 10.1182/blood-2013-08-519413
   Lowdell MW, 2001, BRIT J HAEMATOL, V114, P11, DOI 10.1046/j.1365-2141.2001.02906.x
   Lu YJ, 2003, J CONTROL RELEASE, V91, P17, DOI 10.1016/S0168-3659(03)00215-3
   Marin V, 2006, EXP HEMATOL, V34, P1219, DOI 10.1016/j.exphem.2006.05.004
   Marin V, 2010, HAEMATOL-HEMATOL J, V95, P2144, DOI 10.3324/haematol.2010.026310
   Milone MC, 2009, MOL THER, V17, P1453, DOI 10.1038/mt.2009.83
   MIOTTI S, 1987, INT J CANCER, V39, P297, DOI 10.1002/ijc.2910390306
   Morgan RA, 2010, MOL THER, V18, P843, DOI 10.1038/mt.2010.24
   Nishimura R, 2008, BLOOD, V112, P2563, DOI 10.1182/blood-2007-06-092817
   Oelsner S, 2016, INT J CANCER, V139, P1799, DOI 10.1002/ijc.30217
   Pizzitola I, 2014, LEUKEMIA, V28, P1596, DOI 10.1038/leu.2014.62
   Porter DL, 2011, NEW ENGL J MED, V365, P725, DOI 10.1056/NEJMoa1103849
   Ren XQ, 2015, CANCER IMMUNOL IMMUN, V64, P1517, DOI 10.1007/s00262-015-1757-6
   RETTIG WJ, 1985, INT J CANCER, V35, P469, DOI 10.1002/ijc.2910350409
   Rijnboutt S, 1996, J CELL BIOL, V132, P35, DOI 10.1083/jcb.132.1.35
   Sadelain M, 2009, CURR OPIN IMMUNOL, V21, P215, DOI 10.1016/j.coi.2009.02.009
   Sangiolo D, 2011, J CANCER, V2, P363, DOI 10.7150/jca.2.363
   Savoldo B, 2011, J CLIN INVEST, V121, P1822, DOI 10.1172/JCI46110
   Schlimper C, 2012, CLIN DEV IMMUNOL, DOI 10.1155/2012/238924
   Schmeel FC, 2014, INT J MOL SCI, V15, P14632, DOI 10.3390/ijms150814632
   SCHMIDTWOLF IGH, 1991, J EXP MED, V174, P139, DOI 10.1084/jem.174.1.139
   Song DG, 2012, BLOOD, V119, P696, DOI 10.1182/blood-2011-03-344275
   Song DG, 2011, CANCER RES, V71, P4617, DOI 10.1158/0008-5472.CAN-11-0422
   Sueblinvong T, 2012, PLOS ONE, V7, DOI 10.1371/journal.pone.0050519
   Till BG, 2012, BLOOD, V119, P3940, DOI 10.1182/blood-2011-10-387969
   Tita-Nwa F, 2007, CANCER IMMUNOL IMMUN, V56, P1911, DOI 10.1007/s00262-007-0333-0
   Vergote I, 2016, J CLIN ONCOL, V34, P2271, DOI 10.1200/JCO.2015.63.2596
   Yokoyama WM, 2004, ANNU REV IMMUNOL, V22, P405, DOI 10.1146/annurev.immunol.22.012703.104711
   Yoon SH, 2009, J CLIN IMMUNOL, V29, P806, DOI 10.1007/s10875-009-9308-6
   Zhang L, 2013, ONCOL LETT, V5, P1826, DOI 10.3892/ol.2013.1281
   Zhao YB, 2009, J IMMUNOL, V183, P5563, DOI 10.4049/jimmunol.0900447
NR 49
TC 14
Z9 15
U1 2
U2 9
PU PERGAMON-ELSEVIER SCIENCE LTD
PI OXFORD
PA THE BOULEVARD, LANGFORD LANE, KIDLINGTON, OXFORD OX5 1GB, ENGLAND
SN 0161-5890
J9 MOL IMMUNOL
JI Mol. Immunol.
PD MAY
PY 2017
VL 85
BP 293
EP 304
DI 10.1016/j.molimm.2017.03.017
PG 12
WC Biochemistry & Molecular Biology; Immunology
SC Biochemistry & Molecular Biology; Immunology
GA EU0RO
UT WOS:000400719200033
PM 28360017
DA 2021-05-03
ER

PT J
AU Vera, CA
   Orostica, L
   Gabler, F
   Ferreira, A
   Selman, A
   Vega, M
   Romer, CA
AF Vera, Carolina Andrea
   Orostica, Lorena
   Gabler, Fernando
   Ferreira, Arturo
   Selman, Alberto
   Vega, Margarita
   Romer, Carmen Aurora
TI The nerve growth factor alters calreticulin translocation from the
   endoplasmic reticulum to the cell surface and its signaling pathway in
   epithelial ovarian cancer cells
SO INTERNATIONAL JOURNAL OF ONCOLOGY
LA English
DT Article
DE calreticulin; nerve growth factor; endoplasmic reticulum stress;
   calreticulin translocation; epithelial ovarian cancer
ID UNFOLDED PROTEIN RESPONSE; STRESS-INDUCED APOPTOSIS; PROLIFERATION;
   EXPRESSION; RECEPTOR; MECHANISMS; HEALTH
AB dOvarian cancer is the seventh most common cancer among women worldwide, causing approximately 120,000 deaths every year. Immunotherapy, designed to boost the body's natural defenses against cancer, appears to be a promising option against ovarian cancer. Calreticulin (CRT) is an endoplasmic reticulum (ER) resident chaperone that, translocated to the cell membrane after ER stress, allows cancer cells to be recognized by the immune system. The nerve growth factor (NGF) is a pro-angiogenic molecule overexpressed in this cancer. In the present study, we aimed to determine weather NGF has an effect in CRT translocation induced by cytotoxic and ER stress. We treated A2780 ovarian cancer cells with NGF, thapsigargin (Tg), an ER stress inducer and mitoxantrone (Mtx), a chemotherapeutic drug; CRT subcellular localization was analyzed by immunofluorescence followed by confocal microscopy. In order to determine NGF effect on Mtx and Tg-induced CRT translocation from the ER to the cell membrane, cells were preincubated with NGF prior to Mtx or Tg treatment and CRT translocation to the cell surface was determined by flow cytometry. In addition, by western blot analyses, we evaluated proteins associated with the CRT translocation pathway, both in A2780 cells and human ovarian samples. We also measured NGF effect on cell apoptosis induced by Mtx. Our results indicate that Mtx and Tg, but not NGF, induce CRT translocation to the cell membrane. NGF, however, inhibited CRT translocation induced by Mtx, while it had no effect on Tg-induced CRT exposure. NGF also diminished cell death induced by Mtx. NGF effect on CRT translocation could have consequences in immunotherapy, potentially lessening the effectiveness of this type of treatment.
C1 [Vera, Carolina Andrea; Orostica, Lorena; Vega, Margarita; Romer, Carmen Aurora] Univ Chile, Clin Hosp, Lab Endocrinol & Reprod Biol, Santos Dumont 999, Santiago, Chile.
   [Gabler, Fernando] Univ Chile, San Borja Arriaran Clin Hosp, Sch Med, Dept Pathol, Santiago, Chile.
   [Ferreira, Arturo] Univ Chile, Fac Med, Inst Biomed Sci ICBM, Program Immunol, Santiago, Chile.
   [Selman, Alberto; Vega, Margarita; Romer, Carmen Aurora] Univ Chile, Clin Hosp, Sch Med, Dept Obstet & Gynecol, Santiago, Chile.
   [Romer, Carmen Aurora] Univ Chile, Adv Ctr Chron Dis ACCDiS, Santiago, Chile.
RP Romer, CA (corresponding author), Univ Chile, Clin Hosp, Lab Endocrinol & Reprod Biol, Santos Dumont 999, Santiago, Chile.
EM cromero@hcuch.cl
RI Orostica, Lorena/ABC-2673-2020; Ferreira, Arturo/I-1581-2013
FU Fondo Nacional de Desarrollo Cientifico y Tecnologico, ChileComision
   Nacional de Investigacion Cientifica y Tecnologica (CONICYT)CONICYT
   FONDECYT [1110372, 1160139, 1130099]; Comision Nacional de Ciencia y
   Tecnologia, Chile [21120252]
FX The present study was supported by grants #1110372 and #1160139 from the
   Fondo Nacional de Desarrollo Cientifico y Tecnologico, Chile (to C.R.),
   the #1130099 grant from the Fondo Nacional de Desarrollo Cientifico y
   Tecnologico, Chile (to A.F.) and the #21120252 grant from the Comision
   Nacional de Ciencia y Tecnologia, Chile (to CV.).
CR Baldwin LA, 2012, OBSTET GYNECOL, V120, P612, DOI 10.1097/AOG.0b013e318264f794
   Balkwill FR, 2012, J CELL SCI, V125, P5591, DOI 10.1242/jcs.116392
   BIAN JH, 1991, J BIOL CHEM, V266, P8801
   Bussard KM, 2016, BREAST CANCER RES, V18, DOI 10.1186/s13058-016-0740-2
   Campos X, 2007, GYNECOL ONCOL, V104, P168, DOI 10.1016/j.ygyno.2006.07.007
   Chiang WF, 2013, ORAL ONCOL, V49, P534, DOI 10.1016/j.oraloncology.2013.01.003
   Cuellar-Partida G, 2016, HUM GENET, V135, P741, DOI 10.1007/s00439-016-1663-9
   Hanahan D, 2011, CELL, V144, P646, DOI 10.1016/j.cell.2011.02.013
   Hobro AJ, VIB SPECTRO IN PRESS
   Holaska JM, 2001, J CELL BIOL, V152, P127, DOI 10.1083/jcb.152.1.127
   Jackson AL, 2015, EXPERT OPIN EMERG DR, V20, P331, DOI 10.1517/14728214.2015.1036739
   Jayson GC, 2014, LANCET, V384, P1376, DOI 10.1016/S0140-6736(13)62146-7
   Kepp O, 2009, CELL CYCLE, V8, P3971, DOI 10.4161/cc.8.23.10191
   Knutson KL, 2015, CANCER METAST REV, V34, P53, DOI 10.1007/s10555-014-9540-2
   Lu YC, 2015, BIOMED RES INT, V2015, DOI 10.1155/2015/526524
   Mahdi AA, 2016, INDIAN J CLIN BIOCHE, V31, P127, DOI 10.1007/s12291-015-0502-4
   Martins I, 2011, ONCOGENE, V30, P1147, DOI 10.1038/onc.2010.500
   MILNER RE, 1991, J BIOL CHEM, V266, P7155
   Mori K, 2015, P JPN ACAD B-PHYS, V91, P469, DOI 10.2183/pjab.91.469
   Obeid M, 2007, NAT MED, V13, P54, DOI 10.1038/nm1523
   Papaioannou NE, 2016, ANN TRANSL MED, V4, DOI 10.21037/atm.2016.04.01
   Parkin DM, 2005, CA-CANCER J CLIN, V55, P74, DOI 10.3322/canjclin.55.2.74
   Parmar T, 2009, HUM REPROD, V24, P2205, DOI 10.1093/humrep/dep187
   POSNER LE, 1985, INVEST NEW DRUG, V3, P123
   Ramesh BS, 2016, NANOTECHNOLOGY, V27, DOI 10.1088/0957-4484/27/28/285101
   Sheng WW, 2014, J CELL PHYSIOL, V229, P887, DOI 10.1002/jcp.24519
   Shu Q, 2014, INT J MOL SCI, V15, P6019, DOI 10.3390/ijms15046019
   Sopik V, 2015, GYNECOL ONCOL, V138, P741, DOI 10.1016/j.ygyno.2015.06.017
   Sovolyova N, 2014, BIOL CHEM, V395, P1, DOI 10.1515/hsz-2013-0174
   Tapia V, 2011, GYNECOL ONCOL, V121, P13, DOI 10.1016/j.ygyno.2010.12.341
   Urzua U, 2012, HORM METAB RES, V44, P656, DOI 10.1055/s-0032-1304617
   Vandewynckel YP, 2013, ANTICANCER RES, V33, P4683
   Vera C, 2012, HORM METAB RES, V44, P639, DOI 10.1055/s-0032-1311633
   Vera C, 2014, J OVARIAN RES, V7, DOI 10.1186/s13048-014-0082-6
   Wang WA, 2012, INT J BIOCHEM CELL B, V44, P842, DOI 10.1016/j.biocel.2012.02.009
   Wei K, 2015, INT J MED SCI, V12, P83, DOI 10.7150/ijms.10101
   Wiersma VR, 2015, FRONT ONCOL, V5, DOI 10.3389/fonc.2015.00007
   Yadav L, 2015, J CLIN DIAGN RES, V9, pXE1, DOI 10.7860/JCDR/2015/12016.6135
   Yang Y, 2012, PLOS ONE, V7, DOI 10.1371/journal.pone.0050811
   Zamanian M, 2016, CANCER CELL INT, V16, DOI 10.1186/s12935-016-0329-y
   Zamanian M, 2013, PATHOL ONCOL RES, V19, P149, DOI 10.1007/s12253-012-9600-2
   Zhu SP, 2016, MOL NEUROBIOL, V53, P4375, DOI 10.1007/s12035-015-9372-2
   Zuppini A, 2002, BIOCHEMISTRY-US, V41, P2850, DOI 10.1021/bi015967+
NR 43
TC 1
Z9 1
U1 0
U2 12
PU SPANDIDOS PUBL LTD
PI ATHENS
PA POB 18179, ATHENS, 116 10, GREECE
SN 1019-6439
EI 1791-2423
J9 INT J ONCOL
JI Int. J. Oncol.
PD APR
PY 2017
VL 50
IS 4
BP 1261
EP 1270
DI 10.3892/ijo.2017.3892
PG 10
WC Oncology
SC Oncology
GA EQ5RE
UT WOS:000398139500021
PM 28260038
OA Bronze
DA 2021-05-03
ER

PT J
AU Murakami, T
   Kiyuna, T
   Kawaguchi, K
   Igarashi, K
   Singh, AS
   Hiroshima, Y
   Zhang, Y
   Zhao, M
   Miyake, K
   Nelson, SD
   Dry, SM
   Li, YF
   DeLong, JC
   Lwin, TM
   Chishima, T
   Tanaka, K
   Bouvet, M
   Endo, I
   Eilber, FC
   Hoffman, RM
AF Murakami, Takashi
   Kiyuna, Tasuku
   Kawaguchi, Kei
   Igarashi, Kentaro
   Singh, Arun S.
   Hiroshima, Yukihiko
   Zhang, Yong
   Zhao, Ming
   Miyake, Kentaro
   Nelson, Scott D.
   Dry, Sarah M.
   Li, Yunfeng
   DeLong, Jonathan C.
   Lwin, Thinzar M.
   Chishima, Takashi
   Tanaka, Kuniya
   Bouvet, Michael
   Endo, Itaru
   Eilber, Fritz C.
   Hoffman, Robert M.
TI The irony of highly-effective bacterial therapy of a patient-derived
   orthotopic xenograft (PDOX) model of Ewing's sarcoma, which was blocked
   by Ewing himself 80years ago
SO CELL CYCLE
LA English
DT Article
DE bacterial therapy of cancer; Ewing's sarcoma; patient-derived orthotopic
   xenograft; PDOX; Salmonella typhimurium A1-R
ID SALMONELLA-TYPHIMURIUM A1-R; NUDE-MOUSE MODEL; HUMAN PANCREATIC-CANCER;
   SOFT-TISSUE SARCOMA; HUMAN OVARIAN-CANCER; HUMAN COLON-CANCER; ANTI-CEA
   ANTIBODY; BREAST-CANCER; TARGETED THERAPY; LUNG METASTASIS
AB William B. Coley developed bacterial therapy of cancer more than 100years ago and had clinical success. James Ewing, a very famous cancer pathologist for whom the Ewing sarcoma is named, was Coley's boss at Memorial Hospital in New York and terminated Coley's bacterial therapy of cancer. A tumor from a patient with soft-tissue Ewing's sarcoma, who failed doxorubicin (DOX) therapy, was previously implanted in nude mice to establish a patient-derived orthotopic xenograft (PDOX) model. In the present study, the Ewing's sarcoma PDOX was treated with tumor-targeting S. typhimurium A1-R expressing green fluorescent (GFP), alone and in combination with DOX. S. typhimurium A1-R-GFP was detected in the tumors after intratumor (i.t.) or intravenous (i.v.) injection. The combination of S. typhimurium A1-R and DOX significantly reduced tumor weight (37.8 +/- 15.6 mg) compared to the untreated control (73.8 +/- 10.1mg, P < 0.01). S. typhimurium A1-R monotherapy-treated tumors tended to be smaller (50.9 +/- 17.8mg, P = 0.051). DOX monotherapy did not show efficacy (66.3 +/- 26.4mg, P = 0.82), as was the case with the patient. The PDOX model faithfully replicated the DOX resistance the Ewing's sarcoma had in the patient. S. typhimurium A1-R converted the Ewing's sarcoma from DOX resistant to sensitive. One can only wonder how bacterial therapy and immunotherapy of cancer would have developed over the past 80years if Ewing did not stop Coley.
C1 [Murakami, Takashi; Kiyuna, Tasuku; Kawaguchi, Kei; Igarashi, Kentaro; Zhang, Yong; Zhao, Ming; Miyake, Kentaro; Hoffman, Robert M.] AntiCancer Inc, 7917 Ostrow St, San Diego, CA 92111 USA.
   [Murakami, Takashi; Miyake, Kentaro; DeLong, Jonathan C.; Lwin, Thinzar M.; Bouvet, Michael; Hoffman, Robert M.] Univ Calif San Diego, Dept Surg, San Diego, CA 92103 USA.
   [Murakami, Takashi; Hiroshima, Yukihiko; Miyake, Kentaro; Chishima, Takashi; Tanaka, Kuniya; Endo, Itaru] Yokohama City Univ, Grad Sch Med, Dept Surg Gastroenterol, Yokohama, Kanagawa, Japan.
   [Singh, Arun S.] Univ Calif Los Angeles, Div Hematol Oncol, Los Angeles, CA USA.
   [Nelson, Scott D.; Dry, Sarah M.; Li, Yunfeng] Univ Calif Los Angeles, Dept Pathol, Los Angeles, CA 90024 USA.
   [Eilber, Fritz C.] Univ Calif Los Angeles, Div Surg Oncol, Los Angeles, CA USA.
RP Hoffman, RM (corresponding author), AntiCancer Inc, 7917 Ostrow St, San Diego, CA 92111 USA.; Eilber, FC (corresponding author), Univ Calif Los Angeles, Div Surg Oncol, Surg, 10833 LeConte Ave,Rm 54-140 CHS, Los Angeles, CA 90095 USA.; Eilber, FC (corresponding author), Univ Calif Los Angeles, Div Surg Oncol, Mol & Med Pharmacol, 10833 LeConte Ave,Rm 54-140 CHS, Los Angeles, CA 90095 USA.
EM fceilber@mednet.ucla.edu; all@anticancer.com
RI Miyake, Kentaro/AAE-3060-2019; Miyake, Kentaro/A-2996-2019
OI Miyake, Kentaro/0000-0002-4680-4317; Miyake,
   Kentaro/0000-0002-4680-4317; Igarashi, Kentaro/0000-0003-2278-1736;
   Murakami, Takashi/0000-0002-9429-5705
FU National Cancer InstituteUnited States Department of Health & Human
   ServicesNational Institutes of Health (NIH) - USANIH National Cancer
   Institute (NCI) [CA213649]; JSPSMinistry of Education, Culture, Sports,
   Science and Technology, Japan (MEXT)Japan Society for the Promotion of
   Science [26830081, 26462070, 24592009]; NATIONAL CANCER INSTITUTEUnited
   States Department of Health & Human ServicesNational Institutes of
   Health (NIH) - USANIH National Cancer Institute (NCI) [T32CA121938]
   Funding Source: NIH RePORTER
FX This study was supported by National Cancer Institute grant number
   CA213649 and JSPS KAKENHI grant numbers 26830081 to YH, 26462070 to IE
   and 24592009 to KT.
CR Apontes P, 2011, ONCOTARGET, V2, P222
   Blagosklonny MV, 2006, LEUKEMIA, V20, P385, DOI 10.1038/sj.leu.2404075
   Blagosklonny MV, 2005, CELL CYCLE, V4, P1518, DOI 10.4161/cc.4.11.2208
   Blagosklonny MV, 2003, DRUG DISCOV TODAY, V8, P1104, DOI 10.1016/S1359-6446(03)02806-X
   Blagosklonny MV, 2003, BRIT J CANCER, V89, P1147, DOI 10.1038/sj.bjc.6601256
   Blagosklonny MV, 2001, LEUKEMIA, V15, P936, DOI 10.1038/sj.leu.2402127
   FU XY, 1993, ANTICANCER RES, V13, P901
   FU XY, 1992, P NATL ACAD SCI USA, V89, P5645, DOI 10.1073/pnas.89.12.5645
   FU XY, 1993, ANTICANCER RES, V13, P283
   FU XY, 1991, P NATL ACAD SCI USA, V88, P9345, DOI 10.1073/pnas.88.20.9345
   FURUKAWA T, 1993, INT J CANCER, V53, P608, DOI 10.1002/ijc.2910530414
   Gaspar N, 2015, J CLIN ONCOL, V33, P3036, DOI 10.1200/JCO.2014.59.5256
   Hayashi K, 2009, J CELL BIOCHEM, V106, P992, DOI 10.1002/jcb.22078
   Hayashi K, 2009, CELL CYCLE, V8, P870, DOI 10.4161/cc.8.6.7891
   Hiroshima Y, 2015, PLOS ONE, V10, DOI 10.1371/journal.pone.0134324
   Hiroshima Y, 2015, PLOS ONE, V10, DOI 10.1371/journal.pone.0120358
   Hiroshima Y, 2015, PLOS ONE, V10, DOI 10.1371/journal.pone.0117417
   Hiroshima Y, 2015, ANTICANCER RES, V35, P697
   Hiroshima Y, 2015, J SURG ONCOL, V111, P311, DOI 10.1002/jso.23816
   Hiroshima Y, 2014, ONCOTARGET, V5, P12346, DOI 10.18632/oncotarget.2641
   Hiroshima Y, 2014, PLOS ONE, V9, DOI 10.1371/journal.pone.0114310
   Hiroshima Y, 2014, J CELL BIOCHEM, V115, P1254, DOI 10.1002/jcb.24769
   Hiroshima Y, 2014, J LAPAROENDOSC ADV S, V24, P241, DOI 10.1089/lap.2013.0418
   Hiroshima Y, 2013, CELL CYCLE, V12, P2774, DOI 10.4161/cc.25872
   Hoffman RM, 2016, METHODS MOL BIOL, V1409, P1, DOI 10.1007/978-1-4939-3515-4
   Kawaguchi K, 2016, ONCOTARGET, V7, P85929, DOI 10.18632/oncotarget.13231
   Kawaguchi K, 2016, ONCOTARGET, V7, P71737, DOI 10.18632/oncotarget.12328
   Kiyuna T, 2017, J CELL BIOCHEM, V118, P361, DOI 10.1002/jcb.25643
   Kiyuna T, 2016, ONCOTARGET, V7, P33046, DOI 10.18632/oncotarget.8848
   Liu F, 2010, CELL CYCLE, V9, P4518, DOI 10.4161/cc.9.22.13744
   Matsumoto Y, 2015, ONCOTARGET, V6, P11369, DOI 10.18632/oncotarget.3607
   Matsumoto Y, 2014, J CELL BIOCHEM, V115, P1996, DOI 10.1002/jcb.24871
   Metildi CA, 2014, J SURG ONCOL, V109, P451, DOI 10.1002/jso.23507
   Miwa S, 2014, ONCOTARGET, V5, P12849, DOI 10.18632/oncotarget.2561
   Momiyama M, 2012, CELL CYCLE, V11, P628, DOI 10.4161/cc.11.3.19116
   Murakami T, 2016, ONCOTARGET, V7, P47556, DOI 10.18632/oncotarget.9879
   Murakami T, 2016, ONCOTARGET, V7, P12783, DOI 10.18632/oncotarget.7226
   Nagakura C, 2009, ANTICANCER RES, V29, P1873
   NAUTS H C, 1953, Acta Med Scand Suppl, V276, P1
   Uchugonova A, 2012, ANTICANCER RES, V32, P4331
   WANG XO, 1992, INT J CANCER, V51, P992
   Yam C, 2010, J SURG RES, V164, P248, DOI 10.1016/j.jss.2009.02.023
   Yamamoto M, 2016, PLOS ONE, V11, DOI 10.1371/journal.pone.0160882
   Yamauchi K, 2006, CANCER RES, V66, P4208, DOI 10.1158/0008-5472.CAN-05-3927
   Yano S, 2014, CELL CYCLE, V13, P3958, DOI 10.4161/15384101.2014.964115
   Zhang Y, 2015, ONCOTARGET, V6, P14625, DOI 10.18632/oncotarget.3342
   Zhang Y, 2015, ONCOTARGET, V6, P2615, DOI 10.18632/oncotarget.2811
   Zhang Y, 2012, ANTICANCER RES, V32, P2501
   Zhao M, 2005, P NATL ACAD SCI USA, V102, P755, DOI 10.1073/pnas.0408422102
   Zhao M, 2007, P NATL ACAD SCI USA, V104, P10170, DOI 10.1073/pnas.0703867104
   Zhao M, 2006, CANCER RES, V66, P7647, DOI 10.1158/0008-5472.CAN-06-0716
NR 51
TC 30
Z9 30
U1 1
U2 3
PU TAYLOR & FRANCIS INC
PI PHILADELPHIA
PA 530 WALNUT STREET, STE 850, PHILADELPHIA, PA 19106 USA
SN 1538-4101
EI 1551-4005
J9 CELL CYCLE
JI Cell Cycle
PY 2017
VL 16
IS 11
BP 1046
EP 1052
DI 10.1080/15384101.2017.1304340
PG 7
WC Cell Biology
SC Cell Biology
GA EY4HO
UT WOS:000403938500007
PM 28296559
OA Green Published, Bronze
DA 2021-05-03
ER

PT J
AU Gohil, SH
   Paredes-Moscosso, SR
   Harrasser, M
   Vezzalini, M
   Scarpa, A
   Morris, E
   Davidoff, AM
   Sorio, C
   Nathwani, AC
   Della Peruta, M
AF Gohil, Satyen Harish
   Paredes-Moscosso, Solange Rosa
   Harrasser, Micaela
   Vezzalini, Marzia
   Scarpa, Aldo
   Morris, Emma
   Davidoff, Andrew M.
   Sorio, Claudio
   Nathwani, Amit Chunilal
   Della Peruta, Marco
TI An ROR1 bi-specific T-cell engager provides effective targeting and
   cytotoxicity against a range of solid tumors
SO ONCOIMMUNOLOGY
LA English
DT Article
DE Cancer; Immunotherapy; ROR1
ID RECEPTOR TYROSINE KINASE; CHRONIC LYMPHOCYTIC-LEUKEMIA; IN-VITRO;
   ANTIBODY; EXPRESSION; BLINATUMOMAB; SAFETY; THERAPY; PHASE-2; MIGRATION
AB We have developed a humanized bi-specific T-cell engager (BiTE) targeting receptor tyrosine kinase-like orphan receptor 1 (ROR1), a cell surface antigen present on a range of malignancies and cancer-initiating cells. Focusing initially on pancreatic cancer, we demonstrated that our ROR1 BiTE results in T cell mediated and antigen-specific cytotoxicity against ROR1-expressing pancreatic cancer cell lines in vitro at exceedingly low concentrations (0.1 ng/mL) and low effector to target ratios. Our BiTE prevented engraftment of pancreatic tumor xenografts in murine models and reduced the size of established subcutaneous tumors by at least 3-fold. To validate its wider therapeutic potential, we next demonstrated significant cytotoxicity against ovarian cancer in an in vitro and in vivo setting and T-cell-mediated killing of a range of histologically distinct solid tumor cell lines. Overall, our ROR1 BiTE represents a promising immunotherapy approach, because of its ability to target a broad range of malignancies, many with significant unmet therapeutic needs.
C1 [Gohil, Satyen Harish; Paredes-Moscosso, Solange Rosa; Harrasser, Micaela; Morris, Emma; Nathwani, Amit Chunilal; Della Peruta, Marco] UCL, Canc Inst, Dept Acad Haematol, London, England.
   [Harrasser, Micaela; Nathwani, Amit Chunilal] Katharine Dormandy Haemophilia & Thrombosis Ctr, London, England.
   [Nathwani, Amit Chunilal] Natl Hlth Serv Blood & Transplant, Oak House, Watford, Herts, England.
   [Vezzalini, Marzia; Scarpa, Aldo; Sorio, Claudio] Univ Verona, Med Sch, Dept Pathol & Diagnost, Verona, Italy.
   [Morris, Emma] UCL, Royal Free Hosp, Inst Immunity & Transplantat, Pond St, London, England.
   [Davidoff, Andrew M.] St Jude Childrens Res Hosp, Dept Surg, 332 N Lauderdale St, Memphis, TN 38105 USA.
RP Nathwani, AC (corresponding author), UCL, Canc Inst, Dept Haematol, 72 Huntley St, London WC1E 6DD, England.
EM amit.nathwani@ucl.ac.uk
RI Sorio, Claudio/F-2764-2018; scarpa, aldo/K-6832-2016
OI Sorio, Claudio/0000-0003-2739-4014; scarpa, aldo/0000-0003-1678-739X;
   Vezzalini, Marzia/0000-0002-5476-0844; Della Peruta,
   Marco/0000-0002-5580-1847; Paredes-Moscosso, Solange/0000-0001-8461-2546
FU National Institute for Health Research Program Grant; Wellcome Trust
   Clinical FellowshipWellcome Trust; Associazione Italiana Ricerca sul
   CancroAssociazione Italiana per la Ricerca sul Cancro (AIRC) [AIRC
   12182]; National Institute for Health Research (NIHR) Blood and
   Transplant Research Unit (BTRU) in Stem Cells and Immunotherapy at
   UCLNational Institute for Health Research (NIHR); NHS Blood and
   Transplant (NHSBT)
FX This work was supported by a National Institute for Health Research
   Program Grant, SHG was supported by a Wellcome Trust Clinical Fellowship
   and AS and CS is supported by the Associazione Italiana Ricerca sul
   Cancro (AIRC 12182). The research was funded in part by the National
   Institute for Health Research (NIHR) Blood and Transplant Research Unit
   (BTRU) in Stem Cells and Immunotherapy at UCL in partnership with NHS
   Blood and Transplant (NHSBT).
CR Balakrishnan A, 2016, CLIN CANC RES
   Bargou R, 2008, SCIENCE, V321, P974, DOI 10.1126/science.1158545
   Barna G, 2011, HEMATOL ONCOL, V29, P17, DOI 10.1002/hon.948
   Baskar S, 2008, CLIN CANCER RES, V14, P396, DOI 10.1158/1078-0432.CCR-07-1823
   Berger C, 2015, CANCER IMMUNOL RES, V3, P206, DOI 10.1158/2326-6066.CIR-14-0163
   Bicocca VT, 2012, CANCER CELL, V22, P656, DOI 10.1016/j.ccr.2012.08.027
   Brahmer JR, 2012, NEW ENGL J MED, V366, P2455, DOI 10.1056/NEJMoa1200694
   Fernandez NB, 2016, MOL CARCINOGEN, V55, P1772, DOI 10.1002/mc.22426
   Brochet X, 2008, NUCLEIC ACIDS RES, V36, pW503, DOI 10.1093/nar/gkn316
   Chang H, 2015, ANN DIAGN PATHOL, V19, P330, DOI 10.1016/j.anndiagpath.2015.06.010
   Chien HP, 2016, VIRCHOWS ARCH, V468, P589, DOI 10.1007/s00428-016-1911-3
   Choi MY, 2015, CL LYMPH MYELOM LEUK, V15, pS167, DOI 10.1016/j.clml.2015.02.010
   Cui B, 2016, BLOOD, V128, P2931, DOI 10.1182/blood-2016-04-712562
   DaneshManesh AH, 2008, INT J CANCER, V123, P1190, DOI 10.1002/ijc.23587
   Dave H, 2012, PLOS ONE, V7, DOI 10.1371/journal.pone.0052655
   English DP, 2015, CANCER-AM CANCER SOC, V121, P403, DOI 10.1002/cncr.29062
   Fukuda T, 2008, P NATL ACAD SCI USA, V105, P3047, DOI 10.1073/pnas.0712148105
   Gill S, 2016, BLOOD REV, V30, P157, DOI 10.1016/j.blre.2015.10.003
   Goebeler ME, 2016, J CLIN ONCOL, V34, P1104, DOI 10.1200/JCO.2014.59.1586
   Grupp SA, 2013, NEW ENGL J MED, V368, P1509, DOI 10.1056/NEJMoa1215134
   Hallek M, 2010, LANCET, V376, P1164, DOI 10.1016/S0140-6736(10)61381-5
   Henry CE, 2017, TRANSL ONCOL, V10, P346, DOI 10.1016/j.tranon.2017.01.014
   Henry C, 2015, ONCOTARGET, V6, P40310, DOI 10.18632/oncotarget.5643
   Hipp S., 2017, LEUKEMIA
   Huehls AM, 2015, IMMUNOL CELL BIOL, V93, P290, DOI 10.1038/icb.2014.93
   Jung EH, 2016, CELL BIOCHEM FUNCT, V34, P149, DOI 10.1002/cbf.3172
   Li CL, 2017, NAT CELL BIOL, V19, P106, DOI 10.1038/ncb3464
   Li J, 2017, CANCER CELL, V31, P383, DOI 10.1016/j.ccell.2017.02.001
   Liu Y, 2015, DIS MARKERS, V2015, P1, DOI 10.1155/2015/351015
   Mani R, 2015, EXP HEMATOL, V43, P770, DOI 10.1016/j.exphem.2015.04.008
   Nagorsen D, 2012, PHARMACOL THERAPEUT, V136, P334, DOI 10.1016/j.pharmthera.2012.07.013
   O'Connell MP, 2013, CANCER DISCOV, V3, P1378, DOI 10.1158/2159-8290.CD-13-0005
   Oberst MD, 2014, MABS-AUSTIN, V6, P1571, DOI 10.4161/19420862.2014.975660
   Porter DL, 2011, NEW ENGL J MED, V365, P725, DOI 10.1056/NEJMoa1103849
   Potratz J, 2016, MOL ONCOL, V10, P677, DOI 10.1016/j.molonc.2015.12.009
   Royal RE, 2010, J IMMUNOTHER, V33, P828, DOI 10.1097/CJI.0b013e3181eec14c
   Scott AM, 2012, NAT REV CANCER, V12, P278, DOI 10.1038/nrc3236
   Stewart B.W., 2014, WORLD CANC REPORT 20
   Sun LPL, 2015, SCI TRANSL MED, V7, DOI 10.1126/scitranslmed.aaa4802
   Suryadevara CM, 2015, ONCOIMMUNOLOGY, V4, DOI 10.1080/2162402X.2015.1008339
   Tan H, 2016, INT J ONCOL, V48, P181, DOI 10.3892/ijo.2015.3241
   Topalian SL, 2012, NEW ENGL J MED, V366, P2443, DOI 10.1056/NEJMoa1200690
   Topp MS, 2012, BLOOD, V120, P5185, DOI 10.1182/blood-2012-07-441030
   Viardot A, 2016, BLOOD, V127, P1410, DOI [10.1182/blood-2015-06651380, 10.1182/blood-2015-06-651380]
   Zhang HL, 2014, SCI REP-UK, V4, DOI 10.1038/srep05811
   Zhang SP, 2014, P NATL ACAD SCI USA, V111, P17266, DOI 10.1073/pnas.1419599111
   Zhang SP, 2012, AM J PATHOL, V181, P1903, DOI 10.1016/j.ajpath.2012.08.024
   Zhang SP, 2012, PLOS ONE, V7, DOI 10.1371/journal.pone.0031127
   Zheng YZ, 2016, SCI REP-UK, V6, DOI 10.1038/srep36447
NR 49
TC 24
Z9 25
U1 0
U2 7
PU TAYLOR & FRANCIS INC
PI PHILADELPHIA
PA 530 WALNUT STREET, STE 850, PHILADELPHIA, PA 19106 USA
SN 2162-402X
J9 ONCOIMMUNOLOGY
JI OncoImmunology
PY 2017
VL 6
IS 7
AR e1326437
DI 10.1080/2162402X.2017.1326437
PG 11
WC Oncology; Immunology
SC Oncology; Immunology
GA FC6DV
UT WOS:000406931500006
PM 28811962
OA Bronze, Green Published
DA 2021-05-03
ER

PT J
AU Budczies, J
   Denkert, C
   Gyorffy, B
   Schirmacher, P
   Stenzinger, A
AF Budczies, Jan
   Denkert, Carsten
   Gyorffy, Balazs
   Schirmacher, Peter
   Stenzinger, Albrecht
TI Chromosome 9p copy number gains involving PD-L1 are associated with a
   specific proliferation and immune-modulating gene expression program
   active across major cancer types
SO BMC MEDICAL GENOMICS
LA English
DT Article
DE Cancer; Immunotherapy; PD-L1; DNA copy number alterations; Chromosome 9p
   gain
ID INDOLEAMINE 2,3-DIOXYGENASE; GENOMIC AMPLIFICATION; THERAPEUTIC TARGET;
   IFN-GAMMA; BLOCKADE; PROTEIN; LIGAND; CD274; JAK2; CCL8
AB Background: Inhibition of the PD-L1/PD-1 immune checkpoint axis represents one of the most promising approaches of immunotherapy for various cancer types. However, immune checkpoint inhibition is successful only in subpopulations of patients emphasizing the need for powerful biomarkers that adequately reflect the complex interaction between the tumor and the immune system. Recently, recurrent copy number gains (CNG) in chromosome 9p involving PD-L1 were detected in many cancer types including lung cancer, melanoma, bladder cancer, head and neck cancer, cervical cancer, soft tissue sarcoma, prostate cancer, gastric cancer, ovarian cancer, and triple-negative breast cancer.
   Methods: Here, we applied functional genomics to analyze global mRNA expression changes associated with chromosome 9p gains. Using the TCGA data set, we identified a list of 75 genes that were strongly up-regulated in tumors with chromosome 9p gains across many cancer types.
   Results: As expected, the gene set was enriched for chromosome 9p and in particular chromosome 9p24 (36 genes and 23 genes). Furthermore, we found enrichment of two expression programs derived from genes within and beyond 9p: one implicated in cell cycle regulation (22 genes) and the other implicated in modulation of the immune system (16 genes). Among these were specific cytokines and chemokines, e.g. CCL4, CCL8, CXCL10, CXCL11, other immunoregulatory genes such as IFN-G and IDO1 as well as highly expressed proliferation-related kinases and genes including PLK1, TTK, MELK and CDC20 that represent potential drug targets.
   Conclusions: Collectively, these data shed light on mechanisms of immune escape and stimulation of proliferation in cancer with PD-L1 CNG and highlight additional vulnerabilities that may be therapeutically exploitable.
C1 [Budczies, Jan; Denkert, Carsten] Univ Med Berlin, Inst Pathol, Berlin, Germany.
   [Budczies, Jan; Denkert, Carsten] Humboldt Univ, Freie Univ Berlin, Berlin, Germany.
   [Budczies, Jan; Denkert, Carsten] Berlin Inst Hlth, Berlin, Germany.
   [Budczies, Jan; Denkert, Carsten; Schirmacher, Peter; Stenzinger, Albrecht] German Canc Consortium DKTK, Heidelberg, Germany.
   [Budczies, Jan; Denkert, Carsten; Schirmacher, Peter; Stenzinger, Albrecht] Berlin & Heidelberg Partner Sites, Heidelberg, Germany.
   [Budczies, Jan; Denkert, Carsten; Schirmacher, Peter; Stenzinger, Albrecht] German Canc Res Ctr, Heidelberg, Germany.
   [Gyorffy, Balazs] MTA TTK Lendulet Canc Biomarker Res Grp, Budapest, Hungary.
   [Gyorffy, Balazs] Semmelweis Univ, Dept Pediat 2, Budapest, Hungary.
   [Schirmacher, Peter; Stenzinger, Albrecht] Univ Heidelberg Hosp, Inst Pathol, Neuenheimer Feld 224, D-69120 Heidelberg, Germany.
RP Budczies, J (corresponding author), Univ Med Berlin, Inst Pathol, Berlin, Germany.; Budczies, J (corresponding author), Humboldt Univ, Freie Univ Berlin, Berlin, Germany.; Budczies, J (corresponding author), Berlin Inst Hlth, Berlin, Germany.; Budczies, J; Stenzinger, A (corresponding author), German Canc Consortium DKTK, Heidelberg, Germany.; Budczies, J; Stenzinger, A (corresponding author), Berlin & Heidelberg Partner Sites, Heidelberg, Germany.; Budczies, J; Stenzinger, A (corresponding author), German Canc Res Ctr, Heidelberg, Germany.; Stenzinger, A (corresponding author), Univ Heidelberg Hosp, Inst Pathol, Neuenheimer Feld 224, D-69120 Heidelberg, Germany.
EM jan.budczies@charite.de; albrecht.stenzinger@med.uni-heidelberg.de
RI Gyorffy, Balazs/AAA-9135-2021; Budczies, Jan/AAG-8122-2020
FU German Cancer Aid within the TransLUMINAL-B project; German Cancer
   Consortium (DKTK); National Research, Development and Innovation Office,
   Hungary [NVKP_16-1-2016-0037]
FX This work was funded by the German Cancer Aid within the TransLUMINAL-B
   project (to JB and CD), by the German Cancer Consortium (DKTK; to JB,
   CD, PS, and AS), and by the NVKP_16-1-2016-0037 grant of the National
   Research, Development and Innovation Office, Hungary (to BG).
CR [Anonymous], 2017, Cancer Discov, V7, pOF2, DOI 10.1158/2159-8290.CD-NB2017-100
   Ansell SM, 2015, NEW ENGL J MED, V372, P311, DOI 10.1056/NEJMoa1411087
   Balko JM, 2016, SCI TRANSL MED, V8, DOI 10.1126/scitranslmed.aad3001
   Balkwill F, 2004, NAT REV CANCER, V4, P540, DOI 10.1038/nrc1388
   Barbai T, 2015, ONCOTARGET, V6, P29111, DOI 10.18632/oncotarget.5059
   Barrett MT, 2015, ONCOTARGET, V6, P26483, DOI 10.18632/oncotarget.4494
   Bass AJ, 2014, NATURE, V513, P202, DOI 10.1038/nature13480
   Bellucci R, 2015, ONCOIMMUNOLOGY, V4, DOI 10.1080/2162402X.2015.1008824
   Beroukhim R, 2010, NATURE, V463, P899, DOI 10.1038/nature08822
   Budczies J, 2016, GENE CHROMOSOME CANC, V55, P626, DOI 10.1002/gcc.22365
   Budczies J, 2016, ONCOTARGET, V7, P13236, DOI 10.18632/oncotarget.7451
   Cai YY, 2016, CANCER CELL, V29, P751, DOI 10.1016/j.ccell.2016.04.003
   Cerami E, 2012, CANCER DISCOV, V2, P401, DOI 10.1158/2159-8290.CD-12-0095
   Chung S, 2016, ONCOTARGET, V7, P18171, DOI 10.18632/oncotarget.7685
   Daniel J, 2011, P NATL ACAD SCI USA, V108, P5384, DOI 10.1073/pnas.1007645108
   Eckerdt F, 2005, ONCOGENE, V24, P267, DOI 10.1038/sj.onc.1208273
   Farmaki E, 2016, ONCOGENE, V35, P6309, DOI 10.1038/onc.2016.161
   Galon J, 2013, IMMUNITY, V39, P11, DOI 10.1016/j.immuni.2013.07.008
   George J, 2017, CLIN CANCER RES, V23, P1220, DOI 10.1158/1078-0432.CCR-16-1069
   Graham NA, 2017, MOL SYST BIOL, V13, DOI 10.15252/msb.20167159
   Gray D, 2005, CANCER RES, V65, P9751, DOI 10.1158/0008-5472.CAN-04-4531
   Groschel S, 2016, CSH MOL CASE STUD, V2, DOI 10.1101/mcs.a001180
   Hanahan D, 2011, CELL, V144, P646, DOI 10.1016/j.cell.2011.02.013
   Ikeda H, 2002, CYTOKINE GROWTH F R, V13, P95, DOI 10.1016/S1359-6101(01)00038-7
   Ikeda S, 2016, J THORAC ONCOL, V11, P62, DOI 10.1016/j.jtho.2015.09.010
   Kapanidou M, 2017, TRENDS BIOCHEM SCI, V42, P193, DOI 10.1016/j.tibs.2016.12.001
   Kidokoro T, 2008, ONCOGENE, V27, P1562, DOI 10.1038/sj.onc.1210799
   Latchman Y, 2001, NAT IMMUNOL, V2, P261, DOI 10.1038/85330
   Liu ML, 2011, ONCOL LETT, V2, P583, DOI 10.3892/ol.2011.300
   Maire V, 2013, PLOS ONE, V8, DOI 10.1371/journal.pone.0063712
   Mermel CH, 2011, GENOME BIOL, V12, DOI 10.1186/gb-2011-12-4-r41
   Muller AJ, 2005, NAT MED, V11, P312, DOI 10.1038/nm1196
   Munn DH, 2007, J CLIN INVEST, V117, P1147, DOI 10.1172/JCI31178
   Ott PA, 2017, J IMMUNOTHER CANCER, V5, DOI 10.1186/s40425-017-0218-5
   Pitt JM, 2016, IMMUNITY, V44, P1255, DOI 10.1016/j.immuni.2016.06.001
   Platten M, 2015, FRONT IMMUNOL, V5, DOI 10.3389/fimmu.2014.00673
   Strebhardt K, 2006, NAT REV CANCER, V6, P321, DOI 10.1038/nrc1841
   TAKIKAWA O, 1990, J IMMUNOL, V145, P1246
   Uyttenhove C, 2003, NAT MED, V9, P1269, DOI 10.1038/nm934
   Yearley JH, 2017, CLIN CANCER RES, V23, P3158, DOI 10.1158/1078-0432.CCR-16-1761
   Yim H, 2013, ANTI-CANCER DRUG, V24, P999, DOI 10.1097/CAD.0000000000000007
   Zack TI, 2013, NAT GENET, V45, P1134, DOI 10.1038/ng.2760
   Zaidi MR, 2011, CLIN CANCER RES, V17, P6118, DOI 10.1158/1078-0432.CCR-11-0482
   Zhai LJ, 2015, CLIN CANCER RES, V21, P5427, DOI 10.1158/1078-0432.CCR-15-0420
   Zhou H, 2013, CELL DEATH DIS, V4, DOI 10.1038/cddis.2013.186
NR 45
TC 15
Z9 15
U1 0
U2 10
PU BMC
PI LONDON
PA CAMPUS, 4 CRINAN ST, LONDON N1 9XW, ENGLAND
SN 1755-8794
J9 BMC MED GENOMICS
JI BMC Med. Genomics
PD DEC 6
PY 2017
VL 10
AR 74
DI 10.1186/s12920-017-0308-8
PG 8
WC Genetics & Heredity
SC Genetics & Heredity
GA FP3TW
UT WOS:000417541900001
PM 29212506
OA DOAJ Gold, Green Published
DA 2021-05-03
ER

PT J
AU Zajac, P
   Schultz-Thater, E
   Tornillo, L
   Sadowski, C
   Trella, E
   Mengus, C
   Iezzi, G
   Spagnoli, GC
AF Zajac, Paul
   Schultz-Thater, Elke
   Tornillo, Luigi
   Sadowski, Charlotte
   Trella, Emanuele
   Mengus, Chantal
   Iezzi, Giandomenica
   Spagnoli, Giulio C.
TI MAGE-A Antigens and Cancer Immunotherapy
SO FRONTIERS IN MEDICINE
LA English
DT Article
DE MAGE-A; cancer-testis antigens; cancer immunotherapy; clinical trials;
   adoptive immunotherapy
ID CELL LUNG-CANCER; EPITHELIAL OVARIAN-CANCER; TCR GENE-THERAPY; MELANOMA
   PATIENTS; T-CELLS; CANCER/TESTIS ANTIGENS; TUMOR-ANTIGENS; METASTATIC
   MELANOMA; DENDRITIC CELLS; PHASE-II
AB MAGE-A antigens are expressed in a variety of cancers of diverse histological origin and germinal cells. Due to their relatively high tumor specificity, they represent attractive targets for active specific and adoptive cancer immunotherapies. Here, we (i) review past and ongoing clinical studies targeting these antigens, (ii) analyze advantages and disadvantages of different therapeutic approaches, and (iii) discuss possible improvements in MAGE-A-specific immunotherapies.
C1 [Zajac, Paul; Schultz-Thater, Elke; Sadowski, Charlotte; Trella, Emanuele; Mengus, Chantal; Spagnoli, Giulio C.] Univ Basel Hosp, Dept Biomed, Oncol Surg, Basel, Switzerland.
   [Tornillo, Luigi] Univ Basel Hosp, Dept Pathol, Basel, Switzerland.
   [Iezzi, Giandomenica] Univ Basel Hosp, Dept Biomed, Canc Immunotherapy, Basel, Switzerland.
RP Spagnoli, GC (corresponding author), Univ Basel Hosp, Dept Biomed, Oncol Surg, Basel, Switzerland.
EM giulio.spagnoli@usb.ch
RI Tornillo, Luigi/I-1732-2019
FU Swiss National Science FoundationSwiss National Science Foundation
   (SNSF)European Commission [310030_149745]
FX Part of this work was funded by the Swiss National Science Foundation;
   grant number: 310030_149745.
CR Adamina M, 2010, MOL THER, V18, P651, DOI 10.1038/mt.2009.275
   Antonescu CR, 2002, HUM PATHOL, V33, P225, DOI 10.1053/hupa.2002.31295
   Batchu RB, 2014, VACCINE, V32, P938, DOI 10.1016/j.vaccine.2013.12.049
   Bergeron A, 2009, INT J CANCER, V125, P1365, DOI 10.1002/ijc.24503
   Bolli M, 2002, ANN SURG, V236, P785, DOI 10.1097/00000658-200212000-00011
   Bricard G, 2005, J IMMUNOL, V174, P1709, DOI 10.4049/jimmunol.174.3.1709
   Brichard VG, 2007, VACCINE, V25, pB61, DOI 10.1016/j.vaccine.2007.06.038
   Brichard VG, 2013, ONCOIMMUNOLOGY, V2, DOI 10.4161/onci.25995
   Brichard VG, 2013, J IMMUNOTHER, V36, P79, DOI 10.1097/CJI.0b013e3182829747
   Brisam M, 2016, ONCOL REP, V35, P1979, DOI 10.3892/or.2016.4600
   Britten CM, 2013, NAT BIOTECHNOL, V31, P880, DOI 10.1038/nbt.2708
   Cameron BJ, 2013, SCI TRANSL MED, V5, DOI 10.1126/scitranslmed.3006034
   Chambost H, 2000, BLOOD, V95, P3530
   Chaux P, 1998, INT J CANCER, V77, P538, DOI 10.1002/(SICI)1097-0215(19980812)77:4<538::AID-IJC11>3.3.CO;2-2
   Chinnasamy N, 2011, J IMMUNOL, V186, P685, DOI 10.4049/jimmunol.1001775
   Chomez P, 2001, CANCER RES, V61, P5544
   Connerotte T, 2008, CANCER RES, V68, P3931, DOI 10.1158/0008-5472.CAN-07-5898
   Corbiere V, 2011, CANCER RES, V71, P1253, DOI 10.1158/0008-5472.CAN-10-2693
   Costa FF, 2007, STEM CELLS, V25, P707, DOI 10.1634/stemcells.2006-0469
   Cuffel C, 2011, INT J CANCER, V128, P2625, DOI 10.1002/ijc.25607
   Curigliano G, 2011, ANN ONCOL, V22, P98, DOI 10.1093/annonc/mdq325
   Daudi S, 2014, PLOS ONE, V9, DOI 10.1371/journal.pone.0104099
   De PE, 1994, IMMUNOGENETICS, V40, P360, DOI 10.1007/BF01246677
   DE SC, 1996, P NATL ACAD SCI USA, V93, P7149, DOI DOI 10.1073/PNAS.93.14.7149
   Figueiredo DLA, 2011, HEAD NECK-J SCI SPEC, V33, P702, DOI 10.1002/hed.21522
   Furness AJS, 2014, TRENDS IMMUNOL, V35, P290, DOI 10.1016/j.it.2014.05.002
   Germeau C, 2005, J EXP MED, V201, P241, DOI 10.1084/jem.20041379
   Graff-Dubois S, 2002, J IMMUNOL, V169, P575, DOI 10.4049/jimmunol.169.1.575
   Groeper C, 2007, INT J CANCER, V120, P337, DOI 10.1002/ijc.22309
   Gros A, 2016, NAT MED, V22, P433, DOI 10.1038/nm.4051
   Gure AO, 2005, CLIN CANCER RES, V11, P8055, DOI 10.1158/1078-0432.CCR-05-1203
   Jungbluth Achim A, 2007, Cancer Immun, V7, P15
   Juretic A, 2003, LANCET ONCOL, V4, P104, DOI 10.1016/S1470-2045(03)00982-3
   Kageyama S, 2015, CLIN CANCER RES, V21, P2268, DOI 10.1158/1078-0432.CCR-14-1559
   Karanikas V, 2003, J IMMUNOL, V171, P4898, DOI 10.4049/jimmunol.171.9.4898
   Karpf AR, 2006, EPIGENETICS-US, V1, P116, DOI 10.4161/epi.1.3.2988
   Kenter GG, 2009, NEW ENGL J MED, V361, P1838, DOI 10.1056/NEJMoa0810097
   KOCHER T, 1995, CANCER RES, V55, P2236
   Kocher T, 2002, INT J CANCER, V100, P702, DOI 10.1002/ijc.10540
   Korman AJ, 2006, ADV IMMUNOL, V90, P297, DOI 10.1016/S0065-2776(06)90008-X
   Kreiter S, 2015, NATURE, V520, P692, DOI 10.1038/nature14426
   Kruit WHJ, 2013, J CLIN ONCOL, V31, P2413, DOI 10.1200/JCO.2012.43.7111
   Laban S, 2014, INT J CANCER, V135, P1142, DOI 10.1002/ijc.28752
   Landry C, 2000, INT J CANCER, V86, P835, DOI 10.1002/(SICI)1097-0215(20000615)86:6<835::AID-IJC12>3.0.CO;2-N
   Lin LY, 2014, J CANCER RES CLIN, V140, P281, DOI 10.1007/s00432-013-1552-8
   Linette GP, 2013, BLOOD, V122, P863, DOI 10.1182/blood-2013-03-490565
   Marcar L, 2010, CANCER RES, V70, P10362, DOI 10.1158/0008-5472.CAN-10-1341
   Marchand M, 1999, INT J CANCER, V80, P219, DOI 10.1002/(SICI)1097-0215(19990118)80:2<219::AID-IJC10>3.0.CO;2-S
   Marchand M, 1995, INT J CANCER, V63, P883, DOI 10.1002/ijc.2910630622
   Mennonna D, 2017, GUT, V66, P454, DOI 10.1136/gutjnl-2015-309453
   Mittal D, 2014, CURR OPIN IMMUNOL, V27, P16, DOI 10.1016/j.coi.2014.01.004
   Monte M, 2006, P NATL ACAD SCI USA, V103, P11160, DOI 10.1073/pnas.0510834103
   Morgan RA, 2013, J IMMUNOTHER, V36, P133, DOI 10.1097/CJI.0b013e3182829903
   Nelson Peter T, 2007, Cancer Immun, V7, P1
   Novellino L, 2005, CANCER IMMUNOL IMMUN, V54, P187, DOI 10.1007/s00262-004-0560-6
   Rapoport AP, 2014, CLIN CANCER RES, V20, P1355, DOI 10.1158/1078-0432.CCR-13-2817
   Romero P, 2016, SCI TRANSL MED, V8, DOI 10.1126/scitranslmed.aaf0685
   Russo V, 2013, INT J CANCER, V132, P2557, DOI 10.1002/ijc.27939
   Scanlan MJ, 2002, IMMUNOL REV, V188, P22, DOI 10.1034/j.1600-065X.2002.18803.x
   Schuler-Thurner B, 2000, J IMMUNOL, V165, P3492, DOI 10.4049/jimmunol.165.6.3492
   Schultz-Thater E, 2011, INT J CANCER, V129, P1137, DOI 10.1002/ijc.25777
   SCHULTZTHATER E, 1994, INT J CANCER, V59, P435, DOI 10.1002/ijc.2910590324
   Simpson AJG, 2005, NAT REV CANCER, V5, P615, DOI 10.1038/nrc1669
   Snyder A, 2014, NEW ENGL J MED, V371, P2189, DOI 10.1056/NEJMoa1406498
   Valmori D, 2001, CANCER RES, V61, P509
   VAN BN, 1999, BLOOD, V94, P1156
   VANDERBRUGGEN P, 1991, SCIENCE, V254, P1643, DOI 10.1126/science.1840703
   Vansteenkiste J, 2013, J CLIN ONCOL, V31, P2396, DOI 10.1200/JCO.2012.43.7103
   Vansteenkiste JF, 2016, LANCET ONCOL, V17, P822, DOI 10.1016/S1470-2045(16)00099-1
   Verdegaal EME, 2016, NATURE, V536, P91, DOI 10.1038/nature18945
   Walter S, 2012, NAT MED, V18, P1254, DOI 10.1038/nm.2883
   WEBER J, 1994, CANCER RES, V54, P1766
   Weiser TS, 2001, ANN THORAC SURG, V71, P295, DOI 10.1016/S0003-4975(00)02421-8
   Wilgenhof S, 2016, J CLIN ONCOL, V34, P1330, DOI 10.1200/JCO.2015.63.4121
   Xu YZ, 2015, SCI REP-UK, V5, DOI 10.1038/srep12104
   Yang B, 2007, CANCER RES, V67, P9954, DOI 10.1158/0008-5472.CAN-07-1478
NR 76
TC 28
Z9 29
U1 0
U2 5
PU FRONTIERS MEDIA SA
PI LAUSANNE
PA AVENUE DU TRIBUNAL FEDERAL 34, LAUSANNE, CH-1015, SWITZERLAND
EI 2296-858X
J9 FRONT MED-LAUSANNE
JI Front. Med.
PD MAR 8
PY 2017
VL 4
BP 1
EP 7
AR 18
DI 10.3389/fmed.2017.00018
PG 7
WC Medicine, General & Internal
SC General & Internal Medicine
GA FC8PE
UT WOS:000407102400001
PM 28337438
OA DOAJ Gold, Green Published
DA 2021-05-03
ER

PT J
AU Shaw, EJ
   Smith, EE
   Whittingham-Dowd, J
   Hodges, MD
   Else, KJ
   Rigby, RJ
AF Shaw, Elisabeth J.
   Smith, Emily E.
   Whittingham-Dowd, Jayde
   Hodges, Matthew D.
   Else, Kathryn J.
   Rigby, Rachael J.
TI Intestinal epithelial suppressor of cytokine signaling 3 (SOCS3) impacts
   on mucosal homeostasis in a model of chronic inflammation
SO IMMUNITY INFLAMMATION AND DISEASE
LA English
DT Article
DE Epithelial cell; immunotherapy; intestine; mucosal homeostasis; SOCS3
ID INDOLEAMINE 2,3-DIOXYGENASE; TRICHURIS-MURIS; ULCERATIVE-COLITIS; CELL
   PROLIFERATION; DENDRITIC CELLS; COLORECTAL-CANCER; GENE-EXPRESSION;
   REGULATORY ROLE; OVARIAN-CANCER; T-CELL
AB IntroductionSuppressor of cytokine signaling 3 (SOCS3) is a tumour suppressor, limiting intestinal epithelial cell (IEC) proliferation in acute inflammation, and tumour growth, but little is known regarding its role in mucosal homeostasis. Resistance to the intestinal helminth Trichuris muris relies on an epithelial escalator to expel the parasite. IEC turnover is restricted by parasite-induced indoleamine 2,3-dioxygenase (IDO).
   MethodsMice with or without conditional knockout of SOCS3 were infected with T. muris. Crypt depth, worm burden, and proliferating cells and IDO were quantified. SOCS3 knockdown was also performed in human IEC cell lines.
   ResultsChronic T. muris infection increased expression of SOCS3 in wild-type mice. Lack of IEC SOCS3 led to a modest increase in epithelial turnover. This translated to a lower worm burden, but not complete elimination of the parasite suggesting a compensatory mechanism, possibly IDO, as seen in SOCS3 knockdown.
   ConclusionsWe report that SOCS3 impacts on IEC turnover following T. muris infection, potentially through enhancement of IDO. IDO may dampen the immune response which can drive IEC hyperproliferation in the absence of SOCS3, demonstrating the intricate interplay of immune signals regulating mucosal homeostasis, and suggesting a novel tumour suppressor role of SOCS3.
C1 [Shaw, Elisabeth J.; Smith, Emily E.; Whittingham-Dowd, Jayde; Hodges, Matthew D.; Rigby, Rachael J.] Univ Lancaster, Fac Hlth & Med, Div Biomed & Life Sci, Lancaster LA1 4YG, England.
   [Else, Kathryn J.] Univ Manchester, Fac Biol Med & Hlth, Manchester, Lancs, England.
RP Rigby, RJ (corresponding author), Univ Lancaster, Fac Hlth & Med, Div Biomed & Life Sci, Lancaster LA1 4YG, England.
EM rachael.rigby@lancaster.ac.uk
RI Smith, Emily/AAG-3784-2021
OI Hodges, Matthew David John/0000-0002-6815-751X; Shaw, Elisabeth
   Jane/0000-0002-5653-0145; Rigby, Rachael/0000-0002-6605-9609;
   Whittingham-Dowd, Jayde/0000-0002-7939-6081
FU Medical Research Council NIRG (Rigby) [G1100211/1]; Medical Research
   CouncilUK Research & Innovation (UKRI)Medical Research Council UK
   (MRC)European Commission [G1100211] Funding Source: researchfish
FX This work was funded by Medical Research Council NIRG (Rigby)
   G1100211/1.
CR Araki A, 2005, J GASTROENTEROL, V40, P16, DOI 10.1007/s00535-004-1492-9
   Artis D, 1999, EXP PARASITOL, V92, P144, DOI 10.1006/expr.1999.4407
   Baetz A, 2004, J BIOL CHEM, V279, P54708, DOI 10.1074/jbc.M410992200
   Bancroft AJ, 1998, J IMMUNOL, V160, P3453
   Bancroft AJ, 2001, INT J PARASITOL, V31, P1627, DOI 10.1016/S0020-7519(01)00281-8
   Bell LV, 2011, PARASITE IMMUNOL, V33, P244, DOI 10.1111/j.1365-3024.2010.01272.x
   Boshuizen JA, 2003, J VIROL, V77, P13005, DOI 10.1128/JVI.77.24.13005-13016.2003
   Brandacher G, 2006, CLIN CANCER RES, V12, P1144, DOI 10.1158/1078-0432.CCR-05-1966
   Carow B, 2014, FRONT IMMUNOL, V5, DOI 10.3389/fimmu.2014.00058
   Chen YY, 2015, INT J CLIN EXP MED, V8, P12009
   Cliffe LJ, 2005, SCIENCE, V308, P1463, DOI 10.1126/science.1108661
   Croker BA, 2003, NAT IMMUNOL, V4, P540, DOI 10.1038/ni931
   Datta R, 2005, INFECT IMMUN, V73, P4025, DOI 10.1128/IAI.73.7.4025-4033.2005
   ELSE KJ, 1990, PARASITE IMMUNOL, V12, P509, DOI 10.1111/j.1365-3024.1990.tb00985.x
   Fallarino I, 2002, CELL DEATH DIFFER, V9, P1069, DOI 10.1038/sj.cdd.4401073
   Frumento G, 2002, J EXP MED, V196, P459, DOI 10.1084/jem.20020121
   Fukata M, 2005, AM J PHYSIOL-GASTR L, V288, pG1055, DOI 10.1152/ajpgi.00328.2004
   GARSIDE P, 1992, PARASITE IMMUNOL, V14, P217, DOI 10.1111/j.1365-3024.1992.tb00462.x
   He B, 2003, P NATL ACAD SCI USA, V100, P14133, DOI 10.1073/pnas.2232790100
   Hwu P, 2000, J IMMUNOL, V164, P3596, DOI 10.4049/jimmunol.164.7.3596
   Ino K, 2006, BRIT J CANCER, V95, P1555, DOI 10.1038/sj.bjc.6603477
   Klementowicz JE, 2012, SEMIN IMMUNOPATHOL, V34, P815, DOI 10.1007/s00281-012-0348-2
   Li Y, 2013, INFLAMM BOWEL DIS, V19, P132, DOI 10.1002/ibd.22992
   Li Y, 2012, CARCINOGENESIS, V33, P1889, DOI 10.1093/carcin/bgs214
   Li Y, 2010, GUT, V59, P227, DOI 10.1136/gut.2009.184176
   Ogata H, 2006, GASTROENTEROLOGY, V131, P179, DOI 10.1053/j.gastro.2006.04.025
   Okamoto A, 2005, CLIN CANCER RES, V11, P6030, DOI 10.1158/1078-0432.CCR-04-2671
   Orabona C, 2005, J IMMUNOL, V174, P6582, DOI 10.4049/jimmunol.174.11.6582
   Pallotta MT, 2010, INT J TRYPTOPHAN RES, V3, P91
   Potten CS, 1998, PHILOS T R SOC B, V353, P821, DOI 10.1098/rstb.1998.0246
   Rakoff-Nahoum S, 2004, CELL, V118, P229, DOI 10.1016/j.cell.2004.07.002
   Rakoff-Nahoum S, 2007, SCIENCE, V317, P124, DOI 10.1126/science.1140488
   Rigby RJ, 2007, ONCOGENE, V26, P4833, DOI 10.1038/sj.onc.1210286
   Suzuki A, 2001, J EXP MED, V193, P471, DOI 10.1084/jem.193.4.471
   Tanizaki Y, 2014, CANCER SCI, V105, P966, DOI 10.1111/cas.12445
   Thagia I, 2015, AM J PHYSIOL-GASTR L, V308, pG25, DOI 10.1152/ajpgi.00214.2014
   Thaker AI, 2013, GASTROENTEROLOGY, V145, P416, DOI 10.1053/j.gastro.2013.05.002
   WAKELIN D, 1967, PARASITOLOGY, V57, P515, DOI 10.1017/S0031182000072395
   Weber A, 2005, ONCOGENE, V24, P6699, DOI 10.1038/sj.onc.1208818
   YASUI H, 1986, P NATL ACAD SCI USA, V83, P6622, DOI 10.1073/pnas.83.17.6622
NR 40
TC 3
Z9 3
U1 0
U2 2
PU WILEY
PI HOBOKEN
PA 111 RIVER ST, HOBOKEN 07030-5774, NJ USA
EI 2050-4527
J9 IMMUN INFLAMM DIS
JI IMMUN. INFLAMM. DIS.
PD SEP
PY 2017
VL 5
IS 3
BP 336
EP 345
DI 10.1002/iid3.171
PG 10
WC Immunology
SC Immunology
GA FE6OA
UT WOS:000408327600011
PM 28508554
OA DOAJ Gold, Green Published
DA 2021-05-03
ER

PT J
AU Monk, BJ
   Facciabene, A
   Brady, WE
   Aghajanian, CA
   Fracasso, PM
   Walker, JL
   Lankes, HA
   Manjarrez, KL
   Danet-Desnoyers, GAH
   Bell-McGuinn, KM
   McCourt, CK
   Malykhin, A
   Hershberg, RM
   Coukos, G
AF Monk, Bradley J.
   Facciabene, Andrea
   Brady, William E.
   Aghajanian, Carol A.
   Fracasso, Paula M.
   Walker, Joan L.
   Lankes, Heather A.
   Manjarrez, Kristi L.
   Danet-Desnoyers, Gwenn-ael H.
   Bell-McGuinn, Katherine M.
   McCourt, Carolyn K.
   Malykhin, Alexander
   Hershberg, Robert M.
   Coukos, George
TI Integrative Development of a TLR8 Agonist for Ovarian Cancer
   Chemoimmunotherapy
SO CLINICAL CANCER RESEARCH
LA English
DT Article
ID PEGYLATED LIPOSOMAL DOXORUBICIN; TUMOR-CELL DEATH; EPITHELIAL OVARIAN;
   T-CELLS; INFILTRATING LYMPHOCYTES; DOSE-ESCALATION; PHASE-III; SURVIVAL;
   IMMUNOTHERAPY; APOPTOSIS
AB Purpose: Immunotherapy is an emerging paradigm for the treatment of cancer, but the potential efficacy of many drugs cannot be sufficiently tested in the mouse. We sought to develop a rational combination of motolimod-a novel Toll-like receptor 8 (TLR8) agonist that stimulates robust innate immune responses in humans but diminished responses in mice-with pegylated liposomal doxorubicin (PLD), a chemotherapeutic that induces immunogenic cell death.
   Experimental Design: We followed an integrative pharmacologic approach including healthy human volunteers, non-human primates, NSG-HIS ("humanized immune system") mice reconstituted with human CD34(+) cells, and patients with cancer to test the effects of motolimod and to assess the combination of motolimod with PLD for the treatment of ovarian cancer.
   Results: The pharmacodynamic effects of motolimod monotherapy in NSG-HIS mice closely mimicked those in non-human primates and healthy human subjects, whereas the effects of the motolimod/PLD combination in tumor-bearing NSG-HIS mice closely mimicked those in patients with ovarian cancer treated in a phase Ib trial (NCT01294293). The NSG-HIS mouse helped elucidate the mechanism of action of the combination and revealed a positive interaction between the two drugs in vivo. The combination produced no dose-limiting toxicities in patients with ovarian cancer. Two subjects (15%) had complete responses and 7 subjects (53%) had disease stabilization. A phase II study was consequently initiated.
   Conclusions: These results are the first to demonstrate the value of pharmacologic approaches integrating the NSG-HIS mouse, non-human primates, and patients with cancer for the development of novel immunomodulatory anticancer agents with human specificity. (C) 2016 AACR.
C1 [Monk, Bradley J.] Creighton Univ Sch Med, St Josephs Hosp, Univ Arizona Coll Med Phoenix, Arizona Oncol US Oncol Network, 2222 E Highland Ave,Suite 400, Phoenix, AZ 85016 USA.
   [Facciabene, Andrea; Malykhin, Alexander; Coukos, George] Univ Penn, Philadelphia, PA 19104 USA.
   [Brady, William E.; Lankes, Heather A.] Roswell Pk Canc Inst, NRG Oncol Stat & Data Management Ctr, Buffalo, NY 14263 USA.
   [Aghajanian, Carol A.; Bell-McGuinn, Katherine M.] Mem Sloan Kettering Canc Ctr, 1275 York Ave, New York, NY 10021 USA.
   [Fracasso, Paula M.] Univ Virginia, Charlottesville, VA USA.
   [Walker, Joan L.] Univ Oklahoma, Hlth Sci Ctr, Oklahoma City, OK USA.
   [Hershberg, Robert M.] VentiRx Pharmaceut, Seattle, WA USA.
   [McCourt, Carolyn K.] Washington Univ, Sch Med, St Louis, MO USA.
RP Monk, BJ (corresponding author), Creighton Univ Sch Med, St Josephs Hosp, Univ Arizona Coll Med Phoenix, Arizona Oncol US Oncol Network, 2222 E Highland Ave,Suite 400, Phoenix, AZ 85016 USA.
EM Bradley.monk@usoncology.com
RI Coukos, George/ABG-7389-2020
OI Coukos, George/0000-0001-8813-7367
FU National Cancer Institute (GOG Tissue Bank) [U10 CA27469, U24 CA114793];
   National Cancer Institute (NRG Oncology Operations grant) [U10
   CA180868]; NRG SDMC grant [U10 CA180822]; GOG Statistical and Data
   Center [CA37517]; VentiRx Pharmaceuticals; NATIONAL CANCER
   INSTITUTEUnited States Department of Health & Human ServicesNational
   Institutes of Health (NIH) - USANIH National Cancer Institute (NCI)
   [U10CA180868, U10CA180822, U24CA196067, UG1CA189867, U10CA180833,
   U24CA114793, U10CA027469, U10CA037517] Funding Source: NIH RePORTER
FX This study was supported by National Cancer Institutegrants: GOG Tissue
   Bank (U10 CA27469, U24 CA114793, and NRG Oncology Operations grant
   number U10 CA180868) as well as NRG SDMC grant U10 CA180822,) and the
   GOG Statistical and Data Center (CA37517). GOG-9925 was an NRG Oncology
   and Gynecologic Oncology Group study. Support was also provided by
   VentiRx Pharmaceuticals.
CR Aguilar-Cazares D, 2014, APPL IMMUNOHISTO M M, V22, P105, DOI 10.1097/PAI.0b013e3182849808
   Alagkiozidis I, 2011, J TRANSL MED, V9, DOI 10.1186/1479-5876-9-77
   Alagkiozidis I, 2009, J TRANSL MED, V7, DOI 10.1186/1479-5876-7-104
   Apetoh L, 2007, NAT MED, V13, P1050, DOI 10.1038/nm1622
   Casares N, 2005, J EXP MED, V202, P1691, DOI 10.1084/jem.20050915
   Coleman RL, 2013, NAT REV CLIN ONCOL, V10, P211, DOI 10.1038/nrclinonc.2013.5
   Colombo N, 2012, J CLIN ONCOL, V30, P3841, DOI 10.1200/JCO.2011.38.8082
   Curiel TJ, 2004, NAT MED, V10, P942, DOI 10.1038/nm1093
   Dietsch GN, 2015, CLIN CANCER RES, V21, P5445, DOI 10.1158/1078-0432.CCR-15-0578
   Gabizon A, 2003, CLIN PHARMACOKINET, V42, P419, DOI 10.2165/00003088-200342050-00002
   Gabrilovich DI, 2012, NAT REV IMMUNOL, V12, P253, DOI 10.1038/nri3175
   Gaur U, 2003, BIOCHEM PHARMACOL, V66, P1403, DOI 10.1016/S0006-2952(03)00490-8
   Gorden KB, 2005, J IMMUNOL, V174, P1259, DOI 10.4049/jimmunol.174.3.1259
   Govindaraj RG, 2011, PLOS ONE, V6
   Hoos A, 2010, JNCI-J NATL CANCER I, V102, P1388, DOI 10.1093/jnci/djq310
   Irmler M, 1997, NATURE, V388, P190, DOI 10.1038/40657
   Iwasaki A, 2004, NAT IMMUNOL, V5, P987, DOI 10.1038/ni1112
   Kelly MM, 2002, CANCER BIOL THER, V1, P520, DOI 10.4161/cbt.1.5.169
   Le Tourneau C, 2009, JNCI-J NATL CANCER I, V101, P708, DOI 10.1093/jnci/djp079
   Liu J, 2010, MOL IMMUNOL, V47, P1083, DOI 10.1016/j.molimm.2009.11.003
   Lu HL, 2012, CLIN CANCER RES, V18, P499, DOI 10.1158/1078-0432.CCR-11-1625
   McDermott D, 2014, CANCER TREAT REV, V40, P1056, DOI 10.1016/j.ctrv.2014.06.012
   Mellman I, 2011, NATURE, V480, P480, DOI 10.1038/nature10673
   Monk BJ, 2010, J CLIN ONCOL, V28, P3107, DOI 10.1200/JCO.2009.25.4037
   Northfelt DW, 2014, CLIN CANCER RES, V20, P3683, DOI 10.1158/1078-0432.CCR-14-0392
   O'Neill LAJ, 2013, NAT REV IMMUNOL, V13, P453, DOI 10.1038/nri3446
   Piao XH, 2012, SCI SIGNAL, V5, DOI 10.1126/scisignal.2003558
   Sato E, 2005, P NATL ACAD SCI USA, V102, P18538, DOI 10.1073/pnas.0509182102
   Simpkins F, 2013, CANCER IMMUNOL RES, V1, P168, DOI 10.1158/2326-6066.CIR-13-0098
   Tanaka S, 2012, J IMMUNOL, V188, P6145, DOI 10.4049/jimmunol.1103660
   van der Sluis TC, 2015, CLIN CANCER RES, V21, P781, DOI 10.1158/1078-0432.CCR-14-2142
   Vergote I, 2010, INT J GYNECOL CANCER, V20, P772, DOI 10.1111/IGC.0b013e3181daaf59
   Xiao CW, 2003, ENDOCRINOLOGY, V144, P623, DOI 10.1210/en.2001-211024
   Zhang L, 2003, NEW ENGL J MED, V348, P203, DOI 10.1056/NEJMoa020177
   Zitvogel L, 2010, CLIN CANCER RES, V16, P3100, DOI 10.1158/1078-0432.CCR-09-2891
NR 35
TC 18
Z9 19
U1 0
U2 7
PU AMER ASSOC CANCER RESEARCH
PI PHILADELPHIA
PA 615 CHESTNUT ST, 17TH FLOOR, PHILADELPHIA, PA 19106-4404 USA
SN 1078-0432
EI 1557-3265
J9 CLIN CANCER RES
JI Clin. Cancer Res.
PD APR 15
PY 2017
VL 23
IS 8
BP 1955
EP 1966
DI 10.1158/1078-0432.CCR-16-1453
PG 12
WC Oncology
SC Oncology
GA ES0AM
UT WOS:000399188300011
PM 27702821
OA Green Accepted, Bronze
DA 2021-05-03
ER

PT J
AU Wang, VE
   Urisman, A
   Albacker, L
   Ali, S
   Miller, V
   Aggarwal, R
   Jablons, D
AF Wang, Victoria E.
   Urisman, Anatoly
   Albacker, Lee
   Ali, Siraj
   Miller, Vincent
   Aggarwal, Rahul
   Jablons, David
TI Checkpoint inhibitor is active against large cell neuroendocrine
   carcinoma with high tumor mutation burden
SO JOURNAL FOR IMMUNOTHERAPY OF CANCER
LA English
DT Article
DE Large cell neuroendocrine tumor; Pembrolizumab; PD-L1; Tumor mutation
   burden; Immunotherapy
ID LUNG-CANCER; PD-L1 EXPRESSION; AMPLIFICATION; MULTICENTER; CISPLATIN;
   SURVIVAL; OVARY; ASSAY
AB Background: Large cell neuroendocrine tumor (LCNEC) of the lung is a rare and aggressive tumor similar to small cell lung cancer (SCLC). Thus, it is often treated similarly to SCLC in the front-line setting with a platinum doublet. However, treatment for patients beyond the first line remains undefined.
   Case presentation: We report the case of a patient with stage IB LCNEC (PD-L1 negative but positive for PD-L1 amplification and tumor mutation burden high) who progressed after adjuvant chemotherapy after surgery and subsequent therapy with an antibody drug conjugate targeting a neuroendocrine-specific cell surface marker but achieved a significant and durable response with pembrolizumab, a humanized IgG4 monoclonal anti-PD-1 antibody.
   Conclusions: Immunotherapy with checkpoint inhibitors is an effective treatment option for patients with metastatic LCNEC, even if PD-L1 expression is negative.
C1 [Wang, Victoria E.; Aggarwal, Rahul] Univ Calif San Francisco, Dept Med, 1600 Divisadero St, San Francisco, CA 94115 USA.
   [Urisman, Anatoly] Univ Calif San Francisco, Dept Pathol, San Francisco, CA 94140 USA.
   [Albacker, Lee; Ali, Siraj; Miller, Vincent] Fdn Med, Cambridge, MA USA.
   [Jablons, David] Univ Calif San Francisco, Dept Surg, San Francisco, CA USA.
RP Wang, VE (corresponding author), Univ Calif San Francisco, Dept Med, 1600 Divisadero St, San Francisco, CA 94115 USA.
EM victoria.wang@ucsf.edu
RI Ali, Siraj/AAE-2958-2019
OI Albacker, Lee/0000-0002-5070-1783
CR Antonia SJ, 2016, LANCET ONCOL, V17, P883, DOI 10.1016/S1470-2045(16)30098-5
   Chae Y, 2017, J CLIN ONCOL, V35
   Chang YL, 2017, ONCOTARGET, V8, P18021, DOI 10.18632/oncotarget.14935
   Fossella F, 2003, J CLIN ONCOL, V21, P3016, DOI 10.1200/JCO.2003.12.046
   George J, 2017, CLIN CANCER RES, V23, P1220, DOI 10.1158/1078-0432.CCR-16-1069
   Ikeda S, 2016, J THORAC ONCOL, V11, P62, DOI 10.1016/j.jtho.2015.09.010
   Inoue Y, 2016, ONCOTARGET, V7, P32113, DOI 10.18632/oncotarget.8528
   Ishii H, 2015, J THORAC ONCOL, V10, P426, DOI 10.1097/JTO.0000000000000414
   Kamboj Meenakshi, 2015, J Gastrointest Cancer, V46, P356, DOI 10.1007/s12029-015-9745-9
   Ki EY, 2014, WORLD J SURG ONCOL, V12, DOI 10.1186/1477-7819-12-314
   Komiya T, 2015, EUR J CANCER, V51, P1853, DOI 10.1016/j.ejca.2015.06.003
   Koyama S, 2016, CANCER RES, V76, P999, DOI 10.1158/0008-5472.CAN-15-1439
   Kratz JR, 2012, JAMA-J AM MED ASSOC, V308, P1629, DOI 10.1001/jama.2012.13551
   Kratz JR, 2012, LANCET, V379, P823, DOI 10.1016/S0140-6736(11)61941-7
   Le Treut J, 2013, ANN ONCOL, V24, P1548, DOI 10.1093/annonc/mdt009
   Liu DJ, 2017, WORLD J GASTROENTERO, V23, P516, DOI 10.3748/wjg.v23.i3.516
   Miyoshi T, 2017, CLIN CANCER RES, V23, P757, DOI 10.1158/1078-0432.CCR-16-0355
   Naidoo J, 2016, CLIN LUNG CANCER, V17, pE121, DOI 10.1016/j.cllc.2016.01.003
   Rekhtman N, 2016, CLIN CANCER RES, V22, P3618, DOI 10.1158/1078-0432.CCR-15-2946
   Rizvi NA, 2015, SCIENCE, V348, P124, DOI 10.1126/science.aaa1348
   Schultheis AM, 2015, EUR J CANCER, V51, P421, DOI 10.1016/j.ejca.2014.12.006
   Veronesi G, 2006, LUNG CANCER-J IASLC, V53, P111, DOI 10.1016/j.lungcan.2006.03.007
   Vora M, 2016, ARCH GYNECOL OBSTET, V293, P659, DOI 10.1007/s00404-015-3865-0
NR 23
TC 27
Z9 30
U1 0
U2 3
PU BIOMED CENTRAL LTD
PI LONDON
PA 236 GRAYS INN RD, FLOOR 6, LONDON WC1X 8HL, ENGLAND
SN 2051-1426
J9 J IMMUNOTHER CANCER
JI J. Immunother. Cancer
PD SEP 19
PY 2017
VL 5
AR 75
DI 10.1186/s40425-017-0281-y
PG 4
WC Oncology; Immunology
SC Oncology; Immunology
GA FH5OB
UT WOS:000411215500006
PM 28923100
OA DOAJ Gold, Green Published
DA 2021-05-03
ER

PT J
AU Husek, P
   Pacovsky, J
   Chmelarova, M
   Podhola, M
   Brodak, M
AF Husek, Petr
   Pacovsky, Jaroslav
   Chmelarova, Marcela
   Podhola, Miroslav
   Brodak, Milos
TI Methylation status as a predictor of intravesical Bacillus
   Calmette-Guerin (BCG) immunotherapy response of high grade non-muscle
   invasive bladder tumor
SO BIOMEDICAL PAPERS-OLOMOUC
LA English
DT Article
DE BCG; bladder cancer; CDKN2b; methylation
ID CARCINOMA IN-SITU; SUPPRESSOR GENES; MITOMYCIN-C; PROMOTER
   HYPERMETHYLATION; UROTHELIAL CARCINOMA; RANDOMIZED-TRIALS;
   OVARIAN-CANCER; MS-MLPA; METAANALYSIS; RISK
AB Background and Aims. Genetic and epigenetic alterations play an important role in urothelial cancer pathogenesis. Deeper understanding of these processes could help us achieve better diagnosis and management of this life-threatening disease. The aim of this research was to evaluate the methylation status of selected tumor suppressor genes for predicting BCG response in patients with high grade non-muscle-invasive bladder tumor (NMIBC).
   Materials and Methods. We retrospectively evaluated 82 patients with high grade non-muscle-invasive bladder tumor (stage Ta, T1, CIS) who had undergone BCG instillation therapy. We compared epigenetic methylation status in BCG-responsive and BCG-failure groups. We used the MS-MLPA (Methylation-Specific Multiplex Ligation-Dependent Probe Amplification probe sets ME001 and ME004. The control group was 13 specimens of normal urotel (bladder tissue)).
   Results. Newly identified methylations in high grade NMIBC were found in MUS81a, NTRK1 and PCCA. The methylation status of CDKN2B (P=0.00312(star star)) and MUS81a (P=0.0191(star)) is associated with clinical outcomes of BCG instillation therapy response. CDKN2B and MUS81a unmethylation was found in BCG failure patients.
   Conclusion. The results show that the methylation status of selected tumor suppressor genes (TSGs) has the potential for predicting BCG response in patients with NMIBC high grade tumors. Tumor suppressor genes such as CDKN2b, MUS81a, PFM-1, MSH6 and THBS1 are very promising for future research.
C1 [Husek, Petr; Pacovsky, Jaroslav; Brodak, Milos] Charles Univ Prague, Fac Med Hradec Kralove, Dept Urol, Prague, Czech Republic.
   [Husek, Petr; Pacovsky, Jaroslav; Chmelarova, Marcela; Podhola, Miroslav; Brodak, Milos] Univ Hosp Hradec Kralove, Hradec Kralove, Czech Republic.
   [Chmelarova, Marcela] Charles Univ Prague, Inst Clin Biochem & Diagnost, Fac Med Hradec Kralove, Prague, Czech Republic.
   [Podhola, Miroslav] Charles Univ Prague, Fac Med Hradec Kralove, Fingerland Dept Pathol, Prague, Czech Republic.
RP Husek, P (corresponding author), Charles Univ Prague, Fac Med Hradec Kralove, Dept Urol, Prague, Czech Republic.; Husek, P (corresponding author), Univ Hosp Hradec Kralove, Hradec Kralove, Czech Republic.
EM petr.husek@fnhk.cz
RI Brodak, Milos/K-3354-2017; Pacovsky, Jaroslav/K-8391-2017
OI Brodak, Milos/0000-0002-7805-272X; /0000-0002-7891-9979; Pacovsky,
   Jaroslav/0000-0001-9080-4827
FU MH CZ - DRO (UHHK) [00179906]
FX Supported by MH CZ - DRO (UHHK, 00179906).
CR Agundez M, 2011, EUR UROL, V60, P131, DOI 10.1016/j.eururo.2011.04.020
   Alvarez-Mugica M, 2013, EUR UROL, V63, P364, DOI 10.1016/j.eururo.2012.05.050
   Bohle A, 2003, J UROLOGY, V169, P90, DOI 10.1016/S0022-5347(05)64043-8
   Burger M, 2013, EUR UROL, V63, P234, DOI 10.1016/j.eururo.2012.07.033
   Chan MWY, 2002, CLIN CANCER RES, V8, P464
   Chang PF, 2011, COCHRANE DATABASE SY, V11
   Chmelarova M, 2012, FOLIA BIOL-PRAGUE, V58, P246
   Chmelarova M, 2013, CLIN TRANSL ONCOL, V15, P160, DOI 10.1007/s12094-012-0894-z
   Dhawan D, 2006, J PATHOL, V209, P336, DOI 10.1002/path.1991
   Dvorakova E, 2013, BIOMED PAP, V157, P298, DOI 10.5507/bp.2013.035
   Ferlay J, 2010, IARC CANCERBASE, V2
   Friedrich MG, 2005, EUR J CANCER, V41, P2769, DOI 10.1016/j.ejca.2005.07.019
   Garcia-Baquero R, 2014, TUMOR BIOL, V35, P5777, DOI 10.1007/s13277-014-1767-6
   Han RF, 2006, UROLOGY, V67, P1216, DOI 10.1016/j.urology.2005.12.014
   Herr HW, 1999, CANCER, V86, P908, DOI 10.1002/(SICI)1097-0142(19990915)86:6<908::AID-CNCR2>3.0.CO;2-E
   Ibragimova I, 2014, EPIGENETICS-US, V9, P760, DOI 10.4161/epi.28078
   Jarmalaite S, 2008, ONCOLOGY-BASEL, V75, P145, DOI 10.1159/000158665
   Jemal A, 2005, CA-CANCER J CLIN, V55, P10, DOI 10.3322/canjclin.55.1.10
   Jiang DJ, 2014, PLOS ONE, V9, DOI 10.1371/journal.pone.0096822
   Cabello MJ, 2011, J MOL DIAGN, V13, P29, DOI 10.1016/j.jmoldx.2010.11.008
   Kulkarni GS, 2010, EUR UROL, V57, P60, DOI 10.1016/j.eururo.2009.08.024
   LAMM DL, 1992, UROL CLIN N AM, V19, P499
   Lopez F, 2014, ORAL ONCOL, V50, P291, DOI 10.1016/j.oraloncology.2014.01.003
   Malmstrom PU, 2009, EUR UROL, V56, P247, DOI 10.1016/j.eururo.2009.04.038
   Maruyama R, 2001, CANCER RES, V61, P8659
   Ozdemir F, 2012, EXP THER MED, V4, P1092, DOI 10.3892/etm.2012.715
   Pavicic W, 2011, MOL MED, V17, P726, DOI 10.2119/molmed.2010.00239
   Salam C, 2000, CANCER RES, V60, P2473
   Shelley MD, 2004, BJU INT, V93, P485, DOI 10.1111/j.1464-410X.2003.04655.x
   Sylvester RJ, 2005, UROLOGY, V66, P90, DOI 10.1016/j.urology.2005.06.135
   Sylvester RJ, 2002, J UROLOGY, V168, P1964, DOI 10.1016/S0022-5347(05)64273-5
   van der Meijden APM, 2003, EUR UROL, V44, P429, DOI 10.1016/S0302-2838(03)00357-9
   Witjes JA, 2008, EUR UROL SUPPL, V7, P667, DOI 10.1016/j.eursup.2008.08.001
   Wolff EM, 2010, CANCER RES, V70, P8169, DOI 10.1158/0008-5472.CAN-10-1335
   Xing MC, 2015, ONCOTARGET, V6, P37385, DOI 10.18632/oncotarget.5497
   Yates DR, 2007, CLIN CANCER RES, V13, P2046, DOI 10.1158/1078-0432.CCR-06-2476
   Zlotta AR, 2000, EUR UROL, V37, P470, DOI 10.1159/000020170
NR 37
TC 9
Z9 9
U1 2
U2 4
PU PALACKY UNIV, MEDICAL FAC
PI OLOMOUC
PA CENTRAL LIBRARY, HNEVOTINSKA 3, OLOMOUC, 00000, CZECH REPUBLIC
SN 1213-8118
EI 1804-7521
J9 BIOMED PAP
JI Biomed. Pap-Olomouc
PY 2017
VL 161
IS 2
BP 210
EP 216
DI 10.5507/bp.2017.008
PG 7
WC Engineering, Biomedical; Medicine, Research & Experimental
SC Engineering; Research & Experimental Medicine
GA FC0IU
UT WOS:000406522700013
PM 28344356
OA DOAJ Gold
DA 2021-05-03
ER

PT J
AU Han, J
   Hong, Y
   Lee, YS
AF Han, Jiheun
   Hong, Yongkil
   Lee, Youn Soo
TI PD-L1 Expression and Combined Status of PD-L1/PD-1-Positive Tumor
   Infiltrating Mononuclear Cell Density Predict Prognosis in Glioblastoma
   Patients
SO JOURNAL OF PATHOLOGY AND TRANSLATIONAL MEDICINE
LA English
DT Article
DE Glioblastoma; Programmed cell death 1; Programmed death ligand 1
ID DEATH-LIGAND 1; HUMAN OVARIAN-CANCER; CD8 T-CELLS; BRAIN METASTASES;
   POOR-PROGNOSIS; BREAST-CANCER; LUNG-CANCER; LYMPHOCYTES; CARCINOMA;
   GLIOMAS
AB Background: Programmed death ligand 1 (PD-L1) in tumor cells is known to promote immune escape of cancer by interacting with programmed cell death 1 (PD-1) in tumor infiltrating immune cells. Immunotherapy targeting these molecules is emerging as a new strategy for the treatment of glioblastoma (GBM). Understanding the relationship between the PD-L1/PD-1 axis and prognosis in GBM patients may be helpful to predict the effects of immunotherapy. Methods: PD-L1 expression and PD-1-positive tumor infiltrating mononuclear cell (PD-1+tumor infiltrating mononuclear cell [TIMC]) density were evaluated using tissue microarray containing 54 GBM cases by immunohistochemical analysis; the associations with patient clinical outcomes were evaluated. Results: PD-L1 expression and high PD-1+TIMC density were observed in 31.5% and 50% of GBM cases, respectively. High expression of PD-L1 in tumor cells was an independent and significant predictive factor for worse overall survival (OS; hazard ratio, 4.958; p=.007) but was not a significant factor in disease-free survival (DFS). PD-1+TIMC density was not correlated with OS or DFS. When patients were classified based on PD-1 expression and PD-1+TIMC density, patients with PD-L1+/PD-1+TIMC low status had the shortest OS (13 months, p=.009) and DFS (7 months, p=.053). Conclusions: PD-L1 expression in GBM was an independent prognostic factor for poor OS. In addition, combined status of PD-L1 expression and PD-1+TIMC density also predicted patient outcomes, suggesting that the therapeutic role of the PD-1/PD-L1 axis should be considered in the context of GBM immunity.
C1 [Han, Jiheun; Lee, Youn Soo] Catholic Univ Korea, Seoul St Marys Hosp, Coll Med, Dept Hosp Pathol, 222 Banpo Daero, Seoul 06591, South Korea.
   [Hong, Yongkil] Catholic Univ Korea, Seoul St Marys Hosp, Coll Med, Dept Neurosurg, Seoul, South Korea.
RP Lee, YS (corresponding author), Catholic Univ Korea, Seoul St Marys Hosp, Coll Med, Dept Hosp Pathol, 222 Banpo Daero, Seoul 06591, South Korea.
EM lys9908@catholic.ac.kr
CR Ahmadzadeh M, 2009, BLOOD, V114, P1537, DOI 10.1182/blood-2008-12-195792
   Berghoff AS, 2015, NEURO-ONCOLOGY, V17, P1064, DOI 10.1093/neuonc/nou307
   Berghoff AS, 2015, HISTOPATHOLOGY, V66, P289, DOI 10.1111/his.12537
   Chen DS, 2013, IMMUNITY, V39, P1, DOI 10.1016/j.immuni.2013.07.012
   Droeser RA, 2013, EUR J CANCER, V49, P2233, DOI 10.1016/j.ejca.2013.02.015
   Duchnowska R, 2016, BREAST CANCER RES, V18, DOI 10.1186/s13058-016-0702-8
   Dudley ME, 2002, SCIENCE, V298, P850, DOI 10.1126/science.1076514
   Gao Q, 2009, CLIN CANCER RES, V15, P971, DOI 10.1158/1078-0432.CCR-08-1608
   Hamanishi J, 2007, P NATL ACAD SCI USA, V104, P3360, DOI 10.1073/pnas.0611533104
   Han SJ, 2009, NEUROREPORT, V20, P1597, DOI 10.1097/WNR.0b013e32833188f7
   Harter PN, 2015, ONCOTARGET, V6, P40836, DOI 10.18632/oncotarget.5696
   Keir ME, 2008, ANNU REV IMMUNOL, V26, P677, DOI 10.1146/annurev.immunol.26.021607.090331
   Kim MY, 2015, LUNG CANCER, V88, P24, DOI 10.1016/j.lungcan.2015.01.016
   Liu YX, 2016, ONCOTARGETS THER, V9, P2649, DOI 10.2147/OTT.S102616
   Louis DN, 2007, WHO CLASSIFICATION T
   Muenst S, 2013, BREAST CANCER RES TR, V139, P667, DOI 10.1007/s10549-013-2581-3
   Nduom EK, 2016, NEURO-ONCOLOGY, V18, P195, DOI 10.1093/neuonc/nov172
   Nduom EK, 2015, NEURO-ONCOLOGY, V17, P9, DOI 10.1093/neuonc/nov151
   Okazaki T, 2007, INT IMMUNOL, V19, P813, DOI 10.1093/intimm/dxm057
   Razavi SM, 2016, FRONT SURG, V3, DOI 10.3389/fsurg.2016.00011
   Sanmamed MF, 2014, CANCER J, V20, P256, DOI 10.1097/PPO.0000000000000061
   Taube JM, 2012, SCI TRANSL MED, V4, DOI 10.1126/scitranslmed.3003689
   Teng MWL, 2015, CANCER RES, V75, P2139, DOI 10.1158/0008-5472.CAN-15-0255
   Thomas RP, 2013, J NEURO-ONCOL, V112, P91, DOI 10.1007/s11060-012-1030-1
   Thompson RH, 2007, CLIN CANCER RES, V13, P1757, DOI 10.1158/1078-0432.CCR-06-2599
   Thompson RH, 2006, CANCER RES, V66, P3381, DOI 10.1158/0008-5472.CAN-05-4303
   Tokito T, 2016, EUR J CANCER, V55, P7, DOI 10.1016/j.ejca.2015.11.020
   Velcheti V, 2014, LAB INVEST, V94, P107, DOI 10.1038/labinvest.2013.130
   Wang A, 2015, EJSO-EUR J SURG ONC, V41, P450, DOI 10.1016/j.ejso.2015.01.020
   Wang LC, 2010, WORLD J SURG, V34, P1059, DOI 10.1007/s00268-010-0448-x
   Webb JR, 2015, CANCER IMMUNOL RES, V3, P926, DOI 10.1158/2326-6066.CIR-14-0239
   Weber JS, 2013, J CLIN ONCOL, V31, P4311, DOI 10.1200/JCO.2013.51.4802
   Weller M, 2014, LANCET ONCOL, V15, pE395, DOI 10.1016/S1470-2045(14)70011-7
   Wen PY, 2008, NEW ENGL J MED, V359, P492, DOI 10.1056/NEJMra0708126
   Zeng J, 2016, ONCOTARGET, V7, P8944, DOI 10.18632/oncotarget.6884
NR 35
TC 21
Z9 22
U1 0
U2 3
PU KOREAN SOC PATHOLOGISTS
PI SEOUL
PA 1209 GWANGHWAMUN OFFICIA, 92 SAEMUNAN-RO, JONGNO-GU, SEOUL, 03186, SOUTH
   KOREA
SN 2383-7837
EI 2383-7845
J9 J PATHOL TRANSL MED
JI J. Pathol. Transl. Med.
PD JAN
PY 2017
VL 51
IS 1
BP 40
EP 48
DI 10.4132/jptm.2016.08.31
PG 9
WC Pathology
SC Pathology
GA EJ6YM
UT WOS:000393367800007
PM 27989100
OA DOAJ Gold, Green Published
DA 2021-05-03
ER

PT J
AU Mirandola, L
   Pedretti, E
   Figueroa, JA
   Chiaramonte, R
   Colombo, M
   Chapman, C
   Grizzi, F
   Patrinicola, F
   Kast, WM
   Nguyen, DD
   Rahman, RL
   Daver, N
   Ruvolo, P
   Post, SM
   Bresalier, RS
   Chiriva-Internati, M
AF Mirandola, Leonardo
   Pedretti, Elisa
   Figueroa, Jose A.
   Chiaramonte, Raffaella
   Colombo, Michela
   Chapman, Caroline
   Grizzi, Fabio
   Patrinicola, Federica
   Kast, W. Martin
   Nguyen, Diane D.
   Rahman, Rakhshanda Layeequr
   Daver, Naval
   Ruvolo, Peter
   Post, Sean M.
   Bresalier, Robert S.
   Chiriva-Internati, Maurizio
TI Cancer testis antigen Sperm Protein 17 as a new target for triple
   negative breast cancer immunotherapy
SO ONCOTARGET
LA English
DT Article
DE cancer therapy; CTL; biomarker; CTA; breast cancer
ID DENDRITIC CELLS; CLINICAL-TRIAL; SUITABLE TARGET; EXPRESSION; WOMEN;
   RISK; SPERM-PROTEIN-17; VACCINATION; RECEPTOR; PEPTIDE
AB Breast carcinoma is a major health issue for millions of women. Current therapies have serious side effects, and are only partially effective in patients with metastatic tumors. Thus, the need for novel and less toxic therapies is urgent. Moreover, hormonal and antibody therapies effective in other subtypes are not effective in Triple Negative Breast Cancer (TNBC). Immunotherapeutic strategies directed against specific tumor-associated antigens (TAAs) and mediated by specific cytotoxic T lymphocytes (CTL) have been largely underexplored in this disease. Cancer-testis antigens (CTA) are a group of TAAs displaying the ideal characteristics of promising vaccine targets, i.e. strong immunogenicity and cancer specificity. The CTA, Sperm Protein 17 (SP17), has been found to be aberrantly expressed in different neoplasms, including ovarian and esophageal cancers, nervous system tumors and multiple myeloma, and has been suggested as a candidate target for immunotherapy.
   Here, we evaluated SP17 expression levels in breast cancer cell lines, invasive ductal breast carcinoma, including patients with TNBC, and adjacent non-neoplastic breast tissue, and determined whether SP17 was capable of generating SP17-specific cytotoxic T lymphocytes in vitro.
   We showed that SP17 is expressed in breast cancer cell lines and primary breast tumors and importantly in TNBC subtype, but not in adjacent non-tumoral breast tissue or unaffected tissues, except in male germinal cells. Furthermore, we detected specific anti-SP17 antibodies in patients' sera and we generated SP17-specific, HLA class I-restricted, cytotoxic T lymphocytes capable of efficiently killing breast cancer cells.
C1 [Mirandola, Leonardo; Pedretti, Elisa; Figueroa, Jose A.; Nguyen, Diane D.; Chiriva-Internati, Maurizio] Kiromic Inc, Houston, TX 77054 USA.
   [Chiaramonte, Raffaella; Colombo, Michela] Univ Milan, Dept Hlth Sci, Milan, Italy.
   [Chapman, Caroline] Nottingham Univ Hosp, Eastern Hub Queens Med Ctr, Bowel Canc Screening Programme, Nottingham, England.
   [Grizzi, Fabio; Patrinicola, Federica] Humanitas Clin & Res Ctr, Dept Immunol & Inflammat, Milan, Italy.
   [Kast, W. Martin] Univ Southern Calif, Dept Obstet & Gynecol, Los Angeles, CA USA.
   [Kast, W. Martin] Univ Southern Calif, Dept Mol Microbiol & Immunol, Los Angeles, CA USA.
   [Rahman, Rakhshanda Layeequr] Texas Tech Univ, Hlth Sci Ctr, Amarillo Breast Ctr Excellence, Amarillo, TX USA.
   [Daver, Naval; Ruvolo, Peter; Post, Sean M.] Univ Texas MD Anderson Canc Ctr, Dept Leukemia, Houston, TX 77030 USA.
   [Bresalier, Robert S.] Univ Texas MD Anderson Canc Ctr, Div Internal Med, Dept Gastroenterol Hepatol & Nutr, Houston, TX 77030 USA.
   [Chiriva-Internati, Maurizio] Univ Texas MD Anderson Canc Ctr, Dept Lymphoma & Myeloma, Houston, TX 77030 USA.
RP Chiriva-Internati, M (corresponding author), Kiromic Inc, Houston, TX 77054 USA.; Chiriva-Internati, M (corresponding author), Univ Texas MD Anderson Canc Ctr, Dept Lymphoma & Myeloma, Houston, TX 77030 USA.
EM mchiriva@kiromic.com
RI Grizzi, Fabio/K-3448-2018; Colombo, Michela/K-7879-2016
OI Colombo, Michela/0000-0003-2252-1424; Bresalier,
   Robert/0000-0002-9740-281X; Kast, W Martin/0000-0003-2321-3159
FU Kiromic
FX This work was partially supported by Kiromic.
CR Adams S, 2011, CANCER IMMUNOL IMMUN, V60, P999, DOI 10.1007/s00262-011-1005-7
   Ajiro M, 2009, INT J ONCOL, V35, P673, DOI 10.3892/ijo_00000379
   Albain K, 2012, LANCET, V379, P432, DOI 10.1016/S0140-6736(11)61625-5
   Atanackovic D, 2008, P NATL ACAD SCI USA, V105, P1650, DOI 10.1073/pnas.0707140104
   Becker T, 2012, J AM GERIATR SOC, V60, P1761, DOI 10.1111/j.1532-5415.2012.04107.x
   Bumm K, 2005, HUM PATHOL, V36, P1289, DOI 10.1016/j.humpath.2005.08.023
   Caballero OL, 2009, CANCER SCI, V100, P2014, DOI 10.1111/j.1349-7006.2009.01303.x
   Cameron D, 2013, LANCET ONCOL, V14, P933, DOI 10.1016/S1470-2045(13)70335-8
   Carmichael MG, 2010, CANCER-AM CANCER SOC, V116, P292, DOI 10.1002/cncr.24756
   Cazet A, 2010, BREAST CANCER RES, V12, DOI 10.1186/bcr2577
   Chen YL, 2011, PLOS ONE, V6, DOI [10.1371/journal.pone.0023237, 10.1371/journal.pone.0017876, 10.1371/journal.pone.0027333, 10.1371/journal.pone.0027163]
   Chiriva-Internati M, 2002, BLOOD, V100, P961, DOI 10.1182/blood-2002-02-0408
   Chiriva-Internati M, 2008, J IMMUNOTHER, V31, P693, DOI 10.1097/CJI.0b013e31818283d5
   Chiriva-Internati M, 2007, J IMMUNOL METHODS, V321, P86, DOI 10.1016/j.jim.2007.01.010
   Chiriva-Internati M, 2011, J IMMUNOTHER, V34, P490, DOI 10.1097/CJI.0b013e31821ca76f
   Chiriva-Internati M, 2011, INT REV IMMUNOL, V30, P138, DOI 10.3109/08830185.2011.569903
   Chiriva-Internati M, 2010, PLOS ONE, V5, DOI 10.1371/journal.pone.0010471
   Chiriva-Internati M, 2009, J TRANSL MED, V7, DOI 10.1186/1479-5876-7-61
   Chornoguz O, 2012, MOL CELL PROTEOMICS, V11, P1457, DOI 10.1074/mcp.M112.019232
   Cleator SJ, 2009, CLIN BREAST CANCER, V9, pS6, DOI 10.3816/CBC.2009.s.001
   Clinical and Laboratory Standards Institute, 2008, C28A3 CLSI
   Davies C, 2011, LANCET, V378, P771, DOI 10.1016/S0140-6736(11)60993-8
   Disis ML, 2009, J CLIN ONCOL, V27, P4685, DOI 10.1200/JCO.2008.20.6789
   Foy KC, 2012, ONCOIMMUNOLOGY, V1, P1004, DOI 10.4161/onci.21057
   Frank B, 2008, J NATL CANCER I, V100, P437, DOI 10.1093/jnci/djn037
   Griffiths Carrie L, 2012, J Pharm Pract, V25, P319, DOI 10.1177/0897190012442062
   Grigoriadis A, 2009, P NATL ACAD SCI USA, V106, P13493, DOI 10.1073/pnas.0906840106
   Grizzi F, 2006, BMC CANCER, V6, DOI 10.1186/1471-2407-6-23
   Grizzi F, 2003, J HISTOCHEM CYTOCHEM, V51, P1245, DOI 10.1177/002215540305100916
   Gupta G, 2007, INT J CANCER, V120, P1739, DOI 10.1002/ijc.22463
   Hamai A, 2011, PLOS ONE, V6, DOI 10.1371/journal.pone.0021129
   Huber-Keener KJ, 2012, PLOS ONE, V7, DOI 10.1371/journal.pone.0041333
   Jiao QL, 2014, J THORAC DIS, V6, P1329, DOI 10.3978/j.issn.2072-1439.2014.08.13
   Kausar T, 2010, INT J CANCER, V126, P1494, DOI 10.1002/ijc.24828
   Lacy HM, 2001, BLOOD, V98, P2160, DOI 10.1182/blood.V98.7.2160
   Land LH, 2012, CRIT REV ONCOL HEMAT, V81, P196, DOI 10.1016/j.critrevonc.2011.03.001
   Li FQ, 2009, BMC CANCER, V9, DOI 10.1186/1471-2407-9-323
   Lim SH, 2001, BLOOD, V97, P1508, DOI 10.1182/blood.V97.5.1508
   McNamara KM, 2013, J STEROID BIOCHEM, V133, P66, DOI 10.1016/j.jsbmb.2012.08.007
   Milani A, 2013, ANN ONCOL, V24, P1740, DOI 10.1093/annonc/mdt133
   Miles D, 2011, ONCOLOGIST, V16, P1092, DOI 10.1634/theoncologist.2010-0307
   Mirandola L, 2013, LEUKEMIA, V27, P1558, DOI 10.1038/leu.2013.27
   Mirandola L, 2015, ONCOTARGET, V6, P2812, DOI 10.18632/oncotarget.2802
   Mirandola L, 2011, INT REV IMMUNOL, V30, P127, DOI 10.3109/08830185.2011.572504
   Mittendorf EA, 2012, CANCER-AM CANCER SOC, V118, P2594, DOI 10.1002/cncr.26574
   Mulens V, 2010, HUM VACCIN, V6
   Nakazato T, 2007, INT J GYNECOL CANCER, V17, P426, DOI 10.1111/j.1525-1438.2007.00815.x
   Odunsi K, 2007, P NATL ACAD SCI USA, V104, P12837, DOI 10.1073/pnas.0703342104
   Patil R, 2010, J AM COLL SURGEONS, V210, P140, DOI 10.1016/j.jamcollsurg.2009.10.022
   Piotrowski G, 2012, ARCH MED SCI, V8, P227, DOI 10.5114/aoms.2012.28549
   Puglisi F, 2012, DRUGS, V72, P1175, DOI 10.2165/11634000-000000000-00000
   Qi CJ, 2012, CANCER IMMUNOL IMMUN, V61, P1415, DOI 10.1007/s00262-011-1192-2
   Rimawi MF, 2012, NAT REV CLIN ONCOL, V9, P133, DOI 10.1038/nrclinonc.2012.9
   Santin AD, 1999, J VIROL, V73, P5402, DOI 10.1128/JVI.73.7.5402-5410.1999
   Seal MD, 2012, CURR ONCOL, V19, P197, DOI 10.3747/co.19.960
   Silina K, 2011, J IMMUNOTHER, V34, P28, DOI 10.1097/CJI.0b013e3181fb64fa
   Siroy A, 2013, HUM PATHOL, V44, P2159, DOI 10.1016/j.humpath.2013.04.010
   Straughn JM, 2004, INT J CANCER, V108, P805, DOI 10.1002/ijc.11617
   Suri A, 2012, ONCOIMMUNOLOGY, V1, P1194, DOI 10.4161/onci.20686
   van Baren N, 2005, J CLIN ONCOL, V23, P9008, DOI 10.1200/JCO.2005.08.375
   Wang B, 2012, ONCOIMMUNOLOGY, V1, P1398, DOI 10.4161/onci.20982
   Wang XH, 2010, JNCI-J NATL CANCER I, V102, P1496, DOI 10.1093/jnci/djq343
   Weycker D, 2012, CHEMOTHERAPY, V58, P8, DOI 10.1159/000335604
   Zheng XF, 2013, INT J CANCER, V132, P967, DOI 10.1002/ijc.27710
NR 64
TC 10
Z9 12
U1 0
U2 9
PU IMPACT JOURNALS LLC
PI ORCHARD PARK
PA 6666 E QUAKER ST, STE 1, ORCHARD PARK, NY 14127 USA
EI 1949-2553
J9 ONCOTARGET
JI Oncotarget
PD SEP 26
PY 2017
VL 8
IS 43
BP 74378
EP 74390
DI 10.18632/oncotarget.20102
PG 13
WC Oncology; Cell Biology
SC Oncology; Cell Biology
GA FI2HT
UT WOS:000411760400086
PM 29088794
OA Green Published, Other Gold
DA 2021-05-03
ER

PT J
AU Komdeur, FL
   Prins, TM
   van de Wall, S
   Plat, A
   Wisman, GBA
   Hollema, H
   Daemen, T
   Church, DN
   De Bruyn, M
   Nijman, HW
AF Komdeur, Fenne L.
   Prins, Thalina M.
   van de Wall, Stephanie
   Plat, Annechien
   Wisman, G. Bea A.
   Hollema, Harry
   Daemen, Toos
   Church, David N.
   De Bruyn, Marco
   Nijman, Hans W.
TI CD103+tumor-infiltrating lymphocytes are tumor-reactive intraepithelial
   CD8+T cells associated with prognostic benefit and therapy response in
   cervical cancer
SO ONCOIMMUNOLOGY
LA English
DT Article
DE CD103; cervical cancer; intraepithelial T cells; therapeutic
   vaccination; tumor-infiltrating lymphocytes
ID HUMAN-PAPILLOMAVIRUS TYPE-16; MEMORY T-CELLS; INFILTRATING LYMPHOCYTES;
   DNA VACCINE; TGF-BETA; OVARIAN-CANCER; HPV INFECTION; NEOPLASIA 2/3;
   CIN3 PATIENTS; E7 PROTEINS
AB Human papilloma virus (HPV)-induced cervical cancer constitutively expresses viral E6/E7 oncoproteins and is an excellent target for T cell-based immunotherapy. However, not all tumor-infiltrating T cells confer equal benefit to patients, with epithelial T cells being superior to stromal T cells.To assess whether the epithelial T cell biomarker CD103 could specifically discriminate the beneficial antitumor T cells, association of CD103 with clinicopathological variables and outcome was analyzed in the TCGA cervical cancer data set (n = 304) and by immunohistochemistry (IHC) in an independent cohort (n = 460). Localization of CD103+ cells in the tumor was assessed by immunofluorescence. Furthermore, use of CD103 as a response biomarker was assessed in an in vivo E6/E7+ tumor model.Our results show that CD103 gene expression was strongly correlated with cytotoxic T cell markers (e.g. CD8/GZMB/PD1) in the TCGA series. In line with this, CD103+ cells in the IHC series co-expressed CD8 and were preferentially located in cervical tumor epithelium. High CD103+ cell infiltration was strongly associated with an improved prognosis in both series, and appeared to be a better predictor of outcome than CD8. Interestingly, the prognostic benefit of CD103 in both series seemed limited to patients receiving radiotherapy. In a preclinical mouse model, HPV E6/E7-targeted therapeutic vaccination in combination with radiotherapy increased the intratumoral number of CD103+ CD8+ T cells, providing a potential mechanistic basis for our results.In conclusion, CD103 is a promising marker for rapid assessment of tumor-reactive T cell infiltration of cervical cancers and a promising response biomarker for E6/E7-targeted immunotherapy.
C1 [Komdeur, Fenne L.; Prins, Thalina M.; Plat, Annechien; Wisman, G. Bea A.; De Bruyn, Marco; Nijman, Hans W.] Univ Groningen, Univ Med Ctr Groningen, Dept Obstet & Gynecol, Groningen, Netherlands.
   [van de Wall, Stephanie; Daemen, Toos] Univ Groningen, Univ Med Ctr Groningen, Dept Med Microbiol, Groningen, Netherlands.
   [Hollema, Harry] Univ Groningen, Univ Med Ctr Groningen, Dept Pathol, Groningen, Netherlands.
   [Church, David N.] Univ Oxford, Oxford Canc Ctr, Churchill Hosp, Mol & Populat Genet Lab,Wellcome Trust Ctr Human, Oxford, England.
RP Komdeur, FL; Nijman, HW (corresponding author), Univ Med Ctr Groningen, CMC 5,4E Floor Room Y4-242,PO 30-001, NL-9700 RB Groningen, Netherlands.
EM f.l.komdeur@umcg.nl; h.w.nijman@umcg.nl
[truncated: 645,361 more chars]
