# Supplementary material for: Evolution of Immunotherapy for Ovarian Cancer from a Bird’s-Eye Perspective: A Text-Mining Analysis of Publication Trends and Topics
Source: Front Oncol. 2022 Feb 24;12:795129. doi: 10.3389/fonc.2022.795129 (PMC8907843; doi:10.3389/fonc.2022.795129)
Supplement: Supplementary file 1 [file DataSheet_1.zip › raw data/download2002u45pt1.txt]

PT J
AU Scheffold, C
   Kornacker, M
   Scheffold, YC
   Contag, CH
   Negrin, RS
AF Scheffold, C
   Kornacker, M
   Scheffold, YC
   Contag, CH
   Negrin, RS
TI Visualization of effective tumor targeting by CD8+natural killer T cells
   redirected with bispecific antibody F(ab ')(2)HER2xCD3
SO CANCER RESEARCH
LA English
DT Article
ID METASTATIC BREAST-CANCER; SEVERE COMBINED IMMUNODEFICIENCY; CHRONIC
   MYELOID-LEUKEMIA; MONOCLONAL-ANTIBODY; HER-2/NEU PROTOONCOGENE; MEDIATED
   CYTOLYSIS; BONE-MARROW; IN-VITRO; GM-CSF; MICE
AB HER2 is an attractive immunotherapeutic target for neoplastic disease because this cell surface molecule is overexpressed on a large fraction of malignant tumor cells. To directly assess therapeutic responses to targeted therapy by noninvasive in vivo imaging in small animals, human HER2-expressing ovarian carcinoma cells were genetically modified with a firefly luciferase gene, and light emission was used for visualization of tumor growth and response to therapy. This imaging approach was able to demonstrate in real-time tumor regression in a HER2 xenograft mouse model by adoptive transfer of in vitro induced and expanded cytotoxic CD8+ natural killer T (NKT) cells retargeted with a humanized bispecific antibody F(ab')(2)HER2xCD3. Immunotherapy with effector cells alone or a humanized monoclonal antibody anti-p185(HER2) (4D5-8) resulted in significant but slower reduction in tumor burden. Long-term survival of tumor xenografts correlated inversely with visible residual tumor burden. In vitro, F(ab')2HER2xCD3 substantially augmented cytotoxic activity of CD8+ NKT cells. By flow-sorting, CD8+ NKT cells coexpressing CD56 were found to have the highest redirected killing ability. Treatment with concanamycin A or EGTA abrogated CD8+ NKT cytotoxicity indicating that perforin is a major pathway of tumor cell lysis. In contrast, when CD8+ NKT cell were cross-linked with F(ab')(2)HER2xCD3 neither the immunosuppressants cyclosporine A and FK506, nor the increase of intracellular cyclic AMP by dibutyryl cyclic AMP were able to inhibit cytotoxicity demonstrating that signaling via the CD3 antigen changes the biological activity of non-MHC-restricted effector cells. These studies have demonstrated that CD8+ NKT cells can be successfully redirected to tumor cells using bispecific antibodies and offer a promising strategy for adoptive immunotherapy of neoplastic diseases.
C1 Stanford Univ, Sch Med, Div Bone Marrow Transplantat, Stanford, CA 94305 USA.
   Stanford Univ, Sch Med, Dept Pediat, Stanford, CA 94305 USA.
RP Negrin, RS (corresponding author), Stanford Univ, Sch Med, Div Bone Marrow Transplantat, 300 Pasteur Dr, Stanford, CA 94305 USA.
OI Contag, Christopher/0000-0002-1011-8278
FU PHS HHSUnited States Department of Health & Human ServicesUnited States
   Public Health Service [R01-19640] Funding Source: Medline
CR Alvarnas JC, 2001, BIOL BLOOD MARROW TR, V7, P216, DOI 10.1053/bbmt.2001.v7.pm11349808
   Anderson BW, 2000, CLIN CANCER RES, V6, P4192
   Baker J, 2001, BLOOD, V97, P2923, DOI 10.1182/blood.V97.10.2923
   CARTER P, 1992, P NATL ACAD SCI USA, V89, P4285, DOI 10.1073/pnas.89.10.4285
   CLIPSTONE NA, 1992, NATURE, V357, P695, DOI 10.1038/357695a0
   Cobleigh MA, 1999, J CLIN ONCOL, V17, P2639, DOI 10.1200/JCO.1999.17.9.2639
   Contag PR, 1998, NAT MED, V4, P245, DOI 10.1038/nm0298-245
   COUSSENS L, 1985, SCIENCE, V230, P1132, DOI 10.1126/science.2999974
   DISIS ML, 1994, CANCER RES, V54, P16
   DISIS ML, 1994, CANCER RES, V54, P1071
   Edinger Matthias, 1999, Neoplasia (New York), V1, P303, DOI 10.1038/sj.neo.7900048
   FLEUREN GJ, 1995, IMMUNOL REV, V145, P91, DOI 10.1111/j.1600-065X.1995.tb00078.x
   Glantz S. A., 1990, PRIMER APPL REGRESSI
   HARDING FA, 1992, NATURE, V356, P607, DOI 10.1038/356607a0
   HIRSCH R, 1989, J IMMUNOL, V142, P737
   Hoyle C, 1998, BLOOD, V92, P3318, DOI 10.1182/blood.V92.9.3318.421k39_3318_3327
   James ND, 2001, BRIT J CANCER, V85, P152, DOI 10.1054/bjoc.2001.1878
   Kataoka T, 1996, J IMMUNOL, V156, P3678
   LICHTENSTEIN A, 1990, CANCER RES, V50, P7364
   LIU J, 1991, CELL, V66, P807, DOI 10.1016/0092-8674(91)90124-H
   LU PH, 1994, J IMMUNOL, V153, P1687
   MACLENNAN ICM, 1980, IMMUNOLOGY, V39, P109
   Manzke O, 1999, INT J CANCER, V80, P715, DOI 10.1002/(SICI)1097-0215(19990301)80:5<715::AID-IJC15>3.0.CO;2-P
   McCall AM, 1999, MOL IMMUNOL, V36, P433, DOI 10.1016/S0161-5890(99)00057-7
   MEHTA BA, 1995, BLOOD, V86, P3493, DOI 10.1182/blood.V86.9.3493.bloodjournal8693493
   PEREZ P, 1985, NATURE, V316, P354, DOI 10.1038/316354a0
   Posey JA, 1999, J IMMUNOTHER, V22, P371, DOI 10.1097/00002371-199907000-00011
   PRESS MF, 1990, ONCOGENE, V5, P953
   Pullarkat V, 1999, CANCER IMMUNOL IMMUN, V48, P9, DOI 10.1007/s002620050543
   RODRIGUES ML, 1992, INT J CANCER, P45
   SCHEFFOLD C, 1995, BONE MARROW TRANSPL, V15, P33
   SchmidtWolf IGH, 1996, CELL IMMUNOL, V169, P85, DOI 10.1006/cimm.1996.0094
   SCHMIDTWOLF IGH, 1993, EXP HEMATOL, V21, P1673
   SCHMIDTWOLF IGH, 1991, J EXP MED, V174, P139, DOI 10.1084/jem.174.1.139
   Segal DM, 1999, CURR OPIN IMMUNOL, V11, P558, DOI 10.1016/S0952-7915(99)00015-1
   SHALABY MR, 1992, J EXP MED, V175, P217, DOI 10.1084/jem.175.1.217
   SHPITZ B, 1994, J IMMUNOL METHODS, V169, P1, DOI 10.1016/0022-1759(94)90119-8
   Slamon DJ, 2001, NEW ENGL J MED, V344, P783, DOI 10.1056/NEJM200103153441101
   Watanabe M, 1999, BREAST CANCER RES TR, V53, P199, DOI 10.1023/A:1006145507567
   Weiner L M, 1995, J Hematother, V4, P453, DOI 10.1089/scd.1.1995.4.453
   WOLBERG G, 1975, SCIENCE, V187, P957, DOI 10.1126/science.167434
   Yu DH, 2000, ONCOGENE, V19, P6115, DOI 10.1038/sj.onc.1203972
   zum Buschenfelde CM, 2002, CANCER RES, V62, P2244
NR 43
TC 38
Z9 42
U1 0
U2 3
PU AMER ASSOC CANCER RESEARCH
PI PHILADELPHIA
PA 615 CHESTNUT ST, 17TH FLOOR, PHILADELPHIA, PA 19106-4404 USA
SN 0008-5472
EI 1538-7445
J9 CANCER RES
JI Cancer Res.
PD OCT 15
PY 2002
VL 62
IS 20
BP 5785
EP 5791
PG 7
WC Oncology
SC Oncology
GA 605TP
UT WOS:000178693400027
PM 12384539
DA 2021-05-03
ER

PT J
AU Taylor-Papadimitriou, J
   Burchell, JM
   Plunkett, T
   Graham, R
   Correa, I
   Miles, D
   Smith, M
AF Taylor-Papadimitriou, J
   Burchell, JM
   Plunkett, T
   Graham, R
   Correa, I
   Miles, D
   Smith, M
TI MUC1 and the immunobiology of cancer
SO JOURNAL OF MAMMARY GLAND BIOLOGY AND NEOPLASIA
LA English
DT Article
DE mucins; immune response; breast cancer
ID O-LINKED POLYLACTOSAMINOGLYCANS; MEDIATED CELL-ADHESION; BREAST-CANCER;
   EPITHELIAL MUCIN; TANDEM REPEAT; TUMOR-ANTIGEN; T-LYMPHOCYTES;
   N-ACETYLGALACTOSAMINYLTRANSFERASE; MUC1-TRANSGENIC MICE; GLYCOSYLATION
   SITES
AB The membrane epithelial mucin MUC1 is expressed at the luminal surface of most simple epithelial cells, but expression is greatly increased at lactation and in most breast carcinomas. The increase in level of expression of MUC1 in breast cancer is accompanied by changes in the profile of glycosyl transferases involved in the synthesis of the O-glycans attached to the MUC1 core protein. The cancer-associated mucin is therefore structurally different from the normal mucin, and expresses novel B cell epitopes. MUC1 antibodies are used for in vivo targeting of breast and ovarian tumors, and there is considerable interest in MUC1 as a possible target antigen for the immunotherapy of breast cancer. The different glycoforms can affect cell interactions differently, depending on whether specific interactions with lectins occur. In the absence of such lectin interactions, the long sialylated and negatively charged molecule can inhibit intercellular interactions between other cell surface molecules. The potential role of the different components of the immune system in MUC1 responses are discussed within the framework of how to develop logical strategies for designing clinical studies.
C1 Guys Hosp, Canc Res UK, Breast Canc Biol Grp, London SE1 9RT, England.
RP Taylor-Papadimitriou, J (corresponding author), Guys Hosp, Canc Res UK, Breast Canc Biol Grp, Floor 3,Thomas Guy House, London SE1 9RT, England.
EM papadimi@cancer.org.uk
RI Burchell, Joy/G-4560-2012
OI Burchell, Joy/0000-0003-0413-3823
CR Adluri S, 1999, BRIT J CANCER, V79, P1806, DOI 10.1038/sj.bjc.6690288
   Agrawal B, 1998, NAT MED, V4, P43, DOI 10.1038/nm0198-043
   Agrawal B, 1998, CANCER RES, V58, P4079
   Agrawal B, 1998, INT IMMUNOL, V10, P1907, DOI 10.1093/intimm/10.12.1907
   Apostolopoulos V, 1998, NAT MED, V4, P315, DOI 10.1038/nm0398-315
   ARKLIE J, 1981, INT J CANCER, V28, P23, DOI 10.1002/ijc.2910280105
   BARND DL, 1989, P NATL ACAD SCI USA, V86, P7159, DOI 10.1073/pnas.86.18.7159
   Bennett EP, 1998, J BIOL CHEM, V273, P30472, DOI 10.1074/jbc.273.46.30472
   Biassoni L, 1998, BRIT J CANCER, V77, P131, DOI 10.1038/bjc.1998.21
   Bohm CM, 1997, SCAND J IMMUNOL, V46, P27, DOI 10.1046/j.1365-3083.1996.d01-91.x
   Brossart P, 2000, BLOOD, V96, P3102, DOI 10.1182/blood.V96.9.3102.h8003102_3102_3108
   Brossart P, 1999, BLOOD, V93, P4309, DOI 10.1182/blood.V93.12.4309.412k19_4309_4317
   Burchell J, 1999, GLYCOBIOLOGY, V9, P1307, DOI 10.1093/glycob/9.12.1307
   BURCHELL J, 1987, CANCER RES, V47, P5476
   BURCHELL J, 1984, INT J CANCER, V34, P763, DOI 10.1002/ijc.2910340605
   BURCHELL J, 1999, INTERMOLECULAR CRO A, V311, P43
   Carmon L, 2000, INT J CANCER, V85, P391
   Carraway KL, 2000, FRONT BIOSCI, V5, pD95, DOI 10.2741/Carraway
   Chang JF, 2000, CELL IMMUNOL, V201, P83, DOI 10.1006/cimm.2000.1643
   Clausen H, 1996, GLYCOBIOLOGY, V6, P635, DOI 10.1093/glycob/6.6.635
   Crawley SC, 1999, BIOCHEM BIOPH RES CO, V263, P728, DOI 10.1006/bbrc.1999.1466
   Croce MV, 2001, BREAST CANCER RES TR, V69, P1, DOI 10.1023/A:1012220902991
   Crocker PR, 2001, TRENDS IMMUNOL, V22, P337, DOI 10.1016/S1471-4906(01)01930-5
   Dalziel M, 2001, J BIOL CHEM, V276, P11007, DOI 10.1074/jbc.M006523200
   DAVIES JR, 1996, BIOCHEM J, V15, P431
   DeNardo SJ, 1997, J NUCL MED, V38, P1180
   DOMENECH N, 1995, J IMMUNOL, V155, P4766
   Duffy MJ, 2000, INT J BIOL MARKER, V15, P330
   Engelmann K, 2001, J BIOL CHEM, V276, P27764, DOI 10.1074/jbc.M103187200
   Epenetos AA, 2000, INT J GYNECOL CANCER, V10, P44, DOI 10.1046/j.1525-1438.2000.99510.x
   Feuerer M, 2001, NAT MED, V7, P452, DOI 10.1038/86523
   Fong L, 2000, ANNU REV IMMUNOL, V18, P245, DOI 10.1146/annurev.immunol.18.1.245
   GalliStampino L, 1997, CANCER RES, V57, P3214
   GENDLER SJ, 1990, J BIOL CHEM, V265, P15286
   GIRLING A, 1989, INT J CANCER, V43, P1072, DOI 10.1002/ijc.2910430620
   Gong JL, 1998, P NATL ACAD SCI USA, V95, P6279, DOI 10.1073/pnas.95.11.6279
   GOUREVITCH MM, 1995, BRIT J CANCER, V72, P934, DOI 10.1038/bjc.1995.436
   Graham RA, 1996, INT J CANCER, V65, P664
   Graham RA, 1996, CANCER IMMUNOL IMMUN, V42, P71, DOI 10.1007/s002620050254
   HANISCH FG, 1989, J BIOL CHEM, V264, P872
   HANISCH FG, 1990, GLYCOCONJUGATE J, V7, P525, DOI 10.1007/BF01189075
   Hartnell A, 2001, BLOOD, V97, P288, DOI 10.1182/blood.V97.1.288
   Heukamp LC, 2002, J IMMUNOTHER, V25, P46, DOI 10.1097/00002371-200201000-00005
   Heukamp LC, 2001, INT J CANCER, V91, P385, DOI 10.1002/1097-0215(200002)9999:9999<::AID-IJC1051>3.0.CO;2-Z
   Hiltbold EM, 1999, CELL IMMUNOL, V194, P143, DOI 10.1006/cimm.1999.1512
   Hull S R, 1989, Cancer Commun, V1, P261
   JEROME KR, 1991, CANCER RES, V51, P2908
   Kalofonos HP, 2001, ACTA ONCOL, V40, P549
   Koido S, 2000, J IMMUNOL, V165, P5713, DOI 10.4049/jimmunol.165.10.5713
   Kondo K, 1998, CANCER RES, V58, P2014
   Kugler A, 2000, NAT MED, V6, P332, DOI 10.1038/73193
   LALANI EN, 1991, J BIOL CHEM, V266, P15420
   LAN MS, 1990, J BIOL CHEM, V265, P15294
   Lloyd KO, 1996, J BIOL CHEM, V271, P33325, DOI 10.1074/jbc.271.52.33325
   Magarian-Blander J, 1998, J IMMUNOL, V160, P3111
   McDermott KM, 2001, INT J CANCER, V94, P783, DOI 10.1002/ijc.1554
   MEDZHITOV R, 1997, CURR OPIN IMMUNOL, V160, P3949
   MILES DW, 1994, BRIT J CANCER, V70, P1272, DOI 10.1038/bjc.1994.486
   Miles DW, 1996, BRIT J CANCER, V74, P1292, DOI 10.1038/bjc.1996.532
   Muller S, 1997, J BIOL CHEM, V272, P24780, DOI 10.1074/jbc.272.40.24780
   Muller S, 1999, J BIOL CHEM, V274, P18165, DOI 10.1074/jbc.274.26.18165
   Musselli C, 2001, J CANCER RES CLIN, V127, pR20, DOI 10.1007/BF01470995
   Nath D, 1999, IMMUNOLOGY, V98, P213
   Paul S, 1999, CANCER IMMUNOL IMMUN, V48, P22, DOI 10.1007/s002620050544
   PLUNKETT T, 2002, THESIS U LONDON
   Price MR, 1998, TUMOR BIOL, V19, P1, DOI 10.1159/000056500
   Ramachandran V, 1999, P NATL ACAD SCI USA, V96, P13771, DOI 10.1073/pnas.96.24.13771
   Regimbald LH, 1996, CANCER RES, V56, P4244
   Scholl SM, 2000, J IMMUNOTHER, V23, P570, DOI 10.1097/00002371-200009000-00007
   Sheehan JK, 1995, BIOCHEM SOC T, V23, P819, DOI 10.1042/bst0230819
   Silva F, 2001, EUR J HUM GENET, V9, P548, DOI 10.1038/sj.ejhg.5200677
   Smith R, 1999, GEOPHYS DEV SER, V7, P1
   Soares MM, 2001, J IMMUNOL, V166, P6555, DOI 10.4049/jimmunol.166.11.6555
   SORENSEN AL, 1921, UNPUB IMMUNE RESPONS
   SPICER AP, 1991, J BIOL CHEM, V266, P15099
   TAYLORPAPADIMIT.J, 2000, CARBOHYDRATES CHEM 1, V1, P669
   TAYLORPAPADIMITRIOU J, 1991, INT J CANCER, V49, P1, DOI 10.1002/ijc.2910490102
   von Mensdorff-Pouilly S, 2000, INT J CANCER, V86, P702, DOI 10.1002/(SICI)1097-0215(20000601)86:5<702::AID-IJC16>3.0.CO;2-1
   vonMensdorffPouilly S, 1996, EUR J CANCER, V32A, P1325, DOI 10.1016/0959-8049(96)00048-2
   Wandall HH, 1997, J BIOL CHEM, V272, P23503, DOI 10.1074/jbc.272.38.23503
   WESSELING J, 1995, J CELL BIOL, V129, P255, DOI 10.1083/jcb.129.1.255
   Wesseling J, 1996, MOL BIOL CELL, V7, P565, DOI 10.1091/mbc.7.4.565
   Whitehouse C, 1997, J CELL BIOL, V137, P1229, DOI 10.1083/jcb.137.6.1229
   Zhang K, 1997, TUMOR BIOL, V18, P175, DOI 10.1159/000218028
   ZOTTER S, 1988, Cancer Reviews, V11-12, P55
NR 85
TC 131
Z9 136
U1 1
U2 10
PU SPRINGER/PLENUM PUBLISHERS
PI NEW YORK
PA 233 SPRING ST, NEW YORK, NY 10013 USA
SN 1083-3021
EI 1573-7039
J9 J MAMMARY GLAND BIOL
JI J. Mammary Gland Biol. Neoplasia
PD APR
PY 2002
VL 7
IS 2
BP 209
EP 221
DI 10.1023/A:1020360121451
PG 13
WC Oncology; Endocrinology & Metabolism; Physiology
SC Oncology; Endocrinology & Metabolism; Physiology
GA 597FN
UT WOS:000178211700010
PM 12463741
DA 2021-05-03
ER

PT J
AU Sanchez, R
   Williams, C
   Daza, JL
   Dan, QH
   Xu, QC
   Chen, YJ
   Delgado, C
   Arpajirakul, N
   Jeffes, EWB
   Kim, RC
   Douglass, T
   Al Atar, U
   Wepsic, HT
   Jadus, MR
AF Sanchez, R
   Williams, C
   Daza, JL
   Dan, QH
   Xu, QC
   Chen, YJ
   Delgado, C
   Arpajirakul, N
   Jeffes, EWB
   Kim, RC
   Douglass, T
   Al Atar, U
   Wepsic, HT
   Jadus, MR
TI T9 glioma cells expressing membrane-macrophage colony stimulating factor
   produce CD4+T cell-associated protective immunity against T9
   intracranial gliomas and systemic immunity against different syngeneic
   gliomas
SO CELLULAR IMMUNOLOGY
LA English
DT Article
DE macrophage colony stimulating factor; membrane-bound cytokine;
   macrophages; glioma; tumor vaccine; epitope spreading; CD4+T cells;
   polymerase chain reaction; intracellular flow cytometry
ID TUMOR-INFILTRATING LYMPHOCYTES; RECURRENT MALIGNANT GLIOMAS;
   INTERFERON-GAMMA; GLIOBLASTOMA-MULTIFORME; GENE-THERAPY; BRAIN-TUMORS;
   CANCER CELLS; IN-VIVO; RAT; IMMUNOTHERAPY
AB Cloned T9 glioma cells (T9-C2) expressing the membrane form of macrophage colony stimulating factor (mM-CSF) inoculated subcutaneously into rats do not grow and glioma-specific immunity is stimulated. Immunotherapy experiments showed that intracranial T9 tumors present for one to four days could be successfully eradicated by peripheral vaccination with T9-C2 cells. CD4+ and CD8+ T splenocytes from immunized rats, when restimulated in vitro with T9 cells, produced interleukin-2 and -4. Protective immunity against intracranial T9 gliomas could only be adoptively transferred into naive rats by the CD4+ splenocytes obtained from T9-C2 immunized rats. Rats immunized by the T9-C2 tumor cells also resisted two different syngeneic gliomas (RT2 and F98) but allowed a syngeneic NUTU-19 ovarian cancer to grow. Such cross-protective immunity against unrelated gliomas suggests that mM-CSF transfected tumor cells have immunotherapeutic potential for use as an allogeneic tumor vaccine. (C) 2002 Elsevier Science (USA). All rights reserved.
C1 Vet Adm Med Ctr, Diagnost & Mol Hlth Care Grp, Long Beach, CA 90822 USA.
   Univ Calif Irvine, Dept Pathol, Irvine, CA 92697 USA.
   Vet Adm Med Ctr, Dermatol Serv, Long Beach, CA 90822 USA.
   Univ Calif Irvine, Dept Dermatol, Irvine, CA 92697 USA.
   Calif State Univ Long Beach, Dept Sci Biol, Long Beach, CA 90840 USA.
RP Jadus, MR (corresponding author), Vet Adm Med Ctr, Diagnost & Mol Hlth Care Grp, Box 113,5901 E 7th St, Long Beach, CA 90822 USA.
FU NATIONAL CANCER INSTITUTEUnited States Department of Health & Human
   ServicesNational Institutes of Health (NIH) - USANIH National Cancer
   Institute (NCI) [R15CA077802] Funding Source: NIH RePORTER; NCI NIH
   HHSUnited States Department of Health & Human ServicesNational
   Institutes of Health (NIH) - USANIH National Cancer Institute (NCI) [R01
   CA77802] Funding Source: Medline
CR Andreutti D, 1998, LAB INVEST, V78, P1493
   Barth RF, 1998, J NEURO-ONCOL, V36, P91, DOI 10.1023/A:1005805203044
   Benedetti S, 1999, CANCER RES, V59, P645
   Chambers WH, 1996, CANCER RES, V56, P3516
   Chen WR, 1998, J IMMUNOL, V161, P7040
   CHEN Y, 2002, IN PRESS BLOOD
   Conti B, 1997, J BIOL CHEM, V272, P2035
   De Giovanni C, 2000, INT J IMMUNOPHARMACO, V22, P1025, DOI 10.1016/S0192-0561(00)00066-7
   DEJUCQ N, 1995, ENDOCRINOLOGY, V136, P4925, DOI 10.1210/en.136.11.4925
   el-Shamil K, 1999, EUR J IMMUNOL, V29, P3295, DOI 10.1002/(SICI)1521-4141(199910)29:10<3295::AID-IMMU3295>3.0.CO;2-N
   Engel S, 1999, J NEUROIMMUNOL, V99, P13, DOI 10.1016/S0165-5728(99)00062-4
   Fakhrai H, 1996, P NATL ACAD SCI USA, V93, P2909, DOI 10.1073/pnas.93.7.2909
   Graf MR, 2001, J IMMUNOL, V166, P121, DOI 10.4049/jimmunol.166.1.121
   Graf MR, 1999, J IMMUNOL, V163, P5544
   HAYES RL, 1992, REV NEUROL, V148, P454
   Herrlinger U, 1997, CANCER GENE THER, V4, P345
   Holladay FP, 1996, J NEURO-ONCOL, V27, P179
   HOLLADAY FP, 1992, NEUROSURGERY, V31, P528, DOI 10.1227/00006123-199209000-00015
   Jadus MR, 1996, BLOOD, V87, P5232, DOI 10.1182/blood.V87.12.5232.bloodjournal87125232
   Jadus MR, 1998, J IMMUNOL, V160, P361
   JADUS MR, 1999, RECENT RES DEV IMMUN, V1, P263
   KAHN M, 1991, J IMMUNOL, V146, P3235
   Katz-Levy Y, 2000, J IMMUNOL, V165, P5304, DOI 10.4049/jimmunol.165.9.5304
   Kruse CA, 1997, CANCER IMMUNOL IMMUN, V45, P77, DOI 10.1007/s002620050405
   Lemaire I, 1996, J IMMUNOL, V157, P5118
   Markiewicz MA, 2001, INT IMMUNOL, V13, P625, DOI 10.1093/intimm/13.5.625
   MIESCHER S, 1988, J NEUROSURG, V68, P438, DOI 10.3171/jns.1988.68.3.0438
   NAGARKATTI M, 1990, J IMMUNOL, V144, P4898
   Nieder C, 2000, CANCER TREAT REV, V26, P397, DOI 10.1053/ctrv.2000.0191
   Ohta M, 1997, GASTROENTEROLOGY, V112, P1920, DOI 10.1053/gast.1997.v112.pm9178684
   Okada H, 2001, CANCER RES, V61, P2625
   Okada H, 1999, GENE THER, V6, P219, DOI 10.1038/sj.gt.3300798
   Parney IF, 2000, NEUROSURGERY, V46, P778, DOI 10.1097/00006123-200004000-00002
   Plautz GE, 2000, CLIN CANCER RES, V6, P2209
   Prussin C, 1995, J IMMUNOL METHODS, V188, P117, DOI 10.1016/0022-1759(95)00209-X
   Quattrocchi KB, 1999, J NEURO-ONCOL, V45, P141, DOI 10.1023/A:1006293606710
   ROSENBERG SA, 1988, NEW ENGL J MED, V319, P1676, DOI 10.1056/NEJM198812223192527
   ROSSI ML, 1987, ACTA NEUROPATHOL, V74, P269, DOI 10.1007/BF00688191
   Semino C, 1999, CELL IMMUNOL, V196, P87, DOI 10.1006/cimm.1999.1547
   SHINONAGA M, 1988, J NEUROSURG, V68, P259, DOI 10.3171/jns.1988.68.2.0259
   Somasundaram R, 2000, INT J CANCER, V85, P253, DOI 10.1002/(SICI)1097-0215(20000115)85:2<253::AID-IJC17>3.0.CO;2-U
   TJUVAJEV J, 1995, CANCER RES, V55, P1902
   Tsurushima H, 1996, J NEUROSURG, V84, P258, DOI 10.3171/jns.1996.84.2.0258
   Visse E, 1999, CANCER GENE THER, V6, P37, DOI 10.1038/sj.cgt.7700023
   Weller M, 1995, BRAIN RES REV, V21, P128, DOI 10.1016/0165-0173(95)00010-0
   Wild-Bode C, 2001, CANCER RES, V61, P2744
   Williams CC, 2001, MOL THER, V3, P216, DOI 10.1006/mthe.2001.0253
NR 47
TC 13
Z9 15
U1 0
U2 1
PU ACADEMIC PRESS INC ELSEVIER SCIENCE
PI SAN DIEGO
PA 525 B ST, STE 1900, SAN DIEGO, CA 92101-4495 USA
SN 0008-8749
J9 CELL IMMUNOL
JI Cell. Immunol.
PD JAN
PY 2002
VL 215
IS 1
BP 1
EP 11
AR PII S0008-8749(02)00011-4
DI 10.1016/S0008-8749(02)00011-4
PG 11
WC Cell Biology; Immunology
SC Cell Biology; Immunology
GA 585JM
UT WOS:000177521700001
PM 12142031
DA 2021-05-03
ER

PT J
AU Kono, K
   Takahashi, A
   Amemiya, H
   Ichihara, F
   Sugai, H
   Iizuka, H
   Fujii, H
   Matsumoto, Y
AF Kono, K
   Takahashi, A
   Amemiya, H
   Ichihara, F
   Sugai, H
   Iizuka, H
   Fujii, H
   Matsumoto, Y
TI Frequencies of HER-2/neu overexpression relating to HLA haplotype in
   patients with gastric cancer
SO INTERNATIONAL JOURNAL OF CANCER
LA English
DT Article
DE HER-2/neu; HLA haplotype; TLs; gastric cancer
ID CYTOTOXIC T-LYMPHOCYTES; TUMOR-INFILTRATING LYMPHOCYTES;
   HER2/NEU-DERIVED PEPTIDE; ONCOGENIC PROTEIN; C-ERBB-2 PROTEIN;
   OVARIAN-CANCER; BREAST-CANCER; CARCINOMAS; IDENTIFICATION; IMMUNOTHERAPY
AB We have identified that HER-2/neu-derived peptides are naturally processed as tumor rejection antigens recognized by tumor-specific, HLA-A2-restricted cytotoxic T lymphocytes in gastric cancer. To evaluate candidates for immunotherapy using HER-2/neu-derived, HLA-A2-restricted peptides, we examined the frequency of HLA-A2 relating to HER-2/neu overexpression or the infiltrating grade of tumor-infiltrating lymphocytes (TILs) in Japanese patients with gastric cancer. HER-2/neu-overexpressing tumors detected by immunohistochemistry amounted to 19% of primary gastric cancers and HLA-A2-positive patients with gastric cancer were 19% of primary gastric-cancer cases. Finally, gastric-cancer patients with both HLA-A2-positive and HER-2/neu-overexpressing tumors amounted to 6.6% of these cases. There was no significant difference in the infiltrating grade of TILs between gastric cancers overexpressing HER-2/neu and those that did not. The candidate for HER-2/neu-based immunotherapy with HLA-A2-restricted peptides represent a very limited population of Japanese patients. (C) 2002 Wiley-Liss, Inc.
C1 Yamanashi Med Univ, Dept Surg 1, Tamaho, Yamanashi 4093898, Japan.
RP Kono, K (corresponding author), Yamanashi Med Univ, Dept Surg 1, 1110, Tamaho, Yamanashi 4093898, Japan.
EM kojikono@res.yamanashi-med.ac.jp
RI Kono, Koji/A-4822-2012
CR ABE R, 1990, ONCOLOGY, V47, P422
   Colomer R, 2001, CANCER INVEST, V19, P49, DOI 10.1081/CNV-100000074
   COUSSENS L, 1985, SCIENCE, V230, P1132, DOI 10.1126/science.2999974
   DAUSSET J, 1972, HISTOCOMPATABILITY T
   Disis ML, 1999, CLIN CANCER RES, V5, P1289
   Disis ML, 1998, CRIT REV IMMUNOL, V18, P37, DOI 10.1615/CritRevImmunol.v18.i1-2.50
   Disis ML, 1996, J IMMUNOL, V156, P3151
   FISK B, 1995, J EXP MED, V181, P2109, DOI 10.1084/jem.181.6.2109
   GUSTERSON BA, 1987, MOL CELL PROBE, V1, P383, DOI 10.1016/0890-8508(87)90019-3
   Hoshino T, 1997, INT J CANCER, V70, P631, DOI 10.1002/(SICI)1097-0215(19970317)70:6<631::AID-IJC1>3.0.CO;2-W
   IKEDA H, 1993, CANCER RES, V53, P3078
   Ikuta Y, 2000, INT J CANCER, V87, P553, DOI 10.1002/1097-0215(20000815)87:4<553::AID-IJC15>3.0.CO;2-8
   Ishikawa T, 1997, AM J PATHOL, V151, P761
   Kawashima I, 1998, HUM IMMUNOL, V59, P1, DOI 10.1016/S0198-8859(97)00255-3
   Kono K, 1998, INT J CANCER, V78, P202, DOI 10.1002/(SICI)1097-0215(19981005)78:2<202::AID-IJC14>3.0.CO;2-C
   Kono K, 2000, TUMOR BIOL, V21, P139, DOI 10.1159/000030120
   Kono K, 1997, INT J CANCER, V71, P978
   Kono K, 1997, INT J CANCER, V70, P112
   Kunisaki C, 2000, HEPATO-GASTROENTEROL, V47, P586
   LINEHAN DC, 1995, J IMMUNOL, V155, P4486
   Michael-Robinson JM, 2001, GUT, V48, P360, DOI 10.1136/gut.48.3.360
   MITCHELL MS, 1992, J CLIN ONCOL, V10, P1158, DOI 10.1200/JCO.1992.10.7.1158
   Naito Y, 1998, CANCER RES, V58, P3491
   NANDA NK, 1995, CELL, V82, P13, DOI 10.1016/0092-8674(95)90047-0
   Nistico P, 1997, JNCI-J NATL CANCER I, V89, P319, DOI 10.1093/jnci/89.4.319
   Nistico P, 1999, INT J CANCER, V84, P598, DOI 10.1002/(SICI)1097-0215(19991222)84:6<598::AID-IJC10>3.0.CO;2-7
   Ogoshi K, 1997, CANCER IMMUNOL IMMUN, V45, P53, DOI 10.1007/s002620050400
   OHGURI T, 1993, INT J CANCER, V53, P75, DOI 10.1002/ijc.2910530115
   SLAMON DJ, 1989, SCIENCE, V244, P707, DOI 10.1126/science.2470152
   Yang RC, 1999, J IMMUNOL, V163, P1037
   YASOSHIMA T, 1995, CANCER-AM CANCER SOC, V75, P1484, DOI 10.1002/1097-0142(19950315)75:6+<1484::AID-CNCR2820751517>3.0.CO;2-W
   YONEMURA Y, 1991, CANCER, V67, P2914, DOI 10.1002/1097-0142(19910601)67:11<2914::AID-CNCR2820671134>3.0.CO;2-G
NR 32
TC 15
Z9 15
U1 0
U2 1
PU WILEY
PI HOBOKEN
PA 111 RIVER ST, HOBOKEN 07030-5774, NJ USA
SN 0020-7136
EI 1097-0215
J9 INT J CANCER
JI Int. J. Cancer
PD MAR 10
PY 2002
VL 98
IS 2
BP 216
EP 220
DI 10.1002/ijc.10179
PG 5
WC Oncology
SC Oncology
GA 522ML
UT WOS:000173901100010
PM 11857411
DA 2021-05-03
ER

PT J
AU Bera, TK
   Iavarone, C
   Kumar, V
   Lee, S
   Lee, B
   Pastan, I
AF Bera, TK
   Iavarone, C
   Kumar, V
   Lee, S
   Lee, B
   Pastan, I
TI MRP9, an unusual truncated member of the ABC transporter superfamily, is
   highly expressed in breast cancer
SO PROCEEDINGS OF THE NATIONAL ACADEMY OF SCIENCES OF THE UNITED STATES OF
   AMERICA
LA English
DT Article
ID PROSTATE; GENES; DATABASE; CELLS; PROTEINS; DISCOVERY; HOMOLOGY;
   COMPLEX; FAMILY
AB Combining a computer-based screening strategy and functional genomics, we previously identified MRP9 (ABCC12), a member of the ATP-binding cassette (ABC) superfamily. We now show that the gene has two major transcripts of 4.5 and 1.3 kb. In breast cancer, normal breast, and testis, the MRP9 gene transcript is 4.5 kb in size and encodes a 100-kDa protein. The protein is predicted to have 8 instead of 12 membrane-spanning regions. When compared with closely related ABC family members, it lacks transmembrane domains 3, 4, 11, and 12 and the second nucleotide-binding domain. In other tissues including brain, skeletal muscle, and ovary, the transcript size is 1.3 kb. This smaller transcript encodes a nucleotide-binding protein of approximate to25 kDa in size. An in situ hybridization study shows that the 4.5-kb transcript is expressed in the epithelial cells of breast cancer. An antipeptide antibody designed to react with the amino terminus of the protein detects a 100-kDa protein in testis and the membrane fraction of a breast cancer cell line. Because the 4.5-kb RNA is highly expressed in breast cancer and not expressed at detectable levels in essential normal tissues, MRP9 could be a useful target for the immunotherapy of breast cancer. Because of the unusual topology of the two variants of MRP9, we speculate that they may have a different function from other family members.
C1 NCI, Mol Biol Lab, Ctr Canc Res, Bethesda, MD 20892 USA.
RP Pastan, I (corresponding author), NCI, Mol Biol Lab, Ctr Canc Res, Bldg 37,Room 5106,37 Convent Dr,MSC 4264, Bethesda, MD 20892 USA.
RI pastan, ira/P-9319-2019
OI pastan, ira/0000-0002-9223-0270
CR Allikmets R, 1996, HUM MOL GENET, V5, P1649, DOI 10.1093/hmg/5.10.1649
   Bera TK, 2002, P NATL ACAD SCI USA, V99, P3058, DOI 10.1073/pnas.052713699
   Bera TK, 2001, MOL MED, V7, P509, DOI 10.1007/BF03401856
   BORST P, 2000, J NATL CANCER I, V92, P125
   Brinkmann U, 1999, CANCER RES, V59, P1445
   Brinkmann U, 1998, P NATL ACAD SCI USA, V95, P10757, DOI 10.1073/pnas.95.18.10757
   Burke J, 1998, GENOME RES, V8, P276, DOI 10.1101/gr.8.3.276
   Essand M, 1999, P NATL ACAD SCI USA, V96, P9287, DOI 10.1073/pnas.96.16.9287
   Gottesman MM, 2002, NAT REV CANCER, V2, P48, DOI 10.1038/nrc706
   KELLY A, 1992, NATURE, V355, P641, DOI 10.1038/355641a0
   Klein I, 1999, BBA-BIOMEMBRANES, V1461, P237, DOI 10.1016/S0005-2736(99)00161-3
   Kreitman RJ, 2001, NEW ENGL J MED, V345, P241, DOI 10.1056/NEJM200107263450402
   Kumar V., 1994, Insect Molecular Biology, V3, P41, DOI 10.1111/j.1365-2583.1994.tb00149.x
   McAleer MA, 1999, J BIOL CHEM, V274, P23541, DOI 10.1074/jbc.274.33.23541
   Miyake K, 1999, CANCER RES, V59, P8
   Okubo K, 1997, FEBS LETT, V403, P225, DOI 10.1016/S0014-5793(97)00042-2
   Olsson P, 2001, PROSTATE, V48, P231, DOI 10.1002/pros.1102
   Robey RW, 2001, CLIN CANCER RES, V7, P145
   Tammur J, 2001, GENE, V273, P89, DOI 10.1016/S0378-1119(01)00572-8
   Vasmatzis G, 1998, P NATL ACAD SCI USA, V95, P300, DOI 10.1073/pnas.95.1.300
   Wolfgang CD, 2000, P NATL ACAD SCI USA, V97, P9437, DOI 10.1073/pnas.160270597
   Yabuuchi H, 2001, BIOCHEM BIOPH RES CO, V288, P933, DOI 10.1006/bbrc.2001.5865
   Yeh RF, 2001, GENOME RES, V11, P803, DOI 10.1101/gr.175701
NR 23
TC 88
Z9 94
U1 1
U2 1
PU NATL ACAD SCIENCES
PI WASHINGTON
PA 2101 CONSTITUTION AVE NW, WASHINGTON, DC 20418 USA
SN 0027-8424
J9 P NATL ACAD SCI USA
JI Proc. Natl. Acad. Sci. U. S. A.
PD MAY 14
PY 2002
VL 99
IS 10
BP 6997
EP 7002
DI 10.1073/pnas.102187299
PG 6
WC Multidisciplinary Sciences
SC Science & Technology - Other Topics
GA 552TZ
UT WOS:000175637300086
PM 12011458
OA Bronze, Green Published
DA 2021-05-03
ER

PT J
AU Onishi, H
   Morisaki, T
   Kuga, H
   Katano, M
   Doi, F
   Uchiyama, A
   Sugitani, A
   Wada, J
   Chijiiwa, K
   Tanaka, M
AF Onishi, H
   Morisaki, T
   Kuga, H
   Katano, M
   Doi, F
   Uchiyama, A
   Sugitani, A
   Wada, J
   Chijiiwa, K
   Tanaka, M
TI A large quantity of CD3(-)/CD19(-)/CD16(-) lymphocytes in malignant
   pleural effusion from a patient with recurrent cholangio cell carcinoma
SO IMMUNOLOGICAL INVESTIGATIONS
LA English
DT Article
ID LUNG-CANCER PATIENTS; PERIPHERAL-BLOOD; OVARIAN-CARCINOMA;
   MONONUCLEAR-CELLS; INTERFERON-GAMMA; T-CELLS; ADOPTIVE IMMUNOTHERAPY;
   AUTOLOGOUS TUMOR; IL-2 ACTIVATION; KILLER ACTIVITY
AB Tumor infiltrating lymphocytes (TILs) are candidates for adoptive cellular immunotherapy. Here we report on a patient whose TILs presented unusual lymphocyte antigens. Pleural effusions were collected from a 47-year-old man with recurrent cholangio cell carcinoma and malignant effusion. Effusion- associated lymphocytes (EALs) were separated by Ficoll-Hypaque gradient, and the EAL phenotype was determined by flow cytometry. The percentage of positive cells was determined for each lymphocyte-related differentiation antigen. The percentages of CD3(+), CD19(+), and CD16(+) lymphocyte subpopulations among EALs were 20%, 7%, and 3%, respectively. Nearly 70% of EALs were CD3(-)/CD19(-)/CD56(-)/CD16(-) cells. The phenotypes of peripheral blood lymphocytes (PBLs) collected simultaneously from the patient's peripheral blood were CD3(+) (52%), CD19(+) (20%), and CD16(+) (20%). When EALs were cultured in medium without pleural effusion, T cell-related antigens, but not B cell- or natural killer (NK) cell-related antigens, were newly expressed on EALs, and this expression reached a plateau after 48 h in culture. The proportions of CD3(+), CD19(+), and CD16(+) cells were 69%, 7%, and 3%, respectively. However, when EALs were cultured in medium with pleural effusion, increased expression of T cell-related antigens was not observed; the proportions of CD3(+), CD19(+), and CD16(+) cells were 16%, 6%, and 1%. respectively. Neither total cell numbers nor cellular viability of EALs changed significantly after in-vitro culture, suggesting that significant proliferation or death of EALs did not occur during the culture period. Co-culture of the patient's PBLs with autologous pleural effusion for 96 h did not alter the expression of lymphocyte-related antigens on the PBLs. These results indicate that expression of T cell-related antigens, but not B cell- or NK cell-related antigens, on EALs was blocked temporarily by the malignant pleural effusion. This is the first report concerning the existence of a large quantity of unclassified lymphocytes in which the T cell-related antigens were reversibly masked in the malignant pleural effusion.
C1 Kyushu Univ, Grad Sch Med Sci, Dept Canc Therapy & Res, Fukuoka 812, Japan.
   Kyushu Univ, Grad Sch Med Sci, Dept Surg & Oncol, Fukuoka 812, Japan.
RP Katano, M (corresponding author), Kyushu Univ, Grad Sch Med Sci, Dept Canc Therapy & Res, Fukuoka 812, Japan.
EM mkatano@tumor.med.kyushu-u.ac.jp
CR Baxevanis CN, 2000, J IMMUNOL, V164, P3902, DOI 10.4049/jimmunol.164.7.3902
   BAXEVANIS CN, 1994, BRIT J CANCER, V70, P625, DOI 10.1038/bjc.1994.361
   Chao Tsu-Yi, 1995, Proceedings of the National Science Council Republic of China Part B Life Sciences, V19, P92
   Chen YM, 1997, CHEST, V112, P960, DOI 10.1378/chest.112.4.960
   Chen YM, 1997, J IMMUNOTHER, V20, P354, DOI 10.1097/00002371-199709000-00004
   Chen YM, 1996, CHEST, V110, P433, DOI 10.1378/chest.110.2.433
   Chen YM, 2000, J INTERF CYTOK RES, V20, P31, DOI 10.1089/107999000312711
   Duncan SR, 1997, HUM IMMUNOL, V53, P39, DOI 10.1016/S0198-8859(96)00296-0
   FOX RI, 1984, J IMMUNOL, V132, P2883
   Frederick M, 1997, J INTERF CYTOK RES, V17, P435, DOI 10.1089/jir.1997.17.435
   FREEDMAN RS, 1994, J IMMUNOTHER, V16, P198, DOI 10.1097/00002371-199410000-00004
   Hiramatsu K, 1998, CANCER IMMUNOL IMMUN, V46, P1, DOI 10.1007/s002620050452
   IKUBO A, 1995, CLIN IMMUNOL IMMUNOP, V77, P27, DOI 10.1016/0090-1229(95)90133-7
   Katano M, 1998, ANTICANCER RES, V18, P3917
   Kiertscher SM, 2000, J IMMUNOL, V164, P1269, DOI 10.4049/jimmunol.164.3.1269
   KIM HJ, 1995, ANTICANCER RES, V15, P1247
   Kitsuki H, 1996, CLIN IMMUNOL IMMUNOP, V78, P283, DOI 10.1006/clin.1996.0040
   Kono K, 1998, INT J CANCER, V78, P301, DOI 10.1002/(SICI)1097-0215(19981029)78:3<301::AID-IJC7>3.0.CO;2-Z
   Kryczek I, 2000, BRIT J CANCER, V82, P621
   LOECHER AE, 1999, J IMMUNOL, V163, P6251
   MARRACK P, 1988, CELL, V53, P627, DOI 10.1016/0092-8674(88)90578-8
   MASTRO L, 1995, ANTICANCER RES, V15, P2207
   MELIOLI G, 1993, GYNECOL ONCOL, V48, P301, DOI 10.1006/gyno.1993.1053
   MUNKER R, 1994, MED KLIN, V89, P248
   Murakami K, 1998, SURG TODAY, V28, P923, DOI 10.1007/s005950050253
   Nio Y, 1999, BRIT J CANCER, V80, P775, DOI 10.1038/sj.bjc.6690421
   NODA T, 1986, MICROBIOL IMMUNOL, V30, P81, DOI 10.1111/j.1348-0421.1986.tb00923.x
   OKAMOTO H, 1967, JPN J MICROBIOL, V11, P323, DOI 10.1111/j.1348-0421.1967.tb00350.x
   Ott MG, 1996, CANCER IMMUNOL IMMUN, V42, P31, DOI 10.1007/s002620050248
   PARKER CM, 1990, J EXP MED, V171, P1597, DOI 10.1084/jem.171.5.1597
   PEOPLES GE, 1993, SURGERY, V114, P227
   POUSSIER P, 1992, J EXP MED, V176, P187, DOI 10.1084/jem.176.1.187
   RADKE J, 1994, GEBURTSH FRAUENHEILK, V54, P675, DOI 10.1055/s-2007-1023622
   RANDKE J, 1996, GEBURTSH FRAUENHEIK, V56, P83
   Stathopoulos GP, 1996, ANTICANCER RES, V16, P3855
   TAKAHASHI K, 1995, JPN J CANCER RES, V86, P861, DOI 10.1111/j.1349-7006.1995.tb03097.x
   UCHIYAMA A, 1991, IMMUNOLOGY, V74, P94
   Yang RC, 1999, J IMMUNOL, V163, P1037
   Yoon SJ, 1998, ANTICANCER RES, V18, P1591
   Yu TK, 2000, J IMMUNOL, V164, P6244, DOI 10.4049/jimmunol.164.12.6244
NR 40
TC 2
Z9 3
U1 0
U2 0
PU TAYLOR & FRANCIS INC
PI PHILADELPHIA
PA 530 WALNUT STREET, STE 850, PHILADELPHIA, PA 19106 USA
SN 0882-0139
EI 1532-4311
J9 IMMUNOL INVEST
JI Immunol. Invest.
PY 2002
VL 31
IS 2
BP 121
EP 135
DI 10.1081/IMM-120004803
PG 15
WC Immunology
SC Immunology
GA 576YA
UT WOS:000177033700004
PM 12148948
DA 2021-05-03
ER

PT J
AU van Zanten-Przybysz, I
   Molthoff, C
   Gebbinck, JK
   von Mensdorff-Pouilly, S
   Verstraeten, R
   Kenemans, P
   Verheijen, R
AF van Zanten-Przybysz, I
   Molthoff, C
   Gebbinck, JK
   von Mensdorff-Pouilly, S
   Verstraeten, R
   Kenemans, P
   Verheijen, R
TI Cellular and humoral responses after multiple injections of unconjugated
   chimeric monoclonal antibody MOv18 in ovarian cancer patients: a pilot
   study
SO JOURNAL OF CANCER RESEARCH AND CLINICAL ONCOLOGY
LA English
DT Article
DE chimeric MOv18; ADCC; ovarian cancer; immunotherapy
ID FOLATE-BINDING PROTEIN; NATURAL-KILLER-CELLS; PLUS INTERLEUKIN-2;
   CARCINOMA PATIENTS; MALIGNANT ASCITES; INTERFERON-GAMMA;
   ALPHA-INTERFERON; PHASE-II; IN-VITRO; THERAPY
AB Purpose: Chimeric antibody MOv18 (c-MOv18) mediates antibody-dependent cellular cytotoxicity (ADCC) in vitro. To study the toxicity of c-MOv18 and its immunological effects, five ovarian cancer patients received intravenous injections for 4 weeks. Methods: ADCC activity of c-MOv18 was tested in a Cr-51-release assay using IGROVI and KB cells. Patients' peripheral blood mononuclear cells (PBMC) were phenotyped for CD3, CD4, CD8, and CD25 by FACS analysis and tested for T-cell proliferation in vitro in the presence of c-MOv18 with and without IL-2. Results: Toxicity was mild and transient. No human anti-chimeric antibodies were found. Increased ADCC levels corresponding with a slight increase in CD4+ and CD8+ fractions were observed after the first injection, while the CD4/CD8 ratio and the levels of CD25 remained unchanged. c-MOv18 did not have a mitogenic effect on patients' PBMC and adding IL-2 did not change the degree of proliferation. In three patients stable disease was achieved for up to 4 months, 9 months and 14 months, respectively. Conclusion: Immunotherapy aiming at the patient's immunological capacity has minor effects in ovarian cancer patients that have been heavily pretreated with chemotherapy. Such strategies should be evaluated in patients who are more immunocompetent, i.e., before excessive chemotherapy and after achieving microscopic or small volume disease.
C1 Vrije Univ Amsterdam, Med Ctr, Dept Nucl Med, PET Ctr, NL-1007 MB Amsterdam, Netherlands.
   Vrije Univ Amsterdam, Med Ctr, Dept Obstet & Gynaecol, NL-1007 MB Amsterdam, Netherlands.
RP Molthoff, C (corresponding author), Vrije Univ Amsterdam, Med Ctr, Dept Nucl Med, PET Ctr, POB 7057, NL-1007 MB Amsterdam, Netherlands.
EM cfm.molthoff@vumc.nl
CR ABDULHAY G, 1985, AM J OBSTET GYNECOL, V152, P418, DOI 10.1016/S0002-9378(85)80151-4
   Albertini MR, 1997, CLIN CANCER RES, V3, P1277
   BAKER TS, 1994, ADV EXP MED BIOL, V353, P61
   Baselga J, 1996, J CLIN ONCOL, V14, P737, DOI 10.1200/JCO.1996.14.3.737
   BAUM RP, 1993, HYBRIDOMA, V12, P583, DOI 10.1089/hyb.1993.12.583
   BENARD J, 1985, CANCER RES, V45, P4970
   BEREK JS, 1985, CANCER TREAT REV, V12, P23
   BEZWODA WR, 1991, EUR J CANCER, V27, P1423, DOI 10.1016/0277-5379(91)90024-8
   BUIST MR, 1995, J CLIN PATHOL, V48, P631, DOI 10.1136/jcp.48.7.631
   BUIST MR, 1993, CANCER RES, V53, P5413
   CAMPBELL IG, 1991, CANCER RES, V51, P5329
   CONEY LR, 1991, CANCER RES, V51, P6125
   CONEY LR, 1994, CANCER RES, V54, P2448
   CRIPPA F, 1995, EUR J CANCER, V31A, P686, DOI 10.1016/0959-8049(94)00454-D
   CRIPPA F, 1991, EUR J CANCER, V27, P724, DOI 10.1016/0277-5379(91)90174-C
   Czuczman MS, 1999, J CLIN ONCOL, V17, P268, DOI 10.1200/JCO.1999.17.1.268
   DILLMAN RO, 1994, J CLIN ONCOL, V12, P1497, DOI 10.1200/JCO.1994.12.7.1497
   Edwards RP, 1997, J CLIN ONCOL, V15, P3399, DOI 10.1200/JCO.1997.15.11.3399
   ELSASSERBEILE U, 1993, BRIT J CANCER, V68, P32, DOI 10.1038/bjc.1993.282
   Golay J, 2000, BLOOD, V95, P3900
   GOODMAN GE, 1990, J CLIN ONCOL, V8, P1083, DOI 10.1200/JCO.1990.8.6.1083
   GREINER JW, 1992, J CLIN ONCOL, V10, P735, DOI 10.1200/JCO.1992.10.5.735
   GRIMM EA, 1982, J EXP MED, V155, P1823, DOI 10.1084/jem.155.6.1823
   HANK JA, 1994, J IMMUNOTHER, V15, P29, DOI 10.1097/00002371-199401000-00004
   KANE MA, 1986, J BIOL CHEM, V261, P5625
   KHAZAELI MB, 1994, J IMMUNOTHER, V15, P42, DOI 10.1097/00002371-199401000-00006
   KOSMAS C, 1994, CANCER, V73, P3000, DOI 10.1002/1097-0142(19940615)73:12<3000::AID-CNCR2820731218>3.0.CO;2-G
   Lai P, 1996, CLIN CANCER RES, V2, P161
   LIGTENBERG MJL, 1990, J BIOL CHEM, V265, P5573
   MARKMAN M, 1992, GYNECOL ONCOL, V45, P3, DOI 10.1016/0090-8258(92)90482-X
   MARTH C, 1998, EUR J CANCER, V28, P2002
   McLaughlin P, 1998, J CLIN ONCOL, V16, P2825, DOI 10.1200/JCO.1998.16.8.2825
   MIOTTI S, 1987, INT J CANCER, V39, P297, DOI 10.1002/ijc.2910390306
   MOLTHOFF CF, 1992, J NUCL MED, V33, P2000
   MOLTHOFF CF, 1997, CANCER, V8, P2712
   NARDI M, 1990, J CLIN ONCOL, V8, P1036, DOI 10.1200/JCO.1990.8.6.1036
   NILOFF JM, 1985, CANCER TREAT REP, V69, P895
   Pelletreau RH, 1996, MIDDLE EAST POLICY, V4, P1, DOI 10.1111/j.1475-4967.1996.tb00220.x
   PROSS HF, 1993, NAT IMMUN, V12, P279
   PujadeLauraine E, 1996, J CLIN ONCOL, V14, P343, DOI 10.1200/JCO.1996.14.2.343
   Rabinowich H, 1996, INT J CANCER, V68, P276, DOI 10.1002/(SICI)1097-0215(19961104)68:3<276::AID-IJC2>3.3.CO;2-0
   Riethmuller G, 1998, J CLIN ONCOL, V16, P1788, DOI 10.1200/JCO.1998.16.5.1788
   Safa MM, 2001, SEMIN ONCOL, V28, P68, DOI 10.1053/sonc.2001.20751
   Schroder W, 1997, EUR J GYNAECOL ONCOL, V18, P474
   SHINEGORI G, 1999, CANCER IMMUNOL IMMUN, V48, P435
   Skog ALH, 1999, CANCER IMMUNOL IMMUN, V48, P463, DOI 10.1007/s002620050623
   Stephens FO, 1988, REG CANCER TREAT, V1, P4
   Tong AW, 2000, AM J CLIN ONCOL-CANC, V23, P463, DOI 10.1097/00000421-200010000-00007
   TRIMBLE EL, 1993, J CLIN ONCOL, V11, P2405, DOI 10.1200/JCO.1993.11.12.2405
   VENESMAA AA, 1994, OBSTET GYNECOL, V84
   WILLEMSE PHB, 1990, EUR J CANCER, V26, P353, DOI 10.1016/0277-5379(90)90233-J
NR 51
TC 31
Z9 31
U1 0
U2 2
PU SPRINGER
PI NEW YORK
PA 233 SPRING ST, NEW YORK, NY 10013 USA
SN 0171-5216
EI 1432-1335
J9 J CANCER RES CLIN
JI J. Cancer Res. Clin. Oncol.
PD SEP
PY 2002
VL 128
IS 9
BP 484
EP 492
DI 10.1007/s00432-002-0348-z
PG 9
WC Oncology
SC Oncology
GA 607ZZ
UT WOS:000178821800004
PM 12242512
DA 2021-05-03
ER

PT J
AU Dong, HD
   Strome, SE
   Salomao, DR
   Tamura, H
   Hirano, F
   Flies, DB
   Roche, PC
   Lu, J
   Zhu, GF
   Tamada, K
   Lennon, VA
   Celis, E
   Chen, LP
AF Dong, HD
   Strome, SE
   Salomao, DR
   Tamura, H
   Hirano, F
   Flies, DB
   Roche, PC
   Lu, J
   Zhu, GF
   Tamada, K
   Lennon, VA
   Celis, E
   Chen, LP
TI Tumor-associated B7-H1 promotes T-cell apoptosis: A potential mechanism
   of immune evasion
SO NATURE MEDICINE
LA English
DT Article; Proceedings Paper
CT Symposium on Tumor Escape from Immune Recognition: Molecular Mechanism
   and Functional Significance
CY AUG 22-23, 1999
CL BALTIMORE, MARYLAND
ID FAS LIGAND; COSTIMULATORY MOLECULES; MELANOMA-CELLS; B7 FAMILY;
   EXPRESSION; ACTIVATION; DEATH; PD-1; ANTIGEN; CD28
AB B7-H1, a recently described member of the B7 family of costimulatory molecules, is thought to be involved in the regulation of cellular and humoral immune responses through the PD-1 receptor on activated T and B cells. We report here that, except for cells of the macrophage lineage, normal human tissues do not express B7-H1. In contrast, B7-H1 is abundant in human carcinomas of lung, ovary and colon and in melanomas. The pro-inflammatory cytokine interferon. upregulates B7-H1 on the surface of tumor cell lines. Cancer cell - associated B7-H1 increases apoptosis of antigen-specific human T-cell clones in vitro, and the apoptotic effect of B7-H1 is mediated largely by one or more receptors other than PD-1. In addition, expression of B7-H1 on mouse P815 tumor increases apoptosis of activated tumor-reactive T cells and promotes the growth of highly immunogenic B7-1(+) tumors in vivo. These findings have implications for the design of T cell - based cancer immunotherapy.
C1 Mayo Clin, Dept Immunol, Rochester, MN 55905 USA.
   Mayo Clin, Dept Otorhinolaryngol, Rochester, MN USA.
   Mayo Clin, Dept Lab Med & Pathol, Rochester, MN USA.
   Mayo Clin, Dept Neurol, Rochester, MN USA.
RP Chen, LP (corresponding author), Mayo Clin, Dept Immunol, Rochester, MN 55905 USA.
RI Tamura, Hideto/AAV-3532-2020
OI Dong, Haidong/0000-0002-5782-2983; Chen, Lieping/0000-0002-6825-3069
FU NCI NIH HHSUnited States Department of Health & Human ServicesNational
   Institutes of Health (NIH) - USANIH National Cancer Institute (NCI)
   [CA85721, CA82677, CA80782, CA79915, CA37343, CA15083] Funding Source:
   Medline; NATIONAL CANCER INSTITUTEUnited States Department of Health &
   Human ServicesNational Institutes of Health (NIH) - USANIH National
   Cancer Institute (NCI) [R01CA079915, R01CA037343, R01CA085721,
   P30CA015083, R01CA080782, R01CA082677] Funding Source: NIH RePORTER
CR Agata Y, 1996, INT IMMUNOL, V8, P765, DOI 10.1093/intimm/8.5.765
   Arai H, 1997, P NATL ACAD SCI USA, V94, P13862, DOI 10.1073/pnas.94.25.13862
   BOISE LH, 1995, CURR OPIN IMMUNOL, V7, P620, DOI 10.1016/0952-7915(95)80067-0
   Chambers CA, 1997, CURR OPIN IMMUNOL, V9, P396, DOI 10.1016/S0952-7915(97)80087-8
   Chapoval AI, 2000, METH MOLEC MED, V45, P247, DOI 10.1385/1-59259-079-9:247
   Chappell DB, 1999, CANCER RES, V59, P59
   CHEN LP, 1994, J EXP MED, V179, P523, DOI 10.1084/jem.179.2.523
   CHEN LP, 1993, IMMUNOL TODAY, V14, P483, DOI 10.1016/0167-5699(93)90262-J
   Dong HD, 1999, NAT MED, V5, P1365
   Finger LR, 1997, GENE, V197, P177, DOI 10.1016/S0378-1119(97)00260-6
   Freeman GJ, 2000, J EXP MED, V192, P1027, DOI 10.1084/jem.192.7.1027
   Georgescu L, 1997, J CLIN INVEST, V100, P2622, DOI 10.1172/JCI119806
   GRIFFITH TS, 1995, SCIENCE, V270, P1189, DOI 10.1126/science.270.5239.1189
   Hurtado JC, 1997, J IMMUNOL, V158, P2600
   ISHIDA Y, 1992, EMBO J, V11, P3887, DOI 10.1002/j.1460-2075.1992.tb05481.x
   Jeremias I, 1998, EUR J IMMUNOL, V28, P143, DOI 10.1002/(SICI)1521-4141(199801)28:01<143::AID-IMMU143>3.0.CO;2-3
   Kobayashi H, 2000, CANCER RES, V60, P5228
   Krummel MF, 1996, J EXP MED, V183, P2533, DOI 10.1084/jem.183.6.2533
   Lenschow DJ, 1996, ANNU REV IMMUNOL, V14, P233, DOI 10.1146/annurev.immunol.14.1.233
   LINSLEY PS, 1994, IMMUNITY, V1, P793, DOI 10.1016/S1074-7613(94)80021-9
   Lu J, 2000, CANCER RES, V60, P5223
   NAGATA S, 1995, SCIENCE, V267, P1449, DOI 10.1126/science.7533326
   Nakashima M, 1999, NAT MED, V5, P938, DOI 10.1038/11383
   Nishimura H, 2001, SCIENCE, V291, P319, DOI 10.1126/science.291.5502.319
   Nishimura H, 1999, IMMUNITY, V11, P141, DOI 10.1016/S1074-7613(00)80089-8
   Noel PJ, 1996, J IMMUNOL, V157, P636
   O'Connell J, 1999, NAT MED, V5, P267, DOI 10.1038/6477
   RIVOLTINI L, 1995, CANCER RES, V55, P3149
   Rogers PR, 2001, IMMUNITY, V15, P445, DOI 10.1016/S1074-7613(01)00191-1
   Smyth MJ, 2001, NAT IMMUNOL, V2, P293, DOI 10.1038/86297
   Strand S, 1998, MOL MED TODAY, V4, P63, DOI 10.1016/S1357-4310(97)01191-X
   SYKULEV Y, 1994, P NATL ACAD SCI USA, V91, P11487, DOI 10.1073/pnas.91.24.11487
   Takahashi C, 1999, J IMMUNOL, V162, P5037
   Tamada K, 2002, J CLIN INVEST, V109, P549, DOI 10.1172/JCI200213604
   Tamura H, 2001, BLOOD, V97, P1809, DOI 10.1182/blood.V97.6.1809
   Walunas TL, 1996, J EXP MED, V183, P2541, DOI 10.1084/jem.183.6.2541
   Watts TH, 1999, CURR OPIN IMMUNOL, V11, P286, DOI 10.1016/S0952-7915(99)80046-6
   Yu ZY, 2001, ANN NEUROL, V49, P146
   Zhao SR, 1999, BRIT J HAEMATOL, V106, P827, DOI 10.1046/j.1365-2141.1999.01630.x
NR 39
TC 2836
Z9 3058
U1 33
U2 353
PU NATURE PUBLISHING GROUP
PI NEW YORK
PA 345 PARK AVE SOUTH, NEW YORK, NY 10010-1707 USA
SN 1078-8956
J9 NAT MED
JI Nat. Med.
PD AUG
PY 2002
VL 8
IS 8
BP 793
EP 800
DI 10.1038/nm730
PG 8
WC Biochemistry & Molecular Biology; Cell Biology; Medicine, Research &
   Experimental
SC Biochemistry & Molecular Biology; Cell Biology; Research & Experimental
   Medicine
GA 579WJ
UT WOS:000177200900024
PM 12091876
DA 2021-05-03
ER

PT J
AU Marme, A
   Strauss, G
   Bastert, G
   Grischke, EM
   Moldenhauer, G
AF Marme, A
   Strauss, G
   Bastert, G
   Grischke, EM
   Moldenhauer, G
TI Intraperitioneal bispecific antibody (HEA125xOKT3) therapy inhibits
   malignant ascites production in advanced ovarian carcinoma
SO INTERNATIONAL JOURNAL OF CANCER
LA English
DT Article
DE immunotherapy; antibody treatment; vascular permeability; ovarian
   carcinoma; malignant ascites
ID NECROSIS-FACTOR-ALPHA; ENDOTHELIAL GROWTH-FACTOR; MONOCLONAL-ANTIBODY;
   T-CELLS; SURFACE GLYCOPROTEIN; INDUCED ANGIOGENESIS; MR 34,000; CANCER;
   LYMPHOCYTES; SURVIVAL
AB Bispecific antibody HEA125xOKT3 was shown to redirect T lymphocytes toward carcinoma cells and to induce tumor cell lysis in vitro. Preclinical studies have demonstrated that tumor-associated lymphocytes (TAL) derived from malignant ascites can be used as effector cells with a high efficacy and without prior stimulation. These data provided the rationale for a clinical trial to investigate whether bsAb HEA125xOKT3 is also able to induce tumor cell lysis in vivo and can be used for local treatment of malignant ascites arising from ovarian carcinoma. Ten ovarian carcinoma patients presenting with malignant ascites resistant to chemotherapy were enrolled in the study. They received weekly intraperitoneal injections of I mg bsAb diluted in 500 ml NaCl solution to allow homogeneous antibody distribution within the peritoneal cavity. All patients responded clinically well to the therapy. Eight patients experienced a complete and 2 patients a partial reduction of ascites production. A decrease or stabilization of tumor marker CA 125 was detected in the sera of 8 patients. Only WHO Grade I and II toxicity was observed including mild fever, chills and allergic eczema. Thus, intraperitoneal application of bsAb HEA125xOKT3 appears to be an easy and cost effective palliative treatment for ovarian carcinoma with recurrent ascites that leads to a substantially increased quality of life for the patients. During therapy TNF-alpha concentrations raised markedly in the ascites fluid whereas VEGF and sFLT-I ascites levels declined. This indicates that not only T cell-mediated tumor cell lysis but also changes in vascular permeability due to downregulation of VEGF and its receptors might be responsible for the beneficial therapeutic effect. (C) 2002 Wiley-Liss, Inc.
C1 German Canc Res Ctr, Dept Mol Immunol, D-69120 Heidelberg, Germany.
   Heidelberg Univ, Dept Obstet & Gynecol, Heidelberg, Germany.
   Univ Ulm, Childrens Hosp, Ulm, Germany.
RP Moldenhauer, G (corresponding author), German Canc Res Ctr, Dept Mol Immunol, Neuenheimer Feld 280, D-69120 Heidelberg, Germany.
EM g.moldenhauer@dkfz.de
CR BAKRI YN, 1985, GYNECOL ONCOL, V21, P294, DOI 10.1016/0090-8258(85)90266-5
   Balzar M, 1999, J MOL MED, V77, P699, DOI 10.1007/s001099900038
   Barleon B, 1997, CANCER RES, V57, P5421
   Bhattacharya-Chatterjee M, 2001, CURR OPIN MOL THER, V3, P63
   Bookman MA, 1998, SEMIN ONCOL, V25, P381
   CANEVARI S, 1995, JNCI-J NATL CANCER I, V87, P1463, DOI 10.1093/jnci/87.19.1463
   Christian J, 2001, CANCER TREAT REV, V27, P99, DOI 10.1053/ctrv.2001.0219
   DELEIJ L, 1994, INT J CANCER, P60
   FRATERSCHRODER M, 1987, P NATL ACAD SCI USA, V84, P5277, DOI 10.1073/pnas.84.15.5277
   Grant SC, 1999, CLIN CANCER RES, V5, P1319
   Greenlee RT, 2000, CA-CANCER J CLIN, V50, P7, DOI 10.3322/canjclin.50.1.7
   Guo DQ, 2000, J BIOL CHEM, V275, P11216, DOI 10.1074/jbc.275.15.11216
   KHAZAELI MB, 1994, J IMMUNOTHER, V15, P42, DOI 10.1097/00002371-199401000-00006
   KROESEN BJ, 1995, CANCER RES, V55, P4409
   KROESEN BJ, 1993, CANCER IMMUNOL IMMUN, V37, P400, DOI 10.1007/BF01526797
   LAMERS CHJ, 1995, INT J CANCER, V60, P450, DOI 10.1002/ijc.2910600405
   LANZAVECCHIA A, 1988, J EXP MED, V167, P345, DOI 10.1084/jem.167.2.345
   LEIBOVICH SJ, 1987, NATURE, V329, P630, DOI 10.1038/329630a0
   Little M, 2000, IMMUNOL TODAY, V21, P364, DOI 10.1016/S0167-5699(00)01668-6
   Mazzoni A, 1996, CANCER RES, V56, P5443
   Mesiano S, 1998, AM J PATHOL, V153, P1249, DOI 10.1016/S0002-9440(10)65669-6
   Miotti S, 1999, INT J CANCER, V84, P62, DOI 10.1002/(SICI)1097-0215(19990219)84:1<62::AID-IJC12>3.3.CO;2-K
   MOLDENHAUER G, 1987, BRIT J CANCER, V56, P714, DOI 10.1038/bjc.1987.276
   MOMBURG F, 1987, CANCER RES, V47, P2883
   MONTRUCCHIO G, 1994, J EXP MED, V180, P377, DOI 10.1084/jem.180.1.377
   RATH U, 1991, EUR J CANCER, V27, P121
   Ryuto M, 1996, J BIOL CHEM, V271, P28220, DOI 10.1074/jbc.271.45.28220
   Schink JC, 1999, SEMIN ONCOL, V26, P2
   Segal DM, 1999, CURR OPIN IMMUNOL, V11, P558, DOI 10.1016/S0952-7915(99)00015-1
   Stoelcker B, 2000, J INTERF CYTOK RES, V20, P511, DOI 10.1089/10799900050023933
   Strauss G, 1999, CLIN CANCER RES, V5, P171
   van Spriel AB, 2000, IMMUNOL TODAY, V21, P391, DOI 10.1016/S0167-5699(00)01659-5
   Wagner U, 2001, CLIN CANCER RES, V7, P1154
NR 33
TC 51
Z9 54
U1 0
U2 2
PU WILEY
PI HOBOKEN
PA 111 RIVER ST, HOBOKEN 07030-5774, NJ USA
SN 0020-7136
EI 1097-0215
J9 INT J CANCER
JI Int. J. Cancer
PD SEP 10
PY 2002
VL 101
IS 2
BP 183
EP 189
DI 10.1002/ijc.10562
PG 7
WC Oncology
SC Oncology
GA 587CH
UT WOS:000177622600011
PM 12209996
OA Bronze
DA 2021-05-03
ER

PT J
AU Pedrazzoli, P
   Da Prada, GA
   Giorgiani, G
   Schiavo, R
   Zambelli, A
   Giraldi, E
   Landonio, G
   Locatelli, F
   Siena, S
   Della Cuna, GR
AF Pedrazzoli, P
   Da Prada, GA
   Giorgiani, G
   Schiavo, R
   Zambelli, A
   Giraldi, E
   Landonio, G
   Locatelli, F
   Siena, S
   Della Cuna, GR
TI Allogeneic blood stem cell transplantation after a reduced-intensity,
   preparative regimen - A pilot study in patients with refractory
   malignancies
SO CANCER
LA English
DT Article
DE allogeneic blood stem cell transplantation; graft-versus-tumor disease;
   performance status; refractory malignancies
ID BONE-MARROW TRANSPLANTATION; GRAFT-VERSUS-LEUKEMIA; HOST DISEASE;
   ADOPTIVE IMMUNOTHERAPY; HUMAN RECIPIENTS; CANCER; CHEMOTHERAPY;
   CHIMERISM; THERAPY; ENGRAFTMENT
AB BACKGROUND. The immune-mediated graft-versus-tumor (GVT) effect plays a therapeutic role in the treatment of patients with hematologic malignancies who undergo allogeneic hematopoietic stem cell transplantation (HSCT). More recently, it was reported that a GVT effect also occurred in patients who underwent transplantation for metastatic renal carcinoma. The authors carried out a pilot trial of allogeneic transplantation after a reduced-intensity, preparative regimen in patients with refractory malignancies, including solid tumors. The objectives of the current study were to evaluate the feasibility of this approach in terms of toxicity and engraftment and to document evidence of GVT effects.
   METHODS. Seventeen patients with Stage TV malignancies (7 patients with renal cell carcinoma, 3 patients with sarcoma, 2 patients with breast carcinoma, 2 patients with Hodgkin disease, 1 patient with ovarian carcinoma, 1 patient with melanoma, and 1 patient with both melanoma and renal cell carcinoma) that were not amenable to further conventional treatment were enrolled. The median patient age was 43 years (range, 10-60 years). The Eastern Cooperative Oncology Group performance status (PS) was 0-1 in 11 patients and 2-3 in 6 patients. Preparative treatment consisted of reduced-intensity chemotherapy with fludarabine (30 mg/m(2) per day for 4 consecutive days) and cyclophosphamide (30 mg/Kg per day for 2 consecutive days) prior to allogeneic HSCT from a human leukocyte antigen-identical sibling. The median number of CD34+ cells infused was 6.06 X 10(6)/kg (range, 1.5-14.0 X 10(6)/kg). Graft-versus-host disease (GVHD) prophylaxis consisted of cyclosporin-A and short-term methotrexate.
   RESULTS. Patients who had a PS of 2-3 prior to undergoing HSCT experienced Grade 4 hematologic toxicities and Grade greater than or equal to 3 organ toxicities and died of either treatment-related complications or disease progression within 100 days from transplantation. By contrast, 10 of 11 patients who had a PS of 0-1 prior to undergoing HSCT experienced only short-lasting, Grade less than or equal to 3 neutropenia and thrombocytopenia and no organ toxicity; 1 of 10 patients died of graft failure on Day +29 after undergoing HSCT. By Day +90, 100% donor chimerism was documented in all patients with a past history of heavy chemotherapy, whereas mixed donor chimerism was observed in the 4 patients with a past history of only 1 line of chemotherapy and/or immunotherapy prior to entering the HSCT program. Grade 2-3 acute GVHD occurred in 5 patients. Among patients with a follow-up > 100 days, 2 complete responses and 3 transitory partial responses were recorded.
   CONCLUSIONS. With this conditioning regimen, full donor chimerism was achieved rapidly only in patients who had received previous intensive chemotherapy. In a proportion of patients with refractory malignancies, allogeneic transplantation resulted in tumor regression. This novel therapeutic strategy may provide little benefit in patients with poor PS and rapidly progressing disease. (C) 2002 American Cancer Society.
C1 Opsed Niguarda Ca Granda, Div Oncol Med Falck, I-20162 Milan, Italy.
   Carrattere Sci Fdn Salvatore Maugeri, Div Oncol Med, Ist Ricovero & Cura, Pavia, Italy.
   Univ Pavia, I-27100 Pavia, Italy.
   Carattere Sci Policlin San Matteo, Ist Ricovero & Cura, Pavia, Italy.
RP Pedrazzoli, P (corresponding author), Opsed Niguarda Ca Granda, Div Oncol Med Falck, Piazza Osped Maggiore 3, I-20162 Milan, Italy.
RI SIENA, SALVATORE/AAC-5806-2019; Pedrazzoli, Paolo/AAB-8690-2019;
   Giovanna, Giorgiani/AAC-9935-2019; zecca, marco/K-3309-2018; Zambelli,
   Alberto/J-9253-2016
OI SIENA, SALVATORE/0000-0002-2681-2846; Pedrazzoli,
   Paolo/0000-0002-9419-7160; Giovanna, Giorgiani/0000-0001-8538-6157;
   zecca, marco/0000-0002-8818-1744; Zambelli, Alberto/0000-0002-1374-1831
CR Bartels CJ, 1996, ANN SURG ONCOL, V3, P67, DOI 10.1007/BF02409054
   Bay JO, 2000, BONE MARROW TRANSPL, V25, P681, DOI 10.1038/sj.bmt.1702206
   Carella AM, 2000, J CLIN ONCOL, V18, P3918, DOI 10.1200/JCO.2000.18.23.3918
   Champlin R, 2000, BRIT J HAEMATOL, V111, P18, DOI 10.1046/j.1365-2141.2000.02196.x
   Childs R, 1999, BLOOD, V94, P3234, DOI 10.1182/blood.V94.9.3234.421k16_3234_3241
   Childs R, 2000, NEW ENGL J MED, V343, P750, DOI 10.1056/NEJM200009143431101
   Giralt S, 1997, BLOOD, V89, P4531, DOI 10.1182/blood.V89.12.4531
   GLUCKSBERG H, 1974, TRANSPLANTATION, V18, P295, DOI 10.1097/00007890-197410000-00001
   Grigg A, 1999, BONE MARROW TRANSPL, V23, P107, DOI 10.1038/sj.bmt.1701540
   HOROWITZ MM, 1990, BLOOD, V75, P555
   Huang CA, 2000, J CLIN INVEST, V105, P173, DOI 10.1172/JCI7913
   LOCATELLI F, 1994, BRIT J HAEMATOL, V88, P64, DOI 10.1111/j.1365-2141.1994.tb04978.x
   Locatelli F, 2000, BLOOD, V95, P1572
   Locatelli F, 1998, BRIT J HAEMATOL, V102, P633, DOI 10.1046/j.1365-2141.1998.00830.x
   MACKINNON S, 1992, BLOOD, V80, P3235
   MCSWEENEY, 2001, BLOOD, V97, P3390
   Morecki S, 1997, INT J CANCER, V71, P59, DOI 10.1002/(SICI)1097-0215(19970328)71:1<59::AID-IJC11>3.0.CO;2-4
   Moscardo F, 2000, BRIT J HAEMATOL, V111, P708, DOI 10.1046/j.1365-2141.2000.02368.x
   SHULMAN HM, 1980, AM J MED, V69, P204, DOI 10.1016/0002-9343(80)90380-0
   Slavin S, 1998, BLOOD, V91, P756, DOI 10.1182/blood.V91.3.756.756_756_763
   Ueno NT, 1998, J CLIN ONCOL, V16, P986, DOI 10.1200/JCO.1998.16.3.986
   WEIDEN PL, 1979, NEW ENGL J MED, V300, P1068, DOI 10.1056/NEJM197905103001902
NR 22
TC 97
Z9 99
U1 0
U2 0
PU JOHN WILEY & SONS INC
PI HOBOKEN
PA 111 RIVER ST, HOBOKEN, NJ 07030 USA
SN 0008-543X
J9 CANCER
JI Cancer
PD MAY 1
PY 2002
VL 94
IS 9
BP 2409
EP 2415
DI 10.1002/cncr.10491.abs
PG 7
WC Oncology
SC Oncology
GA 547AQ
UT WOS:000175310200012
PM 12015766
OA Bronze, Green Published
DA 2021-05-03
ER

PT J
AU Barnea, E
   Beer, I
   Patoka, R
   Ziv, T
   Kessler, O
   Tzehoval, E
   Eisenbach, L
   Zavazava, N
   Admon, A
AF Barnea, E
   Beer, I
   Patoka, R
   Ziv, T
   Kessler, O
   Tzehoval, E
   Eisenbach, L
   Zavazava, N
   Admon, A
TI Analysis of endogenous peptides bound by soluble MHC class I molecules:
   a novel approach for identifying tumor-specific antigens
SO EUROPEAN JOURNAL OF IMMUNOLOGY
LA English
DT Article
DE MHC class I; cancer vaccine; mass spectrometry; peptide antigen
ID CYTOLYTIC T-LYMPHOCYTES; HISTOCOMPATIBILITY COMPLEX MOLECULE;
   MASS-SPECTROMETRY; HUMAN-MELANOMA; SINGLE-CHAIN; CELL-LINE;
   IDENTIFICATION; BINDING; PATHWAY; INDUCTION
AB The Human MHC Project aims at comprehensive cataloging of peptides presented within the context of different human leukocyte antigens (HLA) expressed by cells of various tissue origins, both in health and in disease. Of major interest are peptides presented on cancer cells, which include peptides derived from tumor antigens that are of interest for immunotherapy. Here, HLA-restricted tumor-specific antigens were identified by transfecting human breast, ovarian and prostate tumor cell lines with truncated genes of HLA-A2 and HLA-B7. Soluble HLA secreted by these cell lines were purified by affinity chromatography and analyzed by nano-capillary electrospray ionization-tandem mass spectrometry. Typically, a large peptide pool was recovered and sequenced including peptides derived from MAGE-B2 and mucin and other new tumor-derived antigens that may serve as potential candidates for immunotherapy.
C1 Technion Israel Inst Technol, Dept Biol, Smoler Prot Ctr, IL-32000 Haifa, Israel.
   IBM Corp, Res Lab, Haifa, Israel.
   Weizmann Inst Sci, Dept Immunol, IL-76100 Rehovot, Israel.
   Univ Iowa Hosp & Clin, VA Med Ctr, Iowa City, IA 52242 USA.
RP Admon, A (corresponding author), Technion Israel Inst Technol, Dept Biol, Smoler Prot Ctr, IL-32000 Haifa, Israel.
OI Admon, Arie/0000-0003-0504-3950; Eisenbach, Lea R/0000-0002-4816-1968;
   Ziv, Tamar/0000-0003-4299-7454
CR Altman JD, 1996, SCIENCE, V274, P94, DOI 10.1126/science.274.5284.94
   Apostolopoulos V, 1997, J IMMUNOL, V159, P5211
   Berx G, 1998, CELL ADHES COMMUN, V6, P171, DOI 10.3109/15419069809004474
   BOON T, 1993, INT J CANCER, V54, P177, DOI 10.1002/ijc.2910540202
   Boon T, 1997, IMMUNOL TODAY, V18, P267, DOI 10.1016/S0167-5699(97)80020-5
   Brockman AH, 1999, RAPID COMMUN MASS SP, V13, P1024, DOI 10.1002/(SICI)1097-0231(19990615)13:11<1024::AID-RCM601>3.3.CO;2-V
   Buus S, 1999, CURR OPIN IMMUNOL, V11, P209, DOI 10.1016/S0952-7915(99)80035-1
   Carmon L, 2000, INT J CANCER, V85, P391
   Chomez P, 2001, CANCER RES, V61, P5544
   CORR M, 1992, J EXP MED, V176, P1681, DOI 10.1084/jem.176.6.1681
   COX AL, 1994, SCIENCE, V264, P716, DOI 10.1126/science.7513441
   DALPORTO J, 1993, P NATL ACAD SCI USA, V90, P6671, DOI 10.1073/pnas.90.14.6671
   de Jong A, 1998, MASS SPECTROM REV, V17, P311, DOI 10.1002/(SICI)1098-2787(1998)17:5<311::AID-MAS1>3.0.CO;2-E
   Duffour MT, 1999, EUR J IMMUNOL, V29, P3329, DOI 10.1002/(SICI)1521-4141(199910)29:10<3329::AID-IMMU3329>3.0.CO;2-7
   FALK K, 1991, NATURE, V351, P290, DOI 10.1038/351290a0
   Flad T, 1998, CANCER RES, V58, P5803
   Graham RA, 1996, CANCER IMMUNOL IMMUN, V42, P71, DOI 10.1007/s002620050254
   GRUMET FC, 1994, HUM IMMUNOL, V40, P228
   Hansen B, 1998, TRANSPLANTATION, V66, P1818, DOI 10.1097/00007890-199812270-00041
   HENDERSON RA, 1992, SCIENCE, V255, P1264, DOI 10.1126/science.1546329
   Huang LQ, 1999, J IMMUNOL, V162, P6849
   HUCZKO EL, 1993, J IMMUNOL, V151, P2572
   HUNT DF, 1992, SCIENCE, V255, P1261, DOI 10.1126/science.1546328
   KAWAKAMI Y, 1994, P NATL ACAD SCI USA, V91, P6458, DOI 10.1073/pnas.91.14.6458
   Kuhajda FP, 2000, P NATL ACAD SCI USA, V97, P3450, DOI 10.1073/pnas.050582897
   MAGE MG, 1992, P NATL ACAD SCI USA, V89, P10658, DOI 10.1073/pnas.89.22.10658
   MARGULIES DH, 1986, P NATL ACAD SCI USA, V83, P5252, DOI 10.1073/pnas.83.14.5252
   Milgraum LZ, 1997, CLIN CANCER RES, V3, P2115
   Pamer E, 1998, ANNU REV IMMUNOL, V16, P323, DOI 10.1146/annurev.immunol.16.1.323
   PAMER EG, 1991, NATURE, V353, P852, DOI 10.1038/353852a0
   PARKER KC, 1994, J IMMUNOL, V152, P163
   Parkhurst MR, 1996, J IMMUNOL, V157, P2539
   Paz P, 1999, IMMUNITY, V11, P241, DOI 10.1016/S1074-7613(00)80099-0
   Pierce RA, 1999, J IMMUNOL, V163, P6360
   Prilliman K, 1997, IMMUNOGENETICS, V45, P379, DOI 10.1007/s002510050219
   Prilliman KR, 1998, IMMUNOGENETICS, V48, P89, DOI 10.1007/s002510050408
   Rammensee HG, 1999, IMMUNOGENETICS, V50, P213, DOI 10.1007/s002510050595
   Rosenberg SA, 1998, CANCER J SCI AM, V4, pS1
   Schirle M, 2000, EUR J IMMUNOL, V30, P2216, DOI 10.1002/1521-4141(2000)30:8<2216::AID-IMMU2216>3.0.CO;2-7
   Schmittel A, 1997, J IMMUNOL METHODS, V210, P167, DOI 10.1016/S0022-1759(97)00184-1
   SCHNECK J, 1989, CELL, V56, P47, DOI 10.1016/0092-8674(89)90982-3
   Skipper JCA, 1996, J EXP MED, V183, P527, DOI 10.1084/jem.183.2.527
   Stryhn A, 2000, EUR J IMMUNOL, V30, P3089, DOI 10.1002/1521-4141(200011)30:11<3089::AID-IMMU3089>3.0.CO;2-5
   Szyf M, 1998, CANCER METAST REV, V17, P219, DOI 10.1023/A:1006023023787
   Szyf M, 1996, PHARMACOL THERAPEUT, V70, P1, DOI 10.1016/0163-7258(96)00002-2
   TOWNSEND A, 1989, NATURE, V340, P443, DOI 10.1038/340443a0
   TRAVERSARI C, 1992, J EXP MED, V176, P1453, DOI 10.1084/jem.176.5.1453
   VandenEynde BJ, 1997, CURR OPIN IMMUNOL, V9, P684, DOI 10.1016/S0952-7915(97)80050-7
   Yates JR, 1998, ANAL CHEM, V70, P3557, DOI 10.1021/ac980122y
   Zappacosta F, 2000, J IMMUNOL, V164, P1906, DOI 10.4049/jimmunol.164.4.1906
   Zarling AL, 2000, J EXP MED, V192, P1755, DOI 10.1084/jem.192.12.1755
   ZAVAZAVA N, 1994, HUM IMMUNOL, V40, P174, DOI 10.1016/0198-8859(94)90065-5
NR 52
TC 66
Z9 68
U1 1
U2 2
PU WILEY-V C H VERLAG GMBH
PI WEINHEIM
PA PO BOX 10 11 61, D-69451 WEINHEIM, GERMANY
SN 0014-2980
J9 EUR J IMMUNOL
JI Eur. J. Immunol.
PD JAN
PY 2002
VL 32
IS 1
BP 213
EP 222
DI 10.1002/1521-4141(200201)32:1<213::AID-IMMU213>3.0.CO;2-8
PG 10
WC Immunology
SC Immunology
GA 515ZV
UT WOS:000173527400024
PM 11782012
DA 2021-05-03
ER

PT J
AU Peiper, M
   Goedegebuure, PS
   Alldinger, I
   Knoefel, WT
   Izbicki, JR
   Eberlein, TJ
AF Peiper, M
   Goedegebuure, PS
   Alldinger, I
   Knoefel, WT
   Izbicki, JR
   Eberlein, TJ
TI Comparison of various sources of antigen-presenting cells for the
   generation of GP2-tumor peptide specific cytotoxic T-lymphocytes
SO ANTICANCER RESEARCH
LA English
DT Article
DE antigen presenting cells; peptide; cytotoxic T-lymphocyte; pancreatic
   cancer; HER2/neu
ID DENDRITIC CELLS; OVARIAN-CANCER; HER2/NEU-DERIVED PEPTIDE;
   PANCREATIC-CARCINOMA; MHC MOLECULES; GENE-THERAPY; EPITOPES;
   IDENTIFICATION; IMMUNOTHERAPY; INDUCTION
AB Background: The need for new therapeutic regimens for cancer has led to the identification of tumor antigens in several tumors. Yet, potent antigen-presenting cells (APC) are being identified and characterized in order to find those most able to induce T-cell-mediated immunity. To facilitate the generation of cytotoxic T-lymphocytes (CTL) specific for known antigens, various sources of antigen-presenting cells (APC) were compared for their efficiency. Materials and Methods: Allogeneic dendritic cells (DC), T2 cells and two Epstein Barr virus-transformed B cell lines, JY and TK-6, were used as antigen-presenting cells (APC). T-cells from normal donors were stimulated with solid-phase anti-CD3 antibody and reactivated with peptide-pulsed APC three times at weekly intervals. To minimize any potential alloreactivity, eighteen random combinations of JY, TK6 and T2 were used for three peptide stimulations. The APC were pulsed with the HLA-A2-binding HER2/neu-derived tumor antigen p654-662 (GP2). Results: In addition to either T2 or DC alone, most combinations of APC induced significant recognition of GP-2-pulsed target cells to a varying degree. The stimulation index varied from 0.5 to 8.1 using combinations of APC. The level of peptide recognition correlated with recognition of HLA-A2(+), HER2/neu(+) pancreatic cancer cells; in contrast, HLA-A2-negative pancreatic cancer cells were not recognized. The recognition of tumor cells was HLA-restricted as evidenced by blocking studies with anti-HLA class I and anti-HLA-A2 antibodies. Conclusion: Tumor peptide-specific CTL can be generated using allogeneic B cell lines, which may provide a useful alternative to T2 or dendritic cells.
C1 Univ Hamburg, Hosp Eppendorf, Chirurg Klin, D-20246 Hamburg, Germany.
   Washington Univ, Sch Med, Dept Surg, St Louis, MO 63110 USA.
   Alvin J Siteman Canc Ctr, St Louis, MO 63110 USA.
RP Peiper, M (corresponding author), Univ Hamburg, Hosp Eppendorf, Chirurg Klin, Martinistr 52, D-20246 Hamburg, Germany.
FU NCI NIH HHSUnited States Department of Health & Human ServicesNational
   Institutes of Health (NIH) - USANIH National Cancer Institute (NCI)
   [CA68500, CA60662] Funding Source: Medline; NATIONAL CANCER
   INSTITUTEUnited States Department of Health & Human ServicesNational
   Institutes of Health (NIH) - USANIH National Cancer Institute (NCI)
   [R01CA068500, R01CA060662] Funding Source: NIH RePORTER
CR Bodey B, 2000, ANTICANCER RES, V20, P2665
   BUSCHENFELDE CMM, 2001, J IMMUNOL, V167, P1712
   Chaux P, 1999, J IMMUNOL, V163, P2928
   FALK K, 1991, NATURE, V351, P290, DOI 10.1038/351290a0
   FISK B, 1995, J EXP MED, V181, P2109, DOI 10.1084/jem.181.6.2109
   GERMAIN RN, 1993, ANNU REV IMMUNOL, V11, P403, DOI 10.1146/annurev.iy.11.040193.002155
   Khanna R, 1998, IMMUNOL CELL BIOL, V76, P20, DOI 10.1046/j.1440-1711.1998.00717.x
   Linell Per, 1995, FORM FUNCTION LANG S, P41
   Marchisone C, 2000, J EXP CLIN CANC RES, V19, P261
   Maryanski JL, 1997, HUM IMMUNOL, V54, P117, DOI 10.1016/S0198-8859(97)00082-7
   Pachmann K, 2001, CLIN CHEM LAB MED, V39, P811, DOI 10.1515/CCLM.2001.134
   Parkhurst MR, 1996, J IMMUNOL, V157, P2539
   Pascolo S, 2001, CANCER RES, V61, P4072
   Peiper M, 1997, EUR J IMMUNOL, V27, P1115, DOI 10.1002/eji.1830270511
   Peiper M, 1997, SURGERY, V122, P235, DOI 10.1016/S0039-6060(97)90014-3
   PEOPLES GE, 1995, P NATL ACAD SCI USA, V92, P432, DOI 10.1073/pnas.92.2.432
   Robbins PF, 1996, CURR OPIN IMMUNOL, V8, P628, DOI 10.1016/S0952-7915(96)80078-1
   Runnebaum IB, 1997, ANTICANCER RES, V17, P2887
   Schnurr M, 2001, CANCER RES, V61, P6445
   SCHOOF DD, 1990, CANCER RES, V50, P1138
   Shibagaki N, 2002, J IMMUNOL, V168, P2393, DOI 10.4049/jimmunol.168.5.2393
   SLAMON DJ, 1989, SCIENCE, V244, P707, DOI 10.1126/science.2470152
   STORKUS WJ, 1993, J IMMUNOTHER, V14, P94, DOI 10.1097/00002371-199308000-00003
   Tanaka Y, 2001, INT J CANCER, V94, P540, DOI 10.1002/ijc.1508
   Tsai V, 1998, CRIT REV IMMUNOL, V18, P65, DOI 10.1615/CritRevImmunol.v18.i1-2.80
   YAMANAKA Y, 1993, HUM PATHOL, V24, P1127, DOI 10.1016/0046-8177(93)90194-L
   YOSHINO I, 1994, CANCER RES, V54, P3387
NR 27
TC 2
Z9 2
U1 0
U2 0
PU INT INST ANTICANCER RESEARCH
PI ATHENS
PA EDITORIAL OFFICE 1ST KM KAPANDRITIOU-KALAMOU RD KAPANDRITI, PO BOX 22,
   ATHENS 19014, GREECE
SN 0250-7005
J9 ANTICANCER RES
JI Anticancer Res.
PD NOV-DEC
PY 2002
VL 22
IS 6A
BP 3357
EP 3363
PG 7
WC Oncology
SC Oncology
GA 630WD
UT WOS:000180132400034
PM 12530087
DA 2021-05-03
ER

PT J
AU Gritzapis, AD
   Dimitroulopoulos, D
   Paraskevas, E
   Baxevanis, CN
   Papamichail, M
AF Gritzapis, AD
   Dimitroulopoulos, D
   Paraskevas, E
   Baxevanis, CN
   Papamichail, M
TI Large-scale expansion of CD3(+)CD56(+) lymphocytes capable of lysing
   autologous tumor cells with cytokine-rich supernatants
SO CANCER IMMUNOLOGY IMMUNOTHERAPY
LA English
DT Article
DE autologous tumor; cytokine; cytotoxicity; LAK activity; NKT cell
ID NATURAL-KILLER-CELLS; T-CELLS; CANCER-PATIENTS; BREAST-CANCER; LAK
   CELLS; NK CELLS; INTERLEUKIN-2; INDUCTION; MICE; ACTIVATION
AB We have developed culture conditions for the efficient expansion of cytotoxic effector cells from peripheral blood mononuclear cells (PBMC) by the timed addition of cytokine-rich supernatants collected from allogeneic PBMC cultures stimulated with anti-CD3 monoclonal antibody (mAb) (allogeneic CD3 supernatants; ACD3S). These cytotoxic effectors belonged primarily to CD56(+) natural killer (NK) cells, and the cell subset with the greatest cytotoxic activity was an otherwise rare population of CD3(+) CD56(+) cells (NKT cells) that expand dramatically under these conditions. CD3(+) CD56(+) cytotoxic effectors were generated from the PBMC of 16 patients with several types of cancer. The CD3(+) CD56(+) cell subset expanded significantly and efficiently lysed NK- as well as lymphokine-activated killer (LAK)-sensitive targets. More importantly, ACD3S-activated CD3(+) CD56(+) cells were capable of efficiently lysing autologous tumor cells including metastatic colorectal, ovarian, breast, lung and pancreatic tumor cells as well as melanoma cells. ACD3S-expanded CD3(+) CD56(+) cells exhibited increased levels of cytoplasmic interleukin-2 (IL-2), tumor necrosis factor-alpha (TNF-alpha), gamma-interferon (IFN-gamma) and perforin. CD3(+) CD56(+) cell-mediated cytotoxicity was not restricted by major histocompatibility complex (MHC) gene products, since it was not blocked by anti-MHC class I mAb but was highly inhibited in the presence of CD2- and CD18-specific mAb. These data suggest that CD3(+) CD56(+) cells expanded under the presence of ACD3S may be utilized in clinical protocols for cancer immunotherapy.
C1 St Savas Canc Hosp, Dept Immunol, Athens 11522, Greece.
   St Savas Canc Hosp, Gastroenterol Clin, Athens 11522, Greece.
RP Baxevanis, CN (corresponding author), St Savas Canc Hosp, Dept Immunol, 171 Alexandras Ave, Athens 11522, Greece.
EM baxevani@ath.forthnet.gr
RI GRITZAPIS, ANGELOS/AAG-9225-2019
CR Baxevanis CN, 1999, CANCER IMMUNOL IMMUN, V48, P71, DOI 10.1007/s002620050550
   Baxevanis CN, 2000, J IMMUNOL, V164, P3902, DOI 10.4049/jimmunol.164.7.3902
   BAXEVANIS CN, 1993, CANCER-AM CANCER SOC, V72, P491, DOI 10.1002/1097-0142(19930715)72:2<491::AID-CNCR2820720227>3.0.CO;2-1
   BAXEVANIS CN, 1994, CRIT REV ONCOL HEMAT, V16, P157, DOI 10.1016/1040-8428(94)90069-8
   BAXEVANIS CN, 1994, CANCER, V74, P1275, DOI 10.1002/1097-0142(19940815)74:4<1275::AID-CNCR2820740416>3.0.CO;2-Q
   BAXEVANIS CN, 1994, BRIT J CANCER, V70, P625, DOI 10.1038/bjc.1994.361
   Baxevanis CN, 1997, BRIT J CANCER, V76, P1072, DOI 10.1038/bjc.1997.510
   Baxevanis CN, 2000, EUR J IMMUNOL, V30, P1957, DOI 10.1002/1521-4141(200007)30:7<1957::AID-IMMU1957>3.0.CO;2-7
   BLANCHARD DK, 1990, INT J CANCER, V45, P1899
   CESANO A, 1993, J IMMUNOL, V151, P2943
   DALTON DK, 1993, SCIENCE, V259, P1739, DOI 10.1126/science.8456300
   Ettinghausen S E, 1995, Adv Surg, V28, P223
   Exley MA, 2001, J IMMUNOL, V167, P5531, DOI 10.4049/jimmunol.167.10.5531
   Fehniger TA, 2001, BLOOD, V97, P14, DOI 10.1182/blood.V97.1.14
   GAMERO AM, 1995, CANCER RES, V55, P4988
   Griffiths G M, 1997, Semin Immunol, V9, P109, DOI 10.1006/smim.1997.0059
   Hoyle C, 1998, BLOOD, V92, P3318, DOI 10.1182/blood.V92.9.3318.421k39_3318_3327
   Hyodo Y, 1999, J IMMUNOL, V162, P1662
   Kagi D, 1996, ANNU REV IMMUNOL, V14, P207, DOI 10.1146/annurev.immunol.14.1.207
   Lanier LL, 1997, IMMUNOL REV, V155, P145, DOI 10.1111/j.1600-065X.1997.tb00947.x
   Lanier LL, 1998, ANNU REV IMMUNOL, V16, P359, DOI 10.1146/annurev.immunol.16.1.359
   LANIER LL, 1986, J IMMUNOL, V136, P4480
   LU PH, 1994, J IMMUNOL, V153, P1687
   MULE JJ, 1984, SCIENCE, V225, P1487, DOI 10.1126/science.6332379
   ORTALDO JR, 1991, CELL IMMUNOL, V136, P486, DOI 10.1016/0008-8749(91)90369-M
   Parrish-Novak J, 2000, NATURE, V408, P57, DOI 10.1038/35040504
   PHILLIPS JH, 1986, J EXP MED, V164, P814, DOI 10.1084/jem.164.3.814
   ROSSI AR, 1994, BLOOD, V83, P1323, DOI 10.1182/blood.V83.5.1323.bloodjournal8351323
   SCHMIDT RE, 1986, J EXP MED, V164, P351, DOI 10.1084/jem.164.1.351
   SchmidtWolf GD, 1997, ANN HEMATOL, V74, P51, DOI 10.1007/s002770050257
   SMYTH MJ, 1990, J EXP MED, V171, P1269, DOI 10.1084/jem.171.4.1269
   TAKAHASHI H, 1993, SCIENCE, V259, P1460, DOI 10.1126/science.8451642
   Tomura M, 1998, J IMMUNOL, V160, P4738
   Uharek L, 1996, LEUKEMIA, V10, P1758
   Yang RC, 1999, J IMMUNOL, V163, P1037
NR 35
TC 41
Z9 60
U1 0
U2 3
PU SPRINGER
PI NEW YORK
PA 233 SPRING ST, NEW YORK, NY 10013 USA
SN 0340-7004
EI 1432-0851
J9 CANCER IMMUNOL IMMUN
JI Cancer Immunol. Immunother.
PD OCT
PY 2002
VL 51
IS 8
BP 440
EP 448
DI 10.1007/s00262-002-0298-y
PG 9
WC Oncology; Immunology
SC Oncology; Immunology
GA 602LF
UT WOS:000178506200005
PM 12202905
DA 2021-05-03
ER

PT J
AU Vidovic, D
   Graddis, T
   Chen, F
   Slagle, P
   Diegel, M
   Stepan, L
   Laus, R
AF Vidovic, D
   Graddis, T
   Chen, F
   Slagle, P
   Diegel, M
   Stepan, L
   Laus, R
TI Antitumor vaccination with her-2-derived recombinant antigens
SO INTERNATIONAL JOURNAL OF CANCER
LA English
DT Article
DE cancer vaccine; antigen presentation; immunotherapy; T-cell hybridomas;
   recombinant antigens; HER-2
ID COLONY-STIMULATING FACTOR; GROWTH-FACTOR RECEPTOR; HUMAN-BREAST-CANCER;
   DENDRITIC CELLS; PROTO-ONCOGENE; OVARIAN-CANCER; NEU ONCOGENE;
   TUMOR-CELLS; AMPLIFICATION; EXPRESSION
AB Certain types of malignant tumors overexpress HER-2, a transmembrane glycoprotein of the class I receptor tyrosine kinase erbB family. To develop an effective HER-2 vaccine for the selective immunotherapy of these malignancies, we have genetically engineered fusion proteins containing portions of extra- and intracellular HER-2 domains. Activated dendritic cells (DC) cocultured with these novel antigens (Ag) could induce potent responses of Ag-specific T-cell lines in vitro and a protection against HER-2-expressing tumor in vivo. The protective capabilities of HER-2-derived fusion proteins correlated with the efficiency of their presentation to Ag-specific T-cell hybridomas. The most effective Ag contained GMCSF, the presence of which facilitated their internalization by antigen-presenting cells (APC) in a receptor-mediated manner. (C) 2002 Wiley-Liss, Inc.
C1 Dendreon Corp, Seattle, WA USA.
RP Vidovic, D (corresponding author), Dendreon Corp, 3005 1st Ave, Seattle, WA USA.
EM dvidovic@dendreon.com
CR ADNANE J, 1989, ONCOGENE, V4, P1389
   AKIYAMA T, 1986, SCIENCE, V232, P1644, DOI 10.1126/science.3012781
   COUSSENS L, 1985, SCIENCE, V230, P1132, DOI 10.1126/science.2999974
   Czerniecki BJ, 1997, J IMMUNOL, V159, P3823
   Disis ML, 1998, CRIT REV IMMUNOL, V18, P37, DOI 10.1615/CritRevImmunol.v18.i1-2.50
   DRANOFF G, 1993, P NATL ACAD SCI USA, V90, P3539, DOI 10.1073/pnas.90.8.3539
   FENDLY BM, 1990, J BIOL RESP MODIF, V9, P449
   Goldenberg MM, 1999, CLIN THER, V21, P309, DOI 10.1016/S0149-2918(00)88288-0
   GREENBERG PD, 1991, ADV IMMUNOL, V49, P281
   Howard Maureen C., 1993, P763
   Hsu FJ, 1996, NAT MED, V2, P52, DOI 10.1038/nm0196-52
   JAMESON SC, 1993, J EXP MED, V177, P1541, DOI 10.1084/jem.177.6.1541
   Kapitanovic S, 1997, GASTROENTEROLOGY, V112, P1103, DOI 10.1016/S0016-5085(97)70120-3
   Kim DT, 1997, J IMMUNOL, V159, P1666
   KRUISBEEK AM, 1998, CURRENT PROTOCOLS IM, V1
   Laus R, 2000, NAT BIOTECHNOL, V18, P1269, DOI 10.1038/82377
   Laus R., 2001, CANC RES THER CONTRO, V11, P1
   PAIK SM, 1991, CANCER RES, V32, pA291
   Pardoll DM, 1998, CURR OPIN IMMUNOL, V10, P588, DOI 10.1016/S0952-7915(98)80228-8
   Pasquini S, 2002, GENE THER, V9, P503, DOI 10.1038/sj.gt.3301677
   PIETRAS RJ, 1995, ONCOGENE, V10, P2435
   PLOWMAN GD, 1993, P NATL ACAD SCI USA, V90, P1746, DOI 10.1073/pnas.90.5.1746
   Ridge JP, 1998, NATURE, V393, P474, DOI 10.1038/30989
   Ross JS, 1997, CANCER-AM CANCER SOC, V79, P2162, DOI 10.1002/(SICI)1097-0142(19970601)79:11<2162::AID-CNCR14>3.0.CO;2-U
   SAFFARI B, 1995, CANCER RES, V55, P5693
   Sambrook J., 1989, MOL CLONING LAB MANU, V2nd ed.
   SLAMON DJ, 1989, SCIENCE, V244, P707, DOI 10.1126/science.2470152
   SLAMON DJ, 1987, SCIENCE, V235, P177, DOI 10.1126/science.3798106
   TSAI CM, 1995, J NATL CANCER I, V87, P682, DOI 10.1093/jnci/87.9.682
   TSAI CM, 1993, J NATL CANCER I, V85, P897, DOI 10.1093/jnci/85.11.897
   Tso CL, 2001, CANCER RES, V61, P7925
   WRIGHT C, 1992, BRIT J CANCER, V65, P118, DOI 10.1038/bjc.1992.22
   YU DH, 1993, CANCER RES, V53, P891
   ZEILLINGER R, 1989, ONCOGENE, V4, P109
NR 34
TC 16
Z9 17
U1 0
U2 3
PU WILEY
PI HOBOKEN
PA 111 RIVER ST, HOBOKEN 07030-5774, NJ USA
SN 0020-7136
EI 1097-0215
J9 INT J CANCER
JI Int. J. Cancer
PD DEC 20
PY 2002
VL 102
IS 6
BP 660
EP 664
DI 10.1002/ijc.10785
PG 5
WC Oncology
SC Oncology
GA 616LX
UT WOS:000179306200018
PM 12448011
OA Bronze
DA 2021-05-03
ER

PT J
AU Kershaw, MH
   Wang, G
   Westwood, JA
   Pachynski, RK
   Tiffany, HL
   Marincola, FM
   Wang, E
   Young, HA
   Murphy, PM
   Hwu, P
AF Kershaw, MH
   Wang, G
   Westwood, JA
   Pachynski, RK
   Tiffany, HL
   Marincola, FM
   Wang, E
   Young, HA
   Murphy, PM
   Hwu, P
TI Redirecting migration of T cells to chemokine secreted from tumors by
   genetic modification with CXCR2
SO HUMAN GENE THERAPY
LA English
DT Article
ID RECEIVING ADOPTIVE IMMUNOTHERAPY; HEPATOCELLULAR-CARCINOMA; INFILTRATING
   LYMPHOCYTES; OVARIAN-CANCER; MELANOMA-CELLS; CC CHEMOKINES;
   GROWTH-FACTOR; NUDE-MICE; EXPRESSION; RECEPTOR
AB T-cell-based immunotherapies provide a promising means of cancer treatment although durable antitumor responses are infrequent. A potential reason for these shortcomings may lie in the observed lack of trafficking of specific T cells to tumor. Our increasing knowledge of the process of trafficking involving adhesion molecules and chemokines affords us the opportunity to intervene and correct deficiencies in this process. Chemokines can be expressed by a range of tumors and may serve as suitable targets for directing specific T cells toward tumor. We initially sought to identify which chemokines were produced by a range of human tumor cell lines, and which chemokines and chemokine receptors were expressed by cultured T cells. We identified two chemokines: Growth-Regulated Oncogene-alpha (Gro-alpha; CXCL1) and Regulated on Activation Normal T Cell-Expressed and Secreted ( RANTES; CCL5), to be secreted by several human tumor cell lines. Expression was also detected in fine-needle aspirates of melanoma from patients. In addition, we determined the expression of several chemokine receptors on cultured human T cells including CCR1, CCR2, CCR4, CCR5, CXCR3, and CXCR4. Cultured, activated human T cells expressed the chemokines lymphotactin (XCL1), RANTES, macrophage inflammatory protein-1alpha (MIP-1alpha; CCL3) and MIP-1beta (CCL4), but no appreciable Gro-alpha. In a strategy to direct T cells toward chemokines expressed by tumors we chose Gro-alpha as the target chemokine because it was produced by tumor and not by T cells themselves. However, T cells did not express the receptor for Gro-alpha, CXCR2, and therefore, T cells were transduced with a retroviral vector encoding CXCR2. Calcium ion mobilization, an important first step in chemokine receptor signaling, was subsequently demonstrated in transduced T cells in response to Gro-alpha. In addition, Gro-alpha was chemotactic for T cells expressing CXCR2 in vitro toward both recombinant protein and tumor-derived chemokine. Interestingly we demonstrate, for the first time, that Gro-alpha was able to induce interferon-gamma (IFN-gamma) secretion from transduced T cells, thereby extending our knowledge of other potential functions of CXCR2. This study demonstrates the feasibility of redirecting the migration properties of T cells toward chemokines secreted by tumors.
C1 NCI, Ctr Canc Res, NIH, Bethesda, MD 20892 USA.
   NIAID, Host Def Lab, NIH, Bethesda, MD 20892 USA.
   NIH, Immunogenet Sect, Dept Transfus Med, Ctr Clin, Bethesda, MD 20892 USA.
   NCI, Expt Immunol Lab, Frederick, MD 20892 USA.
RP Hwu, P (corresponding author), NCI, Ctr Canc Res, NIH, Bldg 10,Room 2B42, Bethesda, MD 20892 USA.
EM Patrick_Hwu@nih.gov
RI Buonaguro, Franco M./T-6028-2019; Young, Howard/A-6350-2008
OI Buonaguro, Franco M./0000-0002-7491-7220; Young,
   Howard/0000-0002-3118-5111; Pachynski, Russell/0000-0002-8966-7631;
   Kershaw, Michael/0000-0002-2697-487X
FU NATIONAL INSTITUTE OF ALLERGY AND INFECTIOUS DISEASESUnited States
   Department of Health & Human ServicesNational Institutes of Health (NIH)
   - USANIH National Institute of Allergy & Infectious Diseases (NIAID)
   [ZIAAI000615, Z01AI000615] Funding Source: NIH RePORTER; CLINICAL CENTER
   [Z01CL002115] Funding Source: NIH RePORTER
CR BACON KB, 1995, SCIENCE, V269, P1727, DOI 10.1126/science.7569902
   BAGGIOLINI M, 1994, ADV IMMUNOL, V55, P97
   BENARD J, 1985, CANCER RES, V45, P4970
   Butcher EC, 1996, SCIENCE, V272, P60, DOI 10.1126/science.272.5258.60
   Campbell JJ, 1998, J CELL BIOL, V141, P1053, DOI 10.1083/jcb.141.4.1053
   Campbell JJ, 2000, CURR OPIN IMMUNOL, V12, P336, DOI 10.1016/S0952-7915(00)00096-0
   CHUNTHARAPAI A, 1994, J IMMUNOL, V153, P5682
   Clay TM, 1999, J IMMUNOL, V163, P507
   COHEN PJ, 1987, AM J PATHOL, V129, P208
   COLE DJ, 1994, CANCER IMMUNOL IMMUN, V38, P299, DOI 10.1007/s002620050069
   Davis MM, 1998, ANNU REV IMMUNOL, V16, P523, DOI 10.1146/annurev.immunol.16.1.523
   Farber JM, 1997, J LEUKOCYTE BIOL, V61, P246
   Foxman EF, 1999, J CELL BIOL, V147, P577, DOI 10.1083/jcb.147.3.577
   GERMAIN RN, 1994, CELL, V76, P287, DOI 10.1016/0092-8674(94)90336-0
   Guirouilh J, 2001, J HEPATOL, V34, P78, DOI 10.1016/S0168-8278(00)00014-3
   Haghnegahdar H, 2000, J LEUKOCYTE BIOL, V67, P53
   HWU P, 1993, J EXP MED, V178, P361, DOI 10.1084/jem.178.1.361
   Jin L, 1997, CANCER, V79, P749, DOI 10.1002/(SICI)1097-0142(19970215)79:4<749::AID-CNCR12>3.0.CO;2-#
   Kershaw MH, 2000, HUM GENE THER, V11, P2445, DOI 10.1089/10430340050207939
   KOZAK SL, 1990, J VIROL, V64, P3500, DOI 10.1128/JVI.64.7.3500-3508.1990
   Kurt RA, 2001, CELL IMMUNOL, V207, P81, DOI 10.1006/cimm.2000.1754
   Locati M, 1999, ANNU REV MED, V50, P425, DOI 10.1146/annurev.med.50.1.425
   Loetscher M, 1996, J EXP MED, V184, P963, DOI 10.1084/jem.184.3.963
   Loukinova E, 2000, ONCOGENE, V19, P3477, DOI 10.1038/sj.onc.1203687
   Luan J, 1997, J LEUKOCYTE BIOL, V62, P588
   MILLER AD, 1991, J VIROL, V65, P2220, DOI 10.1128/JVI.65.5.2220-2224.1991
   MILLER AD, 1986, MOL CELL BIOL, V6, P2895, DOI 10.1128/MCB.6.8.2895
   Mrowietz U, 1999, BRIT J CANCER, V79, P1025, DOI 10.1038/sj.bjc.6690164
   MURPHY PM, 1991, SCIENCE, V253, P1280, DOI 10.1126/science.1891716
   Negus RPM, 1997, AM J PATHOL, V150, P1723
   Ogawa M, 1997, CANCER RES, V57, P2216
   OLIVEIRA IC, 1992, P NATL ACAD SCI USA, V89, P9049, DOI 10.1073/pnas.89.19.9049
   Peng LM, 1997, CANCER RES, V57, P4849
   POCKAJ BA, 1994, CANCER, V73, P1731, DOI 10.1002/1097-0142(19940315)73:6<1731::AID-CNCR2820730630>3.0.CO;2-H
   RICHMOND A, 1988, J CELL BIOCHEM, V36, P185, DOI 10.1002/jcb.240360209
   RUBIN JT, 1989, CANCER RES, V49, P7086
   RUTLEDGE BJ, 1995, J IMMUNOL, V155, P4838
   Sallusto F, 2000, ANNU REV IMMUNOL, V18, P593, DOI 10.1146/annurev.immunol.18.1.593
   SCHADENDORF D, 1993, J IMMUNOL, V151, P2667
   Tani K, 1998, EUR J IMMUNOL, V28, P502, DOI 10.1002/(SICI)1521-4141(199802)28:02<502::AID-IMMU502>3.0.CO;2-5
   TREISMAN J, 1995, BLOOD, V85, P139, DOI 10.1182/blood.V85.1.139.bloodjournal851139
   Vaday GG, 2001, J LEUKOCYTE BIOL, V69, P885
   VANDAMME J, 1992, J EXP MED, V176, P59, DOI 10.1084/jem.176.1.59
   Wang E, 2000, NAT BIOTECHNOL, V18, P457
   Yoong KF, 1999, HEPATOLOGY, V30, P100, DOI 10.1002/hep.510300147
   YOSHIMURA T, 1989, J EXP MED, V169, P1449, DOI 10.1084/jem.169.4.1449
   ZACHARIAE COC, 1990, J EXP MED, V171, P2177, DOI 10.1084/jem.171.6.2177
NR 47
TC 182
Z9 188
U1 0
U2 9
PU MARY ANN LIEBERT, INC
PI NEW ROCHELLE
PA 140 HUGUENOT STREET, 3RD FL, NEW ROCHELLE, NY 10801 USA
SN 1043-0342
EI 1557-7422
J9 HUM GENE THER
JI Hum. Gene Ther.
PD NOV
PY 2002
VL 13
IS 16
BP 1971
EP 1980
DI 10.1089/10430340260355374
PG 10
WC Biotechnology & Applied Microbiology; Genetics & Heredity; Medicine,
   Research & Experimental
SC Biotechnology & Applied Microbiology; Genetics & Heredity; Research &
   Experimental Medicine
GA 766CL
UT WOS:000188327800005
PM 12427307
DA 2021-05-03
ER

PT J
AU Odaka, M
   Wiewrodt, R
   DeLong, PA
   Tanaka, T
   Zhang, Y
   Kaiser, LR
   Albelda, SM
AF Odaka, M
   Wiewrodt, R
   DeLong, PA
   Tanaka, T
   Zhang, Y
   Kaiser, LR
   Albelda, SM
TI Analysis of the immunologic response generated by Ad.IFN-beta during
   successful intraperitoneal tumor gene therapy
SO MOLECULAR THERAPY
LA English
DT Article
DE cancer gene therapy; immunotherapy; cytokines; mesothelioma; adenovirus;
   interferon
ID NATURAL-KILLER-CELLS; INTERFERON-BETA; IN-VIVO; ALPHA; MODELS; MURINE;
   MICE; METASTASIS; EXPRESSION; INDUCTION
AB One promising therapeutic approach to intracavitary tumors, such as malignant mesothelioma and ovarian cancer, is immuno-gene therapy. In a previous study, intraperitoneal (i.p.) instillation of an adenoviral vector encoding the mouse interferon-beta gene (Ad.muiFN-beta) was shown to eradicate established mesothelioma tumors in the peritoneal cavity of immune competent, but not immunodeficient mice. The goal of this study was to understand more completely the kinetics and mechanisms of this immune-mediated response. Two days after a single intraperitoneal (i.p.) injection of Ad.muIFN-beta into BALB/c mice with established tumors, the response in the peritoneum was characterized by an influx of activated natural killer (NK) cells, polymorphonuclear (PMN) cells, and macrophages with minimal infiltration into the tumor nodules. However, depletion of PMN or NK cells after Ad.IFN-beta treatment had only minimal effects. At later time points (up to 10 days after Ad.IFN-beta i.p.), a large influx of CD4(+) and activated CD8(+) T cells was present in the peritoneal fluid and within the tumor nodules. The CD8(+) T cells had cytolytic activity, and adoptive transfer of peritoneal exudate cells (obtained by peritoneal lavage) resulted in effective tumor cell killing. Antitumor effects of Ad.IFN-beta may be different in different tumor types or in different anatomic locations. However, these results demonstrate that tumor-specific CD4(+) and CD8(+) T cells are the key effector cells for tumor eradication in this model.
C1 Univ Penn, Thorac Oncol Res Lab, Med Ctr, Philadelphia, PA 19104 USA.
   Univ Penn, Dept Surg, Med Ctr, Philadelphia, PA 19104 USA.
   Univ Penn, Div Pulm Allergy & Crit Care Med, Med Ctr, Dept Med, Philadelphia, PA 19104 USA.
   Univ Penn, Inst Human Gene Therapy, Med Ctr, Philadelphia, PA 19104 USA.
RP Albelda, SM (corresponding author), Univ Penn, Thorac Oncol Res Lab, Med Ctr, Philadelphia, PA 19104 USA.
RI Kaiser, Larry/L-7940-2019
FU NATIONAL CANCER INSTITUTEUnited States Department of Health & Human
   ServicesNational Institutes of Health (NIH) - USANIH National Cancer
   Institute (NCI) [P50CA083638] Funding Source: NIH RePORTER; NCI NIH
   HHSUnited States Department of Health & Human ServicesNational
   Institutes of Health (NIH) - USANIH National Cancer Institute (NCI)
   [P50-CA-83638] Funding Source: Medline; PHS HHSUnited States Department
   of Health & Human ServicesUnited States Public Health Service [P01
   66726] Funding Source: Medline
CR Biron CA, 1999, ANNU REV IMMUNOL, V17, P189, DOI 10.1146/annurev.immunol.17.1.189
   Biron CA, 2001, IMMUNITY, V14, P661, DOI 10.1016/S1074-7613(01)00154-6
   BREM H, 1993, J PEDIATR SURG, V28, P1253, DOI 10.1016/S0022-3468(05)80308-2
   BYRNES AA, 2001, IMMUNITY, V31, P2026
   DICARLO, 2001, BLOOD, V97, P339
   Ferrantini M, 2000, SEMIN CANCER BIOL, V10, P145, DOI 10.1006/scbi.2000.0333
   Hall GL, 1997, TRENDS NEUROSCI, V20, P63, DOI 10.1016/S0166-2236(96)10071-0
   Hernberg M, 1999, J IMMUNOTHER, V22, P145, DOI 10.1097/00002371-199903000-00006
   Imboden M, 2001, CANCER RES, V61, P1500
   KIESSLING R, 1975, EUR J IMMUNOL, V5, P112, DOI 10.1002/eji.1830050208
   Lanuti M, 2000, CANCER RES, V60, P2955
   Marrack P, 1999, J EXP MED, V189, P521, DOI 10.1084/jem.189.3.521
   Neumann AU, 1998, SCIENCE, V282, P103, DOI 10.1126/science.282.5386.103
   Odaka M, 2001, CANCER RES, V61, P6201
   Pfeffer LM, 1998, CANCER RES, V58, P2489
   Qin XQ, 1998, P NATL ACAD SCI USA, V95, P14411, DOI 10.1073/pnas.95.24.14411
   Qin XQ, 2001, MOL THER, V4, P356, DOI 10.1006/mthe.2001.0464
   Sanford MA, 2001, HUM GENE THER, V12, P1485, DOI 10.1089/10430340152480221
   SEN GC, 1992, J BIOL CHEM, V267, P5017
   SINGH RK, 1995, P NATL ACAD SCI USA, V92, P4562, DOI 10.1073/pnas.92.10.4562
   Sterman DH, 1999, CHEST, V116, P504, DOI 10.1378/chest.116.2.504
   Tada H, 2001, J CLIN INVEST, V108, P83, DOI 10.1172/JCI200109841
   Tough DF, 1996, SCIENCE, V272, P1947, DOI 10.1126/science.272.5270.1947
   Wang BL, 2001, CANCER RES, V61, P71
   WELSKIRCH LM, 2001, CLIN IMMUNOL, V98, P346
   Xie KP, 1997, CLIN CANCER RES, V3, P2283
   Zhang Y, 2001, MOL THER, V3, P697, DOI 10.1006/mthe.2001.0329
NR 27
TC 36
Z9 37
U1 0
U2 1
PU ACADEMIC PRESS INC ELSEVIER SCIENCE
PI SAN DIEGO
PA 525 B ST, STE 1900, SAN DIEGO, CA 92101-4495 USA
SN 1525-0016
J9 MOL THER
JI Mol. Ther.
PD AUG
PY 2002
VL 6
IS 2
BP 210
EP 218
DI 10.1006/mthe.2002.0656
PG 9
WC Biotechnology & Applied Microbiology; Genetics & Heredity; Medicine,
   Research & Experimental
SC Biotechnology & Applied Microbiology; Genetics & Heredity; Research &
   Experimental Medicine
GA 582TX
UT WOS:000177368200013
PM 12161187
OA Other Gold
DA 2021-05-03
ER

PT J
AU Chiriva-Internati, M
   Wang, ZQ
   Salati, E
   Timmins, P
   Lim, SH
AF Chiriva-Internati, M
   Wang, ZQ
   Salati, E
   Timmins, P
   Lim, SH
TI Tumor vaccine for ovarian carcinoma targeting sperm protein 17
SO CANCER
LA English
DT Article
DE ovarian carcinoma; sperm protein 17 (Sp17); tumor vaccines; cytotoxic
   T-lymphocytes (CTLs)
ID MULTIPLE-MYELOMA; SP17; LOCALIZATION; SEQUENCE; CANCER
AB BACKGROUND. The authors previously identified sperm protein 17 (Sp17) as being expressed in patients with multiple myeloma. The restricted expression of Sp17 in normal tissue makes it an ideal target for tumor vaccine. In the current study, the authors extended their research to include ovarian carcinoma.
   METHODS, A pair of sequence specific primers was used in reverse transcriptase-polymerase chain reaction to determine the gene expression of Sp17. A recombinant Sp17 protein was used with monocyte-derived dendritic cells and autologous peripheral blood mononuclear cells to generate Sp17 specific cytotoxic T-lymphocyles (CTLs). The successful generation of Sp17 specific CTLs was confirmed using standard (51)chromium-release assays.
   RESULTS. Sp17 was found to be expressed in the primary tumor cells from 70% of the patients with ovarian carcinoma. Human leukocyte antigen (HLA) class I-restricted Sp17 specific CTLs were generated successfully from the peripheral blood of three patients with ovarian carcinoma at the time of disease presentation. These CTLs were able to lyse autologous Epstein-Barr virus-transformed lymphoblastoid cells in a Sp17-dependent manner. Target lysis was HLA class I-dependent and could be blocked by antibodies against monomorphic HLA class I but not HLA class II molecules. The CTLs also lysed Sp17-positive autologous tumor cells, suggesting that Sp17 is processed and presented in association with the HLA class I molecules in Sp17-positive tumor cells in a concentration and configuration that could be recognized by recombinant protein-primed CTLs. Tumor cell killing by the CTLs appeared to be mediated through the perform pathway. Flow cytometric analysis of the CTLs indicated that they predominantly were CD8 in phenotype and produced interferon-gamma and scant amounts of interleukin-4.
   CONCLUSIONS. The results of the cur-rent study suggest the potential of Sp17 as a target for immunotherapy in patients with ovarian carcinoma. (C) 2002 American Cancer Society.
C1 Don & Sybil Harrington Canc Ctr, Amarillo, TX 79106 USA.
   Texas Tech Univ, Sch Med, Div Hematol & Oncol, Amarillo, TX USA.
RP Lim, SH (corresponding author), Don & Sybil Harrington Canc Ctr, 1500 Wallace Blvd, Amarillo, TX 79106 USA.
EM slim@harringtoncc.org
FU NCI NIH HHSUnited States Department of Health & Human ServicesNational
   Institutes of Health (NIH) - USANIH National Cancer Institute (NCI) [R01
   CA88434-01] Funding Source: Medline; NATIONAL CANCER INSTITUTEUnited
   States Department of Health & Human ServicesNational Institutes of
   Health (NIH) - USANIH National Cancer Institute (NCI) [R01CA088434]
   Funding Source: NIH RePORTER
CR BRONSON R, 1984, FERTIL STERIL, V42, P171
   Chiriva-Internati M, 2001, EUR J IMMUNOL, V31, P2277, DOI 10.1002/1521-4141(200108)31:8<2277::AID-IMMU2277>3.0.CO;2-Z
   HJORT T, 1988, HUM REPROD, V3, P59, DOI 10.1093/oxfordjournals.humrep.a136652
   KONG M, 1995, BIOL REPROD, V53, P579, DOI 10.1095/biolreprod53.3.579
   Lea IA, 1997, FERTIL STERIL, V67, P355, DOI 10.1016/S0015-0282(97)81923-1
   Lea IA, 1996, BBA-GENE STRUCT EXPR, V1307, P263, DOI 10.1016/0167-4781(96)00077-2
   Lim SH, 2001, BLOOD, V97, P1508, DOI 10.1182/blood.V97.5.1508
   OLDS LJ, 1998, J EXP MED, V187, P1163
   ORAND MG, 1979, J IMMUNOL, V122, P1248
   ORAND MG, 1982, BIOL REPROD, V27, P713, DOI 10.1095/biolreprod27.3.713
   RICHARDSON RT, 1994, DEV BIOL, V165, P688, DOI 10.1006/dbio.1994.1285
   Santin AD, 1999, J VIROL, V73, P5402, DOI 10.1128/JVI.73.7.5402-5410.1999
   TortoleroLuna G, 1995, J CELL BIOCHEM, P200
NR 13
TC 50
Z9 58
U1 0
U2 0
PU WILEY
PI HOBOKEN
PA 111 RIVER ST, HOBOKEN 07030-5774, NJ USA
SN 0008-543X
EI 1097-0142
J9 CANCER-AM CANCER SOC
JI Cancer
PD MAY 1
PY 2002
VL 94
IS 9
BP 2447
EP 2453
DI 10.1002/cncr.10506
PG 7
WC Oncology
SC Oncology
GA 547AQ
UT WOS:000175310200017
PM 12015770
OA Bronze
DA 2021-05-03
ER

PT J
AU Grenier, J
   Ringhoffer, M
   Taniguchi, M
   Schmitt, A
   Kirchner, D
   Krahn, G
   Heilmann, V
   Gschwend, J
   Bergmann, L
   Dohner, H
   Schmitt, M
AF Grenier, J
   Ringhoffer, M
   Taniguchi, M
   Schmitt, A
   Kirchner, D
   Krahn, G
   Heilmann, V
   Gschwend, J
   Bergmann, L
   Dohner, H
   Schmitt, M
TI Receptor for hyaluronan acid-mediated motility (RHAMM) is a new
   immunogenic leukemia-associated antigen in acute and chronic myeloid
   leukemia
SO EXPERIMENTAL HEMATOLOGY
LA English
DT Article
ID CHRONIC MYELOGENOUS LEUKEMIA; HUMORAL IMMUNE-RESPONSE; CYTOTOXIC
   T-LYMPHOCYTES; RENAL-CELL CARCINOMA; WT1 MESSENGER-RNA; BINDING DOMAINS;
   TUMOR-ANTIGEN; EXPRESSION; IDENTIFICATION; OVEREXPRESSION
AB Objective. Identification of leukemia-associated antigens (LAA) eliciting an immune response in patients is a prerequisite for specific immunotherapy of leukemias. To identify new LAA, we used the method of serologic screening of cDNA expression libraries (SEREX).
   Matetials and Methods. A SEREX library of the cell line K562 was subjected to allogeneic screening with sera from patients with acute myeloid leukemia (AML) or chronic myeloid leukemia (CML) vs sera from healthy volunteers.
   Results. The receptor for hyaluronan acid-mediated motility (RHAMM) involved in cell growth and metastasis was identified as a new LAA. Serologic responses to RHAMM were observed in patients with AML (42%), CML (31%), melanoma (83%), renal cell carcinoma (40%), breast cancer (67%), and ovarian carcinoma (50%), but not in HV or patients with autoimmune diseases. RHAMM mRNA was detectable in peripheral blood mononuclear cells (PBMN) of 60% of newly diagnosed AML patients. Western blotting stained positive for RHAMM protein in 70% of AML patients. mRNA expression of RHAMM also was found in patients with CML (40%), renal cell carcinoma (73%), breast carcinoma (60%), and ovarian carcinoma (50%). In melanoma, RHAMM mRNA expression was detected in metastases (80%) but not in primary tumors. RHAMM is differentially expressed: significant mRNA expression was not found in normal tissues, except from testis, placenta, and thymus, or in PBMN- and CD34-separated cell samples of healthy volunteers.
   Conclusions. RHAMM is an immunogenic antigen in leukemias and solid tumors and might be a potential target structure for cellular immunotherapies and antibody therapies. (C) 2002 International Society for Experimental Hematology. Published by Elsevier Science Inc.
C1 Univ Ulm, Dept Internal Med 3, D-89070 Ulm, Germany.
   Univ Ulm, Dept Transfus Med, D-89070 Ulm, Germany.
   Univ Ulm, Dept Dermatol, D-89070 Ulm, Germany.
   Univ Ulm, Dept Gynecol & Obstet, D-89070 Ulm, Germany.
   Univ Ulm, Dept Urol, D-89070 Ulm, Germany.
RP Schmitt, M (corresponding author), Univ Ulm, Dept Internal Med 3, Robert Koch Str 8, D-89070 Ulm, Germany.
RI Dohner, Hartmut/C-8933-2016
OI Dohner, Hartmut/0000-0003-2116-5536
CR Assmann V, 1996, CLIN CANCER RES, V2, P1607
   Bergmann L, 1997, BLOOD, V90, P1217, DOI 10.1182/blood.V90.3.1217.1217_1217_1225
   Bieche I, 1999, CANCER RES, V59, P2759
   CASSILETH PA, 1992, BLOOD, V79, P1924
   CHEN YT, 2000, PRINCIPLES PRACTICE, P557
   CHOMCZYNSKI P, 1987, ANAL BIOCHEM, V162, P156, DOI 10.1016/0003-2697(87)90021-2
   Choudhury A, 1999, BLOOD, V93, P780, DOI 10.1182/blood.V93.3.780.403k37_780_786
   Crainie M, 1999, BLOOD, V93, P1684, DOI 10.1182/blood.V93.5.1684.405k22_1684_1696
   DENGLER R, 1995, BRIT J HAEMATOL, V89, P250, DOI 10.1111/j.1365-2141.1995.tb03297.x
   Eichmuller S, 2001, P NATL ACAD SCI USA, V98, P629, DOI 10.1073/pnas.021386498
   Foa R, 1990, Leuk Lymphoma, V1, P113, DOI 10.3109/10428199009042467
   Greiner J, 2000, EXP HEMATOL, V28, P1413, DOI 10.1016/S0301-472X(00)00550-6
   HALL CL, 1995, CELL, V82, P19, DOI 10.1016/0092-8674(95)90048-9
   HAMANN KJ, 1995, J IMMUNOL, V154, P4073
   Ikeda H, 1997, IMMUNITY, V6, P199, DOI 10.1016/S1074-7613(00)80426-4
   Itoh M, 1999, INT J ONCOL, V14, P703
   Jager E, 1998, J EXP MED, V187, P265, DOI 10.1084/jem.187.2.265
   JAHN B, 1995, LEUKEMIA RES, V19, P73, DOI 10.1016/0145-2126(94)00119-U
   Kessler JH, 2001, J EXP MED, V193, P73, DOI 10.1084/jem.193.1.73
   KOLB HJ, 1995, BLOOD, V86, P2041, DOI 10.1182/blood.V86.5.2041.bloodjournal8652041
   KOLB HJ, 1990, BLOOD, V76, P2462, DOI 10.1182/blood.V76.12.2462.2462
   Ling M, 1998, BLOOD, V92, P4764, DOI 10.1182/blood.V92.12.4764.424k03_4764_4770
   Maurer U, 1997, BLOOD, V90, P4230, DOI 10.1182/blood.V90.10.4230
   Molldrem J, 1996, BLOOD, V88, P2450, DOI 10.1182/blood.V88.7.2450.bloodjournal8872450
   Molldrem JJ, 1999, CANCER RES, V59, P2675
   Neumann E, 1998, CANCER RES, V58, P4090
   Oka Y, 2000, J IMMUNOL, V164, P1873, DOI 10.4049/jimmunol.164.4.1873
   PHILLIPS GL, 1991, BLOOD, V77, P1429
   PILARSKI LM, 1994, LEUKEMIA LYMPHOMA, V14, P363, DOI 10.3109/10428199409049691
   PORTER DL, 1994, NEW ENGL J MED, V330, P100, DOI 10.1056/NEJM199401133300204
   SAHIN U, 1995, P NATL ACAD SCI USA, V92, P11810, DOI 10.1073/pnas.92.25.11810
   Sahin U, 1997, CURR OPIN IMMUNOL, V9, P709, DOI 10.1016/S0952-7915(97)80053-2
   Savani RC, 2001, J BIOL CHEM, V276, P36770, DOI 10.1074/jbc.M102273200
   Scanlan MJ, 1998, INT J CANCER, V76, P652, DOI 10.1002/(SICI)1097-0215(19980529)76:5<652::AID-IJC7>3.3.CO;2-9
   Scanlan MJ, 1999, INT J CANCER, V83, P456, DOI 10.1002/(SICI)1097-0215(19991112)83:4<456::AID-IJC4>3.3.CO;2-X
   SCANLAN MJ, 2000, CANC IMMUNITY, V1, P4
   SHERMAN L, 1994, CURR OPIN CELL BIOL, V6, P726, DOI 10.1016/0955-0674(94)90100-7
   SPICER AP, 1995, GENOMICS, V30, P115, DOI 10.1006/geno.1995.0022
   TEDER P, 1995, CANCER RES, V55, P3908
   Till KJ, 1999, CANCER RES, V59, P4419
   TURLEY EA, 1993, BLOOD, V81, P446
   van Baren N, 1998, BRIT J HAEMATOL, V102, P1376
   Wang C, 1996, GENE, V174, P299, DOI 10.1016/0378-1119(96)00080-7
   Wang C, 1998, CLIN CANCER RES, V4, P567
   Wu CJ, 2000, J CLIN INVEST, V106, P705, DOI 10.1172/JCI10196
   YANG BH, 1993, J BIOL CHEM, V268, P8617
   Yang XF, 2001, P NATL ACAD SCI USA, V98, P7492, DOI 10.1073/pnas.131590998
   ZITTOUN RA, 1995, NEW ENGL J MED, V332, P217, DOI 10.1056/NEJM199501263320403
   SEREX DATABASE
NR 49
TC 109
Z9 111
U1 0
U2 1
PU ELSEVIER SCIENCE INC
PI NEW YORK
PA 360 PARK AVE SOUTH, NEW YORK, NY 10010-1710 USA
SN 0301-472X
J9 EXP HEMATOL
JI Exp. Hematol.
PD SEP
PY 2002
VL 30
IS 9
BP 1029
EP 1035
AR PII S0301-472X(02)00874-3
DI 10.1016/S0301-472X(02)00874-3
PG 7
WC Hematology; Medicine, Research & Experimental
SC Hematology; Research & Experimental Medicine
GA 596FH
UT WOS:000178153200007
PM 12225794
DA 2021-05-03
ER

PT J
AU Perez, SA
   Sotiropoulou, PA
   Sotiriadou, NN
   Mamalaki, A
   Gritzapis, AD
   Echner, H
   Voelter, W
   Pawelec, G
   Papamichail, M
   Baxevanis, CN
AF Perez, SA
   Sotiropoulou, PA
   Sotiriadou, NN
   Mamalaki, A
   Gritzapis, AD
   Echner, H
   Voelter, W
   Pawelec, G
   Papamichail, M
   Baxevanis, CN
TI HER-2/neu-derived peptide 884-899 is expressed by human breast,
   colorectal and pancreatic adenocarcinomas and is recognized by
   in-vitro-induced specific CD4(+) T cell clones
SO CANCER IMMUNOLOGY IMMUNOTHERAPY
LA English
DT Article
DE CD4(+) T cell clones; HER-2/neu peptide; antigen presentation; TCRBV
   phenotype; cancer patients
ID CANCER VACCINE DEVELOPMENT; TUMOR-ASSOCIATED ANTIGENS; OVARIAN-CANCER;
   HLA-DR; MONOCLONAL-ANTIBODY; OPTIMAL INDUCTION; AUTOLOGOUS TUMOR;
   DENDRITIC CELLS; HER-2 PEPTIDES; LYMPHOCYTES
AB HER-2/neu peptides recognized in the context of HLA-DR molecules by CD4(+) Th lymphocytes on antigen-presenting cells have been identified. In this report, we demonstrate for the first time that HER-2/neu helper epitopes are also expressed on the surface of metastatic breast, colorectal and pancreatic carcinomas. Peripheral blood mononuclear cells from an HLA-DR4 healthy donor were used to induce HER-2/neu peptide-specific CD4(+) T cell clones by in vitro immunization with HER-2/neu peptide (884-899)-pulsed autologous dendritic cells (DCs). Strong proliferation and significant levels of IFN-gamma were induced by the CD4(+) T cell clones in response to specific stimulation with autologous DCs loaded with HER-2(884-899). Furthermore, these clones also recognized HER-2/neu(+) tumor cell lines, and tumor cells from breast, colorectal and pancreatic adenocarcinomas induced to express HLA-DR4, but also the HLA-DR4(+) melanoma cell line FM3 transfected to express HER-2/neu. The recognition of tumor cells was strongly inhibited by an anti-HLA-DR mAb. Taken altogether, we provide novel information for the role of HER-2(884-899) as a naturally processed epitope expressed by breast, colorectal and pancreatic carcinomas and the capacity of HER-2/neu protein to follow the endogenous class II processing pathway. Our results suggest that HER-2(884-899) might be attractive for broadly applicable vaccines and may prove useful for adoptive immunotherapy designed for breast, colorectal and pancreatic carcinomas.
C1 St Savas Canc Hosp, Canc Immunol & Immunotherapy Ctr, Athens 11522, Greece.
   Hellenic Pasteur Inst, Dept Biochem, Athens, Greece.
   Univ Tubingen, Inst Physiol Chem, Phys Biochem Abt, D-7400 Tubingen, Germany.
   Univ Tubingen, Sect Transplantat Immunol, TATI Grp, D-7400 Tubingen, Germany.
RP Papamichail, M (corresponding author), St Savas Canc Hosp, Canc Immunol & Immunotherapy Ctr, 171 Alexandras Ave, Athens 11522, Greece.
RI GRITZAPIS, ANGELOS/AAG-9225-2019; Pawelec, Graham/H-2713-2019
OI Pawelec, Graham/0000-0002-3600-0163
CR Abrams SI, 1996, EUR J IMMUNOL, V26, P435, DOI 10.1002/eji.1830260225
   Anderson RW, 2000, CANCER IMMUNOL IMMUN, V49, P459, DOI 10.1007/s002620000143
   Baxevanis CN, 1999, CANCER IMMUNOL IMMUN, V48, P71, DOI 10.1007/s002620050550
   Baxevanis CN, 2000, J IMMUNOL, V164, P3902, DOI 10.4049/jimmunol.164.7.3902
   Bennett SRM, 1998, NATURE, V393, P478
   Brossart P, 1998, CANCER RES, V58, P732
   Chaux P, 1999, J EXP MED, V189, P767, DOI 10.1084/jem.189.5.767
   CHEN PW, 1993, J IMMUNOL, V151, P244
   Disis ML, 1999, CLIN CANCER RES, V5, P1289
   DISIS ML, 1994, CANCER RES, V54, P16
   DISIS ML, 1994, CANCER RES, V54, P1071
   Doherty DG, 1998, J IMMUNOL, V161, P3527
   Fisk B, 1997, ANTICANCER RES, V17, P45
   FISK B, 1995, J EXP MED, V181, P2109, DOI 10.1084/jem.181.6.2109
   Geuze HJ, 1998, IMMUNOL TODAY, V19, P282, DOI 10.1016/S0167-5699(98)01269-9
   Halder T, 1997, CANCER RES, V57, P3238
   Hung K, 1998, J EXP MED, V188, P2357, DOI 10.1084/jem.188.12.2357
   Hung MC, 1999, SEMIN ONCOL, V26, P51
   KNUTSON KL, 1999, P AM ASSOC CANC RES, V40, P3796
   Kobayashi H, 2000, CANCER RES, V60, P5228
   Levine BL, 1997, J IMMUNOL, V159, P5921
   LINEHAN DC, 1995, J IMMUNOL, V155, P4486
   Manici S, 1999, J EXP MED, V189, P871, DOI 10.1084/jem.189.5.871
   Maxwell-Armstrong CA, 1998, BRIT J SURG, V85, P149
   Nestle FO, 1998, NAT MED, V4, P328, DOI 10.1038/nm0398-328
   Ossendorp F, 1998, J EXP MED, V187, P693, DOI 10.1084/jem.187.5.693
   Pawelec G, 1999, CRIT REV ONCOGENESIS, V10, P83
   Peiper M, 1997, EUR J IMMUNOL, V27, P1115, DOI 10.1002/eji.1830270511
   Ridge JP, 1998, NATURE, V393, P474, DOI 10.1038/30989
   Rosenberg SA, 1998, NAT MED, V4, P321, DOI 10.1038/nm0398-321
   Schoenberger SP, 1998, NATURE, V393, P480, DOI 10.1038/31002
   Schultz ES, 2000, CANCER RES, V60, P6272
   Slamon DJ, 2001, NEW ENGL J MED, V344, P783, DOI 10.1056/NEJM200103153441101
   Toes REM, 1999, J EXP MED, V189, P753, DOI 10.1084/jem.189.5.753
   Tuttle TM, 1998, CLIN CANCER RES, V4, P2015
   Wang RF, 1999, J MOL MED, V77, P640, DOI 10.1007/s001099900042
   Wang RF, 1999, IMMUNOL REV, V170, P85, DOI 10.1111/j.1600-065X.1999.tb01331.x
   Wang SQ, 1999, J IMMUNOL, V163, P5820
   YAMANAKA Y, 1993, HUM PATHOL, V24, P1127, DOI 10.1016/0046-8177(93)90194-L
   YOSHIMURA A, 1993, J IMMUNOL, V150, P4900
   YOSHINO I, 1994, CANCER RES, V54, P3387
   You ZY, 2001, CANCER RES, V61, P197
NR 42
TC 43
Z9 43
U1 0
U2 4
PU SPRINGER-VERLAG
PI NEW YORK
PA 175 FIFTH AVE, NEW YORK, NY 10010 USA
SN 0340-7004
J9 CANCER IMMUNOL IMMUN
JI Cancer Immunol. Immunother.
PD JAN
PY 2002
VL 50
IS 11
BP 615
EP 624
DI 10.1007/s002620100225
PG 10
WC Oncology; Immunology
SC Oncology; Immunology
GA 516JL
UT WOS:000173550100005
PM 11807625
DA 2021-05-03
ER

PT J
AU Fuxius, S
   Mross, K
   Mansouri, K
   Unger, C
AF Fuxius, S
   Mross, K
   Mansouri, K
   Unger, C
TI Gemcitabine and interferon-alpha 2b in solid tumors: a phase I study in
   patients with advanced or metastatic non-small cell lung, ovarian,
   pancreatic or renal cancer
SO ANTI-CANCER DRUGS
LA English
DT Article
DE gemcitabine; immunotherapy; interferon; phase I; solid tumors
ID 2',2'-DIFLUORODEOXYCYTIDINE GEMCITABINE; CARCINOMA; TOXICITY;
   MANAGEMENT; EFFICACY; ALPHA
AB We performed a phase I study combining gemcitabine and interferon (IFN)-alpha2b in patients with advanced solid tumors to determine the maximum tolerated dose (MTD) and recommended doses for phase II trials. Five dose levels of gemcitabine (mg/m(2))/ IFN-alpha (x 10(6) IU) were planned: 500/5,1000/5,1000/7, 1000/10 and 1200/10. Gemcitabine was given once weekly and IFNalpha 3 x weekly for 3 consecutive weeks followed by 1 week of rest (28-day cycles). Between February 1997 and June 1999, 21 patients with advanced pancreatic (n=3), ovarian (n=1), renal (n=10) and non-small cell lung cancer (NSCLC; n=7) were enrolled. The MTD was reached at gemcitabine 1000 mg/m(2) and IFN-alpha7 x 10(6) IU, with two of three patients having dose-limiting toxicity (thrombocytopenia). The predominant hematologic toxicities (grade 3/4) were neutropenia and thrombocytopenia (13 and five patients, respectively). Three patients had moderate neutropenic fever and one had grade 4 AST/ALT; none required hospitalization. Of the 18 evaluable patients, responses included one partial response (NSCLC) and 10 stable diseases (eight renal cancer). We conclude that the recommended phase II study regimen is gemcitabine 1000 mg/m(2) and IFN-alpha 5 x 10(6) IU, every 28 days. The results, particularly those in metastatic renal carcinoma, are encouraging and worthy of further evaluation in phase II trials. [(C) 2002 Lippincott Williams Wilkins.].
C1 Univ Freiburg, Tumor Biol Ctr, D-79106 Freiburg, Germany.
   Lilly Deutschland, D-61350 Bad Homburg, Germany.
RP Fuxius, S (corresponding author), Univ Freiburg, Tumor Biol Ctr, Breisacherstr 117, D-79106 Freiburg, Germany.
CR Aapro MS, 1998, ANTI-CANCER DRUG, V9, P191, DOI 10.1097/00001813-199803000-00001
   ABBRUZZESE JL, 1991, J CLIN ONCOL, V9, P491, DOI 10.1200/JCO.1991.9.3.491
   [Anonymous], 1990, Pharmacol Toxicol, V67, P361
   ARTHUR CK, 1993, ACTA HAEMATOL-BASEL, V89, P15
   Carmichael J, 1998, BRIT J CANCER, V78, P21, DOI 10.1038/bjc.1998.750
   CATIMEL G, 1994, ANN ONCOL, V5, P543, DOI 10.1093/oxfordjournals.annonc.a058910
   DeMulder PHM, 1996, CANCER CHEMOTH PHARM, V37, P491, DOI 10.1007/s002800050417
   FALTYNEK CR, 1998, BIOFACTORS, V1, P227
   Fuxius S, 1999, ONKOLOGIE, V22, P146, DOI 10.1159/000026934
   Greenberg S B, 1987, Infect Dis Clin North Am, V1, P383
   HERTEL LW, 1988, J ORG CHEM, V53, P2406, DOI 10.1021/jo00246a002
   HICKS NJ, 1981, J CELL SCI, V49, P225
   KIRKWOOD JM, 1984, J CLIN ONCOL, V2, P336, DOI 10.1200/JCO.1984.2.4.336
   Kirste T, 1998, ONKOLOGIE, V21, P64, DOI 10.1159/000026778
   LeChevalier T, 1997, B CANCER, V84, P282
   Lund B, 1995, ANTI-CANCER DRUG, V6, P61, DOI 10.1097/00001813-199512006-00010
   Moore M, 1996, CANCER, V78, P633
   PESTKA S, 1987, ANNU REV BIOCHEM, V56, P727, DOI 10.1146/annurev.bi.56.070187.003455
   RODRIGUEZVILLANUEVA J, 1995, INT J CANCER, V61, P110, DOI 10.1002/ijc.2910610119
   Rohde D, 1998, INT J ONCOL, V12, P1367
   Rohde D, 1998, ONCOL REP, V5, P1555
   Rohde D, 1998, INT J ONCOL, V12, P1361
   Schiller JH, 2001, ONCOLOGY-BASEL, V61, P1, DOI 10.1159/000055385
   Seidman AD, 2001, ONCOLOGY-NY, V15, P11
   SPIEGEL RJ, 1989, UROLOGY, V34, P75, DOI 10.1016/0090-4295(89)90238-0
   TAYLOR JL, 1990, VIRUS RES, V15, P1, DOI 10.1016/0168-1702(90)90010-9
   VIAL T, 1994, DRUG SAFETY, V10, P115, DOI 10.2165/00002018-199410020-00003
   von der Maase H, 2001, SEMIN ONCOL, V28, P11, DOI 10.1053/sonc.2001.24369
NR 28
TC 8
Z9 8
U1 0
U2 0
PU LIPPINCOTT WILLIAMS & WILKINS
PI PHILADELPHIA
PA 530 WALNUT ST, PHILADELPHIA, PA 19106-3621 USA
SN 0959-4973
J9 ANTI-CANCER DRUG
JI Anti-Cancer Drugs
PD OCT
PY 2002
VL 13
IS 9
BP 899
EP 905
DI 10.1097/00001813-200210000-00001
PG 7
WC Oncology; Pharmacology & Pharmacy
SC Oncology; Pharmacology & Pharmacy
GA 618EM
UT WOS:000179405700001
PM 12394252
DA 2021-05-03
ER

PT J
AU Mulryan, K
   Ryan, MG
   Myers, KA
   Shaw, D
   Wang, W
   Kingsman, SM
   Stern, PL
   Carroll, MW
AF Mulryan, K
   Ryan, MG
   Myers, KA
   Shaw, D
   Wang, W
   Kingsman, SM
   Stern, PL
   Carroll, MW
TI Attenuated recombinant vaccinia virus expressing oncofetal antigen
   (tumor-associated antigen) 5T4 induces active therapy of established
   tumors
SO MOLECULAR CANCER THERAPEUTICS
LA English
DT Article
ID T-CELLS; TROPHOBLAST GLYCOPROTEIN; HIGH-AFFINITY; MICE; VECTOR;
   REQUIREMENT; VACCINATION; INDUCTION; CARCINOMA; MELANOMA
AB The human oncofetal antigen 5T4 (h5T4) is a transmembrane glycoprotein overexpressed by a wide spectrum of cancers, including colorectal, ovarian, and gastric, but with a limited normal tissue expression. Such properties make 5T4 an excellent putative target for cancer immunotherapy. The murine homologue of 5T4 (m5T4) has been cloned and characterized, which allows for the evaluation of immune intervention strategies in "self-antigen" in vivo tumor models. We have constructed recombinant vaccinia viruses based on the highly attenuated and modified vaccinia virus ankara (MVA strain), expressing h5T4 (MVA-h5T4), m5T4 (MVA-m5T4), and Escherichia coli LacZ (MVA-LacZ). Immunization of BALB/c and C57BL/6 mice with MVA-h5T4 and MVA-m5T4 constructs induced antibody responses to human and mouse 5T4, respectively. C57BL/6 and BALB/c mice vaccinated with MVA-h5T4 were challenged with syngeneic tumor line transfectants, B16 melanoma, and CT26 colorectal cells that express h5T4. MVA-h5T4-vaccinated mice showed significant tumor retardation compared with mice vaccinated with MVA-LacZ or PBS. In active treatment studies, inoculation with MVA-h5T4 was able to treat established CT26-h5T4 lung tumors and to a lesser extent B16.h5T4 s.c. tumors. Additionally, when C57BL/6 mice vaccinated with MVA-m5T4 were challenged with B16 cells expressing m5T4, resulting growth of the tumors was significantly retarded compared with control animals. Furthermore, mice vaccinated with MVA-m5T4 showed no signs of autoimmune toxicity. These data support the use of MVA-5T4 for tumor immunotherapy.
C1 Christie Hosp, Paterson Inst Canc Res, Canc Res United Kingdom Immunol Grp, Manchester M20 9BX, Lancs, England.
   Oxford Biomedica United Kingdom Ltd, Medawar Ctr, Oxford OX4 4GA, England.
RP Stern, PL (corresponding author), Christie Hosp, Paterson Inst Canc Res, Canc Res United Kingdom Immunol Grp, Manchester M20 9BX, Lancs, England.
EM pstern@picr.man.ac.uk; M.Carroll@oxfordbiomedica.co.uk
CR ADAMS M, 2000, CANC VACCINES IMMUNO, P237
   Becker C, 2001, NAT MED, V7, P1159, DOI 10.1038/nm1001-1159
   BRATTAIN MG, 1980, CANCER RES, V40, P2142
   BRIGHT RK, 1994, J IMMUNOL, V153, P2064
   Carroll MW, 1998, JNCI-J NATL CANCER I, V90, P1881, DOI 10.1093/jnci/90.24.1881
   Carroll MW, 1997, VIROLOGY, V238, P198, DOI 10.1006/viro.1997.8845
   Carroll MW, 1997, VACCINE, V15, P387, DOI 10.1016/S0264-410X(96)00195-8
   CARROLL MW, 2000, CANC VACCINES IMMUNO, P47
   Carsberg CJ, 1996, INT J CANCER, V68, P84, DOI 10.1002/(SICI)1097-0215(19960927)68:1<84::AID-IJC15>3.3.CO;2-P
   Diehl L, 2000, J MOL MED, V78, P363, DOI 10.1007/s001090000126
   Durbin AP, 1998, VACCINE, V16, P1324, DOI 10.1016/S0264-410X(98)00010-3
   EARL P, 1998, CURRENT PROTOCOL S43, V13
   FLEXNER C, 1997, VACCINES, P297
   Forsberg G, 2001, BRIT J CANCER, V85, P129, DOI 10.1054/bjoc.2001.1891
   Garrido F, 1997, IMMUNOL TODAY, V18, P89, DOI 10.1016/S0167-5699(96)10075-X
   He Z, 2000, VIROLOGY, V270, P146, DOI 10.1006/viro.2000.0271
   HOLE N, 1990, INT J CANCER, V45, P179, DOI 10.1002/ijc.2910450132
   HOLE N, 1988, BRIT J CANCER, V57, P239, DOI 10.1038/bjc.1988.53
   Jackson RJ, 1998, BIOL REPROD, V58, P152, DOI 10.1095/biolreprod58.1.152
   JONES H, 1990, BRIT J CANCER, V61, P96, DOI 10.1038/bjc.1990.21
   KAPLAN EL, 1958, J AM STAT ASSOC, V53, P457, DOI 10.2307/2281868
   Kerr PJ, 1999, BIOL REPROD, V61, P606, DOI 10.1095/biolreprod61.3.606
   King KW, 1999, BBA-GENE STRUCT EXPR, V1445, P257, DOI 10.1016/S0167-4781(99)00055-X
   Kwak LW, 1996, P NATL ACAD SCI USA, V93, P10972, DOI 10.1073/pnas.93.20.10972
   MAHNEL H, 1994, BERL MUNCH TIERARZTL, V107, P253
   MANN HB, 1947, ANN MATH STAT, V18, P50, DOI 10.1214/aoms/1177730491
   Mascher B, 1999, J IMMUNOL METHODS, V223, P115, DOI 10.1016/S0022-1759(98)00200-2
   Mendiratta SK, 2001, CANCER RES, V61, P859
   MEYER H, 1991, J GEN VIROL, V72, P1031, DOI 10.1099/0022-1317-72-5-1031
   MYERS KA, 1994, J BIOL CHEM, V269, P9319
   MYERS KA, 2002, IN PRESS CANC GENE T
   Ossendorp F, 1998, J EXP MED, V187, P693, DOI 10.1084/jem.187.5.693
   Overwijk WW, 1999, P NATL ACAD SCI USA, V96, P2982, DOI 10.1073/pnas.96.6.2982
   Overwijk WW, 1998, J EXP MED, V188, P277, DOI 10.1084/jem.188.2.277
   Ramirez JC, 2000, J VIROL, V74, P923, DOI 10.1128/JVI.74.2.923-933.2000
   Rees S, 1996, BIOTECHNIQUES, V20, P102
   Shaw DM, 2002, BIOCHEM J, V363, P137, DOI 10.1042/0264-6021:3630137
   Shaw DM, 2000, BBA-GEN SUBJECTS, V1524, P238, DOI 10.1016/S0304-4165(00)00165-3
   SNAPPER CM, 1992, J EXP MED, V175, P1367, DOI 10.1084/jem.175.5.1367
   Soares MM, 2001, J IMMUNOL, V166, P6555, DOI 10.4049/jimmunol.166.11.6555
   SOUTHALL PJ, 1990, BRIT J CANCER, V61, P89, DOI 10.1038/bjc.1990.20
   Starzynska T, 1998, EUR J GASTROEN HEPAT, V10, P479, DOI 10.1097/00042737-199806000-00008
   STARZYNSKA T, 1992, BRIT J CANCER, V66, P867, DOI 10.1038/bjc.1992.375
   STARZYNSKA T, 1994, BRIT J CANCER, V69, P899, DOI 10.1038/bjc.1994.173
   STERN P, 2000, CANC VACCINES IMMUNO, P286
   Sutmuller RPM, 2001, J EXP MED, V194, P823, DOI 10.1084/jem.194.6.823
   SUTTER G, 1992, P NATL ACAD SCI USA, V89, P10847, DOI 10.1073/pnas.89.22.10847
   Syrengelas AD, 1999, J IMMUNOL, V162, P4790
   Tartaglia J, 2001, VACCINE, V19, P2571, DOI 10.1016/S0264-410X(00)00491-6
   Tsuji K, 1997, J IMMUNOL, V159, P159
   van der Burg SH, 2001, VACCINE, V19, P3652, DOI 10.1016/S0264-410X(01)00086-X
   WINKELHAKE JL, 1976, JNCI-J NATL CANCER I, V56, P285, DOI 10.1093/jnci/56.2.285
   WOODS AM, BIOCH J, V366, P353
   WRIGLEY E, 1995, INT J GYNECOL CANCER, V5, P269, DOI 10.1046/j.1525-1438.1995.05040269.x
NR 54
TC 56
Z9 59
U1 0
U2 3
PU AMER ASSOC CANCER RESEARCH
PI PHILADELPHIA
PA 615 CHESTNUT ST, 17TH FLOOR, PHILADELPHIA, PA 19106-4404 USA
SN 1535-7163
EI 1538-8514
J9 MOL CANCER THER
JI Mol. Cancer Ther.
PD OCT
PY 2002
VL 1
IS 12
BP 1129
EP 1137
PG 9
WC Oncology
SC Oncology
GA 607BQ
UT WOS:000178770900018
PM 12481437
DA 2021-05-03
ER

PT J
AU Shoji, T
   Tanaka, F
   Yanagihara, K
   Inui, K
   Wada, H
AF Shoji, T
   Tanaka, F
   Yanagihara, K
   Inui, K
   Wada, H
TI Phase II study of repeated intrapleural chemotherapy using Implantable
   access system for management of malignant pleural effusion
SO CHEST
LA English
DT Article
DE implantable access system; intrapleural chemotherapy; malignant pleural
   effusion
ID LUNG-CANCER; INTRAPERITONEAL CHEMOTHERAPY; OVARIAN-CANCER; PLEURODESIS;
   CATHETER; IMMUNOTHERAPY; DOXORUBICIN; CARCINOMA; PORTS
AB Study objective: To examine the effectiveness of :repeated intrapleural chemotherapy, using an implantable access system (INFUSE-A-PORT;: Horizon Medical Products; Manchester, GA) for the management of a malignant pleural effusion (MPE).
   Methods: Twenty-two patients with histologically proven MPEs (11 men and 11 women; mean age, 63.8 years; age range, 51 to 8 1 years; performance status, less than or equal to3) were enrolled in this study. There were 17 patients with MPEs resulting from primary lung cancer; of whom 7 had metastatic disease (stage IV), 3 had stage IIIB disease, and 7 had postoperative recurrences. Three patients had MPEs that were caused by mesothelioma, and two had MPEs caused by, breast cancer. Intrapleural catheters were placed by a video-assisted thoracoscopic procedure. The intrapleural administration of 5-fluorouracil (5-FU; 250 mg per body) and cisplatin (10 mg per body) using the implantable access system was performed biweekly at the outpatient clinic. Drainage of the MPEs through the port was performed only, when the patients had some manifestations that occurred due to increasing effusion.
   Results: The mean total administered doses of 5-FU and cisplatin were 3,290 and 124 mg, respectively. The mean follow-up period was 431 day's (range, 209 to 792 days). The median survival period was 403 days, and the longest survival period was 792 days. No treatment-related mortality, renal dysfunction, bone marrow suppression, or infection occurred. One patient experienced a hemothorax after eight instances of intrapleural administration. The port and the catheter were involved with the tumor in one patient.
   Conclusions: Repeated intrapleural chemotherapy using the implantable access system is useful and safe for patients with MPEs. In the future, prospective randomized studies will be necessary to compare the efficacy, of therapy for MPE using the implantable access system with that of pleurodesis.
C1 Kyoto Univ Hosp, Dept Thorac Surg, Sakyo Ku, Kyoto 6068397, Japan.
RP Wada, H (corresponding author), Kyoto Univ Hosp, Dept Thorac Surg, Sakyo Ku, 54 Shogoin Kawahara Cho, Kyoto 6068397, Japan.
CR ASTOUL P, 1993, CHEST, V103, P209, DOI 10.1378/chest.103.1.209
   BRANDNER P, 1994, ARTIF ORGANS, V18, P328, DOI 10.1111/j.1525-1594.1994.tb02207.x
   DRIESEN P, 1994, EUR RESPIR J, V7, P1889, DOI 10.1183/09031936.94.07101889
   FIGLIN R, 1994, CHEST, V106, pS363, DOI 10.1378/chest.106.6.363S
   IKE O, 1991, CHEST, V99, P911, DOI 10.1378/chest.99.4.911
   Light RW, 1997, LUNG, V175, P213, DOI 10.1007/PL00007568
   LUH KT, 1992, CANCER-AM CANCER SOC, V69, P674
   MALMSTROM H, 1994, GYNECOL ONCOL, V54, P27, DOI 10.1006/gyno.1994.1161
   MASUNO T, 1991, CANCER, V68, P1495, DOI 10.1002/1097-0142(19911001)68:7<1495::AID-CNCR2820680705>3.0.CO;2-6
   PFEIFLE CE, 1984, J CLIN ONCOL, V2, P1277, DOI 10.1200/JCO.1984.2.11.1277
   Putnam JB, 2000, ANN THORAC SURG, V69, P369, DOI 10.1016/S0003-4975(99)01482-4
   Putnam JB, 1999, CANCER, V86, P1992, DOI 10.1002/(SICI)1097-0142(19991115)86:10<1992::AID-CNCR16>3.3.CO;2-D
   Reed DN, 1999, AM J SURG, V177, P145, DOI 10.1016/S0002-9610(98)00321-3
   SANCHEZARMENGOL A, 1993, CHEST, V104, P1482, DOI 10.1378/chest.104.5.1482
   SCANLON KJ, 1986, P NATL ACAD SCI USA, V83, P8923, DOI 10.1073/pnas.83.23.8923
   Somerfield MR, 1997, J CLIN ONCOL, V15, P2996
   Wada H, 1996, J CLIN ONCOL, V14, P1048, DOI 10.1200/JCO.1996.14.4.1048
NR 17
TC 21
Z9 22
U1 0
U2 3
PU AMER COLL CHEST PHYSICIANS
PI NORTHBROOK
PA 3300 DUNDEE ROAD, NORTHBROOK, IL 60062-2348 USA
SN 0012-3692
J9 CHEST
JI Chest
PD MAR
PY 2002
VL 121
IS 3
BP 821
EP 824
DI 10.1378/chest.121.3.821
PG 4
WC Critical Care Medicine; Respiratory System
SC General & Internal Medicine; Respiratory System
GA 531YZ
UT WOS:000174446000027
PM 11888966
DA 2021-05-03
ER

PT J
AU Santin, AD
   Bellone, S
   Ravaggi, A
   Roman, JJ
   Pecorelli, S
   Parham, GP
   Cannon, MJ
AF Santin, AD
   Bellone, S
   Ravaggi, A
   Roman, JJ
   Pecorelli, S
   Parham, GP
   Cannon, MJ
TI Induction of tumour-specific CD8(+) cytotoxic T lymphocytes by tumour
   lysate-pulsed autologous uterine serous papillary cancer
SO BRITISH JOURNAL OF CANCER
LA English
DT Article
DE serous papillary uterine cancer; CTLs; dendritic cells; tumour lysate
ID HUMAN DENDRITIC CELLS; IN-VITRO; CLINICOPATHOLOGICAL FEATURES;
   OVARIAN-CANCER; CARCINOMA; ANTIGEN; POPULATIONS; EXPRESSION; PEPTIDES;
   DIFFERENTIATION
AB Uterine serous papillary carcinoma is a highly aggressive variant of endometrial cancer histologically similar to high grade ovarian cancer. Unlike ovarian cancer, however, it is a chemoresistant disease from onset, with responses to combined cisplatinum-based chemotherapy in the order of 20% and an extremely poor prognosis. In this study, we demonstrate that tumour lysate-pulsed autologous dendritic cells can elicit a specific CD8(+) cytotoxic T lymphocyte response against autologous tumour target cells in three patients with uterine serous papillary cancer. CTL from patients 1 and 2 expressed strong cytolytic activity against autologous tumour cells, did not lyse autologous lymphoblasts or autologous EBV-transformed cell lines, and were variably cytotoxic against the NK-sensitive cell line K-562. Patient 3 CD8(+) T cells expressed a modest but reproducible cytotoxicity against autologous tumour cells only at the time of the first priming. Further priming attempts with PBL collected from patient 3 after tumour progression in the lumboaortic lymph nodes were unsuccesful. Cytotoxicity against autologous tumour cells could be significantly inhibited by anti-HLA class I (W6/32) and anti-LFA-I MAbs. Highly cytotoxic CD8(+) T cells from patients 1 and 2 showed a heterogeneous CD56 expression while CD56 was not expressed by non-cytotoxic CD8(+) T cells from patient 3. Using two colour flow cytometric analysis of intracellular cytokine expression at the single cell level, a striking dominance of IFN-gamma expressors was detectable in CTL populations of patients 1 and 2 while in patient 3 a dominant population of CD8(+) T cells expressing IL-4 and IL-10 was consistently detected. Taken together, these data demonstrate that tumour lysate-pulsed DC can be an effective tool in inducing uterine serous papillary cancer-specific CD8(+) CTL able to kill autologous tumour cells in vitro. However, high levels of tumour specific tolerance in some patients may impose a significant barrier to therapeutic vaccination. These results may have important implications for the treatment in the adjuvant setting of uterine serous papillary cancer patients with active or adoptive immunotherapy.
C1 Univ Arkansas, Div Gynecol Oncol, UAMS Med Ctr, Dept Obstet & Gynecol, Little Rock, AR 72205 USA.
   Univ Arkansas, Dept Microbiol & Immunol, Little Rock, AR 72205 USA.
   Univ Brescia, Div Gynecol Oncol, Brescia, Italy.
RP Santin, AD (corresponding author), Univ Arkansas, Div Gynecol Oncol, UAMS Med Ctr, Dept Obstet & Gynecol, 4301 W Markham, Little Rock, AR 72205 USA.
RI Ravaggi, Antonella/K-5585-2016
OI Ravaggi, Antonella/0000-0003-4661-9979
FU NATIONAL CANCER INSTITUTEUnited States Department of Health & Human
   ServicesNational Institutes of Health (NIH) - USANIH National Cancer
   Institute (NCI) [R29CA063931] Funding Source: NIH RePORTER; NCI NIH
   HHSUnited States Department of Health & Human ServicesNational
   Institutes of Health (NIH) - USANIH National Cancer Institute (NCI)
   [CA63931] Funding Source: Medline
CR Boczkowski D, 1996, J EXP MED, V184, P465, DOI 10.1084/jem.184.2.465
   CARCANGIU ML, 1995, INT J GYNECOL PATHOL, V14, P30, DOI 10.1097/00004347-199501000-00006
   CARCANGIU ML, 1992, GYNECOL ONCOL, V47, P298, DOI 10.1016/0090-8258(92)90130-B
   CASTELLI C, 1995, J EXP MED, V181, P363, DOI 10.1084/jem.181.1.363
   Coffman RL, 1999, CURR TOP MICROBIOL, V238, P1
   COX AL, 1994, SCIENCE, V264, P716, DOI 10.1126/science.7513441
   GHOSH P, 1995, J NATL CANCER I, V87, P1478, DOI 10.1093/jnci/87.19.1478
   GOFF BA, 1994, GYNECOL ONCOL, V54, P264, DOI 10.1006/gyno.1994.1208
   HILDERS CGJM, 1994, INT J CANCER, V57, P805, DOI 10.1002/ijc.2910570608
   HOPKINS KA, 1990, ASHI LABORATORY MANU, P195
   JOANNIDES CG, 1993, SCAND J IMMUNOL, V37, P413
   LEVENBACK C, 1992, GYNECOL ONCOL, V46, P317, DOI 10.1016/0090-8258(92)90224-7
   Nair SK, 1997, EUR J IMMUNOL, V27, P589, DOI 10.1002/eji.1830270304
   Nair SK, 1997, INT J CANCER, V70, P706, DOI 10.1002/(SICI)1097-0215(19970317)70:6<706::AID-IJC13>3.0.CO;2-7
   Nazaruk RA, 1998, BLOOD, V91, P3875, DOI 10.1182/blood.V91.10.3875.3875_3875_3883
   Nicklin JL, 1996, CLIN OBSTET GYNECOL, V39, P686, DOI 10.1097/00003081-199609000-00016
   OPENSHAW P, 1995, J EXP MED, V182, P1357, DOI 10.1084/jem.182.5.1357
   PEOPLES GE, 1995, P NATL ACAD SCI USA, V92, P432, DOI 10.1073/pnas.92.2.432
   Pittet MJ, 2000, J IMMUNOL, V164, P1148, DOI 10.4049/jimmunol.164.3.1148
   ROMAGNANI S, 1992, INT ARCH ALLERGY IMM, V98, P279, DOI 10.1159/000236199
   ROMANI N, 1994, J EXP MED, V180, P83, DOI 10.1084/jem.180.1.83
   SALLUSTO F, 1994, J EXP MED, V179, P1109, DOI 10.1084/jem.179.4.1109
   Santin AD, 1996, INT J CANCER, V65, P688
   Santin AD, 1999, IMMUNOBIOLOGY, V200, P187, DOI 10.1016/S0171-2985(99)80069-2
   Santin AD, 1999, J VIROL, V73, P5402, DOI 10.1128/JVI.73.7.5402-5410.1999
   SANTIN AD, 2000, CANCER, V88, P174
   SHERMAN ME, 1992, AM J SURG PATHOL, V16, P600, DOI 10.1097/00000478-199206000-00008
   Steinmann RM, 1999, ANNU REV IMMUNOL, V9, P271
   Tsukui T, 1996, CANCER RES, V56, P3967
   YOSHINO I, 1994, CANCER RES, V54, P3387
   Young JW, 1996, J EXP MED, V183, P7, DOI 10.1084/jem.183.1.7
   Zitvogel L, 1996, J EXP MED, V183, P87, DOI 10.1084/jem.183.1.87
NR 32
TC 30
Z9 32
U1 0
U2 2
PU NATURE PUBLISHING GROUP
PI LONDON
PA MACMILLAN BUILDING, 4 CRINAN ST, LONDON N1 9XW, ENGLAND
SN 0007-0920
J9 BRIT J CANCER
JI Br. J. Cancer
PD JAN 7
PY 2002
VL 86
IS 1
BP 151
EP 157
DI 10.1038/sj.bjc.6600026
PG 7
WC Oncology
SC Oncology
GA 526VK
UT WOS:000174150200027
PM 11857027
OA Green Published, Bronze
DA 2021-05-03
ER

PT J
AU Kodama, H
   Suzuki, M
   Katayose, Y
   Shinoda, M
   Sakurai, N
   Takemura, S
   Yoshida, H
   Saeki, H
   Asano, R
   Ichiyama, M
   Imai, K
   Hinoda, Y
   Matsuno, S
   Kudo, T
AF Kodama, H
   Suzuki, M
   Katayose, Y
   Shinoda, M
   Sakurai, N
   Takemura, S
   Yoshida, H
   Saeki, H
   Asano, R
   Ichiyama, M
   Imai, K
   Hinoda, Y
   Matsuno, S
   Kudo, T
TI Specific and effective targeting cancer immunotherapy with a combination
   of three bispecific antibodies
SO IMMUNOLOGY LETTERS
LA English
DT Article
DE bispecific antibodies; immunotherapy; MUC1; T-LAK
ID BILE-DUCT CARCINOMA; T-CELL PROLIFERATION; ADOPTIVE IMMUNOTHERAPY;
   MONOCLONAL-ANTIBODIES; OVARIAN-CARCINOMA; LAK CELLS; LYMPHOCYTES; MUCIN;
   COSTIMULATION; ACTIVATION
AB For the purpose of establishing a new adoptive immunotherapy for bile duct carcinoma (BDC). we previously constructed two kinds of bispecific antibodies (bsAbs). anti-MUC1 x anti-CD3 (M x 3) and anti-MUC1 x anti-CD28 (M x 28). which activate T cells and form bridges between them and MUC1-expressing tumor cells. In our previous studies [Cancer Res. 56 (1996) 4205] specific targeting therapy (STT) consisting of i.v. administration of lymphokine activated killer cells with a T cell phenotype (T-LAK) sensitized with two kinds of bsAbs to human BDC-grafted severe combined immunodeficient (SCID mice demonstrated remarkable inhibition of tumor growth. However, complete cures could not be obtained. In order to improve antitumor efficacy, we have paid attention to anti-CD2 monoclonal antibodies (mAbs), thought to play an important roles in signal transduction in T cell activation or control of T cell receptor (TCR)-driven activation. Therefore. we developed another bsAb. anti-MUC1 x anti-CD2 (M x 2), in order to examine if this would show synergism with the two previously described bsAbs. The combination of the three bsAbs (M x 3, M x 28 and M x 2 bsAbs) showed highest cytotoxicity against MUC1-expressing BDC cells when given simultaneously with peripheral blood mononuclear cells (PBMCs) or T-LAK cells in vitro. When 2 x 107 T-LAK cells sensitized with different combinations of bsAbs were administered feur times i.v. to BDC-grafted SCID mice, the best therapeutic result was obtained with a combination of all three bsAbs. These results indicate usefulness of combination of three bsAbs for targeting cancer immunotherapy. (C) 2002 Published by Elsevier Science B.V.
C1 Tohoku Univ, Inst Dev Aging & Canc, Cell Resource Ctr Biomed Res, Aoba Ku, Sendai, Miyagi 9808575, Japan.
   Tohoku Univ, Sch Med, Dept Surg 1, Aoba Ku, Sendai, Miyagi 9808575, Japan.
   Sapporo Med Univ, Sch Med, Dept Internal Med, Chuo Ku, Sapporo, Hokkaido, Japan.
RP Kudo, T (corresponding author), Tohoku Univ, Inst Dev Aging & Canc, Cell Resource Ctr Biomed Res, Aoba Ku, Seiryomachi 4-1, Sendai, Miyagi 9808575, Japan.
EM j23700@gen.cc.tohoku.ac.jp
RI Asano, Ryutaro/G-7822-2016
CR Agrawal B, 1998, NAT MED, V4, P43, DOI 10.1038/nm0198-043
   Armstrong JM, 1996, INT J CANCER, V68, P822, DOI 10.1002/(SICI)1097-0215(19961211)68:6<822::AID-IJC22>3.0.CO;2-0
   Ayroldi E, 1997, BLOOD, V89, P3717, DOI 10.1182/blood.V89.10.3717.3717_3717_3726
   BAN T, 1989, CANCER RES, V49, P7141
   BOHLEN H, 1993, CANCER RES, V53, P4310
   BOLHUIS RLH, 1992, INT J CANCER, P78
   CHONG ASF, 1992, CANCER IMMUNOL IMMUN, V35, P335, DOI 10.1007/BF01741147
   Gimmi CD, 1996, NAT MED, V2, P1367, DOI 10.1038/nm1296-1367
   GIMMI CD, 1991, P NATL ACAD SCI USA, V88, P6575, DOI 10.1073/pnas.88.15.6575
   Grosse-Hovest L, 1999, INT J CANCER, V80, P138, DOI 10.1002/(SICI)1097-0215(19990105)80:1<138::AID-IJC25>3.0.CO;2-J
   Guo YJ, 1997, NAT MED, V3, P451, DOI 10.1038/nm0497-451
   HINODA Y, 1993, J CLIN LAB ANAL, V7, P100, DOI 10.1002/jcla.1860070206
   HINODA Y, 1992, GASTROENTEROL JPN, V27, P390
   HOLLIGER P, 1993, P NATL ACAD SCI USA, V90, P6444, DOI 10.1073/pnas.90.14.6444
   JUNG G, 1988, IMMUNOL TODAY, V9, P257, DOI 10.1016/0167-5699(88)91304-7
   KABELITZ D, 1993, IMMUNOL TODAY, V14, P338, DOI 10.1016/0167-5699(93)90231-9
   Katayose Y, 1996, CANCER RES, V56, P4205
   Kodama H, 2001, CANCER IMMUNOL IMMUN, V50, P539, DOI 10.1007/s002620100219
   KROESEN BJ, 1995, CANCER RES, V55, P4409
   KUDO T, 2001, RRD CANCER 1, V3, P235
   LAMERS CHJ, 1995, INT J CANCER, V60, P450, DOI 10.1002/ijc.2910600405
   LINSLEY PS, 1993, ANNU REV IMMUNOL, V11, P191, DOI 10.1146/annurev.immunol.11.1.191
   Manzke O, 1997, CANCER IMMUNOL IMMUN, V45, P198, DOI 10.1007/s002620050432
   Mazzoni A, 1996, CANCER RES, V56, P5443
   MELDER RJ, 1988, CANCER RES, V48, P3461
   MEZZANZANICA D, 1991, INT J CLIN LAB RES, V21, P159
   MORETTA A, 1989, IMMUNOL REV, V111, P145, DOI 10.1111/j.1600-065X.1989.tb00545.x
   NITTA T, 1990, LANCET, V335, P368, DOI 10.1016/0140-6736(90)90205-J
   OCHOA AC, 1987, J IMMUNOL, V138, P2728
   PEREZ P, 1985, NATURE, V316, P354, DOI 10.1038/316354a0
   RENNER C, 1995, IMMUNOL REV, V145, P179, DOI 10.1111/j.1600-065X.1995.tb00082.x
   RENNER C, 1994, SCIENCE, V264, P833, DOI 10.1126/science.8171337
   ROSENBERG SA, 1987, NEW ENGL J MED, V316, P889, DOI 10.1056/NEJM198704093161501
   SAIJYO S, 1995, TOHOKU J EXP MED, V177, P61, DOI 10.1620/tjem.177.61
   Saijyo S, 1996, TOHOKU J EXP MED, V178, P113, DOI 10.1620/tjem.178.113
   SCHWARZ M, 1995, J IMMUNOL, V154, P5813
   Shinoda M, 1998, CANCER RES, V58, P2838
   SUZUKI M, 1989, CANCER-AM CANCER SOC, V64, P658, DOI 10.1002/1097-0142(19890801)64:3<658::AID-CNCR2820640316>3.0.CO;2-6
   Takemura S, 2000, PROTEIN ENG, V13, P583, DOI 10.1093/protein/13.8.583
   TAKEMURA S, 2002, CANC IMMUNOL IM 0111, DOI DOI 10.1007/S00262-00/0245.3
   Tempero RM, 1999, INT J CANCER, V80, P595, DOI 10.1002/(SICI)1097-0215(19990209)80:4<595::AID-IJC18>3.0.CO;2-B
   VANLIER RAW, 1988, EUR J IMMUNOL, V18, P167
   Von Bonin A, 1998, IMMUNOLOGY, V93, P376
   YAMASHITA K, 1993, INT J CANCER, V55, P82, DOI 10.1002/ijc.2910550116
NR 44
TC 19
Z9 20
U1 0
U2 2
PU ELSEVIER
PI AMSTERDAM
PA RADARWEG 29, 1043 NX AMSTERDAM, NETHERLANDS
SN 0165-2478
EI 1879-0542
J9 IMMUNOL LETT
JI Immunol. Lett.
PD APR 22
PY 2002
VL 81
IS 2
BP 99
EP 106
AR PII S0165-2478(01)00343-1
DI 10.1016/S0165-2478(01)00343-1
PG 8
WC Immunology
SC Immunology
GA 539GH
UT WOS:000174861800002
PM 11852114
DA 2021-05-03
ER

PT J
AU Qian, HN
   Liu, GZ
   Cao, SJ
   Feng, J
   Ye, X
AF Qian, HN
   Liu, GZ
   Cao, SJ
   Feng, J
   Ye, X
TI The experimental study of ovarian carcinoma vaccine modified by human
   B7-1 and IFN-gamma genes
SO INTERNATIONAL JOURNAL OF GYNECOLOGICAL CANCER
LA English
DT Article
DE B7-1(CD80); IFN-gamma; immunotherapy; ovarian carcinoma vaccine;
   retroviral vector
ID TUMOR-CELLS; INTERFERON-GAMMA; POTENT; MICE
AB With the advance of immunology, immunogene therapy is becoming a possible therapeutic alternative to advanced cancer. The aim of tumor immunogene therapy is to enhance the immune response to tumors. Evidence suggests that CD80 (B7-1) and Interferon-gamma (IFN-gamma) play important roles in antitumor immunity induced by T lymphocyte. To study the antitumor immune effects of ovarian carcinoma vaccine modified with human B7-1 and IFN-gamma genes, we constructed the bicistronic retroviral vector pLXSN, encoding human B7-1 and IFN-gamma. In vitro, the primary ovarian carcinoma cells were transduced with the retroviral vector and prepared as a vaccine. Then autologous lymphocytes were irritated with the ovarian carcinoma cells for competition inhibitory cytotoxic testing. The tumor-specific cytotoxic activity was greatly enhanced by the double gene-modified vaccine. In vivo, the tumorigenicity of the double gene-modified ovarian cell line 3AO/B7-1.IFN-gamma was evaluated in a human immune reconstituted SCID mice (hu-PBL-SCID) model. The double-gene modification markedly decreases tumor genecity. Together, the results suggest that combining B7-1 and IFN-gamma could be a useful therapeutic approach in ovarian cancer.
C1 Peking Univ, Peoples Hosp, Gynecol Oncol Ctr, Beijing 100044, Peoples R China.
RP Qian, HN (corresponding author), Peking Univ, Peoples Hosp, Gynecol Oncol Ctr, Beijing 100044, Peoples R China.
CR Baskar S, 1996, CANCER IMMUNOL IMMUN, V43, P165, DOI 10.1007/s002620050318
   BASKAR S, 1995, J EXP MED, V181, P619, DOI 10.1084/jem.181.2.619
   CAO SJ, 2000, J BEIJING MED U, V32, P492
   CAO SJ, 2000, J BEIJING MED U, V32, P90
   Daniel PT, 1997, J IMMUNOL, V159, P3808
   DIJKMANS R, 1988, CURR OPIN IMMUNOL, V1, P269, DOI 10.1016/0952-7915(88)90013-1
   GANSBACHER B, 1990, CANCER RES, V50, P7820
   GEKDHOF AB, 1995, CANCER RES, V55, P2730
   Hurwitz AA, 1998, INT J CANCER, V77, P107, DOI 10.1002/(SICI)1097-0215(19980703)77:1<107::AID-IJC17>3.0.CO;2-B
   JUNE CH, 1994, IMMUNOL TODAY, V15, P321, DOI 10.1016/0167-5699(94)90080-9
   KUIPER M, 1995, GENE THER, V2, P7
   LUSTER AD, 1993, J EXP MED, V178, P1057, DOI 10.1084/jem.178.3.1057
   REITER Z, 1993, J INTERFERON RES, V13, P247, DOI 10.1089/jir.1993.13.247
   SIVASUBRAMANIAN B, 1994, CEL IMMUNOL, V155, P123
   WALKER W, 1995, CLIN EXP IMMUNOL, V101, P494
   WHITESIDE TL, 1986, J IMMUNOL METHODS, V90, P221, DOI 10.1016/0022-1759(86)90079-7
NR 16
TC 11
Z9 15
U1 0
U2 1
PU BLACKWELL PUBLISHING INC
PI MALDEN
PA 350 MAIN ST, MALDEN, MA 02148 USA
SN 1048-891X
J9 INT J GYNECOL CANCER
JI Int. J. Gynecol. Cancer
PD JAN-FEB
PY 2002
VL 12
IS 1
BP 80
EP 85
DI 10.1046/j.1525-1438.2002.01060.x
PG 6
WC Oncology; Obstetrics & Gynecology
SC Oncology; Obstetrics & Gynecology
GA 525GB
UT WOS:000174059600012
PM 11860540
DA 2021-05-03
ER

PT J
AU Scardino, A
   Gross, DA
   Alves, P
   Schultze, JL
   Graff-Dubois, S
   Faure, O
   Tourdot, S
   Chouaib, S
   Nadler, LM
   Lemonnier, FA
   Vonderheide, RH
   Cardoso, AA
   Kosmatopoulos, K
AF Scardino, A
   Gross, DA
   Alves, P
   Schultze, JL
   Graff-Dubois, S
   Faure, O
   Tourdot, S
   Chouaib, S
   Nadler, LM
   Lemonnier, FA
   Vonderheide, RH
   Cardoso, AA
   Kosmatopoulos, K
TI HER-2/neu and hTERT cryptic epitopes as novel targets for broad spectrum
   tumor immunotherapy
SO JOURNAL OF IMMUNOLOGY
LA English
DT Article
ID CYTOTOXIC T-LYMPHOCYTES; TELOMERASE CATALYTIC SUBUNIT; ADOPTIVE
   IMMUNOTHERAPY; SELF-TOLERANCE; OVARIAN-CANCER; BREAST-CANCER; CELL
   RESPONSE; NEU ONCOGENE; HIGH-AVIDITY; RENAL-CELL
AB Tolerance to tumor-nonmutated self proteins represents a major obstacle for successful cancer immunotherapy. Since this tolerance primarily concerns dominant epitopes, we hypothesized that targeting cryptic epitopes that have a low affinity for HLA could be an efficient strategy to breach the tolerance to tumor Ags. Using the P1Y heteroclitic peptide approach, we identified low affinity cryptic HLA-A*0201-restricted epitopes derived from two widely expressed tumor Ags, HER-2/neu and hTERT. The P1Y variants of four HER-2/neu (neu(391,) neu(402), neu(466), neu(650))- and two hTERT (hTERT(572) and hTERT(988))-derived low affinity peptides exhibited strong affinity for HLA-A*0201 and stimulated specific CTL from healthy donor PBMCs. These CTL specifically recognized HER-2/neu- and hTERT-expressing tumor cells of various histological origins. In vivo studies showed that HLA-A*0201 transgenic HHD mice vaccinated with the P1Y variant peptides generated CTL that specifically lysed Ag-expressing tumor cells, thus recognizing the cognate endogenous Ags. These results suggest that heteroclitic variants of low affinity, cryptic epitopes of widely expressed tumor Ags may serve as valid tools for tumor immunotherapy.
C1 Inst Gustave Roussy, INSERM, U487, F-94800 Villejuif, France.
   Harvard Univ, Sch Med, Dana Farber Canc Inst, Dept Adult Oncol, Boston, MA 02115 USA.
   Inst Pasteur, Dept Sida Retrovirus, Unite Immunite Cellulaire Antivirale, Paris, France.
RP Kosmatopoulos, K (corresponding author), Inst Gustave Roussy, INSERM, U487, 39 Rue Camille Desmoulins, F-94800 Villejuif, France.
EM kostas@igr.fr
RI Schultze, Joachim/ABA-8176-2020; Chouaib, Salem/F-7939-2016; Schultze,
   Joachim L/D-7794-2011; Gross, David A/N-7521-2017
OI Schultze, Joachim/0000-0003-2812-9853; Schultze, Joachim
   L/0000-0003-2812-9853; Gross, David A/0000-0001-6688-9816; Francois,
   Lemonnier/0000-0002-6741-2742; Graff-Dubois,
   Stephanie/0000-0001-7273-3930
CR AlexanderMiller MA, 1996, P NATL ACAD SCI USA, V93, P4102, DOI 10.1073/pnas.93.9.4102
   BERCI G, 1990, POSTGRAD GEN SURG, V2, P50
   Brossart P, 1998, CANCER RES, V58, P732
   CIBOTTI R, 1992, P NATL ACAD SCI USA, V89, P416, DOI 10.1073/pnas.89.1.416
   Colella TA, 2000, J EXP MED, V191, P1221, DOI 10.1084/jem.191.7.1221
   COUSSENS L, 1985, SCIENCE, V230, P1132, DOI 10.1126/science.2999974
   Disis ML, 1997, ADV CANCER RES, V71, P343, DOI 10.1016/S0065-230X(08)60103-7
   Dyall R, 1998, J EXP MED, V188, P1553, DOI 10.1084/jem.188.9.1553
   Firat H, 1999, EUR J IMMUNOL, V29, P3112, DOI 10.1002/(SICI)1521-4141(199910)29:10<3112::AID-IMMU3112>3.0.CO;2-Q
   FISK B, 1995, J EXP MED, V181, P2109, DOI 10.1084/jem.181.6.2109
   Grossmann ME, 2001, J IMMUNOTHER, V24, P237, DOI 10.1097/00002371-200105000-00007
   Hernandez J, 2000, J IMMUNOL, V164, P596, DOI 10.4049/jimmunol.164.2.596
   Ishioka GY, 1999, J IMMUNOL, V162, P3915
   Keogh E, 2001, J IMMUNOL, V167, P787, DOI 10.4049/jimmunol.167.2.787
   KIM NW, 1994, SCIENCE, V266, P2011, DOI 10.1126/science.7605428
   LINEHAN DC, 1995, J IMMUNOL, V155, P4486
   Liu KB, 1999, P NATL ACAD SCI USA, V96, P5147, DOI 10.1073/pnas.96.9.5147
   Meyerson M, 1997, CELL, V90, P785, DOI 10.1016/S0092-8674(00)80538-3
   Minev B, 2000, P NATL ACAD SCI USA, V97, P4796, DOI 10.1073/pnas.070560797
   NANDA NK, 1995, CELL, V82, P13, DOI 10.1016/0092-8674(95)90047-0
   Oukka M, 1996, J IMMUNOL, V157, P3039
   Overwijk WW, 1998, J EXP MED, V188, P277, DOI 10.1084/jem.188.2.277
   PARKER KC, 1994, J IMMUNOL, V152, P163
   Pascolo S, 1997, J EXP MED, V185, P2043, DOI 10.1084/jem.185.12.2043
   Peiper M, 1997, EUR J IMMUNOL, V27, P1115, DOI 10.1002/eji.1830270511
   Reese DM, 1997, STEM CELLS, V15, P1, DOI 10.1002/stem.150001
   Restifo NP, 2001, J IMMUNOTHER, V24, P193, DOI 10.1097/00002371-200105000-00001
   Robbins PF, 1996, CURR OPIN IMMUNOL, V8, P628, DOI 10.1016/S0952-7915(96)80078-1
   Scardino A, 2001, EUR J IMMUNOL, V31, P3261, DOI 10.1002/1521-4141(200111)31:11<3261::AID-IMMU3261>3.0.CO;2-4
   Schultze JL, 1997, J CLIN INVEST, V100, P2757, DOI 10.1172/JCI119822
   SETTE A, 1994, J IMMUNOL, V153, P5586
   SLAMON DJ, 1987, SCIENCE, V235, P177, DOI 10.1126/science.3798106
   Sykulev Y, 1996, IMMUNITY, V4, P565, DOI 10.1016/S1074-7613(00)80483-5
   Theobald M, 1997, J EXP MED, V185, P833, DOI 10.1084/jem.185.5.833
   Thomson SA, 1998, J IMMUNOL, V160, P1717
   Tourdot S, 1997, J IMMUNOL, V159, P2391
   Tourdot S, 2000, EUR J IMMUNOL, V30, P3411, DOI 10.1002/1521-4141(2000012)30:12<3411::AID-IMMU3411>3.0.CO;2-R
   VANPEL A, 1995, IMMUNOL REV, V145, P229
   Vonderheide RH, 1999, IMMUNITY, V10, P673, DOI 10.1016/S1074-7613(00)80066-7
   Yang RC, 1999, J IMMUNOL, V163, P1037
   YOSHINO I, 1994, CANCER RES, V54, P3387
   Zeh HJ, 1999, J IMMUNOL, V162, P989
NR 42
TC 109
Z9 115
U1 0
U2 2
PU AMER ASSOC IMMUNOLOGISTS
PI BETHESDA
PA 9650 ROCKVILLE PIKE, BETHESDA, MD 20814 USA
SN 0022-1767
EI 1550-6606
J9 J IMMUNOL
JI J. Immunol.
PD JUN 1
PY 2002
VL 168
IS 11
BP 5900
EP 5906
DI 10.4049/jimmunol.168.11.5900
PG 7
WC Immunology
SC Immunology
GA 555WA
UT WOS:000175815200067
PM 12023395
OA Bronze
DA 2021-05-03
ER

PT J
AU Egland, KA
   Kumar, V
   Duray, P
   Pastan, I
AF Egland, KA
   Kumar, V
   Duray, P
   Pastan, I
TI Characterization of overlapping XAGE-1 transcripts encoding a cancer
   testis antigen expressed in lung, breast, and other types of cancers
SO MOLECULAR CANCER THERAPEUTICS
LA English
DT Article
ID CYTOLYTIC T-LYMPHOCYTES; GENE; PROSTATE; FAMILY; IDENTIFICATION;
   INHIBITION; PROTEINS; MAGE-1; CELLS
AB Cancer testis (CT) antigens have an expression pattern that is predominantly restricted to testis in normal tissues, yet they are expressed in many different histological types of cancers. One previously described member of the CT antigen family, XAGE-1, was shown to be expressed in Ewing's sarcomas and rhabdomyosarcomas. Here we show that XAGE-1 is also expressed in breast cancer, prostate cancer, and different types of lung cancers, including lung squamous cell carcinoma, adenocarcinoma, small cell lung carcinoma, and non-small cell lung carcinoma. In addition, XAGE-1 mRNA was present in ovarian cancer, melanoma, glioblastoma, T-cell lymphoma, chronic myelogenous leukemia, and histiocytic lymphoma cell lines. We also characterized the XAGE-1 transcript by primer extension analysis and found that transcription of the XAGE-1 gene is initiated from two distinct start sites, resulting in two overlapping transcripts, XAGE-1a and XAGE-1b. XAGE-1a contains two in-frame ATG translational start codons; whereas XAGE-1b initiates downstream of the first ATG start codon. Our results suggest that XAGE-1b is the dominant transcript, and that translation begins with the second ATG start codon, producing a 9 kDa protein. Because XAGE-1 is expressed in such a diverse range of cancers, it has potential to be used as a target for many cancer immunotherapies.
C1 NCI, Mol Biol Lab, NIH, Bethesda, MD 20892 USA.
   NCI, Pathol Lab, NIH, Bethesda, MD 20892 USA.
RP Pastan, I (corresponding author), NCI, Mol Biol Lab, NIH, 37 Convent Dr MSC 4264,Room 5106, Bethesda, MD 20892 USA.
EM pasta@helix.nih.gov
RI pastan, ira/P-9319-2019
OI pastan, ira/0000-0002-9223-0270
CR BOEL P, 1995, IMMUNITY, V2, P167, DOI 10.1016/S1074-7613(95)80053-0
   Boon T, 1997, IMMUNOL TODAY, V18, P267, DOI 10.1016/S0167-5699(97)80020-5
   Brinkmann U, 1999, CANCER RES, V59, P1445
   BRUGGEMANN EP, 1991, BIOTECHNIQUES, V10, P202
   Bush KT, 1997, J BIOL CHEM, V272, P9086
   Chen YT, 1999, CANCER J SCI AM, V5, P16
   Cheng JYS, 1997, SECUR DIALOGUE, V28, P237, DOI 10.1177/0967010697028002011
   DeSmet C, 1997, EYE, V11, P243, DOI 10.1038/eye.1997.59
   DeSmet C, 1996, P NATL ACAD SCI USA, V93, P7149, DOI 10.1073/pnas.93.14.7149
   FENTEANY G, 1995, SCIENCE, V268, P726, DOI 10.1126/science.7732382
   Gure AO, 1997, INT J CANCER, V72, P965, DOI 10.1002/(SICI)1097-0215(19970917)72:6<965::AID-IJC8>3.0.CO;2-N
   Kozak M, 1999, GENE, V234, P187, DOI 10.1016/S0378-1119(99)00210-3
   Kumar V., 1994, Insect Molecular Biology, V3, P41, DOI 10.1111/j.1365-2583.1994.tb00149.x
   Lee L, 1999, CANCER J SCI AM, V5, P20
   Liu XF, 2000, CANCER RES, V60, P4752
   Old LJ, 1998, J EXP MED, V187, P1163, DOI 10.1084/jem.187.8.1163
   Olsson P, 2001, PROSTATE, V48, P231, DOI 10.1002/pros.1102
   PEAR WS, 1993, P NATL ACAD SCI USA, V90, P8392, DOI 10.1073/pnas.90.18.8392
   TAKAHASHI K, 1995, CANCER RES, V55, P3478
   Tureci O, 1998, P NATL ACAD SCI USA, V95, P5211, DOI 10.1073/pnas.95.9.5211
   VANDENEYNDE B, 1995, J EXP MED, V182, P689, DOI 10.1084/jem.182.3.689
   VandenEynde BJ, 1997, CURR OPIN IMMUNOL, V9, P684, DOI 10.1016/S0952-7915(97)80050-7
   VANDERBRUGGEN P, 1991, SCIENCE, V254, P1643, DOI 10.1126/science.1840703
   Vasmatzis G, 1998, P NATL ACAD SCI USA, V95, P300, DOI 10.1073/pnas.95.1.300
   Wolfgang CD, 2000, P NATL ACAD SCI USA, V97, P9437, DOI 10.1073/pnas.160270597
   Zhang L, 1997, SCIENCE, V276, P1268, DOI 10.1126/science.276.5316.1268
NR 26
TC 38
Z9 48
U1 0
U2 3
PU AMER ASSOC CANCER RESEARCH
PI PHILADELPHIA
PA 615 CHESTNUT ST, 17TH FLOOR, PHILADELPHIA, PA 19106-4404 USA
SN 1535-7163
EI 1538-8514
J9 MOL CANCER THER
JI Mol. Cancer Ther.
PD MAY
PY 2002
VL 1
IS 7
BP 441
EP 450
PG 10
WC Oncology
SC Oncology
GA 607BK
UT WOS:000178770400001
PM 12479262
DA 2021-05-03
ER

PT J
AU Ozaki, Y
   Kontani, K
   Hanaoka, J
   Chano, T
   Teramoto, K
   Tezuka, N
   Sawai, S
   Fujino, S
   Yoshiki, T
   Okabe, H
   Ohkubo, I
AF Ozaki, Y
   Kontani, K
   Hanaoka, J
   Chano, T
   Teramoto, K
   Tezuka, N
   Sawai, S
   Fujino, S
   Yoshiki, T
   Okabe, H
   Ohkubo, I
TI Expression and immunogenicity of a tumor-associated antigen, 90K/Mac-2
   binding protein, in lung carcinoma - The possibility of its clinical use
   as a tumor marker anal a target antigen in cancer immunotherapy
SO CANCER
LA English
DT Article
DE tumor-associated antigen; 90K/Mac-2 binding protein; immunogenicity;
   lung carcinoma; tumor marker; immunotherapy
ID CYTOTOXIC T-LYMPHOCYTES; PULSED DENDRITIC CELLS; HUMAN BREAST-CANCER;
   SERUM 90K ANTIGEN; MAC-2-BINDING PROTEIN; MONOCLONAL-ANTIBODY;
   PROGNOSTIC VALUE; IMMUNE-RESPONSE; P53 ANTIBODIES; OVARIAN-CANCER
AB BACKGROUND. The authors attempted to obtain shared proteins among lung carcinoma cells by column chromatographies. A glycoprotein with approximately 500 kDa isolated from QG56 cells showed an identical amino acid sequence to 90K/Mac-2 binding protein (M2BP). This protein has been reported to be highly expressed and to modulate the expression of surface molecules involved in immune responses on cultured cancer cells. Therefore, it would be beneficial for M2BP to be targeted in cancer immunotherapy.
   METHODS. The authors analyzed the expression of M2BP in lung carcinoma cells and M2BP's immunogenicity as a tumor antigen. Eight cultured lung carcinoma cell lines and 28 tumor tissues from patients with lung carcinoma were examined for the expression of M2BP mRNA and protein. Sera from cancer patients (n = 23) and healthy donors (n = 19) were studied for their reactivity to M2BP peptides by enzyme-linked immunosorbent assay.
   RESULTS, Seven of the 8 (87.5%) lung carcinoma cell lines and 17 of the 28 (60.7%) tumor tissues expressed high levels of M2BP mRNA. Most of the M2BP mRNA-positive cancer cell lines and tumors also showed M2BP protein expression. The serum levels of antibodies to M2BP were elevated in 30.4% of the patients. In addition, M2BP-specific immunoglobulin G was observed in all patients with anti-M2BP antibodies.
   CONCLUSIONS. M2BP is highly expressed in lung carcinoma cells and is sufficiently immunogenic to elicit specific immunity to this molecule in patients with lung carcinoma. M2BP is expected to be useful as a tumor marker and a target antigen in cancer immunotherapy. (C) 2002 American Cancer Society.
C1 Shiga Univ Med Sci, Dept Surg 2, Otsu, Shiga 5202192, Japan.
   Shiga Natl Hosp, Dept Thorac Surg, Yokaichi, Japan.
   Shiga Univ Med Sci, Dept Clin Lab Med, Otsu, Shiga, Japan.
   Shiga Univ Med Sci, Dept Urol, Otsu, Shiga, Japan.
   Shiga Univ Med Sci, Dept Biochem Med, Otsu, Shiga, Japan.
RP Kontani, K (corresponding author), Shiga Univ Med Sci, Dept Surg 2, Otsu, Shiga 5202192, Japan.
RI Chano, Tokuhiro/F-5816-2018
OI Chano, Tokuhiro/0000-0002-9959-1183
CR Abu-Shakra M, 2001, ANN RHEUM DIS, V60, P433, DOI 10.1136/ard.60.5.433
   Almasio PL, 1999, DIGEST DIS SCI, V44, P1013, DOI 10.1023/A:1026625001168
   Artini M, 1996, J HEPATOL, V25, P212, DOI 10.1016/S0168-8278(96)80076-6
   BAKKER ABH, 1994, J EXP MED, V179, P1005, DOI 10.1084/jem.179.3.1005
   BOEL P, 1995, IMMUNITY, V2, P167, DOI 10.1016/S1074-7613(95)80053-0
   Boon T, 1996, J EXP MED, V183, P725, DOI 10.1084/jem.183.3.725
   BRICHARD V, 1993, J EXP MED, V178, P489, DOI 10.1084/jem.178.2.489
   Disis ML, 1997, J CLIN ONCOL, V15, P3363, DOI 10.1200/JCO.1997.15.11.3363
   FISK B, 1994, CELL IMMUNOL, V157, P415, DOI 10.1006/cimm.1994.1238
   FOEKENS JA, 1995, INT J CANCER, V64, P130, DOI 10.1002/ijc.2910640210
   Fusco O, 1998, INT J CANCER, V79, P23, DOI 10.1002/(SICI)1097-0215(19980220)79:1<23::AID-IJC5>3.0.CO;2-Y
   GENDLER SJ, 1990, J BIOL CHEM, V265, P15286
   Groschel B, 2000, J CLIN IMMUNOL, V20, P117, DOI 10.1023/A:1006634530672
   Hanaoka J, 2001, CANCER-AM CANCER SOC, V92, P2148, DOI 10.1002/1097-0142(20011015)92:8<2148::AID-CNCR1557>3.0.CO;2-6
   Hsu FJ, 1996, NAT MED, V2, P52, DOI 10.1038/nm0196-52
   IACOBELLI S, 1994, BRIT J CANCER, V69, P172, DOI 10.1038/bjc.1994.29
   IACOBELLI S, 1986, CANCER RES, V46, P3005
   IACOBELLI S, 1993, FEBS LETT, V319, P59, DOI 10.1016/0014-5793(93)80037-U
   IACOBELLI S, 1988, BREAST CANCER RES TR, V11, P19, DOI 10.1007/BF01807554
   IACOBELLI S, 1991, J INFECT DIS, V164, P819, DOI 10.1093/infdis/164.4.819
   Inohara H, 1996, CANCER RES, V56, P4530
   Jager E, 1998, J EXP MED, V187, P265, DOI 10.1084/jem.187.2.265
   JALLAL B, 1995, CANCER RES, V55, P3223
   Kittl EM, 2000, CLIN CHEM LAB MED, V38, P205, DOI 10.1515/CCLM.2000.029
   Kontani K, 2000, J LEUKOCYTE BIOL, V68, P225
   Kontani K, 2001, BRIT J CANCER, V84, P1258, DOI 10.1054/bjoc.2000.1744
   KOTERA Y, 1994, CANCER RES, V54, P2856
   KOTHS K, 1993, J BIOL CHEM, V268, P14245
   LONGO G, 1993, BRIT J HAEMATOL, V85, P207, DOI 10.1111/j.1365-2141.1993.tb08674.x
   Lubin R, 1995, CLIN CANCER RES, V1, P1463
   Natoli C, 1996, BIOCHEM BIOPH RES CO, V225, P617, DOI 10.1006/bbrc.1996.1219
   NATOLI C, 1991, J INFECT DIS, V164, P616, DOI 10.1093/infdis/164.3.616
   Nestle FO, 1998, NAT MED, V4, P328, DOI 10.1038/nm0398-328
   PEOPLES GE, 1995, P NATL ACAD SCI USA, V92, P432, DOI 10.1073/pnas.92.2.432
   POWELL TJ, 1995, J IMMUNOTHER, V17, P209, DOI 10.1097/00002371-199505000-00003
   SCAMBIA G, 1988, ANTICANCER RES, V8, P761
   Shichijo S, 1998, J EXP MED, V187, P277, DOI 10.1084/jem.187.3.277
   Soussi T, 2000, CANCER RES, V60, P1777
   Stockert E, 1998, J EXP MED, V187, P1349, DOI 10.1084/jem.187.8.1349
   SWISSA M, 1990, CANCER, V65, P2554, DOI 10.1002/1097-0142(19900601)65:11<2554::AID-CNCR2820651126>3.0.CO;2-W
   Tinari N, 2001, INT J CANCER, V91, P167, DOI 10.1002/1097-0215(200002)9999:9999<::AID-IJC1022>3.3.CO;2-Q
   ULLRICH A, 1994, J BIOL CHEM, V269, P18401
   VANDERBRUGGEN P, 1991, SCIENCE, V254, P1643, DOI 10.1126/science.1840703
NR 43
TC 31
Z9 33
U1 0
U2 4
PU JOHN WILEY & SONS INC
PI HOBOKEN
PA 111 RIVER ST, HOBOKEN, NJ 07030 USA
SN 0008-543X
J9 CANCER
JI Cancer
PD NOV 1
PY 2002
VL 95
IS 9
BP 1954
EP 1962
DI 10.1002/cncr.10899
PG 9
WC Oncology
SC Oncology
GA 607TV
UT WOS:000178807600018
PM 12404290
OA Bronze
DA 2021-05-03
ER

PT J
AU Berd, D
AF Berd, D
TI M-Vax: an autologous, hapten-modified vaccine for human cancer
SO EXPERT OPINION ON BIOLOGICAL THERAPY
LA English
DT Article
DE autologous; cyclophosphamide; immunotherapy; melanoma; vaccine
ID HUMAN-MELANOMA METASTASES; DENDRITIC CELLS; TUMOR; IMMUNOTHERAPY;
   IMMUNIZATION; INDUCTION; THERAPY; TRIAL
AB A novel approach to active immunotherapy has been devised based on modification of autologous cancer cells with the hapten, dinitrophenyl (DNP). This technology is being developed by AVAX Technologies as a treatment for I melanoma under the brand name, M-Vax(TM). The treatment program consists of multiple intradermal injections of DNP-modified autologous tumour cells mixed with Bacille Calmette-Guerin (BCG). DNP-vaccine administration to patients with metastatic melanoma induces a unique reaction - the development of inflammation in metastatic masses. The inflammation is mediated by IFN-gamma-producing T-lymphocytes, some of which represent expansion of novel clones. Following DNP-vaccine treatment, almost all patients develop delayed-type hypersensitivity (DTH) to autologous, DNP-modified melanoma cells; approximately half also exhibit DTH to autologous, unmodified tumour cells. The toxicity of the vaccine is mild, consisting mainly of papules or pustules at the injection sites. Clinical trials have been conducted in two populations of melanoma patients: stage IV with measurable metastases and clinical stage III patients, rendered tumour-free by lymphadenectomy. In 83 patients with measurable metastases, there were 11 antitumour responses: two complete responses (CRs), four partial responses (PRs) and five mixed. Both CRs and two of four PRs occurred in patients with lung metastases. In 214 stage III patients the 5-year overall survival rate was 46% (one nodal site = 48%, in-transit metastases = 50%, two nodal sites = 36%). In both populations, the induction of DTH to unmodified autologous tumour cells was associated with significantly longer survival. This technology is applicable to other human cancers and clinical trials have been initiated with ovarian adenocarcinoma. There appear to be no insurmountable impediments to applying this approach to much larger numbers of patients or to developing it as a standard cancer treatment.
C1 Thomas Jefferson Univ, Kimmel Canc Ctr, Dept Med 1, Philadelphia, PA 19107 USA.
RP Berd, D (corresponding author), Thomas Jefferson Univ, Kimmel Canc Ctr, Dept Med 1, 1015 Walnut St,Suite 1024, Philadelphia, PA 19107 USA.
FU NATIONAL CANCER INSTITUTEUnited States Department of Health & Human
   ServicesNational Institutes of Health (NIH) - USANIH National Cancer
   Institute (NCI) [R01CA039248] Funding Source: NIH RePORTER; NCI NIH
   HHSUnited States Department of Health & Human ServicesNational
   Institutes of Health (NIH) - USANIH National Cancer Institute (NCI)
   [CA-39248] Funding Source: Medline
CR Balch CM, 2001, J CLIN ONCOL, V19, P3622, DOI 10.1200/JCO.2001.19.16.3622
   Berd D, 1997, J CLIN ONCOL, V15, P2359, DOI 10.1200/JCO.1997.15.6.2359
   BERD D, 1986, CANCER RES, V46, P2572
   Berd D., 2001, Proceedings of the American Association for Cancer Research Annual Meeting, V42, P683
   Berd D., 1998, Proceedings of the American Association for Cancer Research Annual Meeting, V39, P356
   Berd D, 2001, INT J CANCER, V94, P531, DOI 10.1002/ijc.1506.abs
   BERD D, 1994, CANCER IMMUNOL IMMUN, V39, P141, DOI 10.1007/BF01533378
   BERD D, 1991, CANCER RES, V51, P2731
   COIT DG, 1991, ANN SURG, V214, P627, DOI 10.1097/00000658-199111000-00014
   Janetzki S, 2000, INT J CANCER, V88, P232, DOI 10.1002/1097-0215(20001015)88:2<232::AID-IJC14>3.0.CO;2-8
   Kirkwood JM, 1996, J CLIN ONCOL, V14, P7, DOI 10.1200/JCO.1996.14.1.7
   Kirkwood JM, 2001, J CLIN ONCOL, V19, P2370, DOI 10.1200/JCO.2001.19.9.2370
   LATTIME EC, 1995, CANCER IMMUNOL IMMUN, V41, P151, DOI 10.1007/BF01521340
   Lee P, 2001, J CLIN ONCOL, V19, P3836, DOI 10.1200/JCO.2001.19.18.3836
   Leong SPL, 1999, J IMMUNOTHER, V22, P166, DOI 10.1097/00002371-199903000-00008
   LIVINGSTON PO, 1987, P NATL ACAD SCI USA, V84, P2911, DOI 10.1073/pnas.84.9.2911
   Marchand M, 1999, INT J CANCER, V80, P219, DOI 10.1002/(SICI)1097-0215(19990118)80:2<219::AID-IJC10>3.0.CO;2-S
   MARTIN S, 1994, INT ARCH ALLERGY IMM, V104, P10, DOI 10.1159/000236703
   MILLER SD, 1976, J IMMUNOL, V117, P1519
   Morse MA, 1997, ANN SURG, V226, P6, DOI 10.1097/00000658-199707000-00002
   Mule JJ, 2000, J CLIN INVEST, V105, P707, DOI 10.1172/JCI9591
   MULLEN CA, 1985, J EXP MED, V162, P1665, DOI 10.1084/jem.162.5.1665
   Nestle FO, 1998, NAT MED, V4, P328, DOI 10.1038/nm0398-328
   Rosenberg SA, 1998, NAT MED, V4, P321, DOI 10.1038/nm0398-321
   Sensi M, 1997, J CLIN INVEST, V99, P710, DOI 10.1172/JCI119215
   STEINMAN RM, 1979, J EXP MED, V149, P1, DOI 10.1084/jem.149.1.1
   Tamura Y, 1997, SCIENCE, V278, P117, DOI 10.1126/science.278.5335.117
   Vermorken JB, 1999, LANCET, V353, P345, DOI 10.1016/S0140-6736(98)07186-4
   WEIGLE WO, 1965, J EXP MED, V122, P1049, DOI 10.1084/jem.122.6.1049
NR 29
TC 18
Z9 20
U1 0
U2 0
PU ASHLEY PUBLICATIONS LTD
PI LONDON
PA UNITEC HOUSE, 3RD FL, 2 ALBERT PLACE, FINCHLEY CENTRAL, LONDON N3 1QB,
   ENGLAND
SN 1471-2598
J9 EXPERT OPIN BIOL TH
JI Expert Opin. Biol. Ther.
PD MAR
PY 2002
VL 2
IS 3
BP 335
EP 342
DI 10.1517/14712598.2.3.335
PG 8
WC Biotechnology & Applied Microbiology; Medicine, Research & Experimental
SC Biotechnology & Applied Microbiology; Research & Experimental Medicine
GA 533BL
UT WOS:000174509500010
PM 11890872
DA 2021-05-03
ER

PT J
AU Bay, JO
   Fleury, J
   Choufi, B
   Tournilhac, O
   Vincent, C
   Bailly, C
   Dauplat, J
   Viens, P
   Faucher, C
   Blaise, D
AF Bay, JO
   Fleury, J
   Choufi, B
   Tournilhac, O
   Vincent, C
   Bailly, C
   Dauplat, J
   Viens, P
   Faucher, C
   Blaise, D
TI Ovarian cancer - Allogeneic hematopoietic stem cell transplantation in
   ovarian carcinoma: results of five patients
SO BONE MARROW TRANSPLANTATION
LA English
DT Article
DE ovarian cancer; non-myeloablative regimen; allogeneic transplantation;
   graft-versus-ovarian cancer
ID BONE-MARROW-TRANSPLANTATION; GRAFT-VERSUS-LEUKEMIA; TERM-FOLLOW-UP;
   HOST-DISEASE; RECOMBINANT INTERLEUKIN-2; HUMAN RECIPIENTS; STAGE-III;
   DONOR; BLOOD; CHEMOTHERAPY
AB Allogeneic hematopoietic stem cell transplantation is often used to treat hematologic malignancies. The efficacy of this procedure is due to both myeloablative conditioning and graft-versus-leukemia (GVL). However, the disadvantages of allogeneic transplantation include graft-versus-host disease (GVHD), relapse from the original tumor, and patient susceptibility to opportunistic infections. Lately, allogeneic transplantation has been developed to treat solid tumors, with the expectation that graft-versus-tumor (GVT), like GVL, will have a significant anti-tumor effect. This effect has been demonstrated in renal carcinomas, and with less evidence in breast cancers. Five patients with malignant ovarian tumors resistant to chemotherapy underwent allogeneic transplantation, four from bone marrow, and one from peripheral blood stem cells. All donors were HLA-identical siblings. One patient received a myeloablative conditioning regimen, while the other four received a non-myeloablative regimen. Two patients received donor lymphocyte infusions (DLI). Four of the patients presented with acute or chronic GVHD associated with tumor regression of at least 50%. These tumor regressions were measured by CA-125 levels and CT scans. The fifth patient died of rapid progression just after transplantation. Of the four transplantation survivors, three received a non-myeloablative regimen which did not seem to reduce treatment effectiveness. While it did reduce toxicity, one of these patients died of GVHD after 127 days. DLI was administered to two patients. These infusions seemed to promote GVHD which was able to control disease progression for one patient and had no apparent effect on the other. Allograft of hematopoietic stem cells might be of interest in ovarian cancer. The results in one patient also suggest that DLI may be an effective immunotherapy, although doses and timing need to be determined. The number of cases presented is small, however, and clinical experience on a larger scale will be required to determine the real clinical efficacy of graft versus cancerous ovarian cells.
C1 CLCC, Ctr Jean Perrin, Unite Transplant Medullaire, F-63011 Clermont Ferrand 1, France.
   CHU Hotel Dieu, Serv Hematol, Clermont Ferrand, France.
   CLCC, Ctr Jean Perrin, Unite Radiodiagnost, Clermont Ferrand, France.
   CLCC, Inst Paoli Calmettes, Unite Transplantat & Therapie Cellulaire, Marseille, France.
RP Bay, JO (corresponding author), CLCC, Ctr Jean Perrin, Unite Transplant Medullaire, 58 Rue Montalembert,BP 392, F-63011 Clermont Ferrand 1, France.
CR ARMITAGE JO, 1994, NEW ENGL J MED, V330, P827, DOI 10.1056/NEJM199403243301206
   Bay JO, 2000, BONE MARROW TRANSPL, V25, P681, DOI 10.1038/sj.bmt.1702206
   BenYosef R, 1996, LANCET, V348, P1242, DOI 10.1016/S0140-6736(05)65517-1
   Bertz H, 1997, LEUKEMIA, V11, P281, DOI 10.1038/sj.leu.2400546
   BLAISE D, 1993, LANCET, V341, P51, DOI 10.1016/0140-6736(93)92526-Y
   CAHN JY, 1995, TRANSPLANTATION, V60, P939, DOI 10.1097/00007890-199511150-00010
   Childs R, 1999, BRIT J HAEMATOL, V107, P396, DOI 10.1046/j.1365-2141.1999.01706.x
   Childs R, 1999, BLOOD, V94, P3234, DOI 10.1182/blood.V94.9.3234.421k16_3234_3241
   Childs R, 2000, NEW ENGL J MED, V343, P750, DOI 10.1056/NEJM200009143431101
   Dansey RD, 2001, CURR OPIN ONCOL, V13, P27, DOI 10.1097/00001622-200101000-00006
   Dazzi F, 2000, BLOOD, V96, P2712
   DEEG HJ, 1990, BONE MARROW TRANSPL, V6, P1
   Edwards RP, 1997, J CLIN ONCOL, V15, P3399, DOI 10.1200/JCO.1997.15.11.3399
   Eibl B, 1996, BLOOD, V88, P1501, DOI 10.1182/blood.V88.4.1501.bloodjournal8841501
   FRANCIS P, 1994, J CLIN ONCOL, V12, P2301, DOI 10.1200/JCO.1994.12.11.2301
   Freedman RS, 2000, CLIN CANCER RES, V6, P2268
   Giralt S, 1997, BLOOD, V89, P4531, DOI 10.1182/blood.V89.12.4531
   GLUCKSBERG H, 1974, TRANSPLANTATION, V18, P295, DOI 10.1097/00007890-197410000-00001
   GOLDMAN JM, 1988, ANN INTERN MED, V108, P806, DOI 10.7326/0003-4819-108-6-806
   Gorin NC, 1996, BONE MARROW TRANSPL, V18, P111
   HOROWITZ MM, 1990, BLOOD, V75, P555
   KOLB HJ, 1995, BLOOD, V86, P2041, DOI 10.1182/blood.V86.5.2041.bloodjournal8652041
   Legros M, 1997, J CLIN ONCOL, V15, P1302, DOI 10.1200/JCO.1997.15.4.1302
   MARANINCHI D, 1987, LANCET, V2, P175
   McGuire WP, 1996, NEW ENGL J MED, V334, P1, DOI 10.1056/NEJM199601043340101
   Michallet M, 2001, J CLIN ONCOL, V19, P3340, DOI 10.1200/JCO.2001.19.14.3340
   Nagler A, 2001, EXP HEMATOL, V29, P362, DOI 10.1016/S0301-472X(00)00655-X
   PLATZ CE, 1995, CANCER, V75, P270, DOI 10.1002/1097-0142(19950101)75:1+<270::AID-CNCR2820751312>3.0.CO;2-D
   RATANATHARATHORN V, 1994, BLOOD, V84, P1050
   RILL DR, 1994, BLOOD, V84, P380
   Russell LA, 1996, BONE MARROW TRANSPL, V18, P411
   Sandmaier BM, 2000, SEMIN ONCOL, V27, P78
   Slavin S, 1998, BLOOD, V91, P756, DOI 10.1182/blood.V91.3.756.756_756_763
   SMITH JP, 1972, CANCER, V30, P1565, DOI 10.1002/1097-0142(197212)30:6<1565::AID-CNCR2820300623>3.0.CO;2-H
   Stiff PJ, 1997, J CLIN ONCOL, V15, P1309, DOI 10.1200/JCO.1997.15.4.1309
   Storb R, 1999, BLOOD, V94, P2523, DOI 10.1182/blood.V94.7.2523.419k18_2523_2529
   SULLIVAN KM, 1989, BLOOD, V73, P1720
   THIGPEN JT, 1993, ANN ONCOL, V4, P35
   THIGPEN T, 1994, GYNECOL ONCOL, V55, pS97, DOI 10.1006/gyno.1994.1347
   THOMAS ED, 1975, NEW ENGL J MED, V292, P895, DOI 10.1056/NEJM197504242921706
   TOBIAS JS, 1976, NEW ENGL J MED, V294, P818, DOI 10.1056/NEJM197604082941506
   Ueno NT, 1998, J CLIN ONCOL, V16, P986, DOI 10.1200/JCO.1998.16.3.986
   WEIDEN PL, 1979, NEW ENGL J MED, V300, P1068, DOI 10.1056/NEJM197905103001902
   WEIDEN PL, 1981, NEW ENGL J MED, V304, P1529, DOI 10.1056/NEJM198106183042507
NR 44
TC 63
Z9 64
U1 0
U2 0
PU NATURE PUBLISHING GROUP
PI LONDON
PA MACMILLAN BUILDING, 4 CRINAN ST, LONDON N1 9XW, ENGLAND
SN 0268-3369
EI 1476-5365
J9 BONE MARROW TRANSPL
JI Bone Marrow Transplant.
PD JUL
PY 2002
VL 30
IS 2
BP 95
EP 102
DI 10.1038/sj.bmt.1703609
PG 8
WC Biophysics; Oncology; Hematology; Immunology; Transplantation
SC Biophysics; Oncology; Hematology; Immunology; Transplantation
GA 583XC
UT WOS:000177435500006
PM 12132048
OA Bronze
DA 2021-05-03
ER

PT J
AU Cruz, HJ
   Conradt, HS
   Dunker, R
   Peixoto, CM
   Cunha, AE
   Thomaz, M
   Burger, C
   Dias, EM
   Clemente, J
   Moreira, JL
   Rieke, E
   Carrondo, MJT
AF Cruz, HJ
   Conradt, HS
   Dunker, R
   Peixoto, CM
   Cunha, AE
   Thomaz, M
   Burger, C
   Dias, EM
   Clemente, J
   Moreira, JL
   Rieke, E
   Carrondo, MJT
TI Process development of a recombinant antibody/interleukin-2 fusion
   protein expressed in protein-free medium by BHK cells
SO JOURNAL OF BIOTECHNOLOGY
LA English
DT Article
DE BHK cells; recombinant fusion protein; tumour targeted therapy; tumour
   immunotherapy; EGF-receptor; purification; pharmacokinetics
ID HAMSTER OVARY CELLS; MONOCLONAL-ANTIBODY; HUMAN INTERLEUKIN-2; METABOLIC
   SHIFTS; CULTURE; GLYCOSYLATION; BHK-21-CELLS; OLIGOSACCHARIDES;
   GLYCOPROTEINS; KIDNEY
AB The production, purification and stability of quality (in terms of integrity and glycosylation) of an antibody/interleukin-2 fusion protein with potential application in tumour-targeted therapy expressed in BHK21 cells are described. Consistency of the product throughout time was determined by analysis of glycosylation of the fusion protein using MALDI-TOF mass spectroscopy and HPAEC-PAD combined with product integrity studies by SDS-PAGE and Western blotting. These investigations showed consistent expression in terms of integrity and of three major oligosaccharide structures of the fusion protein after 62 gencrations. The data obtained at this stage indicated the suitability of the cell line for production purposes. Different approaches for the production of this protein were subsequently carried out. The relative productivity of the recombinant fusion protein and general performance of the cells in two different protein-free medium (PFM) culture systems, continuous chemostat and continuous perfusion using a Centritech(R) centrifuge as a cell retention device, were studied. The results indicate that the chemostat culture resulted in more stable and controllable nutrient environment, which could indicate better product consistency, in accordance with what has been observed under serum-containing conditions, in relation to the perfusion culture. Finally, product obtained from the chemostat culture was analysed and purified. The purification process was optimised with an increase in the overall yield from 38 to 70% being obtained, a significant improvement with important consequences for the implementation of an industrial-scale culture system. In conclusion, it was possible to produce and purify the recombinant antibody/interleukin-2 fusion protein assuring the quality and stability of the product in terms of integrity and glycosylation. Therefore, a candidate production process was established. (C) 2002 Elsevier Science B.V. All rights reserved.
C1 Univ Nova Lisboa, Fac Ciencias & Tecnol, P-2825 Monte De Caparica, Portugal.
   Univ Independente, P-1800255 Lisbon, Portugal.
   EC Bio Biotechnol Consultants, P-2780920 Oeiras, Portugal.
   Merck KGaA, D-64271 Darmstadt, Germany.
   GBF, D-38124 Braunschweig, Germany.
   IBET ITQB, P-2781901 Oeiras, Portugal.
RP Carrondo, MJT (corresponding author), IBET ITQB, Apartado 12, P-2781901 Oeiras, Portugal.
RI Clemente, Joao J/A-7470-2018; Carrondo, Manuel JT/C-8155-2011; Peixoto,
   Cristina/K-8945-2014
OI Clemente, Joao J/0000-0002-3271-4994; Cunha,
   Antonio/0000-0002-4588-1492; Cruz, Helder/0000-0001-5850-8470; Thomaz,
   Monica/0000-0002-3133-0278; Dias, Elsa/0000-0002-1797-4456; Peixoto,
   Cristina/0000-0002-0995-6637; Carrondo, Manuel/0000-0002-4550-4574
CR BIRCH JR, 1994, CYTOTECHNOLOGY, V15, P11, DOI 10.1007/BF00762375
   Burger C, 1999, APPL MICROBIOL BIOT, V52, P345, DOI 10.1007/s002530051530
   CONRADT HS, 1985, EUR J BIOCHEM, V153, P255, DOI 10.1111/j.1432-1033.1985.tb09295.x
   CONRADT HS, 1989, J BIOL CHEM, V264, P17368
   Costa J, 1997, J BIOL CHEM, V272, P11613
   Cruz HJ, 1999, BIOTECHNOL BIOENG, V66, P104, DOI 10.1002/(SICI)1097-0290(1999)66:2<104::AID-BIT3>3.0.CO;2-#
   Cruz HJ, 1998, CYTOTECHNOLOGY, V26, P59, DOI 10.1023/A:1007951813755
   Cruz HJ, 1997, APPL MICROBIOL BIOT, V47, P482, DOI 10.1007/s002530050960
   Cruz HJ, 1999, APPL MICROBIOL BIOT, V51, P579, DOI 10.1007/s002530051435
   Cruz HJ, 2000, BIOTECHNOL BIOENG, V69, P129, DOI 10.1002/(SICI)1097-0290(20000720)69:2<129::AID-BIT2>3.3.CO;2-X
   DIRKS W, 1993, GENE, V128, P247, DOI 10.1016/0378-1119(93)90569-O
   Dunster CA, 1997, APPL MICROBIOL BIOT, V48, P198, DOI 10.1007/s002530051038
   Grabenhorst E, 1999, GLYCOCONJUGATE J, V16, P81, DOI 10.1023/A:1026466408042
   GRABENHORST E, 1995, EUR J BIOCHEM, V232, P718, DOI 10.1111/j.1432-1033.1995.tb20866.x
   Haggstrom L, 1996, ANN NY ACAD SCI, V782, P40, DOI 10.1111/j.1749-6632.1996.tb40545.x
   HAKOMORI SI, 1964, J BIOCHEM-TOKYO, V55, P205
   KETTLEBOROUGH CA, 1991, PROTEIN ENG, V4, P773, DOI 10.1093/protein/4.7.773
   Kohler P C, 1987, Prog Clin Biol Res, V244, P161
   LAEMMLI UK, 1970, NATURE, V227, P680, DOI 10.1038/227680a0
   Looby D, 1997, ANIMAL CELL TECHNOLOGY, P797
   LUND J, 1995, FASEB J, V9, P115
   MOREIRA JL, 1995, J CHEM TECHNOL BIOT, V62, P118, DOI 10.1002/jctb.280620203
   NIMTZ M, 1990, FEBS LETT, V271, P14, DOI 10.1016/0014-5793(90)80361-L
   NIMTZ M, 1993, EUR J BIOCHEM, V213, P39, DOI 10.1111/j.1432-1033.1993.tb17732.x
   PROBST M, 1995, CANCER J, V8, P270
   RODECK U, 1987, CANCER RES, V47, P3692
   VONHOEGEN I, 1993, EP241293EP93120865
   WRIGHT A, 1994, J EXP MED, V180, P1087, DOI 10.1084/jem.180.3.1087
   Youings A, 1996, BIOCHEM J, V314, P621, DOI 10.1042/bj3140621
NR 29
TC 17
Z9 17
U1 0
U2 3
PU ELSEVIER SCIENCE BV
PI AMSTERDAM
PA PO BOX 211, 1000 AE AMSTERDAM, NETHERLANDS
SN 0168-1656
J9 J BIOTECHNOL
JI J. Biotechnol.
PD JUN 26
PY 2002
VL 96
IS 2
BP 169
EP 183
AR PII S0168-1656(02)00028-7
DI 10.1016/S0168-1656(02)00028-7
PG 15
WC Biotechnology & Applied Microbiology
SC Biotechnology & Applied Microbiology
GA 561VD
UT WOS:000176162900003
PM 12039533
DA 2021-05-03
ER

PT J
AU Goto, S
   Shirotani, N
   Hatakeyama, M
   Tagami, C
   Arakawa, H
   Kuwata, E
   Noguchi, K
   Egawa, K
AF Goto, S
   Shirotani, N
   Hatakeyama, M
   Tagami, C
   Arakawa, H
   Kuwata, E
   Noguchi, K
   Egawa, K
TI Clinical benefit of non-toxic therapy in patients with advanced cancer
   (opinion)
SO ANTICANCER RESEARCH
LA English
DT Article
DE adoptive immunotherapy; stable disease; activated lymphocyte;
   interleukin-2; non-toxic therapy
ID ACTIVATED KILLER-CELLS; TUMOR-INFILTRATING LYMPHOCYTES; EPITHELIAL
   OVARIAN-CANCER; PHASE-II TRIAL; ADOPTIVE IMMUNOTHERAPY; LUNG-CARCINOMA;
   INTERLEUKIN-2; CHEMOTHERAPY; CISPLATIN; ANTI-CD3
AB It has been widely recognized that chemotherapy of cancer has profound toxic side-effects and suffers limitations in efficacy but, as yet, no solution has been found to this conflict. Consequently, many patients with advanced cancer desire treatment by less toxic therapies even if the technique is not established as a conventional cancer therapy. Thus the establishment of less toxic therapies should be considered as a tentative requirement in clinical practice. Adoptive immunotherapy is one such therapy which has enjoyed some popularity in Japan. Clinical experience accumulated over the last 15 years indicates benefits to be gained from the therapy. In 1998, the Ministry of Health, Labor and Welfare of Japan (MHLW) approved portions of adoptive immunotherapy practices in their definition of highly-advanced medical technology. In April 1999, we established a private out-patient clinic specializing in adoptive immunotherapy; this clinic has administered 200 infusions of activated lymphocytes a month. Out of the 188 patients treated, we evaluated the tumors of 57 cases (2 CR, 4 PR, 20 SD and 31 PD). The response rate was 11%. It is noteworthy that in 11 of the 20 SD patients, the disease remained stable for more than six months. The follow-up periods for these 11 patients ranged from 11 to 24 months. During this period tumor progressed in 2, but the remaining 9 were still alive and without noticeable disease progression. Our present experience of adoptive immunotherapy administered to a large number of patients indicates that this non-toxic therapy has some beneficial role for the treatment of refractory cancer.
C1 Seta Clin, Setagaya Ku, Tokyo 1580095, Japan.
   Medinet Co, Lab Mol Immunol, Setagaya Ku, Tokyo 1580095, Japan.
RP Goto, S (corresponding author), Seta Clin, Setagaya Ku, 4-20-18 Seta, Tokyo 1580095, Japan.
CR ALBERTI W, 1995, BRIT MED J, V311, P899
   ANDERSON IM, 1988, J PSYCHOPHARMACOL, V2, P2
   AOKI Y, 1991, CANCER RES, V51, P1934
   Araki K, 2000, INT J ONCOL, V17, P1107
   ARUGA A, 1991, INT J CANCER, V49, P19, DOI 10.1002/ijc.2910490105
   CHABNER BA, 1990, CANC CHEMOTHERAPY, P2
   DUTCHER JP, 1989, J CLIN ONCOL, V7, P477, DOI 10.1200/JCO.1989.7.4.477
   Fujimoto S, 1989, Hum Cell, V2, P109
   Fujita K, 1995, CLIN CANCER RES, V1, P501
   Hainsworth JD, 2000, CANCER, V88, P1353, DOI 10.1002/(SICI)1097-0142(20000315)88:6<1353::AID-CNCR11>3.3.CO;2-1
   HAYES RL, 1995, CANCER-AM CANCER SOC, V76, P840, DOI 10.1002/1097-0142(19950901)76:5<840::AID-CNCR2820760519>3.0.CO;2-R
   KELSEN D, 1992, J CLIN ONCOL, V10, P541, DOI 10.1200/JCO.1992.10.4.541
   Kimura H, 1997, CANCER, V80, P42, DOI 10.1002/(SICI)1097-0142(19970701)80:1<42::AID-CNCR6>3.3.CO;2-V
   Liao M, 1998, Respirology, V3, P151, DOI 10.1111/j.1440-1843.1998.tb00114.x
   MARTY M, 1997, EUR J CANCER, V33, P26
   OCHOA AC, 1987, J IMMUNOL, V138, P2728
   Postmus PE, 1996, EUR J CANCER, V32A, P1498, DOI 10.1016/0959-8049(96)00145-1
   ROSENBERG SA, 1987, NEW ENGL J MED, V316, P889, DOI 10.1056/NEJM198704093161501
   ROSENBERG SA, 1985, NEW ENGL J MED, V313, P1485, DOI 10.1056/NEJM198512053132327
   ROSENBERG SA, 1986, SCIENCE, V233, P1318, DOI 10.1126/science.3489291
   Rothenberg ML, 1999, CANCER-AM CANCER SOC, V85, P786, DOI 10.1002/(SICI)1097-0142(19990215)85:4<786::AID-CNCR5>3.0.CO;2-9
   SHIMADA Y, 1999, P AN M AM SOC CLIN, V18, pA272
   Takayama T, 2000, LANCET, V356, P802, DOI 10.1016/S0140-6736(00)02654-4
   Toh U, 2000, CLIN CANCER RES, V6, P4663
   VANLIER RAW, 1989, IMMUNOLOGY, V68, P45
NR 25
TC 10
Z9 11
U1 0
U2 0
PU INT INST ANTICANCER RESEARCH
PI ATHENS
PA EDITORIAL OFFICE 1ST KM KAPANDRITIOU-KALAMOU RD KAPANDRITI, PO BOX 22,
   ATHENS 19014, GREECE
SN 0250-7005
J9 ANTICANCER RES
JI Anticancer Res.
PD JUL-AUG
PY 2002
VL 22
IS 4
BP 2461
EP 2464
PG 4
WC Oncology
SC Oncology
GA 580WP
UT WOS:000177259900078
PM 12174944
DA 2021-05-03
ER

PT J
AU Baxevanis, CN
   Gritzapis, AD
   Tsitsilonis, OE
   Katsoulas, HL
   Papamichail, M
AF Baxevanis, CN
   Gritzapis, AD
   Tsitsilonis, OE
   Katsoulas, HL
   Papamichail, M
TI Her-2/neu-derived peptide epitopes are also recognized by cytotoxic
   CD3(+)CD56(+) (natural killer T) lymphocytes
SO INTERNATIONAL JOURNAL OF CANCER
LA English
DT Article
DE natural killer T cells; cytotoxicity; cancer immunotherapy; HER-2/neu
   peptides; ovarian cancer
ID HUMAN TUMOR-ANTIGENS; SEVERE COMBINED IMMUNODEFICIENCY; CANCER VACCINE
   DEVELOPMENT; CHRONIC MYELOID-LEUKEMIA; PULSED DENDRITIC CELLS; IN-VITRO
   IMMUNIZATION; INFILTRATING LYMPHOCYTES; AUTOLOGOUS TUMOR; MELANOMA;
   IDENTIFICATION
AB The human HER-2/neu gene encodes a 185 kDa transmembrane glycoprotein recognized by MHC class 1-restricted CTLs. Here, we report that HER-2/neu peptide CTL epitopes can also be recognized by cytotoxic NK-T lymphocytes. Unfractionated peptides derived from HLA-A2(+), HER-2/neu(+) tumor cells acid cell extract (ACE), collected from patients with metastatic ovarian cancer, were used as antigen to generate in vitro cytotoxic effectors. ACE was able to elicit from cancer patients' PBMCs both alphabetaTCR(+)CD3(+)CD56(-) and alphaTCR(+)CD3(+)CD56(+) (NK-T) CTLs that lysed ACE-sensitized T2 cells in an HLA-A2-restricted manner. The same CTL lines also recognized T2 cells pulsed with HER-2/neu-derived CTL peptide epitopes, a HER-2/neu-transfected HLA-A2(+) cell line and autologous tumor cells. alphaTCR(+)CD3(+)CD56(+) CTL lines also exhibited NK-like cytotoxicity against autologous tumor cells. CTL clones were isolated from alphaTCR(+)CD3(+)CD56(+) bulk cultures displaying both MHC- and non-MHC-restricted cytotoxicity, thus confirming the dual cytolytic function of such cells. Our data demonstrate that ACE from metastatic ovarian tumors can be used as multiepitope vaccines for generating in vitro, besides classical CTLs, NK-T cells exerting efficient MHC- and non-MHC-restricted cytotoxicity against autologous tumor targets. Such NK-T cells expressing dual cytotoxic activity may prove advantageous in cancer immunotherapy. (C) 2002 Wiley-Liss. Inc.
C1 St Savas Canc Hosp, Canc Immunol & Immunotherapy Ctr, GR-11522 Athens, Greece.
RP Papamichail, M (corresponding author), St Savas Canc Hosp, Canc Immunol & Immunotherapy Ctr, 17 Alexandras Ave, GR-11522 Athens, Greece.
EM papmail@netor.gr
RI Tsitsilonis, Ourania E./AAF-3168-2019; GRITZAPIS, ANGELOS/AAG-9225-2019
CR Baxevanis CN, 1999, CANCER IMMUNOL IMMUN, V48, P71, DOI 10.1007/s002620050550
   Baxevanis CN, 2000, J IMMUNOL, V164, P3902, DOI 10.4049/jimmunol.164.7.3902
   BAXEVANIS CN, 1994, CANCER, V74, P1275, DOI 10.1002/1097-0142(19940815)74:4<1275::AID-CNCR2820740416>3.0.CO;2-Q
   Brossart P, 1998, CANCER RES, V58, P732
   Disis ML, 1999, CLIN CANCER RES, V5, P1289
   Disis ML, 1997, ADV CANCER RES, V71, P343, DOI 10.1016/S0065-230X(08)60103-7
   FISK B, 1995, J EXP MED, V181, P2109, DOI 10.1084/jem.181.6.2109
   HOUBIERS JGA, 1993, EUR J IMMUNOL, V23, P2072, DOI 10.1002/eji.1830230905
   Hoyle C, 1998, BLOOD, V92, P3318, DOI 10.1182/blood.V92.9.3318.421k39_3318_3327
   KAWAKAMI Y, 1994, J EXP MED, V180, P347, DOI 10.1084/jem.180.1.347
   Kawashima I, 1999, CANCER RES, V59, P431
   Kirkin AF, 1999, CANCER IMMUNOL IMMUN, V48, P239, DOI 10.1007/s002620050571
   LU PH, 1994, J IMMUNOL, V153, P1687
   Nair SK, 1997, EUR J IMMUNOL, V27, P589, DOI 10.1002/eji.1830270304
   Nestle FO, 1998, NAT MED, V4, P328, DOI 10.1038/nm0398-328
   Pawelec G, 1999, CRIT REV ONCOGENESIS, V10, P83
   Peiper M, 1997, EUR J IMMUNOL, V27, P1115, DOI 10.1002/eji.1830270511
   Peoples GE, 1999, CLIN CANCER RES, V5, P4214
   Rammensee HG, 1996, INT ARCH ALLERGY IMM, V110, P299, DOI 10.1159/000237320
   Robbins PF, 1996, CURR OPIN IMMUNOL, V8, P628, DOI 10.1016/S0952-7915(96)80078-1
   Rosenberg SA, 1998, NAT MED, V4, P321, DOI 10.1038/nm0398-321
   Saeterdal I, 1998, INT J CANCER, V75, P794, DOI 10.1002/(SICI)1097-0215(19980302)75:5<794::AID-IJC21>3.0.CO;2-5
   SCHEFFOLD C, 1995, BONE MARROW TRANSPL, V15, P33
   SchmidtWolf GD, 1997, ANN HEMATOL, V74, P51, DOI 10.1007/s002770050257
   SCHMIDTWOLF IGH, 1991, J EXP MED, V174, P139, DOI 10.1084/jem.174.1.139
   SENSI M, 1995, IMMUNOL TODAY, V16, P588, DOI 10.1016/0167-5699(95)80082-4
   Straten PT, 1999, CANCER IMMUNOL IMMUN, V48, P386, DOI 10.1007/s002620050591
   VANELSAS A, 1995, INT J CANCER, V61, P389, DOI 10.1002/ijc.2910610319
   Wang RF, 1999, J MOL MED, V77, P640, DOI 10.1007/s001099900042
   Wang RF, 1999, IMMUNOL REV, V170, P85, DOI 10.1111/j.1600-065X.1999.tb01331.x
   Yang RC, 1999, J IMMUNOL, V163, P1037
NR 31
TC 36
Z9 41
U1 0
U2 1
PU WILEY
PI HOBOKEN
PA 111 RIVER ST, HOBOKEN 07030-5774, NJ USA
SN 0020-7136
EI 1097-0215
J9 INT J CANCER
JI Int. J. Cancer
PD APR 20
PY 2002
VL 98
IS 6
BP 864
EP 872
DI 10.1002/ijc.10251
PG 9
WC Oncology
SC Oncology
GA 546XC
UT WOS:000175300800010
PM 11948464
DA 2021-05-03
ER

PT J
AU Hernando, JJ
   Park, TW
   Kubler, K
   Offergeld, R
   Schlebusch, H
   Bauknecht, T
AF Hernando, JJ
   Park, TW
   Kubler, K
   Offergeld, R
   Schlebusch, H
   Bauknecht, T
TI Vaccination with autologous tumour antigen-pulsed dendritic cells in
   advanced gynaecological malignancies: clinical and immunological
   evaluation of a phase I trial
SO CANCER IMMUNOLOGY IMMUNOTHERAPY
LA English
DT Article
DE dendritic cell; immunotherapy; ovarian carcinoma
ID CYTOTOXIC T-LYMPHOCYTES; OVARIAN-CANCER; IMMUNE-RESPONSES; HUMAN BLOOD;
   PEPTIDE; IMMUNOTHERAPY; REGRESSION; MELANOMA; MATURE; GENERATION
AB Dendritic cell (DC)-based therapy has proven to be effective in patients with malignant lymphoma, melanoma, and renal and prostate carcinoma. In this phase I clinical trial, we have shown that patients with advanced gynaecological malignancies can be effectively vaccinated with DC pulsed with keyhole limpet haemocyanin (KLH) and autologous tumour antigens. Two patients with uterine sarcoma and six subjects with ovarian carcinoma received three to 23 intracutaneous injections of antigen-pulsed DC at 10-day or 4-week intervals. Three patients showed stable disease lasting 25 to 45 weeks, and five experienced tumour progression within the first 14 weeks. KLH- and tumour lysate-specific delayed-type hypersensitivity (DTH) reactions were observed in six and one patient, respectively. Lymphoproliferative responses to KLH and to tumour lysate stimulation were recorded in six patients and in two patients respectively. Tumour antigen-stimulated interferon-gamma (IFN-gamma) secretion by peripheral blood mononuclear cells (PBMC) in one patient was consistent with a T-H type 1 cytokine bias. The treatment was safe, well tolerated, immunologically active and except for local cutaneous hypersensitivity devoid of significant adverse effects.
C1 Univ Bonn, Dept Obstet & Gynaecol, D-53105 Bonn, Germany.
   Univ Bonn, Dept Transfus Med, D-53105 Bonn, Germany.
   Univ Tubingen, Dept Obstet & Gynaecol, D-72076 Tubingen, Germany.
RP Hernando, JJ (corresponding author), Univ Bonn, Dept Obstet & Gynaecol, Sigmund Freud Str 25, D-53105 Bonn, Germany.
OI Kubler, Kirsten/0000-0002-0342-5579
CR Banchereau J, 2000, ANNU REV IMMUNOL, V18, P767, DOI 10.1146/annurev.immunol.18.1.767
   Brossart P, 1997, BLOOD, V90, P1594, DOI 10.1182/blood.V90.4.1594.1594_1594_1599
   CELLUZZI C, 1996, J EXP MED, V183, P1996
   Chakraborty NG, 1998, CANCER IMMUNOL IMMUN, V47, P58, DOI 10.1007/s002620050504
   Fields RC, 1998, P NATL ACAD SCI USA, V95, P9482, DOI 10.1073/pnas.95.16.9482
   FLAMAND V, 1994, EUR J IMMUNOL, V24, P605, DOI 10.1002/eji.1830240317
   Fong L, 2000, ANNU REV IMMUNOL, V18, P245, DOI 10.1146/annurev.immunol.18.1.245
   Geiger J, 2000, LANCET, V356, P1163, DOI 10.1016/S0140-6736(00)02762-8
   Hart DNJ, 1997, BLOOD, V90, P3245, DOI 10.1182/blood.V90.9.3245
   Holtl L, 1999, J UROLOGY, V161, P777, DOI 10.1016/S0022-5347(01)61767-1
   Hsu FJ, 1996, NAT MED, V2, P52, DOI 10.1038/nm0196-52
   Kugler A, 2000, NAT MED, V6, P332, DOI 10.1038/73193
   Lloyd KO, 1997, INT J CANCER, V71, P842, DOI 10.1002/(SICI)1097-0215(19970529)71:5<842::AID-IJC24>3.0.CO;2-8
   Lodge PA, 2000, CANCER RES, V60, P829
   MAYORDOMO JI, 1995, NAT MED, V1, P1297, DOI 10.1038/nm1295-1297
   Melief CJM, 2000, ADV IMMUNOL, V75, P235, DOI 10.1016/S0065-2776(00)75006-1
   Nair SK, 1997, INT J CANCER, V70, P706, DOI 10.1002/(SICI)1097-0215(19970317)70:6<706::AID-IJC13>3.0.CO;2-7
   Nestle FO, 1998, NAT MED, V4, P328, DOI 10.1038/nm0398-328
   OLAH KS, 1992, BRIT J OBSTET GYNAEC, V99, P590, DOI 10.1111/j.1471-0528.1992.tb13827.x
   Pardoll DM, 1998, NAT MED, V4, P525, DOI 10.1038/nm0598supp-525
   PEOPLES GE, 1995, P NATL ACAD SCI USA, V92, P432, DOI 10.1073/pnas.92.2.432
   Romagnani P, 2000, IMMUNOL TODAY, V21, P416, DOI 10.1016/S0167-5699(00)01670-4
   Romani N, 1996, J IMMUNOL METHODS, V196, P137, DOI 10.1016/0022-1759(96)00078-6
   Santin AD, 2000, AM J OBSTET GYNECOL, V183, P601, DOI 10.1067/mob.2000.107097
   Shimizu K, 2001, CANCER RES, V61, P2618
   Taylor DD, 2001, BRIT J CANCER, V84, P1624, DOI 10.1054/bjoc.2001.1847
   Taylor-Papadimitriou J, 1999, BBA-MOL BASIS DIS, V1455, P301, DOI 10.1016/S0925-4439(99)00055-1
   Thurner B, 1999, J EXP MED, V190, P1669, DOI 10.1084/jem.190.11.1669
   Thurner B, 1999, J IMMUNOL METHODS, V223, P1, DOI 10.1016/S0022-1759(98)00208-7
   Timmerman JM, 1999, ANNU REV MED, V50, P507
   Toes REM, 1998, J IMMUNOL, V160, P4449
   Valone F., 1998, Proceedings of the American Association for Cancer Research Annual Meeting, V39, P173
   van der Burg SH, 2001, INT J CANCER, V91, P612, DOI 10.1002/1097-0215(200002)9999:9999<::AID-IJC1119>3.0.CO;2-C
   VandenEynde BJ, 1997, CURR OPIN IMMUNOL, V9, P684, DOI 10.1016/S0952-7915(97)80050-7
   YANIK R, 1993, CANCER, V71, P517
   Zhao X, 2001, IMMUNOL INVEST, V30, P33, DOI 10.1081/IMM-100103689
   ZHOU LJ, 1995, J IMMUNOL, V154, P3821
NR 37
TC 94
Z9 102
U1 0
U2 4
PU SPRINGER-VERLAG
PI NEW YORK
PA 175 FIFTH AVE, NEW YORK, NY 10010 USA
SN 0340-7004
J9 CANCER IMMUNOL IMMUN
JI Cancer Immunol. Immunother.
PD MAR
PY 2002
VL 51
IS 1
BP 45
EP 52
DI 10.1007/s00262-001-0255-1
PG 8
WC Oncology; Immunology
SC Oncology; Immunology
GA 535ZY
UT WOS:000174677300006
PM 11845259
DA 2021-05-03
ER

PT J
AU Schweizer, C
   Strauss, G
   Lindner, M
   Marme, A
   Deo, YM
   Moldenhauer, G
AF Schweizer, C
   Strauss, G
   Lindner, M
   Marme, A
   Deo, YM
   Moldenhauer, G
TI Efficient carcinoma cell killing by activated polymorphonuclear
   neutrophils targeted with an Ep-CAM x CD64 (HEA125 x 197) bispecific
   antibody
SO CANCER IMMUNOLOGY IMMUNOTHERAPY
LA English
DT Article
DE bispecific antibody; Ep-CAM; Fc receptor; immunotherapy; ovarian
   carcinoma; tumor targeting
ID COLONY-STIMULATING FACTOR; FC-GAMMA-RI; BREAST-CANCER; TUMOR-CELLS;
   EFFECTOR-CELLS; PHASE-I; GM-CSF; OVEREXPRESSES HER-2/NEU; SURFACE
   GLYCOPROTEIN; MONOCLONAL-ANTIBODY
AB Bispecific antibodies (bsAb) have attracted much attention over the past several years as a mean to improve immunotherapy of cancer. Due to their dual specificity, bsAb are able to redirect effector cells against tumor targets. In this study, the development and preclinical testing of a new quadroma-derived bsAb, HEA125x197, recognizing the tumor-associated EpCAM antigen and the high affinity Fc receptor for IgG, CD64, is reported. Using granulocyte-colony stimulating factor (G-CSF) and interferon-gamma (IFN-gamma)stimulated polymorphonuclear neutrophils to induce CD64 expression, bsAb HEA125x197 elicited strong cytotoxic activity towards allogeneic and autologous ovarian carcinoma cells. The cytolytic efficiency of this antibody was comparable to that of a previously described bsAb, HEA125xOKT3, targeting preactivated T lymphocytes against Ep-CAM-carrying tumor cells. Based on the pan-carcinoma specificity and the stable expression of Ep-CAM, bsAb HEA125x197 may broaden the spectrum of bispecific reagents, for the treatment of epithelial malignancies.
C1 German Canc Res Ctr, Dept Mol Immunol G0400, D-69120 Heidelberg, Germany.
   Univ Ulm, Dept Obstet & Gynecol, Univ Heidelberg, Childrens Hosp, Ulm, Germany.
   Medarex Inc, Annandale, NJ USA.
RP Schweizer, C (corresponding author), German Canc Res Ctr, Dept Mol Immunol G0400, Neuenheimer Feld 280, D-69120 Heidelberg, Germany.
CR Akewanlop C, 2001, CANCER RES, V61, P4061
   Balzar M, 1999, J MOL MED, V77, P699, DOI 10.1007/s001099900038
   CANEVARI S, 1995, JNCI-J NATL CANCER I, V87, P1463, DOI 10.1093/jnci/87.19.1463
   Curnow RT, 1997, CANCER IMMUNOL IMMUN, V45, P210, DOI 10.1007/s002620050435
   DEGAST GC, 1995, CANCER IMMUNOL IMMUN, V40, P390, DOI 10.1007/s002620050189
   Deo YM, 1997, IMMUNOL TODAY, V18, P127, DOI 10.1016/S0167-5699(97)01007-4
   Di Carlo E, 2001, BLOOD, V97, P339, DOI 10.1182/blood.V97.2.339
   Elsasser D, 1999, ANTICANCER RES, V19, P1525
   GUYRE PM, 1989, J IMMUNOL, V143, P1650
   Heijnen I A, 1995, J Hematother, V4, P351, DOI 10.1089/scd.1.1995.4.351
   Heijnen IAFM, 1997, J IMMUNOL, V159, P5629
   James ND, 2001, BRIT J CANCER, V85, P152, DOI 10.1054/bjoc.2001.1878
   KAUFMAN PA, 1996, TUMOR TARGET, V2, P17
   Keler T, 1997, CANCER RES, V57, P4008
   KROESEN BJ, 1995, CANCER RES, V55, P4409
   Lewis LD, 2001, J IMMUNOL METHODS, V248, P149, DOI 10.1016/S0022-1759(00)00355-0
   Little M, 2000, IMMUNOL TODAY, V21, P364, DOI 10.1016/S0167-5699(00)01668-6
   MOLDENHAUER G, 1987, BRIT J CANCER, V56, P714, DOI 10.1038/bjc.1987.276
   MOMBURG F, 1987, CANCER RES, V47, P2883
   Posey JA, 1999, J IMMUNOTHER, V22, P371, DOI 10.1097/00002371-199907000-00011
   Pullarkat V, 1999, CANCER IMMUNOL IMMUN, V48, P9, DOI 10.1007/s002620050543
   Ravetch JV, 2001, ANNU REV IMMUNOL, V19, P275, DOI 10.1146/annurev.immunol.19.1.275
   Repp R, 1995, J Hematother, V4, P415, DOI 10.1089/scd.1.1995.4.415
   Russoniello C, 1998, CLIN CANCER RES, V4, P2237
   Schwaab T, 2001, J IMMUNOTHER, V24, P79, DOI 10.1097/00002371-200101000-00009
   Segal DM, 1999, CURR OPIN IMMUNOL, V11, P558, DOI 10.1016/S0952-7915(99)00015-1
   Somasundaram Chezian, 1999, Human Antibodies, V9, P47
   Stockmeyer B, 1997, CANCER RES, V57, P696
   Stockmeyer B, 2001, J IMMUNOL METHODS, V248, P103, DOI 10.1016/S0022-1759(00)00346-X
   Strauss G, 1999, CLIN CANCER RES, V5, P171
   VALERIUS T, 1993, BLOOD, V82, P931
   Valone F H, 1995, J Hematother, V4, P471, DOI 10.1089/scd.1.1995.4.471
   VALONE FH, 1995, J CLIN ONCOL, V13, P2281, DOI 10.1200/JCO.1995.13.9.2281
   van Spriel AB, 2000, IMMUNOL TODAY, V21, P391, DOI 10.1016/S0167-5699(00)01659-5
   vanOjik HH, 1997, CANCER IMMUNOL IMMUN, V45, P207, DOI 10.1007/s002620050434
   Wallace PK, 2000, CANCER IMMUNOL IMMUN, V49, P493, DOI 10.1007/s002620000142
   Wallace PK, 2001, J IMMUNOL METHODS, V248, P167, DOI 10.1016/S0022-1759(00)00350-1
   Watanabe M, 1999, BREAST CANCER RES TR, V53, P199, DOI 10.1023/A:1006145507567
NR 38
TC 16
Z9 17
U1 0
U2 7
PU SPRINGER-VERLAG
PI NEW YORK
PA 175 FIFTH AVE, NEW YORK, NY 10010 USA
SN 0340-7004
J9 CANCER IMMUNOL IMMUN
JI Cancer Immunol. Immunother.
PD DEC
PY 2002
VL 51
IS 11-12
BP 621
EP 629
DI 10.1007/s00262-002-0326-y
PG 9
WC Oncology; Immunology
SC Oncology; Immunology
GA 628XP
UT WOS:000180021600005
PM 12439607
DA 2021-05-03
ER

PT J
AU Kershaw, MH
   Westwood, JA
   Hwu, P
AF Kershaw, MH
   Westwood, JA
   Hwu, P
TI Dual-specific T cells combine proliferation and antitumor activity
SO NATURE BIOTECHNOLOGY
LA English
DT Article
ID TUMOR-INFILTRATING LYMPHOCYTES; METASTATIC MELANOMA; MOLECULAR-BASIS;
   GENE; ANTIGEN; IMMUNOTHERAPY; CANCER; VIVO; INTERLEUKIN-2; ANTIBODIES
AB An effective immune response against cancer requires the activation and expansion of specific T cells. Tumor antigens, however, are generally poor immunogens. To achieve expansion of tumor-reactive T cells in vivo, we used a strategy of generating dual-specific T cells that could respond to a powerful immunogen while also possessing tumor reactivity. We generated dual-specific T cells by genetic modification of alloreactive T cells with a chimeric receptor recognizing folate-binding protein, an ovarian cancer-associated antigen. Mouse dual-specific T cells responded in vitro to both allogeneic antigen and tumor cells expressing folate-binding protein, and expanded in number in vivo in response to immunization with allogeneic cells. Most importantly, the combination of dual-specific T cells and immunization had an antitumor effect in vivo. We also generated human dual-specific T cells and characterized the dual-specific nature of individual clones. Assigning the tasks of expansion and tumor reactivity to different receptors within the same lymphocyte may help to overcome the problem of poor immunogenicity of tumor antigens.
C1 NCI, Ctr Canc Res, NIH, Bethesda, MD 20892 USA.
RP Hwu, P (corresponding author), NCI, Ctr Canc Res, NIH, Bethesda, MD 20892 USA.
OI Kershaw, Michael/0000-0002-2697-487X
CR Altenschmidt U, 1997, J IMMUNOL, V159, P5509
   Boon T, 1997, IMMUNOL TODAY, V18, P267, DOI 10.1016/S0167-5699(97)80020-5
   CHUAH MKL, 1995, HUM GENE THER, V6, P1363, DOI 10.1089/hum.1995.6.11-1363
   Clay TM, 1999, J IMMUNOL, V163, P507
   CONEY LR, 1991, CANCER RES, V51, P6125
   Daly T, 2000, CANCER GENE THER, V7, P284, DOI 10.1038/sj.cgt.7700121
   Darcy PK, 2000, J IMMUNOL, V164, P3705, DOI 10.4049/jimmunol.164.7.3705
   Drobyski WR, 1998, J IMMUNOL, V161, P2610
   Greenberg PD, 1999, SCIENCE, V285, P546, DOI 10.1126/science.285.5427.546
   Hanson HL, 2000, IMMUNITY, V13, P265, DOI 10.1016/S1074-7613(00)00026-1
   HEEG K, 1990, J EXP MED, V172, P719, DOI 10.1084/jem.172.3.719
   Henderson RA, 1996, ADV IMMUNOL, V62, P217, DOI 10.1016/S0065-2776(08)60431-9
   HWU P, 1993, J EXP MED, V178, P361, DOI 10.1084/jem.178.1.361
   Kershaw MH, 2001, CANCER RES, V61, P7920
   Kershaw MH, 2000, HUM GENE THER, V11, P2445, DOI 10.1089/10430340050207939
   Legrand N, 2001, J IMMUNOL, V167, P6150, DOI 10.4049/jimmunol.167.11.6150
   Li Q, 1999, CYTOKINES CELL MOL T, V5, P105
   MATIS LA, 1987, CELL, V51, P59, DOI 10.1016/0092-8674(87)90010-9
   MIOTTI S, 1987, INT J CANCER, V39, P297, DOI 10.1002/ijc.2910390306
   Rooney CM, 1998, BLOOD, V92, P1549, DOI 10.1182/blood.V92.5.1549.417k32_1549_1555
   Rosenberg SA, 1998, NAT MED, V4, P321, DOI 10.1038/nm0398-321
   ROSENBERG SA, 1990, NEW ENGL J MED, V323, P570, DOI 10.1056/NEJM199008303230904
   ROSENBERG SA, 1988, NEW ENGL J MED, V319, P1676, DOI 10.1056/NEJM198812223192527
   Rossig C, 2002, BLOOD, V99, P2009, DOI 10.1182/blood.V99.6.2009
   SHERMAN LA, 1993, ANNU REV IMMUNOL, V11, P385, DOI 10.1146/annurev.iy.11.040193.002125
   Sherman LA, 1998, CRIT REV IMMUNOL, V18, P47, DOI 10.1615/CritRevImmunol.v18.i1-2.60
   Shevach EM, 2000, CURR BIOL, V10, pR572, DOI 10.1016/S0960-9822(00)00617-5
   Specht JM, 1997, J EXP MED, V186, P1213, DOI 10.1084/jem.186.8.1213
   SPIESS PJ, 1987, JNCI-J NATL CANCER I, V79, P1067
   Suchin EJ, 2001, J IMMUNOL, V166, P973, DOI 10.4049/jimmunol.166.2.973
   Wang RF, 1999, IMMUNOL REV, V170, P85, DOI 10.1111/j.1600-065X.1999.tb01331.x
   Weijtens M, 2002, HUM GENE THER, V13, P187, DOI 10.1089/10430340252769725
   Weijtens MEM, 1996, J IMMUNOL, V157, P836
NR 33
TC 84
Z9 85
U1 0
U2 8
PU NATURE AMERICA INC
PI NEW YORK
PA 345 PARK AVE SOUTH, NEW YORK, NY 10010-1707 USA
SN 1087-0156
J9 NAT BIOTECHNOL
JI Nat. Biotechnol.
PD DEC
PY 2002
VL 20
IS 12
BP 1221
EP 1227
DI 10.1038/nbt756
PG 7
WC Biotechnology & Applied Microbiology
SC Biotechnology & Applied Microbiology
GA 620VF
UT WOS:000179552600041
PM 12415288
OA Bronze
DA 2021-05-03
ER

PT J
AU Andre, F
   Schartz, NEC
   Movassagh, M
   Flament, C
   Pautier, P
   Morice, P
   Pomel, C
   Lhomme, C
   Escudier, B
   Le Chevalier, T
   Tursz, T
   Amigorena, S
   Raposo, G
   Angevin, E
   Zitvogel, L
AF Andre, F
   Schartz, NEC
   Movassagh, M
   Flament, C
   Pautier, P
   Morice, P
   Pomel, C
   Lhomme, C
   Escudier, B
   Le Chevalier, T
   Tursz, T
   Amigorena, S
   Raposo, G
   Angevin, E
   Zitvogel, L
TI Malignant effusions and immunogenic tumour-derived exosomes
SO LANCET
LA English
DT Article
ID AUTOLOGOUS DENDRITIC CELLS; CYTOTOXIC T-LYMPHOCYTES; HEAT-SHOCK-PROTEIN;
   INFILTRATING LYMPHOCYTES; OVARIAN-CANCER; ADOPTIVE IMMUNOTHERAPY;
   ANTIGEN; VACCINATION; INDUCTION; CARCINOMA
AB Background Exosomes derived from tumours are small vesicles released in vitro by tumour cell lines in culture supernatants. To assess the role of these exosomes in vivo, we examined malignant effusions for their presence. We also investigated whether these exosomes could induce production of tumour-specific T cells when pulsed with dendritic cells.
   Methods We isolated exosomes by ultracentrifugation on sucrose and D2O gradients of 11 malignant effusions. We characterised exosomes with Western blot analyses, immunoelectron microscopy, and in-vitro stimulations of autologous T lymphocytes.
   Findings Malignant effusions accumulate high numbers of membrane vesicles that have a mean diameter of 80 nm (SD 30). These vesicles have antigen-presenting molecules (MHC class-I heat-shock proteins), tetraspanins (CD81), and tumour antigens (Her2/Neu, Mart1, TRP, gp100). These criteria, including their morphological characteristics, indicate the similarities between these vesicles and exosomes. Exosomes from patients with melanoma deliver Mart1 tumour antigens to dendritic cells derived from monocytes (MD-DCs) for cross presentation to clones of cytotoxic T lymphocytes specific to Mart1. In seven of nine patients with cancer, lymphocytes specific to the tumour could be efficiently expanded from peripheral blood cells by pulsing autologous MD-DCs with autologous ascitis exosomes. In one patient tested, we successfully expanded a restricted T-cell repertoire, which could not be recovered carcinomatosis nodules.
   Interpretation Exosomes derived from tumours accumulate in ascites from patients with cancer. Ascitis exosomes are a natural and new source of tumour-rejection antigens, opening up new avenues for immunisation against cancers.
C1 Inst Gustave Roussy, Dept Biol Clin, Unite Immunol, F-94805 Villejuif, France.
   Inst Gustave Roussy, Dept Med Oncol, Villejuif, France.
   Inst Gustave Roussy, Dept Surg Oncol, Villejuif, France.
   Hop St Louis, INSERM, U520, Paris, France.
   Inst Curie, CNRS, UMR 144, F-75231 Paris, France.
RP Zitvogel, L (corresponding author), Inst Gustave Roussy, Dept Biol Clin, Unite Immunol, 39 Rue Camille Desmoulins, F-94805 Villejuif, France.
RI ANDRE, Fabrice/AAL-2683-2020; Pomel, Christophe/E-6833-2013
OI ANDRE, Fabrice/0000-0001-5795-8357; Pomel,
   Christophe/0000-0003-3903-7321; Amigorena,
   Sebastian/0000-0001-8583-8416; ANGEVIN, Eric/0000-0001-6249-7209;
   Morice, Philippe/0000-0003-0579-9993
CR Albert ML, 1998, NATURE, V392, P86, DOI 10.1038/32183
   AOKI Y, 1991, CANCER RES, V51, P1934
   Banchereau J, 1998, NATURE, V392, P245, DOI 10.1038/32588
   Denzer K, 2000, J IMMUNOL, V165, P1259, DOI 10.4049/jimmunol.165.3.1259
   Dufour E, 1997, J IMMUNOL, V158, P3787
   Farace F, 1997, INT J CANCER, V71, P972, DOI 10.1002/(SICI)1097-0215(19970611)71:6<972::AID-IJC11>3.3.CO;2-8
   FREEDMAN RS, 1994, J IMMUNOTHER, V16, P198, DOI 10.1097/00002371-199410000-00004
   Gong JL, 2000, J IMMUNOL, V165, P1705, DOI 10.4049/jimmunol.165.3.1705
   Henry F, 1999, CANCER RES, V59, P3329
   HSU D, 2002, P AM ASSOC CANC RES, V21, pA3362
   Hsu FJ, 1996, NAT MED, V2, P52, DOI 10.1038/nm0196-52
   Kugler A, 2000, NAT MED, V6, P332, DOI 10.1038/73193
   Murphy GP, 1999, PROSTATE, V39, P54, DOI 10.1002/(SICI)1097-0045(19990401)39:1<54::AID-PROS9>3.0.CO;2-U
   Nair SK, 2000, NAT MED, V6, P1011, DOI 10.1038/79519
   Nestle FO, 1998, NAT MED, V4, P328, DOI 10.1038/nm0398-328
   PEOPLES GE, 1993, J IMMUNOL, V151, P5472
   PEOPLES GE, 1994, J IMMUNOL, V152, P4993
   Raposo G, 1996, J EXP MED, V183, P1161, DOI 10.1084/jem.183.3.1161
   Regnault A, 1999, J EXP MED, V189, P371, DOI 10.1084/jem.189.2.371
   Santin AD, 2000, AM J OBSTET GYNECOL, V183, P601, DOI 10.1067/mob.2000.107097
   Santin AD, 2000, OBSTET GYNECOL, V96, P422, DOI 10.1016/S0029-7844(00)00916-9
   Singh-Jasuja H, 2000, J EXP MED, V191, P1965, DOI 10.1084/jem.191.11.1965
   Soda H, 1999, J SURG ONCOL, V72, P211, DOI 10.1002/(SICI)1096-9098(199912)72:4<211::AID-JSO6>3.0.CO;2-A
   Srivastava PK, 1997, METHODS, V12, P165, DOI 10.1006/meth.1997.0464
   STEIS RG, 1990, J CLIN ONCOL, V8, P1618, DOI 10.1200/JCO.1990.8.10.1618
   Thery C, 1999, J CELL BIOL, V147, P599, DOI 10.1083/jcb.147.3.599
   VANPEL A, 1983, J EXP MED, V157, P1992, DOI 10.1084/jem.157.6.1992
   Vermorken JB, 1999, LANCET, V353, P345, DOI 10.1016/S0140-6736(98)07186-4
   Wolfe K, 2000, NAT REV GENET, V1, P7, DOI 10.1038/35049607
   Zitvogel L, 1998, NAT MED, V4, P594, DOI 10.1038/nm0598-594
NR 30
TC 630
Z9 669
U1 3
U2 56
PU LANCET LTD
PI LONDON
PA 84 THEOBALDS RD, LONDON WC1X 8RR, ENGLAND
SN 0140-6736
J9 LANCET
JI Lancet
PD JUL 27
PY 2002
VL 360
IS 9329
BP 295
EP 305
DI 10.1016/S0140-6736(02)09552-1
PG 11
WC Medicine, General & Internal
SC General & Internal Medicine
GA 578DT
UT WOS:000177102700011
PM 12147373
DA 2021-05-03
ER

PT J
AU Telgenhoff, DJ
   Aggarwal, SK
AF Telgenhoff, DJ
   Aggarwal, SK
TI Mechanisms of actio of Poly-Plat, a novel platinum antineoplastic agent
SO ANTICANCER RESEARCH
LA English
DT Article
DE cisplatin; Poly-Plat; macrophage activation; interleukin-2; apoptosis
ID IMMUNE-SYSTEM ACTIVATION; CANCER CELL-LINES; IN-VITRO; MACROPHAGE
   CYTOTOXICITY; PERITONEAL-MACROPHAGES; OVARIAN-CARCINOMA; INDUCED
   APOPTOSIS; NECK-CANCER; CISPLATIN; IMMUNOTHERAPY
AB Action of Cisplatin (cis-dichlorodiammine platinum II) and Poly-Plat [poly-[(trans-1,2-diaminocyclohexane) pla-tinum]-carboxyamylose] on tumor cells was examined using human fibrosarcoma (HT1080) and Walker rat carcinoma (WRC-256) in culture. These cells were treated with Poly-Plat (10 mug/ml) or Cisplatin (10 mg/ml) for 2-5 days. Peritoneal macrophages were treated with Cisplatin (10 mug/ml) or Poly-Plat (10 mug/ml) for 2 hours and allowed to grow in normal medium for 48 hours. Supernatants from treated macrophages were collected at 0, 4, 12, 24 and 48 hours and IL-2 levels were examined using ELISA technique. The cytotoxicity of these supernatants was examined using HT1080 and WRC-256 cells. Apoptotic assays were used to determine the cytotoxic effects of drugs and macrophage supernatants on tumor cells. These results demonstrate the ability of Poly-Plat to arrest the growth of tumor cells and activate macrophages to induce apoptosis in the cell lines tested.
C1 Michigan State Univ, Dept Zool, E Lansing, MI 48824 USA.
RP Aggarwal, SK (corresponding author), Michigan State Univ, Dept Zool, 203 Nat Sci Bldg, E Lansing, MI 48824 USA.
EM aggarwal@msu.edu
CR ABRAMS MJ, 1993, SCIENCE, V261, P725, DOI 10.1126/science.8102010
   BASU S, 1991, IMMUNOL LETT, V27, P199, DOI 10.1016/0165-2478(91)90151-Y
   Beale PJ, 2000, BRIT J CANCER, V82, P436
   BRACH MA, 1993, J IMMUNOL, V150, P5535
   Burkitt K, 2000, ANTICANCER RES, V20, P2729
   COLLINS RA, 1995, VET IMMUNOL IMMUNOP, V44, P141, DOI 10.1016/0165-2427(94)05293-2
   DING AH, 1988, J IMMUNOL, V141, P2407
   DREES N, 1995, EUR J CANCER, V31A, P356, DOI 10.1016/0959-8049(94)00513-5
   Ferreira CG, 2000, CLIN CANCER RES, V6, P203
   FICHTINGERSCHEP.AM, 1986, IARC SCI PUBL, V78, P83
   Fiebig H. H., 1996, Proceedings of the American Association for Cancer Research Annual Meeting, V37, P297
   Gong JG, 1999, NATURE, V399, P806
   Goodman L. S., 1996, GOODMAN GILMANS PHAR
   Han X, 1999, GYNECOL ONCOL, V75, P198, DOI 10.1006/gyno.1999.5557
   Henkels KM, 1999, CANCER RES, V59, P3077
   Kiernan JA, 1999, HISTOLOGICAL HISTOCH
   LOTZE MT, 1990, UCLA S C PARK CIT UT
   Muenchen HJ, 1997, ANTI-CANCER DRUG, V8, P323, DOI 10.1097/00001813-199704000-00003
   Muenchen HJ, 1998, ANTI-CANCER DRUG, V9, P93, DOI 10.1097/00001813-199801000-00012
   Nehme A, 1997, CANCER RES, V57, P3253
   Nishimura T, 1996, CLIN CANCER RES, V2, P1859
   PALMA JP, 1995, ANTI-CANCER DRUG, V6, P311, DOI 10.1097/00001813-199504000-00016
   PALMA JP, 1992, ANTI-CANCER DRUG, V3, P665, DOI 10.1097/00001813-199212000-00017
   Porter AG, 1997, BIOESSAYS, V19, P501, DOI 10.1002/bies.950190609
   ROBERTS JJ, 1972, NATURE, V235, P282, DOI 10.1038/235282a0
   ROSENBERG SA, 1988, ANN SURG, V208, P121, DOI 10.1097/00000658-198808000-00001
   ROSENBERG SA, 1988, NEW ENGL J MED, V319, P1676, DOI 10.1056/NEJM198812223192527
   ROSENBERG SA, 1990, SCI AM, V262, P62, DOI 10.1038/scientificamerican0590-62
   Sanders EJ, 1996, HISTOCHEM J, V28, P275, DOI 10.1007/BF02409015
   Sharon J, 1998, BASIC IMMUNOLOGY
   SUNDARALINGAM M, 1985, PROG CLIN BIOL RES, P175
   TELGENHOFF DJ, 2000, HIST SOC 51 ANN M
   TELGENHOFF DJ, 1998, METAL IONS BIOL MED
   VOLLER A, 1978, Ricerca in Clinica e in Laboratorio, V8, P289
   WALKER EM, 1981, ANN CLIN LAB SCI, V11, P397
   Welters MJP, 1998, BRIT J CANCER, V77, P556, DOI 10.1038/bjc.1998.90
   ZHU HG, 1993, IMMUNOL LETT, V38, P111, DOI 10.1016/0165-2478(93)90175-2
NR 37
TC 0
Z9 0
U1 0
U2 0
PU INT INST ANTICANCER RESEARCH
PI ATHENS
PA EDITORIAL OFFICE 1ST KM KAPANDRITIOU-KALAMOU RD KAPANDRITI, PO BOX 22,
   ATHENS 19014, GREECE
SN 0250-7005
EI 1791-7530
J9 ANTICANCER RES
JI Anticancer Res.
PD JUL-AUG
PY 2002
VL 22
IS 4
BP 2167
EP 2172
PG 6
WC Oncology
SC Oncology
GA 580WP
UT WOS:000177259900033
PM 12174899
DA 2021-05-03
ER

PT J
AU Bera, TK
   Zimonjic, DB
   Popescu, NC
   Sathyanarayana, BK
   Kumar, V
   Lee, B
   Pastan, I
AF Bera, TK
   Zimonjic, DB
   Popescu, NC
   Sathyanarayana, BK
   Kumar, V
   Lee, B
   Pastan, I
TI POTE, a highly homologous gene family located on numerous chromosomes
   and expressed in prostate, ovary, testis, placenta, and prostate cancer
SO PROCEEDINGS OF THE NATIONAL ACADEMY OF SCIENCES OF THE UNITED STATES OF
   AMERICA
LA English
DT Article
ID IN-SITU HYBRIDIZATION; SEGMENTAL DUPLICATIONS; NEOPLASTIC PROSTATE;
   GREAT APES; EVOLUTION; DATABASE; SEQUENCES; PROTEINS; CELLS; BLAST
AB We have identified a gene located on chromosomes 21 that is expressed in normal and neoplastic prostate, and in normal testis, ovary, and placenta. We name this gene POTE (expressed in prostate, ovary, testis, and placenta). The POTE gene has 11 exons and 10 introns and spans approximate to32 kb of chromosome 21q11.2 region. The 1.83-kb mRNA of POTE encodes a protein of 66 kDa. Ten paralogs of the gene have been found dispersed among eight different chromosomes (2, 8, 13, 14, 15, 18, 21, and 22) with preservation of ORFs and splice junctions. The synonymous-nonsynonymous ratio indicates that the genes were duplicated rather recently but are diverging at a rate faster than the average for other paralogous genes. In prostate and in testis, at least five different paralogs are expressed. In situ hybridization shows that POTE is expressed in basal and terminal cells of normal prostate epithelium. It is also expressed in some prostate cancers and in the LnCAP prostate cancer cell line. The POTE protein contains seven ankyrin repeats between amino acids 140 and 380. Expression of POTE in prostate cancer and its undetectable expression in normal essential tissues make POTE a candidate for the immunotherapy of prostate cancer. The existence of a large number of closely related but rapidly diverging members, their location on multiple chromosomes and their limited expression pattern suggest an important role for the POTE gene family in reproductive processes.
C1 NCI, NIH, Mol Biol Lab, Canc Res Ctr, Bethesda, MD 20892 USA.
   NCI, NIH, Expt Carcinogenesis Lab, Canc Res Ctr, Bethesda, MD 20892 USA.
RP Pastan, I (corresponding author), NCI, NIH, Mol Biol Lab, Canc Res Ctr, Bethesda, MD 20892 USA.
EM pasta@helix.nih.gov
RI Zimonjic, Drazen/AAX-7513-2020; pastan, ira/P-9319-2019
OI pastan, ira/0000-0002-9223-0270
FU NATIONAL CANCER INSTITUTEUnited States Department of Health & Human
   ServicesNational Institutes of Health (NIH) - USANIH National Cancer
   Institute (NCI) [Z01BC010038, ZIABC010038] Funding Source: NIH RePORTER
CR ALBERTS B, 1994, MOL BIOL CELL, P491
   ALEXANDROV IA, 1988, CHROMOSOMA, V96, P443, DOI 10.1007/BF00303039
   ALEXANDROV IA, 1991, GENOMICS, V11, P15, DOI 10.1016/0888-7543(91)90097-X
   Altschul SF, 1997, NUCLEIC ACIDS RES, V25, P3389, DOI 10.1093/nar/25.17.3389
   Bailey JA, 2002, SCIENCE, V297, P1003, DOI 10.1126/science.1072047
   BALDINI A, 1993, HUM GENET, V90, P577
   Bateman A, 2002, NUCLEIC ACIDS RES, V30, P276, DOI 10.1093/nar/30.1.276
   Bera TK, 2002, P NATL ACAD SCI USA, V99, P3058, DOI 10.1073/pnas.052713699
   Brinkmann U, 1998, P NATL ACAD SCI USA, V95, P10757, DOI 10.1073/pnas.95.18.10757
   CLAROS MG, 1994, COMPUT APPL BIOSCI, V10, P685
   Cserzo M, 1997, PROTEIN ENG, V10, P673, DOI 10.1093/protein/10.6.673
   Eichler EE, 2001, TRENDS GENET, V17, P661, DOI 10.1016/S0168-9525(01)02492-1
   Essand M, 1999, P NATL ACAD SCI USA, V96, P9287, DOI 10.1073/pnas.96.16.9287
   FISHER D, 2000, P 5 S BIOC HON HAW 4, P116
   HARA T, 1994, BLOOD, V84, P189
   IJDO JW, 1991, P NATL ACAD SCI USA, V88, P9051, DOI 10.1073/pnas.88.20.9051
   JAUCH A, 1992, P NATL ACAD SCI USA, V89, P8611, DOI 10.1073/pnas.89.18.8611
   Jones DT, 1999, J MOL BIOL, V287, P797, DOI 10.1006/jmbi.1999.2583
   Kelley LA, 2000, J MOL BIOL, V299, P499, DOI 10.1006/jmbi.2000.3741
   Kent WJ, 2002, GENOME RES, V12, P996, DOI 10.1101/gr.229102
   Kent WJ, 2002, GENOME RES, V12, P656, DOI 10.1101/gr.229202
   Kondrashov FA, 2002, GENOME BIOL, V3, DOI 10.1186/gb-2002-3-2-research0008
   Kumar V., 1994, Insect Molecular Biology, V3, P41, DOI 10.1111/j.1365-2583.1994.tb00149.x
   Lander ES, 2001, NATURE, V409, P860, DOI 10.1038/35057062
   LI WH, 1993, J MOL EVOL, V36, P96, DOI 10.1007/BF02407308
   LIANG P, 1992, SCIENCE, V257, P967, DOI 10.1126/science.1354393
   Lynch M, 2000, SCIENCE, V290, P1151, DOI 10.1126/science.290.5494.1151
   MURZIN AG, 1995, J MOL BIOL, V247, P536, DOI 10.1006/jmbi.1995.0159
   Olsson P, 2001, PROSTATE, V48, P231, DOI 10.1002/pros.1102
   PAMILO P, 1993, MOL BIOL EVOL, V10, P271
   Samonte RV, 2002, NAT REV GENET, V3, P65, DOI 10.1038/nrg705
   SCHENA M, 1995, SCIENCE, V270, P467, DOI 10.1126/science.270.5235.467
   Vasmatzis G, 1998, P NATL ACAD SCI USA, V95, P300, DOI 10.1073/pnas.95.1.300
   Wolfgang CD, 2000, P NATL ACAD SCI USA, V97, P9437, DOI 10.1073/pnas.160270597
   Wong N, 2000, HEPATOLOGY, V32, P1060, DOI 10.1053/jhep.2000.19349
   Yerushalmi N, 2001, GENE, V265, P55, DOI 10.1016/S0378-1119(01)00347-X
   Zhang L, 1997, SCIENCE, V276, P1268, DOI 10.1126/science.276.5316.1268
   ZIMONJIC DB, 1995, CANCER GENET CYTOGEN, V80, P100, DOI 10.1016/0165-4608(94)00161-4
   Zimonjic DB, 2001, LEUKEMIA, V15, P1582, DOI 10.1038/sj.leu.2402281
   Zimonjic DB, 1997, P NATL ACAD SCI USA, V94, P11461, DOI 10.1073/pnas.94.21.11461
NR 40
TC 62
Z9 68
U1 1
U2 3
PU NATL ACAD SCIENCES
PI WASHINGTON
PA 2101 CONSTITUTION AVE NW, WASHINGTON, DC 20418 USA
SN 0027-8424
J9 P NATL ACAD SCI USA
JI Proc. Natl. Acad. Sci. U. S. A.
PD DEC 24
PY 2002
VL 99
IS 26
BP 16975
EP 16980
DI 10.1073/pnas.262655399
PG 6
WC Multidisciplinary Sciences
SC Science & Technology - Other Topics
GA 630HN
UT WOS:000180101600084
PM 12475935
OA Bronze, Green Published
DA 2021-05-03
ER

PT J
AU Bernhard, H
   Salazar, L
   Schiffman, K
   Smorlesi, A
   Schmidt, B
   Knutson, KL
   Disis, ML
AF Bernhard, H
   Salazar, L
   Schiffman, K
   Smorlesi, A
   Schmidt, B
   Knutson, KL
   Disis, ML
TI Vaccination against HER-2/neu oncogenic protein
SO ENDOCRINE-RELATED CANCER
LA English
DT Article
ID TUMOR-ASSOCIATED ANTIGENS; CYTOTOXIC T-LYMPHOCYTES; COLONY-STIMULATING
   FACTOR; IN-VITRO GENERATION; DENDRITIC CELL; FLT3 LIGAND;
   MONOCLONAL-ANTIBODIES; ADOPTIVE TRANSFER; PROSTATE-CANCER; PEPTIDE
AB The HER-2/neu oncogenic protein is a well-defined tumor antigen. HER-2/neu is a shared antigen among multiple tumor types. Patients with HER-2/neu protein-overexpressing breast, ovarian, non-small cell lung, colon, and prostate cancers have been shown to have a pre-existent immune response to HER-2/neu. No matter what the tumor type, endogenous immunity to HER-2/neu detected in cancer patients demonstrates two predominant characteristics. First, HER-2/neu-specific immune responses are found in only a minority of patients whose tumors overexpress HER-2/neu. Secondly, immunity, if detectable, is of low magnitude. These observations have led to the development of vaccine strategies designed to boost HER-2/neu immunity in a majority of patients. HER-2/neu is a non-mutated self-protein, therefore vaccines must be developed based on immunologic principles focused on circumventing tolerance, a primary mechanism of tumor immune escape. HER-2/neu-specific vaccines have been tested in human clinical trials. Early results demonstrate that significant levels of HER-2/neu immunity can be generated with active immunization. The T-cell immunity elicited is durable after vaccinations have ended. Furthermore, despite the generation of CD8(+) and CD4(+) T-cells responsive to HER-2/neu in a majority of patients, there is no evidence of autoimmunity directed against tissues that express basal levels of the protein. Cancer vaccines targeting the HER-2/neu oncogenic protein may be useful adjuvants to standard therapy and aid in the prevention of relapse in patients whose tumors overexpress the protein. Furthermore, boosting HER-2/neu-specific T-cell frequencies via active immunization may allow the ex vivo expansion of HER-2/neu-specific T-cells for use in adoptive immunotherapy, a therapeutic strategy directed against the treatment of established disease.
C1 Univ Washington, Div Oncol, Seattle, WA 98195 USA.
   Dipartimento Ric INRCA, I-60100 Ancona, Italy.
   Tech Univ Munich, Klinikum Rechts Isar, Dept Hematol & Oncol, D-81664 Munich, Germany.
RP Disis, ML (corresponding author), Univ Washington, Div Oncol, Box 356527, Seattle, WA 98195 USA.
EM ndisis@u.washington.edu
FU NATIONAL CANCER INSTITUTEUnited States Department of Health & Human
   ServicesNational Institutes of Health (NIH) - USANIH National Cancer
   Institute (NCI) [K24CA085218, R01CA075163, R01CA085374] Funding Source:
   NIH RePORTER; NATIONAL HEART, LUNG, AND BLOOD INSTITUTEUnited States
   Department of Health & Human ServicesNational Institutes of Health (NIH)
   - USANIH National Heart Lung & Blood Institute (NHLBI) [T32HL007093]
   Funding Source: NIH RePORTER; NCI NIH HHSUnited States Department of
   Health & Human ServicesNational Institutes of Health (NIH) - USANIH
   National Cancer Institute (NCI) [K24 CA 85218, R01 CA 75163, R01 CA
   85374] Funding Source: Medline; NHLBI NIH HHSUnited States Department of
   Health & Human ServicesNational Institutes of Health (NIH) - USANIH
   National Heart Lung & Blood Institute (NHLBI) [T32 HL 07093] Funding
   Source: Medline
CR Albert ML, 2001, NAT IMMUNOL, V2, P1010, DOI 10.1038/ni722
   Allred DC, 2001, ENDOCR-RELAT CANCER, V8, P47, DOI 10.1677/erc.0.0080047
   ALLRED DC, 1992, HUM PATHOL, V23, P974, DOI 10.1016/0046-8177(92)90257-4
   Altman JD, 1996, SCIENCE, V274, P94, DOI 10.1126/science.274.5284.94
   BACHELEZ H, 1992, J INVEST DERMATOL, V98, P369, DOI 10.1111/1523-1747.ep12499808
   Bernhard H, 2000, EXP HEMATOL, V28, P365, DOI 10.1016/S0301-472X(00)00126-0
   Boismenu R, 1998, CLIN IMMUNOL IMMUNOP, V86, P121, DOI 10.1006/clin.1997.4468
   Brossart P, 2000, BLOOD, V96, P3102, DOI 10.1182/blood.V96.9.3102.h8003102_3102_3108
   Brossart P, 1998, CANCER RES, V58, P732
   Bullock TNJ, 2001, J IMMUNOL, V167, P5824, DOI 10.4049/jimmunol.167.10.5824
   BUSCHENFELDE CM, 2000, J IMMUNOL, V165, P4133
   BUSCHENFELDE CM, 2002, IN PRESS CANC RES
   BUSCHENFELDE CMM, 2001, J IMMUNOL, V167, P1712
   CARTER P, 1992, P NATL ACAD SCI USA, V89, P4285, DOI 10.1073/pnas.89.10.4285
   Cheever MA, 1997, IMMUNOL REV, V157, P177, DOI 10.1111/j.1600-065X.1997.tb00982.x
   CHOUDHARY A, 1995, J IMMUNOL, V154, P3932
   Craft N, 1999, NAT MED, V5, P280, DOI 10.1038/6495
   Dakappagari NK, 2000, CANCER RES, V60, P3782
   DEVRIES JE, 1984, J IMMUNOL, V132, P510
   DISIS M, 2002, IN PRESS BLOOD
   Disis ML, 1998, CRIT REV IMMUNOL, V18, P37, DOI 10.1615/CritRevImmunol.v18.i1-2.50
   Disis ML, 1996, J IMMUNOL, V156, P3151
   Disis ML, 1997, J CLIN ONCOL, V15, P3363, DOI 10.1200/JCO.1997.15.11.3363
   DISIS ML, 1994, CANCER RES, V54, P1071
   Disis ML, 1996, BLOOD, V88, P202
   Disis ML, 2000, BREAST CANCER RES TR, V62, P245, DOI 10.1023/A:1006438507898
   DISIS ML, 2002, IN PRESS J CLIN ONCO
   Dudley ME, 2001, J IMMUNOTHER, V24, P363, DOI 10.1097/00002371-200107000-00012
   Dutoit V, 2001, CANCER RES, V61, P5850
   el-Shamil K, 1999, EUR J IMMUNOL, V29, P3295, DOI 10.1002/(SICI)1521-4141(199910)29:10<3295::AID-IMMU3295>3.0.CO;2-N
   Fisk B, 1995, J IMMUNOTHER, V18, P197, DOI 10.1097/00002371-199511000-00001
   FISK B, 1995, J EXP MED, V181, P2109, DOI 10.1084/jem.181.6.2109
   Hayday A, 1997, CURR OPIN IMMUNOL, V9, P884, DOI 10.1016/S0952-7915(97)80193-8
   HURWITZ E, 1995, P NATL ACAD SCI USA, V92, P3353, DOI 10.1073/pnas.92.8.3353
   IOANNIDES CG, 1993, CELL IMMUNOL, V151, P225, DOI 10.1006/cimm.1993.1233
   Kawashima I, 1998, HUM IMMUNOL, V59, P1, DOI 10.1016/S0198-8859(97)00255-3
   Keogh E, 2001, J IMMUNOL, V167, P787, DOI 10.4049/jimmunol.167.2.787
   KNUTSON K, 2002, IN PRESS CLIN CANC R, P369
   Knutson K L, 2001, Clin Breast Cancer, V2, P73, DOI 10.3816/CBC.2001.n.014
   Knutson KL, 2001, J CLIN INVEST, V107, P477, DOI 10.1172/JCI11752
   Kono K, 1998, INT J CANCER, V78, P202, DOI 10.1002/(SICI)1097-0215(19981005)78:2<202::AID-IJC14>3.0.CO;2-C
   LEHMANN PV, 1992, NATURE, V358, P155, DOI 10.1038/358155a0
   LINEHAN DC, 1995, J IMMUNOL, V155, P4486
   Lynch DH, 1998, CRIT REV IMMUNOL, V18, P99, DOI 10.1615/CritRevImmunol.v18.i1-2.110
   LYNCH DH, 1994, J EXP MED, V179, P31, DOI 10.1084/jem.179.1.31
   Mach N, 2000, CANCER RES, V60, P3239
   Maraskovsky E, 2000, BLOOD, V96, P878, DOI 10.1182/blood.V96.3.878.015k15_878_884
   Maraskovsky E, 1996, J EXP MED, V184, P1953, DOI 10.1084/jem.184.5.1953
   Marks-Konczalik J, 2000, P NATL ACAD SCI USA, V97, P11445, DOI 10.1073/pnas.200363097
   McNeel DG, 2000, J UROLOGY, V164, P1825, DOI 10.1016/S0022-5347(05)67114-5
   NANDA NK, 1995, CELL, V82, P13, DOI 10.1016/0092-8674(95)90047-0
   Olayioye MA, 2000, EMBO J, V19, P3159, DOI 10.1093/emboj/19.13.3159
   Peiper M, 1999, ANTICANCER RES, V19, P2471
   PEOPLES GE, 1995, P NATL ACAD SCI USA, V92, P432, DOI 10.1073/pnas.92.2.432
   Pulendran B, 1998, J EXP MED, V188, P2075, DOI 10.1084/jem.188.11.2075
   RIDDELL SR, 1992, SCIENCE, V257, P238
   Ridge JP, 1998, NATURE, V393, P474, DOI 10.1038/30989
   Rooney CM, 1998, BLOOD, V92, P1549, DOI 10.1182/blood.V92.5.1549.417k32_1549_1555
   SAMANTA A, 1994, P NATL ACAD SCI USA, V91, P1711, DOI 10.1073/pnas.91.5.1711
   SCHMIDT B, 2001, ONKOLOGIE, V24, pS6
   Sercarz EE, 2000, J AUTOIMMUN, V14, P275, DOI 10.1006/jaut.2000.0380
   SERCARZ EE, 1993, ANNU REV IMMUNOL, V11, P729, DOI 10.1146/annurev.immunol.11.1.729
   SLAMON DJ, 1987, SCIENCE, V235, P177, DOI 10.1126/science.3798106
   Smorlesi A., 1999, Proceedings of the American Association for Cancer Research Annual Meeting, V40, P313
   Somasundaram R, 2000, INT J CANCER, V85, P253, DOI 10.1002/(SICI)1097-0215(20000115)85:2<253::AID-IJC17>3.0.CO;2-U
   Sotiriadou R, 2001, BRIT J CANCER, V85, P1527, DOI 10.1054/bjoc.2001.2089
   Stark A, 2000, J CLIN ONCOL, V18, P267, DOI 10.1200/JCO.2000.18.2.267
   Stuhler G, 1999, P NATL ACAD SCI USA, V96, P1532, DOI 10.1073/pnas.96.4.1532
   van der Veen RC, 1999, CELL IMMUNOL, V193, P194, DOI 10.1006/cimm.1999.1471
   Vanderlugt CJ, 1996, CURR OPIN IMMUNOL, V8, P831, DOI 10.1016/S0952-7915(96)80012-4
   Vogel CL, 2001, ONCOLOGY-BASEL, V61, P37, DOI 10.1159/000055400
   Ward RL, 1999, HUM IMMUNOL, V60, P510, DOI 10.1016/S0198-8859(99)00003-8
   WATANABE N, 1995, CLIN EXP IMMUNOL, V102, P167
   Yang RC, 1999, J IMMUNOL, V163, P1037
   Yee C, 1999, J IMMUNOL, V162, P2227
   Yip YL, 2001, J IMMUNOL, V166, P5271, DOI 10.4049/jimmunol.166.8.5271
   YOSHINO I, 1994, CANCER RES, V54, P3387
   Yu ST, 1999, INT ARCH ALLERGY IMM, V119, P31, DOI 10.1159/000024172
   Zaks TZ, 1998, CANCER RES, V58, P4902
   ZHAO X, 1995, IMMUNOL INVEST, V24, P607, DOI 10.3109/08820139509066861
NR 80
TC 44
Z9 46
U1 0
U2 2
PU BIOSCIENTIFICA LTD
PI BRISTOL
PA STARLING HOUSE, 1600 BRISTOL PARKWAY N, BRISTOL, ENGLAND
SN 1351-0088
EI 1479-6821
J9 ENDOCR-RELAT CANCER
JI Endocr.-Relat. Cancer
PD MAR
PY 2002
VL 9
IS 1
BP 33
EP 44
DI 10.1677/erc.0.0090033
PG 12
WC Oncology; Endocrinology & Metabolism
SC Oncology; Endocrinology & Metabolism
GA 540QJ
UT WOS:000174939400003
PM 11914181
DA 2021-05-03
ER

PT J
AU Kim, DK
   Kim, JH
   Kim, YT
   Kim, JW
   Ioannides, CG
AF Kim, DK
   Kim, JH
   Kim, YT
   Kim, JW
   Ioannides, CG
TI The comparison of cytotoxic T-lymphocyte effects of dendritic cells
   stimulated by the folate binding protein peptide cultured with IL-15 and
   IL-2 in solid tumor
SO YONSEI MEDICAL JOURNAL
LA English
DT Article
DE folate binding protein; cytotoxic T-lymphocytes; tumor associated
   lymphocytes; IL-2; IL-15
ID OVARIAN MALIGNANT ASCITES; HER-2/NEU PROTOONCOGENE; CANCER; ANTIGEN;
   IMMUNOTHERAPY; INDUCTION; RECOGNIZE; TUMORIGENICITY; IDENTIFICATION;
   IMMUNIZATION
AB The current modalities for treating cancer employ not only single but multiple approaches involving surgery, radiotherapy and chemotherapy. Unfortunately, the survival outcome is not promising even with these approaches. Alternative approaches for cancer therapy are now emerging. Immunotherapy is aiming at both increasing the power, and in redirecting the specificity of the patients' immune system to attack the tumor cells. Recently, many studies using tumor associated lymphocytes (TAL) isolated from malignant ascites cultured in a media containing interleukin-2 exhibit antitumor responses. IL-2 is a lymphokine produced by T-cells. It facilitates activation, sustained growth and rescue from apoptosis. Lately, newly developed IL-15 has also exhibited antitumor activity similar to IL-2. IL-15 is a newly described cytokine produced from monocytes-marcrophages and T-cells. It has a different molecular structure but it functions like IL-2 by binding to the IL-2R beta and gammac chain. These antitumor responses are mediated by the cytotoxic T lymphocytes (CTL) that recognize the antigen in the context of the MHC molecules using the T cell receptors. CD8+-CTL recognize the peptide epitopes that are processed from the cellular proteins in the context of the MHC class 1 molecules. These peptides have a restricted length of 8-11 amino acids. The folate binding protein (FBP) is over-expressed in over 90% of ovarian and 20-50% in breast cancers. The FBP is the source of the antigenic peptides that are recognized by a number of these CTL-TAL, and is antigenic to both ovarian and breast cancer in vivo.
   To define the antitumor response of IL-15 and its' FBP immunogenicity, a peptide defining epitope E39 and E75 were presented by the PMBC derived dendritic cells (DC) from healthy donors isolated by the CD14 method to ovarian and breast CTL-TAL. Stimulating both ovarian and breast CTL-TAL by E39 or E75 pulsed DC (DC-E39, DC-E75), in the presence of IL-15 and IL-2 can rapidly enhance or induce the E39 or E75 specific CTL activity. The antitumor activities were measured by a chromium release assay for the tumor specific lysis activity using the ovarian and breast cancer cell lines. The tumor specific lysis activity for the ovarian TALs for IL-15 vs IL-2 were 28.6 +/- 3.9% and 30.3 +/- 3.2%, respectively and in the breast TALs, they were 14.8 +/- 3.1% vs 13.5 +/- 2.9%, respectively. Using autologous tumor cells, a slightly higher tumor specific lysis activity was obtained for the ovarian TALs cultured in IL-15 compared to IL-2 (72.0 +/- 8.2% vs 68.5 +/- 3.6%). However, for the breast TALs, they were 39.5 +/- 4.2% vs 41.5 +/- 3.3%, respectively.
   IL-15 is a newly developed cytokine that shows promising antitumor activity similar to IL-2. However, it requires lower dosage and is less toxic. Therefore, IL-15 might be a potential anticancer immunotherapeutic agent.
C1 Yonsei Univ, Coll Med, Yongdong Severance Hosp, Dept Obstet & Gynecol, Seoul 135720, South Korea.
   Univ Texas, MD Anderson Canc Ctr, Dept Gynecol Oncol, Houston, TX 77030 USA.
RP Kim, DK (corresponding author), Yonsei Univ, Coll Med, Yongdong Severance Hosp, Dept Obstet & Gynecol, POB 1217, Seoul 135720, South Korea.
EM dr3436@yumc.yonsei.ac.kr
CR ANDERSON BW, 1997, P AM ASSOC CANC RES, V38, pA1606
   ANDERSON DM, 1995, GENOMICS, V25, P701, DOI 10.1016/0888-7543(95)80013-C
   AOKI T, 1992, P NATL ACAD SCI USA, V89, P3850, DOI 10.1073/pnas.89.9.3850
   Blankenstein T, 1996, REV PHYSIOL BIOCH P, V129, P1
   BLANKENSTEIN T, 1991, J EXP MED, V173, P1047, DOI 10.1084/jem.173.5.1047
   BUBENIK J, 1990, IMMUNOL LETT, V23, P287, DOI 10.1016/0165-2478(90)90074-Z
   CARBONE FR, 1988, J EXP MED, V167, P1767, DOI 10.1084/jem.167.6.1767
   CAUX P, 1997, ADV EXP MED BIOL, V417, P525
   DISIS ML, 1994, CANCER RES, V54, P1071
   Doherty TM, 1996, J IMMUNOL, V156, P735
   Dooms H, 1998, J IMMUNOL, V161, P2141
   Dyall R, 1998, J EXP MED, V188, P1553, DOI 10.1084/jem.188.9.1553
   FISK B, 1995, J EXP MED, V181, P2709
   FISK B, 1994, CELL IMMUNOL, V157, P412
   Fujita K, 1995, CLIN CANCER RES, V1, P501
   GIRI JG, 1995, J LEUKOCYTE BIOL, V57, P763
   Grohmann U, 1998, CRIT REV IMMUNOL, V18, P87, DOI 10.1615/CritRevImmunol.v18.i1-2.100
   Henderson RA, 1996, CANCER RES, V56, P3763
   IOANNIDES CG, 1993, CELL IMMUNOL, V151, P225, DOI 10.1006/cimm.1993.1233
   IOANNIDES CG, 1991, CANCER RES, V51, P4257
   Karanikas V, 1997, J CLIN INVEST, V100, P2783, DOI 10.1172/JCI119825
   KELLY JM, 1993, EUR J IMMUNOL, V23, P3318, DOI 10.1002/eji.1830231239
   Kim DK, 1999, ANTICANCER RES, V19, P2907
   Kumaki S, 1996, EUR J IMMUNOL, V26, P1235, DOI 10.1002/eji.1830260608
   LI WQ, 1990, MOL IMMUNOL, V27, P1331, DOI 10.1016/0161-5890(90)90039-3
   Mortarini R, 1997, CANCER RES, V57, P5534
   Murphy G, 1996, PROSTATE, V29, P371
   Peoples GE, 1998, ANN SURG ONCOL, V5, P743, DOI 10.1007/BF02303486
   PEOPLES GE, 1995, P NATL ACAD SCI USA, V92, P432, DOI 10.1073/pnas.92.2.432
   Pickl WF, 1996, J IMMUNOL, V157, P3850
   Repmann R, 1997, ANTICANCER RES, V17, P2879
   Ressing ME, 1996, IMMUNOTECHNOLOGY, V2, P241, DOI 10.1016/S1380-2933(96)00057-7
   Rosenberg SA, 1997, IMMUNOL TODAY, V18, P175, DOI 10.1016/S0167-5699(97)84664-6
   Troy AJ, 1998, CLIN CANCER RES, V4, P585
   vanElsas A, 1996, EUR J IMMUNOL, V26, P1683, DOI 10.1002/eji.1830260803
   Zaks TZ, 1998, CANCER RES, V58, P4902
NR 36
TC 4
Z9 6
U1 0
U2 0
PU YONSEI UNIV COLL MEDICINE
PI SEOUL
PA 50-1 YONSEI-RO, SEODAEMUN-GU, SEOUL 120-752, SOUTH KOREA
SN 0513-5796
EI 1976-2437
J9 YONSEI MED J
JI Yonsei Med. J.
PD DEC
PY 2002
VL 43
IS 6
BP 691
EP 700
DI 10.3349/ymj.2002.43.6.691
PG 10
WC Medicine, General & Internal
SC General & Internal Medicine
GA 633EX
UT WOS:000180270500001
PM 12497651
OA Bronze
DA 2021-05-03
ER

PT J
AU Forti, S
   Scanlan, MJ
   Invernizzi, A
   Castiglioni, F
   Pupa, S
   Agresti, R
   Fontanelli, R
   Morelli, D
   Old, LJ
   Pupa, SM
   Menard, S
AF Forti, S
   Scanlan, MJ
   Invernizzi, A
   Castiglioni, F
   Pupa, S
   Agresti, R
   Fontanelli, R
   Morelli, D
   Old, LJ
   Pupa, SM
   Menard, S
TI Identification of breast cancer-restricted antigens by antibody
   screening of SKBR3 cDNA library using a preselected patient's serum
SO BREAST CANCER RESEARCH AND TREATMENT
LA English
DT Article
DE antigens; autoantibodies; immunome; immunotherapy; tumor immunity
ID HUMAN TUMOR-ANTIGENS; HUMAN OVARIAN-CANCER; BINDING-PROTEIN; AUTOLOGOUS
   ANTIBODY; GASTRIC-CANCER; COLON-CANCER; FIBULIN-1; EXPRESSION;
   CARCINOMA; GROWTH
AB Screening of a breast cancer cDNA library from SKBR3 human breast cancer cells by SEREX (serological analysis of cDNA expression library) using a preselected serum from a breast cancer patient revealed 13 genes, two of which, INT-MI-1 and INT-MI-2, encode novel gene products, while the remaining 11 genes and their products are identical with or highly homologous to known GenBank entries. Immunoscreening of the 13 clones using 20 allogeneic sera from breast cancer patients and 20 samples from age- and gender-matched healthy donors showed that lactate dehydrogenase-A (LDH-A), lactate dehydrogenase-B (LDH-B), fibulin-1, and thyroid hormone-binding protein (THBP) were recognized principally by the breast cancer patient sera, indicating the immunogenicity of these molecules in vivo. The other antigens were similarly recognized by normal and patients sera, and thus not tumor-restricted immunologically. RT-PCR analysis revealed strong expression of fibulin-1 in tumor cell lines and surgical specimen whereas in the same experimental conditions, normal tissues scored negative. Also THBP expression was found in various tumors whereas in normal tissues, its expression is restricted to the testis and, at lower levels, in ovary, liver, and spleen. In contrast, LDH-A and LDH-B were ubiquitously expressed in normal and tumor tissues, with LDH-B levels considerably lower and heterogeneous in normal samples compared to those expressed in tumor cell lines. The differential expression of fibulin-1 between the normal tissues and breast carcinoma cell lines (5/6) and surgical specimens (5/6) suggests the possible involvement of the overexpression of this extracellular matrix-associated glycoprotein in the pathogenesis of this neoplasm.
C1 Ist Nazl Tumori, Dept Expt Oncol, Mol Targeting Unit, I-20133 Milan, Italy.
   Ist Nazl Tumori, Anesthesia & Intens Care Unit, I-20133 Milan, Italy.
   Ist Nazl Tumori, Gen Oncol B Breast Unit, I-20133 Milan, Italy.
   Ist Nazl Tumori, Gynecol Oncol Unit, I-20133 Milan, Italy.
   Ist Nazl Tumori, Med Lab Unit, I-20133 Milan, Italy.
   Mem Sloan Kettering Canc Ctr, New York Branch, Ludwig Inst Canc Res, New York, NY 10021 USA.
RP Menard, S (corresponding author), Ist Nazl Tumori, Dept Expt Oncol, Mol Targeting Unit, Via Venezian 1, I-20133 Milan, Italy.
EM menard@istitutotumori.mi.it
RI Pupa, Serenella/K-6388-2016; Morelli, Daniele/I-4113-2017; Agresti,
   Roberto/AAB-6062-2019
OI Pupa, Serenella/0000-0002-4592-6830; Morelli,
   Daniele/0000-0002-1823-3764; Agresti, Roberto/0000-0003-4700-1951
CR BENMAHREZ K, 1990, INT J CANCER, V46, P35, DOI 10.1002/ijc.2910460109
   Brass N, 1999, BLOOD, V93, P2158, DOI 10.1182/blood.V93.7.2158.407a34_2158_2166
   BUAMAH PK, 1990, CLIN CHEM, V36, P707
   Chen YT, 1997, P NATL ACAD SCI USA, V94, P1914, DOI 10.1073/pnas.94.5.1914
   Chen YT, 2000, CANCER J, V6, pS208
   Clinton GM, 1996, P NATL ACAD SCI USA, V93, P316, DOI 10.1073/pnas.93.1.316
   Disis ML, 1997, J CLIN ONCOL, V15, P3363, DOI 10.1200/JCO.1997.15.11.3363
   Dumontet C, 1999, LEUKEMIA, V13, P811, DOI 10.1038/sj.leu.2401417
   FINCK SJ, 1983, CANCER-AM CANCER SOC, V51, P840, DOI 10.1002/1097-0142(19830301)51:5<840::AID-CNCR2820510516>3.0.CO;2-7
   HAKOMORI SI, 1989, ADV CANCER RES, V52, P257
   HASUMURA S, 1986, BIOCHEMISTRY-US, V25, P7881, DOI 10.1021/bi00372a014
   Hayashido Y, 1998, INT J CANCER, V75, P654, DOI 10.1002/(SICI)1097-0215(19980209)75:4<654::AID-IJC26>3.0.CO;2-7
   Jager D, 1999, CANCER RES, V59, P6197
   Jager E, 2000, P NATL ACAD SCI USA, V97, P12198, DOI 10.1073/pnas.220413497
   KAWAMOTO M, 1994, CANCER, V73, P1836, DOI 10.1002/1097-0142(19940401)73:7<1836::AID-CNCR2820730710>3.0.CO;2-7
   Kho CJ, 1996, CELL GROWTH DIFFER, V7, P1157
   Kishi T, 1997, BIOCHEM BIOPH RES CO, V232, P5, DOI 10.1006/bbrc.1997.6218
   LIAO H, 1995, J CELL BIOL, V130, P507, DOI 10.1083/jcb.130.3.507
   Menard S, 1997, CLIN CANCER RES, V3, P817
   Mitsudomi T, 1998, JNCI-J NATL CANCER I, V90, P1563, DOI 10.1093/jnci/90.20.1563
   Mo JY, 2000, BIOCHEMISTRY-US, V39, P7245, DOI 10.1021/bi0000871
   OLD LJ, 1981, CANCER RES, V7, P261
   Pestonjamasp KN, 1997, J CELL BIOL, V139, P1255, DOI 10.1083/jcb.139.5.1255
   Pupa SM, 1996, J CLIN ONCOL, V14, P85, DOI 10.1200/JCO.1996.14.1.85
   PUPA SM, 1993, CANCER RES, V53, P5864
   Qing J, 1997, ONCOGENE, V15, P2159, DOI 10.1038/sj.onc.1201385
   ROARK EF, 1995, J HISTOCHEM CYTOCHEM, V43, P401, DOI 10.1177/43.4.7534784
   Roger P, 1998, AM J PATHOL, V153, P1579, DOI 10.1016/S0002-9440(10)65746-X
   RUGHETTI A, 1993, CANCER RES, V53, P2457
   RUNNEBAUM IB, 1991, P NATL ACAD SCI USA, V88, P10657, DOI 10.1073/pnas.88.23.10657
   SAHIN U, 1995, P NATL ACAD SCI USA, V92, P11810, DOI 10.1073/pnas.92.25.11810
   Sahin U, 1997, CURR OPIN IMMUNOL, V9, P709, DOI 10.1016/S0952-7915(97)80053-2
   Scanlan MJ, 1998, INT J CANCER, V76, P652, DOI 10.1002/(SICI)1097-0215(19980529)76:5<652::AID-IJC7>3.3.CO;2-9
   Scanlan MJ, 1999, INT J CANCER, V83, P456, DOI 10.1002/(SICI)1097-0215(19991112)83:4<456::AID-IJC4>3.3.CO;2-X
   Soussi T, 2000, CANCER RES, V60, P1777
   Stenner-Liewen F, 2000, CANCER EPIDEM BIOMAR, V9, P285
   Takahashi M, 1995, CLIN CANCER RES, V1, P1071
   TRAN H, 1995, J BIOL CHEM, V270, P19458, DOI 10.1074/jbc.270.33.19458
   Uchida T, 1999, BIOCHEM BIOPH RES CO, V266, P593, DOI 10.1006/bbrc.1999.1873
   WILLINGHAM MC, 1987, J HISTOCHEM CYTOCHEM, V35, P1043, DOI 10.1177/35.10.3305699
NR 40
TC 44
Z9 44
U1 0
U2 1
PU SPRINGER
PI NEW YORK
PA 233 SPRING ST, NEW YORK, NY 10013 USA
SN 0167-6806
EI 1573-7217
J9 BREAST CANCER RES TR
JI Breast Cancer Res. Treat.
PD JUN
PY 2002
VL 73
IS 3
BP 245
EP 256
DI 10.1023/A:1015854415746
PG 12
WC Oncology
SC Oncology
GA 562EN
UT WOS:000176184600007
PM 12160330
DA 2021-05-03
ER

PT J
AU Chu, CS
   Woo, EY
   Toll, AJ
   Rubin, SC
   June, CH
   Carroll, RG
   Schlienger, K
AF Chu, CS
   Woo, EY
   Toll, AJ
   Rubin, SC
   June, CH
   Carroll, RG
   Schlienger, K
TI Tumor-associated macrophages as a source of functional dendritic cells
   in ovarian cancer patients
SO CLINICAL IMMUNOLOGY
LA English
DT Article
DE dendritic cells; macrophages; T cells; ovarian cancer; carcinoma;
   peritoneal; ascitic fluid; human
ID ENDOTHELIAL GROWTH-FACTOR; T-CELLS; CARCINOMA; DIFFERENTIATION;
   MONOCYTES; ANTIGEN; GENERATION; MATURATION; MATURE; IMMUNOTHERAPY
AB We have generated dendritic cells (DCs) from tumor-associated macrophages (TAMs) obtained from ascites fluid or tumor specimens of ovarian cancer patients, and compared them phenotypically and functionally to DCs derived from the patients' peripheral blood mononuclear cells (PBMCs). Both immature an mature DCs could be generated from TAMs. However, TAM-derived DCs underwent maturation to a lesser degree than PBMC-derived DCs, as measured by DC receptor surface expression. Nonetheless, in allogeneic mixed lymphocyte reactions, TAM-derived DCs stimulated T cell proliferation as efficiently as PBMC-derived DCs. In addition, TAM-derived DCs presenting tumor Ags were capable of stimulating IFN-gamma secretion by tumor-specific T cell lines. Thus, TAMs isolated from ovarian cancer patients can be used to generate significant numbers of DCs. Therefore, TAMs have potential use for either ex vivo or in vivo DC-based immunotherapy, particularly in individuals in which more conventional sources of DCs have been depleted. (C) 2002 Elsevier Science (USA).
C1 Univ Penn, Abramson Family Canc Res Inst, Dept Pathol & Lab Med, Philadelphia, PA 19104 USA.
   Univ Penn, Med Ctr, Dept Obstet & Gynecol, Div Gynecol & Oncol, Philadelphia, PA 19104 USA.
   Univ Penn, Med Ctr, Dept Surg, Philadelphia, PA 19104 USA.
RP Carroll, RG (corresponding author), Univ Penn, Abramson Family Canc Res Inst, Dept Pathol & Lab Med, Biomed Res Bldg 2-3,Room 508,421 Curie Blvd, Philadelphia, PA 19104 USA.
RI Rubin, Stephen/U-8535-2019; Chu, Christina/U-9685-2019
OI Rubin, Stephen/0000-0003-3688-5333; 
CR Akagawa KS, 1996, BLOOD, V88, P4029, DOI 10.1182/blood.V88.10.4029.bloodjournal88104029
   Almand B, 2000, CLIN CANCER RES, V6, P1755
   Amigorena S, 1999, SEMIN IMMUNOL, V11, P385, DOI 10.1006/smim.1999.0196
   Banchereau J, 2000, ANNU REV IMMUNOL, V18, P767, DOI 10.1146/annurev.immunol.18.1.767
   Banchereau J, 1998, NATURE, V392, P245, DOI 10.1038/32588
   Bell D, 1999, J EXP MED, V190, P1417, DOI 10.1084/jem.190.10.1417
   Bender A, 1996, J IMMUNOL METHODS, V196, P121, DOI 10.1016/0022-1759(96)00079-8
   Bookman MA, 1998, SEMIN ONCOL, V25, P381
   Chomarat P, 2000, NAT IMMUNOL, V1, P510, DOI 10.1038/82763
   Devitt A, 1998, NATURE, V392, P505
   Fong L, 2000, ANNU REV IMMUNOL, V18, P245, DOI 10.1146/annurev.immunol.18.1.245
   FUMITA Y, 1984, AM J REPROD IMMUNOL, V6, P175, DOI 10.1111/j.1600-0897.1984.tb00133.x
   Gabrilovich DI, 1996, NAT MED, V2, P1096, DOI 10.1038/nm1096-1096
   Gordinier ME, 1999, CLIN CANCER RES, V5, P2498
   Kiertscher SM, 2000, J IMMUNOL, V164, P1269, DOI 10.4049/jimmunol.164.3.1269
   Kristensen GB, 1997, LANCET, V349, P113, DOI 10.1016/S0140-6736(96)06071-0
   Lanzavecchia A, 1996, CURR OPIN IMMUNOL, V8, P348, DOI 10.1016/S0952-7915(96)80124-5
   Loercher AE, 1999, J IMMUNOL, V163, P6251
   Menetrier-Caux C, 1998, BLOOD, V92, P4778, DOI 10.1182/blood.V92.12.4778
   Menetrier-Caux C, 2001, CANCER RES, V61, P3096
   Morse MA, 1999, CLIN CANCER RES, V5, P1331
   Oyama T, 1998, J IMMUNOL, V160, P1224
   Palucka KA, 1998, J IMMUNOL, V160, P4587
   Randolph GJ, 1999, IMMUNITY, V11, P753, DOI 10.1016/S1074-7613(00)80149-1
   SALLUSTO F, 1994, J EXP MED, V179, P1109, DOI 10.1084/jem.179.4.1109
   Santin AD, 1999, EUR J GYNAECOL ONCOL, V20, P177
   Schlienger K, 2000, BLOOD, V96, P3490
   Steinmann RM, 1999, ANNU REV IMMUNOL, V9, P271
   Thurner B, 1999, J IMMUNOL METHODS, V223, P1, DOI 10.1016/S0022-1759(98)00208-7
   Troy AJ, 1998, CLIN CANCER RES, V4, P585
   UEDA K, 1978, OBSTET GYNECOL, V51, P225
   Vanderkwaak TJ, 1999, CURR OPIN OBSTET GYN, V11, P29, DOI 10.1097/00001703-199901000-00006
   Zhou LJ, 1996, P NATL ACAD SCI USA, V93, P2588, DOI 10.1073/pnas.93.6.2588
   Zou WP, 2000, J IMMUNOL, V165, P4388, DOI 10.4049/jimmunol.165.8.4388
NR 34
TC 14
Z9 15
U1 1
U2 3
PU ACADEMIC PRESS INC ELSEVIER SCIENCE
PI SAN DIEGO
PA 525 B ST, STE 1900, SAN DIEGO, CA 92101-4495 USA
SN 1521-6616
J9 CLIN IMMUNOL
JI Clin. Immunol.
PD MAR
PY 2002
VL 102
IS 3
BP 291
EP 301
DI 10.1006/clim.2001.5179
PG 11
WC Immunology
SC Immunology
GA 534MV
UT WOS:000174590900010
PM 11890716
DA 2021-05-03
ER

PT J
AU Bonhomme-Faivre, L
   Pelloquin, A
   Tardivel, S
   Urien, S
   Mathieu, MC
   Castagne, V
   Lacour, B
   Farinotti, R
AF Bonhomme-Faivre, L
   Pelloquin, A
   Tardivel, S
   Urien, S
   Mathieu, MC
   Castagne, V
   Lacour, B
   Farinotti, R
TI Recombinant interleukin-2 treatment decreases P-glycoprotein activity
   and paclitaxel metabolism in mice
SO ANTI-CANCER DRUGS
LA English
DT Article
DE digoxin; mice; P-glycoprotein; paclitaxel; pharmacokinetics; rIL-2
ID GYNECOLOGIC-ONCOLOGY-GROUP; INTRAPERITONEAL PACLITAXEL;
   MULTIDRUG-RESISTANCE; INTERFERON-GAMMA; CARCINOMA CELLS; OVARIAN-CANCER;
   TAXOL; CYTOCHROME-P450; EXPRESSION; EXCRETION
AB Recombinant rIL-2 was reported to be able to decrease P-glycoprotein (P-gp) expression in cultured cells from human colon carcinoma. P-gp is considered an important factor in the control of Taxol(R) efflux from tumor cells. Based on the premise that Taxol pharmacokinetic parameters could be modified as a result of diminished P-gp expression induced by recombinant interleukin (rIL)-2 and that this might elicit an interaction between the two drugs, we evaluated the pharmacokinetics of a novel strategy combining i.p. immunotherapy with rIL-2 and a cytotoxic agent, Taxol. Mice were allocated to two groups treated with rIL,2 (15 mug x 2/day from day 1 to 4) then Taxol (10 mg/kg Lp. day 5) or Taxol (10 mg/kg i.p.) alone (control group). The Taxol + rIL-2 combination provoked the development of ascites, presumably due to the presence of Cremophor EL in the Taxol preparation. Paclitaxel was measured in plasma and ascites by HPLC with UV detection. Paclitaxel pharmacokinetics were strongly modified by rIL-2 pretreatment. Compared to that observed in control mice, the apparent volume of distribution increased dramatically (V-d/F = 18.2 versus 4.1 l/kg) and the apparent plasma clearance decreased (CI/F = 1.12 versus 1.66 l/h/kg). P-gp expression was determined In the liver, lung, intestine, brain and kidney in the two groups by Immunodetection with the C219 anti-P-gp monoclonal antibody. A significant decrease in P-gp expression was observed in the intestine and in the brain in the rIL-2-pretreated mice as compared to controls. To study the functionality of P-gp, we compared digoxin (a model P-gp substrate) pharmacokinetics before and after pretreatment with rIL-2 (10 mug x 2/day from day 1 to 4), after a single 1 mug oral dose of digoxin used to quantify P-gp activity. Results showed a decrease in oral digoxin clearance after rIL-2 pretreatment Indicating modified P-gp activity. We conclude that rIL-2 pretreatment is able to decrease P-gp activity and paclitaxel metabolism in vivo. This is the first study to demonstrate a decrease in P-gp activity and expression in organs such as the brain in vivo. A novel strategy combining immunotherapy with rIL-2 and a cytotoxic agent could potentially improve clinical results, particularly in brain cancer. [(C) 2002 Lippincott Williams Wilkins.].
C1 Hop Paul Brousse, Serv Pharmacol, F-94800 Villejuif, France.
   Univ Paris 11, Fac Pharm, Ecole Prat Hautes Etud, Barriere & Passage Medicaments,UPRES 2706, F-92290 Chatenay Malabry, France.
   Fac Med, Pharmacol Lab, F-94010 Creteil, France.
   Inst Gustave Roussy, Serv Anat Pathol, F-94800 Villejuif, France.
RP Bonhomme-Faivre, L (corresponding author), Hop Paul Brousse, Serv Pharmacol, 14 Ave Paul Vaillant Couturier, F-94800 Villejuif, France.
RI Urien, Saik/G-3240-2013
OI bonhomme faivre, laurence/0000-0001-7460-7452
CR ALFRED H, 1995, J CLIN INVEST, V96, P1698
   ANSHER SS, 1992, CANCER RES, V52, P262
   CANTONI L, 1995, EUR J PHARM-ENVIRON, V292, P257, DOI 10.1016/0926-6917(95)90030-6
   CRESTEIL T, 1994, CANCER RES, V54, P386
   CROUP JM, 1989, MOL CELL BIOL, V9, P1346
   Drach J, 1996, BLOOD, V88, P1747, DOI 10.1182/blood.V88.5.1747.bloodjournal8851747
   Elkahwaji J, 1999, BIOCHEM PHARMACOL, V57, P951, DOI 10.1016/S0006-2952(98)00372-4
   Freedman RS, 2000, CLIN CANCER RES, V6, P2268
   Hofstra LS, 2000, CANCER TREAT REV, V26, P133, DOI 10.1053/ctrv.1999.0152
   JETTE L, 1996, AM J PHYSIOL, V270, P756
   Kawahara M, 1999, J PHARM SCI, V88, P1281, DOI 10.1021/js9901763
   LAEMMLI UK, 1970, NATURE, V227, P680, DOI 10.1038/227680a0
   MARKMAN M, 1992, J CLIN ONCOL, V10, P1485, DOI 10.1200/JCO.1992.10.9.1485
   Markman M, 1998, J CLIN ONCOL, V16, P2620, DOI 10.1200/JCO.1998.16.8.2620
   MARKMAN M, 1995, SEMIN ONCOL, V22, P84
   MARTIN F, 1999, CIRCULATION, V99, P552
   MONTSARRAT B, 1998, DRUG METAB DISPOS, V26, P229
   Parekh H, 1997, BIOCHEM PHARMACOL, V53, P461, DOI 10.1016/S0006-2952(97)83383-7
   Savas B, 1999, ANTICANCER RES, V19, P4413
   Schinkel AH, 1997, P NATL ACAD SCI USA, V94, P4028, DOI 10.1073/pnas.94.8.4028
   Silverman JA, 1997, FASEB J, V11, P308
   SONNICHSEN DS, 1995, J PHARMACOL EXP THER, V275, P566
   Sparreboom A, 1996, ANTI-CANCER DRUG, V7, P78, DOI 10.1097/00001813-199601000-00009
   Sparreboom A, 1997, P NATL ACAD SCI USA, V94, P2031, DOI 10.1073/pnas.94.5.2031
   Stein U, 1996, BRIT J CANCER, V74, P1384, DOI 10.1038/bjc.1996.553
   THAL C, 1994, J PHARMACOL EXP THER, V268, P515
   URIEN S, 1995, PHARMACEUT RES, V12, P1225, DOI 10.1023/A:1016280430580
   Wakasugi H, 1998, CLIN PHARMACOL THER, V64, P123, DOI 10.1016/S0009-9236(98)90030-3
   WILLEY TA, 1993, J CHROMATOGR-BIOMED, V621, P231, DOI 10.1016/0378-4347(93)80100-I
NR 29
TC 17
Z9 17
U1 0
U2 2
PU LIPPINCOTT WILLIAMS & WILKINS
PI PHILADELPHIA
PA 530 WALNUT ST, PHILADELPHIA, PA 19106-3621 USA
SN 0959-4973
J9 ANTI-CANCER DRUG
JI Anti-Cancer Drugs
PD JAN
PY 2002
VL 13
IS 1
BP 51
EP 57
DI 10.1097/00001813-200201000-00006
PG 7
WC Oncology; Pharmacology & Pharmacy
SC Oncology; Pharmacology & Pharmacy
GA 524UD
UT WOS:000174030500006
PM 11914641
DA 2021-05-03
ER

PT J
AU Lasek, W
   Switaj, T
   Sienko, J
   Kasprzycka, M
   Basak, G
   Miklaszewicz, P
   Maj, M
   Nowis, D
   Grzela, T
   Golab, J
   Mlynarczuk, I
   Jalili, A
   Kaminska, B
   Dziembowska, M
   Czajkowski, K
   Nowaczyk, M
   Gorska, A
   Kazimierczuk, Z
AF Lasek, W
   Switaj, T
   Sienko, J
   Kasprzycka, M
   Basak, G
   Miklaszewicz, P
   Maj, M
   Nowis, D
   Grzela, T
   Golab, J
   Mlynarczuk, I
   Jalili, A
   Kaminska, B
   Dziembowska, M
   Czajkowski, K
   Nowaczyk, M
   Gorska, A
   Kazimierczuk, Z
TI Stimulation of TNF-alpha production by
   2-(1-adamantylamino)6-methylpyridine (AdAMP) - a novel immunomodulator
   with potential application in tumour immunotherapy
SO CANCER CHEMOTHERAPY AND PHARMACOLOGY
LA English
DT Article
DE TNF-alpha; adamantane; tumour immunotherapy
ID NECROSIS-FACTOR-ALPHA; MESSENGER-RNA EXPRESSION; DNA TOPOISOMERASE-II;
   HUMAN OVARIAN-CANCER; IN-VITRO; 5,6-DIMETHYLXANTHENONE-4-ACETIC ACID;
   SIGNAL-TRANSDUCTION; GENE-THERAPY; ANTITUMOR; CELLS
AB The immunomodulatory effects of a recently synthesized adamantane derivative of aminopyridine - 2-(1-adamantylamino)-6-methylpyridine (AdAMP) - were tested on normal and neoplastic cells in vitro. When incubated with TNF-alpha gene-transduced mouse melanoma cells (B78/TNF), AdAMP significantly enhanced basal production of TNF-alpha by these cells, both by "high" and "moderate" TNF-alpha-producer cells. A similar TNF-alpha production-enhancing effect was observed in cultures of human ovarian carcinoma cells (CAOV1) which spontaneously produce TNF-alpha but not in cultures of tumour cells incapable of TNF-alpha secretion. RT-PCR analysis showed that the enhancement of TNF-alpha production by AdAMP was associated with an increase in TNF-alpha mRNA expression in the treated cells. The results of an electrophoretic mobility shift assay (EMSA) showed that AdAMP significantly activated nuclear factor kappaB (NF-kappaB) in both CAOV1 and B78/ TNF cells. The role of NF-kappaB in enhancement of TNF-alpha production was confirmed in experiments in which MG132, an inhibitor of NF-kappaB activation, reversed the effect of AdAMP. Unexpectedly, dexamethasone, a potent antiinflammatory agent and a strong inhibitor of TNF-alpha production in vivo, increased both spontaneous and AdAMP-augmented production of TNF-alpha in in vitro cultures of ovarian carcinoma cells and B78/ TNF cells. AdAMP also enhanced TNF-alpha secretion by LPS-induced monocytes. AdAMP-induced augmentation of TNF-alpha production by B78/TNF cells was accompanied by morphological changes in the treated cells and a decrease in their adherence to fibrinogen and collagen IV. In view of these properties, AdAMP seems to be a therapeutically promising compound with potential application as an adjuvant augmenting the efficacy of cancer vaccine-based therapies or in the local treatment of certain tumours.
C1 Med Univ Warsaw, Dept Immunol, Ctr Biostruct, PL-02004 Warsaw, Poland.
   Med Univ Warsaw, Dept 2, PL-02004 Warsaw, Poland.
   Med Univ Warsaw, Clin Obstet & Gynecol, PL-02004 Warsaw, Poland.
   Med Univ Warsaw, Inst Transplantat, Dept Clin Immunol, PL-02004 Warsaw, Poland.
   Med Univ Warsaw, Ctr Biostruct, Dept Histol & Embryol, PL-02004 Warsaw, Poland.
   M Nencki Inst Expt Biol, Dept Cellular Biochem, PL-02093 Warsaw, Poland.
   Agr Univ Warsaw, Inst Chem, Warsaw, Poland.
RP Lasek, W (corresponding author), Med Univ Warsaw, Dept Immunol, Ctr Biostruct, Chalubinskiego 5, PL-02004 Warsaw, Poland.
EM wlasek@ib.amwaw.edu.pl
RI Kaminska, Bozena/B-2915-2014; Golab, Jakub/K-6974-2013; Nowis,
   Dominika/P-6866-2019; Kaminska, Bozena/H-4592-2011; Sienko,
   Jacek/O-8551-2019; Czajkowski, Krzysztof/B-8526-2019; Nowis,
   Dominika/P-1213-2017; Sienko, Jacek/Q-6838-2018
OI Golab, Jakub/0000-0002-2830-5100; Nowis, Dominika/0000-0003-2748-9523;
   Kaminska, Bozena/0000-0002-2642-4616; Czajkowski,
   Krzysztof/0000-0002-3648-6570; Nowis, Dominika/0000-0003-2748-9523;
   Gorska, Agata/0000-0002-7134-3719; Dziembowska,
   Magdalena/0000-0002-0650-6438; Sienko, Jacek/0000-0002-6277-5237;
   Mlynarczuk-Bialy, Izabela/0000-0002-5192-6415
CR Aggarwal BB, 1996, EUR CYTOKINE NETW, V7, P93
   ALEXANDER RB, 1987, CANCER RES, V47, P2403
   ALUIGI MG, 1995, INT J ONCOL, V7, P461
   Asadullah K, 2002, TRENDS IMMUNOL, V23, P47, DOI 10.1016/S1471-4906(01)02119-6
   BARSIG J, 1995, EUR J IMMUNOL, V25, P2888, DOI 10.1002/eji.1830251027
   Bloom JW, 1999, IMMUNOL ALLERGY CLIN, V19, P653, DOI 10.1016/S0889-8561(05)70115-6
   BOGDAN C, 1992, J LEUKOCYTE BIOL, V52, P119
   Byrd-Leifer CA, 2001, EUR J IMMUNOL, V31, P2448, DOI 10.1002/1521-4141(200108)31:8&lt;2448::AID-IMMU2448&gt;3.0.CO;2-N
   Cao ZH, 2001, CANCER RES, V61, P1517
   CARSWELL EA, 1975, P NATL ACAD SCI USA, V72, P3666, DOI 10.1073/pnas.72.9.3666
   Eigler A, 1997, IMMUNOL TODAY, V18, P487, DOI 10.1016/S0167-5699(97)01118-3
   Feldmann M, 2001, ANNU REV IMMUNOL, V19, P163, DOI 10.1146/annurev.immunol.19.1.163
   Ferreira Joaquim J., 2000, Current Opinion in Neurology, V13, P431, DOI 10.1097/00019052-200008000-00011
   GORSKI A, 1994, CELL ADHES COMMUN, V2, P225, DOI 10.3109/15419069409004441
   Gutschow M, 2001, BIOORGAN MED CHEM, V9, P1059, DOI 10.1016/S0968-0896(00)00323-0
   Hartmann G, 2000, J PHARMACOL EXP THER, V292, P22
   JONES AL, 1989, CANCER SURV, V8, P817
   Joseph WR, 1999, CANCER RES, V59, P633
   Joyce DA, 1997, IMMUNOL CELL BIOL, V75, P345, DOI 10.1038/icb.1997.53
   Kamada H, 2000, CANCER RES, V60, P6416
   Karin M, 2002, NAT IMMUNOL, V3, P221, DOI 10.1038/ni0302-221
   Kazimierczuk Z, 2001, BIOORG MED CHEM LETT, V11, P1197, DOI 10.1016/S0960-894X(01)00174-3
   Khare M D, 2000, Expert Opin Pharmacother, V1, P367, DOI 10.1517/14656566.1.3.367
   Kim DH, 1998, BLOOD, V92, P2484, DOI 10.1182/blood.V92.7.2484.2484_2484_2494
   LALLI E, 1994, J BIOL CHEM, V269, P17359
   Lasek W, 2000, CANCER GENE THER, V7, P1581, DOI 10.1038/sj.cgt.7700263
   Lasek W, 1996, INT J CANCER, V66, P374
   Lejeune FJ, 1998, CURR OPIN IMMUNOL, V10, P573, DOI 10.1016/S0952-7915(98)80226-4
   Lucas R, 2001, INT J CANCER, V91, P543, DOI 10.1002/1097-0215(200002)9999:9999<::AID-IJC1090>3.0.CO;2-Y
   Marriott JB, 1999, IMMUNOL TODAY, V20, P538, DOI 10.1016/S0167-5699(99)01531-5
   Maurin JK, 2001, ANTI-CANCER DRUG DES, V16, P73
   Mosieniak G, 1998, J NEUROCHEM, V71, P134
   Nanni P, 1998, CANCER RES, V58, P1225
   NAYLOR MS, 1993, J CLIN INVEST, V91, P2194, DOI 10.1172/JCI116446
   OKA M, 1995, J INTERF CYTOK RES, V15, P1005, DOI 10.1089/jir.1995.15.1005
   Orzeszko A, 2000, ACTA BIOCHIM POL, V47, P87, DOI 10.18388/abp.2000_4065
   Parmiani G, 2000, HUM GENE THER, V11, P1269, DOI 10.1089/10430340050032375
   PISA EK, 1992, SCAND J IMMUNOL, V36, P745, DOI 10.1111/j.1365-3083.1992.tb03135.x
   SHIBATA Y, 1995, CHEM PHARM BULL, V43, P177
   SUGARMAN BJ, 1985, SCIENCE, V230, P943, DOI 10.1126/science.3933111
   TAKEYAMA H, 1991, CANCER RES, V51, P4476
   TALMADGE JE, 1988, CANCER RES, V48, P544
   Van Assche G, 2000, EXPERT OPIN INV DRUG, V9, P103
   Wang JJ, 1997, CHEMOTHERAPY, V43, P182, DOI 10.1159/000239557
   Wilckens T, 1997, IMMUNOL TODAY, V18, P418, DOI 10.1016/S0167-5699(97)01111-0
NR 45
TC 5
Z9 6
U1 0
U2 5
PU SPRINGER
PI NEW YORK
PA 233 SPRING ST, NEW YORK, NY 10013 USA
SN 0344-5704
EI 1432-0843
J9 CANCER CHEMOTH PHARM
JI Cancer Chemother. Pharmacol.
PD SEP
PY 2002
VL 50
IS 3
BP 213
EP 222
DI 10.1007/s00280-002-0496-5
PG 10
WC Oncology; Pharmacology & Pharmacy
SC Oncology; Pharmacology & Pharmacy
GA 599JJ
UT WOS:000178330600006
PM 12203103
DA 2021-05-03
ER
