# Supplementary material for: Evolution of Immunotherapy for Ovarian Cancer from a Bird’s-Eye Perspective: A Text-Mining Analysis of Publication Trends and Topics
Source: Front Oncol. 2022 Feb 24;12:795129. doi: 10.3389/fonc.2022.795129 (PMC8907843; doi:10.3389/fonc.2022.795129)
Supplement: Supplementary file 1 [file DataSheet_1.zip › raw data/download2019u155pt1.txt]

PT J
AU Gonzalez-Martin, A
   Sanchez-Lorenzo, L
AF Gonzalez-Martin, Antonio
   Sanchez-Lorenzo, Luisa
TI Immunotherapy with checkpoint inhibitors in patients with ovarian
   cancer: Still promising?
SO CANCER
LA English
DT Article; Proceedings Paper
CT 12th International Symposium on Advanced Ovarian Cancer - Optimal
   Therapy. Update
CY FEB 22, 2019
CL Valencia, SPAIN
SP Spanish Ovarian Cancer Res Grp, European Soc Med Oncol
DE antiprogrammed cell death protein 1 (anti-PD-1); antiprogrammed
   death-ligand 1 (anti-PD-L1); checkpoint inhibitor; immunotherapy;
   immunotherapy combinations; ovarian cancer
ID TUMOR-INFILTRATING LYMPHOCYTES; T-CELLS; PD-L1 EXPRESSION; FAVORABLE
   PROGNOSIS; CHEMOTHERAPY; SAFETY; IMPACT
AB Despite advances in surgery and chemotherapy and the integration of antivascular endothelial growth factor therapy as well as poly(adenosine diphosphate-ribose) polymerase inhibitors into daily clinical practice, epithelial ovarian cancer remains the leading cause of death from gynecological cancer. The incorporation of new therapies with the potential to achieve long-term disease remission is a clear need for patients with ovarian cancer. Immunotherapy with checkpoint inhibitors (CPIs) (antiprogrammed cell death protein 1 [anti-PD-1] or antiprogrammed death-ligand 1 [anti-PD-L1]) has been adopted in several malignancies based on improvements shown with regard to progression-free survival and in particular overall survival. Although there is a solid rationale for the use of CPIs in patients with ovarian cancer, to our knowledge the clinical data presented to date are not very convincing. This article reviews the current data regarding CPIs in patients with ovarian cancer along with the future directions and designs of clinical trials aiming to overcome the low efficacy of CPIs in these individuals.
C1 [Gonzalez-Martin, Antonio; Sanchez-Lorenzo, Luisa] Clin Univ Navarra, Med Oncol Dept, Calle Marquesado Santa Marta 1, Madrid 28027, Spain.
RP Gonzalez-Martin, A (corresponding author), Clin Univ Navarra, Med Oncol Dept, Calle Marquesado Santa Marta 1, Madrid 28027, Spain.
EM agonzalezma@unav.es
RI Martin, Antonio Gonzalez/AAC-5935-2020
OI Martin, Antonio Gonzalez/0000-0001-8376-9576
CR Aust S, 2017, SCI REP-UK, V7, DOI 10.1038/srep42929
   Cannistra S., 2018, ANN ONCOL, V29, pVIII332, DOI [10.1093/annonc/mdy285, DOI 10.1093/ANNONC/MDY285, 10. 1093/annonc/mdy285]
   Chatterjee J, 2017, CLIN CANCER RES, V23, P3453, DOI 10.1158/1078-0432.CCR-16-2366
   Chen DS, 2017, NATURE, V541, P321, DOI 10.1038/nature21349
   Choi BG, 2018, CORONARY ARTERY DIS, V29, P336, DOI 10.1097/MCA.0000000000000603
   Colombo N, 2019, ANN ONCOL, V30, P672, DOI 10.1093/annonc/mdz062
   Cook AM, 2016, CURR OPIN IMMUNOL, V39, P23, DOI 10.1016/j.coi.2015.12.003
   Cristescu R, 2018, SCIENCE, V362, P197, DOI 10.1126/science.aar3593
   Darb-Esfahani S, 2016, ONCOTARGET, V7, P1486, DOI 10.18632/oncotarget.6429
   Deleeuw RJ, 2015, CANCER IMMUNOL RES, V3, P245, DOI 10.1158/2326-6066.CIR-14-0146
   Disis ML, 2019, JAMA ONCOL, V5, P393, DOI 10.1001/jamaoncol.2018.6258
   Drew Y, 2018, GYNECOL ONCOL, V149, P246, DOI 10.1016/j.ygyno.2018.04.555
   Ferlay J, 2015, INT J CANCER, V136, pE359, DOI 10.1002/ijc.29210
   Gebremeskel S, 2015, ONCOTARGET, V6, P41600, DOI 10.18632/oncotarget.6113
   Hamanishi J, 2007, P NATL ACAD SCI USA, V104, P3360, DOI 10.1073/pnas.0611533104
   Hamanishi J, 2015, J CLIN ONCOL, V33, P4015, DOI 10.1200/JCO.2015.62.3397
   Haslam A, 2019, JAMA NETW OPEN, V2, DOI 10.1001/jamanetworkopen.2019.2535
   Hwang WT, 2012, GYNECOL ONCOL, V124, P192, DOI 10.1016/j.ygyno.2011.09.039
   Infante JR, 2016, ANN ONCOL, V27, DOI 10.1093/annonc/mdw374.18
   Jiao SP, 2017, CLIN CANCER RES, V23, P3711, DOI 10.1158/1078-0432.CCR-16-3215
   Konstantinopoulos PA, 2019, JAMA ONCOL, V5, P1141, DOI 10.1001/jamaoncol.2019.1048
   Lee JM, 2017, J CLIN ONCOL, V35, P2193, DOI 10.1200/JCO.2016.72.1340
   Matulonis UA, 2019, ANN ONCOL, V30, P1080, DOI 10.1093/annonc/mdz135
   Nielsen JS, 2012, CLIN CANCER RES, V18, P3281, DOI 10.1158/1078-0432.CCR-12-0234
   Pujade-Lauraine E, 2019, 50 SIC GYN ONC ANN M
   Shen JF, 2019, CANCER RES, V79, P311, DOI 10.1158/0008-5472.CAN-18-1003
   Varga A, 2019, GYNECOL ONCOL, V152, P243, DOI 10.1016/j.ygyno.2018.11.017
   Wang ZB, 2019, SCI REP-UK, V9, DOI 10.1038/s41598-019-38534-6
   Webb JR, 2016, GYNECOL ONCOL, V141, P293, DOI 10.1016/j.ygyno.2016.03.008
   Zhang L, 2003, NEW ENGL J MED, V348, P203, DOI 10.1056/NEJMoa020177
NR 30
TC 10
Z9 10
U1 0
U2 6
PU WILEY
PI HOBOKEN
PA 111 RIVER ST, HOBOKEN 07030-5774, NJ USA
SN 0008-543X
EI 1097-0142
J9 CANCER-AM CANCER SOC
JI Cancer
PD DEC 15
PY 2019
VL 125
SU 24
BP 4616
EP 4622
DI 10.1002/cncr.32520
PG 7
WC Oncology
SC Oncology
GA JS7XH
UT WOS:000500516400010
PM 31967676
OA Bronze
DA 2021-05-03
ER

PT J
AU Sari, S
   Tomek, P
   Leung, E
   Reynisson, J
AF Sari, Suat
   Tomek, Petr
   Leung, Euphemia
   Reynisson, Johannes
TI Discovery and Characterisation of Dual Inhibitors of Tryptophan
   2,3-Dioxygenase (TDO2) and Indoleamine 2,3-Dioxygenase 1 (IDO1) Using
   Virtual Screening
SO MOLECULES
LA English
DT Article
DE kynurenine; haem-containing dioxygenases; cancer immunotherapy; ligand
   and pharmacophore-based screening; molecular modelling; chemical space
ID DRUG DISCOVERY; KYNURENINE PATHWAY; N-FORMYLKYNURENINE; ACCURATE
   DOCKING; PROTEIN; DESIGN; ENZYME; LIGAND; ASSAY; GLIDE
AB Cancers express tryptophan catabolising enzymes indoleamine 2,3-dioxygenase 1 (IDO1) and tryptophan 2,3-dioxygenase (TDO2) to produce immunosuppressive tryptophan metabolites that undermine patients' immune systems, leading to poor disease outcomes. Both enzymes are validated targets for cancer immunotherapy but there is a paucity of potent TDO2 and dual IDO1/TDO2 inhibitors. To identify novel dual IDO1/TDO2 scaffolds, 3D shape similarity and pharmacophore in silico screening was conducted using TDO2 as a model for both systems. The obtained hits were tested in cancer cell lines expressing mainly IDO1 (SKOV3-ovarian), predominantly TDO2 (A172-brain), and both IDO1 and TDO2 (BT549-breast). Three virtual screening hits were confirmed as inhibitors (TD12, TD18 and TD34). Dose response experiments showed that TD34 is the most potent inhibitor capable of blocking both IDO1 and TDO2 activity, with the IC50 value for BT549 at 3.42 mu M. This work identified new scaffolds able to inhibit both IDO1 and TDO2, thus enriching the collection of dual IDO1/TDO2 inhibitors and providing chemical matter for potential development into future anticancer drugs.
C1 [Sari, Suat] Hacettepe Univ, Fac Pharm, Dept Pharmaceut Chem, TR-06100 Ankara, Turkey.
   [Tomek, Petr; Leung, Euphemia] Univ Auckland, Auckland Canc Soc, Res Ctr, Auckland 1023, New Zealand.
   [Reynisson, Johannes] Keele Univ, Sch Pharm & Bioengn, Hornbeam Bldg, Keele ST5 5BG, Staffs, England.
RP Leung, E (corresponding author), Univ Auckland, Auckland Canc Soc, Res Ctr, Auckland 1023, New Zealand.; Reynisson, J (corresponding author), Keele Univ, Sch Pharm & Bioengn, Hornbeam Bldg, Keele ST5 5BG, Staffs, England.
EM suat1039@gmail.com; p.tomek@auckland.ac.nz; e.leung@auckland.ac.nz;
   j.reynisson@keele.ac.uk
RI Reynisson, Johannes/AAL-9886-2021; SARI, SUAT/A-5249-2017; Tomek,
   Petr/A-9926-2013
OI SARI, SUAT/0000-0002-8248-4218; Tomek, Petr/0000-0002-5490-6540
FU New Zealand Breast Cancer Foundation Belinda Scott Science Fellowship;
   Cancer Research Trust New Zealand Post-doctoral Fellowship [GOT 1717
   JGPDF]; Auckland Cancer Society Research Centre; MDPI
FX E.L. acknowledges support from the New Zealand Breast Cancer Foundation
   Belinda Scott Science Fellowship. P.T. acknowledges support from Cancer
   Research Trust New Zealand Post-doctoral Fellowship (GOT 1717 JGPDF).
   This work was also supported by core funding from Auckland Cancer
   Society Research Centre. APC was sponsored by MDPI.
CR Abdel-Magid AF, 2015, ACS MED CHEM LETT, V6, P11, DOI [10.1021/ml500347s, 10.1021/ml500538a, 10.1021/acsmedchemlett.6b00458]
   Adams S, 2012, CANCER RES, V72, P5649, DOI 10.1158/0008-5472.CAN-12-0549
   [Anonymous], 2009, QIKPROP VERS 3 2
   Austin CJD, 2015, DRUG DISCOV TODAY, V20, P609, DOI 10.1016/j.drudis.2014.11.007
   Baell JB, 2010, J MED CHEM, V53, P2719, DOI 10.1021/jm901137j
   Banks JL, 2005, J COMPUT CHEM, V26, P1752, DOI 10.1002/jcc.20292
   BECKE AD, 1993, J CHEM PHYS, V98, P5648, DOI 10.1063/1.464913
   BECKE AD, 1988, PHYS REV A, V38, P3098, DOI 10.1103/PhysRevA.38.3098
   Berman H, 2003, NAT STRUCT BIOL, V10, P980, DOI 10.1038/nsb1203-980
   Berman HM, 2000, NUCLEIC ACIDS RES, V28, P235, DOI 10.1093/nar/28.1.235
   Bochevarov AD, 2013, INT J QUANTUM CHEM, V113, P2110, DOI 10.1002/qua.24481
   Brochez L, 2017, EUR J CANCER, V76, P167, DOI 10.1016/j.ejca.2017.01.011
   Cheong JE, 2018, EXPERT OPIN THER PAT, V28, P317, DOI 10.1080/13543776.2018.1441290
   Cheong JE, 2018, TRENDS PHARMACOL SCI, V39, P307, DOI 10.1016/j.tips.2017.11.007
   Cho AE, 2005, J COMPUT CHEM, V26, P915, DOI 10.1002/jcc.20222
   Cui H, 2018, FITOTERAPIA, V125, P281, DOI 10.1016/j.fitote.2018.01.014
   Davies M, 2015, NUCLEIC ACIDS RES, V43, pW612, DOI 10.1093/nar/gkv352
   Dixon SL, 2006, CHEM BIOL DRUG DES, V67, P370, DOI 10.1111/j.1747-0285.2006.00384.x
   Dixon SL, 2006, J COMPUT AID MOL DES, V20, P647, DOI 10.1007/s10822-006-9087-6
   Dobrovolsky VN, 2005, BBA-GEN SUBJECTS, V1724, P163, DOI 10.1016/j.bbagen.2005.03.010
   Dolusic E, 2011, EUR J MED CHEM, V46, P3058, DOI 10.1016/j.ejmech.2011.02.049
   Eurtivong C, 2019, MOL INFORM, V38, DOI 10.1002/minf.201800068
   FORESMAN JB, 1996, EXPLORING CHEM ELECT, P142
   Friesner RA, 2004, J MED CHEM, V47, P1739, DOI 10.1021/jm0306430
   Friesner RA, 2006, J MED CHEM, V49, P6177, DOI 10.1021/jm051256o
   Frisch M. J., 2019, GAUSSIAN 16 REVISION
   FRISCH MJ, 1984, J CHEM PHYS, V80, P3265, DOI 10.1063/1.447079
   Fung SPS, 2013, BIOORGAN MED CHEM, V21, P7595, DOI 10.1016/j.bmc.2013.10.037
   Halgren TA, 2004, J MED CHEM, V47, P1750, DOI 10.1021/jm030644s
   HARIHARA.PC, 1973, THEOR CHIM ACTA, V28, P213, DOI 10.1007/BF00533485
   Ioakimidis L, 2008, QSAR COMB SCI, V27, P445, DOI 10.1002/qsar.200730051
   Jacobs KR, 2017, CURR MED CHEM, V24, P2471, DOI 10.2174/0929867324666170502123114
   Jiang TZ, 2015, FUTURE MED CHEM, V7, P185, DOI [10.4155/fmc.14.151, 10.4155/FMC.14.151]
   Katz JB, 2008, IMMUNOL REV, V222, P206, DOI 10.1111/j.1600-065X.2008.00610.x
   Kitchen DB, 2004, NAT REV DRUG DISCOV, V3, P935, DOI 10.1038/nrd1549
   Lavecchia A, 2013, CURR MED CHEM, V20, P2839, DOI 10.2174/09298673113209990001
   Leung EY, 2015, PLOS ONE, V10, DOI 10.1371/journal.pone.0131400
   Leung EY, 2014, PLOS ONE, V9, DOI 10.1371/journal.pone.0105792
   Leung EY, 2014, FRONT ONCOL, V4, DOI 10.3389/fonc.2014.00221
   Lewis-Ballester A, 2016, SCI REP-UK, V6, DOI 10.1038/srep35169
   Li HX, 2019, NAT MED, V25, P850, DOI 10.1038/s41591-019-0404-8
   Lionta E, 2014, CURR TOP MED CHEM, V14, P1923, DOI 10.2174/1568026614666140929124445
   Lipinski Christopher A, 2004, Drug Discov Today Technol, V1, P337, DOI 10.1016/j.ddtec.2004.11.007
   Long GV, 2019, LANCET ONCOL, V20, P1083, DOI 10.1016/S1470-2045(19)30274-8
   Luo SK, 2018, ACTA CRYSTALLOGR F, V74, P717, DOI 10.1107/S2053230X18012955
   Matuszek AM, 2016, MOL INFORM, V35, P46, DOI 10.1002/minf.201500105
   Meng B, 2014, PROTEINS, V82, P3210, DOI 10.1002/prot.24653
   Mitchell TC, 2018, J CLIN ONCOL, V36, P3223, DOI 10.1200/JCO.2018.78.9602
   Murphy RB, 2000, J COMPUT CHEM, V21, P1442, DOI 10.1002/1096-987X(200012)21:16<1442::AID-JCC3>3.0.CO;2-O
   Nelp MT, 2018, P NATL ACAD SCI USA, V115, P3249, DOI 10.1073/pnas.1719190115
   Opitz CA, 2011, NATURE, V478, P197, DOI 10.1038/nature10491
   Pantouris G, 2016, J ENZYM INHIB MED CH, V31, P70, DOI 10.3109/14756366.2016.1170013
   Peng YH, 2016, J MED CHEM, V59, P282, DOI 10.1021/acs.jmedchem.5b01390
   Peskin AV, 2000, CLIN CHIM ACTA, V293, P157, DOI 10.1016/S0009-8981(99)00246-6
   Pilotte L, 2012, P NATL ACAD SCI USA, V109, P2497, DOI 10.1073/pnas.1113873109
   Platten M, 2019, NAT REV DRUG DISCOV, V18, P379, DOI 10.1038/s41573-019-0016-5
   Reinhold WC, 2012, CANCER RES, V72, P3499, DOI 10.1158/0008-5472.CAN-12-1370
   Richards Thomas, 2018, Oncotarget, V9, P30814, DOI 10.18632/oncotarget.25720
   Rohrig UF, 2012, J MED CHEM, V55, P5270, DOI 10.1021/jm300260v
   SALTER M, 1995, BIOCHEM PHARMACOL, V49, P1435, DOI 10.1016/0006-2952(95)00006-L
   Sastry GM, 2013, J COMPUT AID MOL DES, V27, P221, DOI 10.1007/s10822-013-9644-8
   Seegers N, 2014, J BIOMOL SCREEN, V19, P1266, DOI 10.1177/1087057114536616
   Smith JR, 2012, BIOORGAN MED CHEM, V20, P1354, DOI 10.1016/j.bmc.2011.10.068
   Takao M, 2007, ONCOL REP, V17, P1333
   Tomek P, 2017, EUR J MED CHEM, V126, P983, DOI 10.1016/j.ejmech.2016.12.029
   Tomek P, 2015, BBA-GEN SUBJECTS, V1850, P1772, DOI 10.1016/j.bbagen.2015.04.007
   Tomek P, 2013, ANAL BIOANAL CHEM, V405, P2515, DOI 10.1007/s00216-012-6650-y
   Vichai V, 2006, NAT PROTOC, V1, P1112, DOI 10.1038/nprot.2006.179
   Winters M, 2019, EUR J MED CHEM, V162, P455, DOI 10.1016/j.ejmech.2018.11.010
   Wong MW, 1996, CHEM PHYS LETT, V256, P391, DOI 10.1016/0009-2614(96)00483-6
   Wu JS, 2015, J MED CHEM, V58, P7807, DOI 10.1021/acs.jmedchem.5b00921
   Yang D, 2019, J MED CHEM, V62, P9161, DOI 10.1021/acs.jmedchem.9b01079
   Yang LL, 2019, BIOORGAN MED CHEM, V27, P1087, DOI 10.1016/j.bmc.2019.02.014
   Yu CP, 2018, CELL PHYSIOL BIOCHEM, V49, P134, DOI 10.1159/000492849
   Yue EW, 2009, J MED CHEM, V52, P7364, DOI 10.1021/jm900518f
   Zhang Y, 2007, BIOCHEMISTRY-US, V46, P145, DOI 10.1021/bi0620095
   Zhu F, 2012, MOL INFORM, V31, P847, DOI 10.1002/minf.201200103
NR 77
TC 5
Z9 5
U1 1
U2 3
PU MDPI
PI BASEL
PA ST ALBAN-ANLAGE 66, CH-4052 BASEL, SWITZERLAND
EI 1420-3049
J9 MOLECULES
JI Molecules
PD DEC
PY 2019
VL 24
IS 23
AR 4346
DI 10.3390/molecules24234346
PG 19
WC Biochemistry & Molecular Biology; Chemistry, Multidisciplinary
SC Biochemistry & Molecular Biology; Chemistry
GA KC6OK
UT WOS:000507294400145
PM 31795096
OA DOAJ Gold, Green Published, Green Accepted
DA 2021-05-03
ER

PT J
AU Peng, HH
   Wang, YL
   Lin, CT
AF Peng, Hsiu-Huei
   Wang, Yi-Lun
   Lin, Cheng-Tao
TI Concurrent chemoradiotherapy combined with immunotherapy is superior to
   traditional concurrent chemoradiotherapy in the treatment of advanced
   cervical cancer
SO EUROPEAN JOURNAL OF GYNAECOLOGICAL ONCOLOGY
LA English
DT Article
DE Cervical cancer; Concurrent chemoradiotherapy; Immunotherapy
ID STREPTOCOCCAL PREPARATION; CELL-CARCINOMA; OVARIAN-CANCER; OK-432;
   THERAPY; STAGE; SURVIVAL; OUTCOMES; TRENDS; WOMEN
AB Purpose of investigation: In advanced cervical cancer, traditional therapy included concurrent chemoradiotherapy (CCRT), pelvic radiotherapy, and brachytherapy. In the last few years, the development of using of immunotherapy (IMT), targeted therapy, angiogenesis inhibitors, and tyrosine kinase inhibitors encourage us to provide better treatment choices in advanced cervical cancer patients. In this study, the authors propose CCRT combined with immunotherapy (ICRT) as a better treatment option for advanced cervical cancer. Materials and Methods: The authors retrospectively reviewed the medical records of 23 patients with advanced cervical who were treated by CCRT or ICRT between 2000 and 2016 at Chang Gung Memorial Hospital. In CCRT group (total 15 cases), patients were treated with traditional platinum-based chemotherapy and radiotherapy. In ICRT group (total eight cases), patients were treated with CCRT and adjuvant IMT. The authors chose Picibanil (OK-432) plus interleukin-2 (IL-2) for adjuvant IMT. Between CCRT and ICRT groups, they analyzed the difference of age, histological type of cervical cancer, follow-up period, recurrence rate, and diagnosis-to-recurrence period between them. They also analyzed the difference of complete blood cell counts and its differentiating counts after one month of treatment. Results: Within these parameters, the recurrence rate between ICRT and CCRT group showed significant difference (37.5% vs. 86.67%, p = 0.0257). The authors observed that diagnosis-to-recurrence duration was longer in ICRT group than CCRT group (67.32 months vs. 11.92 months, p = 0.1464), although there was no statistical significance found. The laboratory findings one month after treatment showed significant difference in absolute lymphocyte counts (ALC), which showed 1,554.23/mu L vs. 577.38/mu L (mean value, p = 0.0011) in ICRT and CCRT group respectively. Conclusions: This study indicated that CCRT combined with immunotherapy is superior to traditional CCRT in treatment of advanced cervical cancer.
C1 [Peng, Hsiu-Huei; Lin, Cheng-Tao] Chang Gung Mem Hosp, Dept Obstet & Gynecol, Taoyuan, Taiwan.
   [Peng, Hsiu-Huei; Wang, Yi-Lun; Lin, Cheng-Tao] Chang Gung Univ, Coll Med, Linkou Med Ctr, Taoyuan, Taiwan.
   [Lin, Cheng-Tao] Chang Gung Mem Hosp, Dept Obstet & Gynecol, Div Gynecol Oncol, Taoyuan, Taiwan.
   [Lin, Cheng-Tao] Chang Gung Mem Hosp, Chang Gung Immunol Consortium, Taoyuan, Taiwan.
RP Lin, CT (corresponding author), Chang Gung Mem Hosp, Dept Obstet & Gynecol, Linkou Med Ctr, 5 Fu Hsin St, Taoyuan 333, Taiwan.; Lin, CT (corresponding author), Chang Gung Univ, Coll Med, 5 Fu Hsin St, Taoyuan 333, Taiwan.
EM 51424@cgmh.org.tw
FU Chang Gung University Hospital (Taoyuan, Taiwan) [CMRPG1G0031]
FX The study was supported by grant CMRPG1G0031, which was provided by
   Chang Gung University Hospital (Taoyuan, Taiwan).
CR Adegoke O, 2012, J WOMENS HEALTH, V21, P1031, DOI 10.1089/jwh.2011.3385
   Ahmed SU, 2004, J IMMUNOTHER, V27, P432, DOI 10.1097/00002371-200411000-00003
   Baldur-Felskov B, 2015, CANCER CAUSE CONTROL, V26, P1105, DOI 10.1007/s10552-015-0603-7
   Bodurka-Bevers D, 2000, GYNECOL ONCOL, V78, P187, DOI 10.1006/gyno.2000.5860
   Charmsaz S, 2017, LEUKEMIA, V31, P1779, DOI 10.1038/leu.2016.371
   Chen CY, 2015, TAIWAN J OBSTET GYNE, V54, P143, DOI 10.1016/j.tjog.2014.04.027
   Clark JI, 2017, CLIN GENITOURIN CANC, V15, P31, DOI 10.1016/j.clgc.2016.10.008
   Crezee J, 2016, RADIAT ONCOL, V11, DOI 10.1186/s13014-016-0592-z
   Egyed Miklos, 2007, Haematologica, V92, pe26, DOI 10.3324/haematol.08846
   Elit L, 2009, GYNECOL ONCOL, V114, P528, DOI 10.1016/j.ygyno.2009.06.001
   Finn OJ, 2008, NEW ENGL J MED, V358, P2704, DOI 10.1056/NEJMra072739
   Fujimoto K, 2006, ANTICANCER RES, V26, P4015
   GORAI I, 1992, GYNECOL ONCOL, V44, P137, DOI 10.1016/0090-8258(92)90029-I
   Harsh KK, 2016, J OBSTET GYN INDIA, V66, P372, DOI 10.1007/s13224-015-0699-4
   Johansson H, 2016, WORLD J GASTROENTERO, V22, P9457, DOI 10.3748/wjg.v22.i43.9457
   Kawaguchi R, 2013, J GYNECOL ONCOL, V24, P313, DOI 10.3802/jgo.2013.24.4.313
   Lai Chyong-Huey, 2004, Chang Gung Med J, V27, P711
   Lorin L, 2015, EUR J OBSTET GYN R B, V191, P1, DOI 10.1016/j.ejogrb.2015.04.007
   Ma Ruilan, 2015, Zhonghua Fu Chan Ke Za Zhi, V50, P125
   Mizumoto K, 2014, J DERMATOL, V41, P1129, DOI 10.1111/1346-8138.12707
   Nakamura Kana, 2014, Gan To Kagaku Ryoho, V41, P1295
   Oei AL, 2015, CANCER RES, V75, P5120, DOI 10.1158/0008-5472.CAN-15-0816
   Okamoto M, 2006, J IMMUNOTHER, V29, P78, DOI 10.1097/01.cji.0000192106.32206.30
   ONO T, 1973, GANN, V64, P59
   Park Y, 2015, EPIDEMIOL HEALTH, V37, DOI 10.4178/epih/e2015024
   Perkins Alison C, 2016, N C Med J, V77, P420
   Rygaard C, 2016, CLIN EPIDEMIOL, V8, P655, DOI 10.2147/CLEP.S99509
   Ryoma Y, 2004, ANTICANCER RES, V24, P3295
   Shimizu A, 1995, Gan To Kagaku Ryoho, V22, P1706
   Shimizu A, 1994, Gan To Kagaku Ryoho, V21, P2346
   Song MH, 2014, INT J GYNECOL CANCER, V24, P1636, DOI 10.1097/IGC.0000000000000258
   Spellman A, 2016, CANCER METAST REV, V35, P525, DOI 10.1007/s10555-016-9654-9
   Teh J, 2010, INT J GYNECOL CANCER, V20, P428, DOI 10.1111/IGC.0b013e3181d4a0d1
   Tewari KS, 2014, CLIN CANCER RES, V20, P5349, DOI 10.1158/1078-0432.CCR-14-1099
   Tian Yuan-Feng, 2015, Asian Pac J Cancer Prev, V16, P4537
   Usami T, 2016, INT J GYNECOL CANCER, V26, P1239, DOI 10.1097/IGC.0000000000000771
   Woopen H, 2012, MED ONCOL, V29, P3416, DOI 10.1007/s12032-012-0285-x
   1989, GYNECOL ONCOL, V35, P367
   2002, J MED SCREEN, V9, P86
NR 39
TC 0
Z9 0
U1 1
U2 3
PU I R O G CANADA, INC
PI MONTREAL
PA 4900 COTE ST-LUC, APT#212, MONTREAL, QUEBEC H3W 2H3, CANADA
SN 0392-2936
J9 EUR J GYNAECOL ONCOL
JI Eur. J. Gynaecol. Oncol.
PY 2019
VL 40
IS 1
BP 36
EP 39
DI 10.12892/ejgo4187.2019
PG 4
WC Oncology; Obstetrics & Gynecology
SC Oncology; Obstetrics & Gynecology
GA HU8IO
UT WOS:000465530900006
DA 2021-05-03
ER

PT J
AU Matanes, E
   Gotlieb, WH
AF Matanes, Emad
   Gotlieb, Walter H.
TI Immunotherapy of gynecological cancers
SO BEST PRACTICE & RESEARCH CLINICAL OBSTETRICS & GYNAECOLOGY
LA English
DT Article
DE Immunotherapy; Checkpoint inhibitors; Vaccine; Ovarian cancer; Cervix
   cancer; Endometrial cancer
ID TUMOR-INFILTRATING LYMPHOCYTES; EPITHELIAL OVARIAN-CANCER;
   HUMAN-PAPILLOMAVIRUS; RECOMBINANT INTERLEUKIN-2; ENDOMETRIAL CANCER;
   IMMUNE-RESPONSE; CERVICAL-CANCER; THERAPEUTIC VACCINATION;
   AS04-ADJUVANTED VACCINE; ANTI-PD-1 ANTIBODY
AB Oncology treatments have evolved from intuitive, via empiric, to the present precision medicine, with the integration of molecular targeted therapies in our treatment arsenal. The use of the patients' powerful immune system has long been contemplated and recently led to the integration of immunotherapy to overturn the well-documented inhibitory effects of the tumor on the immune system and restore it to a state of activity against the cancer. Recent favorable results have shown the value and effectiveness of immunotherapy against gynecological cancers. In particular, the checkpoint inhibitors, targeting the programmed death-1 (PD-1) pathway, have shown durable clinical responses with manageable toxicity. Several phase II and III clinical trials testing the association of different regimen of chemotherapy and immunotherapy are ongoing in gynecological cancers, and important results are expected. In this chapter, we outline the main principles of immunotherapy for gynecological cancers and summarize the current strategies used in clinical trials. (C) 2019 Elsevier Ltd. All rights reserved.
C1 [Matanes, Emad; Gotlieb, Walter H.] McGill Univ, Div Gynecol Oncol, Jewish Gen Hosp, Lady Davis Inst Res,Segal Canc Ctr, Montreal, PQ, Canada.
RP Gotlieb, WH (corresponding author), McGill Univ, SMBD Jewish Gen Hosp, Div Gynecol Oncol, 3755 Chemin Cote Ste Catherine, Montreal, PQ H3T 1E2, Canada.
EM walter.gotlieb@mcgill.ca
CR AOKI Y, 1991, CANCER RES, V51, P1934
   Baldwin PJ, 2003, CLIN CANCER RES, V9, P5205
   Berek J, 2009, J CLIN ONCOL, V27, P418, DOI 10.1200/JCO.2008.17.8400
   Berek JS, 2008, J IMMUNOTHER, V31, P207, DOI 10.1097/CJI.0b013e31816060ce
   Berek JS, 2004, J CLIN ONCOL, V22, P3507, DOI 10.1200/JCO.2004.09.016
   Berek JS, 1985, CANCER RES, P4215
   Bonilla FA, 2010, J ALLERGY CLIN IMMUN, V125, pS33, DOI 10.1016/j.jaci.2009.09.017
   Borysiewicz LK, 1996, LANCET, V347, P1523, DOI 10.1016/S0140-6736(96)90674-1
   Brahmer JR, 2012, NEW ENGL J MED, V366, P2455, DOI 10.1056/NEJMoa1200694
   Braly P, 2009, J IMMUNOTHER, V32, P54, DOI 10.1097/CJI.0b013e31818b3dad
   Brulet JM, 2007, EUR J IMMUNOL, V37, P376, DOI 10.1002/eji.200636233
   Buckanovich RJ, 2008, NAT MED, V14, P28, DOI 10.1038/nm1699
   Burger RA, 2011, NEW ENGL J MED, V365, P2473, DOI 10.1056/NEJMoa1104390
   Castellsague X, 2006, JNCI-J NATL CANCER I, V98, P303, DOI 10.1093/jnci/djj067
   Chen XJS, 2000, MOL CELL, V5, P557, DOI 10.1016/S1097-2765(00)80449-9
   Chiang CLL, 2011, INT REV IMMUNOL, V30, P150, DOI 10.3109/08830185.2011.572210
   Chiou SH, 2005, J REPROD IMMUNOL, V67, P35, DOI 10.1016/j.jri.2005.06.002
   Cottu PH, 2014, J CLIN ONCOL, V32, DOI 10.1200/jco.2014.32.15_suppl.tps2643
   Davila ML, 2014, SCI TRANSL MED, V6, DOI 10.1126/scitranslmed.3008226
   Dellinger TH, 2009, EXPERT REV ANTICANC, V9, P905, DOI 10.1586/ERA.09.54
   Diefenbach CSM, 2008, CLIN CANCER RES, V14, P2740, DOI 10.1158/1078-0432.CCR-07-4619
   Disis ML, 2004, J CLIN ONCOL, V22, P1916, DOI 10.1200/JCO.2004.09.005
   Dudley ME, 2005, J CLIN ONCOL, V23, P2346, DOI 10.1200/JCO.2005.00.240
   Dunn GP, 2004, ANNU REV IMMUNOL, V22, P329, DOI 10.1146/annurev.immunol.22.012703.104803
   Frenel JS, 2017, J CLIN ONCOL, V35, P4035, DOI 10.1200/JCO.2017.74.5471
   Fujita K, 1995, CLIN CANCER RES, V1, P501
   Grulich AE, 2007, LANCET, V370, P59, DOI 10.1016/S0140-6736(07)61050-2
   Gunn GR, 2001, J IMMUNOL, V167, P6471, DOI 10.4049/jimmunol.167.11.6471
   Hamanishi J, 2015, J CLIN ONCOL, V33, P4015, DOI 10.1200/JCO.2015.62.3397
   Hollebecque A, 2017, J CLIN ONCOL, V35, DOI 10.1200/JCO.2017.35.15_suppl.5504
   Huh WBW, 2017, SOC GYN ONC ANN M MD
   Ji HX, 1999, HUM GENE THER, V10, P2727, DOI 10.1089/10430349950016474
   Kaufmann AM, 2002, CLIN CANCER RES, V8, P3676
   Kawana K, 2014, VACCINE, V32, P6233, DOI 10.1016/j.vaccine.2014.09.020
   Kelly K, 2018, CANCER-AM CANCER SOC, V124, P2010, DOI 10.1002/cncr.31293
   Kenter GG, 2009, NEW ENGL J MED, V361, P1838, DOI 10.1056/NEJMoa0810097
   Khong H, 2016, J IMMUNOTHER CANCER, V4, DOI 10.1186/s40425-016-0160-y
   Kim HJ, 2017, ARCH PHARM RES, V40, P1050, DOI 10.1007/s12272-017-0952-8
   Le DT, 2017, SCIENCE, V357, P409, DOI 10.1126/science.aan6733
   Lee JM, 2017, J CLIN ONCOL, V35, P2193, DOI 10.1200/JCO.2016.72.1340
   Leffers N, 2012, INT J CANCER, V130, P105, DOI 10.1002/ijc.25980
   Leffers N, 2009, INT J CANCER, V125, P2104, DOI 10.1002/ijc.24597
   Lenzi R, 2007, J TRANSL MED, V5, DOI 10.1186/1479-5876-5-66
   Lin K, 2010, J FORMOS MED ASSOC, V109, P4, DOI 10.1016/S0929-6646(10)60017-4
   Lohmueller J, 2017, PHARMACOL THERAPEUT, V178, P31, DOI 10.1016/j.pharmthera.2017.03.008
   Lortet-Tieulent J, 2018, JNCI-J NATL CANCER I, V110, P354, DOI 10.1093/jnci/djx214
   Maciag PC, 2009, VACCINE, V27, P3975, DOI 10.1016/j.vaccine.2009.04.041
   Makker Vicky, 2017, Gynecol Oncol Res Pract, V4, P19, DOI 10.1186/s40661-017-0056-7
   Makker V, 2017, J CLIN ONCOL, V35, DOI 10.1200/JCO.2017.35.15_suppl.5598
   Mantia-Smaldone GM, 2012, HUM VACC IMMUNOTHER, V8, P1179, DOI 10.4161/hv.20738
   Mayer-Barber KD, 2015, CSH PERSPECT MED, V5, DOI 10.1101/cshperspect.a018424
   Medina E, 2001, VACCINE, V19, P1573, DOI 10.1016/S0264-410X(00)00354-6
   Meek B, 2003, PROG RETIN EYE RES, V22, P391, DOI 10.1016/S1350-9462(02)00066-6
   Mo ZF, 2016, ONCOL LETT, V12, P944, DOI 10.3892/ol.2016.4744
   Morgan RA, 2010, MOL THER, V18, P843, DOI 10.1038/mt.2010.24
   Motz GT, 2013, IMMUNITY, V39, P61, DOI 10.1016/j.immuni.2013.07.005
   Odunsi K, 2003, CANCER RES, V63, P6076
   Odunsi K, 2007, P NATL ACAD SCI USA, V104, P12837, DOI 10.1073/pnas.0703342104
   Odunsi K, 2012, P NATL ACAD SCI USA, V109, P5797, DOI 10.1073/pnas.1117208109
   Ollila J, 2005, INT J BIOCHEM CELL B, V37, P518, DOI 10.1016/j.biocel.2004.09.007
   Ooi EH, 2010, OTOLARYNG CLIN N AM, V43, P473, DOI 10.1016/j.otc.2010.02.020
   Ott PA, 2017, J CLIN ONCOL, V35, P2535, DOI 10.1200/JCO.2017.72.5952
   Paovonen J, 2009, LANCET, V374, P301, DOI 10.1016/S0140-6736(09)61248-4
   Phan GQ, 2003, P NATL ACAD SCI USA, V100, P8372, DOI 10.1073/pnas.1533209100
   Pujade-Lourraine E, 2016, J CLIN ONCOL, V34, DOI 10.1200/JCO.2016.34.15_suppl.TPS5600
   Rahma OE, 2012, CANCER IMMUNOL IMMUN, V61, P373, DOI 10.1007/s00262-011-1100-9
   RICH RR, 1986, HUM IMMUNOL, V17, P369, DOI 10.1016/0198-8859(86)90298-3
   Romanowski B, 2016, HUM VACC IMMUNOTHER, V12, P20, DOI 10.1080/21645515.2015.1065363
   Rosales R, 2014, HUM GENE THER, V25, P1035, DOI 10.1089/hum.2014.024
   ROSENBERG SA, 1986, ANNU REV IMMUNOL, V4, P681, DOI 10.1146/annurev.iy.04.040186.003341
   ROSENBERG SA, 1985, NEW ENGL J MED, V313, P1485, DOI 10.1056/NEJM198512053132327
   ROTTENBERG M, 1988, SCAND J IMMUNOL, V28, P573, DOI 10.1111/j.1365-3083.1988.tb01489.x
   Santin AD, 2000, AM J OBSTET GYNECOL, V183, P601, DOI 10.1067/mob.2000.107097
   Schellens JHM, 2017, J CLIN ONCOL, V35, DOI 10.1200/JCO.2017.35.15_suppl.5514
   Skeate JG, 2016, HUM VACC IMMUNOTHER, V12, P1418, DOI 10.1080/21645515.2015.1136039
   Souza-Fonseca-Guimaraes F, 2012, MOL MED, V18, P270, DOI 10.2119/molmed.2011.00201
   St Laurent J, 2018, CURR PROB CANCER, V42, P493, DOI 10.1016/j.currproblcancer.2018.06.004
   STEIS RG, 1990, J CLIN ONCOL, V8, P1618, DOI 10.1200/JCO.1990.8.10.1618
   Stevanovic S, 2017, SCIENCE, V356, P200, DOI 10.1126/science.aak9510
   Stevanovic S, 2015, J CLIN ONCOL, V33, P1543, DOI 10.1200/JCO.2014.58.9093
   Stevens R, 2004, J VIROL, V78, P8210, DOI 10.1128/JVI.78.15.8210-8218.2004
   Szender JB, 2017, GYNECOL ONCOL, V145, P420, DOI 10.1016/j.ygyno.2017.03.509
   Tomuleasa C, 2018, FRONT IMMUNOL, V9, DOI 10.3389/fimmu.2018.00239
   TOPALIAN SL, 1988, J CLIN ONCOL, V6, P839, DOI 10.1200/JCO.1988.6.5.839
   Topalian SL, 2012, NEW ENGL J MED, V366, P2443, DOI 10.1056/NEJMoa1200690
   Vallespi MG, 2000, CLIN DIAGN LAB IMMUN, V7, P669, DOI 10.1128/CDLI.7.4.669-675.2000
   Varga A, 2018, GYNECOL ONCOL
   Verschoor CP, 2012, METHODS MOL BIOL, V844, P139, DOI 10.1007/978-1-61779-527-5_10
   Vesely MD, 2011, ANNU REV IMMUNOL, V29, P235, DOI 10.1146/annurev-immunol-031210-101324
   Vici P, 2016, EXPERT REV VACCINES, V15, P1327, DOI 10.1080/14760584.2016.1176533
   Villa LL, 2007, NEW ENGL J MED, V356, P1915, DOI 10.1056/NEJMoa061741
   Wang XL, 2011, BLOOD, V118, P1255, DOI 10.1182/blood-2011-02-337360
   WEST WH, 1987, NEW ENGL J MED, V316, P898, DOI 10.1056/NEJM198704093161502
   Wieczorek M, 2017, FRONT IMMUNOL, V8, DOI 10.3389/fimmu.2017.00292
   WU TC, 1995, P NATL ACAD SCI USA, V92, P11671, DOI 10.1073/pnas.92.25.11671
   Yang A, 2016, J BIOMED SCI, V23, DOI 10.1186/s12929-016-0293-9
   Yu H, 2017, AM J HEMATOL, V92, pE11, DOI 10.1002/ajh.24594
   Zhang JM, 2007, INT ANESTHESIOL CLIN, V45, P27, DOI 10.1097/AIA.0b013e318034194e
NR 98
TC 8
Z9 8
U1 0
U2 5
PU ELSEVIER SCI LTD
PI OXFORD
PA THE BOULEVARD, LANGFORD LANE, KIDLINGTON, OXFORD OX5 1GB, OXON, ENGLAND
SN 1521-6934
EI 1532-1932
J9 BEST PRACT RES CL OB
JI Best Pract. Res. Clin. Obstet. Gynaecol.
PD OCT
PY 2019
VL 60
BP 97
EP 110
DI 10.1016/j.bpobgyn.2019.03.005
PG 14
WC Obstetrics & Gynecology
SC Obstetrics & Gynecology
GA JN0PX
UT WOS:000496607600011
PM 31003902
DA 2021-05-03
ER

PT J
AU Mookerjee, A
   Graciotti, M
   Kandalaft, LE
AF Mookerjee, Ananda
   Graciotti, Michele
   Kandalaft, Lana E.
TI IL-15 and a Two-Step Maturation Process Improve Bone Marrow-Derived
   Dendritic Cell Cancer Vaccine
SO CANCERS
LA English
DT Article
DE cancer vaccine; dendritic cell; ovarian cancer; interleukin 15; squaric
   acid
ID GM-CSF; PROSTAGLANDIN E-2; T-CELLS; TUMOR; RESPONSES; IMMUNOTHERAPY;
   DIFFERENTIATION; LYMPHOCYTES; INHIBITION; MONOCYTES
AB In the last 20 years, dendritic cells (DCs) have been largely used as a platform for therapeutic vaccination in cancer patients. However, despite its proven safety and ability to induce cancer specific immune responses, the clinical benefits of DC-based immunotherapy are currently very limited. Thus, novel approaches are still needed to boost its efficacy. Our group recently showed that squaric acid treatment of antigens is an important adjuvant that can increase vaccine-induced downstream immune responses and therapeutic outcomes. Here we further improved this dendritic cell vaccine formulation by developing a new method for differentiating and maturing DCs from their bone marrow precursors. Our data demonstrate that bone marrow-derived DCs differentiated with GM-CSF and IL-15 and matured with a maturation cocktail in two steps present a more mature and immunogenic phenotype, compared to standard DC preparations. Further suppression of the prostaglandin E-2 pathway achieved even more immunogenic DC phenotypes. This vaccine was more potent at delaying tumor growth, improved animal survival and induced a more immunogenic and Th1-skewed T cell response in an ovarian cancer mouse model. These promising results support future efforts for the clinical translation of this approach.
C1 [Mookerjee, Ananda; Kandalaft, Lana E.] Univ Penn, Ovarian Canc Res Ctr, Philadelphia, PA 19104 USA.
   [Graciotti, Michele; Kandalaft, Lana E.] Univ Lausanne, Ludwig Canc Res Ctr, CH-1066 Epalinges, Switzerland.
   [Graciotti, Michele; Kandalaft, Lana E.] Univ Hosp Lausanne, Dept Oncol, CH-1011 Lausanne, Switzerland.
   [Mookerjee, Ananda] Icahn Sch Med Mt Sinai, Cardiovasc Res Ctr, New York, NY 10029 USA.
RP Kandalaft, LE (corresponding author), Univ Penn, Ovarian Canc Res Ctr, Philadelphia, PA 19104 USA.; Kandalaft, LE (corresponding author), Univ Lausanne, Ludwig Canc Res Ctr, CH-1066 Epalinges, Switzerland.; Kandalaft, LE (corresponding author), Univ Hosp Lausanne, Dept Oncol, CH-1011 Lausanne, Switzerland.
EM mookerjeeananda@gmail.com; michele.graciotti@chuv.ch;
   lana.kandalaft@chuv.ch
RI Kandalaft, Lana/AAP-8104-2020
OI Kandalaft, Lana/0000-0002-1575-6674
FU Marcus Foundation [558505]
FX This research was funded by the Marcus Foundation, grant number 558505.
CR Ahmed MS, 2014, CLIN EXP VACCINE RES, V3, P113, DOI 10.7774/cevr.2014.3.2.113
   Alexandrov LB, 2013, NATURE, V500, P415, DOI 10.1038/nature12477
   Anguille S, 2015, PHARMACOL REV, V67, P731, DOI 10.1124/pr.114.009456
   Anguille S, 2014, LANCET ONCOL, V15, pE257, DOI 10.1016/S1470-2045(13)70585-0
   Anguille S, 2013, HUM VACC IMMUNOTHER, V9, P1956, DOI 10.4161/hv.25373
   Anguille S, 2009, J TRANSL MED, V7, DOI 10.1186/1479-5876-7-109
   Banchereau J, 2000, ANNU REV IMMUNOL, V18, P767, DOI 10.1146/annurev.immunol.18.1.767
   Bloy N, 2014, ONCOIMMUNOLOGY, V3, DOI 10.4161/21624011.2014.963424
   Bol KF, 2016, CLIN CANCER RES, V22, P1897, DOI 10.1158/1078-0432.CCR-15-1399
   Bronger H, 2016, BRIT J CANCER, V115, P553, DOI 10.1038/bjc.2016.172
   Brunekreeft KL, 2014, MOL CANCER, V13, DOI 10.1186/1476-4598-13-85
   Carreno BM, 2013, J CLIN INVEST, V123, P3383, DOI 10.1172/JCI68395
   Chalmers ZR, 2017, GENOME MED, V9, DOI 10.1186/s13073-017-0424-2
   Chiang CLL, 2011, J TRANSL MED, V9, DOI 10.1186/1479-5876-9-198
   Chiang CLL, 2013, CLIN CANCER RES, V19, P4801, DOI 10.1158/1078-0432.CCR-13-1185
   Chiang CLL, 2011, PLOS ONE, V6, DOI 10.1371/journal.pone.0028732
   Corinti S, 2001, J IMMUNOL, V166, P4312, DOI 10.4049/jimmunol.166.7.4312
   Della Porta M, 2005, ONCOLOGY-BASEL, V68, P276, DOI 10.1159/000086784
   Dubsky P, 2007, EUR J IMMUNOL, V37, P1678, DOI 10.1002/eji.200636329
   Ferlay J, 2010, INT J CANCER, V127, P2893, DOI 10.1002/ijc.25516
   Frleta D, 2003, J LEUKOCYTE BIOL, V74, P1064, DOI 10.1189/jlb.0203062
   Gabrilovich DI, 1997, CLIN CANCER RES, V3, P483
   Garg AD, 2017, TRENDS IMMUNOL, V38, P577, DOI 10.1016/j.it.2017.05.006
   Garrigan K, 1996, BLOOD, V88, P3508, DOI 10.1182/blood.V88.9.3508.bloodjournal8893508
   Ghoneum Alia, 2018, Oncotarget, V9, P22832, DOI 10.18632/oncotarget.25126
   Guo Z, 2016, BIOMED REP, V5, P567, DOI 10.3892/br.2016.773
   Harizi H, 2003, J LEUKOCYTE BIOL, V73, P756, DOI 10.1189/jlb.1002483
   Harris KM, 2011, J LEUKOCYTE BIOL, V90, P727, DOI 10.1189/jlb.0311132
   Heath WR, 2001, NAT REV IMMUNOL, V1, P126, DOI 10.1038/35100512
   Hira SK, 2015, CYTOTHERAPY, V17, P647, DOI 10.1016/j.jcyt.2015.01.006
   Kalinski P, 1997, J IMMUNOL, V159, P28
   Kalinski P, 2012, J IMMUNOL, V188, P21, DOI 10.4049/jimmunol.1101029
   Kandalaft LE, 2013, J TRANSL MED, V11, DOI 10.1186/1479-5876-11-149
   Lasek W, 2014, CANCER IMMUNOL IMMUN, V63, P419, DOI 10.1007/s00262-014-1523-1
   Lee AW, 2002, VACCINE, V20, pA8, DOI 10.1016/S0264-410X(02)00382-1
   Lee JJ, 2008, J LEUKOCYTE BIOL, V84, P319, DOI 10.1189/jlb.1107737
   Legitimo A, 2014, HUM VACC IMMUNOTHER, V10, P3224, DOI 10.4161/hv.29857
   Liu M, 2009, MODERN PATHOL, V22, P373, DOI 10.1038/modpathol.2008.187
   Lluesma SM, 2018, VACCINES-BASEL, V6, DOI 10.3390/vaccines6040079
   Lluesma SM, 2016, BIOMEDICINES, V4, DOI 10.3390/biomedicines4020010
   Manuzak J, 2012, CLIN VACCINE IMMUNOL, V19, P1207, DOI 10.1128/CVI.00282-12
   Mohamadzadeh M, 2001, J EXP MED, V194, P1013, DOI 10.1084/jem.194.7.1013
   Mookerjee A, 2018, BIOIMPACTS, V8, P211, DOI 10.15171/bi.2018.24
   Murad YM, 2009, BIODRUGS, V23, P361, DOI 10.2165/11316930-000000000-00000
   Obermajer N, 2011, BLOOD, V118, P5498, DOI 10.1182/blood-2011-07-365825
   Pulendran B, 2004, EUR J IMMUNOL, V34, P66, DOI 10.1002/eji.200324567
   Roby KF, 2000, CARCINOGENESIS, V21, P585, DOI 10.1093/carcin/21.4.585
   Romano E, 2011, CLIN CANCER RES, V17, P1984, DOI 10.1158/1078-0432.CCR-10-3421
   Santin AD, 2001, GYNECOL OBSTET INVES, V51, P254, DOI 10.1159/000058060
   Saxena M, 2018, TRENDS CANCER, V4, P119, DOI 10.1016/j.trecan.2017.12.007
   Sharma S, 2003, CLIN CANCER RES, V9, P961
   Takahashi K, 2006, CANCER IMMUNOL IMMUN, V55, P775, DOI 10.1007/s00262-005-0079-5
   Tanyi JL, 2018, SCI TRANSL MED, V10, DOI 10.1126/scitranslmed.aao5931
   Van Acker HH, 2017, ONCOTARGET, V8, P13652, DOI 10.18632/oncotarget.14622
   WALKER C, 1983, J IMMUNOL, V130, P1770
   Worzfeld T, 2017, FRONT ONCOL, V7, DOI 10.3389/fonc.2017.00024
   Wurtzen PA, 2001, SCAND J IMMUNOL, V53, P579, DOI 10.1046/j.1365-3083.2001.00910.x
   Zhang L, 2003, NEW ENGL J MED, V348, P203, DOI 10.1056/NEJMoa020177
NR 58
TC 4
Z9 5
U1 0
U2 0
PU MDPI
PI BASEL
PA ST ALBAN-ANLAGE 66, CH-4052 BASEL, SWITZERLAND
SN 2072-6694
J9 CANCERS
JI Cancers
PD JAN
PY 2019
VL 11
IS 1
AR 40
DI 10.3390/cancers11010040
PG 21
WC Oncology
SC Oncology
GA HJ5PG
UT WOS:000457233300070
PM 30621204
OA DOAJ Gold, Green Published
DA 2021-05-03
ER

PT J
AU Cheung, AHK
   Chow, C
   Yu, MY
   Law, WWT
   Law, PPY
   Choi, PCL
   Kang, W
   To, KF
AF Cheung, Alvin Ho-Kwan
   Chow, Chit
   Yu, Mei-Yung
   Law, Wendy Wai-Tak
   Law, Peggy Pui-Ying
   Choi, Paul Cheung-Lung
   Kang, Wei
   To, Ka-Fai
TI Mismatch repair deficiency is implicated in carcinoma arising from
   ovarian teratoma
SO PATHOLOGY
LA English
DT Article
DE Teratoma; microsatellite instability; immunotherapy
ID MATURE CYSTIC TERATOMA; SQUAMOUS-CELL CARCINOMA; MUIR-TORRE-SYNDROME;
   MICROSATELLITE INSTABILITY; SEBACEOUS CARCINOMA; DERMOID CYST;
   MALIGNANT-TRANSFORMATION; TUMORS; CANCER; IDENTIFICATION
AB Malignant transformation of benign mature ovarian teratoma can result in a wide spectrum of cancer, including a variety of carcinoma, sarcoma, or melanoma. The role of mismatch repair defects in such malignant transformation is still elusive. In view of current immunotherapy, the role of mismatch repair deficiency can have significant implications on therapeutic strategy. Thus, we aimed to investigate the possible involvement of mismatch repair deficiency in somatic-type carcinoma arising from teratoma. We examined seven cases of malignant transformation of ovarian teratoma to carcinoma from the years 2000-2017. Mismatch repair deficiency was demonstrated in two cases, one of which was a squamous carcinoma and another a sebaceous carcinoma. By immunohistochemistry and molecular studies, we detected mismatch repair protein deficiency, microsatellite instability (MSI) and MLH1 promoter methylation in the derived carcinoma, but not in the benign teratoma, indicating mismatch repair deficiency was implicated in the process of malignant transformation. Our findings expand the spectrum of genetic alterations which are known to accompany malignant changes in benign teratoma. This finding is also of potential therapeutic significance, as mismatch repair deficient tumours can often be responsive to immune checkpoint blockade because of the high mutational load. In conclusion, we report that a subset of teratoma-derived carcinoma harbours MLH1 promoter methylation which underlies DNA mismatch repair deficiency, and this subset of patients has the potential to benefit from immunotherapy.
C1 [Cheung, Alvin Ho-Kwan; Chow, Chit; Yu, Mei-Yung; Law, Wendy Wai-Tak; Law, Peggy Pui-Ying; Choi, Paul Cheung-Lung; Kang, Wei; To, Ka-Fai] Prince Wales Hosp, Dept Anat & Cellular Pathol, Hong Kong, Peoples R China.
RP To, KF (corresponding author), Chinese Univ Hong Kong, Dept Anat & Cellular Pathol, Prince Wales Hosp, Shatin, Hong Kong, Peoples R China.
EM kfto@cuhk.edu.hk
RI KANG, Wei/C-5451-2016
OI KANG, Wei/0000-0002-4651-677X
CR Alexander J, 2001, AM J PATHOL, V158, P527, DOI 10.1016/S0002-9440(10)63994-6
   An HJ, 2013, KOREAN J PATHOL, V47, P383, DOI 10.4132/KoreanJPathol.2013.47.4.383
   BETTA P G, 1984, European Journal of Gynaecological Oncology, V5, P146
   Boland CR, 1998, CANCER RES, V58, P5248
   CHUMAS JC, 1991, INT J GYNECOL PATHOL, V10, P356, DOI 10.1097/00004347-199110000-00008
   Davis GL, 1996, INT J GYNECOL PATHOL, V15, P356, DOI 10.1097/00004347-199610000-00009
   Entius MM, 2000, CLIN CANCER RES, V6, P1784
   Faulkner SW, 2000, GYNECOL ONCOL, V79, P38, DOI 10.1006/gyno.2000.5906
   Hackethal A, 2008, LANCET ONCOL, V9, P1173, DOI 10.1016/S1470-2045(08)70306-1
   HANADA M, 1981, ACTA PATHOL JAPON, V31, P681
   Harwood CA, 2001, J INVEST DERMATOL, V116, P246, DOI 10.1046/j.1523-1747.2001.01233.x
   Iwasa A, 2008, PATHOL INT, V58, P757, DOI 10.1111/j.1440-1827.2008.02307.x
   Kimura T, 2015, STEM CELLS, V33, P45, DOI 10.1002/stem.1838
   Kimura T, 2011, HISTOL HISTOPATHOL, V26, P643, DOI 10.14670/HH-26.643
   KING BL, 1995, BRIT J CANCER, V72, P376, DOI 10.1038/bjc.1995.341
   Ko CJ, 2010, CLIN DERMATOL, V28, P324, DOI 10.1016/j.clindermatol.2009.07.001
   Kruse R, 2003, J INVEST DERMATOL, V120, P858, DOI 10.1046/j.1523-1747.2003.12125.x
   Kum JB, 2012, AM J SURG PATHOL, V36, P1849, DOI 10.1097/PAS.0b013e31826df1ab
   Le DT, 2015, NEW ENGL J MED, V372, P2509, DOI 10.1056/NEJMoa1500596
   Li Y, 2014, J OVARIAN RES, V7, DOI 10.1186/s13048-014-0085-3
   LINDER D, 1975, NEW ENGL J MED, V292, P63, DOI 10.1056/NEJM197501092920202
   Mayer F, 2002, CANCER RES, V62, P2758
   Ponti G, 2005, CANCER-AM CANCER SOC, V103, P1018, DOI 10.1002/cncr.20873
   Potocnik U, 2001, CANCER GENET CYTOGEN, V126, P85, DOI 10.1016/S0165-4608(00)00399-X
   Rajan KDA, 2014, AM J OPHTHALMOL, V157, P640, DOI 10.1016/j.ajo.2013.12.002
   Ribeiro-Silva A, 2003, VIRCHOWS ARCH, V443, P574, DOI 10.1007/s00428-003-0854-7
   Shen DH, 1998, INT J GYNECOL PATHOL, V17, P351, DOI 10.1097/00004347-199810000-00009
   Smyrk TC, 2001, CANCER, V91, P2417, DOI 10.1002/1097-0142(20010615)91:12<2417::AID-CNCR1276>3.0.CO;2-U
   Stanojevic B, 2012, BMC CANCER, V12, DOI 10.1186/1471-2407-12-224
   Topalian SL, 2015, CANCER CELL, V27, P450, DOI 10.1016/j.ccell.2015.03.001
   Umar A, 2004, J NATL CANCER I, V96, P261, DOI 10.1093/jnci/djh034
   Vartanian RK, 2002, INT J GYNECOL PATHOL, V21, P418, DOI 10.1097/00004347-200210000-00014
   Venizelos ID, 2009, ONKOLOGIE, V32, P353, DOI 10.1159/000217797
NR 33
TC 1
Z9 1
U1 0
U2 4
PU ELSEVIER SCIENCE BV
PI AMSTERDAM
PA PO BOX 211, 1000 AE AMSTERDAM, NETHERLANDS
SN 0031-3025
EI 1465-3931
J9 PATHOLOGY
JI Pathology
PD JAN
PY 2019
VL 51
IS 1
BP 67
EP 73
DI 10.1016/j.pathol.2018.09.061
PG 7
WC Pathology
SC Pathology
GA HF3KF
UT WOS:000454133200009
PM 30502217
DA 2021-05-03
ER

PT J
AU Ramesh, A
   Natarajan, SK
   Nandi, D
   Kulkarni, A
AF Ramesh, Anujan
   Natarajan, Siva Kumar
   Nandi, Dipika
   Kulkarni, Ashish
TI Dual Inhibitors-Loaded Nanotherapeutics that Target Kinase Signaling
   Pathways Synergize with Immune Checkpoint Inhibitor
SO CELLULAR AND MOLECULAR BIOENGINEERING
LA English
DT Article
DE Immunotherapy; Supramolecular nanoparticles; Cancer; Kinase signaling;
   Combination therapy
ID DRUG-RESISTANCE; PI3K PATHWAY; MAPK PATHWAY; PHASE-I; BRAF INHIBITION;
   MEK INHIBITION; OVARIAN-CANCER; OVERCOME; NANOPARTICLES; BLOCKADE
AB Introduction Immune checkpoint inhibitors that boost cytotoxic T cell-based immune responses have emerged as one of the most promising approaches in cancer treatment. However, it is increasingly being realized that T cell activation needs to be rationally combined with molecularly targeted therapeutics for a maximal anti-tumor outcome. Currently, two oncogenic drivers, MAPK and PI3K-mTOR have emerged as the two main molecular targets for combining with immunotherapy. However, there are major challenges in enabling such combinations: first, such combinations can result in high rates of toxicity. Second, while, these molecular targets could be driving tumor progression, they are essential for activation of the immune cells. So, the kinase inhibitors and immunotherapy can antagonize each other. Objectives We rationalized that the synergistic combination of kinase inhibitors and immunotherapy could be enabled by dual inhibitors-loaded supramolecular nanotherapeutics (DiLN) that can co-deliver PI3K- and MAPK-inhibitors to the cancer cells and activate immune response by T cell-modulating immunotherapy, resulting in greater anti-tumor efficacy while minimizing toxicity. Methods We engineered DiLNs by designing the amphiphilic building blocks (both drugs and co-lipids) that enables supramolecular nanoassembly. DiLNs were tested for their physiochemical properties including size, morphology, stability and drug release kinetics profiles. The efficacy of DiLNs was tested in drug-resistant cells such as BRAF(V600E) melanoma (D4M), Clear cell ovarian carcinoma (TOV21G) cells. The tumor inhibition efficiency of DiLNs in combination with immune checkpoint inhibitor antibody was studied in syngeneic D4M animal model. Results DiLNs were stable for over a month and released the drugs in a sustained manner. In vitro cytotoxicity studies in D4M and TOV21G cells showed that DiLNs were significantly more effective than free drugs. In vivo studies showed that the combination of DiLNs with anti PD-L1 antibody resulted in superior antitumor effect and survival. Conclusion This study shows that the rational combination of DiLNs that target multiple oncogenic signaling pathways with immune checkpoint inhibitors could emerge as an effective strategy to improve immunotherapeutic response against drug resistant tumors.
C1 [Ramesh, Anujan; Kulkarni, Ashish] Univ Massachusetts, Dept Chem Engn, Amherst, MA 01003 USA.
   [Nandi, Dipika; Kulkarni, Ashish] Univ Massachusetts, Dept Vet & Anim Sci, Amherst, MA 01003 USA.
   [Kulkarni, Ashish] Univ Massachusetts, Ctr Bioact Delivery, Inst Appl Life Sci, Amherst, MA 01003 USA.
   [Natarajan, Siva Kumar; Kulkarni, Ashish] Harvard Med Sch, Brigham & Womens Hosp, Dept Med, Div Engn Med, Boston, MA 02115 USA.
RP Kulkarni, A (corresponding author), Univ Massachusetts, Dept Chem Engn, Amherst, MA 01003 USA.
EM akulkarni@engin.umass.edu
RI Kulkarni, Ashish/M-2807-2017
OI Kulkarni, Ashish/0000-0002-5713-2202; Ramesh, Anujan/0000-0002-0173-5434
FU Brigham & Women's Hospital Young Investigator Award; Melanoma Research
   Alliance Young Investigator Award [510283]; Cancer Research Institute
   Technology Impact Award [118-1501]
FX We are extremely grateful for the support offered by the Brigham &
   Women's Hospital Young Investigator Award, Melanoma Research Alliance
   Young Investigator Award (510283) and Cancer Research Institute
   (118-1501) Technology Impact Award to A. K. We would like to thank the
   BWH animal facility for their help with in vivo imaging. We thank the
   Biophysical Characterization Core at the Institute for Applied Life
   Sciences (IALS), University of Massachusetts Amherst for lending their
   expertise in regards to characterization experiments. We would also like
   thank Light Microscopy Core facility at University of Massachusetts
   Amherst for their help and consultation while performing confocal
   imaging.
CR Bekaii-Saab T, 2011, J CLIN ONCOL, V29, P2357, DOI 10.1200/JCO.2010.33.9473
   Brahmer JR, 2012, NEW ENGL J MED, V366, P2455, DOI 10.1056/NEJMoa1200694
   Burotto M, 2014, CANCER-AM CANCER SOC, V120, P3446, DOI 10.1002/cncr.28864
   Cho KJ, 2008, CLIN CANCER RES, V14, P1310, DOI 10.1158/1078-0432.CCR-07-1441
   Choi Kyung-Chul, 2003, Reprod Biol Endocrinol, V1, P71, DOI 10.1186/1477-7827-1-71
   COATES A, 1983, EUR J CANCER CLIN ON, V19, P203, DOI 10.1016/0277-5379(83)90418-2
   Davis ME, 2008, NAT REV DRUG DISCOV, V7, P771, DOI 10.1038/nrd2614
   Deken MA, 2016, ONCOIMMUNOLOGY, V5, DOI 10.1080/2162402X.2016.1238557
   Del Pino P, 2014, MATER HORIZ, V1, P301, DOI 10.1039/c3mh00106g
   Dhillon AS, 2007, ONCOGENE, V26, P3279, DOI 10.1038/sj.onc.1210421
   Dienstmann R, 2014, MOL CANCER THER, V13, P1021, DOI 10.1158/1535-7163.MCT-13-0639
   ELIOPOULOS AG, 1995, ONCOGENE, V11, P1217
   Fruman DA, 2017, CELL, V170, P605, DOI 10.1016/j.cell.2017.07.029
   Goldman A, 2016, ACS NANO, V10, P5823, DOI 10.1021/acsnano.6b00320
   Holderfield M, 2014, NAT REV CANCER, V14, P455, DOI 10.1038/nrc3760
   Holohan C, 2013, NAT REV CANCER, V13, P714, DOI 10.1038/nrc3599
   Hong DS, 2012, CLIN CANCER RES, V18, P4173, DOI 10.1158/1078-0432.CCR-12-0714
   Housman G, 2014, CANCERS, V6, P1769, DOI 10.3390/cancers6031769
   Inamdar GS, 2010, BIOCHEM PHARMACOL, V80, P624, DOI 10.1016/j.bcp.2010.04.029
   Janku F, 2018, NAT REV CLIN ONCOL, V15, P273, DOI 10.1038/nrclinonc.2018.28
   Kim EH, 2013, FRONT IMMUNOL, V4, DOI 10.3389/fimmu.2013.00020
   Kirkwood JM, 2008, J CLIN ONCOL, V26, P3445, DOI 10.1200/JCO.2007.14.6423
   Kulkarni A, 2018, NAT BIOMED ENG, V2, P589, DOI 10.1038/s41551-018-0254-6
   Kulkarni A, 2016, ACS NANO, V10, P9227, DOI 10.1021/acsnano.6b01600
   Kulkarni AA, 2013, CANCER RES, V73, P6987, DOI 10.1158/0008-5472.CAN-12-4477
   Kwong LN, 2013, CLIN CANCER RES, V19, P5310, DOI 10.1158/1078-0432.CCR-13-0142
   Lee S, 2005, GYNECOL ONCOL, V97, P26, DOI 10.1016/j.ygyno.2004.11.051
   Long GV, 2014, NEW ENGL J MED, V371, P1877, DOI 10.1056/NEJMoa1406037
   Mabuchi S, 2016, J GYNECOL ONCOL, V27, DOI 10.3802/jgo.2016.27.e31
   Mahoney KM, 2015, CLIN THER, V37, P764, DOI 10.1016/j.clinthera.2015.02.018
   Manzano JL, 2016, ANN TRANSL MED, V4, DOI 10.21037/atm.2016.06.07
   Mayer IA, 2016, ANNU REV MED, V67, P11, DOI 10.1146/annurev-med-062913-051343
   Mendoza MC, 2011, TRENDS BIOCHEM SCI, V36, P320, DOI 10.1016/j.tibs.2011.03.006
   Park S, 2008, LEUKEMIA, V22, P1698, DOI 10.1038/leu.2008.144
   Peng WY, 2016, CANCER DISCOV, V6, P202, DOI 10.1158/2159-8290.CD-15-0283
   Pons-Tostivint E, 2017, TRENDS CANCER, V3, P454, DOI 10.1016/j.trecan.2017.04.002
   Prieto PA, 2012, CLIN CANCER RES, V18, P2039, DOI 10.1158/1078-0432.CCR-11-1823
   Raynaud FI, 2009, MOL CANCER THER, V8, P1725, DOI 10.1158/1535-7163.MCT-08-1200
   Santarpia L, 2012, EXPERT OPIN THER TAR, V16, P103, DOI 10.1517/14728222.2011.645805
   Sarker D, 2015, CLIN CANCER RES, V21, P77, DOI 10.1158/1078-0432.CCR-14-0947
   Shapiro GI, 2014, CLIN CANCER RES, V20, P233, DOI 10.1158/1078-0432.CCR-13-1777
   Sharp LL, 1997, IMMUNITY, V7, P609, DOI 10.1016/S1074-7613(00)80382-9
   Siegel RL, 2018, CA-CANCER J CLIN, V68, P7, DOI 10.3322/caac.21442
   Smalley KSM, 2006, MOL CANCER THER, V5, P1136, DOI 10.1158/1535-7163.MCT-06-0084
   Sordella R, 2004, SCIENCE, V305, P1163, DOI 10.1126/science.1101637
   Topalian SL, 2015, CANCER CELL, V27, P450, DOI 10.1016/j.ccell.2015.03.001
   Vanneman M, 2012, NAT REV CANCER, V12, P237, DOI 10.1038/nrc3237
   Vara JAF, 2004, CANCER TREAT REV, V30, P193, DOI 10.1016/j.ctrv.2003.07.007
   Vella LJ, 2014, CANCER IMMUNOL RES, V2, P351, DOI 10.1158/2326-6066.CIR-13-0181
   Villanueva J, 2010, CANCER CELL, V18, P683, DOI 10.1016/j.ccr.2010.11.023
   Wang X, 2015, CELL SIGNAL, V27, P443, DOI 10.1016/j.cellsig.2014.12.003
   Wilmott JS, 2012, CLIN CANCER RES, V18, P1386, DOI 10.1158/1078-0432.CCR-11-2479
   Xu SH, 2016, NAT COMMUN, V7, DOI 10.1038/ncomms11406
   YAMAZAKI Y, 1995, BBA-GEN SUBJECTS, V1243, P300, DOI 10.1016/0304-4165(94)00153-O
   Zhao YJ, 2014, NAT REV CLIN ONCOL, V11, P385, DOI 10.1038/nrclinonc.2014.83
NR 55
TC 7
Z9 7
U1 3
U2 4
PU SPRINGER
PI NEW YORK
PA 233 SPRING ST, NEW YORK, NY 10013 USA
SN 1865-5025
EI 1865-5033
J9 CELL MOL BIOENG
JI Cell. Mol. Bioeng.
PD OCT
PY 2019
VL 12
IS 5
SI SI
BP 357
EP 373
DI 10.1007/s12195-019-00576-1
PG 17
WC Cell & Tissue Engineering; Biophysics; Cell Biology; Engineering,
   Biomedical
SC Cell Biology; Biophysics; Engineering
GA JB8UN
UT WOS:000488853300002
PM 31719920
OA Green Published
DA 2021-05-03
ER

PT J
AU Monette, A
   Bergeron, D
   Ben Amor, A
   Meunier, L
   Caron, C
   Mes-Masson, AM
   Kchir, N
   Hamzaoui, K
   Jurisica, I
   Lapointe, R
AF Monette, Anne
   Bergeron, Derek
   Ben Amor, Amira
   Meunier, Liliane
   Caron, Christine
   Mes-Masson, Anne-Marie
   Kchir, Nidhameddine
   Hamzaoui, Kamel
   Jurisica, Igor
   Lapointe, Rejean
TI Immune-enrichment of non-small cell lung cancer baseline biopsies for
   multiplex profiling define prognostic immune checkpoint combinations for
   patient stratification
SO JOURNAL FOR IMMUNOTHERAPY OF CANCER
LA English
DT Article
DE Lung cancer; Baseline biopsies; Prognostic immune checkpoint
   combinations; Pan-cancer
ID TUMOR-INFILTRATING LYMPHOCYTES; T-CELLS; KILLER-CELLS; EXPRESSION;
   RECEPTOR; IMPACT; LIGAND; MACROPHAGES; PHENOTYPE; CARCINOMA
AB Background: Permanence of front-line management of lung cancer by immunotherapies requires predictive companion diagnostics identifying immune-checkpoints at baseline, challenged by the size and heterogeneity of biopsy specimens.
   Methods: An innovative, tumor heterogeneity reducing, immune-enriched tissue microarray was constructed from baseline biopsies, and multiplex immunofluorescence was used to profile 25 immune-checkpoints and immune-antigens.
   Results: Multiple immune-checkpoints were ranked, correlated with antigen presenting and cytotoxic effector lymphocyte activity, and were reduced with advancing disease. Immune-checkpoint combinations on TILs were associated with a marked survival advantage. Conserved combinations validated on more than 11,000 lung, breast, gastric and ovarian cancer patients demonstrate the feasibility of pan-cancer companion diagnostics.
   Conclusions In this hypothesis-generating study, deepening our understanding of immune-checkpoint biology, comprehensive protein-protein interaction and pathway mapping revealed that redundant immune-checkpoint interactors associate with positive outcomes, providing new avenues for the deciphering of molecular mechanisms behind effects of immunotherapeutic agents targeting immune-checkpoints analyzed.
C1 [Monette, Anne; Meunier, Liliane; Caron, Christine; Mes-Masson, Anne-Marie; Lapointe, Rejean] Inst Canc Montreal, Montreal, PQ, Canada.
   [Monette, Anne; Meunier, Liliane; Caron, Christine; Mes-Masson, Anne-Marie; Lapointe, Rejean] Ctr Hosp Univ Montreal CRCHUM, Ctr Rech, 900 Rue St Denis,Room R10-432, Montreal, PQ H2X 0A9, Canada.
   [Monette, Anne; Bergeron, Derek; Mes-Masson, Anne-Marie; Lapointe, Rejean] Univ Montreal, Fac Med, Dept Med, Montreal, PQ, Canada.
   [Ben Amor, Amira; Hamzaoui, Kamel] Tunis El Manar Univ, Med Fac Tunis, Dept Immunol & Histol, Tunis, Tunisia.
   [Kchir, Nidhameddine] La Rabta Hosp Tunis, Dept Pathol, Tunis, Tunisia.
   [Hamzaoui, Kamel] Abderrahmen Mami Hosp, Homeostasis & Cell Immune Dysfunct Res Unit, Ariana, Tunisia.
   [Jurisica, Igor] UHN, Krembil Res Inst, 60 Leonard Ave, Toronto, ON M5T 0S8, Canada.
   [Jurisica, Igor] Slovak Acad Sci, Inst Neuroimmunol, Bratislava, Slovakia.
RP Monette, A; Lapointe, R (corresponding author), Inst Canc Montreal, Montreal, PQ, Canada.; Monette, A; Lapointe, R (corresponding author), Ctr Hosp Univ Montreal CRCHUM, Ctr Rech, 900 Rue St Denis,Room R10-432, Montreal, PQ H2X 0A9, Canada.; Monette, A; Lapointe, R (corresponding author), Univ Montreal, Fac Med, Dept Med, Montreal, PQ, Canada.
EM anne.monette@mail.mcgill.ca; rejean.lapointe@umontreal.ca
RI Hamzaoui, kamel/AAH-2814-2019
FU Canadian Cancer Society Research Institute (CCSRI)Canadian Cancer
   Society (CCS) [702036]; Terry Fox Research Institute (TFRI); Mitacs;
   MerckMerck & Company; l'Institut du cancer de Montreal (ICM); Canada
   Research Chair Program (CRC)Canada Research Chairs [203373, 225404];
   Ontario Research Fund [GL2-01-030]; Natural Sciences Research Council
   (NSERC)Natural Sciences and Engineering Research Council of Canada
   (NSERC) [203475]; Canada Foundation for Innovation (CFI)Canada
   Foundation for Innovation [203373, 225404, 12301, 29272, 30865]; IBM;
   FRQ-S
FX R.L. is supported by the Canadian Cancer Society Research Institute
   (CCSRI #702036) and the Quebec cell, tissue and gene therapy network
   -TheCell, and is part of the Immunotherapy network (iTNT) supported by
   the Terry Fox Research Institute (TFRI); A.M. is supported by Mitacs,
   Merck and l'Institut du cancer de Montreal (ICM); I.J. is supported by
   the Canada Research Chair Program (CRC #203373 and #225404), Ontario
   Research Fund (GL2-01-030), Natural Sciences Research Council (NSERC
   #203475), Canada Foundation for Innovation (CFI #12301, #203373, #29272,
   #225404, #30865), and IBM. R.L. and A-M.M-M. are researchers of the
   CRCHUM which receives support from the FRQ-S.
CR Afonina IS, 2010, IMMUNOL REV, V235, P105, DOI 10.1111/j.0105-2896.2010.00908.x
   Ahmed CML, 2003, J CELL SCI, V116, P3089, DOI 10.1242/jcs.00528
   American Cancer Society ACS, 2016, CANC FACTS FIG 2016
   Bruniquel D, 1998, IMMUNOGENETICS, V48, P116, DOI 10.1007/s002510050411
   Corrales L, 2017, CELL RES, V27, P96, DOI 10.1038/cr.2016.149
   Dieu-Nosjean MC, 2016, IMMUNOL REV, V271, P260, DOI 10.1111/imr.12405
   Dixon AR, 2015, EXPERT REV MOL DIAGN, V15, P1171, DOI 10.1586/14737159.2015.1069182
   Droeser RA, 2013, EUR J CANCER, V49, P2233, DOI 10.1016/j.ejca.2013.02.015
   Dyck L, 2017, EUR J IMMUNOL, V47, P765, DOI 10.1002/eji.201646875
   Ferlay J, 2015, INT J CANCER, V136, pE359, DOI 10.1002/ijc.29210
   Galon Jea, 2016, J CLIN ONCOL, V34, P2016
   Gleason MK, 2012, BLOOD, V119, P3064, DOI 10.1182/blood-2011-06-360321
   Grigg C, 2016, J IMMUNOTHER CANCER, V4, DOI 10.1186/s40425-016-0153-x
   Gros A, 2016, NAT MED, V22, P433, DOI 10.1038/nm.4051
   Gu-Trantien C, 2013, J CLIN INVEST, V123, P2873, DOI 10.1172/JCI67428
   Hammer SH, 2015, APPL IMMUNOHISTO M M, V23, P550, DOI 10.1097/PAI.0000000000000121
   Han P, 2004, J IMMUNOL, V172, P5931, DOI 10.4049/jimmunol.172.10.5931
   Hanahan D, 2011, CELL, V144, P646, DOI 10.1016/j.cell.2011.02.013
   Haymaker C, 2012, ONCOIMMUNOLOGY, V1, P735, DOI 10.4161/onci.20823
   Haymaker CL, 2015, ONCOIMMUNOLOGY, V4, DOI 10.1080/2162402X.2015.1014246
   Herbst RS, 2014, NATURE, V515, P563, DOI 10.1038/nature14011
   Inoue Y, 2017, ONCOTARGET, V8, P8738, DOI 10.18632/oncotarget.14434
   Jiang HY, 2006, DIAGN MOL PATHOL, V15, P109, DOI 10.1097/00019606-200606000-00008
   Jurado JO, 2008, J IMMUNOL, V181, P116, DOI 10.4049/jimmunol.181.1.116
   Kayser G, 2013, PLOS ONE, V8, DOI 10.1371/journal.pone.0056333
   Killock David, 2016, Nat Rev Clin Oncol, V13, P715, DOI 10.1038/nrclinonc.2016.170
   Legat A, 2013, FRONT IMMUNOL, V4, DOI 10.3389/fimmu.2013.00455
   Li RM, 2012, CANCER IMMUNOL IMMUN, V61, P2125, DOI 10.1007/s00262-012-1260-2
   Ma JL, 2010, BMC CANCER, V10, DOI 10.1186/1471-2407-10-112
   Martin B, 2004, BRIT J CANCER, V91, P2018, DOI 10.1038/sj.bjc.6602233
   McGranahan N, 2016, SCIENCE, V351, P1463, DOI 10.1126/science.aaf1490
   McNerney ME, 2005, MOL IMMUNOL, V42, P489, DOI 10.1016/j.molimm.2004.07.032
   Nelson BH, 2010, J IMMUNOL, V185, P4977, DOI 10.4049/jimmunol.1001323
   Nielsen JS, 2012, CLIN CANCER RES, V18, P3281, DOI 10.1158/1078-0432.CCR-12-0234
   Ocana-Guzman R, 2016, FRONT IMMUNOL, V7, DOI 10.3389/fimmu.2016.00229
   Otsuki N, 2006, BIOCHEM BIOPH RES CO, V344, P1121, DOI 10.1016/j.bbrc.2006.03.242
   Pages F, 2010, ONCOGENE, V29, P1093, DOI 10.1038/onc.2009.416
   Pardoll DM, 2012, NAT REV CANCER, V12, P252, DOI 10.1038/nrc3239
   Pelosi G, 2011, J THORAC ONCOL, V6, P1039, DOI 10.1097/JTO.0b013e318211dd16
   Pirker R, 2016, CANCER METAST REV, V35, P141, DOI 10.1007/s10555-016-9612-6
   Powles T, 2014, NATURE, V515, P558, DOI 10.1038/nature13904
   Quatromoni JG, 2012, AM J TRANSL RES, V4, P376
   Radvanyi LG, 2012, CLIN CANCER RES, V18, P6758, DOI 10.1158/1078-0432.CCR-12-1177
   Rehman JA, 2017, MODERN PATHOL, V30, P340, DOI 10.1038/modpathol.2016.186
   Romanyukha AA, 2003, MECH AGEING DEV, V124, P433, DOI 10.1016/S0047-6374(03)00019-8
   Schalper KA, 2014, ONCOIMMUNOLOGY, V3, DOI 10.4161/onci.29288
   Sigel CS, 2011, J THORAC ONCOL, V6, P1849, DOI 10.1097/JTO.0b013e318227142d
   Stern LJ, 2009, CURR PHARM DESIGN, V15, P3249, DOI 10.2174/138161209789105171
   Thommen DS, 2018, NAT MED, V24, P994, DOI 10.1038/s41591-018-0057-z
   Thommen DS, 2015, CANCER IMMUNOL RES, V3, P1344, DOI 10.1158/2326-6066.CIR-15-0097
   Travis WD, 2015, J THORAC ONCOL, V10, P1243, DOI 10.1097/JTO.0000000000000630
   Velcheti V, 2014, LAB INVEST, V94, P107, DOI 10.1038/labinvest.2013.130
   Vilgelm AE, 2016, J LEUKOCYTE BIOL, V100, P275, DOI 10.1189/jlb.5RI0116-013RR
   Zachara-Szczakowski S, 2015, HUM PATHOL, V46, P776, DOI 10.1016/j.humpath.2015.02.001
   Zhang L, 2016, ONCOTARGET, V7, P43604, DOI 10.18632/oncotarget.9871
   Zhang QX, 2016, IMMUNITY, V44, P1034, DOI 10.1016/j.immuni.2016.04.017
   Zhuang XW, 2010, APPL IMMUNOHISTO M M, V18, P24, DOI 10.1097/PAI.0b013e3181b6a741
NR 57
TC 4
Z9 5
U1 1
U2 3
PU BMC
PI LONDON
PA CAMPUS, 4 CRINAN ST, LONDON N1 9XW, ENGLAND
SN 2051-1426
J9 J IMMUNOTHER CANCER
JI J. Immunother. Cancer
PD MAR 28
PY 2019
VL 7
AR 86
DI 10.1186/s40425-019-0544-x
PG 16
WC Oncology; Immunology
SC Oncology; Immunology
GA HS3MN
UT WOS:000463766800003
PM 30922393
OA DOAJ Gold, Green Published
DA 2021-05-03
ER

PT J
AU Bilusic, M
   Heery, CR
   Collins, JM
   Donahue, RN
   Palena, C
   Madan, RA
   Karzai, F
   Marte, JL
   Strauss, J
   Gatti-Mays, ME
   Schlom, J
   Gulley, JL
AF Bilusic, Marijo
   Heery, Christopher R.
   Collins, Julie M.
   Donahue, Renee N.
   Palena, Claudia
   Madan, Ravi A.
   Karzai, Fatima
   Marte, Jennifer L.
   Strauss, Julius
   Gatti-Mays, Margaret E.
   Schlom, Jeffrey
   Gulley, James L.
TI Phase I trial of HuMax-IL8 (BMS-986253), an anti-IL-8 monoclonal
   antibody, in patients with metastatic or unresectable solid tumors
SO JOURNAL FOR IMMUNOTHERAPY OF CANCER
LA English
DT Article
DE Interleukin-8 (IL-8); Metastatic cancer; Solid tumor; HuMax-IL8;
   BMS-986253; Monoclonal antibody; Immunotherapy; Clinical trial; Immune
   assays
ID EPITHELIAL-MESENCHYMAL TRANSITION; UP-REGULATION; INTERLEUKIN-8;
   EXPRESSION; IL-8; ANGIOGENESIS; BRACHYURY; PROLIFERATION; SURVIVAL;
   CELLS
AB Background HuMax-IL8 (now known as BMS-986253) is a novel, fully human monoclonal antibody that inhibits interleukin-8 (IL-8), a chemokine that promotes tumor progression, immune escape, epithelial-mesenchymal transition, and recruitment of myeloid-derived suppressor cells. Studies have demonstrated that high serum IL-8 levels correlate with poor prognosis in many malignant tumors. Preclinical studies have shown that IL-8 blockade may reduce mesenchymal features in tumor cells, making them less resistant to treatment. Methods Fifteen patients with metastatic or unresectable locally advanced solid tumors were enrolled in this 3 + 3 dose-escalation trial at four dose levels (4, 8, 16, or 32 mg/kg). HuMax-IL8 was given IV every 2 weeks, and patients were followed for safety and immune monitoring at defined intervals up to 52 weeks. Results All enrolled patients (five chordoma, four colorectal, two prostate, and one each of ovarian, papillary thyroid, chondrosarcoma, and esophageal) received at least one dose of HuMax-IL8. Eight patients had received three or more prior lines of therapy and five patients had received prior immunotherapy. Treatment-related adverse events occurred in five patients (33%), mostly grade 1. Two patients receiving the 32 mg/kg dose had grade 2 fatigue, hypophosphatemia, and hypersomnia. No dose-limiting toxicities were observed, and maximum tolerated dose was not reached. Although no objective tumor responses were observed, 11 patients (73%) had stable disease with median treatment duration of 24 weeks (range, 4-54 weeks). Serum IL-8 was significantly reduced on day 3 of HuMax-IL8 treatment compared to baseline (p = 0.0004), with reductions in IL-8 seen at all dose levels. Conclusions HuMax-IL8 is safe and well-tolerated. Ongoing studies are evaluating the combination of IL-8 blockade and other immunotherapies.
C1 [Bilusic, Marijo; Madan, Ravi A.; Karzai, Fatima; Marte, Jennifer L.; Gulley, James L.] NCI, Genitourinary Malignancies Branch, Ctr Canc Res, NIH, Bethesda, MD 20892 USA.
   [Heery, Christopher R.; Donahue, Renee N.; Palena, Claudia; Strauss, Julius; Gatti-Mays, Margaret E.; Schlom, Jeffrey] NCI, Lab Tumor Immunol & Biol, Ctr Canc Res, NIH, Bethesda, MD 20892 USA.
   [Collins, Julie M.] NCI, Med Oncol Serv, Ctr Canc Res, NIH, Bethesda, MD 20892 USA.
   [Heery, Christopher R.] Precis Biosci, Durham, NC USA.
RP Gulley, JL (corresponding author), NCI, Genitourinary Malignancies Branch, Ctr Canc Res, NIH, Bethesda, MD 20892 USA.
EM gulleyj@mail.nih.gov
RI Bilusic, Marijo/A-2170-2019; Margaret E. Gatti-Mays, MPH/S-9669-2019;
   Gulley, James L/Y-7576-2019
OI Bilusic, Marijo/0000-0003-1020-689X; Margaret E. Gatti-Mays,
   MPH/0000-0001-8914-2897; Gulley, James L/0000-0002-6569-2912
FU Intramural Research Program, Center for Cancer Research, National Cancer
   Institute, National Institutes of HealthUnited States Department of
   Health & Human ServicesNational Institutes of Health (NIH) - USANIH
   National Cancer Institute (NCI)
FX This research was supported by the Intramural Research Program, Center
   for Cancer Research, National Cancer Institute, National Institutes of
   Health.
CR Bangsgaard N, 2012, PLOS ONE, V7, DOI 10.1371/journal.pone.0039706
   Brat DJ, 2005, NEURO-ONCOLOGY, V7, P122, DOI 10.1215/S1152851704001061
   Charafe-Jauffret E, 2009, CANCER RES, V69, P1302, DOI 10.1158/0008-5472.CAN-08-2741
   Chen JJW, 2003, CLIN CANCER RES, V9, P729
   Conroy Siobhan, 2018, Oncotarget, V9, P15721, DOI 10.18632/oncotarget.24595
   David JM, 2016, VACCINES-BASEL, V4, DOI 10.3390/vaccines4030022
   Dominguez C, 2017, JCI INSIGHT, V2, DOI 10.1172/jci.insight.94296
   Eisenhauer EA, 2009, EUR J CANCER, V45, P228, DOI 10.1016/j.ejca.2008.10.026
   Fernando RI, 2011, CANCER RES, V71, P5296, DOI 10.1158/0008-5472.CAN-11-0156
   Freund A, 2003, ONCOGENE, V22, P256, DOI 10.1038/sj.onc.1206113
   Fujimoto J, 2000, CANCER RES, V60, P2632
   Gabellini C, 2009, EUR J CANCER, V45, P2618, DOI 10.1016/j.ejca.2009.07.007
   Hamilton DH, 2012, SEMIN ONCOL, V39, P358, DOI 10.1053/j.seminoncol.2012.02.005
   Highfill SL, 2014, SCI TRANSL MED, V6, DOI 10.1126/scitranslmed.3007974
   HOLMES WE, 1991, SCIENCE, V253, P1278, DOI 10.1126/science.1840701
   Huang B, 2013, CELL DEATH DIS, V4, DOI 10.1038/cddis.2013.208
   Kitadai Y, 1998, AM J PATHOL, V152, P93
   Larocca C, 2013, MOL CANCER THER, V12, P1805, DOI 10.1158/1535-7163.MCT-12-1007
   Maxwell PJ, 2007, ONCOGENE, V26, P7333, DOI 10.1038/sj.onc.1210536
   MURPHY PM, 1991, SCIENCE, V253, P1280, DOI 10.1126/science.1891716
   Ning Y, 2011, INT J CANCER, V128, P2038, DOI 10.1002/ijc.25562
   Palena C, 2014, JNCI-J NATL CANCER I, V106, DOI 10.1093/jnci/dju054
   Palena C, 2012, FUTURE ONCOL, V8, P713, DOI [10.2217/FON.12.59, 10.2217/fon.12.59]
   Roselli M, 2012, CLIN CANCER RES, V18, P3868, DOI 10.1158/1078-0432.CCR-11-3211
   Sanmamed MF, 2017, ANN ONCOL, V28, P1988, DOI 10.1093/annonc/mdx190
   Sanmamed MF, 2014, CLIN CANCER RES, V20, P5697, DOI 10.1158/1078-0432.CCR-13-3203
   Seaton A, 2008, CARCINOGENESIS, V29, P1148, DOI 10.1093/carcin/bgn109
   Skov L, 2008, J IMMUNOL, V181, P669, DOI 10.4049/jimmunol.181.1.669
   Waugh DJJ, 2008, CLIN CANCER RES, V14, P6735, DOI 10.1158/1078-0432.CCR-07-4843
   Xie KP, 2001, CYTOKINE GROWTH F R, V12, P375, DOI 10.1016/S1359-6101(01)00016-8
   YOSHIMURA T, 1987, J IMMUNOL, V139, P788
NR 31
TC 30
Z9 31
U1 0
U2 0
PU BMC
PI LONDON
PA CAMPUS, 4 CRINAN ST, LONDON N1 9XW, ENGLAND
SN 2051-1426
J9 J IMMUNOTHER CANCER
JI J. Immunother. Cancer
PD SEP 5
PY 2019
VL 7
IS 1
AR 240
DI 10.1186/s40425-019-0706-x
PG 8
WC Oncology; Immunology
SC Oncology; Immunology
GA IW8ZR
UT WOS:000485283300001
PM 31488216
OA DOAJ Gold, Green Published
DA 2021-05-03
ER

PT J
AU Boehm, KM
   Bhinder, B
   Raja, VJ
   Dephoure, N
   Elemento, O
AF Boehm, Kevin Michael
   Bhinder, Bhavneet
   Raja, Vijay Joseph
   Dephoure, Noah
   Elemento, Olivier
TI Predicting peptide presentation by major histocompatibility complex
   class I: an improved machine learning approach to the immunopeptidome
SO BMC BIOINFORMATICS
LA English
DT Article
DE Antigen presentation; Immunopeptidomics; Machine learning; MHC-I; Random
   forest
ID NEURAL-NETWORKS; CELL-LINES; MASS-SPECTROMETRY; HLA; IDENTIFICATION;
   MOTIFS; ATLAS; REPERTOIRE; LIGANDOME; DATABASE
AB BackgroundTo further our understanding of immunopeptidomics, improved tools are needed to identify peptides presented by major histocompatibility complex class I (MHC-I). Many existing tools are limited by their reliance upon chemical affinity data, which is less biologically relevant than sampling by mass spectrometry, and other tools are limited by incomplete exploration of machine learning approaches. Herein, we assemble publicly available data describing human peptides discovered by sampling the MHC-I immunopeptidome with mass spectrometry and use this database to train random forest classifiers (ForestMHC) to predict presentation by MHC-I.ResultsAs measured by precision in the top 1% of predictions, our method outperforms NetMHC and NetMHCpan on test sets, and it outperforms both these methods and MixMHCpred on new data from an ovarian carcinoma cell line. We also find that random forest scores correlate monotonically, but not linearly, with known chemical binding affinities, and an information-based analysis of classifier features shows the importance of anchor positions for our classification. The random-forest approach also outperforms a deep neural network and a convolutional neural network trained on identical data. Finally, we use our large database to confirm that gene expression partially determines peptide presentation.ConclusionsForestMHC is a promising method to identify peptides bound by MHC-I. We have demonstrated the utility of random forest-based approaches in predicting peptide presentation by MHC-I, assembled the largest known database of MS binding data, and mined this database to show the effect of gene expression on peptide presentation. ForestMHC has potential applicability to basic immunology, rational vaccine design, and neoantigen binding prediction for cancer immunotherapy. This method is publicly available for applications and further validation.
C1 [Boehm, Kevin Michael] Weill Cornell Rockefeller Sloan Kettering Tri Ins, 1300 York Ave, New York, NY 10065 USA.
   [Bhinder, Bhavneet; Elemento, Olivier] Weill Cornell Med Coll, Caryl & Israel Englander Inst Precis Med, 413 East 69th St, New York, NY USA.
   [Bhinder, Bhavneet; Elemento, Olivier] Weill Cornell Med Coll, Inst Computat Biomed, 1305 York Ave, New York, NY USA.
   [Raja, Vijay Joseph; Dephoure, Noah] Weill Cornell Med Coll, Dept Biochem, 1300 York Ave, New York, NY USA.
   [Elemento, Olivier] Weill Cornell Med Coll, Meyer Canc Ctr, 1300 York Ave, New York, NY USA.
RP Boehm, KM (corresponding author), Weill Cornell Rockefeller Sloan Kettering Tri Ins, 1300 York Ave, New York, NY 10065 USA.
EM kmb2012@med.cornell.edu
RI Dephoure, Noah/N-7818-2014
OI Dephoure, Noah/0000-0001-5802-2657; Boehm, Kevin/0000-0003-2426-5436
FU NIHUnited States Department of Health & Human ServicesNational
   Institutes of Health (NIH) - USA [1R01CA194547, 1U24CA210989,
   P50CA211024, UL1TR002384]; NATIONAL CANCER INSTITUTEUnited States
   Department of Health & Human ServicesNational Institutes of Health (NIH)
   - USANIH National Cancer Institute (NCI) [R01CA194547, U24CA210989,
   P50CA211024] Funding Source: NIH RePORTER; NATIONAL CENTER FOR ADVANCING
   TRANSLATIONAL SCIENCESUnited States Department of Health & Human
   ServicesNational Institutes of Health (NIH) - USANIH National Center for
   Advancing Translational Sciences (NCATS) [UL1TR002384] Funding Source:
   NIH RePORTER; NATIONAL INSTITUTE OF GENERAL MEDICAL SCIENCESUnited
   States Department of Health & Human ServicesNational Institutes of
   Health (NIH) - USANIH National Institute of General Medical Sciences
   (NIGMS) [T32GM007739] Funding Source: NIH RePORTER
FX OE and his laboratory are supported by NIH grants 1R01CA194547,
   1U24CA210989, P50CA211024, UL1TR002384. The funders did not play any
   roles in the design of the study, in the collection, analysis, or
   interpretation of data, or in writing the manuscript.
CR Abelin JG, 2017, IMMUNITY, V46, P315, DOI 10.1016/j.immuni.2017.02.007
   Adams S, 2005, J TRANSL MED, V3, DOI 10.1186/1479-5876-3-11
   Alpizar A, 2017, MOL CELL PROTEOMICS, V16, P181, DOI 10.1074/mcp.M116.063800
   Andreatta M, 2016, BIOINFORMATICS, V32, P511, DOI 10.1093/bioinformatics/btv639
   Barrett T, 2013, NUCLEIC ACIDS RES, V41, pD991, DOI 10.1093/nar/gks1193
   Bassani-Sternberg M, 2017, PLOS COMPUT BIOL, V13, DOI 10.1371/journal.pcbi.1005725
   Bassani-Sternberg M, 2016, NAT COMMUN, V7, DOI 10.1038/ncomms13404
   Bassani-Sternberg M, 2015, MOL CELL PROTEOMICS, V14, P658, DOI 10.1074/mcp.M114.042812
   Breuza L, 2016, DATABASE-OXFORD, DOI 10.1093/database/bav120
   Caron E, 2015, ELIFE, V4, DOI 10.7554/eLife.07661
   Chong C, 2018, MOL CELL PROTEOMICS, V17, P533, DOI 10.1074/mcp.TIR117.000383
   Di Marco M, 2017, J IMMUNOL, V199, P2639, DOI 10.4049/jimmunol.1700938
   Elias JE, 2007, NAT METHODS, V4, P207, DOI 10.1038/nmeth1019
   FALK K, 1991, NATURE, V351, P290, DOI 10.1038/351290a0
   Gloger A, 2016, CANCER IMMUNOL IMMUN, V65, P1377, DOI 10.1007/s00262-016-1897-3
   Granados DP, 2014, NAT COMMUN, V5, DOI 10.1038/ncomms4600
   Hassan C, 2013, MOL CELL PROTEOMICS, V12, P1829, DOI 10.1074/mcp.M112.024810
   Hu J., 2017, DEEPMHC DEEP CONVOLU
   Huttlin EL, 2010, CELL, V143, P1174, DOI 10.1016/j.cell.2010.12.001
   Jurtz V, 2017, J IMMUNOL, V199, P3360, DOI 10.4049/jimmunol.1700893
   Khodadoust MS, 2017, NATURE, V543, P723, DOI 10.1038/nature21433
   Kuksa PP, 2015, BIOINFORMATICS, V31, P3600, DOI 10.1093/bioinformatics/btv371
   Laumont CM, 2016, NAT COMMUN, V7, DOI 10.1038/ncomms10238
   Marcilla M, 2016, J PROTEOME RES, V15, P1059, DOI 10.1021/acs.jproteome.5b01146
   Marcilla M, 2014, MOL CELL PROTEOMICS, V13, P462, DOI 10.1074/mcp.M113.034314
   Marino F, 2017, J PROTEOME RES, V16, P34, DOI 10.1021/acs.jproteome.6b00528
   Mommen GPM, 2014, P NATL ACAD SCI USA, V111, P4507, DOI 10.1073/pnas.1321458111
   Nelson D.L., 2008, LEHNINGER PRINCIPLES
   Nielsen M, 2003, PROTEIN SCI, V12, P1007, DOI 10.1110/ps.0239403
   Papatheodorou I, 2018, NUCLEIC ACIDS RES, V46, pD246, DOI 10.1093/nar/gkx1158
   Pearson H, 2016, J CLIN INVEST, V126, P4690, DOI 10.1172/JCI88590
   Rajkomar A, 2018, NPJ DIGIT MED, V1, DOI 10.1038/s41746-018-0029-1
   Rasmussen M, 2016, J IMMUNOL, V197, P1517, DOI 10.4049/jimmunol.1600582
   Ritz D, 2016, PROTEOMICS, V16, P1570, DOI 10.1002/pmic.201500445
   Rozanov DV, 2018, J PROTEOMICS, V176, P13, DOI 10.1016/j.jprot.2018.01.004
   Saito T, 2015, PLOS ONE, V10, DOI 10.1371/journal.pone.0118432
   Shao WG, 2018, NUCLEIC ACIDS RES, V46, pD1237, DOI 10.1093/nar/gkx664
   Shraibman B, 2016, MOL CELL PROTEOMICS, V15, P3058, DOI 10.1074/mcp.M116.060350
   Tabb DL, 2001, PRIN PRACT, P125
   Ternette N, 2016, EUR J IMMUNOL, V46, P60, DOI 10.1002/eji.201545890
   Tran E, 2014, SCIENCE, V344, P641, DOI 10.1126/science.1251102
   Vita R, 2015, NUCLEIC ACIDS RES, V43, pD405, DOI 10.1093/nar/gku938
   Vizcaino JA, 2014, NAT BIOTECHNOL, V32, P223, DOI 10.1038/nbt.2839
   Vizcaino JA, 2016, NUCLEIC ACIDS RES, V44, pD447, DOI 10.1093/nar/gkv1145
NR 44
TC 8
Z9 8
U1 0
U2 12
PU BMC
PI LONDON
PA CAMPUS, 4 CRINAN ST, LONDON N1 9XW, ENGLAND
SN 1471-2105
J9 BMC BIOINFORMATICS
JI BMC Bioinformatics
PD JAN 5
PY 2019
VL 20
AR 7
DI 10.1186/s12859-018-2561-z
PG 11
WC Biochemical Research Methods; Biotechnology & Applied Microbiology;
   Mathematical & Computational Biology
SC Biochemistry & Molecular Biology; Biotechnology & Applied Microbiology;
   Mathematical & Computational Biology
GA HG3OT
UT WOS:000454884700003
PM 30611210
OA DOAJ Gold, Green Published
DA 2021-05-03
ER

PT J
AU Lupi, LA
   Cucielo, MS
   Domeniconi, RF
   dos Santos, LD
   Silveira, HS
   Nunes, ID
   Martinez, M
   Martinez, FE
   Favaro, WJ
   Chuffa, LGD
AF Lupi Junior, Luiz Antonio
   Cucielo, Maira Smaniotto
   Domeniconi, Raquel Fantin
   dos Santos, Lucilene Delazari
   Silveira, Henrique Spaulonci
   Nunes, Iseu da Silva
   Martinez, Marcelo
   Martinez, Francisco Eduardo
   Favaro, Wagner Jose
   de Almeida Chuffa, Luiz Gustavo
TI P-MAPA and IL-12 Differentially Regulate Proteins Associated with
   Ovarian Cancer Progression: A Proteomic Study
SO ACS OMEGA
LA English
DT Article
ID EPITHELIAL-MESENCHYMAL TRANSITION; SQUAMOUS-CELL CARCINOMA; NONMUSCLE
   MYOSIN IIA; IN-VIVO MODEL; BREAST-CANCER; PROGNOSTIC MARKER;
   HSC70-INTERACTING PROTEIN; TUMOR-GROWTH; CROSS-TALK; MIGRATION
AB To investigate the potential role of immunotherapies in the cellular and molecular mechanisms associated with ovarian cancer (OC), we applied a comparative proteomic toll using protein identification combined with mass spectrometry. Herein, the effects of the protein aggregate magnesium-ammonium phospholinoleate-palmitoleate anhydride, known as P-MAPA, and the human recombinant interleukin-12 (hrIL-12) were tested alone or in combination in human SKOV-3 cells. The doses and period were defined based on a previous study, which showed that 25 mu g/mL P-MAPA and 1 ng/mL IL-12 are sufficient to reduce cell metabolism after 48 h. Indeed, among 2,881 proteins modulated by the treatments, 532 of them were strictly concordant and common. P-MAPA therapy upregulated proteins involved in tight junction, focal adhesion, ribosome constitution, GTP hydrolysis, semaphorin interactions, and expression of SLIT and ROBO, whereas it downregulated ERBB4 signaling, toll-like receptor signaling, regulation of NOTCH 4, and the ubiquitin proteasome pathway. In addition, IL-12 therapy led to upregulation of leukocyte migration, tight junction, and cell signaling, while cell communication, cell metabolism, and Wnt signaling were significantly downregulated in OC cells. A clear majority of proteins that were overexpressed by the combination of P-MAPA with IL-12 are involved in tight junction, focal adhesion, DNA methylation, metabolism of RNA, and ribosomal function; only a small number of downregulated proteins were involved in cell signaling, energy and mitochondrial processes, cell oxidation and senescence, and Wnt signaling. These findings suggest that P-MAPA and IL-12 efficiently regulated important proteins associated with OC progression; these altered proteins may represent potential targets for OC treatment in addition to its immunoadjuvant effects.
C1 [Lupi Junior, Luiz Antonio; Cucielo, Maira Smaniotto; Domeniconi, Raquel Fantin; Silveira, Henrique Spaulonci; Martinez, Francisco Eduardo; de Almeida Chuffa, Luiz Gustavo] Univ Estadual Paulista, Dept Anat, Inst Biosci, UNESP, BR-18618689 Botucatu, SP, Brazil.
   [dos Santos, Lucilene Delazari] Univ Estadual Paulista, Ctr Study Venoms & Venomous Anim CEVAP, UNESP, BR-18618689 Botucatu, SP, Brazil.
   [Nunes, Iseu da Silva] Farmabrasilis R&D Div, BR-18610307 Campinas, SP, Brazil.
   [Favaro, Wagner Jose] Univ Estadual Campinas, Dept Struct & Funct Biol, UNICAMP, BR-13083970 Campinas, SP, Brazil.
   [Martinez, Marcelo] Univ Fed Sao Carlos, Dept Morphol & Pathol, BR-13565905 Sao Carlos, SP, Brazil.
RP Chuffa, LGD (corresponding author), Univ Estadual Paulista, Dept Anat, Inst Biosci, UNESP, BR-18618689 Botucatu, SP, Brazil.
EM luiz-gustavo.chuffa@unesp.br
RI Favaro, Wagner Jose/AAS-7463-2020; de Almeida Chuffa, Luiz
   Gustavo/ABC-2781-2020; Chuffa, Luiz Gustavo/A-4085-2010
OI Favaro, Wagner Jose/0000-0001-5830-8938; Silveira,
   Henrique/0000-0003-0828-6448; Chuffa, Luiz Gustavo/0000-0002-0199-3396
FU Fundacao de Amparo a Pesquisa do Estado de Sao Paulo (FAPESP)Fundacao de
   Amparo a Pesquisa do Estado de Sao Paulo (FAPESP) [2016/03993-9,
   2019/00906-6]; CAPESCAPES [PROPG/PROPE 12/2019]
FX We would like to extend special thanks to Fundacao de Amparo a Pesquisa
   do Estado de Sao Paulo (FAPESP, Grant numbers: 2016/03993-9;
   2019/00906-6), CAPES, and PROPG/PROPE 12/2019 for providing financial
   support.
CR Andra K, 1998, GENE DEV, V12, P3442, DOI 10.1101/gad.12.21.3442
   Biamonte F, 2019, SCI REP-UK, V9, DOI 10.1038/s41598-019-42221-x
   Boczonadi V, 2007, EXP CELL RES, V313, P3579, DOI 10.1016/j.yexcr.2007.07.005
   Brackley KI, 2010, EXP CELL RES, V316, P543, DOI 10.1016/j.yexcr.2009.11.003
   Burch TC, 2013, PLOS ONE, V8, DOI 10.1371/journal.pone.0065005
   Cairns RA, 2011, NAT REV CANCER, V11, P85, DOI 10.1038/nrc2981
   Cannistra SA, 2004, NEW ENGL J MED, V351, P2519, DOI 10.1056/NEJMra041842
   Cao HH, 2015, ONCOTARGET, V6, P5435, DOI 10.18632/oncotarget.3102
   Cao Z, 2016, ONCOTARGET, V7, P29864, DOI 10.18632/oncotarget.8219
   Carvalho PC, 2016, NAT PROTOC, V11, P102, DOI 10.1038/nprot.2015.133
   Choi YN, 2014, BIOCHEM BIOPH RES CO, V446, P1060, DOI 10.1016/j.bbrc.2014.03.061
   Chuffa LGA, 2011, BRAZ J MED BIOL RES, V44, P217, DOI 10.1590/S0100-879X2011007500018
   Chuffa LG, 2015, BMC, V6, P15
   Chuffa LGA, 2016, J PROTEOME RES, V15, P3872, DOI 10.1021/acs.jproteome.6b00713
   Chuffa LGA, 2016, ENDOCR-RELAT CANCER, V23, P65, DOI 10.1530/ERC-15-0463
   Chuffa LGA, 2013, PLOS ONE, V8, DOI 10.1371/journal.pone.0081676
   Chuffa LGA, 2011, REPROD BIOL ENDOCRIN, V9, DOI 10.1186/1477-7827-9-108
   Cohen CA, 2016, J INTERF CYTOK RES, V36, P62, DOI 10.1089/jir.2015.0049
   Coulombe PA, 2004, NAT CELL BIOL, V6, P699, DOI 10.1038/ncb0804-699
   Chuffa LGD, 2018, J OVARIAN RES, V11, DOI 10.1186/s13048-018-0380-5
   Derycke L, 2011, INT J DEV BIOL, V55, P835, DOI 10.1387/ijdb.113336ld
   Du L, 2018, BIOMED RES INT, V2018, DOI 10.1155/2018/6387810
   Esser C, 2005, J BIOL CHEM, V280, P27443, DOI 10.1074/jbc.M501574200
   Favaro WJ, 2012, INFECT AGENTS CANCER, V7, DOI 10.1186/1750-9378-7-14
   FRANKE WW, 1982, DIFFERENTIATION, V23, P43, DOI 10.1111/j.1432-0436.1982.tb01266.x
   Fusaro G, 2003, J BIOL CHEM, V278, P47853, DOI 10.1074/jbc.M305171200
   Garcia PV, 2016, BMC CANCER, V16, DOI 10.1186/s12885-016-2474-z
   Gregory-Bass RC, 2008, INT J CANCER, V122, P1923, DOI 10.1002/ijc.23351
   Guo H, 2019, CLIN TRANSL ONCOL, V21, P404, DOI 10.1007/s12094-018-1937-x
   Han XJ, 2012, CELL DEATH DIS, V3, DOI 10.1038/cddis.2011.142
   Hanahan D, 2011, CELL, V144, P646, DOI 10.1016/j.cell.2011.02.013
   Hensley PJ, 2016, HUM PATHOL, V57, P68, DOI 10.1016/j.humpath.2016.06.020
   HERSHKO A, 1983, CELL, V34, P11, DOI 10.1016/0092-8674(83)90131-9
   Horak P, 2005, CLIN CANCER RES, V11, P8585, DOI 10.1158/1078-0432.CCR-05-1276
   Huang XD, 2014, APMIS, V122, P1070, DOI 10.1111/apm.12258
   Hurteau JA, 2001, GYNECOL ONCOL, V82, P7, DOI 10.1006/gyno.2001.6255
   Jessmon P, 2017, EXPERT REV ANTICANC, V17, P427, DOI 10.1080/14737140.2017.1299575
   Jia L, 2011, NEOPLASMA, V58, P104, DOI 10.4149/neo_2011_02_104
   Katada K, 2012, J PROTEOMICS, V75, P1803, DOI 10.1016/j.jprot.2011.12.018
   Kelly KA, 2008, PLOS MED, V5, P657, DOI 10.1371/journal.pmed.0050085
   Kelly MG, 2006, CANCER RES, V66, P3859, DOI 10.1158/0008-5472.CAN-05-3948
   Kim JW, 2009, CANCER SCI, V100, P1468, DOI 10.1111/j.1349-7006.2009.01209.x
   Kurozumi S, 2016, CANCER MED-US, V5, P1873, DOI 10.1002/cam4.780
   Le Moguen K, 2006, PROTEOMICS, V6, P5183, DOI 10.1002/pmic.200500925
   Lee Karen Ying, 2004, J Med, V35, P141
   Lehtinen L, 2013, ONCOTARGET, V4, P48, DOI 10.18632/oncotarget.756
   Lenzi R, 2007, J TRANSL MED, V5, DOI 10.1186/1479-5876-5-66
   Li GB, 2013, CELL COMMUN SIGNAL, V11, DOI 10.1186/1478-811X-11-50
   Li GB, 2015, ONCOTARGET, V6, P1834, DOI 10.18632/oncotarget.2795
   Li HS, 2017, BIOMED PHARMACOTHER, V92, P810, DOI 10.1016/j.biopha.2017.05.139
   Liang SL, 2011, PLOS ONE, V6, DOI 10.1371/journal.pone.0018409
   Lin RT, 2015, NAT CELL BIOL, V17, P1484, DOI 10.1038/ncb3255
   Liu CY, 2015, ONCOTARGET, V6, P15966, DOI 10.18632/oncotarget.3862
   Ma L, 2018, BIOCHEM BIOPH RES CO, V498, P912, DOI 10.1016/j.bbrc.2018.03.079
   Maciver SK, 2002, GENOME BIOL, V3
   Maimaiti Y, 2017, ONCOL LETT, V14, P2288, DOI 10.3892/ol.2017.6413
   Martin B, 2008, J PROTEOME RES, V7, P3242, DOI 10.1021/pr800137w
   Mengwasser J, 2004, ONCOGENE, V23, P7430, DOI 10.1038/sj.onc.1207987
   NAGLE RB, 1995, AM J PATHOL, V146, P1498
   Narayan V, 2011, J BIOL CHEM, V286, P607, DOI 10.1074/jbc.M110.153122
   Odunsi K, 2005, INT J CANCER, V113, P782, DOI 10.1002/ijc.20651
   Oh KH, 2011, CELL DEATH DIFFER, V18, P1326, DOI 10.1038/cdd.2011.3
   Pappa KI, 2017, CANCER GENOM PROTEOM, V14, P253, DOI 10.21873/cgp.20036
   Qiu XJ, 2015, PATHOL RES PRACT, V211, P717, DOI 10.1016/j.prp.2015.04.012
   Royston P, 2004, STATA J, V4, P227, DOI 10.1177/1536867X0400400301
   Rubin DB, 1987, MULTIPLE IMPUTATION
   Satelli A, 2011, CELL MOL LIFE SCI, V68, P3033, DOI 10.1007/s00018-011-0735-1
   Shender VO, 2014, MOL CELL PROTEOMICS, V13, P3558, DOI 10.1074/mcp.M114.041194
   Siegel RL, 2019, CA-CANCER J CLIN, V69, P7, DOI 10.3322/caac.21551
   Stegh AH, 2000, MOL CELL BIOL, V20, P5665, DOI 10.1128/MCB.20.15.5665-5679.2000
   Su LP, 2013, GASTROENTEROLOGY, V145, P407, DOI 10.1053/j.gastro.2013.04.011
   Su W, 2001, BIOCHEM BIOPH RES CO, V280, P503, DOI 10.1006/bbrc.2000.4150
   Tadokoro A, 2016, ANTICANCER RES, V36, P1545
   Tessitore A., 2013, INT J PROTEOMICS, V2013
   Thuaud F, 2013, CHEM BIOL, V20, P316, DOI 10.1016/j.chembiol.2013.02.006
   Trinchieri G, 2003, NAT REV IMMUNOL, V3, P133, DOI 10.1038/nri1001
   Wang SY, 2013, GUT, V62, P496, DOI 10.1136/gutjnl-2011-301522
   Wang YF, 2011, ONCOL REP, V26, P1595, DOI 10.3892/or.2011.1447
   Wen J, 2013, ANN SURG ONCOL, V20, P1668, DOI 10.1245/s10434-012-2733-4
   Wiche G, 1998, J CELL SCI, V111, P2477
   Xia DL, 2005, EXP CELL RES, V304, P506, DOI 10.1016/j.yexcr.2004.11.025
   Xia ZK, 2012, DIS ESOPHAGUS, V25, P427, DOI 10.1111/j.1442-2050.2011.01261.x
   Xu JJ, 2018, J TRANSL MED, V16, DOI 10.1186/s12967-018-1540-5
   Xu L, 2017, MOL ONCOL, V11, P1733, DOI 10.1002/1878-0261.12140
   Yamashiro S, 2008, DEV CELL, V14, P787, DOI 10.1016/j.devcel.2008.02.013
   Yang XJ, 2018, INT J ONCOL, V52, P2021, DOI 10.3892/ijo.2018.4335
   Yang XY, 2018, CLIN TRANSL ONCOL, V20, P1145, DOI 10.1007/s12094-018-1833-4
   Zhang T, 2013, J PROTEOME RES, V12, P505, DOI 10.1021/pr3009572
   Zheng WJ, 2017, FRONT PHARMACOL, V8, DOI 10.3389/fphar.2017.00421
   Zhou QW, 2019, CANCER SCI, V110, P1194, DOI 10.1111/cas.13951
   Zhou XL, 2008, CANCER LETT, V270, P312, DOI 10.1016/j.canlet.2008.05.028
NR 91
TC 3
Z9 3
U1 1
U2 2
PU AMER CHEMICAL SOC
PI WASHINGTON
PA 1155 16TH ST, NW, WASHINGTON, DC 20036 USA
SN 2470-1343
J9 ACS OMEGA
JI ACS Omega
PD DEC 24
PY 2019
VL 4
IS 26
BP 21761
EP 21777
DI 10.1021/acsomega.9b02512
PG 17
WC Chemistry, Multidisciplinary
SC Chemistry
GA JY8CD
UT WOS:000504635000014
PM 31891054
OA DOAJ Gold, Green Published
DA 2021-05-03
ER

PT J
AU Zhang, F
   Parayath, NN
   Ene, CI
   Stephan, SB
   Koehne, AL
   Coon, ME
   Holland, EC
   Stephan, MT
AF Zhang, F.
   Parayath, N. N.
   Ene, C., I
   Stephan, S. B.
   Koehne, A. L.
   Coon, M. E.
   Holland, E. C.
   Stephan, M. T.
TI Genetic programming of macrophages to perform anti-tumor functions using
   targeted mRNA nanocarriers
SO NATURE COMMUNICATIONS
LA English
DT Article
ID TUMOR-ASSOCIATED MACROPHAGES; T-CELLS; POLARIZATION; DELIVERY; CANCER;
   PSEUDOURIDINE; EXPRESSION; BLOCKADE; MAINTENANCE; COMBINATION
AB Tumor-associated macrophages (TAMs) usually express an M2 phenotype, which enables them to perform immunosuppressive and tumor-promoting functions. Reprogramming these TAMs toward an M1 phenotype could thwart their pro-cancer activities and unleash anti-tumor immunity, but efforts to accomplish this are nonspecific and elicit systemic inflammation. Here we describe a targeted nanocarrier that can deliver in vitro-transcribed mRNA encoding M1-polarizing transcription factors to reprogram TAMs without causing systemic toxicity. We demonstrate in models of ovarian cancer, melanoma, and glioblastoma that infusions of nanoparticles formulated with mRNAs encoding interferon regulatory factor 5 in combination with its activating kinase IKK beta reverse the immunosuppressive, tumor-supporting state of TAMs and reprogram them to a phenotype that induces anti-tumor immunity and promotes tumor regression. We further establish that these nanoreagents are safe for repeated dosing. Implemented in the clinic, this immunotherapy could enable physicians to obviate suppressive tumors while avoiding systemic treatments that disrupt immune homeostasis.
C1 [Zhang, F.; Parayath, N. N.; Stephan, S. B.; Coon, M. E.; Stephan, M. T.] Fred Hutchinson Canc Res Ctr, Clin Res Div, Seattle, WA 98109 USA.
   [Ene, C., I; Holland, E. C.] Univ Washington, Sch Med, Dept Neurol Surg, Seattle, WA 98195 USA.
   [Koehne, A. L.] Fred Hutchinson Canc Res Ctr, Comparat Pathol, Seattle, WA 98109 USA.
   [Holland, E. C.] Fred Hutchinson Canc Res Ctr, Human Biol Div, Seattle, WA 98109 USA.
   [Holland, E. C.] Univ Washington, Alvord Brain Tumor Ctr, Seattle, WA 98195 USA.
   [Stephan, M. T.] Univ Washington, Dept Bioengn, Seattle, WA 98105 USA.
   [Stephan, M. T.] Univ Washington, Mol Engn & Sci Inst, Seattle, WA 98105 USA.
   [Stephan, M. T.] Univ Washington, Dept Med, Div Med Oncol, Seattle, WA 98195 USA.
RP Stephan, MT (corresponding author), Fred Hutchinson Canc Res Ctr, Clin Res Div, Seattle, WA 98109 USA.; Stephan, MT (corresponding author), Univ Washington, Dept Bioengn, Seattle, WA 98105 USA.; Stephan, MT (corresponding author), Univ Washington, Mol Engn & Sci Inst, Seattle, WA 98105 USA.; Stephan, MT (corresponding author), Univ Washington, Dept Med, Div Med Oncol, Seattle, WA 98195 USA.
EM mstephan@fredhutch.org
OI Stephan, Matthias/0000-0001-8310-0100
FU FHCRC Immunotherapy Initiative; Bezos Family Foundation; Experimental
   Histopathology Shared Resource of the Fred Hutchinson/University of
   Washington Cancer Consortium [P30 CA015704]; National Science
   FoundationNational Science Foundation (NSF) [1452492, 1644363]; American
   Cancer SocietyAmerican Cancer Society [RSG-16-110-01-LIB]; American
   Brain Tumor Association (ABTA)
FX We thank the FHCRC Genomics Core staff for assistance in the preparation
   and analysis of NanoString gene expression assays. This work was
   supported in part by the FHCRC Immunotherapy Initiative with funds
   provided by the Bezos Family Foundation, by the Experimental
   Histopathology Shared Resource of the Fred Hutchinson/University of
   Washington Cancer Consortium (P30 CA015704), and by the National Science
   Foundation (CAREER Award #1452492 and EAGER Award #1644363). M.T.S. was
   also supported by a Research Scholar Grant (RSG-16-110-01-LIB) from the
   American Cancer Society. F.Z. received a Basic Research Fellowship from
   the American Brain Tumor Association (ABTA).
CR Anderson BR, 2010, NUCLEIC ACIDS RES, V38, P5884, DOI 10.1093/nar/gkq347
   Andries O, 2015, J CONTROL RELEASE, V217, P337, DOI 10.1016/j.jconrel.2015.08.051
   Azad A.K., 2014, J CYTOL MOL BIOL, V1, DOI 10.13188/2325-4653.1000003
   Butler KL, 2017, SCI REP-UK, V7, DOI 10.1038/srep45593
   Butowski N, 2016, NEURO-ONCOLOGY, V18, P557, DOI 10.1093/neuonc/nov245
   Caux C, 2016, CANCER RES, V76, P6439, DOI 10.1158/0008-5472.CAN-16-2631
   Chang TH, 2012, J IMMUNOL, V189, P3548, DOI 10.4049/jimmunol.1201104
   Chao MP, 2012, CURR OPIN IMMUNOL, V24, P225, DOI 10.1016/j.coi.2012.01.010
   Chen GH, 2009, BIOMATERIALS, V30, P1962, DOI 10.1016/j.biomaterials.2008.12.043
   Chen YL, 2017, J HEMATOL ONCOL, V10, DOI 10.1186/s13045-017-0408-0
   Chistiakov DA, 2017, IMMUNOBIOLOGY, V223, P101, DOI 10.1016/j.imbio.2017.10.005
   Copeland S, 2005, CLIN DIAGN LAB IMMUN, V12, P60, DOI 10.1128/CDLI.12.1.60-67.2005
   De Palma M, 2011, NATURE, V472, P303, DOI 10.1038/472303a
   Fritz JM, 2014, FRONT IMMUNOL, V5, DOI 10.3389/fimmu.2014.00587
   Fuchs AL, 2016, RNA, V22, P1454, DOI 10.1261/rna.056614.116
   Hale M, 2017, MOL THER-METH CLIN D, V4, P192, DOI 10.1016/j.omtm.2016.12.008
   Hambardzumyan D, 2016, NAT NEUROSCI, V19, P20, DOI 10.1038/nn.4185
   Hambardzumyan D, 2009, TRANSL ONCOL, V2, P89, DOI 10.1593/tlo.09100
   Jarosz-Biej M, 2018, PLOS ONE, V13, DOI 10.1371/journal.pone.0191012
   Jemielity J, 2003, RNA, V9, P1108, DOI 10.1261/rna.5430403
   Jewell A, 2018, CANCERS, V10, DOI 10.3390/cancers10090296
   Ju C, 2016, CELL MOL IMMUNOL, V13, P316, DOI 10.1038/cmi.2015.104
   Kariko K, 2008, MOL THER, V16, P1833, DOI 10.1038/mt.2008.200
   Kormann MSD, 2011, NAT BIOTECHNOL, V29, P154, DOI 10.1038/nbt.1733
   Krausgruber T, 2011, NAT IMMUNOL, V12, P231, DOI 10.1038/ni.1990
   Kwon H, 2018, BIOMATERIALS, V156, P172, DOI 10.1016/j.biomaterials.2017.11.034
   Li CM, 2016, SCI REP-UK, V6, DOI 10.1038/srep21044
   Liu JW, 2009, J AM CHEM SOC, V131, P1354, DOI 10.1021/ja808018y
   Mangraviti A, 2015, ACS NANO, V9, P1236, DOI 10.1021/nn504905q
   Mann J, 2018, FRONT NEUROL, V8, DOI 10.3389/fneur.2017.00748
   Mantovani A, 2004, TRENDS IMMUNOL, V25, P677, DOI 10.1016/j.it.2004.09.015
   Mantovani A, 2017, NAT REV CLIN ONCOL, V14, P399, DOI 10.1038/nrclinonc.2016.217
   Mazzieri R, 2011, CANCER CELL, V19, P512, DOI 10.1016/j.ccr.2011.02.005
   Muller E, 2017, FRONT IMMUNOL, V8, DOI 10.3389/fimmu.2017.01383
   Murray PJ, 2017, ANNU REV PHYSIOL, V79, P541, DOI 10.1146/annurev-physiol-022516-034339
   Murray PJ, 2014, IMMUNITY, V41, P14, DOI 10.1016/j.immuni.2014.06.008
   Navegantes KC, 2017, J TRANSL MED, V15, DOI 10.1186/s12967-017-1141-8
   Nickles D, 2018, NANOSTRINGQCPRO QUAL
   Nielsen SR, 2017, MEDIAT INFLAMM, V2017, DOI 10.1155/2017/9624760
   Nuhn L, 2018, BIOCONJUGATE CHEM, V29, P2394, DOI 10.1021/acs.bioconjchem.8b00319
   Nywening TM, 2016, LANCET ONCOL, V17, P651, DOI 10.1016/S1470-2045(16)00078-4
   Pardi N, 2018, J EXP MED, V215, P1571, DOI 10.1084/jem.20171450
   Pardi N, 2018, NAT REV DRUG DISCOV, V17, P261, DOI 10.1038/nrd.2017.243
   Pastor F, 2018, NAT REV DRUG DISCOV, V17, P751, DOI 10.1038/nrd.2018.132
   Pockros PJ, 2007, J HEPATOL, V47, P174, DOI 10.1016/j.jhep.2007.02.025
   Pyonteck SM, 2013, NAT MED, V19, P1264, DOI 10.1038/nm.3337
   Quabius ES, 2015, NEW BIOTECHNOL, V32, P229, DOI 10.1016/j.nbt.2014.04.008
   Quail DF, 2016, SCIENCE, V352, DOI 10.1126/science.aad3018
   Ramirez-Carvajal L, 2014, J VIROL, V88, P11140, DOI 10.1128/JVI.00372-14
   Ren JT, 2017, CLIN CANCER RES, V23, P2255, DOI 10.1158/1078-0432.CCR-16-1300
   Ren JY, 2014, P NATL ACAD SCI USA, V111, P17438, DOI 10.1073/pnas.1418516111
   Robella M, 2014, MINERVA CHIR, V69, P27
   Roby KF, 2000, CARCINOGENESIS, V21, P585, DOI 10.1093/carcin/21.4.585
   Sangro B, 2004, J CLIN ONCOL, V22, P1389, DOI 10.1200/JCO.2004.04.059
   Sauter KA, 2014, J LEUKOCYTE BIOL, V96, P265, DOI 10.1189/jlb.2A0114-006R
   Schallon A, 2012, BIOMACROMOLECULES, V13, P3463, DOI 10.1021/bm3012055
   Smith TT, 2017, NAT NANOTECHNOL, V12, P813, DOI [10.1038/NNANO.2017.57, 10.1038/nnano.2017.57]
   Song ML, 2016, ACS NANO, V10, P3872, DOI 10.1021/acsnano.6b01206
   Sousa S, 2015, BREAST CANCER RES, V17, DOI 10.1186/s13058-015-0621-0
   Steinle H, 2017, STEM CELLS, V35, P68, DOI 10.1002/stem.2402
   Surdziel E, 2017, PLOS ONE, V12, DOI 10.1371/journal.pone.0183679
   Tap WD, 2015, NEW ENGL J MED, V373, P428, DOI 10.1056/NEJMoa1411366
   Tarrant JM, 2010, TOXICOL SCI, V117, P4, DOI 10.1093/toxsci/kfq134
   Uhrbom L, 2004, NAT MED, V10, P1257, DOI 10.1038/nm1120
   Vonderheide RH, 2013, ONCOIMMUNOLOGY, V2, DOI 10.4161/onci.23033
   Weiss M, 2013, MEDIAT INFLAMM, V2013, DOI 10.1155/2013/245804
   Wiehagen KR, 2017, CANCER IMMUNOL RES, V5, P1109, DOI 10.1158/2326-6066.CIR-17-0258
   Yang L, 2017, J HEMATOL ONCOL, V10, DOI 10.1186/s13045-017-0430-2
   Yuan A, 2015, SCI REP-UK, V5, DOI 10.1038/srep14273
   Zhang Xia, 2008, Curr Protoc Immunol, VChapter 14, DOI 10.1002/0471142735.im1401s83
   Zheng YH, 2018, MOL MED REP, V17, P4449, DOI 10.3892/mmr.2018.8457
   Zhu SJ, 2013, MOL PHARMACEUT, V10, P3525, DOI 10.1021/mp400216r
NR 72
TC 68
Z9 70
U1 13
U2 50
PU NATURE PUBLISHING GROUP
PI LONDON
PA MACMILLAN BUILDING, 4 CRINAN ST, LONDON N1 9XW, ENGLAND
SN 2041-1723
J9 NAT COMMUN
JI Nat. Commun.
PD SEP 3
PY 2019
VL 10
AR 3974
DI 10.1038/s41467-019-11911-5
PG 16
WC Multidisciplinary Sciences
SC Science & Technology - Other Topics
GA IU6QZ
UT WOS:000483712100008
PM 31481662
OA DOAJ Gold, Green Published
DA 2021-05-03
ER

PT J
AU Zhang, L
   Zhou, JH
   Hu, LZ
   Han, X
   Zou, XW
   Chen, Q
   Chen, YG
   Liu, Z
   Wang, C
AF Zhang, Lin
   Zhou, Jinhua
   Hu, Lvzhong
   Han, Xiao
   Zou, Xinwei
   Chen, Qian
   Chen, Youguo
   Liu, Zhuang
   Wang, Chao
TI In Situ Formed Fibrin Scaffold with Cyclophosphamide to Synergize with
   Immune Checkpoint Blockade for Inhibition of Cancer Recurrence after
   Surgery
SO ADVANCED FUNCTIONAL MATERIALS
LA English
DT Article
DE cancer immunotherapy; chemoimmunotherapy; drug delivery; hydrogel
ID OVARIAN-CANCER; IMMUNOTHERAPY; CHEMOTHERAPY; BREAST; COMBINATION;
   EXPRESSION; THERAPY; LYMPHOCYTES; AGENTS; CELLS
AB Unsatisfied cytoreductive surgery predicts worse clinical outcomes. Previous studies have found that cyclophosphamide (CTX) is a rhythmic immune modulator that can target suppressive regulatory immune cells and meanwhile enhance effector cells. Here, a therapeutic scaffold is engineered based on a fibrin hydrogel to codeliver CTX and anti-PD-L1 antibody (aPDL1) for the prevention of cancer recurrence postsurgery. It is demonstrated that the sequential release of CTX and aPDL1 from the fibrin hydrogel can lead to selective depletion of regulatory T cells (Treg) in the residual tumor, which would then synergize the immune checkpoint blockade therapy. The therapeutic benefit is demonstrated in an orthotopic breast tumor and an orthotopic ovarian tumor model after incomplete resection of primary tumors. In this work, the strategy provides a clinically valuable option for preventing cancer recurrence postsurgery.
C1 [Zhang, Lin; Zhou, Jinhua; Hu, Lvzhong; Zou, Xinwei; Chen, Youguo] Soochow Univ, Affiliated Hosp 1, Dept Obstet & Gynecol, Suzhou 215006, Jiangsu, Peoples R China.
   [Han, Xiao; Chen, Qian; Liu, Zhuang; Wang, Chao] Soochow Univ, Inst Funct Nano & Soft Mat FUNSOM, Jiangsu Key Lab Carbon Based Funct Mat & Devices, Suzhou 215123, Jiangsu, Peoples R China.
RP Chen, YG (corresponding author), Soochow Univ, Affiliated Hosp 1, Dept Obstet & Gynecol, Suzhou 215006, Jiangsu, Peoples R China.; Liu, Z; Wang, C (corresponding author), Soochow Univ, Inst Funct Nano & Soft Mat FUNSOM, Jiangsu Key Lab Carbon Based Funct Mat & Devices, Suzhou 215123, Jiangsu, Peoples R China.
EM chenyouguo@suda.edu.cn; zliu@suda.edu.cn; cwang@suda.edu.cn
RI Liu, Zhuang/H-4352-2011; Chen, Qian/R-1324-2019; Wang, Chao/G-5951-2012
OI Liu, Zhuang/0000-0002-1629-1039; Chen, Qian/0000-0002-1487-5479; Wang,
   Chao/0000-0002-8054-3472
FU Soochow University; Program for Jiangsu Specially Appointed Professors;
   Collaborative Innovation Center of Suzhou Nano Science and Technology,
   the 111 Project; National Natural Science Foundation of ChinaNational
   Natural Science Foundation of China (NSFC) [31900988, 81772773,
   81672560, 81302275]; Natural Science Foundation of Jiangsu
   ProvinceNatural Science Foundation of Jiangsu Province [SBK2019040088];
   Jiangsu Province Six Talent Peaks Project [SWYY-110]; Jiangsu Provincial
   Medical Youth Talent [QNRC2016753]; Project of Jiangsu Provincial
   Maternal and Child Health Association [FYX201709]; Gusu Medical Talent
   Project [GSWS2019034]; Postgraduate Research & Practice Innovation
   Program of Jiangsu Province [SJCX18_0853]
FX This work was supported by grants from startup supports of Soochow
   University and the Program for Jiangsu Specially Appointed Professors to
   C.W. This work was partly supported by Collaborative Innovation Center
   of Suzhou Nano Science and Technology, the 111 Project. This work was
   also supported by National Natural Science Foundation of China (Nos.
   31900988, 81772773, 81672560, and 81302275), the Natural Science
   Foundation of Jiangsu Province (Grant No. SBK2019040088), and Jiangsu
   Province Six Talent Peaks Project (No. SWYY-110), Jiangsu Provincial
   Medical Youth Talent (No. QNRC2016753), the Project of Jiangsu
   Provincial Maternal and Child Health Association (No. FYX201709), and
   Gusu Medical Talent Project (No. GSWS2019034) and the Postgraduate
   Research & Practice Innovation Program of Jiangsu Province (No.
   SJCX18_0853).
CR Abiko K, 2015, BRIT J CANCER, V112, P1501, DOI 10.1038/bjc.2015.101
   Bracci L, 2014, CELL DEATH DIFFER, V21, P15, DOI 10.1038/cdd.2013.67
   Bray F, 2018, CA-CANCER J CLIN, V68, P394, DOI 10.3322/caac.21492
   Burstein HJ, 2016, J CLIN ONCOL, V34, P1689, DOI 10.1200/JCO.2015.65.9573
   Carey L, 2010, NAT REV CLIN ONCOL, V7, P683, DOI 10.1038/nrclinonc.2010.154
   Chalmers AW, 2018, J THORAC DIS, V10, P1198, DOI 10.21037/jtd.2018.01.160
   Chen Q, 2019, NAT NANOTECHNOL, V14, P89, DOI 10.1038/s41565-018-0319-4
   Chen Q, 2015, ADV MATER, V27, P903, DOI 10.1002/adma.201404308
   Chen YL, 2017, CANCER LETT, V400, P282, DOI 10.1016/j.canlet.2017.01.040
   Eid R. A., 2016, CANCER IMMUNOL RES, V4, P377
   Emens LA, 2015, CANCER IMMUNOL RES, V3, P436, DOI 10.1158/2326-6066.CIR-15-0064
   Fan Q, 2018, ADV FUNCT MATER, V28, DOI 10.1002/adfm.201802540
   Ferlay J, 2015, INT J CANCER, V136, pE359, DOI 10.1002/ijc.29210
   Ghiringhelli F, 2004, EUR J IMMUNOL, V34, P336, DOI 10.1002/eji.200324181
   GREENE MH, 1982, NEW ENGL J MED, V307, P1416, DOI 10.1056/NEJM198212023072302
   Hamanishi J, 2007, P NATL ACAD SCI USA, V104, P3360, DOI 10.1073/pnas.0611533104
   Han X, 2019, SCI ADV, V5, DOI 10.1126/sciadv.aaw6870
   Han X, 2019, J CONTROL RELEASE, V304, P233, DOI 10.1016/j.jconrel.2019.05.008
   Li F, 2017, ADV MATER, V29, DOI 10.1002/adma.201602432
   Lin H, 2018, J CLIN INVEST, V128, P805, DOI 10.1172/JCI96113
   Liu WM, 2010, BRIT J CANCER, V102, P115, DOI 10.1038/sj.bjc.6605465
   Losi P, 2013, ACTA BIOMATER, V9, P7814, DOI 10.1016/j.actbio.2013.04.019
   Lossos C, 2019, CANCER DISCOV, V9, P944, DOI 10.1158/2159-8290.CD-18-1393
   Lutsiak MEC, 2005, BLOOD, V105, P2862, DOI 10.1182/blood-2004-06-2410
   McGranahan N, 2016, SCIENCE, V351, P1463, DOI 10.1126/science.aaf1490
   Meng ZQ, 2019, ADV MATER, V31, DOI 10.1002/adma.201900927
   Miller KD, 2016, CA-CANCER J CLIN, V66, P271, DOI 10.3322/caac.21349
   Nars MS, 2013, INT J CANCER, V132, P2471, DOI 10.1002/ijc.27801
   Nieman KM, 2011, NAT MED, V17, P1498, DOI 10.1038/nm.2492
   Pauken KE, 2019, TRENDS IMMUNOL, V40, P511, DOI 10.1016/j.it.2019.04.002
   Pignata S, 2011, CANCER LETT, V303, P73, DOI 10.1016/j.canlet.2011.01.026
   Riley RS, 2019, NAT REV DRUG DISCOV, V18, P175, DOI 10.1038/s41573-018-0006-z
   Romano M, 2017, TRANSPL INT, V30, P745, DOI 10.1111/tri.12909
   Sagiv-Barfi I, 2015, P NATL ACAD SCI USA, V112, pE966, DOI 10.1073/pnas.1500712112
   Sanmamed MF, 2018, CELL, V175, P313, DOI 10.1016/j.cell.2018.09.035
   Schiavoni G, 2011, CANCER RES, V71, P768, DOI 10.1158/0008-5472.CAN-10-2788
   Sevko A, 2013, J INVEST DERMATOL, V133, P1610, DOI 10.1038/jid.2012.444
   Stephan SB, 2015, NAT BIOTECHNOL, V33, P97, DOI 10.1038/nbt.3104
   Strnad V, 2016, LANCET, V387, P229, DOI 10.1016/S0140-6736(15)00471-7
   Tongu M, 2010, CANCER IMMUNOL IMMUN, V59, P769, DOI 10.1007/s00262-009-0797-1
   Wang C, 2018, SCI TRANSL MED, V10, DOI 10.1126/scitranslmed.aan3682
   Wang C, 2014, ADV MATER, V26, P8154, DOI 10.1002/adma.201402996
   Wang H, 2018, NAT MATER, V17, P761, DOI 10.1038/s41563-018-0147-9
   Wang TT, 2018, NAT COMMUN, V9, DOI 10.1038/s41467-018-03915-4
   Zhang P, 2008, MOL IMMUNOL, V45, P1470, DOI 10.1016/j.molimm.2007.08.013
NR 45
TC 11
Z9 11
U1 21
U2 122
PU WILEY-V C H VERLAG GMBH
PI WEINHEIM
PA POSTFACH 101161, 69451 WEINHEIM, GERMANY
SN 1616-301X
EI 1616-3028
J9 ADV FUNCT MATER
JI Adv. Funct. Mater.
PD FEB 12
PY 2020
VL 30
IS 7
AR 1906922
DI 10.1002/adfm.201906922
EA DEC 2019
PG 12
WC Chemistry, Multidisciplinary; Chemistry, Physical; Nanoscience &
   Nanotechnology; Materials Science, Multidisciplinary; Physics, Applied;
   Physics, Condensed Matter
SC Chemistry; Science & Technology - Other Topics; Materials Science;
   Physics
GA LP1HG
UT WOS:000503112500001
DA 2021-05-03
ER

PT J
AU Chen, YL
   Lin, HW
   Chien, CL
   Lai, YL
   Sun, WZ
   Chen, CA
   Cheng, WF
AF Chen, Yu-Li
   Lin, Han-Wei
   Chien, Chung-Liang
   Lai, Yen-Ling
   Sun, Wei-Zen
   Chen, Chi-An
   Cheng, Wen-Fang
TI BTLA blockade enhances Cancer therapy by inhibiting IL-6/IL-10-induced
   CD19(high) B lymphocytes
SO JOURNAL FOR IMMUNOTHERAPY OF CANCER
LA English
DT Article
DE Cytokine; BTLA; Prognosis; BTLA(+)CD19(hi) B lymphocyte; Cancer
   immunotherapy
ID T-CELLS; OVARIAN-CANCER; EXPRESSION; RECEPTOR; IMMUNOTHERAPY;
   CHEMOTHERAPY; ANTI-PD-1; SURVIVAL; SAFETY; CTLA-4
AB Background The standard treatment for epithelial ovarian carcinoma (EOC) is surgery followed by platinum/paclitaxel-based chemotherapy, but the overall survival rate is poor. The purpose of this study was to investigate the therapeutic potential of chemotherapy combined with inhibition of B and T lymphocyte attenuator (BTLA) for clinical use to treat EOC. Methods Initially, we evaluated the potential application of chemotherapy combined with anti-BTLA antibody in an animal model. We then analyzed the distribution and regulation of BTLA expression on immunocytes in vitro. Finally, we examined the correlation between BTLA expression levels in cancerous tissues and prognosis in 254 EOC cases. Results The combination of chemotherapy and anti-BTLA antibody for inhibiting BTLA significantly reduced peritoneal tumor volume and extended survival in tumor-bearing mice. In addition, BTLA could be identified mostly on B lymphocytes, especially on CD19(hi) B cells, rather than on T lymphocytes and natural killer cells. Under regulation of interleukins 6 and 10, more BTLA(+)CD19(hi) B lymphocytes could be induced through AKT and STAT3 signaling pathways. Detectable BTLA expression in ovarian cancerous tissues was associated with worse disease-free and overall survivals of EOC patients. Conclusions BTLA detected in cancerous tissues can predict poor outcome of EOC patients. Inhibition of BTLA combined with chemotherapy can elevate immune activation and generate potent anti-tumor effects. Thus, the combination of chemotherapy and anti-BTLA antibody may hold potential clinical application for the treatment of EOC patients.
C1 [Chen, Yu-Li; Lai, Yen-Ling; Chen, Chi-An; Cheng, Wen-Fang] Natl Taiwan Univ, Coll Med, Dept Obstet & Gynecol, Taipei 100, Taiwan.
   [Lin, Han-Wei; Cheng, Wen-Fang] Natl Taiwan Univ, Grad Inst Oncol, Taipei, Taiwan.
   [Chien, Chung-Liang] Natl Taiwan Univ, Grad Inst Anat & Cell Biol, Taipei, Taiwan.
   [Sun, Wei-Zen] Natl Taiwan Univ, Dept Anesthesiol, Taipei, Taiwan.
   [Sun, Wei-Zen; Cheng, Wen-Fang] Natl Taiwan Univ, Coll Med, Grad Inst Clin Med, Taipei, Taiwan.
RP Chen, CA; Cheng, WF (corresponding author), Natl Taiwan Univ, Coll Med, Dept Obstet & Gynecol, Taipei 100, Taiwan.; Cheng, WF (corresponding author), Natl Taiwan Univ, Grad Inst Oncol, Taipei, Taiwan.; Cheng, WF (corresponding author), Natl Taiwan Univ, Coll Med, Grad Inst Clin Med, Taipei, Taiwan.
EM chianchen@ntu.edu.tw; wenfangcheng@yahoo.com
FU Ministry of Science and Technology of TaiwanMinistry of Science and
   Technology, Taiwan [MOST 107-2314-B-002-159, 107-2314-B-002-155-MY3];
   National Taiwan University HospitalNational Taiwan University [NTUH
   107-N3976, 108-N4144]
FX This study was also supported by grants from the Ministry of Science and
   Technology of Taiwan [MOST 107-2314-B-002-159 and
   107-2314-B-002-155-MY3] and National Taiwan University Hospital [NTUH
   107-N3976 and 108-N4144].
CR Apetoh L, 2015, ANN ONCOL, V26, P1813, DOI 10.1093/annonc/mdv209
   Aston WJ, 2017, BMC CANCER, V17, DOI 10.1186/s12885-017-3677-7
   Cannistra SA, 2004, NEW ENGL J MED, V351, P2519, DOI 10.1056/NEJMra041842
   Chen O, 2017, SCI REP-UK, V7, DOI 10.1038/s41598-017-14072-x
   Chen YL, 2018, CANCER LETT, V425, P152, DOI 10.1016/j.canlet.2018.03.032
   Chen YL, 2017, CANCER LETT, V400, P282, DOI 10.1016/j.canlet.2017.01.040
   Chen YL, 2015, ENDOCR-RELAT CANCER, V22, P703, DOI 10.1530/ERC-15-0145
   Chen YL, 2012, PLOS ONE, V7, DOI 10.1371/journal.pone.0047190
   Chen YL, 2012, MOL ONCOL, V6, P360, DOI 10.1016/j.molonc.2011.11.010
   Curiel TJ, 2004, NAT MED, V10, P942, DOI 10.1038/nm1093
   Dai M, 2015, CLIN CANCER RES, V21, P1127, DOI 10.1158/1078-0432.CCR-14-1339
   Galluzzi L, 2015, CANCER CELL, V28, P690, DOI 10.1016/j.ccell.2015.10.012
   Gotwals P, 2017, NAT REV CANCER, V17, P286, DOI 10.1038/nrc.2017.17
   Gu LH, 2017, PLOS ONE, V12, DOI 10.1371/journal.pone.0182692
   Hamanishi J, 2007, P NATL ACAD SCI USA, V104, P3360, DOI 10.1073/pnas.0611533104
   Hamid O, 2013, NEW ENGL J MED, V369, P134, DOI 10.1056/NEJMoa1305133
   Han P, 2004, J IMMUNOL, V172, P5931, DOI 10.4049/jimmunol.172.10.5931
   Hanahan D, 2011, CELL, V144, P646, DOI 10.1016/j.cell.2011.02.013
   Hodi FS, 2010, NEW ENGL J MED, V363, P711, DOI 10.1056/NEJMoa1003466
   Hurchla MA, 2005, J IMMUNOL, V174, P3377, DOI 10.4049/jimmunol.174.6.3377
   Imai Y, 2018, ONCOL LETT, V15, P6457, DOI 10.3892/ol.2018.8101
   Iwata A, 2010, J IMMUNOL, V184, P127, DOI 10.4049/jimmunol.0900389
   Jemal A, 2011, CA-CANCER J CLIN, V61, P69, DOI [10.3322/caac.20107, 10.3322/caac.20115]
   Kim A, 2012, J EXP CLIN CANC RES, V31, DOI 10.1186/1756-9966-31-14
   Livak KJ, 2001, METHODS, V25, P402, DOI 10.1006/meth.2001.1262
   Murphy TL, 2010, ANNU REV IMMUNOL, V28, P389, DOI 10.1146/annurev-immunol-030409-101202
   Nakagomi D, 2013, J INVEST DERMATOL, V133, P702, DOI 10.1038/jid.2012.396
   Ngiow SF, 2015, CANCER RES, V75, P3800, DOI 10.1158/0008-5472.CAN-15-1082
   Palucka AK, 2016, CELL, V164, P1233, DOI 10.1016/j.cell.2016.01.049
   Pardoll DM, 2012, NAT REV CANCER, V12, P252, DOI 10.1038/nrc3239
   Park BV, 2016, CANCER DISCOV, V6, P1366, DOI 10.1158/2159-8290.CD-15-1347
   Paulsen EE, 2017, CANCER IMMUNOL IMMUN, V66, P1449, DOI 10.1007/s00262-017-2039-2
   Prat J, 2014, INT J GYNECOL OBSTET, V124, P1, DOI 10.1016/j.ijgo.2013.10.001
   Quail DF, 2013, NAT MED, V19, P1423, DOI 10.1038/nm.3394
   Schreiber RD, 2011, SCIENCE, V331, P1565, DOI 10.1126/science.1203486
   Steinberg MW, 2008, J EXP MED, V205, P1463, DOI 10.1084/jem.20071160
   Sun NY, 2019, CANCER LETT, V444, P20, DOI 10.1016/j.canlet.2018.11.039
   Sun ZJ, 2015, CANCER RES, V75, P1635, DOI 10.1158/0008-5472.CAN-14-3016
   Tao R, 2005, J IMMUNOL, V175, P5774, DOI 10.4049/jimmunol.175.9.5774
   Topalian SL, 2012, NEW ENGL J MED, V366, P2443, DOI 10.1056/NEJMoa1200690
   Treanor B, 2012, IMMUNOLOGY, V136, P21, DOI 10.1111/j.1365-2567.2012.03564.x
   van Zyl B, 2018, ENDOCR-RELAT CANCER, V25, pR303, DOI 10.1530/ERC-17-0336
   Vendel AC, 2009, J IMMUNOL, V182, P1509, DOI 10.4049/jimmunol.182.3.1509
   Watanabe N, 2003, NAT IMMUNOL, V4, P670, DOI 10.1038/ni944
   Yan YY, 2018, FRONT IMMUNOL, V9, DOI 10.3389/fimmu.2018.01739
   Yu XP, 2019, FRONT IMMUNOL, V10, DOI 10.3389/fimmu.2019.00617
   Zhang L, 2003, NEW ENGL J MED, V348, P203, DOI 10.1056/NEJMoa020177
   Zhang XL, 2012, P NATL ACAD SCI USA, V109, P9623, DOI 10.1073/pnas.1121606109
   Zhu Q, 2017, ONCOIMMUNOLOGY, V6, DOI 10.1080/2162402X.2017.1312240
   Zitvogel L, 2013, IMMUNITY, V39, P74, DOI 10.1016/j.immuni.2013.06.014
NR 50
TC 12
Z9 13
U1 1
U2 5
PU BMJ PUBLISHING GROUP
PI LONDON
PA BRITISH MED ASSOC HOUSE, TAVISTOCK SQUARE, LONDON WC1H 9JR, ENGLAND
EI 2051-1426
J9 J IMMUNOTHER CANCER
JI J. Immunother. Cancer
PD NOV 21
PY 2019
VL 7
IS 1
AR 313
DI 10.1186/s40425-019-0744-4
PG 14
WC Oncology; Immunology
SC Oncology; Immunology
GA JU3XQ
UT WOS:000501612400009
PM 31753019
OA DOAJ Gold, Green Published
DA 2021-05-03
ER

PT J
AU Al-Khadairi, G
   Naik, A
   Thomas, R
   Al-Sulaiti, B
   Rizly, S
   Decock, J
AF Al-Khadairi, Ghaneya
   Naik, Adviti
   Thomas, Remy
   Al-Sulaiti, Boshra
   Rizly, Shaheen
   Decock, Julie
TI PRAME promotes epithelial-to-mesenchymal transition in triple negative
   breast cancer
SO JOURNAL OF TRANSLATIONAL MEDICINE
LA English
DT Article
DE PRAME; PReferentially Antigen expressed in Melanoma; Triple negative
   breast cancer; Migration; Invasion; Epithelial-to-mesenchymal transition
ID PREFERENTIALLY EXPRESSED ANTIGEN; INTERLEUKIN-1 RECEPTOR ANTAGONIST;
   BONE MORPHOGENETIC PROTEIN-7; ACUTE MYELOID-LEUKEMIA; GENE-EXPRESSION;
   MELANOMA; HYPOMETHYLATION; IMMUNOTHERAPY; PROLIFERATION; METASTASIS
AB BackgroundThe triple negative breast cancer (TNBC) paradox marks a major challenge in the treatment-decision making process. TNBC patients generally respond better to neoadjuvant chemotherapy compared to other breast cancer patients; however, they have a substantial higher risk of disease recurrence. We evaluated the expression of the tumor-associated antigen PReferentially Antigen expressed in MElanoma (PRAME) as a prognostic biomarker in breast cancer and explored its role in cell migration and invasion, key hallmarks of progressive and metastatic disease.MethodsTCGA and GTeX datasets were interrogated to assess the expression of PRAME in relation to overall and disease-free survival. The role of PRAME in cell migration and invasion was investigated using gain- and loss-of-function TNBC cell line models.ResultsWe show that PRAME promotes migration and invasion of TNBC cells through changes in expression of E-cadherin, N-cadherin, vimentin and ZEB1, core markers of an epithelial-to-mesenchymal transition. Mechanistic analysis of PRAME-overexpressing cells showed an upregulation of 11 genes (SNAI1, TCF4, TWIST1, FOXC2, IL1RN, MMP2, SOX10, WNT11, MMP3, PDGFRB, and JAG1) and downregulation of 2 genes (BMP7 and TSPAN13). Gene ontology analyses revealed enrichment of genes that are dysregulated in ovarian and esophageal cancer and are involved in transcription and apoptosis. In line with this, interrogation of TCGA and GTEx data demonstrated an increased PRAME expression in ovarian and esophageal tumor tissues in addition to breast tumors where it is associated with worse survival.ConclusionsOur findings indicate that PRAME plays a tumor-promoting role in triple negative breast cancer by increasing cancer cell motility through EMT-gene reprogramming. Therefore, PRAME could serve as a prognostic biomarker and/or therapeutic target in TNBC.
C1 [Al-Khadairi, Ghaneya; Decock, Julie] HBKU, CHLS, Doha, Qatar.
   [Naik, Adviti; Thomas, Remy; Al-Sulaiti, Boshra; Rizly, Shaheen; Decock, Julie] Qatar Fdn, Canc Res Ctr, QBRI, Doha, Qatar.
RP Decock, J (corresponding author), HBKU, CHLS, Doha, Qatar.
EM GhaAlKhadairi@hbku.edu.qa; jdecock@hbku.edu.qa
RI ; Decock, Julie/A-1453-2010
OI Naik, Adviti/0000-0001-5147-3869; Decock, Julie/0000-0002-4409-100X;
   AlSulaiti, Boshra/0000-0003-2650-7080
FU Qatar Biomedical Research Institute [VR80, VR94]; Qatar Foundation
FX This work was supported by the Qatar Biomedical Research Institute
   (Grant ID #VR80 and #VR94), Qatar Foundation.
CR Abdelmalak CA, 2014, CLIN LAB, V60, P55, DOI 10.7754/Clin.Lab.2013.121137
   [Anonymous], 2003, WORLD CANC REPORT 20
   Bray F, 2013, INT J CANCER, V132, P1133, DOI 10.1002/ijc.27711
   Buijs JT, 2007, CANCER RES, V67, P8742, DOI 10.1158/0008-5472.CAN-06-2490
   Cimino-Mathews A, 2013, HUM PATHOL, V44, P959, DOI 10.1016/j.humpath.2012.09.005
   De Carvalho DD, 2013, CURR MOL MED, V13, P296
   Doolan P, 2008, BREAST CANCER RES TR, V109, P359, DOI 10.1007/s10549-007-9643-3
   Dravis C, 2015, CELL REP, V12, P2035, DOI 10.1016/j.celrep.2015.08.040
   Epping MT, 2008, BRIT J CANCER, V99, P398, DOI 10.1038/sj.bjc.6604494
   Epping MT, 2006, CANCER RES, V66, P10639, DOI 10.1158/0008-5472.CAN-06-2522
   Epping MT, 2005, CELL, V122, P835, DOI 10.1016/j.cell.2005.07.003
   Field MG, 2016, CLIN CANCER RES, V22, P1234, DOI 10.1158/1078-0432.CCR-15-2071
   Fujiwaki R, 2003, GYNECOL ONCOL, V89, P77, DOI 10.1016/S0090-8258(02)00154-3
   Gezgin G, 2017, JAMA OPHTHALMOL, V135, P541, DOI 10.1001/jamaophthalmol.2017.0729
   Greiner J, 2006, BLOOD, V108, P4109, DOI 10.1182/blood-2006-01-023127
   Gutierrez-Cosio S, 2012, LEUKEMIA RES, V36, P895, DOI 10.1016/j.leukres.2012.02.030
   Huang H, 2007, J CANCER RES CLIN, V133, P761, DOI 10.1007/s00432-007-0221-1
   Huang HY, 2005, CLIN CANCER RES, V11, P4357, DOI 10.1158/1078-0432.CCR-04-2107
   Huang Q, 2016, PLOS ONE, V11, DOI 10.1371/journal.pone.0149640
   Iizuka N, 1999, CANCER LETT, V142, P179, DOI 10.1016/S0304-3835(99)00162-7
   Ikeda H, 1997, IMMUNITY, V6, P199, DOI 10.1016/S1074-7613(00)80426-4
   Kewitz S, 2013, PLOS ONE, V8, DOI 10.1371/journal.pone.0055897
   Lamouille S, 2014, NAT REV MOL CELL BIO, V15, P178, DOI 10.1038/nrm3758
   Lee YK, 2017, CANCER LETT, V403, P144, DOI 10.1016/j.canlet.2017.06.015
   Lehmann BD, 2011, J CLIN INVEST, V121, P2750, DOI 10.1172/JCI45014
   Lerut E, 2015, INT J CLIN EXP PATHO, V8, P9522
   Li D, 2014, FRONT ONCOL, V4, DOI 10.3389/fonc.2014.00254
   Liu ZX, 2018, TRANSL ONCOL, V11, P311, DOI 10.1016/j.tranon.2018.01.011
   Mani SA, 2007, P NATL ACAD SCI USA, V104, P10069, DOI 10.1073/pnas.0703900104
   Masuda H, 2013, CLIN CANCER RES, V19, P5533, DOI 10.1158/1078-0432.CCR-13-0799
   Mori H, 2016, SCI REP-UK, V6, DOI 10.1038/srep21520
   Nistico P, 2012, CSH PERSPECT BIOL, V4, DOI 10.1101/cshperspect.a011908
   Ortmann CA, 2008, ANN HEMATOL, V87, P809, DOI 10.1007/s00277-008-0514-8
   Oyama K, 2017, GASTROINTEST TUMORS, V3, P128, DOI 10.1159/000448137
   Perou CM, 2000, NATURE, V406, P747, DOI 10.1038/35021093
   Reedijk M, 2008, BREAST CANCER RES TR, V111, P439, DOI 10.1007/s10549-007-9805-3
   Roszik J, 2017, CLIN SARCOMA RES, V7, DOI 10.1186/s13569-017-0077-3
   Sanchez-Tillo E, 2011, P NATL ACAD SCI USA, V108, P19204, DOI 10.1073/pnas.1108977108
   Schenk T, 2007, GENE CHROMOSOME CANC, V46, P796, DOI 10.1002/gcc.20465
   Siebenkas C, 2017, PLOS ONE, V12, DOI 10.1371/journal.pone.0179501
   Sorlie T, 2001, P NATL ACAD SCI USA, V98, P10869, DOI 10.1073/pnas.191367098
   Sun ZW, 2016, GENE, V594, P160, DOI 10.1016/j.gene.2016.09.016
   Szczepanski MJ, 2013, BIOMARK MED, V7, P575, DOI 10.2217/bmm.13.68
   Szczepanski MJ, 2013, ORAL ONCOL, V49, P144, DOI 10.1016/j.oraloncology.2012.08.005
   Tajeddine N, 2005, CANCER RES, V65, P7348, DOI 10.1158/0008-5472.CAN-04-4011
   Tan PX, 2012, BIOCHEM BIOPH RES CO, V419, P801, DOI 10.1016/j.bbrc.2012.02.110
   Tanaka N, 2011, LEUKEMIA RES, V35, P1219, DOI 10.1016/j.leukres.2011.04.005
   Tang ZF, 2017, NUCLEIC ACIDS RES, V45, pW98, DOI 10.1093/nar/gkx247
   Thomas R, 2018, FRONT IMMUNOL, V9, DOI 10.3389/fimmu.2018.00947
   Thongprasert S, 2016, LUNG CANCER, V101, P137, DOI 10.1016/j.lungcan.2016.09.006
   Tong CWS, 2018, FRONT ONCOL, V8, DOI 10.3389/fonc.2018.00227
   Wadelin F, 2010, MOL CANCER, V9, DOI 10.1186/1476-4598-9-226
   Warnecke-Eberz U, 2016, TUMOR BIOL, V37, P6349, DOI 10.1007/s13277-015-4400-4
   Ying XX, 2015, CELL PHYSIOL BIOCHEM, V37, P1271, DOI 10.1159/000430249
   Yuan N, 2014, MOL CLIN ONCOL, V2, P245, DOI 10.3892/mco.2013.230
   Zhan T, 2017, ONCOGENE, V36, P1461, DOI 10.1038/onc.2016.304
   Zhu HZ, 2018, CELL PHYSIOL BIOCHEM, V45, P1121, DOI 10.1159/000487353
NR 57
TC 10
Z9 12
U1 2
U2 3
PU BMC
PI LONDON
PA CAMPUS, 4 CRINAN ST, LONDON N1 9XW, ENGLAND
SN 1479-5876
J9 J TRANSL MED
JI J. Transl. Med.
PD JAN 3
PY 2019
VL 17
AR 9
DI 10.1186/s12967-018-1757-3
PG 14
WC Medicine, Research & Experimental
SC Research & Experimental Medicine
GA HG5UB
UT WOS:000455043400004
PM 30602372
OA DOAJ Gold, Green Published
DA 2021-05-03
ER

PT J
AU Yim, GW
   Suh, DH
   Kim, JW
   Kim, SC
   Kim, YT
AF Yim, Ga Won
   Suh, Dong Hoon
   Kim, Jae-Weon
   Kim, Seung Cheol
   Kim, Young Tae
TI The 34th Annual Meeting of the Korean Society of Gynecologic Oncology
   2019: meeting report
SO JOURNAL OF GYNECOLOGIC ONCOLOGY
LA English
DT Article
DE Uterine Cervical Neoplasms; Ovarian Neoplasms; Endometrial Neoplasms;
   Molecular Targeted Therapy; Immunotherapy
ID PRIMARY SURGERY; OVARIAN-CANCER; MAINTENANCE THERAPY; ENDOMETRIAL
   CANCER; CERVICAL-CANCER; DOUBLE-BLIND; OPEN-LABEL; PHASE-II; CARCINOMA;
   RECURRENT
AB The 34th Annual Meeting of Korean Society of Gynecologic Oncology (KSGO) was held in Busan, Korea from 26 to 27 April. Around 460 Korean and international clinicians gathered in Busan to share and discuss their latest work and key issues of gynecologic oncologic research and treatment. The scope of this meeting included recent clinical trials and updates in gynecologic oncology, advances in ovarian cancer treatment, targeted therapy and immunotherapy in gynecologic cancer, management of hereditary gynecologic cancer, and newly revised staging of cervical cancer. As expected, the ongoing debate regarding the recent clinical trial on minimally invasive surgery for early-stage cervical cancer was addressed throughout the congress and the initial outline of the KSGO position statement was open for discussion. The meeting was an opportunity for all participants to come together and explore scientific insights of gynecologic cancer.
C1 [Yim, Ga Won; Kim, Jae-Weon] Seoul Natl Univ, Dept Obstet & Gynecol, Coll Med, Seoul, South Korea.
   [Suh, Dong Hoon] Seoul Natl Univ, Dept Obstet & Gynecol, Bundang Hosp, Seongnam, South Korea.
   [Kim, Seung Cheol] Ewha Womans Univ, Dept Obstet & Gynecol, Coll Med, Seoul, South Korea.
   [Kim, Young Tae] Yonsei Univ, Dept Obstet & Gynecol, Coll Med, 50-1 Yonsei Ro, Seoul 03722, South Korea.
RP Kim, YT (corresponding author), Yonsei Univ, Dept Obstet & Gynecol, Coll Med, 50-1 Yonsei Ro, Seoul 03722, South Korea.
EM ytkchoi@yuhs.ac
OI Kim, Jae-Weon/0000-0003-1835-9436; Kim, Young Tae/0000-0002-7347-1052;
   Yim, Ga Won/0000-0003-4001-7547; Kim, Seung-Cheol/0000-0002-5000-9914
CR Aghajanian C, 2018, GYNECOL ONCOL, V150, P274, DOI 10.1016/j.ygyno.2018.05.018
   Alvarez EA, 2013, GYNECOL ONCOL, V129, P22, DOI 10.1016/j.ygyno.2012.12.022
   Bregar A, 2019, GYNECOL ONCOL, V152, P568, DOI 10.1016/j.ygyno.2018.12.012
   British Gynaecological Cancer Society, 2018, SURG TREATM CERV CAN
   Chen JLY, 2014, ACTA OBSTET GYN SCAN, V93, P661, DOI 10.1111/aogs.12383
   Chesnais M, 2017, PLOS ONE, V12, DOI 10.1371/journal.pone.0187245
   Childers CP, 2017, J CLIN ONCOL, V35, P3800, DOI 10.1200/JCO.2017.73.6314
   Chiva L, 2019, NEW ENGL J MED, V380, P793, DOI 10.1056/NEJMc1816590
   Choi MC, 2016, J GYNECOL ONCOL, V27, DOI 10.3802/jgo.2016.27.e36
   Chung HC, 2019, J CLIN ONCOL
   Coleman RL, 2017, LANCET, V390, P1949, DOI 10.1016/S0140-6736(17)32440-6
   Ebina Y, 2019, INT J CLIN ONCOL, V24, P1, DOI 10.1007/s10147-018-1351-y
   Fader AN, 2018, NEW ENGL J MED, V379, P1955, DOI 10.1056/NEJMe1814034
   Hampel H, 2015, GENET MED, V17, P70, DOI 10.1038/gim.2014.147
   Hillemanns P, 2019, GEBURTSH FRAUENHEILK, V79, P145, DOI 10.1055/a-0824-7929
   Jenner ZB, 2016, FUTURE ONCOL, V12, P1439, DOI 10.2217/fon-2016-0002
   Jones S, 2010, SCIENCE, V330, P228, DOI 10.1126/science.1196333
   Karlsen MA, 2016, TUMOR BIOL, V37, P12619, DOI 10.1007/s13277-016-5166-z
   Kehoe S, 2015, LANCET, V386, P249, DOI 10.1016/S0140-6736(14)62223-6
   Kim SI, 2019, GYNECOL ONCOL, V153, P3, DOI 10.1016/j.ygyno.2019.01.008
   Kimmig R, 2018, J GYNECOL ONCOL, V29, DOI 10.3802/jgo.2018.29.e75
   Kojima A, 2007, AM J SURG PATHOL, V31, P664, DOI 10.1097/01.pas.0000213434.91868.b0
   Kojima A, 2018, INT J GYNECOL CANCER, V28, P99, DOI 10.1097/IGC.0000000000001145
   Kondrashova O, 2018, NAT COMMUN, V9, DOI 10.1038/s41467-018-05564-z
   Kong TW, 2016, GYNECOL ONCOL, V142, P109, DOI 10.1016/j.ygyno.2016.05.010
   Kunisaki C, 2006, ANN SURG ONCOL, V13, P836, DOI 10.1245/ASO.2006.03.077
   Kwak EL, 2015, J CLIN ONCOL, V33, DOI 10.1200/jco.2015.33.15_suppl.tps3087
   Lee CL, 2019, TAIWAN J OBSTET GYNE, V58, P306, DOI 10.1016/j.tjog.2019.02.005
   Lee JM, 2017, J CLIN ONCOL, V35, P2193, DOI 10.1200/JCO.2016.72.1340
   Leitao MM, 2019, GYNECOL ONCOL, V153, P1, DOI 10.1016/j.ygyno.2019.03.009
   Liu JF, 2019, ANN ONCOL
   Matanes E, 2019, J OBSTET GYNAECOL CA, V41, P450, DOI 10.1016/j.jogc.2018.09.013
   Matsuo K, 2019, GYNECOL ONCOL, V152, P87, DOI 10.1016/j.ygyno.2018.10.026
   Melamed A, 2018, NEW ENGL J MED, V379, P1905, DOI 10.1056/NEJMoa1804923
   Mirza MR, 2016, NEW ENGL J MED, V375, P2154, DOI 10.1056/NEJMoa1611310
   Moore K, 2018, NEW ENGL J MED, V379, P2495, DOI 10.1056/NEJMoa1810858
   Nakamura A, 2019, MED MOL MORPHOL, V52, P52, DOI 10.1007/s00795-018-0202-2
   Nishio S, 2019, GYNECOL ONCOL, V153, P13, DOI 10.1016/j.ygyno.2019.01.022
   Ott PA, 2017, J CLIN ONCOL, V35, P2535, DOI 10.1200/JCO.2017.72.5952
   Oza AM, 2011, J CLIN ONCOL, V29, P3278, DOI 10.1200/JCO.2010.34.1578
   Pandharipande PV, 2009, AM J ROENTGENOL, V192, P802, DOI 10.2214/AJR.08.1224
   Pearce CL, 2012, LANCET ONCOL, V13, P385, DOI 10.1016/S1470-2045(11)70404-1
   Pennington KP, 2019, J NATL COMPR CANC NE, V17, P86, DOI 10.6004/jnccn.2018.7263
   Pujade-Lauraine E, 2017, LANCET ONCOL, V18, P1274, DOI 10.1016/S1470-2045(17)30469-2
   Ramirez PT, 2018, NEW ENGL J MED, V379, P1895, DOI 10.1056/NEJMoa1806395
   Rauh-Hain JA, 2013, GYNECOL ONCOL, V129, P63, DOI 10.1016/j.ygyno.2013.01.009
   So MK, 2019, BREAST CANC
   Swisher EM, 2017, LANCET ONCOL, V18, P75, DOI [10.1016/s1470-2045(16)30559-9, 10.1016/S1470-2045(16)30559-9]
   Tjalma WAA, 2018, EUR J OBSTET GYN R B, V229, P195, DOI 10.1016/j.ejogrb.2018.07.027
NR 49
TC 4
Z9 4
U1 1
U2 4
PU KOREAN SOC GYNECOLOGY ONCOLOGY & COLPOSCOPY
PI SEOUL
PA 102-HO, 55-5, NONHYEON-DONG, GANGNAM-GU, SEOUL, 135-010, SOUTH KOREA
SN 2005-0380
EI 2005-0399
J9 J GYNECOL ONCOL
JI J. Gynecol. Oncol.
PD JUL
PY 2019
VL 30
IS 4
AR e91
DI 10.3802/jgo.2019.30.e91
PG 17
WC Oncology; Obstetrics & Gynecology
SC Oncology; Obstetrics & Gynecology
GA IA2GC
UT WOS:000469378600019
PM 31140217
OA Green Published
DA 2021-05-03
ER

PT J
AU Green, DS
   Husain, SR
   Johnson, CL
   Sato, Y
   Han, J
   Joshi, B
   Hewitt, SM
   Puri, RK
   Zoon, KC
AF Green, Daniel S.
   Husain, Syed R.
   Johnson, Chase L.
   Sato, Yuki
   Han, Jing
   Joshi, Bharat
   Hewitt, Stephen M.
   Puri, Raj K.
   Zoon, Kathryn C.
TI Combination immunotherapy with IL-4 Pseudomonas exotoxin and IFN-alpha
   and IFN-gamma mediate antitumor effects in vitro and in a mouse model of
   human ovarian cancer
SO IMMUNOTHERAPY
LA English
DT Article
DE antitumor; combination immunotherapy; IL-4-PE; interferons; ovarian
   cancer
ID CELL-LINES; CARCINOMA CELLS; FUSION PROTEIN; INTERLEUKIN-4; RECEPTOR;
   INTERFERONS; EXPRESS; PACLITAXEL
AB Aim: We have shown that IL-4 fused to Pseudomonas exotoxin (IL-4-PE) is cytotoxic to ovarian cancer cell lines. The antineoplastic properties of IFN-alpha, IFN-gamma and IL-4-PE have been studied and showed some promise in the clinical trials. Here, we investigated whether the combination of IL-4-PE, IFN-alpha and IFN-gamma will result in increased ovarian cancer cell death in vitro and in vivo. Materials & Methods: Ovarian cancer cells were tested in vitro to analyze the cytotoxic effects of IL-4-PE, IFN-alpha and IFN-gamma, and the combination of all three. Tumor-bearing xenograft mice were treated with the combination of IL-4-PE, IFN-alpha and IFN-gamma to monitor their overall survival. The JAK/STAT phosphorylation signaling pathways were studied to delineate the mechanism of synergistic antitumor activity. Results: The combination of IL-4-PE with IFN-alpha and IFN-gamma resulted in increased ovarian cancer cell death in vitro and in vivo. Mechanistically, the synergistic antitumor effect was dependent on interferon signaling, but not IL-4-PE signaling as determined by signaling specific chemical inhibitors. The combination therapy induced the activation of critical mediators of apoptosis. Conclusion: The combination of IL-4-PE with interferons increased overall survival of mice with human ovarian cancer xenograft. These data suggest that this novel combination could provide a unique approach to treating ovarian cancer.
C1 [Green, Daniel S.; Johnson, Chase L.; Zoon, Kathryn C.] NIAID, Cytokine Biol Sect, Div Intramural Res, NIH, Bethesda, MD 20814 USA.
   [Husain, Syed R.; Sato, Yuki; Han, Jing; Joshi, Bharat; Puri, Raj K.] US FDA, Tumor Vaccines & Biotechnol Branch, Div Cellular & Gene Therapies, Ctr Biol Evaluat & Res, Silver Spring, MD 20993 USA.
   [Green, Daniel S.] NCI, Translat Genom Sect, Womens Malignancy Branch, Ctr Canc Res,NIH, Bethesda, MD 20814 USA.
   [Zoon, Kathryn C.] NIAID, Lab Infect Dis, NIH, Bethesda, MD 20814 USA.
   [Hewitt, Stephen M.] NCI, Expt Pathol Lab, Pathol Lab, Ctr Canc Res,NIH, Bethesda, MD 20814 USA.
RP Zoon, KC (corresponding author), NIAID, Cytokine Biol Sect, Div Intramural Res, NIH, Bethesda, MD 20814 USA.; Puri, RK (corresponding author), US FDA, Tumor Vaccines & Biotechnol Branch, Div Cellular & Gene Therapies, Ctr Biol Evaluat & Res, Silver Spring, MD 20993 USA.; Zoon, KC (corresponding author), NIAID, Lab Infect Dis, NIH, Bethesda, MD 20814 USA.
EM raj.puri@fda.hhs.gov; kzoon@niaid.nih.gov
FU NIAIDUnited States Department of Health & Human ServicesNational
   Institutes of Health (NIH) - USANIH National Institute of Allergy &
   Infectious Diseases (NIAID); NIHUnited States Department of Health &
   Human ServicesNational Institutes of Health (NIH) - USA
FX This work was partially funded by the NIAID intramural research program.
   The study was NIH funded. The authors have no other relevant
   affiliationsor financial involvement with any organization or entity
   with a financial interest in or financial conflict with the subject
   matter or materials discussed in the manuscript apart from those
   disclosed.
CR Alberts DS, 1996, NEW ENGL J MED, V335, P1950, DOI 10.1056/NEJM199612263352603
   Baron S, 2011, J INTERF CYTOK RES, V31, P569, DOI 10.1089/jir.2010.0153
   Bast RC, 2009, NAT REV CANCER, V9, P415, DOI 10.1038/nrc2644
   Bekisz J, 2013, J INTERF CYTOK RES, V33, P154, DOI 10.1089/jir.2012.0167
   BRADLEY EC, 1981, CANCER RES, V41, P244
   Chou TC, 2006, PHARMACOL REV, V58, P621, DOI 10.1124/pr.58.3.10
   Du X, 2010, MOL CELL BIOL, V30, P3444, DOI 10.1128/MCB.00813-09
   Garland L, 2005, J IMMUNOTHER, V28, P376, DOI 10.1097/01.cji.0000162782.86008.mL
   Green DS, 2016, CYTOKINE GROWTH F R, V29, P109, DOI 10.1016/j.cytogfr.2016.02.006
   Hsu JH, 2013, INT J MOL SCI, V14, P57, DOI 10.3390/ijms14010057
   IAFFAIOLI R V, 1991, European Journal of Gynaecological Oncology, V12, P69
   Ishige K, 2008, INT J CANCER, V123, P2915, DOI 10.1002/ijc.23865
   Jensen PB, 1997, BRIT J CANCER, V75, P869, DOI 10.1038/bjc.1997.154
   Johnson CL, 2015, J INTERF CYTOK RES, V35, P55, DOI 10.1089/jir.2014.0057
   Kavanagh D, 2016, BLOOD, V128, P2824, DOI 10.1182/blood-2016-05-715987
   Kawakami K, 2002, CANCER RES, V62, P3575
   Kawakami K, 2001, CRIT REV IMMUNOL, V21, P299
   Kawakami K, 2001, BLOOD, V97, P2673, DOI 10.1182/blood.V97.9.2673
   Kawakami M, 2003, J NEURO-ONCOL, V65, P15, DOI 10.1023/A:1026294416718
   Keppler-Hafkemeyer A, 1998, BIOCHEMISTRY-US, V37, P16934, DOI 10.1021/bi980995m
   Kioi M, 2005, CANCER RES, V65, P8388, DOI 10.1158/0008-5472.CAN-05-1043
   KREITMAN RJ, 1994, P NATL ACAD SCI USA, V91, P6889, DOI 10.1073/pnas.91.15.6889
   KREITMAN RJ, 1995, CANCER RES, V55, P3357
   Kreitman RJ, 2015, BEST PRACT RES CL HA, V28, P236, DOI 10.1016/j.beha.2015.09.003
   Ledermann JA, 2013, ANN ONCOL, V24, P24, DOI 10.1093/annonc/mdt333
   Leland P, 2000, MOL MED, V6, P165, DOI 10.1007/BF03402112
   Murata T, 1997, INT J CANCER, V70, P230, DOI 10.1002/(SICI)1097-0215(19970117)70:2<230::AID-IJC15>3.0.CO;2-M
   Nakashima H, 2012, CANCER IMMUNOL IMMUN, V61, P1081, DOI 10.1007/s00262-011-1152-x
   Parmar MKB, 2003, LANCET, V361, P2099
   Paul WE, 2015, CYTOKINE, V75, P3, DOI 10.1016/j.cyto.2015.01.038
   Platanias LC, 2005, NAT REV IMMUNOL, V5, P375, DOI 10.1038/nri1604
   Pogue SL, 2016, PLOS ONE, V11, DOI 10.1371/journal.pone.0162472
   PujadeLauraine E, 1996, J CLIN ONCOL, V14, P343, DOI 10.1200/JCO.1996.14.2.343
   PURI RK, 1994, J IMMUNOL, V152, P3693
   PURI RK, 1994, CELL IMMUNOL, V154, P369, DOI 10.1006/cimm.1994.1084
   SCHULLER J, 1992, SEMIN ONCOL, V19, P98
   Venmar KT, 2014, CANCER RES, V74, P1
NR 37
TC 4
Z9 6
U1 1
U2 6
PU FUTURE MEDICINE LTD
PI LONDON
PA UNITEC HOUSE, 3RD FLOOR, 2 ALBERT PLACE, FINCHLEY CENTRAL, LONDON, N3
   1QB, ENGLAND
SN 1750-743X
EI 1750-7448
J9 IMMUNOTHERAPY-UK
JI Immunotherapy
PD APR
PY 2019
VL 11
IS 6
BP 483
EP 496
DI 10.2217/imt-2018-0158
PG 14
WC Immunology
SC Immunology
GA HO5JN
UT WOS:000460962200004
PM 30860437
OA Green Published
DA 2021-05-03
ER

PT J
AU Murthy, P
   Muggia, F
AF Murthy, Pooja
   Muggia, Franco
TI Women's cancers: how the discovery of BRCA genes is driving current
   concepts of cancer biology and therapeutics
SO ECANCERMEDICALSCIENCE
LA English
DT Article
DE ovarian cancer; breast cancer; BRCA; BRCA1; BRCA2; homologous
   recombination; DNA repair; DNA damage response; high-grade serous
   ovarian cancer; triple negative breast cancer; PARP inhibitor; synthetic
   lethality; bilateral salpingo-oophorectomy; prophylactic mastectomy;
   chemoprevention; immunotherapy
ID CONTRALATERAL BREAST-CANCER; PARP INHIBITOR VELIPARIB; HOMOLOGY-DIRECTED
   REPAIR; OVARIAN-CANCER; ORAL-CONTRACEPTIVES; MUTATION CARRIERS;
   MAINTENANCE THERAPY; FORK DEGRADATION; GERMLINE BRCA1; DNA-REPAIR
AB Over the last two decades, discoveries related to the breast cancer susceptibility genes 1 and 2 (BRCA1 and BRCA2) have profoundly changed our understanding and management of hereditary breast and ovarian cancers. The concept of synthetic lethality, which arises when cells become vulnerable to a combination of deficiencies in DNA repair, has driven the expanding roles of poly (adenosine diphosphate (ADP)-ribose) polymerase inhibitors in breast and ovarian cancers, and prevention strategies are taking into account the tissue specificity, natural history (fallopian tube origin of some high-grade serous ovarian cancers) and hormone sensitivity of BRCA-associated cancers. Current research has focussed on further elucidating the roles of BRCA proteins in DNA repair, investigating other key DNA repair processes and proteins and linking aberrant DNA repair with carcinogenesis. The ultimate goal is to translate this evolving knowledge into improving the clinical care and treatment of patients with pathogenic BRCA variants or other deficiencies in homologous recombination (HR). In this review, we will discuss 1) the role of BRCA proteins in DNA repair; 2) emerging concepts in the biology of HR deficiency and 3) implications for prevention and treatment.
C1 [Murthy, Pooja; Muggia, Franco] NYU, Sch Med, New York, NY 10016 USA.
   [Murthy, Pooja] Maimonides Canc Ctr, Brooklyn, NY 11220 USA.
RP Murthy, P (corresponding author), NYU, Sch Med, New York, NY 10016 USA.; Murthy, P (corresponding author), Maimonides Canc Ctr, Brooklyn, NY 11220 USA.
EM pmurthy@maimonidesmed.org
OI Murthy, Pooja/0000-0003-0558-9275; Muggia, Franco/0000-0003-0703-9146
CR Alsop K, 2012, J CLIN ONCOL, V30, P2654, DOI 10.1200/JCO.2011.39.8545
   Andre F, 2018, Ann Oncol, V29 Suppl 8, pviii709, DOI 10.1093/annonc/mdy424.010
   Antoniou AC, 2008, BRIT J CANCER, V98, P1457, DOI 10.1038/sj.bjc.6604305
   Audeh MW, 2010, LANCET, V376, P245, DOI 10.1016/S0140-6736(10)60893-8
   Barber LJ, 2013, J PATHOL, V229, P422, DOI 10.1002/path.4140
   Baselga J, 2012, NEW ENGL J MED, V366, P520, DOI 10.1056/NEJMoa1109653
   Betermier M, 2014, PLOS GENET, V10, DOI 10.1371/journal.pgen.1004086
   Bhargava R, 2016, TRENDS GENET, V32, P566, DOI 10.1016/j.tig.2016.06.007
   Breast Canc Linkage Consortium, 1999, JNCI-J NATL CANCER I, V91, P1310
   Bunting SF, 2010, CELL, V141, P243, DOI 10.1016/j.cell.2010.03.012
   Byrski T, 2014, BREAST CANCER RES TR, V147, P401, DOI 10.1007/s10549-014-3100-x
   Byrski T, 2009, J CLIN ONCOL, V27
   Cao L, 2009, MOL CELL, V35, P534, DOI 10.1016/j.molcel.2009.06.037
   Ceccaldi R, 2016, TRENDS CELL BIOL, V26, P52, DOI 10.1016/j.tcb.2015.07.009
   Ceccaldi R, 2015, NATURE, V518, P258, DOI 10.1038/nature14184
   Chiruvella KK, 2013, CSH PERSPECT BIOL, V5, DOI 10.1101/cshperspect.a012757
   Choi E, 2012, DEV CELL, V22, P295, DOI 10.1016/j.devcel.2012.01.009
   Coleman RL, 2017, LANCET, V390, P1949, DOI 10.1016/S0140-6736(17)32440-6
   Copson ER, 2018, LANCET ONCOL, V19, P169, DOI 10.1016/S1470-2045(17)30891-4
   den Brok WD., 2017, JCO PRECIS ONCOL, V1, P1
   Di Virgilio M, 2013, SCIENCE
   Domchek SM, 2016, GYNECOL ONCOL, V140, P199, DOI 10.1016/j.ygyno.2015.12.020
   Domchek SM, 2010, JAMA-J AM MED ASSOC, V304, P967, DOI 10.1001/jama.2010.1237
   Dubeau L, 2013, ANN ONCOL, V24, P28, DOI 10.1093/annonc/mdt308
   Ferrone CR, 2009, J CLIN ONCOL, V27, P433, DOI 10.1200/JCO.2008.18.5546
   Finch APM, 2014, J CLIN ONCOL, V32, P1547, DOI 10.1200/JCO.2013.53.2820
   Fong PC, 2010, J CLIN ONCOL, V28, P2512, DOI 10.1200/JCO.2009.26.9589
   Ford D, 1998, AM J HUM GENET, V62, P676, DOI 10.1086/301749
   Gorrini C, 2014, P NAT ACAD SCI
   Gorrini C, 2013, J EXP MED, V210, P1529, DOI 10.1084/jem.20121337
   Graeser MK, 2010, CLIN CAN RES CLIN, V1027
   Gronwald J, 2006, INT J CANCER, V118, P2281, DOI 10.1002/ijc.21536
   Heemskerk-Gerritsen BAM, 2015, JNCI-J NATL CANCER I, V107, DOI 10.1093/jnci/djv033
   Heyer WD, 2010, ANNU REV GENET, V44, P113, DOI 10.1146/annurev-genet-051710-150955
   Huertas P, 2010, NAT STRUCT MOL BIOL, V17, P11, DOI 10.1038/nsmb.1710
   Isakoff SJ, 2015, J CLIN ONCOL, V33, P1902, DOI 10.1200/JCO.2014.57.6660
   Isono M, 2017, CELL REP, V18, P520, DOI 10.1016/j.celrep.2016.12.042
   Jasin M, 2013, CSH PERSPECT BIOL, V5, DOI 10.1101/cshperspect.a012740
   Jiao SP, 2017, CLIN CANCER RES, V23, P3711, DOI 10.1158/1078-0432.CCR-16-3215
   Johnson RD, 2000, EMBO J, V19, P3398, DOI 10.1093/emboj/19.13.3398
   Katiyar P, 2006, NUCL RECEPT SIGNAL, V4, DOI 10.1621/nrs.04006
   Kaufman B, 2015, J CLIN ONCOL, V33, P244, DOI 10.1200/JCO.2014.56.2728
   King MC, 2001, JAMA-J AM MED ASSOC, V286, P2251, DOI 10.1001/jama.286.18.2251
   King TA, 2004, CANCER RES, V64, P5051, DOI 10.1158/0008-5472.CAN-04-1283
   Konecny GE, 2016, BRIT J CANCER, V115, P1157, DOI 10.1038/bjc.2016.311
   Konstantinopoulos PA, 2018, J CLIN ONCOL, V36, DOI 10.1200/JCO.2018.36.15_suppl.106
   Kristeleit RS, 2016, ANN ONCOL S, V27, DOI [DOI 10.1093/ANNONC/MDW374.03, 10.1093/annonc/mdw374.03]
   Kuchenbaecker KB, 2017, JAMA-J AM MED ASSOC, V317, P2402, DOI 10.1001/jama.2017.7112
   Kuhn E, 2012, J PATHOL, V226, P421, DOI 10.1002/path.3023
   Labidi-Galy SI, 2017, NAT COMMUN, V8, DOI 10.1038/s41467-017-00962-1
   Ledermann J, 2012, NEW ENGL J MED, V366, P1382, DOI 10.1056/NEJMoa1105535
   Lee E, 2008, CANCER EPIDEM BIOMAR, V17, P3170, DOI 10.1158/1055-9965.EPI-08-0396
   Lee H, 2014, EXP CELL RES, V329, P78, DOI 10.1016/j.yexcr.2014.10.008
   Leongamornlert D, 2012, BRIT J CANCER, V106, P1697, DOI 10.1038/bjc.2012.146
   Li X, 2008, CELL RES, V18, P99, DOI 10.1038/cr.2008.1
   Lieber MR, 2010, ANNU REV BIOCHEM, V79, P181, DOI 10.1146/annurev.biochem.052308.093131
   Litton J., 2017, SAN ANT BREAST CANC
   Loibl S, 2018, LANCET ONCOL, V19, P497, DOI 10.1016/S1470-2045(18)30111-6
   Malone KE, 2006, CANCER RES, V66, P8297, DOI 10.1158/0008-5472.CAN-06-0503
   McAlpine JN, 2012, MODERN PATHOL, V25, P740, DOI 10.1038/modpathol.2011.211
   Mijic S, 2017, NAT COMMUN, V8, DOI 10.1038/s41467-017-01164-5
   MIKI Y, 1994, SCIENCE, V266, P66, DOI 10.1126/science.7545954
   Mimitou EP, 2008, NATURE, V455, P770, DOI 10.1038/nature07312
   Mirza MR, 2016, NEW ENGL J MED, V375, P2154, DOI 10.1056/NEJMoa1611310
   Mitsuishi Y, 2012, CANCER CELL, V22, P66, DOI 10.1016/j.ccr.2012.05.016
   Moore K, 2018, NEW ENGL J MED, V379, P2495, DOI 10.1056/NEJMoa1810858
   Moorman PG, 2013, J CLIN ONCOL, V31, P4188, DOI 10.1200/JCO.2013.48.9021
   Moynahan ME, 2001, MOL CELL, V7, P263, DOI 10.1016/S1097-2765(01)00174-5
   Narod SA, 2002, JNCI-J NATL CANCER I, V94, P1773, DOI 10.1093/jnci/94.23.1773
   Nikkila J, 2013, NAT COMMUN, V4, DOI 10.1038/ncomms3578
   Nolan E, 2017, CANCER RES, V77, P595, DOI 10.1158/0008-5472.CAN-16-2025
   Nolan E, 2016, NAT MED, V22, P933, DOI 10.1038/nm.4118
   Papelard H, 2000, BRIT J CANCER, V83, P719, DOI 10.1054/bjoc.2000.1331
   Park MS, 1996, J BIOL CHEM, V271, P18996, DOI 10.1074/jbc.271.31.18996
   Pathania S, 2014, NAT COMMUN, V5, DOI 10.1038/ncomms6496
   Peto J, 1999, J NATL CANCER I, V91, P943, DOI 10.1093/jnci/91.11.943
   Phillips KA, 2013, J CLIN ONCOL, V31, P3091, DOI 10.1200/JCO.2012.47.8313
   Poole AJ, 2006, SCIENCE, V314, P1467, DOI 10.1126/science.1130471
   Prakash R, 2015, CSH PERSPECT BIOL, V7, DOI 10.1101/cshperspect.a016600
   Robson M, 2017, NEW ENGL J MED, V377, P523, DOI 10.1056/NEJMoa1706450
   Sartori AA, 2007, NATURE, V450, P509, DOI 10.1038/nature06337
   Schlacher K, 2012, CANCER CELL, V22, P106, DOI 10.1016/j.ccr.2012.05.015
   Schlacher K, 2011, CELL, V145, P529, DOI 10.1016/j.cell.2011.03.041
   Schouten PC, 2014, CLIN CANC RES CLIN, V1894
   Sfeir A, 2015, TRENDS BIOCHEM SCI, V40, P701, DOI 10.1016/j.tibs.2015.08.006
   Sigl V, 2016, CELL RES, V26, P761, DOI 10.1038/cr.2016.69
   Snouwaert JN, 1999, ONCOGENE, V18, P7900, DOI 10.1038/sj.onc.1203334
   Somlo G, 2017, CLIN CANCER RES, V23, P4066, DOI 10.1158/1078-0432.CCR-16-2714
   Stark JM, 2004, MOL CELL BIOL, V24, P9305, DOI 10.1128/MCB.24.21.9305-9316.2004
   Strickland KC, 2016, ONCOTARGET, V7, P13587, DOI 10.18632/oncotarget.7277
   Sy SMH, 2009, P NATL ACAD SCI USA, V106, P7155, DOI 10.1073/pnas.0811159106
   Teo MY, 2018, J CLIN ONCOL, V75, P7740
   Thomas A, 2018, J CLIN INVEST, V128, P1727, DOI 10.1172/JCI120388
   Thompson D, 2002, JNCI-J NATL CANCER I, V94, P1358, DOI 10.1093/jnci/94.18.1358
   Tutt A, 2001, EMBO J, V20, P4704, DOI 10.1093/emboj/20.17.4704
   Tutt A, 2018, CARBOPLATIN BRCA1 2
   Vinayak S, 2018, J CLIN ONCOL, V36, DOI 10.1200/JCO.2018.36.15_suppl.1011
   Von Minckwitz G, 2015, AM SOC CLIN ONCOL
   Warner E, 1999, J NATL CANCER I, V91, P1241, DOI 10.1093/jnci/91.14.1241
   Widschwendter M, 2013, LANCET ONCOL, V14, P1226, DOI 10.1016/S1470-2045(13)70448-0
   WOOSTER R, 1995, NATURE, V378, P789, DOI 10.1038/378789a0
   Xia B, 2006, MOL CELL, V22, P719, DOI 10.1016/j.molcel.2006.05.022
   Zhu Z, 2008, CELL, V134, P981, DOI 10.1016/j.cell.2008.08.037
NR 103
TC 3
Z9 3
U1 0
U2 3
PU CANCER INTELLIGENCE LTD
PI BRISTOL
PA 11 ALMA VALE RD,, BRISTOL, BS8 2HL, ENGLAND
SN 1754-6605
J9 ECANCERMEDICALSCIENC
JI eCancerMedicalScience
PD FEB 14
PY 2019
VL 13
AR 904
DI 10.3332/ecancer.2019.904
PG 18
WC Oncology
SC Oncology
GA HN8WF
UT WOS:000460477300002
PM 30915162
OA DOAJ Gold, Green Published
DA 2021-05-03
ER

PT J
AU Yeung, TL
   Leung, CS
   Yip, KP
   Sheng, JT
   Vien, L
   Bover, LC
   Birrer, MJ
   Wong, STC
   Mok, SC
AF Yeung, Tsz-Lun
   Leung, Cecilia S.
   Yip, Kay-Pong
   Sheng, Jianting
   Vien, Long
   Bover, Laura C.
   Birrer, Michael J.
   Wong, Stephen T. C.
   Mok, Samuel C.
TI Anticancer Immunotherapy by MFAP5 Blockade Inhibits Fibrosis and
   Enhances Chemosensitivity in Ovarian and Pancreatic Cancer
SO CLINICAL CANCER RESEARCH
LA English
DT Article
ID TUMOR MICROENVIRONMENT; BREAST-CANCER; FIBROBLASTS; CELL; EXPRESSION;
   ANTIBODY; MYOFIBROBLASTS; CHEMOTHERAPY; TRASTUZUMAB; SIGNATURE
AB Purpose: Recent studies demonstrate the role of the tumor microenvironment in tumor progression. However, strategies used to overcome the malignant phenotypes of cancer cells modulated by the microenvironment have not been thoroughly explored. In this study, we evaluated the therapeutic efficacy of a newly developed mAb targeting microfibril-associated protein 5 (MFAP5), which is secreted predominately by cancer-associated fibroblast (CAF), in ovarian and pancreatic cancer models.
   Experimental Design: MAbs were developed using human MFAP5 recombinant protein as an antigen in mice, and antibodies from hybridoma clones were evaluated for their specificity to human and murine MFAP5. An Octet RED384 system was used to determine the kinetics of binding affinity and the specificity of the antibody clones, which were followed by epitope mapping and functional characterization by in vitro assays. The therapeutic efficacy of a lead anti-MFAP5 antibody clone 130A in tumor suppression was evaluated by ovarian tumor- and pancreatic tumor-bearing mouse models.
   Results: Three hybridoma clones, which produced antibodies with high affinity and specificity to MFAP5, were selected for functional studies. Antibody clone 130A, which recognizes a common epitope shared between human and murine MFAP5 protein, was further selected for in vivo studies. Results showed that clone 130A downregulated MFAP5-induced collagen production in CAFs, suppressed intratumoral microvessel leakiness, and enhanced paclitaxel bioavailability in both ovarian and pancreatic cancer mouse models.
   Conclusions: These data suggest that MFAP5 blockade using an immunologic approach inhibits fibrosis, induces tumor vessel normalization, and enhances chemosensitivity in ovarian and pancreatic cancer, and can be used as a novel therapeutic agent.
C1 [Yeung, Tsz-Lun; Leung, Cecilia S.; Mok, Samuel C.] Univ Texas MD Anderson Canc Ctr, Dept Gynecol Oncol & Reprod Med, Houston, TX 77030 USA.
   [Leung, Cecilia S.; Bover, Laura C.] Univ Texas MD Anderson Canc Ctr, Dept Genom Med, Houston, TX 77030 USA.
   [Yip, Kay-Pong] Univ S Florida, Dept Mol Pharmacol & Physiol, Tampa, FL USA.
   [Sheng, Jianting; Wong, Stephen T. C.] Weill Cornell Med Coll, Houston Methodist Canc Ctr, Dept Syst Med & Bioengn, Houston, TX USA.
   [Vien, Long; Bover, Laura C.] Univ Texas MD Anderson Canc Ctr, Dept Immunol, Houston, TX 77030 USA.
   [Bover, Laura C.; Mok, Samuel C.] Univ Texas Grad Sch Biomed Sci Houston, Houston, TX USA.
   [Birrer, Michael J.] Univ Alabama Birmingham, Dept Med, Birmingham, AL 35294 USA.
   [Wong, Stephen T. C.] Houston Methodist Res Inst, NCi Ctr Modeling Canc Dev, Houston, TX 77030 USA.
RP Wong, STC (corresponding author), Weill Cornell Med Coll, Houston Methodist Canc Ctr, Dept Syst Med & Bioengn, Houston, TX USA.; Birrer, MJ (corresponding author), Univ Alabama Birmingham, Dept Med, Birmingham, AL 35294 USA.; Wong, STC (corresponding author), Houston Methodist Res Inst, NCi Ctr Modeling Canc Dev, Houston, TX 77030 USA.; Mok, SC (corresponding author), Univ Texas MD Anderson Canc Ctr, 1515 Holcombe Blvd, Houston, TX 77030 USA.
EM mbirrer@uab.edu; stwong@houstonmethodist.org; scmok@mdanderson.org
RI Yip, Kay-Pong/H-4639-2012
OI Yip, Kay-Pong/0000-0003-4364-6701
FU University of Texas MD Anderson Cancer Center Ovarian Cancer Specialized
   Program of Research Excellence from NIH [P50CA083639]; U.S. Department
   of Health and Human Services; Gilder Foundation; Ovarian Cancer Research
   Program, U.S. Department of DefenseUnited States Department of Defense
   [W81XWH-17-1-0126, W81XWH-171-0146, W81XWH-16-1-0038]; Gynecologic
   Oncology Center for Ovarian Cancer Research; Mary K. Chapman Foundation;
   Ovarian Cancer Research Fund;  [RO1CA133057];  [RO1CA142832]; 
   [RC4CA156551];  [NCI P30CA016672]; NATIONAL CANCER INSTITUTEUnited
   States Department of Health & Human ServicesNational Institutes of
   Health (NIH) - USANIH National Cancer Institute (NCI) [R01CA169200,
   P30CA016672, R01CA227622] Funding Source: NIH RePORTER
FX This study was supported in part by grants RO1CA133057, RO1CA142832, and
   RC4CA156551; The University of Texas MD Anderson Cancer Center Ovarian
   Cancer Specialized Program of Research Excellence grant P50CA083639 from
   the NIH; the U.S. Department of Health and Human Services; the Gilder
   Foundation; by grants W81XWH-17-1-0126, W81XWH-171-0146, and
   W81XWH-16-1-0038 from the Ovarian Cancer Research Program, U.S.
   Department of Defense; Stephanie C. Stelter Professorship of Gynecologic
   Oncology Center for Ovarian Cancer Research (to S.C. Mok); and funding
   support from the Mary K. Chapman Foundation and the Ovarian Cancer
   Research Fund. The Monoclonal Antibodies Core Facility is supported by
   the Cancer Center Support Grant NCI P30CA016672. We acknowledge the
   assistance of Dr. Giulio Draetta from the Department of Genomic Medicine
   and Dr. Anirban Maitra from the Department of Pathology at MD Anderson
   Cancer Center on pancreatic cancer-related studies.
CR Asano Y, 2005, J IMMUNOL, V175, P7708, DOI 10.4049/jimmunol.175.11.7708
   Barcus CE, 2013, J BIOL CHEM, V288, P12722, DOI 10.1074/jbc.M112.447631
   Brouwers B, 2017, BREAST CANCER RES, V19, DOI 10.1186/s13058-017-0871-0
   Cobleigh MA, 1999, J CLIN ONCOL, V17, P2639, DOI 10.1200/JCO.1999.17.9.2639
   Correia AL, 2012, DRUG RESIST UPDATE, V15, P39, DOI 10.1016/j.drup.2012.01.006
   Cox TR, 2011, DIS MODEL MECH, V4, P165, DOI 10.1242/dmm.004077
   Goel S, 2012, CSH PERSPECT MED, V2, DOI 10.1101/cshperspect.a006486
   Hu JM, 2014, BIOL PROCED ONLINE, V16, DOI 10.1186/1480-9222-16-3
   Hurwitz Herbert, 2004, Clin Colorectal Cancer, V4 Suppl 2, pS62, DOI 10.3816/CCC.2004.s.010
   Jia ZY, 2011, CANCER RES, V71, P2476, DOI 10.1158/0008-5472.CAN-10-2585
   Joyce JA, 2005, CANCER CELL, V7, P513, DOI 10.1016/j.ccr.2005.05.024
   Joyce MH, 2018, FRONT ONCOL, V8, DOI 10.3389/fonc.2018.00337
   Lee MM, 2017, ANGEW CHEM INT EDIT, V56, P6927, DOI 10.1002/anie.201703298
   Leung CS, 2018, J CLIN INVEST, V128, P589, DOI 10.1172/JCI95200
   Leung CS, 2014, NAT COMMUN, V5, DOI 10.1038/ncomms6092
   Lopez-Casas PP, 2010, EXPERT REV MOL DIAGN, V10, P591, DOI 10.1586/ERM.10.43
   McCarroll JA, 2014, FRONT PHYSIOL, V5, DOI [10.3389/fphys.2014.00141, 10.3389/fphys.2014.00002]
   Micke P, 2004, LUNG CANCER, V45, pS163, DOI 10.1016/j.lungcan.2004.07.977
   Mok SC, 2009, CANCER CELL, V16, P521, DOI 10.1016/j.ccr.2009.10.018
   Navab R, 2011, P NATL ACAD SCI USA, V108, P7160, DOI 10.1073/pnas.1014506108
   Ohlund D, 2017, J EXP MED, V214, P579, DOI 10.1084/jem.20162024
   Oldham RK, 2008, J CLIN ONCOL, V26, P1774, DOI 10.1200/JCO.2007.15.7438
   Postow MA, 2015, J CLIN ONCOL, V33, P1974, DOI 10.1200/JCO.2014.59.4358
   Qin H, 2018, CLIN CANCER RES, V24, P1114, DOI 10.1158/1078-0432.CCR-17-1193
   Rada M, 2018, ONCOGENE, V37, P4809, DOI 10.1038/s41388-018-0297-x
   Romond EH, 2005, NEW ENGL J MED, V353, P1673, DOI 10.1056/NEJMoa052122
   Shields MA, 2012, BIOCHEM J, V441, P541, DOI 10.1042/BJ20111240
   Slamon D, 2011, NEW ENGL J MED, V365, P1273, DOI 10.1056/NEJMoa0910383
   Tewari KS, 2017, LANCET, V390, P1654, DOI 10.1016/S0140-6736(17)31607-0
   Tlsty TD, 2006, ANNU REV PATHOL-MECH, V1, P119, DOI 10.1146/annurev.pathol.1.110304.100224
   Uhlen M, 2005, MOL CELL PROTEOMICS, V4, P1920, DOI 10.1074/mcp.M500279-MCP200
   Uhlen M, 2016, NAT METHODS, V13, P823, DOI [10.1038/NMETH.3995, 10.1038/nmeth.3995]
   Uhlen M, 2010, NAT BIOTECHNOL, V28, P1248, DOI 10.1038/nbt1210-1248
   Voo KS, 2013, J IMMUNOL, V191, P3641, DOI 10.4049/jimmunol.1202752
   Yazdani S, 2017, ADV DRUG DELIVER REV, V121, P101, DOI 10.1016/j.addr.2017.07.010
   Yeung TL, 2015, AM J PHYSIOL-CELL PH, V309, pC444, DOI 10.1152/ajpcell.00188.2015
NR 36
TC 5
Z9 5
U1 2
U2 11
PU AMER ASSOC CANCER RESEARCH
PI PHILADELPHIA
PA 615 CHESTNUT ST, 17TH FLOOR, PHILADELPHIA, PA 19106-4404 USA
SN 1078-0432
EI 1557-3265
J9 CLIN CANCER RES
JI Clin. Cancer Res.
PD NOV 1
PY 2019
VL 25
IS 21
BP 6417
EP 6428
DI 10.1158/1078-0432.CCR-19-0187
PG 12
WC Oncology
SC Oncology
GA JJ8JV
UT WOS:000494399300016
PM 31332047
OA Green Accepted, Bronze
DA 2021-05-03
ER

PT J
AU MacGregor, HL
   Sayad, A
   Elia, A
   Wang, B
   Katz, SR
   Shaw, PA
   Clarke, BA
   Crome, SQ
   Robert-Tissot, C
   Bernardini, MQ
   Nguyen, LT
   Ohashi, PS
AF MacGregor, Heather L.
   Sayad, Azin
   Elia, Andrew
   Wang, Ben X.
   Katz, Sarah Rachel
   Shaw, Patricia A.
   Clarke, Blaise A.
   Crome, Sarah Q.
   Robert-Tissot, Celine
   Bernardini, Marcus Q.
   Nguyen, Linh T.
   Ohashi, Pamela S.
TI High expression of B7-H3 on stromal cells defines tumor and stromal
   compartments in epithelial ovarian cancer and is associated with limited
   immune activation
SO JOURNAL FOR IMMUNOTHERAPY OF CANCER
LA English
DT Article
DE B7-H4; B7-H3; B7 family; Epithelial ovarian cancer; Tumor
   microenvironment; Intrapatient variability; immune heterogeneity
ID T-CELLS; COINHIBITORY PATHWAYS; ANTITUMOR-ACTIVITY; MONOCYTES; BLOCKADE;
   SURVIVAL; PD-L1; CD16; RESISTANCE; PHENOTYPE
AB Background B7-H3 and B7-H4 are highly expressed by many human malignancies making them attractive immunotherapeutic targets. However, their expression patterns and immune contexts in epithelial ovarian cancer have not been well characterized. Methods We used flow cytometry, immunohistochemistry, and genomic analyses to determine the patterns of B7-H3, B7-H4, and PD-L1 expression by tumor, stromal, and immune cells in the ovarian tumor microenvironment (TME). We analyzed immune cell frequency and expression of PD-1, TIM3, LAG3, ICOS, TIA-1, granzyme B, 2B4, CD107a, and GITR on T cells; CD20, CD22, IgD, BTLA, and CD27 on B cells; CD16 on monocytes; and B7-H3, B7-H4, PD-L1, PD-L2, ICOSL, CD40, CD86, and CLEC9a on antigen-presenting cells by flow cytometry. We determined intratumoral cellular location of immune cells using immunohistochemistry. We compared differences in immune infiltration in tumors with low or high tumor-to-stroma ratio and in tumors from the same or unrelated patients. Results On non-immune cells, B7-H4 expression was restricted to tumor cells whereas B7-H3 was expressed by both tumor and stromal cells. Stromal cells of the ovarian TME expressed high levels of B7-H3 compared to tumor cells. We used this differential expression to assess the tumor-to-stroma ratio of ovarian tumors and found that high tumor-to-stroma ratio was associated with increased expression of CD16 by monocytes, increased frequencies of PD-1(high) CD8(+) T cells, increased PD-L1 expression by APCs, and decreased CLEC9a expression by APCs. We found that expression of PD-L1 or CD86 on APCs and the proportion of PD-1(high) CD4(+) T cells were strongly correlated on immune cells from tumors within the same patient, whereas expression of CD40 and ICOSL on APCs and the proportion of PD-1(high) CD8(+) T cells were not. Conclusions This study provides insight into the expression patterns of B7-H3 and B7-H4 in the ovarian TME. Further, we demonstrate an association between the tumor-to-stroma ratio and the phenotype of tumor-infiltrating immune cells. We also find that some but not all immune parameters show consistency between peritoneal metastatic sites. These data have implications for the design of immunotherapies targeting these B7 molecules in epithelial ovarian cancer.
C1 [MacGregor, Heather L.; Crome, Sarah Q.; Ohashi, Pamela S.] Univ Toronto, Dept Immunol, Toronto, ON, Canada.
   [MacGregor, Heather L.; Sayad, Azin; Elia, Andrew; Wang, Ben X.; Robert-Tissot, Celine; Nguyen, Linh T.; Ohashi, Pamela S.] Univ Hlth Network, Princess Margaret Canc Ctr, Toronto, ON, Canada.
   [Katz, Sarah Rachel; Bernardini, Marcus Q.] Univ Hlth Network, Div Gynecol Oncol, Toronto, ON, Canada.
   [Shaw, Patricia A.; Clarke, Blaise A.] Univ Toronto, Univ Hlth Network, Dept Lab Med & Pathobiol, Toronto, ON, Canada.
   [Crome, Sarah Q.] Univ Toronto, Univ Hlth Network, Res Inst, Toronto Gen Hosp, Toronto, ON, Canada.
   [Ohashi, Pamela S.] Univ Toronto, Dept Med Biophys, Toronto, ON, Canada.
RP Ohashi, PS (corresponding author), Univ Toronto, Dept Immunol, Toronto, ON, Canada.; Ohashi, PS (corresponding author), Univ Hlth Network, Princess Margaret Canc Ctr, Toronto, ON, Canada.; Ohashi, PS (corresponding author), Univ Toronto, Dept Med Biophys, Toronto, ON, Canada.
EM Pam.Ohashi@uhnresearch.ca
OI Crome, Sarah/0000-0001-5117-7453
FU CIHR Foundation AwardCanadian Institutes of Health Research (CIHR)
   [CIHR-FDN 143220]; CIHR China/Canada Team GrantCanadian Institutes of
   Health Research (CIHR) [CCM-104887]
FX This work was supported by CIHR Foundation Award (CIHR-FDN 143220) and
   the CIHR China/Canada Team Grant (CCM-104887) awarded to PSO.
CR Al-Rashed Fatema, 2019, Cell Physiol Biochem, V52, P397, DOI 10.33594/000000028
   Altan M, 2017, CLIN CANCER RES, V23, P5202, DOI 10.1158/1078-0432.CCR-16-3107
   Antonelli LRV, 2014, PLOS PATHOG, V10, DOI 10.1371/journal.ppat.1004393
   Baumeister SH, 2016, ANNU REV IMMUNOL, V34, P539, DOI 10.1146/annurev-immunol-032414-112049
   Belge KU, 2002, J IMMUNOL, V168, P3536, DOI 10.4049/jimmunol.168.7.3536
   Bowtell DD, 2015, NAT REV CANCER, V15, P668, DOI 10.1038/nrc4019
   Brunner A, 2012, GYNECOL ONCOL, V124, P105, DOI 10.1016/j.ygyno.2011.09.012
   Callahan MK, 2016, IMMUNITY, V44, P1069, DOI 10.1016/j.immuni.2016.04.023
   Cerami E, 2012, CANCER DISCOV, V2, P401, DOI 10.1158/2159-8290.CD-12-0095
   Chen GM, 2018, CLIN CANCER RES, V24, P5037, DOI 10.1158/1078-0432.CCR-18-0784
   Clouthier DL, 2019, J IMMUNOTHER CANCER, V7, DOI 10.1186/s40425-019-0541-0
   Costa A, 2018, CANCER CELL, V33, P463, DOI 10.1016/j.ccell.2018.01.011
   Crispen PL, 2008, CLIN CANCER RES, V14, P5150, DOI 10.1158/1078-0432.CCR-08-0536
   Disis ML, 2015, J CLIN ONCOL, V33, DOI 10.1200/jco.2015.33.15_suppl.5509
   Dotzer K, 2019, CANCERS, V11, DOI 10.3390/cancers11091250
   Farmer P, 2009, NAT MED, V15, P68, DOI 10.1038/nm.1908
   Finak G, 2008, NAT MED, V14, P518, DOI 10.1038/nm1764
   Flies DB, 2016, ONCOIMMUNOLOGY, V5, DOI 10.1080/2162402X.2016.1185583
   Gao JJ, 2013, SCI SIGNAL, V6, DOI 10.1126/scisignal.2004088
   Hagemann AR, 2011, CANCER BIOL THER, V12, P367, DOI 10.4161/cbt.12.4.16908
   Hamanishi J, 2015, J CLIN ONCOL, V33, P4015, DOI 10.1200/JCO.2015.62.3397
   Hansen JM, 2016, EUR J CANCER, V56, P131, DOI 10.1016/j.ejca.2015.12.016
   Herbst RS, 2014, NATURE, V515, P563, DOI 10.1038/nature14011
   Ingebrigtsen VA, 2012, INT J CANCER, V131, P2528, DOI 10.1002/ijc.27566
   Kalluri R, 2016, NAT REV CANCER, V16, P582, DOI 10.1038/nrc.2016.73
   Lemke D, 2012, CLIN CANCER RES, V18, P105, DOI 10.1158/1078-0432.CCR-11-0880
   Li YC, 2017, ONCOTARGET, V8, P71725, DOI 10.18632/oncotarget.17847
   Lin H, 2018, J CLIN INVEST, V128, P805, DOI 10.1172/JCI96113
   Liu ZX, 2019, ONCOGENE, V38, P88, DOI 10.1038/s41388-018-0407-9
   MacGregor HL, 2017, CLIN CANCER RES, V23, P2934, DOI 10.1158/1078-0432.CCR-15-2440
   Mak MP, 2016, CLIN CANCER RES, V22, P609, DOI 10.1158/1078-0432.CCR-15-0876
   Mariathasan S, 2018, NATURE, V554, P544, DOI 10.1038/nature25501
   Miller MA, 2017, CLIN CANCER RES, V23, P623, DOI 10.1158/1078-0432.CCR-16-0869
   Moore KN, 2018, GYNECOL ONCOL, V149, P214, DOI 10.1016/j.ygyno.2018.01.011
   Neff RT, 2017, THER ADV MED ONCOL, V9, P519, DOI 10.1177/1758834017714993
   Nielsen JS, 2012, CLIN CANCER RES, V18, P3281, DOI 10.1158/1078-0432.CCR-12-0234
   Ohaegbulam KC, 2017, ONCOTARGET, V8, P82740, DOI 10.18632/oncotarget.21098
   Petroff MG, 2005, AM J PATHOL, V167, P465, DOI 10.1016/S0002-9440(10)62990-2
   PHILLIPS JH, 1991, EUR J IMMUNOL, V21, P895, DOI 10.1002/eji.1830210406
   Picarda E, 2016, CLIN CANCER RES, V22, P3425, DOI 10.1158/1078-0432.CCR-15-2428
   Podojil JR, 2018, J IMMUNOL, V201, P897, DOI 10.4049/jimmunol.1700811
   Romano E, 2015, P NATL ACAD SCI USA, V112, P6140, DOI 10.1073/pnas.1417320112
   Romee R, 2013, BLOOD, V121, P3599, DOI 10.1182/blood-2012-04-425397
   SALEH MN, 1995, BLOOD, V85, P2910, DOI 10.1182/blood.V85.10.2910.bloodjournal85102910
   Sancho D, 2008, J CLIN INVEST, V118, P2098, DOI 10.1172/JCI34584
   Schildberg FA, 2016, IMMUNITY, V44, P955, DOI 10.1016/j.immuni.2016.05.002
   Schreibelt G, 2012, BLOOD, V119, P2284, DOI 10.1182/blood-2011-08-373944
   Selby MJ, 2013, CANCER IMMUNOL RES, V1, P32, DOI 10.1158/2326-6066.CIR-13-0013
   Shi LR, 2016, CLIN CANCER RES, V22, P1173, DOI 10.1158/1078-0432.CCR-15-1352
   Simpson TR, 2013, J EXP MED, V210, P1695, DOI 10.1084/jem.20130579
   Smith JB, 2016, MOL THER, V24, P1987, DOI 10.1038/mt.2016.149
   Varga A, 2015, J CLIN ONCOL, V33, DOI 10.1200/jco.2015.33.15_suppl.5510
   Victor AR, 2018, J IMMUNOL, V200, P565, DOI 10.4049/jimmunol.1701128
   Wu JY, 2016, ONCOTARGET, V7, P68954, DOI 10.18632/oncotarget.12135
   Xu H, 2017, TOXICOL LETT, V280, P171, DOI 10.1016/j.toxlet.2017.08.079
   Zang XX, 2010, MODERN PATHOL, V23, P1104, DOI 10.1038/modpathol.2010.95
   Zhang AW, 2018, CELL, V173, P1755, DOI 10.1016/j.cell.2018.03.073
   Zhang CQ, 2018, ONCOIMMUNOLOGY, V7, DOI 10.1080/2162402X.2018.1461304
   Zhang L, 2003, NEW ENGL J MED, V348, P203, DOI 10.1056/NEJMoa020177
   Zhang XY, 2017, ONCOTARGET, V8, P93156, DOI 10.18632/oncotarget.21114
NR 60
TC 4
Z9 4
U1 0
U2 3
PU BMC
PI LONDON
PA CAMPUS, 4 CRINAN ST, LONDON N1 9XW, ENGLAND
SN 2051-1426
J9 J IMMUNOTHER CANCER
JI J. Immunother. Cancer
PD DEC 31
PY 2019
VL 7
IS 1
AR 357
DI 10.1186/s40425-019-0816-5
PG 17
WC Oncology; Immunology
SC Oncology; Immunology
GA JZ3XO
UT WOS:000505035500001
PM 31892360
OA DOAJ Gold, Green Published
DA 2021-05-03
ER

PT J
AU Kim, B
   Sun, S
   Varner, JA
   Howell, SB
   Ruoslahti, E
   Sailor, MJ
AF Kim, Byungji
   Sun, Si
   Varner, Judith A.
   Howell, Stephen B.
   Ruoslahti, Erkki
   Sailor, Michael J.
TI Securing the Payload, Finding the Cell, and Avoiding the Endosome:
   Peptide-Targeted, Fusogenic Porous Silicon Nanoparticles for Delivery of
   siRNA
SO ADVANCED MATERIALS
LA English
DT Article
DE cancer treatment; immunotherapy; liposomes; macrophages; ovarian cancer
ID TUMOR-ASSOCIATED MACROPHAGES; SMALL INTERFERING RNA; CISPLATIN;
   MEMBRANE; RESISTANCE; PI3K-GAMMA; NANOCARRIERS; PROTOCELLS; LIPOSOMES;
   MECHANISM
AB Despite the promise of ribonucleic acid interference therapeutics, the delivery of oligonucleotides selectively to diseased tissues in the body, and specifically to the cellular location in the tissues needed to provide optimal therapeutic outcome, remains a significant challenge. Here, key material properties and biological mechanisms for delivery of short interfering RNAs (siRNAs) to effectively silence target-specific cells in vivo are identified. Using porous silicon nanoparticles as the siRNA host, tumor-targeting peptides for selective tissue homing, and fusogenic lipid coatings to induce fusion with the plasma membrane, it is shown that the uptake mechanism can be engineered to be independent of common receptor-mediated endocytosis pathways. Two examples of the potential broad clinical applicability of this concept in a mouse xenograft model of ovarian cancer peritoneal carcinomatosis are provided: silencing the Rev3l subunit of polymerase Pol zeta to impair DNA repair in combination with cisplatin; and reprogramming tumor-associated macrophages into a proinflammatory state.
C1 [Kim, Byungji; Sailor, Michael J.] Univ Calif San Diego, Mat Sci & Engn Program, 9500 Gilman Dr, La Jolla, CA 92093 USA.
   [Sun, Si] Huazhong Univ Sci & Technol, Tongji Med Coll, Dept Obstet & Gynecol, Union Hosp, Wuhan 430022, Hubei, Peoples R China.
   [Varner, Judith A.; Howell, Stephen B.] Univ Calif San Diego, Moores Canc Ctr, La Jolla, CA 92037 USA.
   [Varner, Judith A.] Univ Calif San Diego, Dept Pathol, La Jolla, CA 92037 USA.
   [Howell, Stephen B.] Univ Calif San Diego, Dept Med, La Jolla, CA 92037 USA.
   [Ruoslahti, Erkki] Sanford Burnham Prebys Med Discovery Inst, Canc Res Ctr, La Jolla, CA 92037 USA.
   [Sailor, Michael J.] Univ Calif San Diego, Dept Chem & Biochem, 9500 Gilman Dr, La Jolla, CA 92093 USA.
RP Sailor, MJ (corresponding author), Univ Calif San Diego, Mat Sci & Engn Program, 9500 Gilman Dr, La Jolla, CA 92093 USA.; Sailor, MJ (corresponding author), Univ Calif San Diego, Dept Chem & Biochem, 9500 Gilman Dr, La Jolla, CA 92093 USA.
EM msailor@ucsd.edu
RI Kim, B.J. Byungji/AAE-7764-2019; Sailor, Michael/H-9044-2017
OI Kim, B.J. Byungji/0000-0001-8131-5255; Sailor,
   Michael/0000-0002-4809-9826
FU NATIONAL CANCER INSTITUTEUnited States Department of Health & Human
   ServicesNational Institutes of Health (NIH) - USANIH National Cancer
   Institute (NCI) [R56CA207839, R01CA188883, R01CA167426, P30CA023100,
   R01CA226909] Funding Source: NIH RePORTER; NATIONAL INSTITUTE OF ALLERGY
   AND INFECTIOUS DISEASESUnited States Department of Health & Human
   ServicesNational Institutes of Health (NIH) - USANIH National Institute
   of Allergy & Infectious Diseases (NIAID) [R01AI132413] Funding Source:
   NIH RePORTER; NATIONAL INSTITUTE OF DENTAL & CRANIOFACIAL RESEARCHUnited
   States Department of Health & Human ServicesNational Institutes of
   Health (NIH) - USANIH National Institute of Dental & Craniofacial
   Research (NIDCR) [R01DE027325] Funding Source: NIH RePORTER; OFFICE OF
   THE DIRECTOR, NATIONAL INSTITUTES OF HEALTHUnited States Department of
   Health & Human ServicesNational Institutes of Health (NIH) - USA
   [S10OD023527] Funding Source: NIH RePORTER; National Science
   FoundationNational Science Foundation (NSF) [ECCS-1542148, CBET-1603177]
   Funding Source: Medline; NCI NIH HHSUnited States Department of Health &
   Human ServicesNational Institutes of Health (NIH) - USANIH National
   Cancer Institute (NCI) [R01 CA226909, P30 CA023100, R01 CA167426, R56
   CA207839, P30CA23100, R01 CA188883] Funding Source: Medline; NIAID NIH
   HHSUnited States Department of Health & Human ServicesNational
   Institutes of Health (NIH) - USANIH National Institute of Allergy &
   Infectious Diseases (NIAID) [R01 AI132413] Funding Source: Medline;
   NIDCR NIH HHSUnited States Department of Health & Human ServicesNational
   Institutes of Health (NIH) - USANIH National Institute of Dental &
   Craniofacial Research (NIDCR) [R01 DE027325] Funding Source: Medline;
   NIH HHSUnited States Department of Health & Human ServicesNational
   Institutes of Health (NIH) - USA [S10 OD023527, R01 AI132413-01] Funding
   Source: Medline; University of California, San DiegoUniversity of
   California System Funding Source: Medline; San Diego Nanotechnology
   Infrastructure Funding Source: Medline; National Nanotechnology
   Coordinated Infrastructure Funding Source: Medline; University of
   CaliforniaSan Diego&apos;s Dissertation Fellowship Funding Source:
   Medline
CR Allen TM, 2013, ADV DRUG DELIVER REV, V65, P36, DOI 10.1016/j.addr.2012.09.037
   Ashley CE, 2012, ACS NANO, V6, P2174, DOI 10.1021/nn204102q
   Balazs DA, 2011, J DRUG DELIV, V2011, DOI 10.1155/2011/326497
   Bartlett DW, 2006, NUCLEIC ACIDS RES, V34, P322, DOI 10.1093/nar/gkj439
   Basha G, 2011, MOL THER, V19, P2186, DOI 10.1038/mt.2011.190
   Choi E, 2019, BIOMATERIALS, V209, P126, DOI 10.1016/j.biomaterials.2019.04.006
   Coussens LM, 2013, SCIENCE, V339, P286, DOI 10.1126/science.1232227
   Bonadio RRDC, 2018, CLINICS, V73, DOI 10.6061/clinics/2018/e450s
   Dai CH, 2016, ONCOTARGET, V7, P65157, DOI 10.18632/oncotarget.11214
   De Henau O, 2016, NATURE, V539, P443, DOI 10.1038/nature20554
   Dennison SM, 2006, BIOPHYS J, V90, P1661, DOI 10.1529/biophysj.105.069617
   Doles J, 2010, P NATL ACAD SCI USA, V107, P20786, DOI 10.1073/pnas.1011409107
   Draz MS, 2014, THERANOSTICS, V4, P872, DOI 10.7150/thno.9404
   Feron O, 2010, SCI TRANSL MED, V2, DOI 10.1126/scitranslmed.3001174
   Fogal V, 2008, CANCER RES, V68, P7210, DOI 10.1158/0008-5472.CAN-07-6752
   Foubert P, 2017, CANCER IMMUNOL RES, V5, P957, DOI 10.1158/2326-6066.CIR-17-0143
   Germano G, 2013, CANCER CELL, V23, P249, DOI 10.1016/j.ccr.2013.01.008
   Gilleron J, 2013, NAT BIOTECHNOL, V31, P638, DOI 10.1038/nbt.2612
   GORE ME, 1990, GYNECOL ONCOL, V36, P207, DOI 10.1016/0090-8258(90)90174-J
   Hasan W, 2012, NANO LETT, V12, P287, DOI 10.1021/nl2035354
   Howard KA, 2009, ADV DRUG DELIVER REV, V61, P710, DOI 10.1016/j.addr.2009.04.001
   Jiang HG, 2017, J CELL PHYSIOL, V232, P3433, DOI 10.1002/jcp.25792
   Jianu A, 2011, BALKAN STUD LIBR, V3, P333
   Jin YS, 2018, ADV MATER, V30, DOI 10.1002/adma.201802878
   Kafshgari MH, 2015, NANO RES, V8, P2033, DOI 10.1007/s12274-015-0715-0
   Kaneda MM, 2016, NATURE, V539, P437, DOI 10.1038/nature19834
   Kang JY, 2016, ADV MATER, V28, P7962, DOI 10.1002/adma.201600634
   Keller AA, 2018, METHODS MOL BIOL, V1784, P187, DOI 10.1007/978-1-4939-7837-3_18
   Kim B., 2019, JOVE-J VIS EXP, V146
   Kim B, 2018, NAT COMMUN, V9, DOI 10.1038/s41467-018-04390-7
   Kim J, 2014, J CONTROL RELEASE, V191, P98, DOI 10.1016/j.jconrel.2014.05.049
   Kraft JC, 2014, J PHARM SCI-US, V103, P29, DOI 10.1002/jps.23773
   Kube S, 2017, LANGMUIR, V33, P1051, DOI 10.1021/acs.langmuir.6b04304
   Laakkonen P, 2002, NAT MED, V8, P751, DOI 10.1038/nm720
   Lee J, 2015, NANO LETT, V15, P2938, DOI 10.1021/nl5047494
   LENTZ BR, 1994, CHEM PHYS LIPIDS, V73, P91, DOI 10.1016/0009-3084(94)90176-7
   Lewis JG, 1996, P NATL ACAD SCI USA, V93, P3176, DOI 10.1073/pnas.93.8.3176
   Liu JW, 2009, J AM CHEM SOC, V131, P1354, DOI 10.1021/ja808018y
   Liu XS, 2017, MOL SYST DES ENG, V2, P370, DOI [10.1039/C7ME00050B, 10.1039/c7me00050b]
   Mae MB, 2014, JOVE-J VIS EXP, DOI 10.3791/51960
   MANTOVANI A, 1992, IMMUNOL TODAY, V13, P265, DOI 10.1016/0167-5699(92)90008-U
   Mantovani A, 2017, NAT REV CLIN ONCOL, V14, P399, DOI 10.1038/nrclinonc.2016.217
   Matsuo K, 2010, EXPERT OPIN INV DRUG, V19, P1339, DOI 10.1517/13543784.2010.515585
   Meng HA, 2010, ACS NANO, V4, P4539, DOI 10.1021/nn100690m
   Mitra AK, 2015, GYNECOL ONCOL, V138, P372, DOI 10.1016/j.ygyno.2015.05.040
   Morgan RD, 2018, CANCER CHEMOTH PHARM, V81, P647, DOI 10.1007/s00280-018-3532-9
   Noy R, 2014, IMMUNITY, V41, P49, DOI 10.1016/j.immuni.2014.06.010
   Oh YK, 2009, ADV DRUG DELIVER REV, V61, P850, DOI 10.1016/j.addr.2009.04.018
   Ozpolat B, 2014, ADV DRUG DELIVER REV, V66, P110, DOI 10.1016/j.addr.2013.12.008
   Park JH, 2009, NAT MATER, V8, P331, DOI [10.1038/NMAT2398, 10.1038/nmat2398]
   Ries CH, 2014, CANCER CELL, V25, P846, DOI 10.1016/j.ccr.2014.05.016
   Ruoslahti E, 2017, ADV DRUG DELIVER REV, V110, P3, DOI 10.1016/j.addr.2016.03.008
   Russell LM, 2018, J CONTROL RELEASE, V269, P171, DOI 10.1016/j.jconrel.2017.11.007
   Sahay G, 2013, NAT BIOTECHNOL, V31, P653, DOI 10.1038/nbt.2614
   Schmid M. C., 2016, NATURE, V539, P443
   Scodeller P, 2017, SCI REP-UK, V7, DOI 10.1038/s41598-017-14709-x
   Siddik ZH, 2003, ONCOGENE, V22, P7265, DOI 10.1038/sj.onc.1206933
   Sugahara KN, 2015, J CONTROL RELEASE, V212, P59, DOI 10.1016/j.jconrel.2015.06.009
   Sugahara KN, 2009, CANCER CELL, V16, P510, DOI 10.1016/j.ccr.2009.10.013
   Sun Jie, 2015, Life-Basel, V5, P214, DOI 10.3390/life5010214
   Sun JC, 2017, BMC SYST BIOL, V11, P27, DOI 10.1186/s12918-017-0464-7
   Tanaka T, 2010, CANCER RES, V70, P3687, DOI 10.1158/0008-5472.CAN-09-3931
   Torchilin VP, 2005, NAT REV DRUG DISCOV, V4, P145, DOI 10.1038/nrd1632
   Uchida M, 2011, ACS NANO, V5, P2493, DOI 10.1021/nn102863y
   Wang J, 2018, ACS APPL MATER INTER, V10, P3200, DOI 10.1021/acsami.7b09071
   Wang YH, 2013, NAT BIOTECHNOL, V31, P610, DOI 10.1038/nbt.2634
   Williams CB, 2016, NPJ BREAST CANCER, V2, DOI 10.1038/npjbcancer.2015.25
   Wood H, 2018, NAT REV NEUROL, V14, P570, DOI 10.1038/s41582-018-0062-3
   Woodrow KA, 2009, NAT MATER, V8, P526, DOI [10.1038/nmat2444, 10.1038/NMAT2444]
   Wu F, 2004, CANCER RES, V64, P8029, DOI 10.1158/0008-5472.CAN-03-3942
   Zhang SB, 2007, J CONTROL RELEASE, V123, P1, DOI 10.1016/j.jconrel.2007.07.016
NR 71
TC 12
Z9 13
U1 6
U2 90
PU WILEY-V C H VERLAG GMBH
PI WEINHEIM
PA POSTFACH 101161, 69451 WEINHEIM, GERMANY
SN 0935-9648
EI 1521-4095
J9 ADV MATER
JI Adv. Mater.
PD AUG
PY 2019
VL 31
IS 35
AR 1902952
DI 10.1002/adma.201902952
PG 14
WC Chemistry, Multidisciplinary; Chemistry, Physical; Nanoscience &
   Nanotechnology; Materials Science, Multidisciplinary; Physics, Applied;
   Physics, Condensed Matter
SC Chemistry; Science & Technology - Other Topics; Materials Science;
   Physics
GA IU4IF
UT WOS:000483550000023
PM 31267590
OA Bronze, Green Accepted
DA 2021-05-03
ER

PT J
AU Fusciello, M
   Fontana, F
   Tahtinen, S
   Capasso, C
   Feola, S
   Martins, B
   Chiaro, J
   Peltonen, K
   Ylosmaki, L
   Ylosmaki, E
   Hamdan, F
   Kari, OK
   Ndika, J
   Alenius, H
   Urtti, A
   Hirvonen, JT
   Santos, HA
   Cerullo, V
AF Fusciello, Manlio
   Fontana, Flavia
   Tahtinen, Siri
   Capasso, Cristian
   Feola, Sara
   Martins, Beatriz
   Chiaro, Jacopo
   Peltonen, Karita
   Ylosmaki, Leena
   Ylosmaki, Erkko
   Hamdan, Firas
   Kari, Otto K.
   Ndika, Joseph
   Alenius, Harri
   Urtti, Arto
   Hirvonen, Jouni T.
   Santos, Helder A.
   Cerullo, Vincenzo
TI Artificially cloaked viral nanovaccine for cancer immunotherapy
SO NATURE COMMUNICATIONS
LA English
DT Article
ID T-CELL THERAPY; OVARIAN-CANCER; GENE-TRANSFER; SOLID TUMORS;
   CO-DELIVERY; IN-VIVO; ADENOVIRUS; NANOPARTICLES; ANTIGEN; VACCINATION
AB Virus-based cancer vaccines are nowadays considered an interesting approach in the field of cancer immunotherapy, despite the observation that the majority of the immune responses they elicit are against the virus and not against the tumor. In contrast, targeting tumor associated antigens is effective, however the identification of these antigens remains challenging. Here, we describe ExtraCRAd, a multi-vaccination strategy focused on an oncolytic virus artificially wrapped with tumor cancer membranes carrying tumor antigens. We demonstrate that ExtraCRAd displays increased infectivity and oncolytic effect in vitro and in vivo. We show that this nanoparticle platform controls the growth of aggressive melanoma and lung tumors in vivo both in preventive and therapeutic setting, creating a highly specific anti-cancer immune response. In conclusion, ExtraCRAd might serve as the next generation of personalized cancer vaccines with enhanced features over standard vaccination regimens, representing an alternative way to target cancer.
C1 [Fusciello, Manlio; Tahtinen, Siri; Capasso, Cristian; Feola, Sara; Martins, Beatriz; Chiaro, Jacopo; Peltonen, Karita; Ylosmaki, Leena; Ylosmaki, Erkko; Hamdan, Firas; Kari, Otto K.; Urtti, Arto; Cerullo, Vincenzo] Univ Helsinki, Fac Pharm, Drug Res Program, Div Pharmaceut Biosci & Digital Precis Canc Med F, FI-00140 Helsinki, Finland.
   [Fontana, Flavia; Hirvonen, Jouni T.; Santos, Helder A.] Univ Helsinki, Fac Pharm, Drug Res Program, Div Pharmaceut Chem & Technol, FI-00140 Helsinki, Finland.
   [Ndika, Joseph; Alenius, Harri] Univ Helsinki, Dept Bacteriol & Immunol, Syst Toxicol Grp, Medicum, FI-00140 Helsinki, Finland.
   [Alenius, Harri] Karolinska Inst, Inst Environm Med, SE-17177 Stockholm, Sweden.
   [Urtti, Arto] Univ Eastern Finland, Fac Hlth Sci, Sch Pharm, FI-70211 Kuopio, Finland.
   [Santos, Helder A.; Cerullo, Vincenzo] Univ Helsinki, Helsinki Inst Life Sci HiLIFE, FI-00014 Helsinki, Finland.
   [Cerullo, Vincenzo] Naples Univ Federico II, Dept Mol Med & Med Biotechnol, I-80131 Naples, Italy.
   [Cerullo, Vincenzo] Naples Univ Federico II, CEINGE, I-80131 Naples, Italy.
RP Cerullo, V (corresponding author), Univ Helsinki, Fac Pharm, Drug Res Program, Div Pharmaceut Biosci & Digital Precis Canc Med F, FI-00140 Helsinki, Finland.; Santos, HA (corresponding author), Univ Helsinki, Fac Pharm, Drug Res Program, Div Pharmaceut Chem & Technol, FI-00140 Helsinki, Finland.; Santos, HA; Cerullo, V (corresponding author), Univ Helsinki, Helsinki Inst Life Sci HiLIFE, FI-00014 Helsinki, Finland.; Cerullo, V (corresponding author), Naples Univ Federico II, Dept Mol Med & Med Biotechnol, I-80131 Naples, Italy.; Cerullo, V (corresponding author), Naples Univ Federico II, CEINGE, I-80131 Naples, Italy.
EM helder.santos@helsinki.fi; vincenzo.cerullo@helsinki.fi
RI Fontana, Flavia/AAB-4898-2020; Ndika, Joseph/AAI-1074-2020; Cerullo,
   Vincenzo/B-9075-2015
OI Fontana, Flavia/0000-0001-9112-6917; Ndika, Joseph/0000-0003-0669-1300;
   Cerullo, Vincenzo/0000-0003-4901-3796; Peltonen, Karita
   Dolores/0000-0002-3063-451X; Kari, Otto/0000-0002-1201-5010; Hirvonen,
   Jouni Tapio/0000-0002-5029-1657; Hamdan, Firas/0000-0003-4678-7382;
   feola, sara/0000-0002-4012-4310; Alenius, Harri/0000-0003-0106-8923
FU Doctoral Program in Drug Research for doctoral scholarships at the
   Faculty of Pharmacy, Helsinki University; HiLIFE Research Funds; Sigrid
   Juselius FoundationSigrid Juselius Foundation; Academy of FinlandAcademy
   of FinlandEuropean Commission [317042]; European Research
   CouncilEuropean Research Council (ERC)European Commission [825020,
   681219]; Jane and Aatos Erkko Foundation [4705796]; HiLIFE [797011004];
   Cancer Finnish Foundation [4706116]; Magnus Ehrnrooth Foundation
   [4706235]
FX We thank the Extracellular Vesicle Core Facility at the University of
   Helsinki, Finland, for providing the NTA service. We acknowledge the
   provision of facilities and technical support by Aalto University at
   OtaNano- Nanomicroscopy Center (Aalto-NMC). We thank Smart Servier
   Medical Art for the contribution to Fig. 1 (https://smart.servier.com).
   M.F.and C.C. thank the Doctoral Program in Drug Research for doctoral
   scholarships at the Faculty of Pharmacy, Helsinki University. H.A.S.
   acknowledges financial support from the HiLIFE Research Funds, the
   Sigrid Juselius Foundation, the Academy of Finland (grant no. 317042),
   and the European Research Council Proof-of-Concept Research Grant (grant
   no. 825020). V.C. acknowledges the European Research Council under the
   Horizon 2020 framework (https://erc.europa.eu), ERC-consolidator Grant
   (Agreement no. 681219), Jane and Aatos Erkko Foundation (Project no.
   4705796), HiLIFE Fellow (project no. 797011004) Cancer Finnish
   Foundation (project No. 4706116), Magnus Ehrnrooth Foundation (project
   No. 4706235).
CR Rojas LA, 2016, J CONTROL RELEASE, V237, P78, DOI 10.1016/j.jconrel.2016.07.004
   Banchereau J, 2018, NAT REV CLIN ONCOL, V15, P9, DOI 10.1038/nrclinonc.2017.149
   Bass-Stringer S, 2018, HEART LUNG CIRC, V27, P1285, DOI 10.1016/j.hlc.2018.03.005
   Baudino Troy A, 2015, Curr Drug Discov Technol, V12, P3
   Bencherif SA, 2015, NAT COMMUN, V6, DOI 10.1038/ncomms8556
   Capasso C, 2016, ONCOIMMUNOLOGY, V5, DOI 10.1080/2162402X.2015.1105429
   Cerullo V, 2012, ONCOIMMUNOLOGY, V1, P979, DOI 10.4161/onci.20172
   Cerullo V, 2012, MOL THER, V20, P2076, DOI 10.1038/mt.2012.137
   Champiat S, 2018, NAT REV CLIN ONCOL, V15, P748, DOI 10.1038/s41571-018-0111-2
   Cox J, 2014, MOL CELL PROTEOMICS, V13, P2513, DOI 10.1074/mcp.M113.031591
   dos Santos T, 2011, PLOS ONE, V6, DOI 10.1371/journal.pone.0024438
   Douglas JT, 2001, CANCER RES, V61, P813
   Fang RH, 2014, NANO LETT, V14, P2181, DOI 10.1021/nl500618u
   Feola S, 2018, ONCOIMMUNOLOGY, V7, DOI 10.1080/2162402X.2018.1457596
   Fontana F, 2017, ADV MATER, V29, DOI 10.1002/adma.201603239
   Fontana F, 2017, WIRES NANOMED NANOBI, V9, DOI 10.1002/wnan.1421
   Gonzalez FE, 2014, HUM VACC IMMUNOTHER, V10, P3261, DOI 10.4161/21645515.2014.982996
   Hamdy S, 2008, VACCINE, V26, P5046, DOI 10.1016/j.vaccine.2008.07.035
   Hayward C, 2015, HEART, V101, pA24, DOI 10.1136/heartjnl-2015-308066.41
   He CB, 2010, BIOMATERIALS, V31, P3657, DOI 10.1016/j.biomaterials.2010.01.065
   Hu CMJ, 2011, P NATL ACAD SCI USA, V108, P10980, DOI 10.1073/pnas.1106634108
   Iversen TG, 2011, NANO TODAY, V6, P176, DOI 10.1016/j.nantod.2011.02.003
   Kanerva A, 2002, CLIN CANCER RES, V8, P275
   Kanerva A, 2003, MOL THER, V8, P449, DOI 10.1016/S1525-0016(03)00200-4
   Kapadia CH, 2018, J CONTROL RELEASE, V269, P393, DOI 10.1016/j.jconrel.2017.11.020
   Kaufman HL, 2015, NAT REV DRUG DISCOV, V14, P642, DOI 10.1038/nrd4663
   Kroll AV, 2017, BIOCONJUGATE CHEM, V28, P23, DOI 10.1021/acs.bioconjchem.6b00569
   Lee HM, 2017, SCI REP-UK, V7, DOI 10.1038/s41598-017-13501-1
   Lesniak A, 2012, ACS NANO, V6, P5845, DOI 10.1021/nn300223w
   Li AW, 2018, NAT MATER, V17, P528, DOI 10.1038/s41563-018-0028-2
   Lichty BD, 2014, NAT REV CANCER, V14, P559, DOI 10.1038/nrc3770
   Lizotte PH, 2016, NAT NANOTECHNOL, V11, P295, DOI [10.1038/nnano.2015.292, 10.1038/NNANO.2015.292]
   Luk BT, 2015, J CONTROL RELEASE, V220, P600, DOI 10.1016/j.jconrel.2015.07.019
   Melero I, 2014, CANCER DISCOV, V4, P522, DOI 10.1158/2159-8290.CD-13-0985
   Mendez N, 2014, BIOMATERIALS, V35, P9554, DOI 10.1016/j.biomaterials.2014.08.010
   Mi HY, 2017, NUCLEIC ACIDS RES, V45, pD183, DOI 10.1093/nar/gkw1138
   Morishita M, 2016, BIOMATERIALS, V111, P55, DOI 10.1016/j.biomaterials.2016.09.031
   Newick K, 2016, MOL THER-ONCOLYTICS, V3, DOI 10.1038/mto.2016.6
   Oh N, 2014, INT J NANOMED, V9, P51, DOI 10.2147/IJN.S26592
   Okegawa T, 2001, CANCER RES, V61, P6592
   Pol J, 2016, ONCOIMMUNOLOGY, V5, DOI 10.1080/2162402X.2015.1117740
   Pol JG, 2018, ONCOIMMUNOLOGY, V7, DOI 10.1080/2162402X.2018.1503032
   Rainone V, 2016, PLOS ONE, V11, DOI 10.1371/journal.pone.0146622
   Rekik R, 2015, CELL MOL IMMUNOL, V12, P648, DOI 10.1038/cmi.2014.104
   Ribas A, 2018, SCIENCE, V359, P1350, DOI 10.1126/science.aar4060
   Ribas A, 2017, CELL, V170, P1109, DOI 10.1016/j.cell.2017.08.027
   Roberts DM, 2006, NATURE, V441, P239, DOI 10.1038/nature04721
   Rosenberg SA, 2014, NAT REV CLIN ONCOL, V11, P630, DOI 10.1038/nrclinonc.2014.174
   Russell SJ, 2012, NAT BIOTECHNOL, V30, P658, DOI 10.1038/nbt.2287
   Shan YP, 2015, CHEM SOC REV, V44, P3617, DOI 10.1039/c4cs00508b
   Spitzer MH, 2017, CELL, V168, P487, DOI 10.1016/j.cell.2016.12.022
   Tuve S, 2009, VACCINE, V27, P4225, DOI 10.1016/j.vaccine.2009.03.074
   Twumasi-Boateng K, 2018, NAT REV CANCER, V18, P419, DOI 10.1038/s41568-018-0009-4
   Tyanova S, 2016, NAT METHODS, V13, P731, DOI [10.1038/NMETH.3901, 10.1038/nmeth.3901]
   van der Burg SH, 2016, NAT REV CANCER, V16, P219, DOI 10.1038/nrc.2016.16
   Wu A, 2007, J IMMUNOTHER, V30, P789, DOI 10.1097/CJI.0b013e318155a0f6
   Xia AL, 2017, ONCOTARGET, V8, P90521, DOI 10.18632/oncotarget.19361
   Yamamoto M, 2010, MOL THER, V18, P243, DOI 10.1038/mt.2009.266
   Yang R, 2018, ACS NANO, V12, P5121, DOI 10.1021/acsnano.7b09041
   Yang YS, 2017, ADV MATER, V29, DOI 10.1002/adma.201605604
   Ylosmaki E, 2018, MOL THER, V26, P2315, DOI 10.1016/j.ymthe.2018.06.008
   Yotnda P, 2002, MOL THER, V5, P233, DOI 10.1006/mthe.2002.0545
   Zeimet AG, 2003, LANCET ONCOL, V4, P415, DOI 10.1016/S1470-2045(03)01139-2
   Zhong ZR, 2010, MOL PHARMACEUT, V7, P105, DOI 10.1021/mp900151k
NR 64
TC 15
Z9 15
U1 9
U2 37
PU NATURE PUBLISHING GROUP
PI LONDON
PA MACMILLAN BUILDING, 4 CRINAN ST, LONDON N1 9XW, ENGLAND
SN 2041-1723
J9 NAT COMMUN
JI Nat. Commun.
PD DEC 17
PY 2019
VL 10
AR 5747
DI 10.1038/s41467-019-13744-8
PG 13
WC Multidisciplinary Sciences
SC Science & Technology - Other Topics
GA JW4FO
UT WOS:000503009300004
PM 31848338
OA DOAJ Gold, Green Published
DA 2021-05-03
ER

PT J
AU Napoletano, C
   Ruscito, I
   Bellati, F
   Zizzari, IG
   Rahimi, H
   Gasparri, ML
   Antonilli, M
   Panici, PB
   Rughetti, A
   Nuti, M
AF Napoletano, Chiara
   Ruscito, Ilary
   Bellati, Filippo
   Zizzari, Ilaria Grazia
   Rahimi, Hassan
   Gasparri, Maria Luisa
   Antonilli, Morena
   Panici, Pierluigi Benedetti
   Rughetti, Aurelia
   Nuti, Marianna
TI Bevacizumab-Based Chemotherapy Triggers Immunological Effects in
   Responding Multi-Treated Recurrent Ovarian Cancer Patients by Favoring
   the Recruitment of Effector T Cell Subsets
SO JOURNAL OF CLINICAL MEDICINE
LA English
DT Article
DE bevacizumab; ovarian cancer; effector T cells; target therapy;
   immunotherapy; chemotherapy
ID ENDOTHELIAL GROWTH-FACTOR; FACTOR-KAPPA-B; BLOCKADE; MATURATION;
   EFFICACY; VEGF
AB Increasing evidence strongly suggests that bevacizumab compound impacts the immunological signature of cancer patients and normalizes tumor vasculature. This study aims to investigate the correlation between the clinical response to bevacizumab-based chemotherapy and the improvement of immune fitness of multi-treated ovarian cancer patients. Peripheral blood mononuclear cells (PBMCs) of 20 consecutive recurrent ovarian cancer patients retrospectively selected to have received bevacizumab or non-bevacizumab-based chemotherapy (Bev group and Ctrl group, respectively) were analyzed. CD4, CD8, and regulatory T cell (Treg) subsets were monitored at the beginning (T0) and after three and six cycles of treatment, together with IL10 production. A lower activated and resting Treg subset was found in the Bev group compared with the Ctrl group until the third therapy cycle, suggesting a reduced immunosuppressive signature. Indeed, clinically responding patients in the Bev group showed a high percentage of non-suppressive Treg and a significant lower IL10 production compared with non-responding patients in the Bev group after three cycles. Furthermore, clinically responding patients showed a discrete population of effector T cell at T0 independent of the therapeutic regimen. This subset was maintained throughout the therapy in only the Bev group. This study evidences that bevacizumab could affect the clinical response of cancer patients, reducing the percentage of Treg and sustaining the circulation of the effector T cells. Results also provide a first rationale regarding the positive immunologic synergism of combining bevacizumab with immunotherapy in multi-treated ovarian cancer patients.
C1 [Napoletano, Chiara; Ruscito, Ilary; Zizzari, Ilaria Grazia; Rahimi, Hassan; Rughetti, Aurelia; Nuti, Marianna] Sapienza Univ Rome, Lab Tumor Immunol & Cell Therapy, Dept Expt Med, Viale Regina Elena 324, I-00161 Rome, Italy.
   [Ruscito, Ilary] Charite Univ Med Berlin, Tumor Bank Ovarian Canc Network TOC, Dept Gynecol, European Competence Ctr Ovarian Canc,Campus Virch, Augustenburger Pl 1, D-13353 Berlin, Germany.
   [Ruscito, Ilary] Free Univ Berlin, Augustenburger Pl 1, D-13353 Berlin, Germany.
   [Ruscito, Ilary] Humboldt Univ, Augustenburger Pl 1, D-13353 Berlin, Germany.
   [Ruscito, Ilary] Berlin Inst Hlth, Augustenburger Pl 1, D-13353 Berlin, Germany.
   [Bellati, Filippo] Sapienza Univ Rome, Dept Med & Surg Sci & Translat Med, St Andrea Univ Hosp, Via Grottarossa 1035, I-00189 Rome, Italy.
   [Gasparri, Maria Luisa; Antonilli, Morena; Panici, Pierluigi Benedetti] Policlin Umberto I Sapienza Univ Rome, Dept Maternal & Child & Urol Sci, Viale Policlin 155, I-00161 Rome, Italy.
RP Napoletano, C (corresponding author), Sapienza Univ Rome, Lab Tumor Immunol & Cell Therapy, Dept Expt Med, Viale Regina Elena 324, I-00161 Rome, Italy.
EM chiara.napoletano@uniroma1.it; ilary.ruscito@uniroma1.it;
   Filippo.bellati@uniroma1.it; ilaria.zizzari@uniroma1.it;
   hassan.rahimi@uniroma1.it; Marialuisa.gasparri@uniroma1.it;
   M.antonilli@gmail.com; pierluigi.benedettipanici@uniroma1.it;
   aurelia.rughetti@uniroma1.it; marianna.nuti@uniroma1.it
OI RAHIMI KOSHKAKI, HASSAN/0000-0001-6701-1263
FU AIRCAssociazione Italiana per la Ricerca sul Cancro (AIRC) [17432];
   Sapienza University Research Project "Ricerca di ATENEO 2016"
   [RM116154D8CAD99, RP116154CD6764CD]
FX This work was supported by AIRC 2015 cod. 17432 (MN); Sapienza
   University Research Project "Ricerca di ATENEO 2016" prot.
   RM116154D8CAD99 (AR); and Sapienza University Research Project "Ricerca
   di ATENEO 2016" prot. RP116154CD6764CD (CN).
CR Abajo A, 2012, BRIT J CANCER, V107, P287, DOI 10.1038/bjc.2012.242
   Bellati F, 2010, INVEST NEW DRUG, V28, P887, DOI 10.1007/s10637-009-9351-4
   Bray F, 2018, CA-CANCER J CLIN, V68, P394, DOI 10.3322/caac.21492
   Chen X, 2016, INT IMMUNOPHARMACOL, V34, P244, DOI 10.1016/j.intimp.2016.03.009
   Eisenhauer EA, 2009, EUR J CANCER, V45, P228, DOI 10.1016/j.ejca.2008.10.026
   Facciabene A, 2011, NATURE, V475, P226, DOI 10.1038/nature10169
   Gabrilovich D, 1998, BLOOD, V92, P4150, DOI 10.1182/blood.V92.11.4150.423k45_4150_4166
   Gabrilovich DI, 1996, NAT MED, V2, P1096, DOI 10.1038/nm1096-1096
   Goel S, 2011, PHYSIOL REV, V91, P1071, DOI 10.1152/physrev.00038.2010
   Jabeen S, 2018, ONCOIMMUNOLOGY, V7, DOI 10.1080/2162402X.2018.1457598
   Joly F, 2017, EUR J CANCER, V78, P133, DOI 10.1016/j.ejca.2017.03.019
   Kobold S, 2009, ONCOLOGIST, V14, P1242, DOI 10.1634/theoncologist.2009-0109
   Lanzavecchia A, 2000, SCIENCE, V290, P92, DOI 10.1126/science.290.5489.92
   Lapeyre-Prost A, 2017, INT REV CEL MOL BIO, V330, P295, DOI 10.1016/bs.ircmb.2016.09.007
   Li B, 2006, CLIN CANCER RES, V12, P6808, DOI 10.1158/1078-0432.CCR-06-1558
   Manzoni M, 2010, ONCOLOGY-BASEL, V79, P187, DOI 10.1159/000320609
   Miyara M, 2009, IMMUNITY, V30, P899, DOI 10.1016/j.immuni.2009.03.019
   Oyama T, 1998, J IMMUNOL, V160, P1224
   Prigerson HG, 2015, JAMA ONCOL, V1, P778, DOI 10.1001/jamaoncol.2015.2378
   Ray-Coquard I, 2009, CANCER RES, V69, P5383, DOI 10.1158/0008-5472.CAN-08-3845
   Ruan QG, 2012, ADV EXP MED BIOL, V946, P207, DOI 10.1007/978-1-4614-0106-3_12
   Segev Y, 2017, ARCH GYNECOL OBSTET, V296, P691, DOI 10.1007/s00404-017-4484-8
   Shamsunder S, 2000, J Obstet Gynaecol Res, V26, P215
   Shou JF, 2016, BMC CANCER, V16, DOI 10.1186/s12885-016-2732-0
   Terme M, 2013, CANCER RES, V73, P539, DOI 10.1158/0008-5472.CAN-12-2325
   Thomas AA, 2017, CANCER IMMUNOL IMMUN, V66, P379, DOI 10.1007/s00262-016-1941-3
   Wada J, 2009, ANTICANCER RES, V29, P881
   Wallin JJ, 2016, NAT COMMUN, V7, DOI 10.1038/ncomms12624
   Zhao S, 2016, ONCOTARGET, V7, P36065, DOI 10.18632/oncotarget.9130
   Zitvogel L, 2008, NAT REV IMMUNOL, V8, P59, DOI 10.1038/nri2216
NR 30
TC 8
Z9 8
U1 0
U2 1
PU MDPI
PI BASEL
PA ST ALBAN-ANLAGE 66, CH-4052 BASEL, SWITZERLAND
SN 2077-0383
J9 J CLIN MED
JI J. Clin. Med.
PD MAR 18
PY 2019
VL 8
IS 3
AR 380
DI 10.3390/jcm8030380
PG 12
WC Medicine, General & Internal
SC General & Internal Medicine
GA HU1BI
UT WOS:000465006400003
PM 30889935
OA DOAJ Gold, Green Published
DA 2021-05-03
ER

PT J
AU Anderson, KG
   Voillet, V
   Bates, BM
   Chiu, EY
   Burnett, MG
   Garcia, NM
   Oda, SK
   Morse, CB
   Stromnes, IM
   Drescher, CW
   Gottardo, R
   Greenberg, PD
AF Anderson, Kristin G.
   Voillet, Valentin
   Bates, Breanna M.
   Chiu, Edison Y.
   Burnett, Madison G.
   Garcia, Nicolas M.
   Oda, Shannon K.
   Morse, Christopher B.
   Stromnes, Ingunn M.
   Drescher, Charles W.
   Gottardo, Raphael
   Greenberg, Philip D.
TI Engineered Adoptive T-cell Therapy Prolongs Survival in a Preclinical
   Model of Advanced-Stage Ovarian Cancer
SO CANCER IMMUNOLOGY RESEARCH
LA English
DT Article
ID SYNGENEIC MOUSE MODEL; ANTIGEN RECEPTOR; CD8(+); IMMUNOTHERAPY;
   LYMPHOCYTES; EXPRESS; PRIME; PD-1
AB Adoptive T-cell therapy using high-affinity T-cell receptors (TCR) to target tumor antigens has potential for improving outcomes in high-grade serous ovarian cancer (HGSOC) patients. Ovarian tumors develop a hostile, multicomponent tumor microenvironment containing suppressive cells, inhibitory ligands, and soluble factors that facilitate evasion of antitumor immune responses. Developing and validating an immunocompetent mouse model of metastatic ovarian cancer that shares antigenic and immunosuppressive qualities of human disease would facilitate establishing effective T-cell therapies. We used deep transcriptome profiling and IHC analysis of human HGSOC tumors and disseminated mouse ID8(VEGF) tumors to compare immunologic features. We then evaluated the ability of CD8 T cells engineered to express a high-affinity TCR specific for mesothelin, an ovarian cancer antigen, to infiltrate advanced ID8(VEGF) murine ovarian tumors and control tumor growth. Human CD8 T cells engineered to target mesothelin were also evaluated for ability to kill HLA-A2(+) HGSOC lines. IHC and gene-expression profiling revealed striking similarities between tumors of both species, including processing/presentation of a leading candidate target antigen, suppressive immune cell infiltration, and expression of molecules that inhibit T-cell function. Engineered T cells targeting mesothelin infiltrated mouse tumors but became progressively dysfunctional and failed to persist. Treatment with repeated doses of T cells maintained functional activity, significantly prolonging survival of mice harboring late-stage disease at treatment onset. Human CD8 T cells engineered to target mesothelin were tumoricidal for three HGSOC lines. Treatment with engineered T cells may have clinical applicability in patients with advanced-stage HGSOC.
C1 [Anderson, Kristin G.; Chiu, Edison Y.; Oda, Shannon K.; Stromnes, Ingunn M.; Greenberg, Philip D.] Univ Washington, Dept Immunol, Sch Med, Seattle, WA 98195 USA.
   [Anderson, Kristin G.; Bates, Breanna M.; Burnett, Madison G.; Garcia, Nicolas M.; Oda, Shannon K.; Morse, Christopher B.; Stromnes, Ingunn M.; Greenberg, Philip D.] Fred Hutchinson Canc Res Ctr, Div Clin Res, 1124 Columbia St, Seattle, WA 98104 USA.
   [Voillet, Valentin; Gottardo, Raphael] Fred Hutchinson Canc Res Ctr, Vaccine & Infect Dis Div, 1124 Columbia St, Seattle, WA 98104 USA.
   [Morse, Christopher B.] Univ Washington, Sch Med, Dept Obstet & Gynecol, Div Gynecol Oncol, Seattle, WA 98195 USA.
   [Drescher, Charles W.] Fred Hutchinson Canc Res Ctr, Div Publ Hlth Sci, 1124 Columbia St, Seattle, WA 98104 USA.
   [Stromnes, Ingunn M.] Univ Minnesota, Ctr Immunol, Dept Microbiol & Immunol, Minneapolis, MN USA.
RP Greenberg, PD (corresponding author), Fred Hutchinson Canc Res Ctr, Mail Stop D3-100,POB 19024,Mail Stop D3-100, Seattle, WA 98109 USA.
EM pgreen@uw.edu
OI Burnett, Madison/0000-0003-4852-3639; Anderson, Kristin
   G/0000-0001-9263-4438; Voillet, Valentin/0000-0002-5751-3881
FU Chromosome Metabolism and Cancer Training Grant Program [T32
   2T32CA009657-26A1]; Ovarian Cancer Research Alliance; Solid Tumor
   Translational Research Award; NIH NCIUnited States Department of Health
   & Human ServicesNational Institutes of Health (NIH) - USANIH National
   Cancer Institute (NCI) [CA018029, CA033084]; Leukemia & Lymphoma
   SocietyLeukemia and Lymphoma Society; Juno Therapeutics; Parker
   Institute for Cancer Immunotherapy; NATIONAL CANCER INSTITUTEUnited
   States Department of Health & Human ServicesNational Institutes of
   Health (NIH) - USANIH National Cancer Institute (NCI) [P01CA018029,
   R01CA033084, T32CA009657] Funding Source: NIH RePORTER
FX This work was supported by the Chromosome Metabolism and Cancer Training
   Grant Program (T32 2T32CA009657-26A1; to K.G. Anderson), the Ovarian
   Cancer Research Alliance (to K.G. Anderson), a Solid Tumor Translational
   Research Award (to K.G. Anderson and P.D. Greenberg), the NIH NCI
   (CA018029 and CA033084; to P.D. Greenberg), the Leukemia & Lymphoma
   Society (to S. K. Oda), and a research agreement with Juno Therapeutics
   and the Parker Institute for Cancer Immunotherapy (to P.D. Greenberg).
   The authors thank Matthias Stephan for the ID8<INF>VEGF</INF> cell line;
   Sunni Farley, Robert Pierce, Savanh Chanthaphavong, Brian Johnson, and
   Megan Larmore for histopathology assistance; Frank Carbone for TCROTI
   construct development; Thomas Schmitt for MSLN-specific TCR development;
   Magdalia Suarez, Andrew Daman, Lara Kropp, and Rachel Perret for
   assistance with experiments; the Fred Hutchinson Cancer Research Center
   Flow Cytometry Core for technical support; Deborah Banker for critical
   review of the manuscript; and all members of the Greenberg lab for
   thoughtful and critical discussion.
CR Ahmadzadeh M, 2009, BLOOD, V114, P1537, DOI 10.1182/blood-2008-12-195792
   Bailey M, 2013, VET IMMUNOL IMMUNOP, V152, P13, DOI 10.1016/j.vetimm.2012.09.022
   Beatty GL, 2014, CANCER IMMUNOL RES, V2, P112, DOI 10.1158/2326-6066.CIR-13-0170
   Beura LK, 2016, NATURE, V532, P512, DOI 10.1038/nature17655
   Biswas SK, 2010, NAT IMMUNOL, V11, P889, DOI 10.1038/ni.1937
   Boegel S, 2018, BMC MED GENOMICS, V11, DOI 10.1186/s12920-018-0354-x
   Cheever MA, 2009, CLIN CANCER RES, V15, P5323, DOI 10.1158/1078-0432.CCR-09-0737
   Chen LP, 2013, NAT REV IMMUNOL, V13, P227, DOI 10.1038/nri3405
   Chodon T, 2014, CLIN CANCER RES, V20, P2457, DOI 10.1158/1078-0432.CCR-13-3017
   Curiel TJ, 2004, NAT MED, V10, P942, DOI 10.1038/nm1093
   DEMBIC Z, 1986, NATURE, V320, P232, DOI 10.1038/320232a0
   Ding ZC, 2014, ONCOIMMUNOLOGY, V3, DOI 10.4161/21624011.2014.954471
   Domcke S, 2013, NAT COMMUN, V4, DOI 10.1038/ncomms3126
   Hassan R, 2016, J CLIN ONCOL, V34, P4171, DOI 10.1200/JCO.2016.68.3672
   Inaba T, 2009, GYNECOL ONCOL, V115, P185, DOI 10.1016/j.ygyno.2009.07.015
   Janat-Amsbury MM, 2006, ANTICANCER RES, V26, P2785
   Jimenez-Sanchez A, 2017, CELL, V170, P927, DOI 10.1016/j.cell.2017.07.025
   Labidi-Galy SI, 2017, NAT COMMUN, V8, DOI 10.1038/s41467-017-00962-1
   Le DT, 2015, J CLIN ONCOL, V33, P1325, DOI 10.1200/JCO.2014.57.4244
   Lheureux S, 2015, CANCER-AM CANCER SOC, V121, P3203, DOI 10.1002/cncr.29481
   Mariappan L, 2017, INT J WOMENS HEALTH, V9, P913, DOI 10.2147/IJWH.S151194
   Matsuzaki J, 2010, P NATL ACAD SCI USA, V107, P7875, DOI 10.1073/pnas.1003345107
   Maus MV, 2013, CANCER IMMUNOL RES, V1, P26, DOI 10.1158/2326-6066.CIR-13-0006
   Morello A, 2016, CANCER DISCOV, V6, P133, DOI 10.1158/2159-8290.CD-15-0583
   Motz GT, 2013, IMMUNITY, V39, P61, DOI 10.1016/j.immuni.2013.07.005
   Motz GT, 2014, NAT MED, V20, P607, DOI 10.1038/nm.3541
   Oda SK, 2017, BLOOD, V130, P2410, DOI 10.1182/blood-2017-04-777052
   PIRCHER H, 1987, EUR J IMMUNOL, V17, P1843, DOI 10.1002/eji.1830171226
   Prosser ME, 2012, MOL IMMUNOL, V51, P263, DOI 10.1016/j.molimm.2012.03.023
   Rahmatallah Y, 2016, BRIEF BIOINFORM, V17, P393, DOI 10.1093/bib/bbv069
   Ritchie ME, 2015, NUCLEIC ACIDS RES, V43, DOI 10.1093/nar/gkv007
   Robbins PF, 2011, J CLIN ONCOL, V29, P917, DOI 10.1200/JCO.2010.32.2537
   Roby KF, 2000, CARCINOGENESIS, V21, P585, DOI 10.1093/carcin/21.4.585
   Rosenberg SA, 2008, NAT REV CANCER, V8, P299, DOI 10.1038/nrc2355
   Santoiemma PP, 2015, CANCER BIOL THER, V16, P807, DOI 10.1080/15384047.2015.1040960
   Schietinger A, 2016, IMMUNITY, V45, P389, DOI 10.1016/j.immuni.2016.07.011
   Sommermeyer D, 2016, LEUKEMIA, V30, P492, DOI 10.1038/leu.2015.247
   Stromnes IM, 2015, CANCER CELL, V28, P638, DOI 10.1016/j.ccell.2015.09.022
   SU S, 2016, SOCIAL INDICATORS RE, P1
   Nguyen TLA, 2015, DIS MODEL MECH, V8, P1, DOI 10.1242/dmm.017400
   Uhl Elizabeth W, 2015, Curr Pathobiol Rep, V3, P219
   Vaughan S, 2011, NAT REV CANCER, V11, P719, DOI 10.1038/nrc3144
   Walton J, 2016, CANCER RES, V76, P6118, DOI 10.1158/0008-5472.CAN-16-1272
   Wrzesinski C, 2010, J IMMUNOTHER, V33, P1, DOI 10.1097/CJI.0b013e3181b88ffc
   Zervos E, 2016, J EXP CLIN CANC RES, V35, DOI 10.1186/s13046-016-0314-2
   Zhang L, 2002, AM J PATHOL, V161, P2295, DOI 10.1016/S0002-9440(10)64505-1
   Zhang YJ, 2012, ONCOTARGET, V3, P114
   Zsiros E, 2014, CURR OPIN ONCOL, V26, P492, DOI 10.1097/CCO.0000000000000111
NR 48
TC 8
Z9 8
U1 2
U2 12
PU AMER ASSOC CANCER RESEARCH
PI PHILADELPHIA
PA 615 CHESTNUT ST, 17TH FLOOR, PHILADELPHIA, PA 19106-4404 USA
SN 2326-6066
EI 2326-6074
J9 CANCER IMMUNOL RES
JI Cancer Immunol. Res.
PD SEP
PY 2019
VL 7
IS 9
BP 1412
EP 1425
DI 10.1158/2326-6066.CIR-19-0258
PG 14
WC Oncology; Immunology
SC Oncology; Immunology
GA IV2OS
UT WOS:000484117100005
PM 31337659
OA Green Accepted, Bronze
DA 2021-05-03
ER

PT J
AU Mulati, K
   Hamanishi, J
   Matsumura, N
   Chamoto, K
   Mise, N
   Abiko, K
   Baba, T
   Yamaguchi, K
   Horikawa, N
   Murakami, R
   Taki, M
   Budiman, K
   Zeng, X
   Hosoe, Y
   Azuma, M
   Konishi, I
   Mandai, M
AF Mulati, Kumuluzi
   Hamanishi, Junzo
   Matsumura, Noriomi
   Chamoto, Kenji
   Mise, Nathan
   Abiko, Kaoru
   Baba, Tsukasa
   Yamaguchi, Ken
   Horikawa, Naoki
   Murakami, Ryusuke
   Taki, Mana
   Budiman, Kharma
   Zeng, Xiang
   Hosoe, Yuko
   Azuma, Miyuki
   Konishi, Ikuo
   Mandai, Masaki
TI VISTA expressed in tumour cells regulates T cell function
SO BRITISH JOURNAL OF CANCER
LA English
DT Article
ID IMMUNE CHECKPOINT MOLECULE; ANTI-PD-1 ANTIBODY; ANTITUMOR-ACTIVITY;
   CANCER; PD-1; NIVOLUMAB; SAFETY; PEMBROLIZUMAB; IPILIMUMAB; TOLERANCE
AB BACKGROUND: V-domain Ig suppressor of T cell activation (VISTA) is a novel inhibitory immune-checkpoint protein. VISTA expression on tumour cells and the associated regulatory mechanisms remain unclear. We investigated VISTA expression and function in tumour cells, and evaluated its mechanism and activity.
   METHODS: VISTA in tumour cells was assessed by tissue microarray analysis, immunohistochemical staining and western blot. A series of in vitro assays were used to determine the function of tumour-expressed VISTA. In vivo efficacy was evaluated in syngeneic models.
   RESULTS: VISTA was highly expressed in human ovarian and endometrial cancers. Upregulation of VISTA in endometrial cancer was related to the methylation status of the VISTA promoter. VISTA in tumour cells suppressed T cell proliferation and cytokine production in vitro, and decreased the tumour-infiltrating CD8+ T cells in vivo. Anti-VISTA antibody prolonged the survival of tumour-bearing mice.
   CONCLUSIONS: This is the first demonstration that VISTA is highly expressed in human ovarian and endometrial cancer cells, and that anti-VISTA antibody treatment significantly prolongs the survival of mice bearing tumours expressing high levels of VISTA. The data suggest that VISTA is a novel immunosuppressive factor within the tumour microenvironment, as well as a new target for cancer immunotherapy.
C1 [Mulati, Kumuluzi; Hamanishi, Junzo; Abiko, Kaoru; Baba, Tsukasa; Horikawa, Naoki; Murakami, Ryusuke; Taki, Mana; Budiman, Kharma; Zeng, Xiang; Hosoe, Yuko; Mandai, Masaki] Kyoto Univ, Dept Gynecol & Obstet, Grad Sch Med, Kyoto, Kyoto, Japan.
   [Matsumura, Noriomi] Kindai Univ, Dept Obstet & Gynecol, Osaka, Osaka, Japan.
   [Chamoto, Kenji] Kyoto Univ, Dept Immunol & Genom Med, Grad Sch Med, Kyoto, Japan.
   [Mise, Nathan] Jichi Med Univ, Dept Environm Prevent Med, Shimotsuke, Tochigi, Japan.
   [Yamaguchi, Ken; Konishi, Ikuo] Kyoto Med Ctr, Dept Obstet & Gynecol, Kyoto, Kyoto, Japan.
   [Azuma, Miyuki] Tokyo Med & Dent Univ, Dept Mol Immunol, Tokyo, Tokyo, Japan.
RP Hamanishi, J (corresponding author), Kyoto Univ, Dept Gynecol & Obstet, Grad Sch Med, Kyoto, Kyoto, Japan.
EM jnkhmns@kuhp.kyoto-u.ac.jp
RI Hamanishi, Junzo/AAX-3318-2020; 名丹, 三瀬/AAD-1036-2021; Yamaguchi,
   Ken/Y-6633-2018
OI Yamaguchi, Ken/0000-0002-7669-1405; Hamanishi,
   Junzo/0000-0002-7750-0623; BABA, Tsukasa/0000-0003-0066-3747
CR Battista M, 2013, INT J MOL SCI, V14, P13482, DOI 10.3390/ijms140713482
   Borghaei H, 2015, NEW ENGL J MED, V373, P1627, DOI 10.1056/NEJMoa1507643
   Bukowski RM, 2007, SEMIN ONCOL, V34, pS1, DOI 10.1053/j.seminoncol.2007.03.012
   Coleman RL, 2016, NAT REV CLIN ONCOL, V13, P71, DOI 10.1038/nrclinonc.2015.225
   Cottu PH, 2014, J CLIN ONCOL, V32, DOI 10.1200/jco.2014.32.15_suppl.tps2643
   Day RS, 2011, BMC BIOINFORMATICS, V12, DOI 10.1186/1471-2105-12-213
   De Felice F, 2015, J IMMUNOL RES, V2015, DOI 10.1155/2015/191832
   Ferlay J, 2015, INT J CANCER, V136, pE359, DOI 10.1002/ijc.29210
   Flies DB, 2015, J IMMUNOL, V194, P5294, DOI 10.4049/jimmunol.1402648
   Flies DB, 2014, J CLIN INVEST, V124, P1966, DOI 10.1172/JCI74589
   Gabrilovich DI, 2012, NAT REV IMMUNOL, V12, P253, DOI 10.1038/nri3175
   Gabrilovich DI, 2009, NAT REV IMMUNOL, V9, P162, DOI 10.1038/nri2506
   Gao JJ, 2013, SCI SIGNAL, V6, DOI 10.1126/scisignal.2004088
   Gao JJ, 2017, NAT MED, V23, P551, DOI 10.1038/nm.4308
   Getz G, 2013, NATURE, V497, P67, DOI 10.1038/nature12113
   Hamanishi J, 2007, P NATL ACAD SCI USA, V104, P3360, DOI 10.1073/pnas.0611533104
   Hamanishi J, 2015, J CLIN ONCOL, V33, P4015, DOI 10.1200/JCO.2015.62.3397
   Hamanishi J, 2010, STEM CELLS, V28, P164, DOI 10.1002/stem.256
   Holliday R, 2002, METHODS, V27, P179, DOI 10.1016/S1046-2023(02)00072-5
   Homicsko K, 2015, J CLIN ONCOL, V33, P3987, DOI 10.1200/JCO.2015.63.7785
   Igarashi T, 2016, ESMO OPEN, V1, DOI 10.1136/esmoopen-2016-000083
   Jemal A, 2009, CA-CANCER J CLIN, V59, P225, DOI 10.3322/caac.20006
   Kandalaft LE, 2011, J CLIN ONCOL, V29, P925, DOI 10.1200/JCO.2009.27.2369
   Keir ME, 2008, ANNU REV IMMUNOL, V26, P677, DOI 10.1146/annurev.immunol.26.021607.090331
   Kondo Y, 2016, ORAL ONCOL, V57, P54, DOI 10.1016/j.oraloncology.2016.04.005
   Le Mercier I, 2014, CANCER RES, V74, P1933, DOI 10.1158/0008-5472.CAN-13-1506
   Lines JL, 2014, CANCER IMMUNOL RES, V2, P510, DOI 10.1158/2326-6066.CIR-14-0072
   Lines JL, 2014, CANCER RES, V74, P1924, DOI 10.1158/0008-5472.CAN-13-1504
   Liu J, 2015, P NATL ACAD SCI USA, V112, P6682, DOI 10.1073/pnas.1420370112
   Mahoney KM, 2015, CANCER IMMUNOL RES, V3, P1308, DOI 10.1158/2326-6066.CIR-15-0116
   Ohno T, 2017, J INVEST DERMATOL, V137, P1384, DOI 10.1016/j.jid.2016.10.049
   Oliveira P, 2016, SCI REP-UK, V6, DOI 10.1038/srep34860
   Ott PA, 2017, J CLIN ONCOL, V35, P2535, DOI 10.1200/JCO.2017.72.5952
   Parisi S, 2012, FASEB J, V26, P3957, DOI 10.1096/fj.12-211607
   Postow MA, 2015, J CLIN ONCOL, V33, P1974, DOI 10.1200/JCO.2014.59.4358
   Qu QX, 2017, CELL PHYSIOL BIOCHEM, V43, P1893, DOI 10.1159/000484109
   Robert C, 2015, NEW ENGL J MED, V372, P2521, DOI 10.1056/NEJMoa1503093
   Robert C, 2015, NEW ENGL J MED, V372, P320, DOI 10.1056/NEJMoa1412082
   Roby KF, 2000, CARCINOGENESIS, V21, P585, DOI 10.1093/carcin/21.4.585
   Sakr MA, 2010, CANCER SCI, V101, P2368, DOI 10.1111/j.1349-7006.2010.01675.x
   Sznol M, 2013, CLIN CANCER RES, V19, P1021, DOI 10.1158/1078-0432.CCR-12-2063
   Topalian SL, 2012, NEW ENGL J MED, V366, P2443, DOI 10.1056/NEJMoa1200690
   Villarroel-Espindola F, 2018, CLIN CANCER RES, V24, P1562, DOI 10.1158/1078-0432.CCR-17-2542
   Wang L, 2014, P NATL ACAD SCI USA, V111, P14846, DOI 10.1073/pnas.1407447111
   Wang L, 2011, J EXP MED, V208, P577, DOI 10.1084/jem.20100619
   Yoon KW, 2015, SCIENCE, V349, DOI 10.1126/science.1261669
   Zou WP, 2008, NAT REV IMMUNOL, V8, P467, DOI 10.1038/nri2326
NR 47
TC 34
Z9 34
U1 1
U2 7
PU NATURE PUBLISHING GROUP
PI LONDON
PA MACMILLAN BUILDING, 4 CRINAN ST, LONDON N1 9XW, ENGLAND
SN 0007-0920
EI 1532-1827
J9 BRIT J CANCER
JI Br. J. Cancer
PD JAN 8
PY 2019
VL 120
IS 1
BP 115
EP 127
DI 10.1038/s41416-018-0313-5
PG 13
WC Oncology
SC Oncology
GA HG6ME
UT WOS:000455095200016
PM 30382166
OA Green Published, Other Gold
DA 2021-05-03
ER

PT J
AU Ahmadzadeh, M
   Pasetto, A
   Jia, L
   Deniger, DC
   Stevanovic, S
   Robbins, PF
   Rosenberg, SA
AF Ahmadzadeh, Mojgan
   Pasetto, Anna
   Jia, Li
   Deniger, Drew C.
   Stevanovic, Sanja
   Robbins, Paul F.
   Rosenberg, Steven A.
TI Tumor-infiltrating human CD4(+) regulatory T cells display a distinct
   TCR repertoire and exhibit tumor and neoantigen reactivity
SO SCIENCE IMMUNOLOGY
LA English
DT Article
ID ENHANCED ANTITUMOR-ACTIVITY; FOXP3 EXPRESSION; MUTATIONS;
   DIFFERENTIATION; IMMUNOTHERAPY; LYMPHOCYTES; RECEPTORS; INDUCTION;
   LANDSCAPE; ANTIGENS
AB CD4(+) regulatory T (T-reg) cells have an essential function in maintaining self-tolerance; however, they may also play a detrimental role in antitumor immune responses. The presence of elevated frequencies of T-reg cells in tumors correlates with disease progression and poor survival in patients with cancer. The antigen specificity of T-reg cells that have expanded in the tumor microenvironment is poorly understood; answering this question may provide important insights for immunotherapeutic approaches. To address this, we used a novel combinatorial approach to characterizing the T cell receptor (TCR) profiles of intratumoral T-reg cells from patients with metastatic melanoma, gastrointestinal, and ovarian cancers and elucidated their antigen specificities. The TCR repertoires of tumor-resident T-reg cells were diverse yet displayed significant overlap with circulating T-reg cells but not with conventional T cells in tumor or blood. TCRs isolated from T-reg cells displayed specific reactivity against autologous tumors and mutated neoantigens, suggesting that intratumoral T-reg cells act in a tumor antigen-selective manner leading to their activation and clonal expansion in the tumor microenvironment. Tumor antigen-specific T-reg-derived TCRs resided in the tumor and in the circulation, suggesting that both T-reg cell compartments may serve as a source for tumor-specific TCRs. These findings provide insights into the TCR specificity of tumor-infiltrating human T-reg cells that may have potential implications for cancer immunotherapy.
C1 [Ahmadzadeh, Mojgan; Pasetto, Anna; Jia, Li; Deniger, Drew C.; Robbins, Paul F.; Rosenberg, Steven A.] NCI, Surg Branch, NIH, Bethesda, MD 20892 USA.
   [Stevanovic, Sanja] NCI, Expt Transplantat & Immunol Branch, NIH, Bethesda, MD 20892 USA.
   [Pasetto, Anna] Karolinska Inst, Dept Lab Med, Stockholm, Sweden.
RP Rosenberg, SA (corresponding author), NCI, Surg Branch, NIH, Bethesda, MD 20892 USA.
EM sar@nih.gov
RI Pasetto, Anna/AAD-6141-2019
OI Pasetto, Anna/0000-0002-5254-2173
FU Intramural Research Program of NIHUnited States Department of Health &
   Human ServicesNational Institutes of Health (NIH) - USA; NATIONAL CANCER
   INSTITUTEUnited States Department of Health & Human ServicesNational
   Institutes of Health (NIH) - USANIH National Cancer Institute (NCI)
   [ZIABC010984] Funding Source: NIH RePORTER; NATIONAL INSTITUTE OF
   ALLERGY AND INFECTIOUS DISEASESUnited States Department of Health &
   Human ServicesNational Institutes of Health (NIH) - USANIH National
   Institute of Allergy & Infectious Diseases (NIAID) [R21AI120032] Funding
   Source: NIH RePORTER; Veterans AffairsUS Department of Veterans Affairs
   [I01CX001971] Funding Source: NIH RePORTER
FX This research was supported by the Intramural Research Program of NIH.
CR Ahmadzadeh M, 2007, J IMMUNOTHER, V30, P294, DOI 10.1097/CJI.0b013e3180336787
   Ahmadzadeh M, 2008, BLOOD, V112, P4953, DOI 10.1182/blood-2008-06-163048
   Baecher-Allan C, 2004, SEMIN IMMUNOL, V16, P89, DOI 10.1016/j.smim.2003.12.005
   Bilate AM, 2012, ANNU REV IMMUNOL, V30, P733, DOI 10.1146/annurev-immunol-020711-075043
   Bonertz A, 2009, J CLIN INVEST, V119, P3311, DOI 10.1172/JCI39608
   Cohen CJ, 2007, CANCER RES, V67, P3898, DOI 10.1158/0008-5472.CAN-06-3986
   Cohen CJ, 2006, CANCER RES, V66, P8878, DOI 10.1158/0008-5472.CAN-06-1450
   Curiel TJ, 2004, NAT MED, V10, P942, DOI 10.1038/nm1093
   De Simone M, 2016, IMMUNITY, V45, P1135, DOI 10.1016/j.immuni.2016.10.021
   Francois V, 2009, CANCER RES, V69, P4335, DOI 10.1158/0008-5472.CAN-08-3726
   Gavin MA, 2006, P NATL ACAD SCI USA, V103, P6659, DOI 10.1073/pnas.0509484103
   Golding A, 2017, CLIN EXP IMMUNOL, V188, P12, DOI 10.1111/cei.12904
   Gros A, 2012, CLIN CANCER RES, V18, P5212, DOI 10.1158/1078-0432.CCR-12-1108
   Haga-Friedman A, 2012, J IMMUNOL, V188, P5538, DOI 10.4049/jimmunol.1103020
   Howie B, 2015, SCI TRANSL MED, V7, DOI 10.1126/scitranslmed.aac5624
   Jones S, 2010, SCIENCE, V330, P228, DOI 10.1126/science.1196333
   Josefowicz SZ, 2012, ANNU REV IMMUNOL, V30, P531, DOI 10.1146/annurev.immunol.25.022106.141623
   Lei H, 2015, AM J TRANSPLANT, V15, P2625, DOI 10.1111/ajt.13315
   Levine AG, 2014, NAT IMMUNOL, V15, P1070, DOI 10.1038/ni.3004
   Li MO, 2016, NAT REV IMMUNOL, V16, P220, DOI 10.1038/nri.2016.26
   Lu YC, 2014, CLIN CANCER RES, V20, P3401, DOI 10.1158/1078-0432.CCR-14-0433
   Nishikawa H, 2010, INT J CANCER, V127, P759, DOI 10.1002/ijc.25429
   Pasetto A, 2016, CANCER IMMUNOL RES, V4, P734, DOI 10.1158/2326-6066.CIR-16-0001
   Plitas G, 2016, IMMUNITY, V45, P1122, DOI 10.1016/j.immuni.2016.10.032
   Rudensky AY, 2011, IMMUNOL REV, V241, P260, DOI 10.1111/j.1600-065X.2011.01018.x
   Saito T, 2016, NAT MED, V22, P679, DOI 10.1038/nm.4086
   Sakaguchi S, 2008, CELL, V133, P775, DOI 10.1016/j.cell.2008.05.009
   Savage PA, 2014, IMMUNOL REV, V259, P245, DOI 10.1111/imr.12166
   Shevach EM, 2014, IMMUNOL REV, V259, P88, DOI 10.1111/imr.12160
   Stevanovic S, 2017, SCIENCE, V356, P200, DOI 10.1126/science.aak9510
   Szymczak AL, 2004, NAT BIOTECHNOL, V22, P589, DOI 10.1038/nbt957
   Tran DQ, 2007, BLOOD, V110, P2983, DOI 10.1182/blood-2007-06-094656
   Tran E, 2016, NEW ENGL J MED, V375, P2255, DOI 10.1056/NEJMoa1609279
   Tran E, 2015, SCIENCE, V350, P1387, DOI 10.1126/science.aad1253
   Tran E, 2014, SCIENCE, V344, P641, DOI 10.1126/science.1251102
   Vahl JC, 2014, IMMUNITY, V41, P722, DOI 10.1016/j.immuni.2014.10.012
   Vence L, 2007, P NATL ACAD SCI USA, V104, P20884, DOI 10.1073/pnas.0710557105
   Wang HY, 2004, IMMUNITY, V20, P107, DOI 10.1016/S1074-7613(03)00359-5
   Zhou G, 2007, J IMMUNOL, V178, P2155, DOI 10.4049/jimmunol.178.4.2155
NR 39
TC 52
Z9 52
U1 3
U2 37
PU AMER ASSOC ADVANCEMENT SCIENCE
PI WASHINGTON
PA 1200 NEW YORK AVE, NW, WASHINGTON, DC 20005 USA
SN 2470-9468
J9 SCI IMMUNOL
JI Sci. Immunol.
PD JAN
PY 2019
VL 4
IS 31
AR eaao4310
DI 10.1126/sciimmunol.aao4310
PG 10
WC Immunology
SC Immunology
GA HK0AZ
UT WOS:000457561900001
PM 30635355
OA Green Accepted, Bronze
DA 2021-05-03
ER

PT S
AU Labrie, M
   Fang, Y
   Kendsersky, ND
   Li, J
   Liang, H
   Westin, SN
   Mitri, Z
   Mills, GB
AF Labrie, Marilyne
   Fang, Yong
   Kendsersky, Nicholas D.
   Li, Jun
   Liang, Han
   Westin, Shannon N.
   Mitri, Zahi
   Mills, Gordon B.
BE Yamada, T
   Nishizuka, SS
   Mills, GB
   Liotta, LA
TI Using Reverse Phase Protein Array (RPPA) to Identify and Target Adaptive
   Resistance
SO REVERSE PHASE PROTEIN ARRAYS: FROM TECHNICAL AND ANALYTICAL FUNDAMENTALS
   TO APPLICATIONS
SE Advances in Experimental Medicine and Biology
LA English
DT Article; Book Chapter
DE Reverse phase protein array; Adaptive resistance; Combination therapy;
   Tumor evolution; Targeted therapy
ID XENOGRAFT MODELS; OVARIAN-CANCER; FUNCTIONAL PROTEOMICS;
   DRUG-RESISTANCE; CELL LINES; INHIBITION; PARP; MEK
AB Tumor cells and the tumor ecosystem rapidly evolve in response to therapy. This tumor evolution results in the rapid emergence of drug resistance that limits the magnitude and duration of response to therapy including chemotherapy, targeted therapy, and immunotherapy. Thus, there is an urgent need to understand and interdict tumor evolution to improve patient benefit to therapy. Reverse phase protein array (RPPA) provides a powerful tool to evaluate and develop approaches to target the processes underlying one form of tumor evolution: adaptive evolution. Tumor cells and the tumor microenvironment rapidly evolve through rewiring of protein networks to bypass the effects of therapy. In this review, we present the concepts underlying adaptive resistance and use of RPPA in understanding resistance mechanisms and identification of effective drug combinations. We further demonstrate that this novel information is resulting in biomarker-driven trials aimed at targeting adaptive resistance and improving patient outcomes.
C1 [Labrie, Marilyne; Fang, Yong; Kendsersky, Nicholas D.; Mitri, Zahi; Mills, Gordon B.] Oregon Hlth & Sci Univ, Knight Canc Inst, Portland, OR 97201 USA.
   [Li, Jun; Liang, Han] Univ Texas MD Anderson Canc Ctr, Dept Gynecol Oncol, Houston, TX 77030 USA.
   [Westin, Shannon N.] Univ Texas MD Anderson Canc Ctr, Dept Bioinformat & Computat Biol, Houston, TX 77030 USA.
RP Labrie, M (corresponding author), Oregon Hlth & Sci Univ, Knight Canc Inst, Portland, OR 97201 USA.
EM labriem@ohsu.edu
OI Mills, Gordon/0000-0002-0144-9614
FU NCI NIH HHSUnited States Department of Health & Human ServicesNational
   Institutes of Health (NIH) - USANIH National Cancer Institute (NCI) [P50
   CA217685] Funding Source: Medline
CR Akbani R, 2015, CELL, V161, P1681, DOI 10.1016/j.cell.2015.05.044
   Akbani R, 2014, NAT COMMUN, V5, DOI 10.1038/ncomms4887
   Budina-Kolomets A, 2016, CANCER RES, V76, P2720, DOI 10.1158/0008-5472.CAN-15-2137
   Chen M-J, 2019, TCPA V60 AN INTEGRAT
   Echevarria-Vargas IM, 2018, EMBO MOL MED, V10, DOI 10.15252/emmm.201708446
   Fang Y, 2019, CANCER CELL, V35, P851, DOI 10.1016/j.ccell.2019.05.001
   George E, 2017, JCI INSIGHT, V2, DOI 10.1172/jci.insight.89760
   Ghandi M, 2019, NATURE, V569, P503, DOI 10.1038/s41586-019-1186-3
   Hennessy Bryan T, 2010, Clin Proteomics, V6, P129, DOI 10.1007/s12014-010-9055-y
   Hew KE, 2016, CLIN CANCER RES, V22, P935, DOI 10.1158/1078-0432.CCR-15-0534
   Hill SM, 2016, NAT METHODS, V13, P310, DOI [10.1038/NMETH.3773, 10.1038/nmeth.3773]
   Hochhaus A, 2017, NEW ENGL J MED, V376, P917, DOI 10.1056/NEJMoa1609324
   Iavarone C, 2019, MOL CANCER THER, V18, P642, DOI 10.1158/1535-7163.MCT-18-0413
   Ince TA, 2015, NAT COMMUN, V6, DOI 10.1038/ncomms8419
   Johansson HJ, 2019, NAT COMMUN, V10, DOI 10.1038/s41467-019-09018-y
   Konstantinopoulos PA, 2019, LANCET ONCOL, V20, P570, DOI 10.1016/S1470-2045(18)30905-7
   Krepler C, 2017, CELL REP, V21, P1953, DOI 10.1016/j.celrep.2017.10.021
   Krepler C, 2016, CLIN CANCER RES, V22, P1592, DOI 10.1158/1078-0432.CCR-15-1762
   Kwong LN, 2015, J CLIN INVEST, V125, P1459, DOI 10.1172/JCI78954
   Labrie Marilyne, 2019, Oncotarget, V10, P3533, DOI 10.18632/oncotarget.26947
   Lee J, 2018, MOL CELL PROTEOMICS, V17, P1245, DOI 10.1074/mcp.RA117.000291
   Li J, 2017, CANCER CELL, V31, P225, DOI 10.1016/j.ccell.2017.01.005
   Li J, 2013, NAT METHODS, V10, P1046, DOI [10.1038/nmeth.2650, 10.1038/NMETH.2650]
   Liu JF, 2017, CLIN CANCER RES, V23, P1263, DOI 10.1158/1078-0432.CCR-16-1237
   Lu HZ, 2017, NATURE, V550, P133, DOI 10.1038/nature24040
   Lu YL, 2016, SEMIN ONCOL, V43, P476, DOI 10.1053/j.seminoncol.2016.06.005
   Matulonis UA, 2017, ANN ONCOL, V28, P512, DOI 10.1093/annonc/mdw672
   Merritt CR, 2019, BIO RXIV, DOI [10.1101/559021, DOI 10.1101/559021]
   Mertins P, 2014, MOL CELL PROTEOMICS, V13, P1690, DOI 10.1074/mcp.M113.036392
   Muranen T, 2016, CANCER RES, V76, P7168, DOI 10.1158/0008-5472.CAN-16-0155
   Muranen T, 2012, CANCER CELL, V21, P227, DOI 10.1016/j.ccr.2011.12.024
   O'Reilly KE, 2006, CANCER RES, V66, P1500, DOI 10.1158/0008-5472.CAN-05-2925
   Pilie PG, 2019, NAT REV CLIN ONCOL, V16, P81, DOI 10.1038/s41571-018-0114-z
   Shen JF, 2019, CANCER RES, V79, P311, DOI 10.1158/0008-5472.CAN-18-1003
   Simpkins F, 2012, CLIN CANCER RES, V18, P5911, DOI 10.1158/1078-0432.CCR-12-1257
   Sun CY, 2018, CANCER CELL, V33, P401, DOI 10.1016/j.ccell.2018.01.019
   Sun CY, 2017, SCI TRANSL MED, V9, DOI 10.1126/scitranslmed.aal5148
   Wang ZB, 2019, SCI REP-UK, V9, DOI 10.1038/s41598-019-38534-6
   Yuan Y, 2014, NAT BIOTECHNOL, V32, P644, DOI 10.1038/nbt.2940
   Zervantonakis IK, 2017, NAT COMMUN, V8, DOI 10.1038/s41467-017-00263-7
   Zhang G, 2018, CLIN CANCER RES, V24, P4771, DOI 10.1158/1078-0432.CCR-17-2773
   Zhang G, 2016, J CLIN INVEST, V126, P1834, DOI 10.1172/JCI82661
   Zhao W, 2018, MOL CELL PROTEOMICS, V17, P1515, DOI 10.1074/mcp.RA118.000645
NR 43
TC 1
Z9 1
U1 0
U2 2
PU SPRINGER INTERNATIONAL PUBLISHING AG
PI CHAM
PA GEWERBESTRASSE 11, CHAM, CH-6330, SWITZERLAND
SN 0065-2598
EI 2214-8019
BN 978-981-32-9755-5; 978-981-32-9754-8
J9 ADV EXP MED BIOL
JI Adv.Exp.Med.Biol.
PY 2019
VL 1188
BP 251
EP 266
DI 10.1007/978-981-32-9755-5_14
D2 10.1007/978-981-32-9755-5
PG 16
WC Biochemical Research Methods; Medicine, Research & Experimental
SC Biochemistry & Molecular Biology; Research & Experimental Medicine
GA BO4EW
UT WOS:000514078500015
PM 31820393
OA Green Accepted
DA 2021-05-03
ER

PT J
AU Herrera, FG
   Irving, M
   Kandalaft, LE
   Coukas, G
AF Herrera, Fernando G.
   Irving, Melita
   Kandalaft, Lana E.
   Coukas, George
TI Rational combinations of immunotherapy with radiotherapy in ovarian
   cancer
SO LANCET ONCOLOGY
LA English
DT Article
ID REGULATORY T-CELLS; ABDOMINOPELVIC RADIATION-THERAPY; WHOLE ABDOMINAL
   RADIOTHERAPY; LOW-DOSE IRRADIATION; PD-1 BLOCKADE; IONIZING-RADIATION;
   ANTITUMOR IMMUNITY; PHASE-I; TUMOR-CELLS; TGF-BETA
AB Except for its use in palliative care, radiotherapy has been largely abandoned in the management of ovarian cancer because of the recognised efficacy and lower toxicity of systemic chemotherapy compared with radiotherapy. New data have emerged that show synergy of radiotherapy with immunotherapy to control or eradicate cancer. Different doses of hypofractionated radiotherapy have been shown to induce immunogenic cell death and in-situ vaccination in several tumour models. However, doses less than 2 Gy can also reprogramme the tumour microenvironment. This Series paper discusses the past and present use of radiotherapy for ovarian cancer, and the mechanisms by which radiotherapy can mobilise anticancer immunity. We provide emerging preclinical and clinical data for combining immunotherapy with radiotherapy for ovarian cancer treatment and offer a clinical development roadmap to guide the next generation of clinical trials for this combination strategy for this disease.
C1 [Herrera, Fernando G.; Irving, Melita; Kandalaft, Lana E.; Coukas, George] Univ Lausanne, Lausanne Univ Hosp, Ludwig Inst Canc Res, Lausanne, Switzerland.
   [Herrera, Fernando G.; Irving, Melita; Kandalaft, Lana E.; Coukas, George] Univ Lausanne, Lausanne Univ Hosp, Dept Oncol, Lausanne, Switzerland.
RP Herrera, FG; Coukas, G (corresponding author), Lausanne Univ Hosp, Ludwig Inst Canc Res, CH-1012 Lausanne, Switzerland.
EM fernanda.herrera@chuv.ch
RI Kandalaft, Lana/AAP-8104-2020
OI Kandalaft, Lana/0000-0002-1575-6674
FU Ludwig Institute for Cancer Research
FX This study was supported by the Ludwig Institute for Cancer Research.
CR Alexandrov LB, 2013, NATURE, V500, P415, DOI 10.1038/nature12477
   Allard B, 2013, CLIN CANCER RES, V19, P5626, DOI 10.1158/1078-0432.CCR-13-0545
   Antonia SJ, 2018, NEW ENGL J MED, V379, P2342, DOI 10.1056/NEJMoa1809697
   Apetoh L, 2007, IMMUNOL REV, V220, P47, DOI 10.1111/j.1600-065X.2007.00573.x
   Apetoh L, 2007, NAT MED, V13, P1050, DOI 10.1038/nm1622
   Arians N, 2017, INT J RADIAT ONCOL, V99, P912, DOI 10.1016/j.ijrobp.2017.06.2465
   Armstrong DK, 2006, NEW ENGL J MED, V354, P34, DOI 10.1056/NEJMoa052985
   Bak SP, 2008, MOL IMMUNOL, V46, P258, DOI 10.1016/j.molimm.2008.08.266
   Ball D, 2019, LANCET ONCOL, V20, P494, DOI 10.1016/S1470-2045(18)30896-9
   Biswas S, 2007, J CLIN INVEST, V117, P1305, DOI 10.1172/JCI30740
   Brencicova E, 2017, PLOS ONE, V12, DOI 10.1371/journal.pone.0175712
   Bristow RE, 2002, J CLIN ONCOL, V20, P1248, DOI 10.1200/JCO.20.5.1248
   Brody JD, 2010, J CLIN ONCOL, V28, P4324, DOI 10.1200/JCO.2010.28.9793
   Brown AP, 2013, GYNECOL ONCOL, V130, P300, DOI 10.1016/j.ygyno.2013.04.469
   Buckanovich RJ, 2008, NAT MED, V14, P28, DOI 10.1038/nm1699
   Burger R, 2018, 17 BIENN M INT GYN C
   Burnette BC, 2011, CANCER RES, V71, P2488, DOI 10.1158/0008-5472.CAN-10-2820
   Cao MD, 2011, INT J RADIAT BIOL, V87, P71, DOI 10.3109/09553002.2010.518208
   Cao ZA, 2002, BMC CANCER, V2, DOI 10.1186/1471-2407-2-11
   Chakravarty PK, 1999, CANCER RES, V59, P6028
   Chen DS, 2017, NATURE, V541, P321, DOI 10.1038/nature21349
   CHIARA S, 1994, AM J CLIN ONCOL-CANC, V17, P72, DOI 10.1097/00000421-199402000-00016
   Chinnaiyan AM, 2000, P NATL ACAD SCI USA, V97, P1754, DOI 10.1073/pnas.030545097
   Coukos G, 2016, ANN ONCOL, V27, P11, DOI 10.1093/annonc/mdw084
   Cristescu R, 2018, SCIENCE, V362, P197, DOI 10.1126/science.aar3593
   Curiel TJ, 2004, NAT MED, V10, P942, DOI 10.1038/nm1093
   Demaria S, 2005, CLIN CANCER RES, V11, P728
   Demaria S, 2004, INT J RADIAT ONCOL, V58, P862, DOI 10.1016/j.ijrobp.2003.09.012
   DEMBO AJ, 1979, AM J OBSTET GYNECOL, V134, P793, DOI 10.1016/0002-9378(79)90950-5
   DEMBO AJ, 1985, CANCER, V55, P2285, DOI 10.1002/1097-0142(19850501)55:9+<2285::AID-CNCR2820551436>3.0.CO;2-4
   Deng LF, 2014, IMMUNITY, V41, P843, DOI 10.1016/j.immuni.2014.10.019
   Deng LF, 2014, J CLIN INVEST, V124, P687, DOI 10.1172/JCI67313
   Dewan MZ, 2009, CLIN CANCER RES, V15, P5379, DOI 10.1158/1078-0432.CCR-09-0265
   Disis ML, 2019, JAMA ONCOL, V5, P393, DOI 10.1001/jamaoncol.2018.6258
   Dovedi SJ, 2013, BLOOD, V121, P251, DOI 10.1182/blood-2012-05-432393
   Drake CG, 2014, NAT REV CLIN ONCOL, V11, P24, DOI 10.1038/nrclinonc.2013.208
   Duraiswamy J, 2013, CANCER RES, V73, P6900, DOI 10.1158/0008-5472.CAN-13-1550
   Duraiswamy J, 2013, CANCER RES, V73, P3591, DOI 10.1158/0008-5472.CAN-12-4100
   El-Saghire H, 2013, INT J MOL MED, V32, P1407, DOI 10.3892/ijmm.2013.1514
   Elicin O, 2014, INT J RADIAT ONCOL, V90, P1099, DOI 10.1016/j.ijrobp.2014.08.017
   Ferlay J, 2015, INT J CANCER, V136, pE359, DOI 10.1002/ijc.29210
   Formenti SC, 2018, NAT MED, V24, P1845, DOI 10.1038/s41591-018-0232-2
   Fyles AW, 1998, INT J RADIAT ONCOL, V41, P543, DOI 10.1016/S0360-3016(98)00066-2
   FYLES AW, 1992, INT J RADIAT ONCOL, V22, P847, DOI 10.1016/0360-3016(92)90778-G
   Ghiringhelli F, 2007, CANCER IMMUNOL IMMUN, V56, P641, DOI 10.1007/s00262-006-0225-8
   Gomez DR, 2016, LANCET ONCOL, V17, P1672, DOI 10.1016/S1470-2045(16)30532-0
   Grasso CS, 2018, CANCER DISCOV, V8, P730, DOI 10.1158/2159-8290.CD-17-1327
   GRIFFON G, 1995, EUR J CANCER, V31A, P85, DOI 10.1016/0959-8049(94)00377-H
   Grimaldi AM, 2014, ONCOIMMUNOLOGY, V3, DOI 10.4161/onci.28780
   Gupta A, 2012, J IMMUNOL, V189, P558, DOI 10.4049/jimmunol.1200563
   Hagemann T, 2006, J IMMUNOL, V176, P5023, DOI 10.4049/jimmunol.176.8.5023
   HALLAHAN DE, 1989, P NATL ACAD SCI USA, V86, P10104, DOI 10.1073/pnas.86.24.10104
   Hamanishi J, 2015, J CLIN ONCOL, V33, P4015, DOI 10.1200/JCO.2015.62.3397
   Hashimoto S, 1999, RADIAT RES, V151, P717, DOI 10.2307/3580211
   HELLMAN S, 1995, J CLIN ONCOL, V13, P8, DOI 10.1200/JCO.1995.13.1.8
   Herbst RS, 2014, NATURE, V515, P563, DOI 10.1038/nature14011
   Herrera FG, 2017, CA-CANCER J CLIN, V67, P65, DOI 10.3322/caac.21358
   Hiniker SM, 2016, INT J RADIAT ONCOL, V96, P578, DOI 10.1016/j.ijrobp.2016.07.005
   Honeychurch J, 2003, BLOOD, V102, P1449, DOI 10.1182/blood-2002-12-3717
   Hoppenot C, 2018, GYNECOL ONCOL, V148, P204, DOI 10.1016/j.ygyno.2017.10.032
   Hoskins PJ, 2012, J CLIN ONCOL, V30, P1656, DOI 10.1200/JCO.2011.40.1646
   Hu QH, 2017, CLIN CANCER RES, V23, P5611, DOI 10.1158/1078-0432.CCR-16-3272
   Huang RY, 2015, ONCOTARGET, V6, P27359, DOI 10.18632/oncotarget.4751
   Hyman MC, 2009, J CLIN INVEST, V119, P1136, DOI 10.1172/JCI36433
   Iannello A, 2013, J EXP MED, V210, P2057, DOI 10.1084/jem.20130783
   Iftode C, 2018, INT J GYNECOL CANCER, V28, P1507, DOI 10.1097/IGC.0000000000001324
   Illidge T, 2014, INT J RADIAT ONCOL, V90, pS776, DOI 10.1016/j.ijrobp.2014.05.2247
   Ina Y, 2005, INT J RADIAT BIOL, V81, P721, DOI 10.1080/09553000500519808
   Inaba T, 2009, GYNECOL ONCOL, V115, P185, DOI 10.1016/j.ygyno.2009.07.015
   Iyengar P, 2018, JAMA ONCOL, V4, DOI 10.1001/jamaoncol.2017.3501
   Jarnicki AG, 2006, J IMMUNOL, V177, P896, DOI 10.4049/jimmunol.177.2.896
   Joiner MC, 2001, INT J RADIAT ONCOL, V49, P379, DOI 10.1016/S0360-3016(00)01471-1
   Klug F, 2013, CANCER CELL, V24, P589, DOI 10.1016/j.ccr.2013.09.014
   Kunos CA, 2012, FRONT ONCOL, V2, DOI 10.3389/fonc.2012.00181
   Kunos CA, 2015, FRONT ONCOL, V5, DOI 10.3389/fonc.2015.00126
   Kunos CA, 2011, GYNECOL ONCOL, V120, P224, DOI 10.1016/j.ygyno.2010.10.018
   Kyrgiou M, 2006, JNCI-J NATL CANCER I, V98, P1655, DOI 10.1093/jnci/djj443
   Lazzari R, 2018, INT J RADIAT ONCOL, V101, P650, DOI 10.1016/j.ijrobp.2018.03.058
   Le DT, 2015, NEW ENGL J MED, V372, P2509, DOI 10.1056/NEJMoa1500596
   Le DT, 2017, SCIENCE, V357, P409, DOI 10.1126/science.aan6733
   LEDERMANN JA, 1991, GYNECOL ONCOL, V41, P30, DOI 10.1016/0090-8258(91)90250-9
   Lee YJ, 2009, BLOOD, V114, P589, DOI 10.1182/blood-2009-02-206870
   Liao YP, 2004, J IMMUNOL, V173, P2462, DOI 10.4049/jimmunol.173.4.2462
   Liu S Z, 2001, BMC Immunol, V2, P8, DOI 10.1186/1471-2172-2-8
   Lugade AA, 2005, J IMMUNOL, V174, P7516, DOI 10.4049/jimmunol.174.12.7516
   Luke JJ, 2018, J CLIN ONCOL, V36, P1611, DOI 10.1200/JCO.2017.76.2229
   Maity A, 2018, BRIT J CANCER, V119, P1200, DOI 10.1038/s41416-018-0281-9
   Mason KA, 2005, CLIN CANCER RES, V11, P361
   Matsumura S, 2008, J IMMUNOL, V181, P3099, DOI 10.4049/jimmunol.181.5.3099
   Matsumura S, 2010, RADIAT RES, V173, P418, DOI 10.1667/RR1860.1
   Matz M, 2017, GYNECOL ONCOL, V144, P396, DOI 10.1016/j.ygyno.2016.11.019
   Mell LK, 2006, INT J RADIAT ONCOL, V66, P1356, DOI 10.1016/j.ijrobp.2006.03.018
   Michaud M, 2011, SCIENCE, V334, P1573, DOI 10.1126/science.1208347
   MOLE RH, 1953, BRIT J RADIOL, V26, P234, DOI 10.1259/0007-1285-26-305-234
   Moore K, 2018, NEW ENGL J MED, V379, P2495, DOI 10.1056/NEJMoa1810858
   Motz GT, 2014, NAT MED, V20, P607, DOI 10.1038/nm.3541
   Motz GT, 2011, NAT REV IMMUNOL, V11, P702, DOI 10.1038/nri3064
   Nam SW, 2005, J GASTROEN HEPATOL, V20, P488, DOI 10.1111/j.1440-1746.2005.03243.x
   Ngiow SF, 2016, CANCER RES, V76, P6266, DOI 10.1158/0008-5472.CAN-16-2141
   Obeid M, 2007, CELL DEATH DIFFER, V14, P1848, DOI 10.1038/sj.cdd.4402201
   Ohba K, 1998, GUT, V43, P575, DOI 10.1136/gut.43.4.575
   Palma DA, 2019, LANCET, V393, P2051, DOI 10.1016/S0140-6736(18)32487-5
   Panaretakis T, 2008, CELL DEATH DIFFER, V15, P1499, DOI 10.1038/cdd.2008.67
   Panaretakis T, 2009, EMBO J, V28, P578, DOI 10.1038/emboj.2009.1
   Perregaux DG, 2000, J IMMUNOL, V165, P4615, DOI 10.4049/jimmunol.165.8.4615
   Perren TJ, 2011, NEW ENGL J MED, V365, P2484, DOI 10.1056/NEJMoa1103799
   Persa E, 2018, INT J MOL SCI, V19, DOI 10.3390/ijms19082391
   Pickel H, 1999, GYNECOL ONCOL, V72, P215, DOI 10.1006/gyno.1998.5184
   Pietzner K, 2018, J GYNECOL ONCOL, V29, DOI 10.3802/jgo.2018.29.e93
   Pike LRG, 2019, INT J RADIAT ONCOL, V103, P142, DOI 10.1016/j.ijrobp.2018.09.010
   Pilones KA, 2014, J IMMUNOTHER CANCER, V2, DOI 10.1186/s40425-014-0037-x
   Postow MA, 2012, NEW ENGL J MED, V366, P925, DOI 10.1056/NEJMoa1112824
   Powell DJ, 2007, J IMMUNOTHER, V30, P438, DOI 10.1097/CJI.0b013e3180600ff9
   Qu YY, 2010, RADIAT RES, V173, P148, DOI 10.1667/RR0978.1
   Rech AJ, 2018, CANCER RES, V78, P4282, DOI 10.1158/0008-5472.CAN-17-3821
   Regine WF, 2007, INT J RADIAT ONCOL, V68, P172, DOI 10.1016/j.ijrobp.2006.11.045
   Reiss KA, 2017, GYNECOL ONCOL, V144, P486, DOI 10.1016/j.ygyno.2017.01.016
   Reits EA, 2006, J EXP MED, V203, P1259, DOI 10.1084/jem.20052494
   Riaz N, 2017, CELL, V171, P934, DOI 10.1016/j.cell.2017.09.028
   Rizvi NA, 2015, SCIENCE, V348, P124, DOI 10.1126/science.aaa1348
   Rochet N, 2010, INT J RADIAT ONCOL, V76, P1382, DOI 10.1016/j.ijrobp.2009.03.061
   Rodriguez-Ruiz ME, 2016, CANCER RES, V76, P5994, DOI 10.1158/0008-5472.CAN-16-0549
   Rosenthal R, 2019, NATURE, V567, P479, DOI 10.1038/s41586-019-1032-7
   Ruocco MG, 2012, J CLIN INVEST, V122, P3718, DOI 10.1172/JCI61931
   Ryzhov S, 2011, J IMMUNOL, V187, P6120, DOI 10.4049/jimmunol.1101225
   Sanchez-Paulete AR, 2016, CANCER DISCOV, V6, P71, DOI 10.1158/2159-8290.CD-15-0510
   SELL A, 1990, GYNECOL ONCOL, V37, P367, DOI 10.1016/0090-8258(90)90369-V
   Seung SK, 2012, SCI TRANSL MED, V4, DOI 10.1126/scitranslmed.3003649
   Shigematsu A, 2007, J RADIAT RES, V48, P51, DOI 10.1269/jrr.06048
   Shin DS, 2017, CANCER DISCOV, V7, P188, DOI 10.1158/2159-8290.CD-16-1223
   Siva S, 2013, J THORAC ONCOL, V8, pE71, DOI 10.1097/JTO.0b013e318292c55a
   Sorbe B, 2003, INT J GYNECOL CANCER, V13, P278, DOI 10.1046/j.1525-1438.2003.13193.x
   Spary LK, 2014, J IMMUNOL, V192, P3101, DOI 10.4049/jimmunol.1302736
   Sung JH, 2012, CELL, V150, P1249, DOI 10.1016/j.cell.2012.08.015
   Surace L, 2015, IMMUNITY, V42, P767, DOI 10.1016/j.immuni.2015.03.009
   Taki M, 2018, NAT COMMUN, V9, DOI 10.1038/s41467-018-03966-7
   Tang C, 2017, CLIN CANCER RES, V23, P1388, DOI 10.1158/1078-0432.CCR-16-1432
   Teitz-Tennenbaum S, 2003, CANCER RES, V63, P8466
   Tree AC, 2018, INT J RADIAT ONCOL, V101, P1168, DOI 10.1016/j.ijrobp.2018.04.070
   Tumeh PC, 2014, NATURE, V515, P568, DOI 10.1038/nature13954
   Turcotte M, 2015, CANCER RES, V75, P4494, DOI 10.1158/0008-5472.CAN-14-3569
   Twyman-Saint Victor C, 2015, NATURE, V520, P373, DOI 10.1038/nature14292
   Vanpouille-Box C, 2017, NAT COMMUN, V8, DOI 10.1038/ncomms15618
   Vanpouille-Box C, 2015, CANCER RES, V75, P2232, DOI 10.1158/0008-5472.CAN-14-3511
   Varga A, 2019, GYNECOL ONCOL, V152, P243, DOI 10.1016/j.ygyno.2018.11.017
   Verbrugge I, 2012, CANCER RES, V72, P3163, DOI 10.1158/0008-5472.CAN-12-0210
   Verma V, 2018, J IMMUNOTHER CANCER, V6, DOI 10.1186/s40425-018-0442-7
   Verma V, 2018, INT J RADIAT ONCOL, V101, P1141, DOI 10.1016/j.ijrobp.2018.04.054
   Whiteside TL, 2011, CURR MED CHEM, V18, P5217
   Wong R, 1999, INT J RADIAT ONCOL, V45, P657, DOI 10.1016/S0360-3016(99)00227-8
   Wrenn DC, 2011, GYNECOL ONCOL, V122, P59, DOI 10.1016/j.ygyno.2011.03.007
   Wu LL, 2017, ONCOTARGET, V8, P76843, DOI 10.18632/oncotarget.20164
   Xiong L, 2014, CELL TISSUE RES, V355, P365, DOI 10.1007/s00441-013-1752-1
   Yarchoan M, 2017, NEW ENGL J MED, V377, P2500, DOI 10.1056/NEJMc1713444
   Zaretsky JM, 2016, NEW ENGL J MED, V375, P819, DOI 10.1056/NEJMoa1604958
   Zhang L, 2003, NEW ENGL J MED, V348, P203, DOI 10.1056/NEJMoa020177
   Zsiros EF, 2019, SOC GYN ONC 50 ANN M
NR 157
TC 22
Z9 23
U1 3
U2 18
PU ELSEVIER SCIENCE INC
PI NEW YORK
PA STE 800, 230 PARK AVE, NEW YORK, NY 10169 USA
SN 1470-2045
EI 1474-5488
J9 LANCET ONCOL
JI Lancet Oncol.
PD AUG
PY 2019
VL 20
IS 8
BP E417
EP E433
DI 10.1016/S1470-2045(19)30401-2
PG 17
WC Oncology
SC Oncology
GA IM0XG
UT WOS:000477712400007
PM 31364594
DA 2021-05-03
ER

PT J
AU Zeromski, J
   Kaczmarek, M
   Boruczkowski, M
   Kierepa, A
   Kowala-Piaskowska, A
   Mozer-Lisewska, I
AF Zeromski, Jan
   Kaczmarek, Mariusz
   Boruczkowski, Maciej
   Kierepa, Agata
   Kowala-Piaskowska, Arleta
   Mozer-Lisewska, Iwona
TI Significance and Role of Pattern Recognition Receptors in Malignancy
SO ARCHIVUM IMMUNOLOGIAE ET THERAPIAE EXPERIMENTALIS
LA English
DT Article; Proceedings Paper
CT 10th Anniversary International Conference on Contemporary Oncology
CY MAR 22, 2018
CL Poznan, POLAND
DE PRRs; TLRs; Cancer cells; Agonists; Nucleic-acid sensing; RLRs;
   cGAS-STING pathway
ID TOLL-LIKE RECEPTORS; PLASMACYTOID DENDRITIC CELLS;
   EPITHELIAL-MESENCHYMAL TRANSITION; INNATE IMMUNE-RESPONSES; RIG-I;
   HEPATOCELLULAR-CARCINOMA; PANCREATIC-CANCER; MELANOMA METASTASES;
   COLORECTAL-CANCER; OVARIAN-CANCER
AB Pattern recognition receptors (PRRs) are members of innate immunity, playing pivotal role in several immunological reactions. They are known to act as a bridge between innate and adaptive immunity. They are expressed on several normal cell types but have been shown with increasing frequency on/in tumor cells. Significance of this phenomenon is largely unknown, but it has been shown by several authors that they, predominantly Toll-like receptors (TLRs), act in the interest of tumor, by promotion of its growth and spreading. Preparation of artificial of TLRs ligands (agonists) paved the way to use them as a therapeutic agents for cancer, so far in a limited scale. Agonists may be combined with conventional anti-cancer modalities with apparently promising results. PRRs recognizing nucleic acids such as RIG-1 like receptors (sensing RNA) and STING (sensing DNA) constitute a novel promising approach for cancer immunotherapy.
C1 [Zeromski, Jan; Kaczmarek, Mariusz; Boruczkowski, Maciej] Poznan Univ Med Sci, Dept Clin Immunol, Poznan, Poland.
   [Kierepa, Agata; Kowala-Piaskowska, Arleta; Mozer-Lisewska, Iwona] Poznan Univ Med Sci, Dept Infect Dis Hepatol & Acquired Immunodeficien, Poznan, Poland.
RP Zeromski, J (corresponding author), Poznan Univ Med Sci, Dept Clin Immunol, Poznan, Poland.
EM jzeromski@ump.edu.pl
RI ; Kaczmarek, Mariusz/G-2853-2014
OI J, Garcia-Foncillas/0000-0002-7591-8006; Kaczmarek,
   Mariusz/0000-0002-6282-3251
FU National Science Center (NCN) under OPUS Grant [2016/23/B/NZ6/013497]
FX This work was partly supported by the National Science Center (NCN)
   under OPUS Grant 2016/23/B/NZ6/013497 (Awarded to Prof. IM-L).
CR Ahn J, 2015, ONCOGENE, V34, P5302, DOI 10.1038/onc.2014.457
   Akira S, 2004, NAT REV IMMUNOL, V4, P499, DOI 10.1038/nri1391
   Bhoopathi P, 2014, CANCER RES, V74, P6224, DOI 10.1158/0008-5472.CAN-14-0819
   Bugge M, 2017, J BIOL CHEM, V292, P15408, DOI 10.1074/jbc.M117.784090
   Burdelya LG, 2013, P NATL ACAD SCI USA, V110, pE1857, DOI 10.1073/pnas.1222805110
   Bussey KA, 2014, J VIROL, V88, P9245, DOI 10.1128/JVI.00841-14
   Cane EJ, 2015, SAFETY PHARMACODYNAM
   Castano-Rodriguez N, 2014, FRONT IMMUNOL, V5, P1, DOI 10.3389/fimmu.2014.00336
   Chang YC, 2005, SOUTH MED J, V98, P914, DOI 10.1097/01.SMJ.0000176712.01491.98
   Chiang JJ, 2018, NAT IMMUNOL, V19, P53, DOI 10.1038/s41590-017-0005-y
   Chung YH, 2016, ANTICANCER RES, V36, P3383
   Coleman OI, 2018, FRONT IMMUNOL, V8, DOI 10.3389/fimmu.2017.01927
   Cordeau M, 2016, PLOS ONE, V11, DOI 10.1371/journal.pone.0164401
   Damasdi M, 2017, ANTICANCER RES, V37, P5515, DOI 10.21873/anticanres.11982
   De Silva NH, 2017, PLOS ONE, V12, DOI 10.1371/journal.pone.0188738
   DeCarlo CA, 2012, CLIN DEV IMMUNOL, DOI 10.1155/2012/785825
   Dewan MZ, 2012, CLIN CANCER RES, V18, P6668, DOI 10.1158/1078-0432.CCR-12-0984
   Dietsch GN, 2016, PLOS ONE, V11, DOI 10.1371/journal.pone.0148764
   Dummer R, 2008, CLIN CANCER RES, V14, P856, DOI 10.1158/1078-0432.CCR-07-1938
   El Maadidi S, 2014, J IMMUNOL, V192, P1171, DOI 10.4049/jimmunol.1300842
   eromski J, 2008, CANC MICROENVIRON, V1, P37, DOI [10.1007/s12307-008-0005-4, DOI 10.1007/S12307-008-0005-4]
   Fitzgerald ME, 2017, NUCLEIC ACIDS RES, V45, P1442, DOI 10.1093/nar/gkw816
   Fukata M, 2007, GASTROENTEROLOGY, V133, P1869, DOI 10.1053/j.gastro.2007.09.008
   Galoian K, 2018, INT J ONCOL, V52, P139, DOI 10.3892/ijo.2017.4199
   Garaude J, 2012, SCI TRANSL MED, V4, DOI 10.1126/scitranslmed.3002868
   Glavan TM, 2017, MOL CARCINOGEN, V56, P1214, DOI 10.1002/mc.22584
   Gowing SD, 2017, INT J CANCER, V141, P561, DOI 10.1002/ijc.30734
   Grimmig T, 2016, INT J MOL SCI, V17, DOI 10.3390/ijms17122060
   Guo ZY, 2012, ONCOL REP, V27, P396, DOI 10.3892/or.2011.1538
   He LM, 2017, CELL MOL LIFE SCI, V74, P2395, DOI 10.1007/s00018-017-2477-1
   Hirsch I, 2010, TRENDS IMMUNOL, V31, P391, DOI 10.1016/j.it.2010.07.004
   Ho SSW, 2016, IMMUNITY, V44, P1177, DOI 10.1016/j.immuni.2016.04.010
   Hosoya T, 2018, P NATL ACAD SCI USA, V115, pE6836, DOI 10.1073/pnas.1803281115
   Huang B, 2005, CANCER RES, V65, P5009, DOI 10.1158/0008-5472.CAN-05-0784
   Husseinzadeh N, 2014, GYNECOL ONCOL, V135, P359, DOI 10.1016/j.ygyno.2014.08.013
   Ikehata N, 2018, BIOCHEM BIOPH RES CO, V495, P2227, DOI 10.1016/j.bbrc.2017.12.098
   Inglefield JR, 2008, J INTERF CYTOK RES, V28, P253, DOI 10.1089/jir.2007.0097
   Iurescia S, 2018, FRONT IMMUNOL, V9, DOI 10.3389/fimmu.2018.00711
   Jouhi L, 2017, CANCER IMMUNOL IMMUN, V66, P1619, DOI 10.1007/s00262-017-2054-3
   Killeen SD, 2006, BRIT J CANCER, V95, P247, DOI 10.1038/sj.bjc.6603275
   Koblansky AA, 2016, CELL REP, V14, P2562, DOI 10.1016/j.celrep.2016.02.064
   Krieg AM, 2007, J CLIN INVEST, V117, P1184, DOI 10.1172/JCI31414
   Lei A, 2016, TRENDS IMMUNOL, V37, P569, DOI 10.1016/j.it.2016.07.004
   Lemos H, 2016, CANCER RES, V76, P2076, DOI 10.1158/0008-5472.CAN-15-1456
   Leppanen J, 2017, VIRCHOWS ARCH, V470, P401, DOI 10.1007/s00428-017-2087-1
   Li JK, 2017, ADV EXP MED BIOL, V1024, P195, DOI 10.1007/978-981-10-5987-2_9
   Li K, 2017, INT J MOL SCI, V18, DOI 10.3390/ijms18020404
   Li Z, 2016, TUMOR BIOL, V37, P13279, DOI 10.1007/s13277-016-5163-2
   Matsumoto M, 2017, FRONT IMMUNOL, V8, DOI 10.3389/fimmu.2017.01897
   Mauldin IS, 2016, CANCER IMMUNOL IMMUN, V65, P1201, DOI 10.1007/s00262-016-1880-z
   Medzhitov R, 2013, J IMMUNOL, V191, P4473, DOI 10.4049/jimmunol.1302427
   Mikulandra M, 2017, CURR MED CHEM, V24, P2011, DOI 10.2174/0929867324666170320114359
   Ng KW, 2018, TRENDS IMMUNOL, V39, P44, DOI 10.1016/j.it.2017.07.013
   Nouri-Shirazi M, 2018, IMMUNOL LETT, V193, P58, DOI 10.1016/j.imlet.2017.10.015
   Pacini L, 2017, J VIROL, V91, DOI 10.1128/JVI.01123-17
   Paovonen J, 2009, LANCET, V374, P301, DOI 10.1016/S0140-6736(09)61248-4
   Park GB, 2017, ONCOL REP, V37, P3137, DOI 10.3892/or.2017.5533
   Ray A, 2014, LEUKEMIA, V28, P1716, DOI 10.1038/leu.2014.46
   Rebbapragada I, 2016, PLOS ONE, V11, DOI 10.1371/journal.pone.0146835
   Royse KE, 2017, INT J MOL EPIDEMIOL, V8, P8
   Salaun B, 2006, J IMMUNOL, V176, P4894, DOI 10.4049/jimmunol.176.8.4894
   Schlee M, 2013, IMMUNOBIOLOGY, V218, P1322, DOI 10.1016/j.imbio.2013.06.007
   Sepehri Z, 2017, LIFE SCI, V179, P80, DOI 10.1016/j.lfs.2017.04.025
   Severa M, 2013, EUR J IMMUNOL, V43, P147, DOI 10.1002/eji.201242552
   Shi M, 2016, MEDICINE, V95, DOI 10.1097/MD.0000000000003951
   Sikora J, 2010, FOLIA HISTOCHEM CYTO, V48, P624, DOI 10.2478/v10042-010-0077-0
   Sokolowska O, 2018, ARCH IMMUNOL THER EX, V66, P125, DOI 10.1007/s00005-017-0481-7
   Sommariva M, 2017, CELL IMMUNOL, V313, P52, DOI 10.1016/j.cellimm.2017.01.004
   Song IJ, 2018, INT J CANCER, V142, P81, DOI 10.1002/ijc.31029
   Song SS, 2017, SCI REP-UK, V7, DOI 10.1038/srep39858
   Sun L, 2016, GENET MOL RES, V15, DOI 10.4238/gmr.15027419
   Sun YL, 2016, EXP CELL RES, V347, P274, DOI 10.1016/j.yexcr.2016.07.009
   Szczepanski M, 2007, EUR ARCH OTO-RHINO-L, V264, P525, DOI 10.1007/s00405-006-0215-7
   Szczepanski MJ, 2009, CANCER RES, V69, P3105, DOI 10.1158/0008-5472.CAN-08-3838
   Tajpara P, 2018, FASEB J, V32, P4132, DOI 10.1096/fj.201701090R
   Tang YY, 2017, TUMOR BIOL, V39, DOI 10.1177/1010428317705745
   Thompson JM, 2008, ADV DRUG DELIVER REV, V60, P786, DOI 10.1016/j.addr.2007.11.003
   Tom JK, 2015, ACS CENTRAL SCI, V1, P439, DOI 10.1021/acscentsci.5b00274
   Vacchelli E, 2016, CANCER RES, V76, P3122, DOI 10.1158/0008-5472.CAN-16-0294
   Weigel BJ, 2012, AM J HEMATOL, V87, P953, DOI 10.1002/ajh.23280
   West AC, 2017, ONCOGENE, V36, P5134, DOI 10.1038/onc.2017.121
   Won H, 2017, J LEUKOCYTE BIOL, V102, P423, DOI 10.1189/jlb.3MA1016-451RR
   Woo SR, 2015, ANNU REV IMMUNOL, V33, P445, DOI 10.1146/annurev-immunol-032414-112043
   Wu J, 2017, ONCOTARGET, V8, P11708, DOI 10.18632/oncotarget.14315
   Wu TYH, 2016, IMMUNOLOGY, V148, P315, DOI 10.1111/imm.12622
   Wu W, 2015, SCI REP-UK, V5, DOI 10.1038/srep10501
   Wu YB, 2017, TRANSL RES, V190, P51, DOI 10.1016/j.trsl.2017.08.004
   Xia TL, 2016, CANCER RES, V76, P6747, DOI 10.1158/0008-5472.CAN-16-1404
   Xia TL, 2016, CELL REP, V14, P282, DOI 10.1016/j.celrep.2015.12.029
   Ye K, 2016, LIFE SCI, V155, P133, DOI 10.1016/j.lfs.2016.05.012
   Yin YQ, 2017, CELL PHYSIOL BIOCHEM, V42, P469, DOI 10.1159/000477594
   Yoshida S, 2018, CANCER SCI, V109, P956, DOI 10.1111/cas.13543
   Yoshino H, 2018, ONCOL LETT, V15, P4697, DOI 10.3892/ol.2018.7867
   Yue YQ, 2017, TUMOR BIOL, V39, DOI 10.1177/1010428317694312
   Zevini A, 2017, TRENDS IMMUNOL, V38, P194, DOI 10.1016/j.it.2016.12.004
   Zhan Y, 2016, J IMMUNOL, V196, P5121, DOI 10.4049/jimmunol.1501822
NR 96
TC 9
Z9 9
U1 0
U2 2
PU SPRINGER BASEL AG
PI BASEL
PA PICASSOPLATZ 4, BASEL, 4052, SWITZERLAND
SN 0004-069X
EI 1661-4917
J9 ARCH IMMUNOL THER EX
JI Arch. Immunol. Ther. Exp.
PD JUN
PY 2019
VL 67
IS 3
BP 133
EP 141
DI 10.1007/s00005-019-00540-x
PG 9
WC Immunology
SC Immunology
GA HX6VA
UT WOS:000467540300001
PM 30976817
OA Green Published, Bronze
DA 2021-05-03
ER

PT J
AU Mallmann-Gottschalk, N
   Sax, Y
   Kimmig, R
   Lang, S
   Brandau, S
AF Mallmann-Gottschalk, Nina
   Sax, Yvonne
   Kimmig, Rainer
   Lang, Stephan
   Brandau, Sven
TI EGFR-Specific Tyrosine Kinase Inhibitor Modifies NK Cell-Mediated
   Antitumoral Activity against Ovarian Cancer Cells
SO INTERNATIONAL JOURNAL OF MOLECULAR SCIENCES
LA English
DT Article
DE NK cell; cetuximab; erlotinib; ovarian cancer; cancer immunotherapy;
   ADCC
ID NATURAL-KILLER-CELLS; FACTOR RECEPTOR EGFR; PHASE-II TRIAL;
   GROWTH-FACTOR; ACQUIRED-RESISTANCE; LUNG-CANCER; ERLOTINIB; CETUXIMAB;
   CHEMOTHERAPY; EXPRESSION
AB The adverse prognosis of most patients with ovarian cancer is related to recurrent disease caused by resistance to chemotherapeutic and targeted therapeutics. Besides their direct activity against tumor cells, monoclonal antibodies and tyrosine kinase inhibitors (TKIs) also influence the antitumoral activity of immune cells, which has important implications for the design of immunotherapies. In this preclinical study, we treated different ovarian cancer cell lines with anti-epidermal growth factor receptor (EGFR) TKIs and co-incubated them with natural killer (NK) cells. We studied treatment-related structural and functional changes on tumor and immune cells in the presence of the anti-EGFR antibody cetuximab and investigated NK-mediated antitumoral activity. We show that long-term exposure of ovarian cancer cells to TKIs leads to reduced responsiveness of intrinsically sensitive cancer cells over time. Inversely, neither long-term treatment with TKIs nor cetuximab could overcome the intrinsic resistance of certain ovarian cancer cells to anti-EGFR agents. Remarkably, tumor cells pretreated with anti-EGFR TKIs showed increased sensitivity towards NK cell-mediated antibody-dependent cellular cytotoxicity (ADCC). In contrast, the cytokine secretion of NK cells was reduced by TKI sensitization. Our data suggest that sensitization of tumor cells by anti-EGFR TKIs differentially modulates interactions with NK cells. These data have important implications for the design of chemo-immuno combination therapies in this tumor entity.
C1 [Mallmann-Gottschalk, Nina; Kimmig, Rainer] Univ Duisburg Essen, Dept Gynecol & Obstet, Hufelandstr 55, D-45147 Essen, Germany.
   [Mallmann-Gottschalk, Nina; Sax, Yvonne; Lang, Stephan; Brandau, Sven] Univ Duisburg Essen, Dept Otorhinolaryngol, Hufelandstr 55, D-45147 Essen, Germany.
RP Mallmann-Gottschalk, N (corresponding author), Univ Duisburg Essen, Dept Gynecol & Obstet, Hufelandstr 55, D-45147 Essen, Germany.; Mallmann-Gottschalk, N (corresponding author), Univ Duisburg Essen, Dept Otorhinolaryngol, Hufelandstr 55, D-45147 Essen, Germany.
EM nina.mallmann-gottschalk@uk-essen.de; Yvonne.Sax@uk-essen.de;
   rainer.kimmig@uk-essen.de; stephan.lang@uk-essen.de;
   sven.brandau@uk-essen.de
OI Brandau, Sven/0000-0002-2702-4163
FU Deutsche ForschungsgemeinschaftGerman Research Foundation (DFG) [DFG MA
   7926/2-1]; IFORES-program (Interne Forschungsforderung) of the Medical
   Faculty of the University of Duisburg-Essen
FX This work was supported by the Deutsche Forschungsgemeinschaft (DFG MA
   7926/2-1) and the IFORES-program (Interne Forschungsforderung) of the
   Medical Faculty of the University of Duisburg-Essen.
CR Alter G, 2004, J IMMUNOL METHODS, V294, P15, DOI 10.1016/j.jim.2004.08.008
   Bae JH, 2012, CANCER SCI, V103, P7, DOI 10.1111/j.1349-7006.2011.02109.x
   Bartlett JMS, 1996, BRIT J CANCER, V73, P301, DOI 10.1038/bjc.1996.53
   Bivona TG, 2011, NATURE, V471, P523, DOI 10.1038/nature09870
   Bjorkelund H, 2013, MOL CLIN ONCOL, V1, P343, DOI 10.3892/mco.2012.37
   Blank SV, 2010, GYNECOL ONCOL, V119, P451, DOI 10.1016/j.ygyno.2010.08.008
   Cavazzoni A, 2012, MOL CANCER, V11, DOI 10.1186/1476-4598-11-91
   Chambers SK, 2010, CLIN CANCER RES, V16, P5320, DOI 10.1158/1078-0432.CCR-10-0974
   Chen SS, 2016, ONCOL LETT, V12, P1868, DOI 10.3892/ol.2016.4835
   Dai Q, 2005, CLIN CANCER RES, V11, P1572, DOI 10.1158/1078-0432.CCR-04-0993
   Fehniger TA, 1999, J IMMUNOL, V162, P4511
   FischerColbrie J, 1997, ANTICANCER RES, V17, P613
   Geller MA, 2013, CYTOTHERAPY, V15, P1297, DOI 10.1016/j.jcyt.2013.05.022
   Gordon AN, 2005, INT J GYNECOL CANCER, V15, P785, DOI 10.1111/j.1525-1438.2005.00137.x
   Gottschalk N, 2012, BMC CANCER, V12, DOI 10.1186/1471-2407-12-451
   Gottschalk N, 2012, INT J MOL SCI, V13, P12000, DOI 10.3390/ijms130912000
   Horn L, 2017, LUNG CANCER, V113, P51, DOI 10.1016/j.lungcan.2017.08.014
   Howlader N, 2012, SEER CANC STAT REV 1
   Huang SM, 2004, CANCER RES, V64, P5355, DOI 10.1158/0008-5472.CAN-04-0562
   Janjigian YY, 2011, CLIN CANCER RES, V17, P2521, DOI 10.1158/1078-0432.CCR-10-2662
   Jonker DJ, 2007, NEW ENGL J MED, V357, P2040, DOI 10.1056/NEJMoa071834
   Karapetis CS, 2008, NEW ENGL J MED, V359, P1757, DOI 10.1056/NEJMoa0804385
   Kim H, 2011, J IMMUNOTHER, V34, P372, DOI 10.1097/CJI.0b013e31821b724a
   Konner J, 2008, GYNECOL ONCOL, V110, P140, DOI 10.1016/j.ygyno.2008.04.018
   Learn CA, 2004, CLIN CANCER RES, V10, P3216, DOI 10.1158/1078-0432.CCR-03-0521
   Lucas M, 2007, IMMUNITY, V26, P503, DOI 10.1016/j.immuni.2007.03.006
   Lynch TJ, 2004, NEW ENGL J MED, V350, P2129, DOI 10.1056/NEJMoa040938
   Mei JZ, 2015, GENET MOL RES, V14, P3082, DOI 10.4238/2015.April.10.18
   Mendelsohn J, 2003, J CLIN ONCOL, V21, P2787, DOI 10.1200/JCO.2003.01.504
   Moretta L, 2014, FRONT IMMUNOL, V5, P1, DOI 10.3389/fimmu.2014.00087
   MOSMANN T, 1983, J IMMUNOL METHODS, V65, P55, DOI 10.1016/0022-1759(83)90303-4
   Perren TJ, 2011, NEW ENGL J MED, V365, P2484, DOI 10.1056/NEJMoa1103799
   Petri RM, 2017, STEM CELL REP, V9, P985, DOI 10.1016/j.stemcr.2017.06.020
   Phelps SLB, 2008, GYNECOL ONCOL, V109, P411, DOI 10.1016/j.ygyno.2008.02.030
   Posadas EM, 2007, CANCER-AM CANCER SOC, V109, P1323, DOI 10.1002/cncr.22545
   Pupo E, 2016, CANCER RES, V76, P5019, DOI 10.1158/0008-5472.CAN-15-3107
   Romee R, 2013, BLOOD, V121, P3599, DOI 10.1182/blood-2012-04-425397
   Salih J, 2010, INT J CANCER, V127, P2119, DOI 10.1002/ijc.25233
   Schilder RJ, 2009, GYNECOL ONCOL, V113, P21, DOI 10.1016/j.ygyno.2008.12.003
   Screpanti V, 2005, MOL IMMUNOL, V42, P495, DOI 10.1016/j.molimm.2004.07.033
   Secord AA, 2008, GYNECOL ONCOL, V108, P493, DOI 10.1016/j.ygyno.2007.11.029
   Smith JA, 2008, CANCER CHEMOTH PHARM, V62, P51, DOI 10.1007/s00280-007-0572-y
   Thomas H, 2014, MEDIAT INFLAMM, V2014, DOI 10.1155/2014/143463
   Vergote IB, 2014, J CLIN ONCOL, V32, P320, DOI 10.1200/JCO.2013.50.5669
   Vermorken JB, 2008, NEW ENGL J MED, V359, P1116, DOI 10.1056/NEJMoa0802656
   Wang M, 2012, J CANCER RES CLIN, V138, P2069, DOI 10.1007/s00432-012-1291-2
   Watanabe S, 2019, CANCER SCI, V110, P52, DOI 10.1111/cas.13860
   Weickhardt AJ, 2012, J CLIN ONCOL, V30, P1505, DOI 10.1200/JCO.2011.38.6599
   Wheeler DL, 2008, ONCOGENE, V27, P3944, DOI 10.1038/onc.2008.19
   Wilken JA, 2010, J OVARIAN RES, V3, DOI 10.1186/1757-2215-3-7
NR 50
TC 10
Z9 10
U1 1
U2 3
PU MDPI
PI BASEL
PA ST ALBAN-ANLAGE 66, CH-4052 BASEL, SWITZERLAND
EI 1422-0067
J9 INT J MOL SCI
JI Int. J. Mol. Sci.
PD OCT
PY 2019
VL 20
IS 19
AR 4693
DI 10.3390/ijms20194693
PG 16
WC Biochemistry & Molecular Biology; Chemistry, Multidisciplinary
SC Biochemistry & Molecular Biology; Chemistry
GA JK4FF
UT WOS:000494798300034
PM 31546690
OA DOAJ Gold, Green Published
DA 2021-05-03
ER

PT J
AU Whilding, LM
   Halim, L
   Draper, B
   Parente-Pereira, AC
   Zabinski, T
   Davies, DM
   Maher, J
AF Whilding, Lynsey M.
   Halim, Leena
   Draper, Benjamin
   Parente-Pereira, Ana C.
   Zabinski, Tomasz
   Davies, David Marc
   Maher, John
TI CAR T-Cells Targeting the Integrin alpha v beta 6 and Co-Expressing the
   Chemokine Receptor CXCR2 Demonstrate Enhanced Homing and Efficacy
   against Several Solid Malignancies
SO CANCERS
LA English
DT Article
DE CAR-T; immunotherapy; alpha v beta 6; integrin; homing; chemokine
   receptor; solid tumor; cancer; chimeric antigen receptor; T-cell
ID MOUTH-DISEASE-VIRUS; IN-VIVO; UP-REGULATION; GENETIC-MODIFICATION;
   ANTITUMOR-ACTIVITY; TUMOR-GROWTH; PROMOTES; CANCER; CARCINOMA; MIGRATION
AB Despite the unprecedented clinical success of chimeric antigen receptors (CAR) T-cells against haematological malignancy, solid tumors impose a far greater challenge to success. Largely, this stems from an inadequate capacity of CAR T-cells that can traffic and maintain function within a hostile microenvironment. To enhance tumor-directed T-cell trafficking, we have engineered CAR T-cells to acquire heightened responsiveness to interleukin (IL)-8. Circulating IL-8 levels correlate with disease burden and prognosis in multiple solid tumors in which it exerts diverse pathological functions including angiogenesis, support of cancer stem cell survival, and recruitment of immunosuppressive myeloid cells. To harness tumor-derived IL-8 for therapeutic benefit, we have co-expressed either of its cognate receptors (CXCR1 or CXCR2) in CAR T-cells that target the tumor-associated alpha v beta 6 integrin. We demonstrate here that CXCR2-expressing CAR T-cells migrate more efficiently towards IL-8 and towards tumor conditioned media that contains this cytokine. As a result, these CAR T-cells elicit superior anti-tumor activity against established alpha v beta 6-expressing ovarian or pancreatic tumor xenografts, with a more favorable toxicity profile. These data support the further engineering of CAR T-cells to acquire responsiveness to cancer-derived chemokines in order to improve their therapeutic activity against solid tumors.
C1 [Whilding, Lynsey M.; Halim, Leena; Draper, Benjamin; Parente-Pereira, Ana C.; Zabinski, Tomasz; Davies, David Marc; Maher, John] Kings Coll London, Sch Canc & Pharmaceut Studies, Guys Hosp, London SE1 9RT, England.
   [Maher, John] Kings Coll Hosp NHS Fdn Trust, Dept Clin Immunol & Allergy, London SE5 9RS, England.
   [Maher, John] Eastbourne Hosp, Dept Immunol, E Sussex BN21 2UD, England.
RP Maher, J (corresponding author), Kings Coll London, Sch Canc & Pharmaceut Studies, Guys Hosp, London SE1 9RT, England.; Maher, J (corresponding author), Kings Coll Hosp NHS Fdn Trust, Dept Clin Immunol & Allergy, London SE5 9RS, England.; Maher, J (corresponding author), Eastbourne Hosp, Dept Immunol, E Sussex BN21 2UD, England.
EM lynsey.whilding@kcl.ac.uk; Leena.halim@kcl.ac.uk;
   benjamin.draper@kcl.ac.uk; anacatpp@gmail.com;
   tomasz.zabinski@kcl.ac.uk; david.m.davies@kcl.ac.uk;
   john.maher@kcl.ac.uk
OI Maher, John/0000-0001-8275-8488; Draper, Benjamin/0000-0001-7735-3988
FU Pancreatic Cancer UK; Kings Health Partners MRC Confidence in Concepts;
   Cancer Research UK (CRUK)Cancer Research UK [A21623]
FX This research was funded by Pancreatic Cancer UK, Kings Health Partners
   MRC Confidence in Concepts and Cancer Research UK (CRUK), grant number
   A21623.
CR Ahmed N, 2002, J HISTOCHEM CYTOCHEM, V50, P1371, DOI 10.1177/002215540205001010
   Ahmed N, 2015, J CLIN ONCOL, V33, P1688, DOI 10.1200/JCO.2014.58.0225
   Ahmed N, 2009, MOL THER, V17, P1779, DOI 10.1038/mt.2009.133
   Bates RC, 2005, J CLIN INVEST, V115, P339, DOI 10.1172/JCI200523183
   Beatty GL, 2018, GASTROENTEROLOGY, V155, P29, DOI 10.1053/j.gastro.2018.03.029
   Bendtsen JD, 2004, J MOL BIOL, V340, P783, DOI 10.1016/j.jmb.2004.05.028
   BREUSS JM, 1995, J CELL SCI, V108, P2241
   Candido JB, 2018, CELL REP, V23, P1448, DOI 10.1016/j.celrep.2018.03.131
   Caruana I, 2015, NAT MED, V21, P524, DOI 10.1038/nm.3833
   Chao T, 2016, CANCER IMMUNOL RES, V4, P968, DOI 10.1158/2326-6066.CIR-16-0188
   Craddock JA, 2010, J IMMUNOTHER, V33, P780, DOI 10.1097/CJI.0b013e3181ee6675
   Davies DM, 2012, MOL MED, V18, P565, DOI 10.2119/molmed.2011.00493
   Davila ML, 2014, SCI TRANSL MED, V6, DOI 10.1126/scitranslmed.3008226
   Di Stasi A, 2009, BLOOD, V113, P6392, DOI 10.1182/blood-2009-03-209650
   Eberlein C, 2013, ONCOGENE, V32, P4406, DOI 10.1038/onc.2012.460
   Elayadi AN, 2007, CANCER RES, V67, P5889, DOI 10.1158/0008-5472.CAN-07-0245
   Emami-Shahri N, 2018, NAT COMMUN, V9, DOI 10.1038/s41467-018-03524-1
   Gardner RA, 2017, BLOOD, V129, P3322, DOI 10.1182/blood-2017-02-769208
   Guedan S, 2018, JCI INSIGHT, V3, DOI 10.1172/jci.insight.96976
   Hausner SH, 2007, CANCER RES, V67, P7833, DOI 10.1158/0008-5472.CAN-07-1026
   Hausner SH, 2019, CLIN CANCER RES, V25, P1206, DOI 10.1158/1078-0432.CCR-18-2665
   Hazelbag S, 2007, J PATHOL, V212, P316, DOI 10.1002/path.2168
   Heczey A, 2017, MOL THER, V25, P2214, DOI 10.1016/j.ymthe.2017.05.012
   Henderson NC, 2013, BBA-MOL BASIS DIS, V1832, P891, DOI 10.1016/j.bbadis.2012.10.005
   Idorn M, 2018, ONCOIMMUNOLOGY, V7, DOI 10.1080/2162402X.2017.1412029
   Johnson LA, 2015, SCI TRANSL MED, V7, DOI 10.1126/scitranslmed.aaa4963
   Kershaw MH, 2002, HUM GENE THER, V13, P1971, DOI 10.1089/10430340260355374
   Kochenderfer JN, 2015, J CLIN ONCOL, V33, P540, DOI 10.1200/JCO.2014.56.2025
   Kuwada Y, 2003, INT J ONCOL, V22, P765
   Lamers CHJ, 2013, MOL THER, V21, P904, DOI 10.1038/mt.2013.17
   Lian PL, 2016, WORLD J GASTROENTERO, V22, P3852, DOI 10.3748/wjg.v22.i14.3852
   Liu LB, 2014, INT J CLIN EXP PATHO, V7, P575
   Martinez M, 2019, FRONT IMMUNOL, V10, DOI 10.3389/fimmu.2019.00128
   Mata M, 2019, DRUGS, V79, P401, DOI 10.1007/s40265-019-01071-7
   Maude SL, 2018, NEW ENGL J MED, V378, P439, DOI 10.1056/NEJMoa1709866
   Maude SL, 2014, NEW ENGL J MED, V371, P1507, DOI 10.1056/NEJMoa1407222
   Moon EK, 2011, CLIN CANCER RES, V17, P4719, DOI 10.1158/1078-0432.CCR-11-0351
   Moore KM, 2014, JNCI-J NATL CANCER I, V106, DOI 10.1093/jnci/dju169
   Morgan RA, 2010, MOL THER, V18, P843, DOI 10.1038/mt.2010.24
   Pameijer CRJ, 2007, CANCER GENE THER, V14, P91, DOI 10.1038/sj.cgt.7700993
   Park JH, 2018, NEW ENGL J MED, V378, P449, DOI 10.1056/NEJMoa1709919
   Peng WY, 2010, CLIN CANCER RES, V16, P5458, DOI 10.1158/1078-0432.CCR-10-0712
   Raab-Westphal S, 2017, CANCERS, V9, DOI 10.3390/cancers9090110
   Sampson JH, 2014, CLIN CANCER RES, V20, P972, DOI 10.1158/1078-0432.CCR-13-0709
   Sanmamed MF, 2014, CLIN CANCER RES, V20, P5697, DOI 10.1158/1078-0432.CCR-13-3203
   Shum T, 2017, CANCER DISCOV, V7, P1238, DOI 10.1158/2159-8290.CD-17-0538
   Sipos B, 2004, HISTOPATHOLOGY, V45, P226, DOI 10.1111/j.1365-2559.2004.01919.x
   Slack RJ, 2016, PHARMACOLOGY, V97, P114, DOI 10.1159/000443180
   Sun Q, 2014, CANCER LETT, V354, P245, DOI 10.1016/j.canlet.2014.08.021
   Thomas GJ, 2006, J ORAL PATHOL MED, V35, P1, DOI 10.1111/j.1600-0714.2005.00374.x
   Thomas GJ, 2001, J INVEST DERMATOL, V117, P67, DOI 10.1046/j.0022-202x.2001.01379.x
   Van Aarsen LAK, 2008, CANCER RES, V68, P561, DOI 10.1158/0008-5472.CAN-07-2307
   van der Stegen SJC, 2013, J IMMUNOL, V191, P4589, DOI 10.4049/jimmunol.1301523
   van Schalkwyk MCI, 2013, HUM GENE THER CL DEV, V24, P134, DOI 10.1089/humc.2013.144
   Whilding LM, 2017, MOL THER, V25, P259, DOI 10.1016/j.ymthe.2016.10.012
   Whilding LM, 2016, BIOCHEM SOC T, V44, P349, DOI 10.1042/BST20150249
   Whilding LM, 2015, MOL ONCOL, V9, P1994, DOI 10.1016/j.molonc.2015.10.012
   Wilkie S, 2008, J IMMUNOL, V180, P4901, DOI 10.4049/jimmunol.180.7.4901
   Wilkie S, 2012, J CLIN IMMUNOL, V32, P1059, DOI 10.1007/s10875-012-9689-9
   Yan PW, 2018, TRANSL ONCOL, V11, P619, DOI 10.1016/j.tranon.2018.02.013
   Zhang CC, 2017, MOL THER, V25, P1248, DOI 10.1016/j.ymthe.2017.03.010
NR 61
TC 36
Z9 37
U1 2
U2 4
PU MDPI
PI BASEL
PA ST ALBAN-ANLAGE 66, CH-4052 BASEL, SWITZERLAND
EI 2072-6694
J9 CANCERS
JI Cancers
PD MAY
PY 2019
VL 11
IS 5
AR 674
DI 10.3390/cancers11050674
PG 17
WC Oncology
SC Oncology
GA IF0AP
UT WOS:000472738300087
PM 31091832
OA DOAJ Gold, Green Published
DA 2021-05-03
ER

PT J
AU Ye, L
   Lou, YQ
   Lu, LM
   Fan, XH
AF Ye, Lin
   Lou, Yuqing
   Lu, Liming
   Fan, Xiaohong
TI Mesothelin-targeted second generation CAR-T cells inhibit growth of
   mesothelin-expressing tumors in vivo
SO EXPERIMENTAL AND THERAPEUTIC MEDICINE
LA English
DT Article
DE chimeric antigen receptor T; tumor; mesothelin; cell therapy
ID ADOPTIVE IMMUNOTHERAPY; SERUM MESOTHELIN; OVARIAN-CANCER; LUNG-CANCER;
   PHASE-I; ANTIGEN; THERAPY; CD19; CHEMOTHERAPY; SPECIFICITY
AB Non-small cell lung cancer (NSCLC) and mesothelioma are renowned for being diagnosed at a late stage and poor prognosis. Although surgery, chemotherapy, and radiotherapy have yielded successful outcomes, the improvement on the survival rate of NSCLC and mesothelioma have been less marked. Recently, adoptive immunotherapy, particularly chimeric antigen receptor T (CAR-T) cell therapy demonstrated promise for improving the survival of acute lymphoblastic leukemia with minimum toxicity. However, its application in solid tumors still warrants in-depth investigations and multiple consistent trial results, particularly in eliminating off-tumor' toxicity. To explore CAR-T therapy in NSCLC and mesothelioma, second-generation CAR-T cells were constructed targeting mesothelin (MSLN), which is abundant in NSCLC and mesothelioma but is under expressed in normal tissues. The second-generation design incorporated co-stimulatory CD28 and 4-1BB signaling domains to enhance the proliferation. Following the successful analysis of CAR-T cells by flow cytometry, cytotoxicity experiments were performed using the LDH kit to verify the killing effect of CAR-T cells on target cells. Otherwise, the in vivo killing tumor activity of MSLN CAR-T cells was verified by constructing a mouse model using tumor-derived cells from patients to inoculate the mice. When the effector-to-target ratio is >0.5:1, CAR-T MSLN cells exhibited significantly higher ability to kill tumor cells than T cells. In in vivo experiments, mice whose tail vein was injected with CAR-T MSLN cells demonstrated significantly slower tumor growth. Without continuous administration, both groups became gradually synchronized in growth of tumor size, which suggests that the persistence of CAR-T cells is an important issue in preclinical studies.
C1 [Ye, Lin; Lou, Yuqing; Fan, Xiaohong] Shanghai Jiao Tong Univ, Shanghai Chest Hosp, Dept Pulm Med, 241 West Huaihai Rd, Shanghai 200030, Peoples R China.
   [Lu, Liming] Shanghai Jiao Tong Univ, Shanghai Chest Hosp, Cent Lab, Shanghai 200030, Peoples R China.
RP Fan, XH (corresponding author), Shanghai Jiao Tong Univ, Shanghai Chest Hosp, Dept Pulm Med, 241 West Huaihai Rd, Shanghai 200030, Peoples R China.
EM elizabethfanxiaohong@hotmail.com
FU Western Medicine Guidance Project of Shanghai Science and Technology
   Commission [11411961300]
FX The present study was supported by Western Medicine Guidance Project of
   Shanghai Science and Technology Commission (grant no. 11411961300).
CR Adusumilli PS, 2014, SCI TRANSL MED, V6, DOI 10.1126/scitranslmed.3010162
   AKERSTROM B, 1989, J BIOL CHEM, V264, P19740
   Arabi F, 2018, EXP CELL RES, V369, P1, DOI 10.1016/j.yexcr.2018.05.009
   Beatty GL, 2014, CANCER IMMUNOL RES, V2, P112, DOI 10.1158/2326-6066.CIR-13-0170
   Bharadwaj U, 2011, MOL CANCER, V10, DOI 10.1186/1476-4598-10-106
   Blackburn SD, 2009, NAT IMMUNOL, V10, P29, DOI 10.1038/ni.1679
   Brown CE, 2015, CLIN CANCER RES, V21, P4062, DOI 10.1158/1078-0432.CCR-15-0428
   Callahan MK, 2013, J LEUKOCYTE BIOL, V94, P41, DOI 10.1189/jlb.1212631
   Carpenito C, 2009, P NATL ACAD SCI USA, V106, P3360, DOI 10.1073/pnas.0813101106
   Chang MC, 2012, BIOCHEM J, V442, P293, DOI 10.1042/BJ20110282
   Chang MC, 2009, BIOCHEM J, V424, P449, DOI 10.1042/BJ20082196
   Cooper LJN, 2004, BLOOD CELL MOL DIS, V33, P83, DOI 10.1016/j.bcmd.2004.03.003
   Cristaudo A, 2007, CLIN CANCER RES, V13, P5076, DOI 10.1158/1078-0432.CCR-07-0629
   CURRIE GA, 1972, BRIT J CANCER, V26, P141, DOI 10.1038/bjc.1972.21
   Deng YM, 2015, J CLIN VIROL, V68, P43, DOI 10.1016/j.jcv.2015.04.019
   Dudley ME, 2005, J CLIN ONCOL, V23, P2346, DOI 10.1200/JCO.2005.00.240
   Durand S, 2011, VIRUSES-BASEL, V3, P132, DOI 10.3390/v3020132
   Fesnak AD, 2016, NAT REV CANCER, V16, P566, DOI 10.1038/nrc.2016.97
   Fisher JPH, 2014, ONCOIMMUNOLOGY, V3, DOI 10.4161/onci.27572
   Garcon F, 2008, BLOOD, V111, P1464, DOI 10.1182/blood-2007-08-108050
   Garfall AL, 2015, NEW ENGL J MED, V373, P1040, DOI 10.1056/NEJMoa1504542
   Ghosh A, 2017, NAT MED, V23, P242, DOI 10.1038/nm.4258
   Glienke W, 2015, FRONT PHARMACOL, V6, DOI 10.3389/fphar.2015.00021
   Goldstraw P, 2016, J THORAC ONCOL, V11, P39, DOI 10.1016/j.jtho.2015.09.009
   Gomez GG, 2015, J CANC CLIN TRIALS, V1, P1
   Hacein-Bey-Abina S, 2008, J CLIN INVEST, V118, P3132, DOI 10.1172/JCI35700
   Han SH, 2017, J PATHOL TRANSL MED, V51, P122, DOI 10.4132/jptm.2016.11.18
   Haso W, 2013, BLOOD, V121, P1165, DOI 10.1182/blood-2012-06-438002
   Hassan R, 2004, CLIN CANCER RES, V10, P3937, DOI 10.1158/1078-0432.CCR-03-0801
   Hege KM, 2017, J IMMUNOTHER CANCER, V5, DOI 10.1186/s40425-017-0222-9
   Ho M, 2007, CLIN CANCER RES, V13, P1571, DOI 10.1158/1078-0432.CCR-06-2161
   Ho WY, 2003, CANCER CELL, V3, P431, DOI 10.1016/S1535-6108(03)00113-2
   Hollyman D, 2009, J IMMUNOTHER, V32, P169, DOI 10.1097/CJI.0b013e318194a6e8
   Huang CY, 2006, ANTICANCER RES, V26, P4721
   Jena B, 2010, BLOOD, V116, P1035, DOI 10.1182/blood-2010-01-043737
   Johnson DB, 2015, THER ADV MED ONCOL, V7, P97, DOI 10.1177/1758834014567469
   Johnston RJ, 2014, CANCER CELL, V26, P923, DOI 10.1016/j.ccell.2014.10.018
   Kershaw MH, 2006, CLIN CANCER RES, V12, P6106, DOI 10.1158/1078-0432.CCR-06-1183
   Kirkwood JM, 2012, CA-CANCER J CLIN, V62, P309, DOI 10.3322/caac.20132
   Kochenderfer JN, 2015, J CLIN ONCOL, V33, P540, DOI 10.1200/JCO.2014.56.2025
   Kreitman RJ, 2009, CLIN CANCER RES, V15, P5274, DOI 10.1158/1078-0432.CCR-09-0062
   Kumarakulasinghe NB, 2015, RESPIROLOGY, V20, P370, DOI 10.1111/resp.12490
   Li M, 2008, MOL CANCER THER, V7, P286, DOI 10.1158/1535-7163.MCT-07-0483
   Livak KJ, 2001, METHODS, V25, P402, DOI 10.1006/meth.2001.1262
   Ma JSY, 2016, P NATL ACAD SCI USA, V113, pE450, DOI 10.1073/pnas.1524193113
   Mami-Chouaib F, 2002, IMMUNOL REV, V188, P114, DOI 10.1034/j.1600-065X.2002.18810.x
   Maude SL, 2014, NEW ENGL J MED, V371, P1507, DOI 10.1056/NEJMoa1407222
   Miller JS, 2005, BLOOD, V105, P3051, DOI 10.1182/blood-2004-07-2974
   Montini E, 2006, NAT BIOTECHNOL, V24, P687, DOI 10.1038/nbt1216
   Paley MA, 2012, SCIENCE, V338, P1220, DOI 10.1126/science.1229620
   Pan Y, 2014, PLOS ONE, V9, DOI 10.1371/journal.pone.0093591
   Park JR, 2007, MOL THER, V15, P825, DOI 10.1038/sj.mt.6300104
   Pastan I, 2014, CANCER RES, V74, P2907, DOI 10.1158/0008-5472.CAN-14-0337
   Pauken KE, 2015, TRENDS IMMUNOL, V36, P265, DOI 10.1016/j.it.2015.02.008
   Qasim W, 2015, BLOOD, V126, P2046, DOI DOI 10.1182/BLOOD.V126.23.2046.2046
   Ricciardi GRR, 2014, J THORAC ONCOL, V9, P1750, DOI 10.1097/JTO.0000000000000379
   Robinson BWS, 2005, NEW ENGL J MED, V353, P1591, DOI 10.1056/NEJMra050152
   Rosenberg SA, 2004, NAT MED, V10, P909, DOI 10.1038/nm1100
   Rosenberg SA, 2015, SCIENCE, V348, P62, DOI 10.1126/science.aaa4967
   Rosenberg SA, 2014, J IMMUNOL, V192, P5451, DOI 10.4049/jimmunol.1490019
   Rump A, 2004, J BIOL CHEM, V279, P9190, DOI 10.1074/jbc.M312372200
   Sadelain M, 2003, NAT REV CANCER, V3, P35, DOI 10.1038/nrc971
   Savoldo B, 2011, J CLIN INVEST, V121, P1822, DOI 10.1172/JCI46110
   Schiller JH, 2002, NEW ENGL J MED, V346, P92, DOI 10.1056/NEJMoa011954
   SCHUSTER SJ, 2015, BLOOD, V126, P183
   Singh H, 2008, CANCER RES, V68, P2961, DOI 10.1158/0008-5472.CAN-07-5600
   Smyth MJ, 2001, NAT IMMUNOL, V2, P293, DOI 10.1038/86297
   Srivastava S, 2015, TRENDS IMMUNOL, V36, P494, DOI 10.1016/j.it.2015.06.004
   Stepanenko AA, 2015, GENE, V569, P182, DOI 10.1016/j.gene.2015.05.065
   Taghian D G, 1996, Methods Mol Biol, V58, P221
   Thomas A, 2015, ONCOTARGET, V6, P11694, DOI 10.18632/oncotarget.3429
   Topalian SL, 2016, NAT REV CANCER, V16, P275, DOI 10.1038/nrc.2016.36
   van der Stegen SJC, 2015, NAT REV DRUG DISCOV, V14, P499, DOI 10.1038/nrd4597
   Vogelzang NJ, 2003, J CLIN ONCOL, V21, P2636, DOI 10.1200/JCO.2003.11.136
   Weber JS, 2014, J LEUKOCYTE BIOL, V95, P875, DOI 10.1189/jlb.0513293
   Weill H, 2004, OCCUP ENVIRON MED, V61, P438, DOI 10.1136/oem.2003.010165
   Wherry EJ, 2007, IMMUNITY, V27, P824, DOI 10.1016/j.immuni.2007.11.006
   Wherry EJ, 2011, NAT IMMUNOL, V12, P492, DOI 10.1038/ni.2035
   Yang LL, 2013, CANCER IMMUNOL IMMUN, V62, P65, DOI 10.1007/s00262-012-1311-8
NR 79
TC 9
Z9 10
U1 1
U2 7
PU SPANDIDOS PUBL LTD
PI ATHENS
PA POB 18179, ATHENS, 116 10, GREECE
SN 1792-0981
EI 1792-1015
J9 EXP THER MED
JI Exp. Ther. Med.
PD JAN
PY 2019
VL 17
IS 1
BP 739
EP 747
DI 10.3892/etm.2018.7015
PG 9
WC Medicine, Research & Experimental
SC Research & Experimental Medicine
GA HG3AN
UT WOS:000454841500102
PM 30651858
OA Green Published, Other Gold
DA 2021-05-03
ER

PT J
AU Moore, KN
   Pignata, S
AF Moore, Kathleen N.
   Pignata, Sandro
CA IMagyn050 Steering Comm
TI Trials in progress: IMagyn050/GOG 3015/ENGOT-OV39. A Phase III,
   multicenter, randomized study of atezolizumab versus placebo
   administered in combination with paclitaxel, carboplatin, and
   bevacizumab to patients with newly-diagnosed stage III or stage IV
   ovarian, fallopian tube, or primary peritoneal cancer
SO INTERNATIONAL JOURNAL OF GYNECOLOGICAL CANCER
LA English
DT Article
ID T-CELLS; TUMOR; ASCITES
AB Background There is mounting pre-clinical and clinical evidence that combinations of immunotherapy, specifically programed cell death-1 (PD-1) inhibition, with chemotherapy and anti-angiogenesis agents, such as bevacizumab, result in markedly improved outcomes across a variety of tumor types including endometrial cancer, renal cell cancer, and non-small cell lung cancer. IMagyn050/GOG 3015/ENGOT-OV39 is the first, randomized, phase III trial to evaluate the potential impact of this combination on both progression-free survival and overall survival in patients presenting with advanced epithelial ovarian cancer.
   Primary Objective The primary objective is to evaluate the efficacy of atezolizumab versus placebo in combination with paclitaxel + carboplatin + bevacizumab for front-line treatment of ovarian cancer among all patients and those with PD-L1+ tumors.
   Study Hypothesis This study will test the hypothesis that treatment with atezolizumab added to paclitaxel, carboplatin, and bevacizumab will prolong progression-free survival and overall survival compared with treatment with placebo plus paclitaxel, carboplatin, and bevacizumab.
   Trial Design This is a randomized, phase III, placebo-controlled study.
   Major Inclusion/Exclusion Criteria Eligible patients have a histologic diagnosis of advanced epithelial ovarain cancer, primary peritoneal, or fallopian tube cancer who either have residual disease after primary surgery or who are undergoing neoadjuvant chemotherapy with planned interval surgery. Ineligible patients include those who are cured with surgery alone or those for whom no gross residual disease remained following primary cytoreduction.
   Primary Endpoint There are two co-primary efficacy endpoints: investigator-assessed progression-free survival and overall survival.
   Sample Size 1300 patients.
   Estimated Dates for Completing Accrual and Presenting Results April 2020.
C1 [Moore, Kathleen N.] Univ Oklahoma, Stephenson Oklahoma Canc Ctr, Oklahoma City, OK USA.
   [Pignata, Sandro] IRCCS Natl Canc Inst Fdn G Pascale Naples, Naples, Italy.
RP Moore, KN (corresponding author), Stephenson Oklahoma Canc Ctr, Oklahoma City, OK 73104 USA.
EM Kathleen-moore@ouhsc.edu
OI pignata, sandro/0000-0002-8836-2633
CR Abiko K, 2013, CLIN CANCER RES, V19, P1363, DOI 10.1158/1078-0432.CCR-12-2199
   AccessData, 2017, FDA LAB AV
   American Cancer Society, 2018, CANC FACTS FIG 2018
   Atkins MB, 2017, J CLIN ONCOL, V35, DOI 10.1200/JCO.2017.35.15_suppl.4505
   Bouzin C, 2007, J IMMUNOL, V178, P1505, DOI 10.4049/jimmunol.178.3.1505
   Burger RA, 2011, NEW ENGL J MED, V365, P2473, DOI 10.1056/NEJMoa1104390
   Chen DS, 2013, IMMUNITY, V39, P1, DOI 10.1016/j.immuni.2013.07.012
   Coukos G, 2005, BRIT J CANCER, V92, P1182, DOI 10.1038/sj.bjc.6602476
   Cress RD, 2015, OBSTET GYNECOL, V126, P491, DOI 10.1097/AOG.0000000000000981
   Gavalas NG, 2012, BRIT J CANCER, V107, P1869, DOI 10.1038/bjc.2012.468
   Hamanishi J, 2007, P NATL ACAD SCI USA, V104, P3360, DOI 10.1073/pnas.0611533104
   Hanahan D, 2011, CELL, V144, P646, DOI 10.1016/j.cell.2011.02.013
   Hwang WT, 2012, GYNECOL ONCOL, V124, P192, DOI 10.1016/j.ygyno.2011.09.039
   Keir ME, 2008, ANNU REV IMMUNOL, V26, P677, DOI 10.1146/annurev.immunol.26.021607.090331
   Perren TJ, 2011, NEW ENGL J MED, V365, P2484, DOI 10.1056/NEJMoa1103799
   Rodon J, 2018, J CLIN ONCOL, V36, DOI 10.1200/JCO.2018.36.15_suppl.12011
   Shrimali RK, 2010, CANCER RES, V70, P6171, DOI 10.1158/0008-5472.CAN-10-0153
   Socinski MA, 2018, NEW ENGL J MED, V378, P2288, DOI 10.1056/NEJMoa1716948
   Terme M, 2013, CANCER RES, V73, P539, DOI 10.1158/0008-5472.CAN-12-2325
   Topalian SL, 2012, NEW ENGL J MED, V366, P2443, DOI 10.1056/NEJMoa1200690
   Zehir A, 2017, NAT MED, V23, P703, DOI 10.1038/nm.4333
NR 21
TC 11
Z9 11
U1 1
U2 7
PU LIPPINCOTT WILLIAMS & WILKINS
PI PHILADELPHIA
PA TWO COMMERCE SQ, 2001 MARKET ST, PHILADELPHIA, PA 19103 USA
SN 1048-891X
EI 1525-1438
J9 INT J GYNECOL CANCER
JI Int. J. Gynecol. Cancer
PD FEB
PY 2019
VL 29
IS 2
BP 430
EP 433
DI 10.1136/ijgc-2018-000071
PG 4
WC Oncology; Obstetrics & Gynecology
SC Oncology; Obstetrics & Gynecology
GA HN0OB
UT WOS:000459887200030
PM 30630885
DA 2021-05-03
ER

PT J
AU Yoshida, H
   Furugori, M
   Kanatsuka, Y
   Yamaguchi, S
   Shigeta, H
AF Yoshida, Hiroshi
   Furugori, Megumi
   Kanatsuka, Yoichi
   Yamaguchi, Shigeki
   Shigeta, Hiroyuki
TI Case of anti-Hu antibody-mediated encephalopathy associated with ovarian
   cancer
SO JOURNAL OF OBSTETRICS AND GYNAECOLOGY RESEARCH
LA English
DT Article
DE anti-Hu antibody; encephalopathy; ovarian cancer; paraneoplastic
   neurologic syndrome; steroid therapy
ID PARANEOPLASTIC NEUROLOGIC SYNDROME
AB The present report describes a case of anti-Hu antibody-mediated encephalopathy associated with ovarian cancer. The patient developed paraneoplastic neurologic syndromes (PNS) during the course of ovarian cancer and showed a symptom of jargon aphasia; diagnosis of PNS was made on the basis of serological and cerebrospinal examination, electroencephalogram (EEG), and magnetic resonance images. EEG initially indicated a condition of non-convulsive status epilepticus; however, levetiracetam administration facilitated complete recovery of this condition. Furthermore, immunotherapy and steroid therapy were very effective and significant improvement was achieved. PNS usually occur before the cancer is identified; however, the possibility of PNS should be considered when neurologic symptoms are noted during the course of oncologic diseases, including ovarian cancer.
C1 [Yoshida, Hiroshi; Furugori, Megumi; Shigeta, Hiroyuki] Yokohama Municipal Citizens Hosp, Dept Obstet & Gynecol, Yokohama, Kanagawa, Japan.
   [Kanatsuka, Yoichi; Yamaguchi, Shigeki] Yokohama Municipal Citizens Hosp, Dept Neurol, Yokohama, Kanagawa, Japan.
RP Furugori, M (corresponding author), 56 Okazawa Cho,Hodogaya Ku, Yokohama, Kanagawa 2408555, Japan.
EM qwers.m.y@gmail.com
CR Dalmau J, 2007, ANN NEUROL, V61, P25, DOI 10.1002/ana.21050
   Darnell RB, 2003, NEW ENGL J MED, V349, P1543, DOI 10.1056/NEJMra023009
   Giometto B, 2010, ARCH NEUROL-CHICAGO, V67, P330, DOI 10.1001/archneurol.2009.341
   Graus F, 2004, J NEUROL NEUROSUR PS, V75, P1135, DOI 10.1136/jnnp.2003.034447
   Graus F, 2001, BRAIN, V124, P1138, DOI 10.1093/brain/124.6.1138
   Kannoth S, 2012, ANN INDIAN ACAD NEUR, V15, P6, DOI 10.4103/0972-2327.93267
   Rosenfeld Myrna R, 2012, Neurol Clin Pract, V2, P215
NR 7
TC 1
Z9 1
U1 0
U2 2
PU WILEY
PI HOBOKEN
PA 111 RIVER ST, HOBOKEN 07030-5774, NJ USA
SN 1341-8076
EI 1447-0756
J9 J OBSTET GYNAECOL RE
JI J. Obstet. Gynaecol. Res.
PD SEP
PY 2019
VL 45
IS 9
BP 1948
EP 1951
DI 10.1111/jog.14031
EA JUL 2019
PG 4
WC Obstetrics & Gynecology
SC Obstetrics & Gynecology
GA IU4UW
UT WOS:000478552900001
PM 31270892
DA 2021-05-03
ER

PT J
AU Maio, M
   Coukos, G
   Ferrone, S
   Fox, BA
   Fridman, WH
   Garcia, PL
   Lahn, M
   Provendier, O
   Russo, V
   Ruttinger, D
   Shalabi, A
   Trajanoski, Z
   Viallet, J
   Wolchok, JD
   Ibrahim, R
AF Maio, Michele
   Coukos, George
   Ferrone, Soldano
   Fox, Bernard A.
   Fridman, Wolf H.
   Garcia, Patrick L.
   Lahn, Michael
   Provendier, Olivier
   Russo, Vincenzo
   Ruettinger, Dominik
   Shalabi, Aiman
   Trajanoski, Zlatko
   Viallet, Jean
   Wolchok, Jedd D.
   Ibrahim, Ramy
TI Addressing current challenges and future directions in immuno-oncology:
   expert perspectives from the 2017 NIBIT Foundation Think Tank, Siena,
   Italy
SO CANCER IMMUNOLOGY IMMUNOTHERAPY
LA English
DT Article
DE Immunotherapy; PD-1; PD-L1; CTLA-4; OX-40; Biomarkers
ID T-CELLS; AGONIST ANTIBODY; OVARIAN-CANCER; COMBINATION IMMUNOTHERAPY;
   PERIPHERAL-BLOOD; PD-1 BLOCKADE; LUNG-CANCER; BIOMARKERS; ANTI-CD137;
   RATIONALE
AB A collaborative think tank involving panellists from immuno-oncology networks, clinical/translational investigators and the pharmaceutical industry was held in Siena, Italy, in October 2017 to discuss the evolving immune-oncology landscape, identify selected key challenges, and provide a perspective on the next steps required in the translation of current research and knowledge to clinical reality. While there is a trend of combining new agents (e.g., co-stimulator agonists) with a PD-1/PD-L1 treatment backbone, use of alternative combination therapy approaches should also be considered. While the rapid evolution in systems biology provides a deeper understanding of tumor and tumor microenvironment heterogeneity, there remains the need to identify and define genuinely predictive biomarkers to guide treatment and patient selection. Cross-specialty and cross-sector collaboration, along with a broader collective data-sharing approach are key to optimizing immuno-oncology therapy in clinical practice. Continued support of younger research-clinicians is essential for future success in clinical, translational and basic science investigations.
C1 [Maio, Michele] Univ Hosp Siena, Ist Toscano Tumori, Ctr Immunooncol Med Oncol & Immunotherapy, Vle Bracci 16, I-53100 Siena, Italy.
   [Maio, Michele; Russo, Vincenzo] Univ Hosp Siena, Ist Toscano Tumori, Ctr Immunooncol, Italian Network Tumor Bioimmunotherapy Fdn, I-53100 Siena, Italy.
   [Coukos, George] Univ Lausanne, Ludwig Inst Canc Res, Lausanne Branch, Epalinges, Switzerland.
   [Coukos, George] Univ Hosp Lausanne CHUV, Dept Oncol, Lausanne, Switzerland.
   [Ferrone, Soldano] Harvard Med Sch, Massachusetts Gen Hosp, Dept Surg, Boston, MA 02114 USA.
   [Fox, Bernard A.] Providence Portland Med Ctr, Providence Canc Inst, Robert W Franz Canc Ctr, Earle A Chiles Res Inst, 4805 NE Glisan, Portland, OR 97213 USA.
   [Fridman, Wolf H.] INSERM, UMRS 1138, Cordeliers Res Ctr, Canc Immune Control & Escape Team, Paris, France.
   [Garcia, Patrick L.] Merck, CH-1170 Aubonne, Switzerland.
   [Garcia, Patrick L.] Merck KGaA, Darmstadt, Germany.
   [Provendier, Olivier] Lab Pierre Fabre, 45 Pl Abel Gance, F-92100 Boulogne, France.
   [Russo, Vincenzo] Ist Sci San Raffaele, Div Expt Oncol, Unit Immunobiotherapy Melanoma & Solid Tumors, Via Olgettina 58, Milan, Italy.
   [Ruettinger, Dominik] Roche Innovat Ctr Munich, Roche Pharma Res & Early Dev, Nonnenwald 2, D-82377 Penzberg, Germany.
   [Shalabi, Aiman] Canc Res Inst, 29 Broadway, New York, NY 10006 USA.
   [Trajanoski, Zlatko] Med Univ Innsbruck, Div Bioinformat, Bioctr, A-6020 Innsbruck, Austria.
   [Wolchok, Jedd D.] Parker Inst Canc Immunotherapy, Ludwig Ctr Canc Immunotherapy, San Francisco, CA USA.
   [Wolchok, Jedd D.] Mem Sloan Kettering Canc Ctr, Dept Med, Weill Cornell Med Sch, New York, NY 10065 USA.
   [Ibrahim, Ramy] Mem Sloan Kettering Canc Ctr, Dept Med, Grad Sch, New York, NY 10065 USA.
   Parker Inst Canc Immunotherapy, 1 Letterman Dr, San Francisco, CA 94129 USA.
RP Maio, M (corresponding author), Univ Hosp Siena, Ist Toscano Tumori, Ctr Immunooncol Med Oncol & Immunotherapy, Vle Bracci 16, I-53100 Siena, Italy.; Maio, M (corresponding author), Univ Hosp Siena, Ist Toscano Tumori, Ctr Immunooncol, Italian Network Tumor Bioimmunotherapy Fdn, I-53100 Siena, Italy.
EM mmaiocro@gmail.com
RI Coukos, George/ABG-7389-2020
OI Coukos, George/0000-0001-8813-7367; fridman, wolf
   herman/0000-0002-1332-0973
FU NIBIT Foundation
FX The panel and the development of this paper were supported by the NIBIT
   Foundation. The contents and topics of the panel discussions and of this
   paper were not influenced by the sponsor.
CR Angevin E, 2017, CANCER RES, V77, DOI 10.1158/1538-7445.AM2017-CT039
   Ascierto PA, 2010, SEMIN ONCOL, V37, P508, DOI 10.1053/j.seminoncol.2010.09.008
   Aspeslagh S, 2016, EUR J CANCER, V52, P50, DOI 10.1016/j.ejca.2015.08.021
   Bassani-Sternberg M, 2016, CURR OPIN IMMUNOL, V41, P9, DOI 10.1016/j.coi.2016.04.005
   Bjoern J, 2016, ONCOIMMUNOLOGY, V5, DOI 10.1080/2162402X.2015.1100788
   Butterfield LH, 2011, CLIN CANCER RES, V17, P3064, DOI 10.1158/1078-0432.CCR-10-2234
   Byrne AT, 2017, NAT REV CANCER, V17, P254, DOI 10.1038/nrc.2016.140
   Chester C, 2018, BLOOD, V131, P49, DOI 10.1182/blood-2017-06-741041
   Chiang CLL, 2013, CLIN CANCER RES, V19, P4801, DOI 10.1158/1078-0432.CCR-13-1185
   Curti BD, 2013, CANCER RES, V73, P7189, DOI 10.1158/0008-5472.CAN-12-4174
   Dempke WCM, 2017, EUR J CANCER, V74, P55, DOI 10.1016/j.ejca.2017.01.001
   Emens LA, 2017, CANCER IMMUNOL RES, V5, P1058, DOI 10.1158/2326-6066.CIR-17-0590
   Gnjatic S, 2017, J IMMUNOTHER CANCER, V5, DOI 10.1186/s40425-017-0243-4
   Hopkins AM, 2017, BRIT J CANCER, V117, P913, DOI 10.1038/bjc.2017.274
   Huang AC, 2017, NATURE, V545, P60, DOI 10.1038/nature22079
   Hulett TW, 2018, J IMMUNOTHER CANCER, V6, DOI 10.1186/s40425-018-0331-0
   Hwang WT, 2012, GYNECOL ONCOL, V124, P192, DOI 10.1016/j.ygyno.2011.09.039
   Kamphorst AO, 2017, P NATL ACAD SCI USA, V114, P4993, DOI 10.1073/pnas.1705327114
   Larkin JFP, 2016, SOC MEL RES BOST MA
   Lito P, 2016, CANCER RES, V76, DOI 10.1158/1538-7445.AM2016-LB-071
   Maio M, 2014, REV HEALTH CARE, V5, P3, DOI [10.7175/rhc.v5i1.896, DOI 10.7175/RHC.V5I1.896]
   Maio M, 2018, CANC IMMUNOL IMMUNOT
   Martens A, 2016, CLIN CANCER RES, V22, P4848, DOI 10.1158/1078-0432.CCR-16-0249
   Martens A, 2016, CLIN CANCER RES, V22, P2908, DOI 10.1158/1078-0432.CCR-15-2412
   Masucci GV, 2017, J TRANSL MED, V15, DOI 10.1186/s12967-017-1325-2
   McDermott DF, 2017, J CLIN ONCOL, V35, DOI 10.1200/JCO.2017.35.6_suppl.431
   Messenheimer DJ, 2017, CLIN CANCER RES, V23, P6165, DOI 10.1158/1078-0432.CCR-16-2677
   Mestas J, 2004, J IMMUNOL, V172, P2731, DOI 10.4049/jimmunol.172.5.2731
   Motzer RJ, 2018, J CLIN ONCOL, V36, DOI 10.1200/JCO.2018.36.6_suppl.578
   Muller M, 2017, FRONT IMMUNOL, V8, DOI 10.3389/fimmu.2017.01367
   Parikh K, 2018, CANC IMMUNOL IMMUNOT
   Persson N, 2016, PLOS ONE, V11, DOI 10.1371/journal.pone.0168761
   Rosenberg SA, 2015, CLIN CANCER RES, V21, P5409, DOI 10.1158/1078-0432.CCR-14-3131
   Russo V, 2017, CYTOKINE GROWTH F R, V36, P1, DOI 10.1016/j.cytogfr.2017.06.004
   Segal NH, 2017, CLIN CANCER RES, V23, P1929, DOI 10.1158/1078-0432.CCR-16-1272
   Shreders A, 2015, J CLIN ONCOL, V33
   Shrimali RK, 2017, CANCER IMMUNOL RES, V5, P755, DOI 10.1158/2326-6066.CIR-17-0292
   Stroncek DF, 2017, J IMMUNOTHER CANCER, V5, DOI 10.1186/s40425-017-0223-8
   Stuchly J, 2012, CYTOM PART A, V81A, P120, DOI 10.1002/cyto.a.22011
   Subrahmanyam PB, 2018, J IMMUNOTHER CANCER, V6, DOI 10.1186/s40425-018-0328-8
   Sullivan RJ, 2017, J CLIN ONCOL, V35, DOI 10.1200/JCO.2017.35.15_suppl.3063
   Tripathi SC, 2016, P NATL ACAD SCI USA, V113, pE1555, DOI 10.1073/pnas.1521812113
   Weide B, 2016, CLIN CANCER RES, V22, P5487, DOI 10.1158/1078-0432.CCR-16-0127
   Yuan JD, 2016, J IMMUNOTHER CANCER, V4, DOI 10.1186/s40425-016-0107-3
   Zappasodi R, 2017, CANCER RES, V77, DOI 10.1158/1538-7445.AM2017-CT018
   Zhang L, 2003, NEW ENGL J MED, V348, P203, DOI 10.1056/NEJMoa020177
   Zsiros E, 2015, CLIN CANCER RES, V21, P2840, DOI 10.1158/1078-0432.CCR-14-2777
NR 47
TC 1
Z9 1
U1 2
U2 8
PU SPRINGER
PI NEW YORK
PA 233 SPRING ST, NEW YORK, NY 10013 USA
SN 0340-7004
EI 1432-0851
J9 CANCER IMMUNOL IMMUN
JI Cancer Immunol. Immunother.
PD JAN
PY 2019
VL 68
IS 1
BP 1
EP 9
DI 10.1007/s00262-018-2285-y
PG 9
WC Oncology; Immunology
SC Oncology; Immunology
GA HG9XG
UT WOS:000455364900001
PM 30564889
DA 2021-05-03
ER

PT J
AU Wang, CL
   Lin, MJ
   Hsu, CY
   Lin, HY
   Tsai, HP
   Long, CY
   Tsai, EM
   Hsieh, TH
   Wu, CH
AF Wang, Chiu-Lin
   Lin, Ming-Jie
   Hsu, Chia-Yi
   Lin, Hsiao-Yun
   Tsai, Hung-Pei
   Long, Cheng-Yu
   Tsai, Eing-Mei
   Hsieh, Tsung-Hua
   Wu, Chin-Hu
TI CD47 promotes cell growth and motility in epithelial ovarian cancer
SO BIOMEDICINE & PHARMACOTHERAPY
LA English
DT Article
DE CD47; Epithelial ovarian cancer
ID MEDIATED DESTRUCTION; ENDOMETRIOSIS; CARCINOMA; EXPRESSION;
   IMMUNOTHERAPY; PROGNOSIS; SIRPA
AB Endometriosis is considered a high risk factor for the development of ovarian carcinoma, including clear cell and endometrioid malignancies. The mechanism by which endometriosis-associated ovarian cancer (EAOC) avoids anti-tumor immune surveillance by macrophages remains unclear, but CD47 is a very important immune checkpoint for macrophage phagocytosis. Therefore, we collected 36 clinical ovarian samples and detected the protein profile of CD47 by immunohistochemistry and analyzed the correlation with clinical pathological features using statistical software. We found that CD47 expression was relatively higher in patients with EAOC compared with the normal group. High CD47 expression was positively and significantly correlated with histology (P = 0.007) and tumor grade (P = 0.002). We also found that CD47 overexpression promotes cancer cell growth and motility in the TOV-112D and TOV-21G cell lines. Silencing CD47 and anti-CD47 mAb inhibit cancer cell growth and motility in cancer cell lines. Together, these results demonstrate that CD47 in EAOC may be a useful surface marker and offer a novel therapeutic option by targeting CD47 in ovarian cancer.
C1 [Wang, Chiu-Lin; Lin, Ming-Jie; Hsu, Chia-Yi; Lin, Hsiao-Yun; Long, Cheng-Yu; Tsai, Eing-Mei; Hsieh, Tsung-Hua; Wu, Chin-Hu] Kaohsiung Med Univ, Kaohsiung Med Univ Hosp, Dept Obstet & Gynecol, Kaohsiung, Taiwan.
   [Wang, Chiu-Lin; Long, Cheng-Yu] Kaohsiung Med Univ, Kaohsiung Municipal Siaogang Hosp, Dept Obstet & Gynecol, Kaohsiung, Taiwan.
   [Tsai, Hung-Pei] Kaohsiung Med Univ, Kaohsiung Med Univ Hosp, Dept Neurosurg, Kaohsiung, Taiwan.
   [Tsai, Eing-Mei; Hsieh, Tsung-Hua] Kaohsiung Med Univ, Res Ctr Environm Med, Kaohsiung, Taiwan.
   [Wang, Chiu-Lin; Tsai, Eing-Mei] Kaohsiung Med Univ, Coll Med, Grad Inst Med, Kaohsiung, Taiwan.
   [Hsieh, Tsung-Hua] E Da Canc Hosp, E Da Hosp, Dept Med Res, Kaohsiung, Taiwan.
RP Wu, CH (corresponding author), Kaohsiung Med Univ Hosp, Dept Obstet & Gynecol, 100 Zihyou 1st Rd, Kaohsiung 807, Taiwan.
EM 810080@kmith.org.tw
OI Hsu, ChiaYi/0000-0001-6809-2165
FU Research Center for Environmental Medicine, kaohsiung Medical
   University, Kaohsiung, Taiwan from the featured areas research center
   program; Ministry of Science and Technology of TaiwanMinistry of Science
   and Technology, Taiwan [108-2314-B-650-011, 108-2314-B-037-068];
   Kaohsiung Medical University Hospital Research Fund [KMUH107-M704,
   KMUH107-7R39, KMUH106-6R39, KMUH106-6R38]
FX This work was supported by the Research Center for Environmental
   Medicine, kaohsiung Medical University, Kaohsiung, Taiwan from the
   featured areas research center program within the framework of the
   higher education sprout project by the ministry of education (MOE) in
   taiwan and Ministry of Science and Technology of Taiwan (grant numbers
   108-2314-B-650-011, 108-2314-B-037-068) and the Kaohsiung Medical
   University Hospital Research Fund (KMUH107-M704, KMUH107-7R39,
   KMUH106-6R39 and KMUH106-6R38).
CR Biswas SK, 2010, NAT IMMUNOL, V11, P889, DOI 10.1038/ni.1937
   Chao MP, 2011, CANCER RES, V71, P1374, DOI 10.1158/0008-5472.CAN-10-2238
   Curiel TJ, 2004, NAT MED, V10, P942, DOI 10.1038/nm1093
   Erzen M, 2001, GYNECOL ONCOL, V83, P100, DOI 10.1006/gyno.2001.6382
   Golubovskaya VCAR-T, 2017, CANCERS, V9
   Ingram JR, 2017, P NATL ACAD SCI USA, V114, P10184, DOI 10.1073/pnas.1710776114
   Jacob F, 2012, PLOS ONE, V7, DOI 10.1371/journal.pone.0031885
   Jaiswal S, 2009, CELL, V138, P271, DOI 10.1016/j.cell.2009.05.046
   Kurman RJ, 2010, AM J SURG PATHOL, V34, P433, DOI 10.1097/PAS.0b013e3181cf3d79
   Li YN, 2017, AM J TRANSL RES, V9, P2901
   Liu X., 2018, ONCOL RES
   Liu XJ, 2015, NAT MED, V21, P1209, DOI 10.1038/nm.3931
   Mills CD, 2016, CANCER RES, V76, P513, DOI 10.1158/0008-5472.CAN-15-1737
   Nagahara M, 2010, CLIN CANCER RES, V16, P4625, DOI 10.1158/1078-0432.CCR-10-0349
   Nonino A, 2019, BRAZ J MED BIOL RES, V52, DOI [10.1590/1414-431X20187784, 10.1590/1414-431x20187784]
   Ogawa S, 2000, GYNECOL ONCOL, V77, P298, DOI 10.1006/gyno.2000.5765
   Oldenborg PA, 2001, J EXP MED, V193, P855, DOI 10.1084/jem.193.7.855
   Oldenborg PA, 2000, SCIENCE, V288, P2051, DOI 10.1126/science.288.5473.2051
   Parazzini F, 2017, EUR J OBSTET GYN R B, V209, P3, DOI 10.1016/j.ejogrb.2016.04.021
   Perren TJ, 2011, NEW ENGL J MED, V365, P2484, DOI 10.1056/NEJMoa1103799
   Sato E, 2005, P NATL ACAD SCI USA, V102, P18538, DOI 10.1073/pnas.0509182102
   Sick E, 2011, GLIA, V59, P308, DOI 10.1002/glia.21102
   Siegel R, 2012, CA-CANCER J CLIN, V62, P10, DOI 10.3322/caac.20138
   Smith JA, 2005, GYNECOL ONCOL, V98, P141, DOI 10.1016/j.ygyno.2005.02.006
   Tan DSP, 2006, LANCET ONCOL, V7, P925, DOI 10.1016/S1470-2045(06)70939-1
   Thomas EJ, 2000, GYNECOL OBSTET INVES, V50, P2, DOI 10.1159/000052872
   Tong B, 2018, FUTURE ONCOL, V14, P2179, DOI 10.2217/fon-2018-0035
   Uno S, 2007, ONCOL REP, V17, P1189
   Vernon-Wilson EF, 2000, EUR J IMMUNOL, V30, P2130
   Wang HM, 2015, INT J MOL SCI, V16, P3391, DOI 10.3390/ijms16023391
   Wang YH, 2013, MOL THER, V21, P1919, DOI 10.1038/mt.2013.135
   Weiskopf K, 2017, EUR J CANCER, V76, P100, DOI 10.1016/j.ejca.2017.02.013
   Weiskopf K, 2016, J CLIN INVEST, V126, P2610, DOI 10.1172/JCI81603
   Willingham SB, 2012, P NATL ACAD SCI USA, V109, P6662, DOI 10.1073/pnas.1121623109
   Worley MJ, 2013, INT J MOL SCI, V14, P5367, DOI 10.3390/ijms14035367
   Zhang HM, 2015, P NATL ACAD SCI USA, V112, pE6215, DOI 10.1073/pnas.1520032112
   Zhao H, 2016, SCI REP-UK, V6, DOI 10.1038/srep29719
NR 37
TC 5
Z9 5
U1 0
U2 2
PU ELSEVIER FRANCE-EDITIONS SCIENTIFIQUES MEDICALES ELSEVIER
PI ISSY-LES-MOULINEAUX
PA 65 RUE CAMILLE DESMOULINS, CS50083, 92442 ISSY-LES-MOULINEAUX, FRANCE
SN 0753-3322
EI 1950-6007
J9 BIOMED PHARMACOTHER
JI Biomed. Pharmacother.
PD NOV
PY 2019
VL 119
AR 109105
DI 10.1016/j.biopha.2019.109105
PG 7
WC Medicine, Research & Experimental; Pharmacology & Pharmacy
SC Research & Experimental Medicine; Pharmacology & Pharmacy
GA JB0EL
UT WOS:000488224000009
PM 31493748
OA Other Gold
DA 2021-05-03
ER

PT J
AU Shen, SP
   Wang, GR
   Zhang, RY
   Zhao, Y
   Yu, H
   Yongyue, W
   Chen, F
AF Shen, Sipeng
   Wang, Guanrong
   Zhang, Ruyang
   Zhao, Yang
   Yu, Hao
   Yongyue, Wei
   Chen, Feng
TI Development and validation of an immune gene-set based Prognostic
   signature in ovarian cancer
SO EBIOMEDICINE
LA English
DT Article
DE Ovarian cancer; Immune; Gene expression; Prognostic signature
ID RAPID-DETERMINATION; POOR-PROGNOSIS; CELLS; IMMUNOTHERAPY; CONTRIBUTES;
   PROTEIN; GROWTH
AB Background: Ovarian cancer (OV) is the most lethal gynecological cancer in women. We aim to develop a generalized, individualized immune prognostic signature that can stratify and predict overall survival for ovarian cancer.
   Methods: The gene expression profiles of ovarian cancer tumor tissue samples were collected from 17 public cohorts, including 2777 cases totally. Single sample gene set enrichment (ssGSEA) analysis was used for the immune genes from ImmPort database to develop an immune-based prognostic score for OV (IPSOV). The signature was trained and validated in six independent datasets (n = 519, 409, 606, 634, 415, 194).
   Findings: The IPSOV significantly stratified patients into low- and high-immune risk groups in the training set and in the 5 validation sets (HR range: 1.71 [95% CI: 1.32-2.19; P = 4.04 x 10(-5)] to 2.86 [95% CI: 1.72-4.74; P = 4.89 x 10(-5)]). Further, we compared IPSOV with nine reported ovarian cancer prognostic signatures as well as the clinical characteristics including stage, grade and debulking status. The IPSOV achieved the highest mean C-index (0.625) compared with the other signatures (0.516 to 0.602) and clinical characteristics (0.555 to 0.583). Further, we integrated IPSOV with stage, grade and debulking, which showed improved prognostic accuracy than clinical characteristics only.
   Interpretation: The proposed clinical-immune signature is a promising biomarker for estimating overall survival in ovarian cancer. Prospective studies are needed to further validate its analytical accuracy and test the clinical utility. (C) 2019 The Authors. Published by Elsevier B.V.
C1 [Shen, Sipeng; Zhang, Ruyang; Zhao, Yang; Yongyue, Wei; Chen, Feng] Nanjing Med Univ, State Key Lab Reprod Med, Nanjing 211166, Jiangsu, Peoples R China.
   [Shen, Sipeng; Zhang, Ruyang; Zhao, Yang; Yongyue, Wei; Chen, Feng] Nanjing Med Univ, Jiangsu Key Lab Canc Biomarkers Prevent & Treatme, Jiangsu Collaborat Innovat Ctr Canc Personalized, Nanjing 211166, Jiangsu, Peoples R China.
   [Shen, Sipeng; Zhang, Ruyang; Zhao, Yang; Yu, Hao; Yongyue, Wei; Chen, Feng] Nanjing Med Univ, Dept Biostat, Ctr Global Hlth, Sch Publ Hlth, Nanjing 211166, Jiangsu, Peoples R China.
   [Wang, Guanrong] Natl Hlth & Family Planning Commiss Contracept Ad, Jiangsu Inst Planned Parenthood Res, Shanghai, Peoples R China.
RP Chen, F (corresponding author), SPH Bldg Room 412,101 Longmian Ave, Nanjing 211166, Jiangsu, Peoples R China.
EM fengchen@njmu.edu.cn
OI Chen, Feng/0000-0002-2699-7190
FU National Key Research and Development Program of China [2016YFE0204900];
   National Natural Science Foundation of ChinaNational Natural Science
   Foundation of China (NSFC) [81530088, 81473070]; Natural Science
   Foundation of the Jiangsu Higher Education Institutions of ChinaNational
   Natural Science Foundation of China (NSFC) [14KJA310002]; Priority
   Academic Program Development of Jiangsu Higher Education Institutions
   (PAPD); Outstanding Young Teachers Training Program of Nanjing Medical
   University
FX This study was supported by National Key Research and Development
   Program of China (2016YFE0204900 to F.C.), National Natural Science
   Foundation of China (81530088 and 81473070 to F.C.), Natural Science
   Foundation of the Jiangsu Higher Education Institutions of China
   (14KJA310002 to F.C.), Priority Academic Program Development of Jiangsu
   Higher Education Institutions (PAPD). Y.W. and R.Z. were partially
   supported by the Outstanding Young Teachers Training Program of Nanjing
   Medical University.
CR Alibek K, 2012, INFECT AGENTS CANCER, V7, DOI 10.1186/1750-9378-7-33
   Angel H, 2013, CURR OPIN IMMUNOL, V25, P261, DOI 10.1016/j.coi.2013.03.004
   Barbie DA, 2009, NATURE, V462, P108, DOI 10.1038/nature08460
   Bhattacharya S, 2014, IMMUNOL RES, V58, P234, DOI 10.1007/s12026-014-8516-1
   Calon A, 2015, NAT GENET, V47, P320, DOI 10.1038/ng.3225
   Dranoff G, 2004, NAT REV CANCER, V4, P11, DOI 10.1038/nrc1252
   Friday BB, 2008, CLIN CANCER RES, V14, P342, DOI 10.1158/1078-0432.CCR-07-4790
   Gentles AJ, 2015, NAT MED, V21, P938, DOI 10.1038/nm.3909
   Goodell V, 2006, J CLIN ONCOL, V24, P762, DOI 10.1200/JCO.2005.03.2813
   Hu LM, 2002, CANCER RES, V62, P1087
   Johnson WE, 2007, BIOSTATISTICS, V8, P118, DOI 10.1093/biostatistics/kxj037
   Kandalaft LE, 2011, J CLIN ONCOL, V29, P925, DOI 10.1200/JCO.2009.27.2369
   Kang L, 2015, STAT MED, V34, P685, DOI 10.1002/sim.6370
   Kershaw MH, 2006, CLIN CANCER RES, V12, P6106, DOI 10.1158/1078-0432.CCR-06-1183
   Lee Sylvia, 2011, Cancers (Basel), V3, P3856, DOI 10.3390/cancers3043856
   Li BL, 2017, JAMA ONCOL, V3, P1529, DOI 10.1001/jamaoncol.2017.1609
   Lin WW, 2007, J CLIN INVEST, V117, P1175, DOI 10.1172/JCI31537
   Miller JA, 2011, BMC BIOINFORMATICS, V12, DOI 10.1186/1471-2105-12-322
   Moghaddam SM, 2012, CANCER METAST REV, V31, P143, DOI 10.1007/s10555-011-9337-5
   Mok SC, 2009, CANCER CELL, V16, P521, DOI 10.1016/j.ccr.2009.10.018
   Nagarsheth N, 2017, NAT REV IMMUNOL, V17, P559, DOI 10.1038/nri.2017.49
   Ng SWK, 2016, NATURE, V540, P433, DOI 10.1038/nature20598
   Ogino S, 2011, NAT REV CLIN ONCOL, V8, P711, DOI 10.1038/nrclinonc.2011.122
   Rattan R, 2011, NEOPLASIA, V13, P483, DOI 10.1593/neo.11148
   Rosenberg SA, 2004, NAT MED, V10, P909, DOI 10.1038/nm1100
   Santarpia L, 2012, EXPERT OPIN THER TAR, V16, P103, DOI 10.1517/14728222.2011.645805
   Shen SP, 2017, ONCOL REP, V38, P3403, DOI 10.3892/or.2017.6057
   Shen SP, 2017, CLIN EPIGENETICS, V9, DOI 10.1186/s13148-017-0392-9
   Siegel RL, 2018, CA-CANCER J CLIN, V68, P7, DOI 10.3322/caac.21442
   Siu MKY, 2010, P NATL ACAD SCI USA, V107, P18622, DOI 10.1073/pnas.0907481107
   Subramanian J, 2010, JNCI-J NATL CANCER I, V102, P1678, DOI 10.1093/jnci/djq386
   Tang MKS, 2010, NEOPLASIA, V12, P128, DOI 10.1593/neo.91438
   Topalian SL, 2015, CANCER CELL, V27, P450, DOI 10.1016/j.ccell.2015.03.001
   Waldron L, 2014, JNCI-J NATL CANCER I, V106, P5, DOI DOI 10.1093/JNCI/DJU049
   Yoshihara K, 2012, CLIN CANCER RES, V18, P1374, DOI 10.1158/1078-0432.CCR-11-2725
   Yu GC, 2012, OMICS, V16, P284, DOI 10.1089/omi.2011.0118
   Yu H, 2007, NAT REV IMMUNOL, V7, P41, DOI 10.1038/nri1995
   Zitvogel L, 2008, NAT REV IMMUNOL, V8, P59, DOI 10.1038/nri2216
NR 38
TC 44
Z9 44
U1 0
U2 4
PU ELSEVIER SCIENCE BV
PI AMSTERDAM
PA PO BOX 211, 1000 AE AMSTERDAM, NETHERLANDS
SN 2352-3964
J9 EBIOMEDICINE
JI EBioMedicine
PD FEB
PY 2019
VL 40
BP 318
EP 326
DI 10.1016/j.ebiom.2018.12.054
PG 9
WC Medicine, General & Internal; Medicine, Research & Experimental
SC General & Internal Medicine; Research & Experimental Medicine
GA HO1UO
UT WOS:000460696900044
PM 30594555
OA DOAJ Gold, Green Published
DA 2021-05-03
ER

PT J
AU Trillo-Tinoco, J
   Sierra, RA
   Mohamed, E
   Cao, Y
   de Mingo-Pulido, A
   Gilvary, DL
   Anadon, CM
   Costich, TL
   Wei, S
   Flores, ER
   Ruffell, B
   Conejo-Garcia, JR
   Rodriguez, PC
AF Trillo-Tinoco, Jimena
   Sierra, Rosa A.
   Mohamed, Eslam
   Cao, Yu
   de Mingo-Pulido, Alvaro
   Gilvary, Danielle L.
   Anadon, Carmen M.
   Costich, Tara Lee
   Wei, Sheng
   Flores, Elsa R.
   Ruffell, Brian
   Conejo-Garcia, Jose R.
   Rodriguez, Paulo C.
TI AMPK Alpha-1 Intrinsically Regulates the Function and Differentiation of
   Tumor Myeloid-Derived Suppressor Cells
SO CANCER RESEARCH
LA English
DT Article
ID ACTIVATED PROTEIN-KINASE; NITRIC-OXIDE-SYNTHASE; MACROPHAGE
   POLARIZATION; GM-CSF; METFORMIN; MECHANISM; MICE
AB Myeloid-derived suppressor cells (MDSC) represent a primary mechanism of immune evasion in tumors and have emerged as a major obstacle for cancer immunotherapy. The immunoinhibitory activity of MDSC is tightly regulated by the tumor microenvironment and occurs through mechanistic mediators that remain unclear. Here, we elucidated the intrinsic interaction between the expression of AMP-activated protein kinase alpha (AMPK alpha) and the immunoregulatory activity of MDSC in tumors. AMPK alpha signaling was increased in tumor-MDSC from tumor-bearing mice and patients with ovarian cancer. Transcription of the Ampk alpha 1-coding gene, Prkaa1, in tumor-MDSC was induced by cancer cell-derived granulocyte-monocyte colony-stimulating factor (GM-CSF) and occurred in a Stat5-dependent manner. Conditional deletion of Prkaa1 in myeloid cells, or therapeutic inhibition of Ampka in tumor-bearing mice, delayed tumor growth, inhibited the immunosuppressive potential of MDSC, triggered antitu-mor CD8(+) T-cell immunity, and boosted the efficacy of T-cell immunotherapy. Complementarily, therapeutic stimulation of AMPKa signaling intrinsically promoted MDSC immunoregulatory activity. In addition, Prkaa1 deletion antagonized the differentiation of monocytic-MDSC (M-MDSC) to macrophages and re-routed M-MDSC, but not granulocytic-MDSC (PMN-MDSC), into cells that elicited direct antitumor cytotoxic effects through nitric oxide synthase 2-mediated actions. Thus, our results demonstrate the primary role of AMPK alpha 1 in the immunosuppressive effects induced by tumor-MDSC and support the therapeutic use of AMPK inhibitors to overcome MDSC-induced T-cell dysfunction in cancer.
   Significance: AMPK alpha 1 regulates the immunosuppressive activity and differentiation of tumor-MDSC, suggesting AMPK inhibition as a potential therapeutic strategy to restore protective myelopoiesis in cancer.
C1 [Trillo-Tinoco, Jimena; Sierra, Rosa A.; Mohamed, Eslam; Cao, Yu; de Mingo-Pulido, Alvaro; Gilvary, Danielle L.; Anadon, Carmen M.; Costich, Tara Lee; Wei, Sheng; Ruffell, Brian; Conejo-Garcia, Jose R.; Rodriguez, Paulo C.] H Lee Moffitt Canc Ctr & Res Inst, Dept Immunol, Tampa, FL USA.
   [Flores, Elsa R.] H Lee Moffitt Canc Ctr & Res Inst, Dept Mol Oncol, Tampa, FL USA.
   [Flores, Elsa R.] H Lee Moffitt Canc Ctr & Res Inst, Dept Cutaneous Oncol, Tampa, FL USA.
   [Flores, Elsa R.] H Lee Moffitt Canc Ctr & Res Inst, Canc Biol & Evolut Program, Tampa, FL USA.
   [Ruffell, Brian] H Lee Moffitt Canc Ctr & Res Inst, Dept Breast Oncol, Tampa, FL USA.
RP Rodriguez, PC (corresponding author), H Lee Moffitt Canc Ctr & Res Inst, 12902 Magnolia Dr,MRC Annex 2067E, Tampa, FL 33612 USA.
EM Paulo.Rodriguez@Moffitt.org
RI Conejo-Garcia, Jose R/V-1897-2019; De Mingo Pulido, Alvaro/AAK-4809-2021
OI Conejo-Garcia, Jose R/0000-0001-6431-4074; De Mingo Pulido,
   Alvaro/0000-0001-9814-1837; Ruffell, Brian/0000-0002-3846-6872;
   Rodriguez, Paulo/0000-0001-7480-6566
FU Cancer Center Support Grant (CCSG) [CA076292];  [R01-CA184185]; 
   [R01-CA233512];  [R01-CA157664];  [R01-CA124515];  [R01-CA178687]; 
   [R01-CA211913];  [U01-CA232758]; NATIONAL CANCER INSTITUTEUnited States
   Department of Health & Human ServicesNational Institutes of Health (NIH)
   - USANIH National Cancer Institute (NCI) [R01CA233512, R01CA178687,
   R01CA157664, R35CA197452, R01CA211913, R01CA124515, P30CA076292,
   R01CA184185, P30CA010815, U01CA232758] Funding Source: NIH RePORTER
FX Authors would like to thank J. Kroger from the Flow Cytometry core, S.
   McCarthy from the CLIA Tissue Imaging core, and Janis De la Iglesia,
   PhD, for their insightful advice. This work was partially supported by
   R01-CA184185 and R01-CA233512 to P.C. Rodriguez, and R01-CA157664,
   R01-CA124515, R01-CA178687, R01-CA211913, and U01-CA232758 to J.R.
   Conejo-Garcia. Support for shared resources was provided by Cancer
   Center Support Grant (CCSG) CA076292 to H. Lee Moffitt Cancer Center.
CR Al-Khami AA, 2017, ONCOIMMUNOLOGY, V6, DOI 10.1080/2162402X.2017.1344804
   Binnewies M, 2018, NAT MED, V24, P541, DOI 10.1038/s41591-018-0014-x
   Biswas SK, 2015, IMMUNITY, V43, P435, DOI 10.1016/j.immuni.2015.09.001
   Bronte V, 1999, J IMMUNOL, V162, P5728
   Bronte V, 2016, NAT COMMUN, V7, DOI 10.1038/ncomms12150
   Casacuberta-Serra S, 2017, IMMUNOL CELL BIOL, V95, P538, DOI 10.1038/icb.2017.4
   Cha JH, 2018, MOL CELL, V71, P606, DOI 10.1016/j.molcel.2018.07.030
   Corzo CA, 2010, J EXP MED, V207, P2439, DOI 10.1084/jem.20100587
   De Veirman K, 2019, CANCER LETT, V442, P233, DOI 10.1016/j.canlet.2018.11.002
   Fleming V, 2018, FRONT IMMUNOL, V9, DOI 10.3389/fimmu.2018.00398
   Foretz M, 2010, J CLIN INVEST, V120, P2355, DOI 10.1172/JCI40671
   Franklin RA, 2014, SCIENCE, V344, P921, DOI 10.1126/science.1252510
   Gabrilovich DI, 2012, NAT REV IMMUNOL, V12, P253, DOI 10.1038/nri3175
   Garcia D, 2017, MOL CELL, V66, P789, DOI 10.1016/j.molcel.2017.05.032
   Hammami I, 2012, BMC CELL BIOL, V13, DOI 10.1186/1471-2121-13-18
   Hawley SA, 2012, SCIENCE, V336, P918, DOI 10.1126/science.1215327
   Ishii N, 2009, J BIOL CHEM, V284, P34561, DOI 10.1074/jbc.M109.028043
   Jeon SM, 2012, NATURE, V485, P661, DOI 10.1038/nature11066
   Kim SH, 2017, J INVEST DERMATOL, V137, P1740, DOI 10.1016/j.jid.2017.03.033
   Kim SJ, 2016, MOL CELL BIOL, V36, P1961, DOI 10.1128/MCB.00244-16
   Kumar V, 2016, IMMUNITY, V44, P303, DOI 10.1016/j.immuni.2016.01.014
   Li LF, 2018, CANCER RES, V78, P1779, DOI 10.1158/0008-5472.CAN-17-2460
   Li W, 2018, CELL METAB, V28, P87, DOI 10.1016/j.cmet.2018.04.022
   Marigo I, 2016, CANCER CELL, V30, P377, DOI 10.1016/j.ccell.2016.08.004
   Morales JK, 2010, BREAST CANCER RES TR, V123, P39, DOI 10.1007/s10549-009-0622-8
   Movahedi K, 2010, CANCER RES, V70, P5728, DOI 10.1158/0008-5472.CAN-09-4672
   Pilon G, 2004, J BIOL CHEM, V279, P20767, DOI 10.1074/jbc.M401390200
   Qin GH, 2018, ONCOIMMUNOLOGY, V7, DOI 10.1080/2162402X.2018.1442167
   Rabinovitch RC, 2017, CELL REP, V21, P1, DOI 10.1016/j.celrep.2017.09.026
   Rena G, 2013, DIABETOLOGIA, V56, P1898, DOI 10.1007/s00125-013-2991-0
   Roby KF, 2000, CARCINOGENESIS, V21, P585, DOI 10.1093/carcin/21.4.585
   Rodriguez PC, 2004, CANCER RES, V64, P5839, DOI 10.1158/0008-5472.CAN-04-0465
   Rong Y, 2016, SCI REP-UK, V6, DOI 10.1038/srep23824
   Saeedi R, 2008, AM J PHYSIOL-HEART C, V294, pH2497, DOI 10.1152/ajpheart.00873.2007
   Sag D, 2008, J IMMUNOL, V181, P8633, DOI 10.4049/jimmunol.181.12.8633
   Shime H, 2017, CELL DEATH DIFFER, V24, P385, DOI 10.1038/cdd.2016.131
   Sierra RA, 2017, CANCER RES, V77, P5628, DOI 10.1158/0008-5472.CAN-17-0357
   Strauss L, 2015, CANCER CELL, V28, P253, DOI 10.1016/j.ccell.2015.07.006
   Svoronos N, 2017, CANCER DISCOV, V7, P72, DOI 10.1158/2159-8290.CD-16-0502
   Takizawa H, 2012, BLOOD, V119, P2991, DOI 10.1182/blood-2011-12-380113
   Trikha P, 2016, ONCOIMMUNOLOGY, V5, DOI 10.1080/2162402X.2016.1214787
   Uehara T, 2019, INT IMMUNOL, V31, P187, DOI 10.1093/intimm/dxy079
   Vaibhav K, 2018, J EXP MED, V215, P2636, DOI 10.1084/jem.20171905
   Van Overmeire E, 2016, CANCER RES, V76, P35, DOI 10.1158/0008-5472.CAN-15-0869
   Veglia F, 2018, NAT IMMUNOL, V19, P108, DOI 10.1038/s41590-017-0022-x
   Woods A, 2005, CELL METAB, V2, P21, DOI 10.1016/j.cmet.2005.06.005
   Wu TT, 2016, SCI REP-UK, V6, DOI 10.1038/srep20250
   Xia Y, 1997, P NATL ACAD SCI USA, V94, P6954, DOI 10.1073/pnas.94.13.6954
   Zhang M, 2017, J BIOL CHEM, V292, P7888, DOI 10.1074/jbc.M117.779447
   Zhu YP, 2015, J IMMUNOL, V194, P584, DOI 10.4049/jimmunol.1401024
NR 50
TC 9
Z9 9
U1 0
U2 10
PU AMER ASSOC CANCER RESEARCH
PI PHILADELPHIA
PA 615 CHESTNUT ST, 17TH FLOOR, PHILADELPHIA, PA 19106-4404 USA
SN 0008-5472
EI 1538-7445
J9 CANCER RES
JI Cancer Res.
PD OCT 1
PY 2019
VL 79
IS 19
BP 5034
EP 5047
DI 10.1158/0008-5472.CAN-19-0880
PG 14
WC Oncology
SC Oncology
GA JC9VZ
UT WOS:000489626000020
PM 31409640
OA Green Accepted, Bronze
DA 2021-05-03
ER

PT J
AU Barkal, AA
   Brewer, RE
   Markovic, M
   Kowarsky, M
   Barkal, SA
   Zaro, BW
   Krishnan, V
   Hatakeyama, J
   Dorigo, O
   Barkal, LJ
   Weissman, IL
AF Barkal, Amira A.
   Brewer, Rachel E.
   Markovic, Maxim
   Kowarsky, Mark
   Barkal, Sammy A.
   Zaro, Balyn W.
   Krishnan, Venkatesh
   Hatakeyama, Jason
   Dorigo, Oliver
   Barkal, Layla J.
   Weissman, Irving L.
TI CD24 signalling through macrophage Siglec-10 is a target for cancer
   immunotherapy
SO NATURE
LA English
DT Article
ID TUMOR-ASSOCIATED MACROPHAGES; EXPRESSION; INNATE; CD47
AB Ovarian cancer and triple-negative breast cancer are among the most lethal diseases affecting women, with few targeted therapies and high rates of metastasis. Cancer cells are capable of evading clearance by macrophages through the overexpression of antiphagocytic surface proteins called 'don't eat me' signals-including CD471, programmed cell death ligand 1 (PD-L1) 2 and the beta-2 microglobulin subunit of the major histocompatibility class I complex (B2M)(3). Monoclonal antibodies that antagonize the interaction of 'don't eat me' signals with their macrophage-expressed receptors have demonstrated therapeutic potential in several wcancers(4,5). However, variability in the magnitude and durability of the response to these agents has suggested the presence of additional, as yet unknown 'don't eat me' signals. Here we show that CD24 can be the dominant innate immune checkpoint in ovarian cancer and breast cancer, and is a promising target for cancer immunotherapy. We demonstrate a role for tumour-expressed CD24 in promoting immune evasion through its interaction with the inhibitory receptor sialic-acid-binding Ig-like lectin 10 (Siglec-10), which is expressed by tumour-associated macrophages. We find that many tumours overexpress CD24 and that tumour-associated macrophages express high levels of Siglec-10. Genetic ablation of either CD24 or Siglec-10, as well as blockade of the CD24-Siglec-10 interaction using monoclonal antibodies, robustly augment the phagocytosis of all CD24-expressing human tumours that we tested. Genetic ablation and therapeutic blockade of CD24 resulted in a macrophage-dependent reduction of tumour growth in vivo and an increase in survival time. These data reveal CD24 as a highly expressed, anti-phagocytic signal in several cancers and demonstrate the therapeutic potential for CD24 blockade in cancer immunotherapy.
C1 [Barkal, Amira A.; Brewer, Rachel E.; Markovic, Maxim; Barkal, Sammy A.; Zaro, Balyn W.; Hatakeyama, Jason; Weissman, Irving L.] Stanford Univ, Sch Med, Inst Stem Cell Biol & Regenerat Med, Stanford, CA 94305 USA.
   [Barkal, Amira A.; Brewer, Rachel E.; Markovic, Maxim; Zaro, Balyn W.; Weissman, Irving L.] Stanford Univ, Sch Med, Ludwig Ctr Canc Stem Cell Res & Med, Stanford, CA 94305 USA.
   [Barkal, Amira A.; Brewer, Rachel E.; Markovic, Maxim; Zaro, Balyn W.; Weissman, Irving L.] Stanford Univ, Sch Med, Stanford Canc Inst, Stanford, CA 94305 USA.
   [Barkal, Amira A.] Stanford Univ, Stanford Med Scientist Training Program, Stanford, CA 94305 USA.
   [Kowarsky, Mark] Stanford Univ, Dept Phys, Stanford, CA 94305 USA.
   [Krishnan, Venkatesh; Dorigo, Oliver] Stanford Univ, Sch Med, Div Gynecol Oncol, Dept Obstet & Gynecol, Stanford, CA 94305 USA.
   [Hatakeyama, Jason] Stanford Univ, Sch Med, Dept Urol, Stanford, CA 94305 USA.
   [Barkal, Layla J.] Stanford Univ, Dept Med, Sch Med, Stanford, CA 94305 USA.
   [Weissman, Irving L.] Stanford Univ, Dept Pathol, Sch Med, Stanford, CA 94305 USA.
RP Weissman, IL (corresponding author), Stanford Univ, Sch Med, Inst Stem Cell Biol & Regenerat Med, Stanford, CA 94305 USA.; Weissman, IL (corresponding author), Stanford Univ, Sch Med, Ludwig Ctr Canc Stem Cell Res & Med, Stanford, CA 94305 USA.; Weissman, IL (corresponding author), Stanford Univ, Sch Med, Stanford Canc Inst, Stanford, CA 94305 USA.; Weissman, IL (corresponding author), Stanford Univ, Dept Pathol, Sch Med, Stanford, CA 94305 USA.
EM irv@stanford.edu
OI Zaro, Balyn/0000-0002-8938-9889
FU Virginia D. K. Ludwig Fund for Cancer Research [NIHR01CA086017,
   NIHGR01GM100315]; NIH/NCI Outstanding Investigator Award [R35CA220434];
   Stanford Medical Scientist Training Program [T32GM007365]; National
   Cancer InstituteUnited States Department of Health & Human
   ServicesNational Institutes of Health (NIH) - USANIH National Cancer
   Institute (NCI) [F30CA232472]; Program in Translational and Experimental
   Hematology T32 from the National Heart, Lung, and Blood Institute
   [1T32HL120824]; NATIONAL CANCER INSTITUTEUnited States Department of
   Health & Human ServicesNational Institutes of Health (NIH) - USANIH
   National Cancer Institute (NCI) [P30CA124435, R35CA220434, F30CA232472]
   Funding Source: NIH RePORTER; NATIONAL HEART, LUNG, AND BLOOD
   INSTITUTEUnited States Department of Health & Human ServicesNational
   Institutes of Health (NIH) - USANIH National Heart Lung & Blood
   Institute (NHLBI) [T32HL120824] Funding Source: NIH RePORTER; NATIONAL
   INSTITUTE OF GENERAL MEDICAL SCIENCESUnited States Department of Health
   & Human ServicesNational Institutes of Health (NIH) - USANIH National
   Institute of General Medical Sciences (NIGMS) [T32GM007365, R01GM100315]
   Funding Source: NIH RePORTER
FX We thank the members of the Weissman laboratory, the Stanford Stem Cell
   Institute, R. L. Maute and K. S. Kao for advice and discussions; A.
   McCarty, T. Naik and L. Quinn for technical and logistical support; I.
   Wapnir for providing samples from patients with breast cancer; G. Wernig
   for providing human ascites samples; and G. Krampitz for the APL1 cell
   line. The research reported in this publication was supported by the
   Virginia D. K. Ludwig Fund for Cancer Research (NIHR01CA086017 and
   NIHGR01GM100315) and the NIH/NCI Outstanding Investigator Award
   (R35CA220434 to I.L.W.); the Stanford Medical Scientist Training Program
   (T32GM007365 to A.A.B); the National Cancer Institute (F30CA232472 to
   A.A.B); and the Program in Translational and Experimental Hematology T32
   from the National Heart, Lung, and Blood Institute (1T32HL120824 to
   B.W.Z.). The contents of this manuscript are solely the responsibility
   of the authors.
CR Abram CL, 2017, J LEUKOCYTE BIOL, V102, P657, DOI 10.1189/jlb.2MR0317-105R
   Advani R, 2018, NEW ENGL J MED, V379, P1711, DOI 10.1056/NEJMoa1807315
   Alsaab HO, 2017, FRONT PHARMACOL, V8, DOI 10.3389/fphar.2017.00561
   Ayers M, 2019, CLIN CANCER RES, V25, P1564, DOI 10.1158/1078-0432.CCR-18-1316
   Barkal AA, 2018, NAT IMMUNOL, V19, P76, DOI 10.1038/s41590-017-0004-z
   Brinkman EK, 2014, NUCLEIC ACIDS RES, V42, DOI 10.1093/nar/gku936
   Chen GY, 2014, GLYCOBIOLOGY, V24, P800, DOI 10.1093/glycob/cwu068
   Chen GY, 2011, NAT BIOTECHNOL, V29, P428, DOI 10.1038/nbt.1846
   Chen GY, 2009, SCIENCE, V323, P1722, DOI 10.1126/science.1168988
   Chen WL, 2013, CELL, V152, P467, DOI 10.1016/j.cell.2013.01.011
   Crocker PR, 2007, NAT REV IMMUNOL, V7, P255, DOI 10.1038/nri2056
   Dietrich J, 2001, J IMMUNOL, V166, P2514, DOI 10.4049/jimmunol.166.4.2514
   Goldman M, 2018, UCSC XENA PLATFORM C, DOI [10.1101/326470v3, DOI 10.1101/326470V3]
   Gordon SR, 2017, NATURE, V545, P495, DOI 10.1038/nature22396
   Karaayvaz M, 2018, NAT COMMUN, V9, DOI 10.1038/s41467-018-06052-0
   Kristiansen G, 2003, CLIN CANCER RES, V9, P4906
   Liu J, 2015, PLOS ONE, V10, DOI 10.1371/journal.pone.0137345
   Majeti R, 2009, CELL, V138, P286, DOI 10.1016/j.cell.2009.05.045
   Mantovani A, 2002, TRENDS IMMUNOL, V23, P549, DOI 10.1016/S1471-4906(02)02302-5
   Martinez FO., 2012, CURR PROTOC IMMUNOL, V28, P1
   Miksa M, 2009, J IMMUNOL METHODS, V342, P71, DOI 10.1016/j.jim.2008.11.019
   Nanda R, 2016, J CLIN ONCOL, V34, P2460, DOI 10.1200/JCO.2015.64.8931
   OKAZAKI M, 1993, BLOOD, V81, P84
   PIRRUCCELLO SJ, 1986, J IMMUNOL, V136, P3779
   Shultz LD, 2005, J IMMUNOL, V174, P6477, DOI 10.4049/jimmunol.174.10.6477
   Tarhriz V, 2019, J CELL PHYSIOL, V234, P2134, DOI 10.1002/jcp.27581
   Toubai T, 2014, BLOOD, V123, P3512, DOI 10.1182/blood-2013-12-545335
   Varga A, 2017, P SOC CLIN ONCOL S, V35, P5513, DOI DOI 10.1200/JC0.2017.35.15_
   Willingham SB, 2012, P NATL ACAD SCI USA, V109, P6662, DOI 10.1073/pnas.1121623109
NR 29
TC 146
Z9 150
U1 54
U2 204
PU NATURE PUBLISHING GROUP
PI LONDON
PA MACMILLAN BUILDING, 4 CRINAN ST, LONDON N1 9XW, ENGLAND
SN 0028-0836
EI 1476-4687
J9 NATURE
JI Nature
PD AUG 15
PY 2019
VL 572
IS 7769
BP 392
EP +
DI 10.1038/s41586-019-1456-0
PG 18
WC Multidisciplinary Sciences
SC Science & Technology - Other Topics
GA IR4OM
UT WOS:000481414100048
PM 31367043
OA Green Accepted
DA 2021-05-03
ER

PT J
AU Xiao, L
   Cen, DZ
   Gan, HN
   Sung, Y
   Huang, NQ
   Xiong, HZ
   Jin, QM
   Su, LQ
   Liu, XJ
   Wang, KJ
   Yan, GR
   Dong, TF
   Wu, SB
   Zhou, PZ
   Zhang, JS
   Liang, WX
   Ren, JL
   Teng, YS
   Chen, C
   Xu, XH
AF Xiao, Lin
   Cen, Dongzhi
   Gan, Haining
   Sung, Yan
   Huang, Nanqi
   Xiong, Hanzhen
   Jin, Qiongmei
   Su, Liqun
   Liu, Xuejuan
   Wang, Kejian
   Yan, Guangrong
   Dong, Tianfa
   Wu, Shangbiao
   Zhou, Pengzhi
   Zhang, Jinshan
   Liang, Weixiang
   Ren, Junlan
   Teng, Yaoshu
   Chen, Can
   Xu, Xue Hu
TI Adoptive Transfer of NKG2D CAR mRNA-Engineered Natural Killer Cells in
   Colorectal Cancer Patients
SO MOLECULAR THERAPY
LA English
DT Article
ID CHIMERIC ANTIGEN RECEPTOR; T-CELLS; LETHAL TOXICITY; NK CELLS; PHASE-I;
   THERAPY; OVARIAN; IMMUNOTHERAPY; ACTIVATION; EXPRESSION
AB By fusing the extracellular domain of the natural killer (NK) cell receptor NKG2D to DAP12, we constructed a chimeric antigen receptor (CAR) to improve NK cell tumor responses. An RNA electroporation approach that provides transient expression of the CAR was adopted as a risk mitigation strategy. Expression of the NKG2D RNA CAR significantly augmented the cytolytic activity of NK cells against several solid tumor cell lines in vitro and provided a clear therapeutic benefit to mice with established solid tumors. Three patients with metastatic colorectal cancer were then treated with local infusion of the CAR-NK cells. Reduction of ascites generation and a marked decrease in number of tumor cells in ascites samples were observed in the first two patients treated with intraperitoneal infusion of low doses of the CAR-NK cells. The third patient with metastatic tumor sites in the liver was treated with ultrasound-guided percutaneous injection, followed by intraperitoneal infusion of the CAR-NK cells. Rapid tumor regression in the liver region was observed with Doppler ultrasound imaging and complete metabolic response in the treated liver lesions was confirmed by positron emission tomography (PET)- computed tomographic (CT) scanning. Our results highlight a promising therapeutic potential of using RNA CAR-modified NK cells to treat metastatic colorectal cancer.
C1 [Xiao, Lin; Gan, Haining; Huang, Nanqi; Liu, Xuejuan; Wu, Shangbiao; Xu, Xue Hu] Guangzhou Med Univ, Affiliated Hosp 3, Dept Gastrointestinal Surg, Guangzhou 510150, Guangdong, Peoples R China.
   [Cen, Dongzhi; Jin, Qiongmei; Su, Liqun; Zhang, Jinshan] Guangzhou Med Univ, Affiliated Hosp 3, Dept Radiat Oncol & Nucl Med, Guangzhou 510150, Guangdong, Peoples R China.
   [Sung, Yan; Zhou, Pengzhi] Guangzhou Med Univ, Affiliated Hosp 3, Dept Gastroenterol, Guangzhou 510150, Guangdong, Peoples R China.
   [Xiong, Hanzhen] Guangzhou Med Univ, Affiliated Hosp 3, Dept Pathol, Guangzhou 510150, Guangdong, Peoples R China.
   [Wang, Kejian] Guangzhou Med Univ, Affiliated Hosp 3, Lin Hes Academician Workstn New Med & Clin Transl, Guangzhou 510150, Guangdong, Peoples R China.
   [Yan, Guangrong] Guangzhou Med Univ, Affiliated Hosp 3, Biomed Res Ctr, Guangzhou 510150, Guangdong, Peoples R China.
   [Dong, Tianfa] Guangzhou Med Univ, Affiliated Hosp 3, Dept Radiol, Guangzhou 510150, Guangdong, Peoples R China.
   [Liang, Weixiang] Guangzhou Med Univ, Affiliated Hosp 3, Dept Ultrasound, Guangzhou 510150, Guangdong, Peoples R China.
   [Ren, Junlan] Guangzhou Regenerat Med & Hlth Guangdong Lab GRMH, Guangzhou 510320, Guangdong, Peoples R China.
   [Teng, Yaoshu] Zhejiang Univ, Sch Med, Affiliated Hangzhou People Hosp 1, Dept Otorhinolaryngol, Hangzhou 310006, Zhejiang, Peoples R China.
   [Chen, Can] Hangzhou Youshan Biomed Co Ltd, 459 Qianmo Rd, Hangzhou 310051, Zhejiang, Peoples R China.
RP Xu, XH (corresponding author), Guangzhou Med Univ, Affiliated Hosp 3, Dept Gastrointestinal Surg, Guangzhou 510150, Guangdong, Peoples R China.
EM xxh@gzhmu.edu.cn
FU Science and Technology Planning Projects of Guangdong Province, China
   [2016B090918130, 2016ZC0142]; General Project of Science and Technology
   from Guangzhou City [201707010234]
FX This work was supported by the Science and Technology Planning Projects
   of Guangdong Province, China (grants 2016B090918130 and 2016ZC0142) and
   the General Project of Science and Technology from Guangzhou City (grant
   201707010234).
CR Barber A, 2009, J IMMUNOL, V183, P6939, DOI 10.4049/jimmunol.0902000
   Barber A, 2009, J IMMUNOL, V183, P2365, DOI 10.4049/jimmunol.0900721
   Chang YH, 2013, CANCER RES, V73, P1777, DOI 10.1158/0008-5472.CAN-12-3558
   Demoulin B, 2017, FUTURE ONCOL, V13, P1593, DOI 10.2217/fon-2017-0102
   Fernandez L, 2017, CLIN CANCER RES, V23, P5824, DOI 10.1158/1078-0432.CCR-17-0075
   Geller MA, 2011, CYTOTHERAPY, V13, P98, DOI 10.3109/14653249.2010.515582
   Glienke W, 2015, FRONT PHARMACOL, V6, DOI 10.3389/fphar.2015.00021
   Groh V, 1999, P NATL ACAD SCI USA, V96, P6879, DOI 10.1073/pnas.96.12.6879
   Groh V, 1996, P NATL ACAD SCI USA, V93, P12445, DOI 10.1073/pnas.93.22.12445
   Grossenbacher SK, 2017, IMMUNOTHERAPY-UK, V9, P487, DOI 10.2217/imt-2017-0013
   Guillerey C, 2016, NAT IMMUNOL, V17, P1025, DOI 10.1038/ni.3518
   Hue S, 2004, IMMUNITY, V21, P367, DOI 10.1016/j.immuni.2004.06.018
   Iliopoulou EG, 2010, CANCER IMMUNOL IMMUN, V59, P1781, DOI 10.1007/s00262-010-0904-3
   Klingemann H, 2014, ONCOIMMUNOLOGY, V3, DOI 10.4161/onci.28147
   Lanier LL, 1998, NATURE, V391, P703, DOI 10.1038/35642
   Lehner M, 2012, PLOS ONE, V7, DOI 10.1371/journal.pone.0031210
   Li L, 2010, TRANSPLANTATION, V89, P312, DOI 10.1097/TP.0b013e3181bbbe4c
   Lopez-Soto A, 2015, INT J CANCER, V136, P1741, DOI 10.1002/ijc.28775
   Lynn RC, 2015, MOL THER, V23, P1559, DOI 10.1038/mt.2015.162
   Mehta RS, 2018, FRONT IMMUNOL, V9, DOI 10.3389/fimmu.2018.00283
   Miller JS, 2005, BLOOD, V105, P3051, DOI 10.1182/blood-2004-07-2974
   Morvan MG, 2016, NAT REV CANCER, V16, P7, DOI 10.1038/nrc.2015.5
   Muller N, 2015, J IMMUNOTHER, V38, P197, DOI 10.1097/CJI.0000000000000082
   Pahl J, 2017, IMMUNOBIOLOGY, V222, P11, DOI 10.1016/j.imbio.2015.07.012
   Raulet DH, 2013, ANNU REV IMMUNOL, V31, P413, DOI 10.1146/annurev-immunol-032712-095951
   Rezvani K, 2017, MOL THER, V25, P1769, DOI 10.1016/j.ymthe.2017.06.012
   Ruggeri L, 2002, SCIENCE, V295, P2097, DOI 10.1126/science.1068440
   Sentman CL, 2014, CANCER J, V20, P156, DOI 10.1097/PPO.0000000000000029
   Sentman ML, 2016, J IMMUNOL, V197, P4674, DOI 10.4049/jimmunol.1600769
   Song DG, 2013, HUM GENE THER, V24, P295, DOI 10.1089/hum.2012.143
   Spear P, 2013, ONCOIMMUNOLOGY, V2, DOI 10.4161/onci.23564
   Spear Paul, 2013, Cancer Immun, V13, P8
   Spear P, 2013, IMMUNOL CELL BIOL, V91, P435, DOI 10.1038/icb.2013.17
   Spear P, 2012, J IMMUNOL, V188, P6389, DOI 10.4049/jimmunol.1103019
   Topfer K, 2015, J IMMUNOL, V194, P3201, DOI 10.4049/jimmunol.1400330
   VanSeggelen H, 2015, MOL THER, V23, P1600, DOI 10.1038/mt.2015.119
   Yang Y, 2016, CANCER IMMUNOL RES, V4, P215, DOI 10.1158/2326-6066.CIR-15-0118
   Zhang JY, 2015, MATH IND, V6, P97, DOI 10.1007/978-4-431-54813-3_4
   Zhang T, 2005, BLOOD, V106, P1544, DOI 10.1182/blood-2004-11-4365
   Zhang T, 2006, CANCER RES, V66, P5927, DOI 10.1158/0008-5472.CAN-06-0130
NR 40
TC 31
Z9 32
U1 5
U2 26
PU CELL PRESS
PI CAMBRIDGE
PA 50 HAMPSHIRE ST, FLOOR 5, CAMBRIDGE, MA 02139 USA
SN 1525-0016
EI 1525-0024
J9 MOL THER
JI Mol. Ther.
PD JUN 5
PY 2019
VL 27
IS 6
BP 1114
EP 1125
DI 10.1016/j.ymthe.2019.03.011
PG 12
WC Biotechnology & Applied Microbiology; Genetics & Heredity; Medicine,
   Research & Experimental
SC Biotechnology & Applied Microbiology; Genetics & Heredity; Research &
   Experimental Medicine
GA IB2OF
UT WOS:000470107900006
PM 30962163
OA Other Gold, Green Published
DA 2021-05-03
ER

PT J
AU Keller, N
   Haemmerle, B
   Schmid, S
AF Keller, Nicole
   Haemmerle, Beatrix
   Schmid, Seraina
TI A rare case of Merkel cell carcinoma with ovarian metastasis
SO GYNECOLOGIC ONCOLOGY REPORTS
LA English
DT Article
DE Merkel cell carcinoma (MCC); Ovarian metastases; Cutaneous malignancy;
   Gynecological malignancy
ID UPDATE; CHEMOTHERAPY; EPIDEMIOLOGY
AB Introduction: Merkel cell carcinoma (MCC) is a rare cutaneous malignancy that normally occurs in sun-exposed areas of the skin. Risk factors are immundeficency and Merkel cell polyomavirus.
   Treatment options are surgery, radiotherapy, chemotherapy and immunotherapy in clinical trials.
   Case report: We describe a case of an 80-year-old woman with ovarian metastasis of MCC six years after excision of a cutaneous MCC on the cheek.
   Discussion: To our knowledge only three cases with ovarian metastasis of MCC have been described so far. Our case is the second with distant metastasis to the ovary spreading from a primary tumor in the skin of the head, in the other two cases the primary tumor was in the inguinal skin.
   Conculsion: MCC is a highly aggressive cutaneous and mucosal malignancy with frequent recurrence, lymph node and distant metastases. There is no clear consensus how to treat metastatic disease.
C1 [Keller, Nicole; Haemmerle, Beatrix; Schmid, Seraina] Hosp Grabs, Gynecol & Obstet, Spitalstr 44, CH-9472 Grabs, Switzerland.
RP Keller, N (corresponding author), Hosp Grabs, Gynecol & Obstet, Spitalstr 44, CH-9472 Grabs, Switzerland.
EM nicole.keller@srrws.ch; beatrix.haemmerle@srrws.ch;
   seraina.schmid@srrws.ch
OI Keller, Nicole/0000-0001-6695-8308
CR Acikalin A, 2014, BALK MED J, V31, P356, DOI 10.5152/balkanmedj.2014.14117
   EICHHORN JH, 1993, CANCER-AM CANCER SOC, V71, P177, DOI 10.1002/1097-0142(19930101)71:1<177::AID-CNCR2820710128>3.0.CO;2-G
   Feng HC, 2008, SCIENCE, V319, P1096, DOI 10.1126/science.1152586
   Gavvovidis I, 2018, CLIN CANCER RES, V24, P3644, DOI 10.1158/1078-0432.CCR-17-2661
   GEORGE TK, 1985, CANCER, V56, P1034, DOI 10.1002/1097-0142(19850901)56:5<1034::AID-CNCR2820560511>3.0.CO;2-L
   Hodgson NC, 2005, J SURG ONCOL, V89, P1, DOI 10.1002/jso.20167
   Kouzmina M, 2017, ACTA RADIOL OPEN, V6, DOI 10.1177/2058460117700449
   Llombart B, 2017, ACTAS DERMO-SIFILOGR, V108, P108, DOI 10.1016/j.ad.2016.07.022
   Miller RW, 1999, CANCER EPIDEM BIOMAR, V8, P153
   Nghiem P, 2017, FUTURE ONCOL, V13, P1263, DOI 10.2217/fon-2017-0072
   Schadendorf D, 2017, EUR J CANCER, V71, P53, DOI 10.1016/j.ejca.2016.10.022
   Shiver MB, 2015, NEW ENGL J MED, V373, P1580, DOI 10.1056/NEJMc1507446
   Tello TL, 2018, J AM ACAD DERMATOL, V78, P445, DOI 10.1016/j.jaad.2017.12.004
   Tothill Richard, 2015, Am Soc Clin Oncol Educ Book, pe519, DOI 10.14694/EdBook_AM.2015.35.e519
   Uchi H, 2018, FRONT ONCOL, V8, DOI 10.3389/fonc.2018.00048
   Wang TS, 2011, SEMIN CUTAN MED SURG, V30, P48, DOI 10.1016/j.sder.2011.02.001
   2016, ANN SURG ONCOL, V23, P3564, DOI DOI 10.1245/S10434-016-5266-4
   1972, ARCH DERMATOL, V105, P107
NR 18
TC 0
Z9 0
U1 0
U2 2
PU ELSEVIER SCIENCE INC
PI NEW YORK
PA STE 800, 230 PARK AVE, NEW YORK, NY 10169 USA
SN 2352-5789
J9 GYNECOL ONCOL REP
JI Gynecol. Oncol. Rep.
PD MAY
PY 2019
VL 28
BP 76
EP 78
DI 10.1016/j.gore.2019.03.011
PG 3
WC Obstetrics & Gynecology
SC Obstetrics & Gynecology
GA HY0FB
UT WOS:000467785100022
PM 30963085
OA DOAJ Gold, Green Published
DA 2021-05-03
ER

PT J
AU Wang, YQ
   Alandal, M
   Ye, J
   Jing, LL
   Liu, XX
   Chen, H
   Jin, L
   Cao, RY
AF Wang, Yiqin
   Alandal, Murad
   Ye, Jia
   Jing, Liangliang
   Liu, Xiaoxin
   Chen, Huan
   Jin, Liang
   Cao, Rongyue
TI Inhibition of RM-1 prostate carcinoma and eliciting robust immune
   responses in the mouse model by using VEGF-M-2-GnRH(3)-hinge-MVP vaccine
SO GENES AND IMMUNITY
LA English
DT Article
ID OVARIAN HYPERSTIMULATION SYNDROME; VEGF SECRETION; CANCER; GNRH; THERAPY
AB GnRH and VEGF have been investigated as prostate carcinoma enhancers that support tumor spread and progression. Although both have documented roles in prostate carcinoma and many cancer types, the weak immunogenicity of these peptides has remained a major challenge for use in immunotherapy. Here, we describe a novel strategy to inhibit GnRH and VEGF production and assess the effect on the immune responses against these hormones using the RM-1 prostate cancer model. We designed a novel recombinant fusion protein which combined GnRH and VEGF as a vaccine against this tumor. The newly constructed fusion protein hVEGF121-M2-GnRH3-hinge-MVP contains the human vascular endothelial growth factor (hVEGF121) and three copies of GnRH in sequential linear alignment and T helper epitope MVP as an immunogenic vaccine. The effectiveness of the vaccine in eliciting an immune response and attenuating the prostate tumor growth was evaluated. Results showed that administration of a new vaccine effectively elicited humoral and cellular immune responses. We found that, a novel fusion protein, hVEGF121-M2-GnRH3-hinge-MVP, effectively inhibited growth of RM-1 prostate model and effectively promoted immune response. In conclusion, hVEGF121-M2-GnRH3-hinge-MVP is an effective dual mechanism tumor vaccine that limits RM-1 prostate growth. This vaccine may be a promising strategy for the treatment of hormone refractory prostate malignancies.
C1 [Wang, Yiqin; Ye, Jia; Jing, Liangliang; Chen, Huan; Cao, Rongyue] China Pharmaceut Univ, Sch Life Sci & Technol, Dept Biochem, Minigene Pharm Lab, TongjiaXiang 24, Nanjing 210009, Jiangsu, Peoples R China.
   [Alandal, Murad; Jin, Liang] China Pharmaceut Univ, Sch Life Sci & Technol, State Key Lab Nat Med, Jiangsu Key Lab Drug Screening, Tongjia Xiang 24, Nanjing 210009, Jiangsu, Peoples R China.
   [Liu, Xiaoxin] China Pharmaceut Univ, Jiangsu Key Lab Drug Screening, Tongjia Xiang 24, Nanjing 210009, Jiangsu, Peoples R China.
RP Cao, RY (corresponding author), China Pharmaceut Univ, Sch Life Sci & Technol, Dept Biochem, Minigene Pharm Lab, TongjiaXiang 24, Nanjing 210009, Jiangsu, Peoples R China.; Jin, L (corresponding author), China Pharmaceut Univ, Sch Life Sci & Technol, State Key Lab Nat Med, Jiangsu Key Lab Drug Screening, Tongjia Xiang 24, Nanjing 210009, Jiangsu, Peoples R China.
EM ljstemcell@cpu.edu.cn; caorongyuenanjing@126.com
RI Alahdal, Murad/AAO-2213-2020
OI Alahdal, Murad/0000-0003-1444-6014
FU National Training Programs of Innovation and Entrepreneurship for
   Undergraduates [J1030830]; Priority Academic Program Development of
   Jiangsu Higher Education Institutions (PAPD); Excellent Youth Foundation
   of Jiangsu Scientific Committee [BK20140029]; National Natural Science
   Foundation of ChinaNational Natural Science Foundation of China (NSFC)
   [81373232, 81172973]
FX This project was supported by the National Training Programs of
   Innovation and Entrepreneurship for Undergraduates (No. J1030830);
   Priority Academic Program Development of Jiangsu Higher Education
   Institutions (PAPD); Excellent Youth Foundation of Jiangsu Scientific
   Committee (BK20140029); the National Natural Science Foundation of China
   (Nos. 81373232 and 81172973).
CR Aslam M. S., 2014, J CANC THER, V5, P817, DOI DOI 10.4236/jct.2014.58089
   Baade PD, 2009, MOL NUTR FOOD RES, V53, P171, DOI 10.1002/mnfr.200700511
   Baek S, 2011, J TRANSL MED, V9, DOI 10.1186/1479-5876-9-178
   Cenksoy C, 2014, EUR J OBSTET GYN R B, V174, P86, DOI 10.1016/j.ejogrb.2013.12.001
   Chang JH, 2012, SURV OPHTHALMOL, V57, P415, DOI 10.1016/j.survophthal.2012.01.007
   Choi S, 2011, DRUG HEALTHC PATIENT, V3, P107, DOI 10.2147/DHPS.S24106
   Chu LW, 2011, PROSTATE CANCER, V2011, DOI 10.1155/2011/947870
   Ehlers K, 2013, GLOB LIB WOMENS MED, DOI [10.3843/GLOWM.10285, DOI 10.3843/GLOWM.10285]
   Furtado P, 2011, PROSTATE CANCER, V2011, DOI 10.1155/2011/543272
   Grundker Carsten, 2003, Reprod Biol Endocrinol, V1, P65, DOI 10.1186/1477-7827-1-65
   Hennis AJM, 2011, PROSTATE CANCER, V2011, DOI 10.1155/2011/565230
   Holash J, 2002, P NATL ACAD SCI USA, V99, P11393, DOI 10.1073/pnas.172398299
   Hsu CT, 2000, CANCER RES, V60, P3701
   Huang FY, 2013, INT J CLIN EXP PATHO, V6, P2487
   Iversen P, 2001, BJU INT, V87, P47, DOI 10.1046/j.1464-410x.2001.00988.x
   Massie CE, 2011, EMBO J, V30, P2719, DOI 10.1038/emboj.2011.158
   McCabe NP, 2008, CLIN EXP METASTAS, V25, P581, DOI 10.1007/s10585-008-9175-1
   Messina Andrea, 2013, Front Endocrinol (Lausanne), V4, P133, DOI 10.3389/fendo.2013.00133
   Park S, 2014, PLOS ONE, V9, DOI 10.1371/journal.pone.0087558
   Paul S, 2010, BMC MICROBIOL, V10, DOI 10.1186/1471-2180-10-212
   Rosenwaks Z, 2010, SEMIN REPROD MED, V28, P437, DOI 10.1055/s-0030-1265668
   Rove KO, 2013, CURR OPIN UROL, V23, P208, DOI 10.1097/MOU.0b013e32835fa889
   Salvage AV, 2009, BMJ-BRIT MED J, V339, DOI 10.1136/bmj.b2875
   Satcher RL, 2013, J CANC THER, V4, P27
   SENGER DR, 1983, SCIENCE, V219, P983, DOI 10.1126/science.6823562
   Seruga B, 2011, NAT REV CLIN ONCOL, V8, P12, DOI 10.1038/nrclinonc.2010.136
   Shojaei F, 2012, CANCER LETT, V320, P130, DOI 10.1016/j.canlet.2012.03.008
   Siegel RL, 2016, CA-CANCER J CLIN, V66, P7, DOI 10.3322/caac.21332
   Smerdel M. P., 2011, CLIN OVARIAN CANC, V4, P19
   Tosoian JJ, 2011, J CLIN ONCOL, V29, P2185, DOI 10.1200/JCO.2010.32.8112
   Wang XJ, 2010, VACCINE, V28, P4984, DOI 10.1016/j.vaccine.2010.05.026
   Wang XJ, 2009, VACCINE, V27, P7377, DOI 10.1016/j.vaccine.2009.09.022
   Ye Dingwei, 2015, Zhonghua Wai Ke Za Zhi, V53, P249
   Yin LN, 2013, INT J MOL SCI, V14, P13958, DOI 10.3390/ijms140713958
NR 34
TC 1
Z9 1
U1 2
U2 6
PU NATURE PUBLISHING GROUP
PI LONDON
PA MACMILLAN BUILDING, 4 CRINAN ST, LONDON N1 9XW, ENGLAND
SN 1466-4879
EI 1476-5470
J9 GENES IMMUN
JI Genes Immun.
PD MAR
PY 2019
VL 20
IS 3
BP 245
EP 254
DI 10.1038/s41435-017-0005-9
PG 10
WC Genetics & Heredity; Immunology
SC Genetics & Heredity; Immunology
GA HQ7JQ
UT WOS:000462596700007
PM 29362508
DA 2021-05-03
ER

PT J
AU Matuszewska, K
   Santry, LA
   van Vloten, JP
   AuYeung, AWK
   Major, PP
   Lawler, J
   Wootton, SK
   Bridle, BW
   Petrik, J
AF Matuszewska, Kathy
   Santry, Lisa A.
   van Vloten, Jacob P.
   AuYeung, Amanda W. K.
   Major, Pierre P.
   Lawler, Jack
   Wootton, Sarah K.
   Bridle, Byram W.
   Petrik, Jim
TI Combining Vascular Normalization with an Oncolytic Virus Enhances
   Immunotherapy in a Preclinical Model of Advanced-Stage Ovarian Cancer
SO CLINICAL CANCER RESEARCH
LA English
DT Article
ID NEWCASTLE-DISEASE-VIRUS; INTERFERON RESPONSE DETERMINES; T-CELLS;
   MOLECULAR PATHWAYS; ANTIANGIOGENIC TREATMENT; TUMOR VASCULATURE;
   DENDRITIC CELLS; HYPOXIA MARKER; I INTERFERON; V-PROTEIN
AB Purpose: Intravenous delivery of oncolytic viruses often leads to tumor vascular shutdown, resulting in decreased tumor perfusion and elevated tumor hypoxia. We hypothesized that using 3TSR to normalize tumor vasculature prior to administration of an oncolytic Newcastle disease virus (NDV) would enhance virus delivery and trafficking of immunologic cell subsets to the tumor core, resulting in systemically enhanced immunotherapy and regression of advanced-stage epithelial ovarian cancer (EOC).
   Experimental Design: Using an orthotopic, syngeneic mouse model of advanced-stage EOC, we pretreated mice with 3TSR (4 mg/kg per day) alone or followed by combination with fusogenic NDV(F3aa) (1.0 x 10(8) plaque-forming units).
   Results: Treatment with 3TSR normalized tumor vasculature, enhanced blood perfusion of primary EOC tumors, and induced disease regression. Animals treated with combination therapy had the greatest reduction in primary tumor mass, ascites accumulation, and secondary lesions (50% of mice were completely devoid of peritoneal metastases). Combining 3TSR-NDV(F3aa) led to enhanced trafficking of immunologic cells into the primary tumor core.
   Conclusions: We have shown, for the first time, that NDV, like other oncolytic viruses, is a potent mediator of acute vascular shutdown and that preventing this through vascular normalization can promote regression in a preclinical model of advanced-stage ovarian cancer. This challenges the current focus on induction of intravascular thrombosis as a requisite for successful oncolytic virotherapy.
C1 [Matuszewska, Kathy; Petrik, Jim] Univ Guelph, Dept Biomed Sci, Guelph, ON, Canada.
   [Santry, Lisa A.; van Vloten, Jacob P.; AuYeung, Amanda W. K.; Wootton, Sarah K.; Bridle, Byram W.] Univ Guelph, Dept Pathobiol, Guelph, ON, Canada.
   [Major, Pierre P.] McMaster Univ, Dept Oncol, Hamilton, ON, Canada.
   [Lawler, Jack] Beth Israel Deaconess Med Ctr, Dept Pathol, 330 Brookline Ave, Boston, MA 02215 USA.
RP Petrik, J (corresponding author), Univ Guelph, Guelph, ON N1G 2W1, Canada.
EM jpetrik@uoguelph.ca
RI Lawler, Jack/AAJ-1379-2020
OI Matuszewska, Kathy/0000-0002-7269-8538
FU Canadian Institutes for Health ResearchCanadian Institutes of Health
   Research (CIHR); Cancer Research Society; Ovarian Cancer Canada; Terry
   Fox Research Institute (New Investigator Award) [1041]; NSERC
   EngageNatural Sciences and Engineering Research Council of Canada
   (NSERC); CAO Pilot Grant from the Beth Israel Deaconess Medical Center
FX The authors would like to acknowledge technical support from Kata Osz,
   Sara Marcine, and Mark Duquette on this project. This work was supported
   by material contribution from P. Major and operating grants to J. Petrik
   from the Canadian Institutes for Health Research, Cancer Research
   Society, and Ovarian Cancer Canada. The Bridle lab was funded by the
   Terry Fox Research Institute (New Investigator Award, project #1041).
   The Wootton lab was funded by the Canadian Institutes for Health
   Research and NSERC Engage. The project was also supported by a CAO Pilot
   Grant from the Beth Israel Deaconess Medical Center.
CR Ahlert T, 1997, J CLIN ONCOL, V15, P1354, DOI 10.1200/JCO.1997.15.4.1354
   Anassi Enock, 2011, P T, V36, P197
   Arteel GE, 1998, EUR J BIOCHEM, V253, P743, DOI 10.1046/j.1432-1327.1998.2530743.x
   Arulanandam R, 2015, CANCER CELL, V28, P210, DOI 10.1016/j.ccell.2015.06.009
   Bai L, 2002, INT J ONCOL, V21, P685
   Bast RC, 2009, NAT REV CANCER, V9, P415, DOI 10.1038/nrc2644
   Breitbach CJ, 2013, CANCER RES, V73, P1265, DOI 10.1158/0008-5472.CAN-12-2687
   Breitbach CJ, 2011, MOL THER, V19, P886, DOI 10.1038/mt.2011.26
   Carlsten M, 2007, CANCER RES, V67, P1317, DOI 10.1158/0008-5472.CAN-06-2264
   Carmeliet P, 2011, NAT REV DRUG DISCOV, V10, P417, DOI 10.1038/nrd3455
   CASSEL WA, 1965, CANCER, V18, P863, DOI 10.1002/1097-0142(196507)18:7<863::AID-CNCR2820180714>3.0.CO;2-V
   Chu LY, 2013, BLOOD, V122, P1822, DOI 10.1182/blood-2013-01-482315
   Cristea Mihaela, 2010, Ther Adv Med Oncol, V2, P175, DOI 10.1177/1758834010361333
   Critchley-Thorne RJ, 2009, P NATL ACAD SCI USA, V106, P9010, DOI 10.1073/pnas.0901329106
   Curiel TJ, 2004, NAT MED, V10, P942, DOI 10.1038/nm1093
   Diamond MS, 2011, J EXP MED, V208, P1989, DOI 10.1084/jem.20101158
   Dunn GP, 2002, NAT IMMUNOL, V3, P991, DOI 10.1038/ni1102-991
   Fiola C, 2006, INT J CANCER, V119, P328, DOI 10.1002/ijc.21821
   Fournier P, 2012, INT J ONCOL, V40, P287, DOI 10.3892/ijo.2011.1222
   Fuertes MB, 2011, J EXP MED, V208, P2005, DOI 10.1084/jem.20101159
   Gajjar Ketan, 2012, ISRN Obstet Gynecol, V2012, P754197, DOI 10.5402/2012/754197
   GOOD DJ, 1990, P NATL ACAD SCI USA, V87, P6624, DOI 10.1073/pnas.87.17.6624
   Greenaway J, 2007, J CELL PHYSIOL, V210, P807, DOI 10.1002/jcp.20904
   Greenaway J, 2009, MOL CANCER THER, V8, P64, DOI 10.1158/1535-7163.MCT-08-0864
   Hotte SJ, 2007, CLIN CANCER RES, V13, P977, DOI 10.1158/1078-0432.CCR-06-1817
   Hrabak A, 2006, CANCER LETT, V231, P279, DOI 10.1016/j.canlet.2005.02.008
   Huang L, 2010, J CANCER RES CLIN, V136, P447, DOI 10.1007/s00432-009-0675-4
   Huang YH, 2012, P NATL ACAD SCI USA, V109, P17561, DOI 10.1073/pnas.1215397109
   JAIN RK, 1989, JNCI-J NATL CANCER I, V81, P570, DOI 10.1093/jnci/81.8.570
   Jarahian M, 2009, J VIROL, V83, P8108, DOI 10.1128/JVI.00211-09
   Kaufman HL, 2015, NAT REV DRUG DISCOV, V14, P642, DOI 10.1038/nrd4663
   Kloudova K, 2016, ONCOTARGET, V7, P46120, DOI 10.18632/oncotarget.10028
   Kottke T, 2010, J CLIN INVEST, V120, P1551, DOI 10.1172/JCI41431
   Krishnamurthy S, 2006, J VIROL, V80, P5145, DOI 10.1128/JVI.02618-05
   Kwok G, 2016, HUM VACC IMMUNOTHER, V12, P2777, DOI 10.1080/21645515.2016.1199310
   Liang W, 2003, WORLD J GASTROENTERO, V9, P495, DOI 10.3748/wjg.v9.i3.495
   Lichty BD, 2014, NAT REV CANCER, V14, P559, DOI 10.1038/nrc3770
   Liu TC, 2008, MOL THER, V16, P1637, DOI 10.1038/mt.2008.143
   Lopez-Dee Z, 2011, MEDIAT INFLAMM, V2011, DOI 10.1155/2011/296069
   Mahoney DJ, 2013, CLIN CANCER RES, V19, P758, DOI 10.1158/1078-0432.CCR-11-3149
   Meadows KL, 2012, COLD SPRING HARB PER, V2
   MEURS E, 1990, CELL, V62, P379, DOI 10.1016/0092-8674(90)90374-N
   Miao WM, 2001, CANCER RES, V61, P7830
   Morikawa S, 2002, AM J PATHOL, V160, P985, DOI 10.1016/S0002-9440(10)64920-6
   Motz GT, 2013, IMMUNITY, V39, P61, DOI 10.1016/j.immuni.2013.07.005
   Mpekris F, 2017, P NATL ACAD SCI USA, V114, P1994, DOI 10.1073/pnas.1700340114
   Noman MZ, 2009, J IMMUNOL, V182, P3510, DOI 10.4049/jimmunol.0800854
   Palazon A, 2012, CLIN CANCER RES, V18, P1207, DOI 10.1158/1078-0432.CCR-11-1591
   Panda A, 2004, MICROB PATHOGENESIS, V36, P1, DOI 10.1016/j.micpath.2003.07.003
   Park MS, 2003, J VIROL, V77, P9522, DOI 10.1128/JVI.77.17.9522-9532.2003
   Park MS, 2003, J VIROL, V77, P1501, DOI 10.1128/JVI.77.2.1501-1511.2003
   POMER S, 1995, INT J ONCOL, V6, P947
   Puhlmann J, 2010, ONCOGENE, V29, P2205, DOI 10.1038/onc.2009.507
   Ramakrishnan Muthannan Andavar, 2016, World J Virol, V5, P85, DOI 10.5501/wjv.v5.i2.85
   Ruotsalainen JJ, 2015, GENE THER, V22, P65, DOI 10.1038/gt.2014.83
   Russell S, 2015, FASEB J, V29, P576, DOI 10.1096/fj.14-261636
   Santry LA, 2018, MOL THER-METH CLIN D, V9, P181, DOI 10.1016/j.omtm.2017.10.004
   Sato E, 2005, P NATL ACAD SCI USA, V102, P18538, DOI 10.1073/pnas.0509182102
   Schirrmacher V, 2000, INT J ONCOL, V16, P363
   Shankaran V, 2001, NATURE, V410, P1107, DOI 10.1038/35074122
   Siegel RL, 2018, CA-CANCER J CLIN, V68, P7, DOI 10.3322/caac.21442
   Smyth MJ, 2017, IMMUNOL CELL BIOL, V95, P323, DOI 10.1038/icb.2017.9
   Stojdl DF, 2000, NAT MED, V6, P821, DOI 10.1038/77558
   Thompson MR, 2011, VIRUSES-BASEL, V3, P920, DOI 10.3390/v3060920
   TOLSMA SS, 1993, J CELL BIOL, V122, P497, DOI 10.1083/jcb.122.2.497
   Umansky V, 1996, INT IMMUNOL, V8, P491, DOI 10.1093/intimm/8.4.491
   Varia MA, 1998, GYNECOL ONCOL, V71, P270, DOI 10.1006/gyno.1998.5163
   Vigil A, 2007, CANCER RES, V67, P8285, DOI 10.1158/0008-5472.CAN-07-1025
   Wang WM, 2016, CELL, V165, P1092, DOI 10.1016/j.cell.2016.04.009
   Weis SM, 2011, NAT MED, V17, P1359, DOI 10.1038/nm.2537
   Westendorf AM, 2017, CELL PHYSIOL BIOCHEM, V41, P1271, DOI 10.1159/000464429
   Wilden H, 2009, INT J ONCOL, V34, P971, DOI 10.3892/ijo_00000223
   Woller N, 2014, FRONT ONCOL, V4, DOI 10.3389/fonc.2014.00188
   Yigit R, 2011, INT J GYNECOL CANCER, V21, P1241, DOI 10.1097/IGC.0b013e3182289ab1
   Yuan F, 1996, P NATL ACAD SCI USA, V93, P14765, DOI 10.1073/pnas.93.25.14765
   Zamarin D, 2014, SCI TRANSL MED, V6, DOI 10.1126/scitranslmed.3008095
   Zamarin D, 2012, FUTURE MICROBIOL, V7, P347, DOI [10.2217/fmb.12.4, 10.2217/FMB.12.4]
   Zhang L, 2003, NEW ENGL J MED, V348, P203, DOI 10.1056/NEJMoa020177
   Zhang XF, 2005, CLIN CANCER RES, V11, P2337, DOI 10.1158/1078-0432.CCR-04-1900
NR 79
TC 15
Z9 15
U1 0
U2 15
PU AMER ASSOC CANCER RESEARCH
PI PHILADELPHIA
PA 615 CHESTNUT ST, 17TH FLOOR, PHILADELPHIA, PA 19106-4404 USA
SN 1078-0432
EI 1557-3265
J9 CLIN CANCER RES
JI Clin. Cancer Res.
PD MAR 1
PY 2019
VL 25
IS 5
BP 1624
EP 1638
DI 10.1158/1078-0432.CCR-18-0220
PG 15
WC Oncology
SC Oncology
GA HN3QL
UT WOS:000460098800023
PM 30206160
OA Bronze
DA 2021-05-03
ER

PT J
AU Liang, F
   Wu, ZY
   Mo, M
   Zhou, CM
   Shen, J
   Wang, ZZ
   Zheng, Y
AF Liang, Fei
   Wu, Zhenyu
   Mo, Miao
   Zhou, Changming
   Shen, Jie
   Wang, Zezhou
   Zheng, Ying
TI Comparison of treatment effect from randomised controlled phase II
   trials and subsequent phase III trials using identical regimens in the
   same treatment setting
SO EUROPEAN JOURNAL OF CANCER
LA English
DT Article
DE Treatment effect; Phase II trials; Phase III trials; Randomised
   controlled trials
ID OLAPARIB MAINTENANCE THERAPY; TARGETED AGENTS; OVARIAN-CANCER;
   SINGLE-ARM; OUTCOMES; IMMUNOTHERAPY; PREDICTORS; SURVIVAL; DESIGNS
AB Purpose: We aimed to determine whether treatment effect size differed between randomised controlled phase II trials and subsequent phase III trials and examine potential predictor of positive phase III trials.
   Methods: We searched MEDLINE for randomised controlled phase II studies published from January 2006 to December 2015. Matched phase III trials that investigated same intervention in the same setting of the same cancer were identified through Web of Science, ClinicalTrials. gov and conference proceedings. For each pair of phase II and phase III trials, we extracted hazard ratios (HRs) with 95% confidence intervals (CIs) for both overall survival (OS) and progression-free survival (PFS) and evaluated the differences by ratio of HRs (rHRs): the HR for phase II trial to that for phase III trial. A summary rHR was obtained through a random-effect meta-analysis. Univariable analyses were conducted to identify predictors of positive phase III trials.
   Results: We identified 57 pairs of phase II and phase III trials. Compared with phase III trials, treatment effect sizes of PFS were, on average, 26% larger in phase II trials (rHR Z 0.74, P < 0.001, 95% CI: 0.68-0.80). Treatment effect sizes of OS were 27% greater in phase II trials than in phase III trials (rHR Z0.73, P < 0.001, 95% CI: 0.66-0.79). Fifteen (26.3%) phase III trials were positive, and the only predictor of positive phase III trials was positive phase II trials
   Conclusion: Treatment effects in randomised controlled phase II trials were greater than those in matched phase III trials. Caution must be taken when interpreting promising results from randomised controlled phase II trials. (C) 2019 Elsevier Ltd. All rights reserved.
C1 [Liang, Fei; Mo, Miao; Zhou, Changming; Shen, Jie; Wang, Zezhou; Zheng, Ying] Fudan Univ, Clin Stat Ctr, Shanghai Canc Ctr, Dept Oncol,Shanghai Med Coll, 270 Dongan Rd, Shanghai 200032, Peoples R China.
   [Wu, Zhenyu] Fudan Univ, Key Lab Publ Hlth Safety, Sch Publ Hlth, Dept Biostat, Shanghai 200032, Peoples R China.
   [Wu, Zhenyu] Fudan Univ, Collaborat Innovat Ctr Social Risks Governance Hl, Shanghai 200032, Peoples R China.
RP Liang, F (corresponding author), Fudan Univ, Clin Stat Ctr, Shanghai Canc Ctr, Dept Oncol,Shanghai Med Coll, 270 Dongan Rd, Shanghai 200032, Peoples R China.
EM liangfei0726@163.com
OI Liang, Fei/0000-0002-4184-7844
CR Ballman KV, 2015, J CLIN ONCOL, V33, P3968, DOI 10.1200/JCO.2015.63.3651
   Chan JK, 2008, J CLIN ONCOL, V26, P1511, DOI 10.1200/JCO.2007.14.8874
   Dechartres A, 2013, BMJ-BRIT MED J, V346, DOI 10.1136/bmj.f2304
   El-Maraghi RH, 2008, J CLIN ONCOL, V26, P1346, DOI 10.1200/JCO.2007.13.5913
   Gan HK, 2012, J NATL CANCER I, V104, P590, DOI 10.1093/jnci/djs141
   Gan HK, 2010, J CLIN ONCOL, V28, P2641, DOI 10.1200/JCO.2009.26.3343
   Grayling MJ, 2019, J NATL CANC I, V111
   Guyot P, 2012, BMC MED RES METHODOL, V12, DOI 10.1186/1471-2288-12-9
   Ioannidis JPA, 1998, JAMA-J AM MED ASSOC, V279, P281, DOI 10.1001/jama.279.4.281
   Ledermann J, 2014, LANCET ONCOL, V15, P852, DOI 10.1016/S1470-2045(14)70228-1
   Ledermann J, 2012, NEW ENGL J MED, V366, P1382, DOI 10.1056/NEJMoa1105535
   Monzon JG, 2015, EUR J CANCER, V51, P2501, DOI 10.1016/j.ejca.2015.08.004
   Parmar MKB, 1998, STAT MED, V17, P2815, DOI 10.1002/(SICI)1097-0258(19981230)17:24<2815::AID-SIM110>3.0.CO;2-8
   Pujade-Lauraine E, 2017, LANCET ONCOL, V18, P1274, DOI 10.1016/S1470-2045(17)30469-2
   Seruga B, 2015, CLIN CANCER RES, V21, P4552, DOI 10.1158/1078-0432.CCR-15-0124
   Sharma MR, 2012, CLIN CANCER RES, V18, P2309, DOI 10.1158/1078-0432.CCR-11-1815
   Sharma MR, 2011, JNCI-J NATL CANCER I, V103, P1093, DOI 10.1093/jnci/djr218
   Tan A, 2017, J CLIN ONCOL, V35, P1686, DOI 10.1200/JCO.2016.71.2109
   Tang H, 2010, J CLIN ONCOL, V28, P1936, DOI 10.1200/JCO.2009.25.5489
   Vansteenkiste J, 2013, J CLIN ONCOL, V31, P2396, DOI 10.1200/JCO.2012.43.7103
   Vansteenkiste JF, 2016, LANCET ONCOL, V17, P822, DOI 10.1016/S1470-2045(16)00099-1
   Wallach JD, 2017, JAMA INTERN MED, V177, P554, DOI 10.1001/jamainternmed.2016.9125
   Wayant C, 2018, ANN ONCOL, V29, P2384, DOI 10.1093/annonc/mdy447
   YUSUF S, 1990, STAT MED, V9, P73, DOI 10.1002/sim.4780090114
   Zhang S, 2015, J CLIN ONCOL, V33, P1697, DOI 10.1200/JCO.2014.59.8862
   Zia MI, 2005, J CLIN ONCOL, V23, P6982, DOI 10.1200/JCO.2005.06.679
NR 26
TC 4
Z9 4
U1 1
U2 5
PU ELSEVIER SCI LTD
PI OXFORD
PA THE BOULEVARD, LANGFORD LANE, KIDLINGTON, OXFORD OX5 1GB, OXON, ENGLAND
SN 0959-8049
EI 1879-0852
J9 EUR J CANCER
JI Eur. J. Cancer
PD NOV
PY 2019
VL 121
BP 19
EP 28
DI 10.1016/j.ejca.2019.08.006
PG 10
WC Oncology
SC Oncology
GA JE5XC
UT WOS:000490764300004
PM 31526874
DA 2021-05-03
ER

PT J
AU Zhang, SH
   Kohli, K
   Black, RG
   Yao, L
   Spadinger, SM
   He, QC
   Pillarisetty, VG
   Cranmer, LD
   Van Tine, BA
   Yee, C
   Pierce, RH
   Riddell, SR
   Jones, RL
   Pollack, SM
AF Zhang, Shihong
   Kohli, Karan
   Black, R. Graeme
   Yao, Lu
   Spadinger, Sydney M.
   He, Qianchuan
   Pillarisetty, Venu G.
   Cranmer, Lee D.
   Van Tine, Brian A.
   Yee, Cassian
   Pierce, Robert H.
   Riddell, Stanley R.
   Jones, Robin L.
   Pollack, Seth M.
TI Systemic Interferon-gamma Increases MHC Class I Expression and T-cell
   Infiltration in Cold Tumors: Results of a Phase 0 Clinical Trial
SO CANCER IMMUNOLOGY RESEARCH
LA English
DT Article
ID IFN-GAMMA; PD-L1 EXPRESSION; CANCER; NY-ESO-1; OVARIAN; PROGRESSION;
   PATHWAY; ANTIGEN; GENES
AB Interferon-gamma (IFN gamma) has been studied as a cancer treatment with limited evidence of clinical benefit. However, it could play a role in cancer immunotherapy combination treatments. Despite high expression of immunogenic cancer-testis antigens, synovial sarcoma (SS) and myxoid/round cell liposarcoma (MRCL) have a cold tumor microenvironment (TME), with few infiltrating T cells and low expression of major histocompatibility complex class I (MHC-I). We hypothesized that IFN gamma treatment could drive inflammation in a cold TME, facilitating further immunotherapy. We conducted a phase 0 clinical trial treating 8 SS or MRCL patients with weekly systemic IFN gamma. We performed pre-and posttreatment biopsies. IFN gamma changed the SS and MRCL TME, inducing tumor-surface MHC-I expression and significant T-cell infiltration (P < 0.05). Gene-expression analysis suggested increased tumor antigen presentation and less exhausted phenotypes of the tumor-infiltrating T cells. Newly emergent antigen-specific humoral and/or T-cell responses were found in 3 of 7 evaluable patients. However, increased expression of PD-L1 was observed on tumor-infiltrating myeloid cells and in some cases tumor cells. These findings suggest that systemic IFN gamma used to convert SS and MRCL into "hot" tumors will work in concert with anti-PD-1 therapy to provide patient benefit.
C1 [Zhang, Shihong; Kohli, Karan; Black, R. Graeme; Yao, Lu; Spadinger, Sydney M.; Cranmer, Lee D.; Pierce, Robert H.; Riddell, Stanley R.; Pollack, Seth M.] Fred Hutchinson Canc Res Ctr, Div Clin Res, 1124 Columbia St, Seattle, WA 98104 USA.
   [He, Qianchuan] Fred Hutchinson Canc Res Ctr, Div Publ Hlth Sci, 1124 Columbia St, Seattle, WA 98104 USA.
   [Pillarisetty, Venu G.] Univ Washington, Dept Surg, Seattle, WA 98195 USA.
   [Cranmer, Lee D.; Riddell, Stanley R.; Pollack, Seth M.] Univ Washington, Div Med Oncol, Seattle, WA 98195 USA.
   [Van Tine, Brian A.] Washington Univ, Div Oncol, St Louis, MO 63110 USA.
   [Yee, Cassian] Univ Texas MD Anderson Canc Ctr, Dept Melanoma Med Oncol, Houston, TX 77030 USA.
   [Jones, Robin L.] Royal Marsden Hosp, Sarcoma Unit, London, England.
   [Jones, Robin L.] Inst Canc Res, London, England.
RP Pollack, SM (corresponding author), Fred Hutchinson Canc Res Ctr, 1100 Fairview Ave N,D3-100, Seattle, WA 98109 USA.
EM spollack@fredhutch.org
RI Pollack, Seth/ABI-1013-2020; Pillarisetty, Venu/AAF-4425-2020; van+Tine,
   Brain/AAI-1919-2019; Jones, Robin L/AAO-3738-2020
OI Pillarisetty, Venu/0000-0002-1162-9643; Jones, Robin
   L/0000-0003-4173-3844; Spadinger, Sydney/0000-0002-5160-9794; Van Tine,
   Brian/0000-0003-4572-6668; Black, Ralph/0000-0002-3422-9175
FU Gilman Sarcoma Foundation; NIH-NCIUnited States Department of Health &
   Human ServicesNational Institutes of Health (NIH) - USANIH National
   Cancer Institute (NCI) [K23CA175167]; NATIONAL CANCER INSTITUTEUnited
   States Department of Health & Human ServicesNational Institutes of
   Health (NIH) - USANIH National Cancer Institute (NCI) [K23CA175167]
   Funding Source: NIH RePORTER
FX Interferon-gamma was provided for the study by Horizon Pharmaceutical.
   Support for the trial was also provided by The Gilman Sarcoma Foundation
   and NIH-NCI K23CA175167.
CR Abiko K, 2015, BRIT J CANCER, V112, P1501, DOI 10.1038/bjc.2015.101
   Alberts DS, 2008, GYNECOL ONCOL, V109, P174, DOI 10.1016/j.ygyno.2008.01.005
   Ayers M, 2017, J CLIN INVEST, V127, P2930, DOI 10.1172/JCI91190
   D'Angelo SP, 2018, CANCER DISCOV, V8, P944, DOI 10.1158/2159-8290.CD-17-1417
   Gao JJ, 2016, CELL, V167, P397, DOI 10.1016/j.cell.2016.08.069
   Garcia-Diaz A, 2017, CELL REP, V19, P1189, DOI 10.1016/j.celrep.2017.04.031
   Giannopoulos A, 2003, CLIN CANCER RES, V9, P5550
   Gnjatic S, 2009, J IMMUNOL METHODS, V341, P50, DOI 10.1016/j.jim.2008.10.016
   Jungbluth AA, 2001, INT J CANCER, V94, P252, DOI 10.1002/ijc.1451
   Lau J, 2017, NAT COMMUN, V8, DOI 10.1038/ncomms14572
   Manguso RT, 2017, NATURE, V547, P413, DOI 10.1038/nature23270
   Mimura K, 2018, CANCER SCI, V109, P43, DOI 10.1111/cas.13424
   Patel SJ, 2017, NATURE, V548, P537, DOI 10.1038/nature23477
   Pollack SM, 2017, J IMMUNOTHER, V40, P302, DOI 10.1097/CJI.0000000000000183
   Pollack SM, 2017, CANCER-AM CANCER SOC, V123, P3291, DOI 10.1002/cncr.30726
   Pollack SM, 2014, J IMMUNOTHER CANCER, V2, DOI 10.1186/s40425-014-0036-y
   Pollack SM, 2012, CANCER-AM CANCER SOC, V118, P4564, DOI 10.1002/cncr.27446
   Propper DJ, 2003, CLIN CANCER RES, V9, P84
   Robbins PF, 2015, CLIN CANCER RES, V21, P1019, DOI 10.1158/1078-0432.CCR-14-2708
   Shankaran V, 2001, NATURE, V410, P1107, DOI 10.1038/35074122
   Subramanian A, 2005, P NATL ACAD SCI USA, V102, P15545, DOI 10.1073/pnas.0506580102
   Tang HD, 2018, J CLIN INVEST, V128, P580, DOI 10.1172/JCI96061
   Thorsson V, 2018, IMMUNITY, V48, P812, DOI 10.1016/j.immuni.2018.03.023
   Wherry EJ, 2007, IMMUNITY, V27, P670, DOI 10.1016/j.immuni.2007.09.006
   Windbichler GH, 2000, BRIT J CANCER, V82, P1138
NR 25
TC 19
Z9 19
U1 1
U2 4
PU AMER ASSOC CANCER RESEARCH
PI PHILADELPHIA
PA 615 CHESTNUT ST, 17TH FLOOR, PHILADELPHIA, PA 19106-4404 USA
SN 2326-6066
EI 2326-6074
J9 CANCER IMMUNOL RES
JI Cancer Immunol. Res.
PD AUG
PY 2019
VL 7
IS 8
BP 1237
EP 1243
DI 10.1158/2326-6066.CIR-18-0940
PG 7
WC Oncology; Immunology
SC Oncology; Immunology
GA IM5DW
UT WOS:000478015500003
PM 31171504
OA Green Accepted, Bronze
DA 2021-05-03
ER

PT J
AU Shen, N
   Wu, J
   Yang, CG
   Yu, HY
   Yang, SC
   Li, TT
   Chen, JT
   Tang, ZH
   Chen, XS
AF Shen, Na
   Wu, Jing
   Yang, Chenguang
   Yu, Haiyang
   Yang, Shengcai
   Li, Tete
   Chen, Jingtao
   Tang, Zhaohui
   Chen, Xuesi
TI Combretastatin A4 Nanoparticles Combined with Hypoxia-Sensitive
   Imiquimod: A New Paradigm for the Modulation of Host Immunological
   Responses during Cancer Treatment
SO NANO LETTERS
LA English
DT Article
DE Nanomedicines; vascular disrupting agents; drug delivery;
   hypoxia-sensitive; tumor immunotherapy
ID PLASMACYTOID DENDRITIC CELLS; VASCULAR-DISRUPTING AGENT; INTERFERON
   INDUCER; IMMUNE-RESPONSES; OVARIAN-CANCER; T-CELLS; PHASE-I; THERAPY;
   SURVIVAL; TUMORS
AB Vascular disrupting agents (VDAs) have great potential in cancer treatment. However, in addition to their direct tumoral vascular collapse effect, VDAs activate host immunological responses, which can remarkably impair their anticancer efficacy. Here, a VDA nanomedicine, poly(L-glutamic acid)-graft-methoxy poly(ethylene glycol)/combretastatin A4 (CA4-NPs), is found to induce the intratumor infiltration of immature plasmacytoid dendritic cells (pDCs), thereby curtailing anticancer immunity. To overcome this problem, hypoxia-sensitive imiquimod (hs-IMQ) is developed, which is selectively activated into imiquimod (IMQ) in treated tumors following the catalysis of CA4-NPs-induced nitroreductase (NTR). The combination of hs-IMQ and CA4-NPs causes a 6.3-fold enhancement of active IMQ concentration in tumors, as compared to hs-IMQ treatment alone. The in situ-generated IMQ alters the tumor microenvironment from a state of immunosuppression to immune activation. Hs-IMQ achieves this effect through the conversion of immature pDCs into their active form, leading to the robust infiltration and priming of natural killer cells and cytotoxic T-lymphocytes in treated tumors. Thus, the CA4-NPs and hs-IMQ combination treatment synergistically inhibits tumor growth and metastasis in 4T1 tumor-bearing mice. This work offers new approaches to harness intratumor pDCs to reverse the immune suppression resulting from VDA treatment. These findings additionally provide a mechanistic rationale for the use of VDAs in combination with TLR agonists to trigger in situ immune activation and enhance anticancer efficacy.
C1 [Shen, Na; Yang, Chenguang; Yu, Haiyang; Yang, Shengcai; Tang, Zhaohui; Chen, Xuesi] Chinese Acad Sci, Changchun Inst Appl Chem, Key Lab Polymer Ecomat, Changchun 130022, Jilin, Peoples R China.
   [Wu, Jing; Li, Tete; Chen, Jingtao] First Hosp Jilin Univ, Inst Translat Med, Changchun 130022, Jilin, Peoples R China.
   [Shen, Na; Wu, Jing; Yang, Chenguang; Yu, Haiyang; Yang, Shengcai; Tang, Zhaohui; Chen, Xuesi] Jilin Biomed Polymers Engn Lab, Changchun 130022, Jilin, Peoples R China.
RP Tang, ZH; Chen, XS (corresponding author), Chinese Acad Sci, Changchun Inst Appl Chem, Key Lab Polymer Ecomat, Changchun 130022, Jilin, Peoples R China.; Chen, JT (corresponding author), First Hosp Jilin Univ, Inst Translat Med, Changchun 130022, Jilin, Peoples R China.; Tang, ZH; Chen, XS (corresponding author), Jilin Biomed Polymers Engn Lab, Changchun 130022, Jilin, Peoples R China.
EM jtchen@jlu.edu.cn; ztang@ciac.ac.cn; xschen@ciac.ac.cn
RI Yang, Chenguang/AAJ-2509-2020; Tang, Zhaohui/K-4891-2016; Chen,
   Xuesi/ABB-5039-2020
OI Tang, Zhaohui/0000-0003-4726-4305; Shen, Na/0000-0003-1557-1060; Yang,
   Shengcai/0000-0003-1007-8816
FU National Natural Science Foundation of ChinaNational Natural Science
   Foundation of China (NSFC) [51503202, 51673189, 51873206, 51833010,
   51520105004, 81870152]; Ministry of Science and Technology of
   ChinaMinistry of Science and Technology, China [2018ZX09711003-012];
   Jilin Province [20190103033JH, 20180101097JC]
FX This work was financially supported by National Natural Science
   Foundation of China (Projects 51503202, 51673189, 51873206, 51833010,
   51520105004, and 81870152), Ministry of Science and Technology of China
   (2018ZX09711003-012), and Jilin Province (20190103033JH and
   20180101097JC).
CR Aspord C, 2014, J INVEST DERMATOL, V134, P2551, DOI 10.1038/jid.2014.194
   Aziz MH, 2019, ANN SURG, V270, P139, DOI 10.1097/SLA.0000000000002660
   Brown JM, 2004, NAT REV CANCER, V4, P437, DOI 10.1038/nrc1367
   Capone I, 2018, FRONT IMMUNOL, V9, DOI 10.3389/fimmu.2018.00552
   Ceradini DJ, 2004, NAT MED, V10, P858, DOI 10.1038/nm1075
   Chang YS, 2017, P NATL ACAD SCI USA, V114, pE7159, DOI 10.1073/pnas.1700455114
   CLARK WH, 1989, JNCI-J NATL CANCER I, V81, P1893, DOI 10.1093/jnci/81.24.1893
   Conrad C, 2012, CANCER RES, V72, P5240, DOI 10.1158/0008-5472.CAN-12-2271
   Drobits B, 2012, J CLIN INVEST, V122, P575, DOI 10.1172/JCI61034
   Eckstein N, 2009, CANCER RES, V69, P2996, DOI 10.1158/0008-5472.CAN-08-3153
   Fridman WH, 2012, NAT REV CANCER, V12, P298, DOI 10.1038/nrc3245
   Galbraith SM, 2003, J CLIN ONCOL, V21, P2831, DOI 10.1200/JCO.2003.05.187
   Galluzzi L, 2015, CANCER CELL, V28, P690, DOI 10.1016/j.ccell.2015.10.012
   Galon J, 2006, SCIENCE, V313, P1960, DOI 10.1126/science.1129139
   Goldstein D, 1998, J INFECT DIS, V178, P858, DOI 10.1086/515343
   Hanabuchi S, 2006, BLOOD, V107, P3617, DOI 10.1182/blood-2005-08-3419
   Hanahan D, 2012, CANCER CELL, V21, P309, DOI 10.1016/j.ccr.2012.02.022
   Hanger Carl, 2005, N Z Med J, V118, pU1682
   Hellman P, 2007, HUM IMMUNOL, V68, P324, DOI 10.1016/j.humimm.2007.01.018
   Holcmann M, 2012, ONCOIMMUNOLOGY, V1, P1661, DOI 10.4161/onci.22033
   Horsman MR, 2006, CANCER RES, V66, P11520, DOI 10.1158/0008-5472.CAN-06-2848
   Irla M, 2010, J EXP MED, V207, P1891, DOI 10.1084/jem.20092627
   Kalb ML, 2012, J IMMUNOL, V188, P1583, DOI 10.4049/jimmunol.1102437
   Karagiannis GS, 2017, SCI TRANSL MED, V9, DOI 10.1126/scitranslmed.aan0026
   Keklikoglou I, 2019, NAT CELL BIOL, V21, P190, DOI 10.1038/s41556-018-0256-3
   Kim JJ, 2005, NAT REV CANCER, V5, P516, DOI 10.1038/nrc1650
   Landowski TH, 2016, TRANSL ONCOL, V9, P228, DOI 10.1016/j.tranon.2016.04.007
   Liu TZ, 2017, ACTA BIOMATER, V53, P179, DOI 10.1016/j.actbio.2017.02.001
   Liu ZR, 2017, BIOSENS BIOELECTRON, V89, P853, DOI 10.1016/j.bios.2016.09.107
   Michea Paula, 2018, Nat Immunol, V19, P885, DOI 10.1038/s41590-018-0145-8
   Min H, 2019, ADV MATER, V31, DOI 10.1002/adma.201808200
   Monk BJ, 2016, J CLIN ONCOL, V34, P2279, DOI 10.1200/JCO.2015.65.8153
   O'Sullivan D, 2019, NAT REV IMMUNOL, V19, P324, DOI 10.1038/s41577-019-0140-9
   Oberkampf M, 2018, NAT COMMUN, V9, DOI 10.1038/s41467-018-04686-8
   Oh DY, 2016, CANCER RES TREAT, V48, P28, DOI 10.4143/crt.2014.258
   Pages F, 2005, NEW ENGL J MED, V353, P2654, DOI 10.1056/NEJMoa051424
   Ribas A, 2016, JAMA-J AM MED ASSOC, V315, P1600, DOI 10.1001/jama.2016.4059
   Robinson SP, 2004, PHILOS T ROY SOC B, V359, P987, DOI 10.1098/rstb.2003.1376
   Rosenthal R, 2019, NATURE, V567, P479, DOI 10.1038/s41586-019-1032-7
   Sato E, 2005, P NATL ACAD SCI USA, V102, P18538, DOI 10.1073/pnas.0509182102
   Savage P, 1996, BRIT J CANCER, V74, P1482, DOI 10.1038/bjc.1996.569
   Schreiber RD, 2011, SCIENCE, V331, P1565, DOI 10.1126/science.1203486
   Shaked Y, 2016, NAT REV CLIN ONCOL, V13, P611, DOI 10.1038/nrclinonc.2016.57
   Shaked Y, 2009, CANCER RES, V69, P7524, DOI 10.1158/0008-5472.CAN-09-0381
   Siemann DW, 2004, CANCER-AM CANCER SOC, V100, P2491, DOI 10.1002/cncr.20299
   Soong RS, 2014, CLIN CANCER RES, V20, P5456, DOI 10.1158/1078-0432.CCR-14-0344
   Swiecki M, 2015, NAT REV IMMUNOL, V15, P471, DOI 10.1038/nri3865
   Tang QZ, 2006, NAT IMMUNOL, V7, P551, DOI 10.1038/ni0606-551
   Tozer GM, 2005, NAT REV CANCER, V5, P423, DOI 10.1038/nrc1628
   Uddin MI, 2015, ACS MED CHEM LETT, V6, P445, DOI 10.1021/ml5005206
   Voloshin T, 2013, EXP CELL RES, V319, P1687, DOI 10.1016/j.yexcr.2013.03.007
   Wang HR, 2019, NANO LETT, V19, P2935, DOI 10.1021/acs.nanolett.9b00021
   Wang R, 2014, TUMOR BIOL, V35, P9661, DOI 10.1007/s13277-014-2211-7
   Wei S, 2005, CANCER RES, V65, P5020, DOI 10.1158/0008-5472.CAN-04-4043
   Welford AF, 2011, J CLIN INVEST, V121, P1969, DOI 10.1172/JCI44562
   Williams RT, 2007, GENE DEV, V21, P2283, DOI 10.1101/gad.1588607
   Yang SC, 2019, ADV MATER, V31, DOI 10.1002/adma.201805955
   Ziklo N, 2019, BMC INFECT DIS, V19, DOI 10.1186/s12879-019-3843-4
NR 58
TC 16
Z9 17
U1 18
U2 133
PU AMER CHEMICAL SOC
PI WASHINGTON
PA 1155 16TH ST, NW, WASHINGTON, DC 20036 USA
SN 1530-6984
EI 1530-6992
J9 NANO LETT
JI Nano Lett.
PD NOV
PY 2019
VL 19
IS 11
BP 8021
EP 8031
DI 10.1021/acs.nanolett.9b03214
PG 11
WC Chemistry, Multidisciplinary; Chemistry, Physical; Nanoscience &
   Nanotechnology; Materials Science, Multidisciplinary; Physics, Applied;
   Physics, Condensed Matter
SC Chemistry; Science & Technology - Other Topics; Materials Science;
   Physics
GA JO0EA
UT WOS:000497259300054
PM 31558024
DA 2021-05-03
ER

PT J
AU Kumar, C
   Bagga, J
   Chiliveru, S
   Kohli, S
   Bharadwaj, A
   Jain, M
   Inamdar, S
   Sharan, B
AF Kumar, Chaitanya
   Bagga, Jasmine
   Chiliveru, Srikanth
   Kohli, Sakshi
   Bharadwaj, Asmi
   Jain, Minish
   Inamdar, Shriram
   Sharan, Bandana
TI Substantial remission of prostate adenocarcinoma with dendritic cell
   therapy APCEDEN (R) in combination with chemotherapy
SO FUTURE SCIENCE OA
LA English
DT Article
DE APCEDEN (R); dendritic cells; immunotherapy; IFN-gamma; neutrophil
   lymphocyte ratio; platelet lymphocyte ratio; prostate adenocarcinoma;
   regulatory T cells
ID SIPULEUCEL-T APC8015; LYMPHOCYTE RATIO; CANCER INCIDENCE; IFN-GAMMA;
   IMMUNOTHERAPY; TRIAL; VACCINATION; TRENDS
AB Of the most prevalent solid tumors with advanced disease, prostate and ovarian cancer and non-small cell lung carcinoma have the fewest therapeutic options. Herein, we report the case of a 63-year-old male with metastatic prostate adenocarcinoma showing substantial remission post-administration of personalized dendritic cell-based vaccine APCEDEN (R) in combination with chemotherapeutic drug Mitoxantrone. Therapeutic response displayed an interesting clinical correlation validated by PET scan images showing decreased fluorodeoxyglucose (FDG) avidity in the prostate gland, reduced skeletal metastases further established by the drop in serum Prostate Specific Antigen (PSA) levels and expression of immune assessment markers (IFN-gamma, Tregs, neutrophil lymphocyte ratio and platelet lymphocyte ratio). This case demonstrates the potential efficacy of dendritic cell immunotherapy, showing a potent antitumor activity by enhancing the host immune responses, and improving quality of life.
   Lay abstract: Prostate adenocarcinoma is the most common cancer and second leading cause of cancer-related death inmen. Advanced cancers have very few therapeutic options. Understanding of the immune system has led to the development of novel personalized vaccines as an emerging and efficient treatment modality for cancer. This case study describes the substantial remission of advanced prostate cancer after receiving the personalized dendritic cell therapy APCEDEN in combination with the chemotherapy drug mitoxantrone, even after the patient's previous failed treatment history of standard hormonal, chemoand radiotherapy regimens. This case stands as an interesting example of combination therapy for cancer benefiting the patient.
C1 [Kumar, Chaitanya; Bagga, Jasmine; Chiliveru, Srikanth; Kohli, Sakshi; Bharadwaj, Asmi; Sharan, Bandana] APAC Biotech Pvt Ltd, R&D, Gurgaon, India.
   [Jain, Minish] Ruby Hall Clin, Med Oncol, Pune, Maharashtra, India.
   [Inamdar, Shriram] Xylem Clin Res Pvt Ltd, Pune, Maharashtra, India.
RP Sharan, B (corresponding author), APAC Biotech Pvt Ltd, R&D, Gurgaon, India.
EM drbandana@apacbiotech.com
CR Akin Y, 2011, SAUDI MED J, V32, P1003
   American Cancer Society, 2019, FACTS FIG 2019 US CA
   Asemissen AM, 2001, J IMMUNOL METHODS, V251, P101, DOI 10.1016/S0022-1759(01)00312-X
   Badwe RA, 2014, JPN J CLIN ONCOL, V44, P401, DOI 10.1093/jjco/hyu040
   Bapsy PP, 2014, CYTOTHERAPY, V16, P234, DOI 10.1016/j.jcyt.2013.11.013
   Bhat P, 2017, CELL DEATH DIS, V8, DOI 10.1038/cddis.2017.67
   Bilusic M, 2017, CLIN CANCER RES, V23, P6764, DOI 10.1158/1078-0432.CCR-17-0019
   Curiel TJ, 2004, NAT MED, V10, P942, DOI 10.1038/nm1093
   Diem S, 2017, LUNG CANCER, V111, P176, DOI 10.1016/j.lungcan.2017.07.024
   Ferrara R, 2018, JAMA ONCOL, V4, P1543, DOI 10.1001/jamaoncol.2018.3676
   Ferrucci PF, 2015, BRIT J CANCER, V112, P1904, DOI 10.1038/bjc.2015.180
   Gulley JL, 2019, J CLIN ONCOL, V37, P1051, DOI 10.1200/JCO.18.02031
   Hodi FS, 2016, J CLIN ONCOL, V34, P1510, DOI 10.1200/JCO.2015.64.0391
   Kantoff PW, 2010, J CLIN ONCOL, V28, P1099, DOI 10.1200/JCO.2009.25.0597
   Kumar C, 2017, CLIN CASE REP, V5, P1692, DOI 10.1002/ccr3.1169
   Kumar C, 2017, IMMUNOTHERAPY-UK, V9, P889, DOI 10.2217/imt-2017-0064
   Kumar C, 2017, J BIOSCIENCES, V42, P161, DOI 10.1007/s12038-017-9665-x
   Kumar Ravi J, 2005, Rev Urol, V7 Suppl 5, pS37
   Lalitha K, 2012, ASIAN PAC J CANCER P, V13, P6245, DOI 10.7314/APJCP.2012.13.12.6245
   Lazzari C, 2018, THER ADV MED ONCOL, V10, P1, DOI 10.1177/1758835918762094
   Lee JH, 2018, JAMA ONCOL, V4, P717, DOI 10.1001/jamaoncol.2017.5332
   Lepor Herbert, 2012, Rev Urol, V14, P1
   Lu C, 2017, ONCOTARGET, V8, P86287, DOI 10.18632/oncotarget.21141
   Marimuthu P., 2008, Indian Journal of Cancer, V45, P4
   Nestle FO, 1998, NAT MED, V4, P328, DOI 10.1038/nm0398-328
   Nettenstrom L, 2013, J IMMUNOL METHODS, V387, P81, DOI 10.1016/j.jim.2012.09.014
   Ni L, 2018, CANCER MED-US, V7, P4509, DOI 10.1002/cam4.1700
   Nuhn P, 2019, EUR UROL, V75, P88, DOI 10.1016/j.eururo.2018.03.028
   Palucka K, 2012, NAT REV CANCER, V12, P265, DOI 10.1038/nrc3258
   Podrazil M, 2015, ONCOTARGET, V6, P18192, DOI 10.18632/oncotarget.4145
   Rapp M, 2018, TRIALS, V19, DOI 10.1186/s13063-018-2659-7
   ROMANI N, 1994, J EXP MED, V180, P83, DOI 10.1084/jem.180.1.83
   Small EJ, 2006, J CLIN ONCOL, V24, P3089, DOI 10.1200/JCO.2005.04.5252
   So-Rosillo R, 2006, EXPERT REV ANTICANC, V6, P1163, DOI 10.1586/14737140.6.9.1163
   Soria F, 2018, WORLD J UROL, V36, P1703, DOI 10.1007/s00345-018-2264-0
   Stift A, 2003, J CLIN ONCOL, V21, P135, DOI 10.1200/JCO.2003.02.135
   Tanaka A, 2019, EUR J IMMUNOL, V49, P1140, DOI 10.1002/eji.201847659
   Tewari K, 2007, J IMMUNOL, V179, P2115, DOI 10.4049/jimmunol.179.4.2115
   Wolf D, 2005, CLIN CANCER RES, V11, P8326, DOI 10.1158/1078-0432.CCR-05-1244
NR 39
TC 0
Z9 0
U1 0
U2 3
PU FUTURE SCI LTD
PI LONDON
PA UNITED HOUSE, 2 ALBERT PL, LONDON, N3 1QB, ENGLAND
SN 2056-5623
J9 FUTUR SCI OA
JI Futur. Sci. OA
PD DEC
PY 2019
VL 5
IS 10
AR FSO435
DI 10.2144/fsoa-2019-0086
PG 9
WC Medicine, Research & Experimental
SC Research & Experimental Medicine
GA KE3ND
UT WOS:000508465100004
PM 31827897
OA DOAJ Gold, Green Published
DA 2021-05-03
ER

PT J
AU McGray, AJR
   Huang, RY
   Battaglia, S
   Eppolito, C
   Miliotto, A
   Stephenson, KB
   Lugade, AA
   Webster, G
   Lichty, BD
   Seshadri, M
   Kozbor, D
   Odunsi, K
AF McGray, A. J. Robert
   Huang, Ruea-Yea
   Battaglia, Sebastiano
   Eppolito, Cheryl
   Miliotto, Anthony
   Stephenson, Kyle B.
   Lugade, Amit A.
   Webster, Gill
   Lichty, Brian D.
   Seshadri, Mukund
   Kozbor, Danuta
   Odunsi, Kunle
TI Oncolytic Maraba virus armed with tumor antigen boosts vaccine priming
   and reveals diverse therapeutic response patterns when combined with
   checkpoint blockade in ovarian cancer
SO JOURNAL FOR IMMUNOTHERAPY OF CANCER
LA English
DT Article
DE Ovarian cancer; Oncolytic virus; Cancer vaccine; Cancer; Immunotherapy;
   Adaptive immune resistance; PD-1 blockade; MRI
ID IMMUNE-RELATED RESPONSE; T-CELLS; TALIMOGENE LAHERPAREPVEC;
   IMMUNOTHERAPY; CHALLENGES; RESISTANCE; MELANOMA; GROWTH
AB Background: Cancer immunotherapies are emerging as promising treatment strategies for ovarian cancer patients that experience disease relapse following first line therapy. As such, identifying strategies to bolster anti-tumor immunity and limit immune suppression, while recognizing diverse patterns of tumor response to immunotherapy is critical to selecting treatment combinations that lead to durable therapeutic benefit.
   Methods: Using a pre-clinical mouse model, we evaluated a heterologous prime/boost vaccine in combination with checkpoint blockade to treat metastatic intraperitoneal ovarian cancer. Vaccine-elicited CD8(+) T cell responses and changes in the tumor microenvironment following treatment were analyzed and compared to treatment outcome. Kinetics of intraperitoneal tumor growth were assessed using non-invasive magnetic resonance imaging (MRI).
   Results: Vaccine priming followed by antigen-armed oncolytic Maraba virus boosting elicited robust tumor-specific CD8(+) T cell responses that improved tumor control and led to unique immunological changes in the tumor, including a signature that correlated with improved clinical outcome of ovarian cancer patients. However, this treatment was not curative and T cells in the tumor microenvironment (TME) were functionally suppressed. Combination PD-1 blockade partially overcame the adaptive resistance in the tumor observed in response to prime/boost vaccination, restoring CD8(+) T cell function in the TME and enhancing the therapeutic response. Non-invasive MRI of tumors during the course of combination treatment revealed heterogeneous radiologic response patterns following treatment, including pseudo-progression, which was associated with improved tumor control prior to relapse.
   Conclusions: Our findings point to a key hierarchical role for PD-1 signaling and adaptive immune resistance in the ovarian TME in determining the functional fate of tumor-specific CD8(+) T cells, even in the context of robust therapy mediated anti-tumor immunity, as well as the ability of multiple unique patterns of therapeutic response to result in durable tumor control.
C1 [McGray, A. J. Robert; Huang, Ruea-Yea; Battaglia, Sebastiano; Eppolito, Cheryl; Miliotto, Anthony; Lugade, Amit A.; Odunsi, Kunle] Roswell Pk Comprehens Canc Ctr, Ctr Immunotherapy, Elm & Carlton Sts, Buffalo, NY 14263 USA.
   [Stephenson, Kyle B.; Lichty, Brian D.] McMaster Univ, McMaster Immunol Res Ctr, Hamilton, ON, Canada.
   [Stephenson, Kyle B.; Lichty, Brian D.] Turnstone Biol, Ottawa, ON, Canada.
   [Webster, Gill] Innate Immunotherapeut, Auckland, New Zealand.
   [Seshadri, Mukund] Roswell Pk Comprehens Canc Ctr, Dept Dent & Maxillofacial Prosthet, Buffalo, NY USA.
   [Kozbor, Danuta] Roswell Pk Comprehens Canc Ctr, Dept Immunol, Buffalo, NY USA.
RP Odunsi, K (corresponding author), Roswell Pk Comprehens Canc Ctr, Ctr Immunotherapy, Elm & Carlton Sts, Buffalo, NY 14263 USA.
EM kunle.odunsi@roswellpark.org
RI Kozbor, Danuta/AAF-4200-2019; Seshadri, Mukund/AAB-5011-2020
FU Ovarian Cancer Research Fund Alliance [326870]; Roswell Park Alliance
   Foundation; RPCI-UPCI Ovarian Cancer [SPORE P50CA159981]; NIH/NCIUnited
   States Department of Health & Human ServicesNational Institutes of
   Health (NIH) - USANIH National Cancer Institute (NCI) [R03 CA223623]; 
   [P30CA016056]
FX This work was supported by grants from the Ovarian Cancer Research Fund
   Alliance (Grant 326870), the Roswell Park Alliance Foundation, RPCI-UPCI
   Ovarian Cancer SPORE P50CA159981 (National Cancer Institute), and
   NIH/NCI-funded R03 CA223623 grant (for DK). This work utilized the
   following shared resources at Roswell Park Comprehensive Cancer Center
   supported by P30CA016056: Pathology Network, Genomics, Flow Cytometry,
   Laboratory Animal, and Translational Imaging.
CR Anagnostou V, 2017, CANCER DISCOV, V7, P264, DOI 10.1158/2159-8290.CD-16-0828
   Bodenhofer U, 2011, BIOINFORMATICS, V27, P2463, DOI 10.1093/bioinformatics/btr406
   Bray F, 2013, INT J CANCER, V132, P1133, DOI 10.1002/ijc.27711
   Bridle BW, 2010, MOL THER, V18, P1430, DOI 10.1038/mt.2010.98
   Brun J, 2010, MOL THER, V18, P1440, DOI 10.1038/mt.2010.103
   Champiat S, 2017, CLIN CANCER RES, V23, P1920, DOI 10.1158/1078-0432.CCR-16-1741
   Chen FJ, 2019, J CLIN INVEST, V129, P2056, DOI 10.1172/JCI99538
   Chiou VL, 2015, J CLIN ONCOL, V33, P3541, DOI 10.1200/JCO.2015.61.6870
   Cohn DE, 2017, GYNECOL ONCOL, V146, P477, DOI 10.1016/j.ygyno.2017.07.135
   Darvin P, 2018, EXP MOL MED, V50, DOI 10.1038/s12276-018-0191-1
   de Graaf JF, 2018, CYTOKINE GROWTH F R, V41, P28, DOI 10.1016/j.cytogfr.2018.03.006
   Disis ML, 2016, J CLIN ONCOL, V34, DOI 10.1200/JCO.2016.34.15_suppl.5533
   Emens LA, 2017, EUR J CANCER, V81, P116, DOI 10.1016/j.ejca.2017.01.035
   Engeland CE, 2014, MOL THER, V22, P1949, DOI 10.1038/mt.2014.160
   Ferlay J, 2013, EUR J CANCER, V49, P1374, DOI 10.1016/j.ejca.2012.12.027
   Gaillard Stephanie L, 2016, Gynecol Oncol Res Pract, V3, P11
   Galanis E, 2015, CANCER RES, V75, P22, DOI 10.1158/0008-5472.CAN-14-2533
   Galanis E, 2010, CANCER RES, V70, P875, DOI 10.1158/0008-5472.CAN-09-2762
   Gao JJ, 2013, SCI SIGNAL, V6, DOI 10.1126/scisignal.2004088
   Gatti-Mays ME, 2019, CLIN CANCER RES, V25, P4933, DOI 10.1158/1078-0432.CCR-19-0183
   Gil M, 2014, J IMMUNOL, V193, P5327, DOI 10.4049/jimmunol.1400201
   Girvan RC, 2011, VACCINE, V29, P545, DOI 10.1016/j.vaccine.2010.10.040
   Hamanishi J, 2015, J CLIN ONCOL, V33, P4015, DOI 10.1200/JCO.2015.62.3397
   Hilf N, 2019, NATURE, V565, P240, DOI 10.1038/s41586-018-0810-y
   Hollingsworth RE, 2019, NPJ VACCINES, V4, DOI 10.1038/s41541-019-0103-y
   Huang RY, 2015, ONCOTARGET, V6, P27359, DOI 10.18632/oncotarget.4751
   Johanns TM, 2016, CANCER IMMUNOL RES, V4, P1007, DOI 10.1158/2326-6066.CIR-16-0156
   Karandikar SH, 2019, JCI INSIGHT, V4, DOI 10.1172/jci.insight.127882
   Kato S, 2017, CLIN CANCER RES, V23, P4242, DOI 10.1158/1078-0432.CCR-16-3133
   Kleinpeter P, 2016, ONCOIMMUNOLOGY, V5, DOI 10.1080/2162402X.2016.1220467
   Lawrence MS, 2013, NATURE, V499, P214, DOI 10.1038/nature12213
   Li J, 2017, ONCOTARGET, V8, P15621, DOI 10.18632/oncotarget.14919
   Lichty BD, 2014, NAT REV CANCER, V14, P559, DOI 10.1038/nrc3770
   Liu ZQ, 2017, NAT COMMUN, V8, DOI 10.1038/ncomms14754
   Lluesma SM, 2016, BIOMEDICINES, V4, DOI 10.3390/biomedicines4020010
   Mahipal A, 2019, CANCER IMMUNOL IMMUN, V68, P1211, DOI 10.1007/s00262-019-02331-x
   Majzner RG, 2018, CANCER DISCOV, V8, P1219, DOI 10.1158/2159-8290.CD-18-0442
   Martin SD, 2016, PLOS ONE, V11, DOI 10.1371/journal.pone.0155189
   Meyers DE, 2017, FRONT ONCOL, V7, DOI 10.3389/fonc.2017.00114
   Nishino M, 2017, NAT REV CLIN ONCOL, V14, P655, DOI 10.1038/nrclinonc.2017.88
   Odunsi K, 2014, CANCER IMMUNOL RES, V2, P37, DOI 10.1158/2326-6066.CIR-13-0126
   Odunsi K, 2012, P NATL ACAD SCI USA, V109, P5797, DOI 10.1073/pnas.1117208109
   Philip M, 2017, NATURE, V545, P452, DOI 10.1038/nature22367
   Pol JG, 2018, ONCOLYTIC VIROTHER, V7, P117, DOI 10.2147/OV.S154494
   Pol JG, 2014, MOL THER, V22, P420, DOI 10.1038/mt.2013.249
   Puzanov I, 2016, J CLIN ONCOL, V34, P2619, DOI 10.1200/JCO.2016.67.1529
   Rapoport AP, 2015, NAT MED, V21, P914, DOI 10.1038/nm.3910
   Ribas A, 2017, CELL, V170, P1109, DOI 10.1016/j.cell.2017.08.027
   Ribas A, 2015, CANCER DISCOV, V5, P915, DOI 10.1158/2159-8290.CD-15-0563
   Ritchie ME, 2015, NUCLEIC ACIDS RES, V43, DOI 10.1093/nar/gkv007
   Roby KF, 2000, CARCINOGENESIS, V21, P585, DOI 10.1093/carcin/21.4.585
   Sato E, 2005, P NATL ACAD SCI USA, V102, P18538, DOI 10.1073/pnas.0509182102
   Sharma P, 2017, CELL, V168, P707, DOI 10.1016/j.cell.2017.01.017
   Siegel R, 2013, CA-CANCER J CLIN, V63, P11, DOI 10.3322/caac.21166
   Solinas C, 2017, CRIT REV ONCOL HEMAT, V120, P13, DOI 10.1016/j.critrevonc.2017.09.017
   Sun L, 2018, J IMMUNOTHER CANCER, V6, DOI 10.1186/s40425-018-0337-7
   Tazdait M, 2018, EUR J CANCER, V88, P38, DOI 10.1016/j.ejca.2017.10.017
   Team RC, 2012, R LANG ENV STAT COMP
   Therneau T. M., 2013, MODELING SURVIVAL DA
   Tong JG, 2015, MOL THER-ONCOLYTICS, V2, DOI 10.1038/mto.2015.13
   Varga A, 2019, GYNECOL ONCOL, V152, P243, DOI 10.1016/j.ygyno.2018.11.017
   Wang ZG, 2017, J HEMATOL ONCOL, V10, DOI 10.1186/s13045-017-0423-1
   Wolchok JD, 2009, CLIN CANCER RES, V15, P7412, DOI 10.1158/1078-0432.CCR-09-1624
   Zamarin D, 2018, J CLIN INVEST, V128, P5184, DOI 10.1172/JCI125039
   Zhang L, 2003, NEW ENGL J MED, V348, P203, DOI 10.1056/NEJMoa020177
NR 65
TC 16
Z9 17
U1 1
U2 3
PU BMC
PI LONDON
PA CAMPUS, 4 CRINAN ST, LONDON N1 9XW, ENGLAND
SN 2051-1426
J9 J IMMUNOTHER CANCER
JI J. Immunother. Cancer
PD JUL 17
PY 2019
VL 7
AR 189
DI 10.1186/s40425-019-0641-x
PG 16
WC Oncology; Immunology
SC Oncology; Immunology
GA IJ5CZ
UT WOS:000475921700002
PM 31315674
OA DOAJ Gold, Green Published
DA 2021-05-03
ER

PT J
AU Klapdor, R
   Wang, S
   Morgan, M
   Dork, T
   Hacker, U
   Hillemanns, P
   Buning, H
   Schambach, A
AF Klapdor, Ruediger
   Wang, Shuo
   Morgan, Michael
   Doerk, Thilo
   Hacker, Ulrich
   Hillemanns, Peter
   Buening, Hildegard
   Schambach, Axel
TI Characterization of a Novel Third-Generation Anti-CD24-CAR against
   Ovarian Cancer
SO INTERNATIONAL JOURNAL OF MOLECULAR SCIENCES
LA English
DT Article
DE ovarian cancer; chimeric antigen receptor; CD24; immunotherapy; dual CAR
ID CHIMERIC ANTIGEN RECEPTORS; KILLER-CELL LINE; STEM-CELLS; T-CELLS;
   ANTITUMOR-ACTIVITY; TUMOR RECOGNITION; CD24 EXPRESSION; PHASE-I;
   IMMUNOTHERAPY; CONTRIBUTE
AB Novel therapeutic approaches against ovarian cancer (OC) are urgently needed because of its high rate of recurrence even after extensive surgery and multi-agent chemotherapy. We aimed to develop a novel anti-CD24 chimeric antigen receptor (CAR) as an immunotherapeutic approach against OC cells and cancer stem cells (CSC). CSC represents a subpopulation of the tumor characterized by enhanced chemoresistance as well as the increased capability of self-renewal and metastasis. We designed a codon-optimized third-generation CAR containing the highly active single chain variable fragment (scFv) SWA11 against CD24. We equipped the human NK-cell line NK-92 with the anti-CD24 CAR and an anti-CD19 control CAR using lentiviral transduction. Engineered NK-92 cells showed high cytotoxic activity against CD24-positive OC cell lines (SKOV3, OVCAR3). This effect was restricted to CD24-expressing cells as shown after lentiviral transduction of CD24-negative cell lines (A2780, HEK-293T) with CD24 transmembrane proteins. Additionally, NK-92 cells equipped with our novel anti-CD24 CAR were highly effective against patient-derived primary ovarian cancer cells. The activation of NK cells was shown by specific IFN secretion upon antigen stimulation. To further reduce possible off-target effects in vivo, we applied a dual-CAR approach using an anti-CD24-CD28-41BB fusion protein linked via a 2A sequence to an anti-mesothelin-CD3-CAR. The dual-CAR was simultaneously active against CD24 and mesothelin expressing cells. Our novel anti-CD24-CAR showed a highly cytotoxic effect against OC cell lines and primary OC cells and will be evaluated in future in vivo trials as a promising immunotherapeutic approach against OC.
C1 [Klapdor, Ruediger; Wang, Shuo; Doerk, Thilo; Hillemanns, Peter] Hannover Med Sch, Dept Gynecol & Obstet, D-30625 Hannover, Germany.
   [Klapdor, Ruediger; Wang, Shuo; Morgan, Michael; Hacker, Ulrich; Buening, Hildegard; Schambach, Axel] Hannover Med Sch, Inst Expt Hematol, D-30625 Hannover, Germany.
   [Klapdor, Ruediger; Morgan, Michael; Buening, Hildegard; Schambach, Axel] Hannover Med Sch, Cluster Excellence REBIRTH, D-30625 Hannover, Germany.
   [Hacker, Ulrich] Univ Hosp Leipzig, UCCL, D-04103 Leipzig, Germany.
   [Schambach, Axel] Harvard Med Sch, Boston Childrens Hosp, Div Hematol Oncol, Boston, MA 02115 USA.
RP Klapdor, R (corresponding author), Hannover Med Sch, Dept Gynecol & Obstet, D-30625 Hannover, Germany.; Klapdor, R; Schambach, A (corresponding author), Hannover Med Sch, Inst Expt Hematol, D-30625 Hannover, Germany.; Klapdor, R; Schambach, A (corresponding author), Hannover Med Sch, Cluster Excellence REBIRTH, D-30625 Hannover, Germany.; Schambach, A (corresponding author), Harvard Med Sch, Boston Childrens Hosp, Div Hematol Oncol, Boston, MA 02115 USA.
EM klapdor.ruediger@mh-hannover.de; wangshuo1022@gmail.com;
   morgan.michael@mh-hannover.de; doerk.thilo@mh-hannover.de;
   ulrich.hacker@medizin.uni-leipzig.de; hillemanns.peter@mh-hannover.de;
   buening.hildegard@mh-hannover.de; schambach.axel@mh-hannover.de
RI Dork, Thilo/J-8620-2012; Hacker, Ulrich/AAL-2971-2020; Buening,
   Hildegard/AAJ-2352-2020
OI Dork, Thilo/0000-0002-9458-0282; Hacker, Ulrich/0000-0002-3253-8206;
   Hillemanns, Peter/0000-0001-9829-3531
FU HILF (Hochschulinterne Leistungsforderung, Hannover Medical School);
   Young Academy (Hannover Medical School); DFGGerman Research Foundation
   (DFG)European Commission [SFB738, KFO 286];
   Claudia-von-Schilling-Foundation
FX This study was internally supported by HILF (Hochschulinterne
   Leistungsforderung, Hannover Medical School) and the Young Academy
   (Hannover Medical School; both granted to Dr. Rudiger Klapdor) as well
   as externally by DFG (SFB738, Cluster of Excellence REBIRTH and KFO
   286). We thank the Claudia-von-Schilling-Foundation for funding the
   xCELLigence RTCA SP instrument.
CR Ahmed N, 2013, J CELL BIOCHEM, V114, P21, DOI 10.1002/jcb.24317
   Aigner S, 1997, BLOOD, V89, P3385, DOI 10.1182/blood.V89.9.3385
   Arai S, 2008, CYTOTHERAPY, V10, P625, DOI 10.1080/14653240802301872
   Bapat SA, 2005, CANCER RES, V65, P3025, DOI 10.1158/0008-5472.CAN-04-3931
   Baumann P, 2005, CANCER RES, V65, P10783, DOI 10.1158/0008-5472.CAN-05-0619
   Beatty GL, 2018, GASTROENTEROLOGY, V155, P29, DOI 10.1053/j.gastro.2018.03.029
   Brentjens RJ, 2013, SCI TRANSL MED, V5, DOI 10.1126/scitranslmed.3005930
   Burges A, 2011, DTSCH ARZTEBL INT, V108, P635, DOI 10.3238/arztebl.2011.0635
   Burgos-Ojeda D, 2012, CANCER LETT, V322, P1, DOI 10.1016/j.canlet.2012.02.002
   Caruana I, 2014, SEMIN ONCOL, V41, P661, DOI 10.1053/j.seminoncol.2014.08.005
   Chekmasova AA, 2010, CLIN CANCER RES, V16, P3594, DOI 10.1158/1078-0432.CCR-10-0192
   Engel J, 2002, EUR J CANCER, V38, P2435, DOI 10.1016/S0959-8049(02)00495-1
   Fang XF, 2010, CELL MOL IMMUNOL, V7, P100, DOI 10.1038/cmi.2009.119
   Garson K, 2015, REPRODUCTION, V149, pR59, DOI 10.1530/REP-14-0234
   Harter P, 2011, INT J GYNECOL CANCER, V21, P289, DOI 10.1097/IGC.0b013e31820aaafd
   Hudecek M, 2013, CLIN CANCER RES, V19, P3153, DOI 10.1158/1078-0432.CCR-13-0330
   JACKSON D, 1992, CANCER RES, V52, P5264
   Kang KS, 2013, BIOCHEM BIOPH RES CO, V432, P333, DOI 10.1016/j.bbrc.2013.01.102
   Kershaw MH, 2006, CLIN CANCER RES, V12, P6106, DOI 10.1158/1078-0432.CCR-06-1183
   Klapdor R, 2017, HUM GENE THER, V28, P886, DOI 10.1089/hum.2017.168
   Klingemann H, 2016, FRONT IMMUNOL, V7, DOI 10.3389/fimmu.2016.00091
   Klingemann H, 2014, ONCOIMMUNOLOGY, V3, DOI 10.4161/onci.28147
   Kochenderfer JN, 2009, J IMMUNOTHER, V32, P689, DOI 10.1097/CJI.0b013e3181ac6138
   Koh J, 2012, BIOCHEM BIOPH RES CO, V427, P373, DOI 10.1016/j.bbrc.2012.09.067
   Lamers CH, 2006, J CLIN ONCOL, V24, pe20, DOI DOI 10.1200/JCO.2006.05.9964
   Landskron G, 2014, J IMMUNOL RES, V2014, DOI 10.1155/2014/149185
   Lanitis E, 2013, CANCER IMMUNOL RES, V1, P43, DOI 10.1158/2326-6066.CIR-13-0008
   Lanitis E, 2012, MOL THER, V20, P633, DOI 10.1038/mt.2011.256
   Latifi A, 2011, J CELL BIOCHEM, V112, P2850, DOI 10.1002/jcb.23199
   Li H, 2017, PROTEIN CELL, V8, P573, DOI 10.1007/s13238-017-0411-9
   Liang DM, 2012, BMC CANCER, V12, DOI 10.1186/1471-2407-12-201
   Maki G, 2001, J HEMATOTH STEM CELL, V10, P369, DOI 10.1089/152581601750288975
   Maliar A, 2012, GASTROENTEROLOGY, V143, P1375, DOI 10.1053/j.gastro.2012.07.017
   Muinao T, 2018, EXP CELL RES, V362, P1, DOI 10.1016/j.yexcr.2017.10.018
   Nakamura K, 2017, ONCOL REP, V37, P3189, DOI 10.3892/or.2017.5583
   Roybal KT, 2016, CELL, V164, P770, DOI 10.1016/j.cell.2016.01.011
   Sadelain M, 2013, CANCER DISCOV, V3, P388, DOI 10.1158/2159-8290.CD-12-0548
   Salnikov AV, 2013, BRIT J CANCER, V108, P1449, DOI 10.1038/bjc.2013.102
   Scarfo I, 2017, J IMMUNOTHER CANCER, V5, DOI 10.1186/s40425-017-0230-9
   Schambach A, 2006, MOL THER, V13, P391, DOI 10.1016/j.ymthe.2005.08.012
   Shah MM, 2014, GYNECOL ONCOL, V132, P483, DOI 10.1016/j.ygyno.2013.12.001
   Steg AD, 2012, CLIN CANCER RES, V18, P869, DOI 10.1158/1078-0432.CCR-11-2188
   Suerth JD, 2016, J MOL MED, V94, P83, DOI 10.1007/s00109-015-1327-6
   Sun FM, 2017, ONCOTARGET, V8, P51238, DOI 10.18632/oncotarget.17228
   Tonn T, 2013, CYTOTHERAPY, V15, P1563, DOI 10.1016/j.jcyt.2013.06.017
   Wang L, 2018, ONCOTARGETS THER, V11, P2615, DOI 10.2147/OTT.S155458
   Wilkie S, 2012, J CLIN IMMUNOL, V32, P1059, DOI 10.1007/s10875-012-9689-9
   Zhong XS, 2010, MOL THER, V18, P413, DOI 10.1038/mt.2009.210
NR 48
TC 10
Z9 10
U1 0
U2 6
PU MDPI
PI BASEL
PA ST ALBAN-ANLAGE 66, CH-4052 BASEL, SWITZERLAND
SN 1422-0067
J9 INT J MOL SCI
JI Int. J. Mol. Sci.
PD FEB 1
PY 2019
VL 20
IS 3
AR 660
DI 10.3390/ijms20030660
PG 15
WC Biochemistry & Molecular Biology; Chemistry, Multidisciplinary
SC Biochemistry & Molecular Biology; Chemistry
GA HQ4WR
UT WOS:000462412500204
PM 30717444
OA DOAJ Gold, Green Published
DA 2021-05-03
ER

PT J
AU Kasikova, L
   Hensler, M
   Truxova, I
   Skapa, P
   Laco, J
   Belicova, L
   Praznovec, I
   Vosahlikova, S
   Halaska, MJ
   Brtnicky, T
   Rob, L
   Presl, J
   Kostun, J
   Cremer, I
   Ryska, A
   Kroemer, G
   Galluzzi, L
   Spisek, R
   Fucikova, J
AF Kasikova, Lenka
   Hensler, Michal
   Truxova, Iva
   Skapa, Petr
   Laco, Jan
   Belicova, Lucie
   Praznovec, Ivan
   Vosahlikova, Sarka
   Halaska, Michael J.
   Brtnicky, Tomas
   Rob, Lukas
   Presl, Jiri
   Kostun, Jan
   Cremer, Isabelle
   Ryska, Ales
   Kroemer, Guido
   Galluzzi, Lorenzo
   Spisek, Radek
   Fucikova, Jitka
TI Calreticulin exposure correlates with robust adaptive antitumor immunity
   and favorable prognosis in ovarian carcinoma patients
SO JOURNAL FOR IMMUNOTHERAPY OF CANCER
LA English
DT Article
DE B cells; Cancer immunotherapy; CD20; DC-LAMP; Dendritic cells;
   Immunogenic cell death
ID TERTIARY LYMPHOID STRUCTURES; IMMUNOGENIC CELL-DEATH; DYING CELLS;
   T-CELLS; CANCER; CONTEXTURE; EXPRESSION; TUMORS; CLASSIFICATION;
   PHENOTYPE
AB BackgroundAdjuvanticity, which is the ability of neoplastic cells to deliver danger signals, is critical for the host immune system to mount spontaneous and therapy-driven anticancer immune responses. One of such signals, i.e., the exposure of calreticulin (CALR) on the membrane of malignant cells experiencing endoplasmic reticulum (ER) stress, is well known for its role in the activation of immune responses to dying cancer cells. However, the potential impact of CALR on the immune contexture of primary and metastatic high-grade serous carcinomas (HGSCs) and its prognostic value for patients with HGSC remains unclear.MethodWe harnessed a retrospective cohort of primary (no=152) and metastatic (no=74) tumor samples from HGSC patients to investigate the CALR expression in relation with prognosis and function orientation of the tumor microenvironment. IHC data were complemented with transcriptomic and functional studies on second prospective cohort of freshly resected HGSC samples. In silico analysis of publicly available RNA expression data from 302 HGSC samples was used as a confirmatory approach.ResultsWe demonstrate that CALR exposure on the surface of primary and metastatic HGSC cells is driven by a chemotherapy-independent ER stress response and culminates with the establishment of a local immune contexture characterized by T(H)1 polarization and cytotoxic activity that enables superior clinical benefits.ConclusionsOur data indicate that CALR levels in primary and metastatic HGSC samples have robust prognostic value linked to the activation of clinically-relevant innate and adaptive anticancer immune responses.
C1 [Kasikova, Lenka; Truxova, Iva; Spisek, Radek; Fucikova, Jitka] Charles Univ Prague, Fac Med 2, Dept Immunol, V Uvalu 84, Prague 15000 5, Czech Republic.
   [Kasikova, Lenka; Truxova, Iva; Skapa, Petr; Brtnicky, Tomas; Spisek, Radek; Fucikova, Jitka] Univ Hosp Motol, V Uvalu 84, Prague 15000 5, Czech Republic.
   [Kasikova, Lenka; Hensler, Michal; Truxova, Iva; Belicova, Lucie; Vosahlikova, Sarka; Spisek, Radek; Fucikova, Jitka] Sotio, Prague, Czech Republic.
   [Skapa, Petr] Charles Univ Prague, Fac Med 2, Dept Pathol & Mol Med, Prague, Czech Republic.
   [Laco, Jan; Ryska, Ales] Charles Univ Prague, Fac Med, Fingerland Dept Pathol, Hradec Kralove, Czech Republic.
   [Laco, Jan; Praznovec, Ivan; Ryska, Ales] Univ Hosp, Hradec Kralove, Czech Republic.
   [Praznovec, Ivan] Charles Univ Prague, Fac Med, Dept Gynecol & Obstet, Hradec Kralove, Czech Republic.
   [Halaska, Michael J.; Rob, Lukas] Charles Univ Prague, Fac Med 3, Dept Gynecol & Obstet, Prague, Czech Republic.
   [Halaska, Michael J.; Rob, Lukas] Univ Hosp Kralovske Vinohrady, Prague, Czech Republic.
   [Brtnicky, Tomas] Charles Univ Prague, Fac Med 2, Dept Gynecol & Obstet, Prague, Czech Republic.
   [Presl, Jiri; Kostun, Jan] Fac Med, Dept Gynecol & Obstet, Plzen, Czech Republic.
   [Presl, Jiri; Kostun, Jan] Univ Hosp Plzen, Plzen, Czech Republic.
   [Cremer, Isabelle] Ctr Rech Cordeliers, U1138, INSERM, Inflammat Complement & Canc, Paris, France.
   [Cremer, Isabelle] Sorbonne Univ, Paris, France.
   [Cremer, Isabelle; Kroemer, Guido; Galluzzi, Lorenzo] Univ Paris 05, Paris, France.
   [Kroemer, Guido] Inst Gustave Roussy, Metabol & Cell Biol Platforms, Villejuif, France.
   [Kroemer, Guido] Hop Europeen Georges Pompidou, AP HP, Pole Biol, Paris, France.
   [Kroemer, Guido] Chinese Acad Sci, Suzhou Inst Syst Biol, Suzhou, Peoples R China.
   [Kroemer, Guido] Karolinska Univ Hosp, Karolinska Inst, Dept Womens & Childrens Hlth, Stockholm, Sweden.
   [Galluzzi, Lorenzo] Weill Cornell Med Coll, Dept Radiat Oncol, New York, NY USA.
   [Galluzzi, Lorenzo] Sandra & Edward Meyer Canc Ctr, New York, NY USA.
   [Galluzzi, Lorenzo] Yale Sch Med, Dept Dermatol, New Haven, CT USA.
RP Fucikova, J (corresponding author), Charles Univ Prague, Fac Med 2, Dept Immunol, V Uvalu 84, Prague 15000 5, Czech Republic.; Fucikova, J (corresponding author), Univ Hosp Motol, V Uvalu 84, Prague 15000 5, Czech Republic.; Fucikova, J (corresponding author), Sotio, Prague, Czech Republic.
EM fucikova@sotio.com
RI Kroemer, Guido/AAY-9859-2020; Galluzzi, Lorenzo/AAG-6432-2019; KROEMER,
   Guido/B-4263-2013; Galluzzi, Lorenzo/AAH-3286-2021; Galluzzi,
   Lorenzo/AAG-6294-2019
OI KROEMER, Guido/0000-0002-9334-4405; 
FU Sotio, Prague, Czech Republic; project BBMRI-CZ [LM2015089]; European
   Regional Development Fund-Project BBMRI-CZ.: Biobank network - a
   versatile platform for research on the etiopathogenesis of diseases
   [EF16 013/0001674]; Breakthrough Level 2 grant from the US Department of
   Defense (DoD), Breast Cancer Research Program (BRCP) [BC180476P1]; Dept.
   of Radiation Oncology at Weill Cornell Medicine (New York, US); Lytix
   (Oslo, Norway); Phosplatin (New York, US);  [PROGRES Q40/11];  [PROGRES
   28]
FX This study was supported by Sotio, Prague, Czech Republic; by the
   program PROGRES Q40/11 and PROGRES 28 (Oncology), by the project
   BBMRI-CZ LM2015089 and by the European Regional Development Fund-Project
   BBMRI-CZ.: Biobank network - a versatile platform for research on the
   etiopathogenesis of diseases, No: EF16 013/0001674. LG is supported by a
   Breakthrough Level 2 grant from the US Department of Defense (DoD),
   Breast Cancer Research Program (BRCP) (#BC180476P1), by a startup grant
   from the Dept. of Radiation Oncology at Weill Cornell Medicine (New
   York, US), by industrial collaborations with Lytix (Oslo, Norway) and
   Phosplatin (New York, US), and by donations from Phosplatin (New York,
   US), the Luke Heller TECPR2 Foundation (Boston, US) and Sotio a.s.
   (Prague, Czech Republic).
CR Becht E, 2016, GENOME BIOL, V17, DOI 10.1186/s13059-016-1070-5
   Becht E, 2016, CURR OPIN IMMUNOL, V39, P7, DOI 10.1016/j.coi.2015.11.009
   Bettigole SE, 2015, ANNU REV IMMUNOL, V33, P107, DOI 10.1146/annurev-immunol-032414-112116
   Bezu L, 2015, FRONT IMMUNOL, V6, DOI 10.3389/fimmu.2015.00187
   Bindea G, 2009, BIOINFORMATICS, V25, P1091, DOI 10.1093/bioinformatics/btp101
   Chen DS, 2017, NATURE, V541, P321, DOI 10.1038/nature21349
   Fridman WH, 2012, NAT REV CANCER, V12, P298, DOI 10.1038/nrc3245
   Fucikova J, 2019, ONCOIMMUNOL
   Fucikova J, 2016, BLOOD, V128, P3113, DOI [10.1182/blood-2016-08-731737, 10.1182/blood-2016-08731737]
   Fucikova J, 2016, CANCER RES, V76, P1746, DOI 10.1158/0008-5472.CAN-15-1142
   Fucikova J, 2015, FRONT IMMUNOL, V6, DOI 10.3389/fimmu.2015.00402
   Galluzzi L, 2018, NAT REV MOL CELL BIO, V19, P731, DOI 10.1038/s41580-018-0068-0
   Galluzzi L, 2017, NAT REV IMMUNOL, V17, P97, DOI 10.1038/nri.2016.107
   Gardai SJ, 2005, CELL, V123, P321, DOI 10.1016/j.cell.2005.08.032
   Germain C, 2014, AM J RESP CRIT CARE, V189, P832, DOI 10.1164/rccm.201309-1611OC
   Goc J, 2014, CANCER RES, V74, P705, DOI 10.1158/0008-5472.CAN-13-1342
   Gu ZG, 2016, BIOINFORMATICS, V32, P2847, DOI 10.1093/bioinformatics/btw313
   Hetz C, 2018, MOL CELL, V69, P169, DOI 10.1016/j.molcel.2017.06.017
   Hsu WM, 2005, ANN ONCOL, V16, P314, DOI 10.1093/annonc/mdi062
   Krysko DV, 2012, NAT REV CANCER, V12, P860, DOI 10.1038/nrc3380
   Lopez-Soto A, 2017, CANCER CELL, V32, P135, DOI 10.1016/j.ccell.2017.06.009
   Martins I, 2010, ANN NY ACAD SCI, V1209, P77, DOI 10.1111/j.1749-6632.2010.05740.x
   Matsukuma S, 2016, CANCER SCI, V107, P1599, DOI 10.1111/cas.13061
   Meinhold-Heerlein I, 2016, ARCH GYNECOL OBSTET, V293, P695, DOI 10.1007/s00404-016-4035-8
   Muth C, 2016, STRAHLENTHER ONKOL, V192, P146, DOI 10.1007/s00066-015-0926-z
   Nielsen JS, 2012, CLIN CANCER RES, V18, P3281, DOI 10.1158/1078-0432.CCR-12-0234
   O'Sullivan B, 2017, LANCET ONCOL, V18, P849, DOI 10.1016/S1470-2045(17)30438-2
   Panaretakis T, 2009, EMBO J, V28, P578, DOI 10.1038/emboj.2009.1
   Peng RQ, 2010, WORLD J GASTROENTERO, V16, P2428, DOI 10.3748/wjg.v16.i19.2428
   Platonova S, 2011, CANCER RES, V71, P5412, DOI 10.1158/0008-5472.CAN-10-4179
   Pol J, 2015, ONCOIMMUNOLOGY, V4, DOI 10.1080/2162402X.2015.1008866
   Ray-Coquard I, 2018, ANN ONCOL, V29, P1, DOI 10.1093/annonc/mdy001
   Ritchie ME, 2015, NUCLEIC ACIDS RES, V43, DOI 10.1093/nar/gkv007
   Schumacher TN, 2015, SCIENCE, V348, P69, DOI 10.1126/science.aaa4971
   Stoll G, 2016, ONCOIMMUNOLOGY, V5, DOI 10.1080/2162402X.2016.1177692
   Torre LA, 2018, CA-CANCER J CLIN, V68, P284, DOI 10.3322/caac.21456
   Truxova I, 2019, HAEMATOLOGICA
   Truxova I, 2018, J IMMUNOTHER CANCER, V6, DOI 10.1186/s40425-018-0446-3
   Vacchelli E, 2013, ONCOIMMUNOLOGY, V2, DOI 10.4161/onci.25771
   Vitale I, 2019, TRENDS CELL BIOL, V29, P396, DOI 10.1016/j.tcb.2019.01.003
   Wemeau M, 2010, CELL DEATH DIS, V1, DOI 10.1038/cddis.2010.82
   Yatim N, 2017, NAT REV IMMUNOL, V17, P262, DOI 10.1038/nri.2017.9
NR 42
TC 17
Z9 17
U1 2
U2 7
PU BMC
PI LONDON
PA CAMPUS, 4 CRINAN ST, LONDON N1 9XW, ENGLAND
SN 2051-1426
J9 J IMMUNOTHER CANCER
JI J. Immunother. Cancer
PD NOV 20
PY 2019
VL 7
IS 1
DI 10.1186/s40425-019-0781-z
PG 12
WC Oncology; Immunology
SC Oncology; Immunology
GA JT9WJ
UT WOS:000501331700001
PM 31747968
OA DOAJ Gold, Green Published
DA 2021-05-03
ER

PT J
AU Qian, DW
   Liu, HL
   Wang, XM
   Ge, J
   Luo, S
   Patz, EF
   Moorman, PG
   Su, L
   Shen, SP
   Christiani, DC
   Wei, QY
AF Qian, Danwen
   Liu, Hongliang
   Wang, Xiaomeng
   Ge, Jie
   Luo, Sheng
   Patz, Edward F., Jr.
   Moorman, Patricia G.
   Su, Li
   Shen, Sipeng
   Christiani, David C.
   Wei, Qingyi
TI Potentially functional genetic variants in the complement-related
   immunity gene-set are associated with non-small cell lung cancer
   survival
SO INTERNATIONAL JOURNAL OF CANCER
LA English
DT Article
DE non-small cell lung cancer; complement pathway; genome-wide association
   study; single-nucleotide polymorphism; overall survival
ID VON-WILLEBRAND-FACTOR; SINGLE NUCLEOTIDE POLYMORPHISMS; RANDOMIZED
   PROSTATE; FACTOR-H; SUSCEPTIBILITY; IMMUNOTHERAPY; GENOTYPES; COFACTOR;
   DATABASE; FALSE
[truncated: 779,846 more chars]
