# Supplementary material for: Evolution of Immunotherapy for Ovarian Cancer from a Bird’s-Eye Perspective: A Text-Mining Analysis of Publication Trends and Topics
Source: Front Oncol. 2022 Feb 24;12:795129. doi: 10.3389/fonc.2022.795129 (PMC8907843; doi:10.3389/fonc.2022.795129)
Supplement: Supplementary file 1 [file DataSheet_1.zip › raw data/download2001u33pt1.txt]

PT J
AU Bownds, S
   Tong-On, P
   Rosenberg, SA
   Parkhurst, M
AF Bownds, S
   Tong-On, P
   Rosenberg, SA
   Parkhurst, M
TI Induction of tumor-reactive cytotoxic T-lymphocytes using a peptide from
   NY-ESO-1 modified at the carboxy-terminus to enhance HLA-A2.1 binding
   affinity and stability in solution
SO JOURNAL OF IMMUNOTHERAPY
LA English
DT Article
DE NY-ESO-1; cancer testis antigens; HLA-A2.1; cytotoxic T lymphocytes;
   epitope; immunotherapy
ID TESTIS ANTIGEN NY-ESO-1; CANCER-IMMUNOTHERAPY; IMMUNE-RESPONSE;
   EXPRESSION; MELANOMA; IDENTIFICATION; RESIDUES
AB NY-ESO-1 is an attractive candidate tumor antigen for the development of immunotherapies for a wide variety of cancers. It is expressed in multiple types of tumors, but its normal tissue distribution is predominantly limited to the testes and ovaries; furthermore, both humoral and cellular immune responses can be mounted against this protein. Three overlapping HLA-A2.1-restricted T-cell epitopes have been identified within NY-ESO-1. In this investigation, the authors evaluated the in vitro immunogenicity of these peptides. From 2 of 12 HLA-A2.1(+) patients with metastatic melanoma, peptide-reactive cytotoxic T-lymphocytes were generated using either NY-ESO-1:157-167 or NY-ESO-1:157-165 but not NY-ESO-1:155-163. Because NY-ESO-1:157-165 is a 9 amino acid peptide completely contained within NY-ESO-1:157-167, it seemed likely that this peptide was the minimal determinant, and thus it was selected fur continued study. An amino acid substitution of C to V was introduced into NY-ESO-1:157-165 at P9 to attempt to improve its immunogenicity by enhancing its binding affinity to HLA-A2.1 and increasing its stability in solution, because the C residue is readily oxidized, leading to dimerization of the peptide. From 5 of 20 HLA-A2.1(+) patients with metastatic melanoma, NY-ESO-I:157-165(165V) stimulated cytotoxic T-lymphocytes in vitro, which recognized peptide-pulsed target cells and HLA-A2.1(+) NY-ESO-1(+) turner cells, suggesting that this peptide may be clinically valuable for the treatment of patients with NY-ESO-1(+) tumors.
C1 NCI, NIH, Surg Branch, Bethesda, MD 20892 USA.
RP Parkhurst, M (corresponding author), NCI, NIH, Surg Branch, Bldg 10,Room 2B42,900 Rockville Pike, Bethesda, MD 20892 USA.
EM Maria_Parkhurst@nih.gov
CR Chen JL, 2000, J IMMUNOL, V165, P948, DOI 10.4049/jimmunol.165.2.948
   Chen YT, 1999, CANCER J SCI AM, V5, P16
   Chen YT, 1997, P NATL ACAD SCI USA, V94, P1914, DOI 10.1073/pnas.94.5.1914
   Clay TM, 1999, J IMMUNOL, V162, P1749
   Jager E, 1998, J EXP MED, V187, P265, DOI 10.1084/jem.187.2.265
   Jager E, 2000, P NATL ACAD SCI USA, V97, P4760, DOI 10.1073/pnas.97.9.4760
   Jager E, 1999, INT J CANCER, V84, P506, DOI 10.1002/(SICI)1097-0215(19991022)84:5<506::AID-IJC10>3.0.CO;2-6
   Jager E, 2000, J EXP MED, V191, P625, DOI 10.1084/jem.191.4.625
   Nishimura MI, 1999, CANCER RES, V59, P6230
   Parkhurst MR, 1996, J IMMUNOL, V157, P2539
   Parkhurst MR, 1998, CANCER RES, V58, P4895
   RAMMENSEE HG, 1995, IMMUNOGENETICS, V41, P178, DOI 10.1007/BF00172063
   Rosenberg SA, 1998, NAT MED, V4, P321, DOI 10.1038/nm0398-321
   Rosenberg SA, 1996, ADV CANCER RES, V70, P145, DOI 10.1016/S0065-230X(08)60874-X
   RUPPERT J, 1993, CELL, V74, P929, DOI 10.1016/0092-8674(93)90472-3
   SALTER RD, 1985, IMMUNOGENETICS, V21, P235, DOI 10.1007/BF00375376
   Soling A, 1999, ANTICANCER RES, V19, P2205
   Stockert E, 1998, J EXP MED, V187, P1349, DOI 10.1084/jem.187.8.1349
   TOPALIAN SL, 1989, J IMMUNOL, V142, P3714
   Wang RF, 1998, CANCER RES, V58, P3519
   Wang RF, 1998, J IMMUNOL, V161, P3596
   Zeng G, 2000, J IMMUNOL, V165, P1153, DOI 10.4049/jimmunol.165.2.1153
NR 22
TC 39
Z9 39
U1 0
U2 3
PU LIPPINCOTT WILLIAMS & WILKINS
PI PHILADELPHIA
PA TWO COMMERCE SQ, 2001 MARKET ST, PHILADELPHIA, PA 19103 USA
SN 1524-9557
EI 1537-4513
J9 J IMMUNOTHER
JI J. Immunother.
PD JAN-FEB
PY 2001
VL 24
IS 1
BP 1
EP 9
DI 10.1097/00002371-200101000-00001
PG 9
WC Oncology; Immunology; Medicine, Research & Experimental
SC Oncology; Immunology; Research & Experimental Medicine
GA 394AE
UT WOS:000166501200001
PM 11211143
DA 2021-05-03
ER

PT J
AU Brem, H
   Gabikian, P
AF Brem, H
   Gabikian, P
TI Biodegradable polymer implants to treat brain tumors
SO JOURNAL OF CONTROLLED RELEASE
LA English
DT Article; Proceedings Paper
CT International Symposium on Tumor Targeted Delivery Systems
CY SEP 25-27, 2000
CL BETHESDA, MARYLAND
SP NCI, Controlled Release Soc
DE brain tumor; glioma; local drug delivery; implantable polymer; BCNU
ID INTERSTITIAL CHEMOTHERAPY; RECURRENT GLIOMAS; ALKYLATING-AGENTS;
   PROLONGS SURVIVAL; MALIGNANT GLIOMA; LOCAL-DELIVERY; MICROSPHERES;
   O-6-BENZYLGUANINE; IMMUNOTHERAPY; CARMUSTINE
AB We have developed a systematic approach for the discovery and evaluation of local treatment strategies for brain tumors using polymers. We demonstrated the feasibility of polymer-mediated drug delivery by using the standard chemotherapeutic agent 1,3-bis(2-chloroethyl)-1-nitrosourea (BCNU) and showed that local treatment of gliomas by this method is effective in animal models of intracranial tumors. This led to clinical trials for glioma patients, and subsequent approval of Gliadel (TM) [(3.8% BCNU): p(CPP:SA)] by the FDA and other worldwide regulatory agencies. Twenty-two additional clinical trials are currently underway evaluating other issues related to the BCNU polymer, such as dosage, combination with systemic treatments, and combination with various forms of radiation and resistance modifiers. These trials are a result of laboratory investigations using brain tumor models based on these models, other research groups have initiated clinical trials with novel combinations of different drugs and new polymers for both intracranial tumors (5-fluorouracil delivered via poly(D-L lactide-co-glycolide) polymer) and for tumors outside the brain (paclitaxel in PPE microspheres for ovarian cancer). Since only 1/3 of patients with glioblastoma multiforme (GBM) are sensitive to BCNU, the need to search for additional drugs continues. Although we are attacking major resistance mechanisms, there still will be tumors that do not respond to BCNU therapy but are sensitive to agents with different mechanisms of action, such as taxanes, camptothecin, platinum drugs, and antiangiogenic agents. Thus. it is necessary to explore multiple single agents and ultimately to combine the most effective agents for the clinical treatment of GBM, Furthermore, multimodal approaches combining radiotherapy with microsphere delivery of cytokines and antiangiogenic agents have demonstrated encouraging results. (C) 2001 Elsevier Science B.V. All rights reserved.
C1 Johns Hopkins Univ, Sch Med, Dept Neurol Surg, Baltimore, MD 21205 USA.
RP Brem, H (corresponding author), Johns Hopkins Univ, Sch Med, Dept Neurol Surg, 725 N Wolfe St, Baltimore, MD 21205 USA.
CR Benoit JP, 2000, J CONTROL RELEASE, V65, P285, DOI 10.1016/S0168-3659(99)00250-3
   BLACK PM, 1991, NEW ENGL J MED, V324, P1555, DOI 10.1056/NEJM199105303242205
   BLACK PM, 1991, NEW ENGL J MED, V324, P1471, DOI 10.1056/NEJM199105233242105
   Brem H, 1995, J NEURO-ONCOL, V26, P111, DOI 10.1007/BF01060217
   BREM H, 1991, J NEUROSURG, V74, P441, DOI 10.3171/jns.1991.74.3.0441
   BREM H, 1995, LANCET, V345, P1008, DOI 10.1016/S0140-6736(95)90755-6
   DOLAN ME, 1991, CANCER RES, V51, P3367
   Egilmez NK, 1998, CANCER IMMUNOL IMMUN, V46, P21, DOI 10.1007/s002620050455
   Esteller M, 2000, NEW ENGL J MED, V343, P1350, DOI 10.1056/NEJM200011093431901
   Ewend MG, 1996, CANCER RES, V56, P5217
   Ewend MG, 1998, NEUROSURGERY, V43, P1185, DOI 10.1097/00006123-199811000-00093
   EWEND MG, 2000, NEURO-ONCOLOGY, V2, P260
   Friedman HS, 1998, J CLIN ONCOL, V16, P3570, DOI 10.1200/JCO.1998.16.11.3570
   FRIEDMAN HS, 1992, J NATL CANCER I, V84, P1926, DOI 10.1093/jnci/84.24.1926
   KORNBLITH PL, 1988, J NEUROSURG, V68, P1, DOI 10.3171/jns.1988.68.1.0001
   LAURENCIN CT, 1993, J ORTHOPAED RES, V11, P256, DOI 10.1002/jor.1100110213
   MCRAE A, 1992, MOL CHEM NEUROPATHOL, V16, P123, DOI 10.1007/BF03159965
   ODA Y, 1998, NO SHINKEI GEKA, V16, P965
   OLIVI A, 1998, AM SOC CLIN ONC LOS
   Rhines LD, 2000, CANCER RES, V60, P6307
   Sampath P, 1999, CANCER RES, V59, P2107
   SILBER JR, 1993, CANCER RES, V53, P3416
   Sipos EP, 1997, CANCER CHEMOTH PHARM, V39, P383, DOI 10.1007/s002800050588
   TAMARGO RJ, 1991, J NEUROSURG, V74, P956, DOI 10.3171/jns.1991.74.6.0956
   TAMARGO RJ, 1991, CANCER RES, V51, P672
   Thompson RC, 1996, J IMMUNOTHER, V19, P405, DOI 10.1097/00002371-199611000-00004
   Valtonen S, 1997, NEUROSURGERY, V41, P44, DOI 10.1097/00006123-199707000-00011
   WALTER KA, 1994, CANCER RES, V54, P2207
   WESTPHAL M, 2000, NEURO-ONCOLOGY, V2, P301
   WIESTLER O, 1984, CARCINOGENESIS, V5, P121, DOI 10.1093/carcin/5.1.121
NR 30
TC 145
Z9 150
U1 2
U2 36
PU ELSEVIER SCIENCE BV
PI AMSTERDAM
PA PO BOX 211, 1000 AE AMSTERDAM, NETHERLANDS
SN 0168-3659
J9 J CONTROL RELEASE
JI J. Control. Release
PD JUL 6
PY 2001
VL 74
IS 1-3
BP 63
EP 67
DI 10.1016/S0168-3659(01)00311-X
PG 5
WC Chemistry, Multidisciplinary; Pharmacology & Pharmacy
SC Chemistry; Pharmacology & Pharmacy
GA 465RK
UT WOS:000170603600007
PM 11489483
DA 2021-05-03
ER

PT J
AU Zylberberg, B
   Dormont, D
   Janklewicz, S
   Bretel, JJ
   Poncelet, C
   Guillet, JL
   Madelenat, P
AF Zylberberg, B
   Dormont, D
   Janklewicz, S
   Bretel, JJ
   Poncelet, C
   Guillet, JL
   Madelenat, P
TI Response to neo-adjuvant intraperitoneal and intravenous
   immunochemotherapy followed by interval secondary cytoreduction in stage
   IIIc ovarian cancer
SO EUROPEAN JOURNAL OF GYNAECOLOGICAL ONCOLOGY
LA English
DT Article
DE ovarian cancer; stage IIIc; intraperitoneal neoadjuvant chemotherapy;
   immunotherapy
ID COMBINATION CHEMOTHERAPY; CARCINOMA PATIENTS; RANDOMIZED TRIAL;
   CISPLATIN; SURGERY; CYCLOPHOSPHAMIDE; DEBULKING; SURVIVAL; DISEASE;
   THERAPY
AB Design: The aim of this study was to determine the effect of intraperitoneal lip) neo-adjuvant immunochemotherapy, followed by secondary interval cytoreduction in bulky ovarian carcinoma, considered inoperable at first exploratory laparotomy.
   Patients and Methods: From 1980 to 1996. 13 naive patients with stage IIIc ovarian cancer underwent an initial laparotomy. Cytoreduction was judged too dangerous in these patients due to the large bulk of the tumor and the extent of peritoneal carcinomatosis. Simple biopsies were performed. The patients received an intraperitoneal cisplatin-based protocol monthly plus immunotherapy (DGZ). The interval secondary cytoreduction was started either when the patients seemed to be in complete remission or after a minimum of 4 courses of chemotherapy if the patients' results were stagnant or deteriorated. Immunochemotherapy was then resumed for a total of up to 10 courses.
   Results: At secondary cytoreduction. six patients were in complete remission as demonstrated histologically and cytologically. Seven patients were in incomplete remission. In six. debulking was completed without visceral resection. The seventh patient still had nodules more than 2 cm in diameter. Median overall survival was 57 months (range: 6-165).
   Conclusion: Intraperitoneal immunochemotherapy was effective in bulky tumors, making optimal secondary cytoreduction possible in almost all cases.
C1 Bichat Hosp, F-75018 Paris, France.
   CEA, EPHE, CRSSA, Neurovirol Serv, F-92265 Fontenay Aux Roses, France.
   CHI Robert Ballanger, F-93402 Aulnay Sous Bois, France.
RP Zylberberg, B (corresponding author), 94 Rue Haxo, F-75020 Paris, France.
CR Alberts DS, 1996, NEW ENGL J MED, V335, P1950, DOI 10.1056/NEJM199612263352603
   ANSQUER Y, 1999, INT J GYNECOLOGIC S1, V9
   CASCINU S, 1994, REG CANC TREAT, V1, P47
   DELORME L, 1993, CR SOC BIOL, V116, P477
   DODIN A, 1992, CR SOC BIOL, V186, P394
   GOLDIE JH, 1979, CANCER TREAT REP, V63, P1727
   HACKER NF, 1993, ANN ONCOL, V4, P17
   HACKER NF, 1989, BAILLIERE CLIN OB GY, V3, P49, DOI 10.1016/S0950-3552(89)80041-0
   HOWELL S, 1980, CANC TREAT REP, V64, P616
   HOWELL SB, 1987, J CLIN ONCOL, V5, P1607, DOI 10.1200/JCO.1987.5.10.1607
   LUCAS WE, 1989, J CLIN ONCOL, V8, P137
   MARKMAN M, 1986, CANCER TREAT REV, V13, P219, DOI 10.1016/0305-7372(86)90007-1
   MARKMAN M, 1992, J CLIN ONCOL, V10, P1479, DOI 10.1200/JCO.1992.10.9.1479
   MARKMAN M, 1991, J CLIN ONCOL, V9, P1801, DOI 10.1200/JCO.1991.9.10.1801
   Markman M, 1998, SEMIN ONCOL, V25, P356
   MENCZER J, 1986, GYNECOL ONCOL, V24, P149, DOI 10.1016/0090-8258(86)90021-1
   NEIJT JP, 1987, J CLIN ONCOL, V5, P1157, DOI 10.1200/JCO.1987.5.8.1157
   OMURA GA, 1989, J CLIN ONCOL, V7, P457, DOI 10.1200/JCO.1989.7.4.457
   OZOLS RF, 1991, SEMIN ONCOL, V18, P222
   OZOLS RF, 1990, SEMIN SURG ONCOL, V6, P328, DOI 10.1002/ssu.2980060607
   OZOLS RF, 1993, B CANC, V80, P1
   PICART MJ, 1985, SEMIN ONCOL S4, V12, P90
   THIGPEN JT, 1989, SEMIN ONCOL, V16, P58
   THIGPEN JT, 1993, ANN ONCOL, V4, P35
   VANDERBURG MEL, 1995, NEW ENGL J MED, V332, P629, DOI 10.1056/NEJM199503093321002
   Vergote I, 1998, GYNECOL ONCOL, V71, P431, DOI 10.1006/gyno.1998.5213
   Zylberberg B, 1996, EUR J OBSTET GYN R B, V66, P57, DOI 10.1016/0301-2115(96)02386-X
   ZYLBERBERG B, 1986, OBSTET BIOL REPROD, V15, P671
NR 28
TC 9
Z9 9
U1 0
U2 0
PU I R O G CANADA, INC
PI MONTREAL
PA 4900 COTE ST-LUC, APT#212, MONTREAL, QUEBEC H3W 2H3, CANADA
SN 0392-2936
J9 EUR J GYNAECOL ONCOL
JI Eur. J. Gynaecol. Oncol.
PY 2001
VL 22
IS 1
BP 40
EP 45
PG 6
WC Oncology; Obstetrics & Gynecology
SC Oncology; Obstetrics & Gynecology
GA 415BK
UT WOS:000167700500009
PM 11321492
DA 2021-05-03
ER

PT J
AU Pecher, G
   Spahn, G
   Schirrmann, T
   Kulbe, H
   Ziegner, M
   Schenk, JA
   Sandig, V
AF Pecher, G
   Spahn, G
   Schirrmann, T
   Kulbe, H
   Ziegner, M
   Schenk, JA
   Sandig, V
TI Mucin gene (MUC1) transfer into human dendritic cells by cationic
   liposomes and recombinant adenovirus
SO ANTICANCER RESEARCH
LA English
DT Article
DE mucin (MUC1); cationic liposomes; dendritic cells; gene transfer;
   adenovirus
ID ANTIGEN MUCIN; HUMAN BLOOD; IMMUNITY; VACCINATION; EXPRESS;
   ADENOCARCINOMA; LYMPHOCYTES; GENERATION; INDUCTION; DELIVERY
AB Background: Dendritic cells (DC) as antigen presenting cells play an important role in immunotherapy of cancer. Mucin, encoded by the gene MUC1, is a human tumor antigen expressed in breast, pancreatic and ovarian cancers. Therefore, MUC1-transfected DC would be an attractive tool in constructing cancer vaccines. Materials and Methods: Using two different cationic liposome preparations and, for comparison, a recombinant adenovirus expressing mucin, we tested the efficiency of mucin gene transfer into DC by flow cytometry. We investigated if these transfected DC were able to specifically stimulate autologous peripheral blood lymphocytes (PBL) from healthy donors. Results: Flow cytometry revealed that 5-20% of DC transfected with liposomes Lipofectin (R) and 20-40% of DC transduced with adenovirus expressed the relevant mucin epitopes. The expression of mucin on DC was similar to the expression of mucin found on carcinoma cells. After antigen uptake, DC specifically stimulated autologous PBL. Conclusion: We have shown that cationic liposomal gene transfer into human DC was feasible. We could obtain antigen specific stimulation of PBL at a similar rate as with adenoviral MUC1-transduced DC.
C1 Max Delbruck Ctr Mol Med, D-13092 Berlin, Germany.
   Humboldt Univ, Charite, AG Mol Gene & Immunotherapy, D-10115 Berlin, Germany.
   Humboldt Univ, Robert Rossle Klin, Dept Hematol Oncol & Tumorimmunol, D-13125 Berlin, Germany.
   Univ Potsdam, Dept Biotechnol, D-14476 Golm, Germany.
   Max Planck Gesell, AG, MDC, D-10392 Berlin, Germany.
RP Pecher, G (corresponding author), Max Delbruck Ctr Mol Med, Robert Rossle Str 10, D-13092 Berlin, Germany.
RI Schenk, Joerg/C-4878-2009
OI Schenk, Jorg/0000-0003-1169-8582; Pecher, Gabriele/0000-0003-0779-1493
CR Aicher A, 1997, EXP HEMATOL, V25, P39
   ALIJAGIC S, 1995, EUR J IMMUNOL, V25, P3100, DOI 10.1002/eji.1830251117
   Banchereau J, 1998, NATURE, V392, P245, DOI 10.1038/32588
   Butterfield LH, 1998, J IMMUNOL, V161, P5607
   Celluzzi CM, 1996, J EXP MED, V183, P283, DOI 10.1084/jem.183.1.283
   Christ M, 1997, IMMUNOL LETT, V57, P19, DOI 10.1016/S0165-2478(97)00049-7
   De Bruijn MLH, 1998, CANCER RES, V58, P724
   Diebold SS, 1999, J BIOL CHEM, V274, P19087, DOI 10.1074/jbc.274.27.19087
   Dietz AB, 1998, BLOOD, V91, P392, DOI 10.1182/blood.V91.2.392.392_392_398
   FINN OJ, 1995, IMMUNOL REV, V145, P61, DOI 10.1111/j.1600-065X.1995.tb00077.x
   Henderson RA, 1996, CANCER RES, V56, P3763
   Henderson RA, 1996, ADV IMMUNOL, V62, P217, DOI 10.1016/S0065-2776(08)60431-9
   JEROME KR, 1991, CANCER RES, V51, P2908
   Kaplan JM, 1999, J IMMUNOL, V163, P699
   KILGER E, 1997, J IMMUNOL, V159, P5211
   Kugler A, 2000, NAT MED, V6, P332, DOI 10.1038/73193
   Miles DW, 1999, PHARMACOL THERAPEUT, V82, P97, DOI 10.1016/S0163-7258(99)00003-0
   Nestle FO, 1998, NAT MED, V4, P328, DOI 10.1038/nm0398-328
   Nunes FA, 1999, HUM GENE THER, V10, P2515, DOI 10.1089/10430349950016852
   Pecher G, 1996, P NATL ACAD SCI USA, V93, P1699, DOI 10.1073/pnas.93.4.1699
   Romani N, 1996, J IMMUNOL METHODS, V196, P137, DOI 10.1016/0022-1759(96)00078-6
   Szabolcs P, 1997, BLOOD, V90, P2160
   Zheng L, 1999, AIDS RES HUM RETROV, V15, P1011, DOI 10.1089/088922299310520
   Zhong L, 1999, EUR J IMMUNOL, V29, P964, DOI 10.1002/(SICI)1521-4141(199903)29:03<964::AID-IMMU964>3.0.CO;2-P
   ZHOU LJ, 1995, J IMMUNOL, V154, P3821
NR 25
TC 22
Z9 29
U1 0
U2 1
PU INT INST ANTICANCER RESEARCH
PI ATHENS
PA EDITORIAL OFFICE 1ST KM KAPANDRITIOU-KALAMOU RD KAPANDRITI, PO BOX 22,
   ATHENS 19014, GREECE
SN 0250-7005
J9 ANTICANCER RES
JI Anticancer Res.
PD JUL-AUG
PY 2001
VL 21
IS 4A
BP 2591
EP 2596
PG 6
WC Oncology
SC Oncology
GA 489GY
UT WOS:000171984700048
PM 11724326
DA 2021-05-03
ER

PT J
AU Zhao, X
   Wei, YQ
   Peng, ZL
AF Zhao, X
   Wei, YQ
   Peng, ZL
TI Induction of T cell responses against autologous ovarian tumors with
   whole tumor cell lysate-pulsed dendritic cells
SO IMMUNOLOGICAL INVESTIGATIONS
LA English
DT Article
ID CARCINOMA CELLS; LYMPHOCYTES; IMMUNITY
AB The loading of dendritic cells (DCs) with whole tumor cell lysates may circumvent the Facts that few tumor-specific antigens have been identified in human solid tumors. The present study was designed to investigate whether ovarian cancer cells lysate-pulsed DCs activate T cell responses against autologous ovarian tumors. Incubation of T cells with autologous tumor cell lysate-pulsed DCs stimulated proliferation of autologous T cells. T cells primed by autologous tumor cell lysate-pulsed DCs showed significant killing activity against autologous tumor cells, which could be blocked by anti-MHC-class-I and anti-CD8 mAb. By contrast, T cells primed by autologous unpulsed DCs alone or tumor lysates alone failed to exhibit significant killing activity. In addition, T cells primed by DCs pulsed with allogeneic tumor cell lysates or with autologous normal cell lysate or by these cell lysates alone did not induce the increase in the autologous tumor killing activity. As additional controls, T cells stimulated with autologous tumor lysate-pulsed DCs express no increase in the lysis of autologous monocytes, allogeneic ovarian tumor cells and other cell lines including K562, Daudi and Molt-4. Furthermore, T cells stimulated with autologous tumor lysate-pulsed DCs could produce the considerable amounts of cytokines such as GM-CSF. TNF-alpha and IFN-gamma. The data in the present study suggest that whole tumor cell lysates-pulsed DCs could activate T cell responses against autologous ovarian tumor cells. and that these pulsed DCs may be used as a new approach for the specific immunotherapy of ovarian cancer patients.
C1 W China Univ Med Sci, Dept Obstet & Gynaecol, Univ Hosp 2, HuaXi Med Sch, Chengdu 610041, Sichuan, Peoples R China.
RP Zhao, X (corresponding author), W China Univ Med Sci, Dept Obstet & Gynaecol, Univ Hosp 2, HuaXi Med Sch, Ren Min Nan Rd,20, Chengdu 610041, Sichuan, Peoples R China.
EM yuquawei@mail.sc.cninfo.net
CR Banchereau J, 1998, NATURE, V392, P245, DOI 10.1038/32588
   Celluzzi CM, 1996, J EXP MED, V183, P283, DOI 10.1084/jem.183.1.283
   Fields RC, 1998, P NATL ACAD SCI USA, V95, P9482, DOI 10.1073/pnas.95.16.9482
   Fisk B, 1997, CANCER RES, V57, P87
   Gong JL, 2000, P NATL ACAD SCI USA, V97, P2715, DOI 10.1073/pnas.050587197
   Henderson RA, 1996, CANCER RES, V56, P3763
   Hsu FJ, 1996, NAT MED, V2, P52, DOI 10.1038/nm0196-52
   Mule J. J., 2000, Immunological Investigations, V29, P127, DOI 10.3109/08820130009062295
   Mule JJ, 2000, J CLIN INVEST, V105, P707, DOI 10.1172/JCI9591
   Neyns B, 1999, INT J CANCER, V82, P687
   Parkin DM, 1985, INT J CANCER, V54, P594, DOI DOI 10.1002/IJC.2910540413
   Rabinowich H, 1998, J CLIN INVEST, V101, P2579, DOI 10.1172/JCI1518
   UCHIDA A, 1994, INT CONGR SER, V1047, P447
   Wei YQ, 1996, CANCER RES, V56, P1104
   ZHAO X, 1995, IMMUNOL INVEST, V24, P607, DOI 10.3109/08820139509066861
NR 15
TC 29
Z9 30
U1 0
U2 2
PU TAYLOR & FRANCIS INC
PI PHILADELPHIA
PA 530 WALNUT STREET, STE 850, PHILADELPHIA, PA 19106 USA
SN 0882-0139
EI 1532-4311
J9 IMMUNOL INVEST
JI Immunol. Invest.
PY 2001
VL 30
IS 1
BP 33
EP 45
DI 10.1081/IMM-100103689
PG 13
WC Immunology
SC Immunology
GA 453RW
UT WOS:000169931100005
PM 11419910
DA 2021-05-03
ER

PT J
AU Ogata, S
   Ho, I
   Maklansky, J
   Chen, AL
   Werther, JL
   Reddish, M
   Longenecker, BM
   Sigurdson, E
   Iishi, S
   Zhang, JY
   Itzkowitz, SH
AF Ogata, S
   Ho, I
   Maklansky, J
   Chen, AL
   Werther, JL
   Reddish, M
   Longenecker, BM
   Sigurdson, E
   Iishi, S
   Zhang, JY
   Itzkowitz, SH
TI A rat model to study the role of STn antigen in colon cancer
SO GLYCOCONJUGATE JOURNAL
LA English
DT Article
DE sialyl-Tn; mucin; immunotherapy; colon cancer
ID SIALOSYL-TN ANTIGEN; ACTIVE SPECIFIC IMMUNOTHERAPY; TUMOR-ASSOCIATED
   GLYCOPROTEIN; CELLULAR IMMUNE-RESPONSE; HIGH-DOSE CHEMOTHERAPY;
   SIALYL-TN; OVARIAN-CANCER; ULCERATIVE-COLITIS; CARCINOMA CELLS;
   EXPRESSION
AB Expression of the mucin-associated sialyl-Tn (STn) antigen has been associated with a decreased survival in patients with colorectal, gastric, and ovarian cancer. To better understand the role of STn antigen in tumor biology, we developed STn(+) (called LP) and STn(-) (called LN) clonal cell lines from a parental metastatic rat colon carcinoma cell line (LMCR). Both derivative cell lines exhibited identical proliferation rates in vitro. LP cells strongly expressed STn antigen both in vitro and in vivo, and were poorly tumorigenic when given to syngeneic rats. LN cells did not express STn antigen in vitro, but as in vivo tumors these cells rapidly acquired STn expression, readily formed tumors, and were highly lethal. When rats were given an otherwise lethal inoculum of i.p. LN cells, pre-immunization with synthetic STn antigen conjugated to keyhole limpet hemocyanin (STn-KLH) resulted in a 60% survival rate. When LN cells were injected subcutaneously in the presence of STn-KLH-sensitized lymphocytes, tumor growth was decreased. Distribution of STn antigen in normal organs of host rats is quite similar to that of humans. This model mimics human disease and should facilitate studies of mucin-associated antigens in tumor biology and the development of immunotherapeutic agents based on mucin-related antigens.
C1 Mt Sinai Sch Med, GI Div, Dept Med, Gastrointestinal Res Lab, New York, NY 10029 USA.
   Fox Chase Canc Ctr, Dept Surg, Philadelphia, PA 19111 USA.
   Biomira Inc, Edmonton, AB, Canada.
RP Itzkowitz, SH (corresponding author), Mt Sinai Sch Med, GI Div, Dept Med, Gastrointestinal Res Lab, Box 1069,1 Gustave Levy Pl, New York, NY 10029 USA.
EM steven.itzkowitz@msnyuhealth.org
FU NCI NIH HHSUnited States Department of Health & Human ServicesNational
   Institutes of Health (NIH) - USANIH National Cancer Institute (NCI) [R01
   CA52491, CA81363] Funding Source: Medline; NATIONAL CANCER
   INSTITUTEUnited States Department of Health & Human ServicesNational
   Institutes of Health (NIH) - USANIH National Cancer Institute (NCI)
   [R01CA052491, R01CA081363] Funding Source: NIH RePORTER
CR Berry M, 1996, INVEST OPHTH VIS SCI, V37, P2559
   BLOTTIERE HM, 1992, INT J CANCER, V52, P609, DOI 10.1002/ijc.2910520420
   BRESALIER RS, 1991, J CLIN INVEST, V87, P1037, DOI 10.1172/JCI115063
   BRETSCHER PA, 1992, SCIENCE, V257, P539, DOI 10.1126/science.1636090
   Brockhausen I, 2001, BIOL CHEM, V382, P219
   CAIGNARD A, 1988, INT J CANCER, V42, P883, DOI 10.1002/ijc.2910420616
   CHO SH, 1994, CANCER RES, V54, P6302
   CHUN M, 1993, EUR J CANCER, V29, P1820
   FUNG PYS, 1990, CANCER RES, V50, P4308
   Hallouin F, 1999, GLYCOCONJUGATE J, V16, P681, DOI 10.1023/A:1007199124074
   HAND PH, 1985, CANCER RES, V45, P833
   HENNINGSSON CM, 1987, CANCER IMMUNOL IMMUN, V25, P231
   Holmberg LA, 2000, BONE MARROW TRANSPL, V25, P1233, DOI 10.1038/sj.bmt.1702430
   INOUE M, 1991, AM J CLIN PATHOL, V96, P711, DOI 10.1093/ajcp/96.6.711
   ISHII S, 1992, Proceedings of the American Association for Cancer Research Annual Meeting, V33, P63
   ITZKOWITZ S, 1991, GASTROENTEROLOGY, V100, P1691, DOI 10.1016/0016-5085(91)90671-7
   ITZKOWITZ SH, 1992, GUT, V33, P518, DOI 10.1136/gut.33.4.518
   ITZKOWITZ SH, 1989, CANCER RES, V49, P197
   ITZKOWITZ SH, 1990, CANCER-AM CANCER SOC, V66, P1960, DOI 10.1002/1097-0142(19901101)66:9<1960::AID-CNCR2820660919>3.0.CO;2-X
   IWATA H, 1993, ACTA PATHOL JAPON, V43, P646
   Karlen P, 1998, GASTROENTEROLOGY, V115, P1395, DOI 10.1016/S0016-5085(98)70018-6
   KOBAYASHI H, 1992, J CLIN ONCOL, V10, P95, DOI 10.1200/JCO.1992.10.1.95
   KUSHIMA R, 1993, INT J CANCER, V55, P904, DOI 10.1002/ijc.2910550605
   LEPENDU J, 1990, TRANSPLANT P, V22, P2551
   Livingston PO, 1997, CANCER IMMUNOL IMMUN, V45, P1, DOI 10.1007/s002620050394
   MacLean GD, 1996, J IMMUNOTHER, V19, P59, DOI 10.1097/00002371-199601000-00007
   MILES DW, 1994, BRIT J CANCER, V70, P1272, DOI 10.1038/bjc.1994.486
   OGATA S, 1994, CANCER RES, V54, P4036
   ORNTOFT TF, 1990, INT J CANCER, V45, P666, DOI 10.1002/ijc.2910450416
   Reddish MA, 1997, GLYCOCONJUGATE J, V14, P549, DOI 10.1023/A:1018576224062
   Sandmaier BM, 1999, J IMMUNOTHER, V22, P54, DOI 10.1097/00002371-199901000-00008
   SIDDIKI B, 1993, INT J CANCER, V54, P467, DOI 10.1002/ijc.2910540319
   SINGHAL A, 1991, CANCER RES, V51, P1406
   THOR A, 1986, CANCER RES, V46, P3118
   THOR A, 1989, INT J CANCER, V43, P810, DOI 10.1002/ijc.2910430512
   TOYOKUNI T, 1994, J AM CHEM SOC, V116, P395, DOI 10.1021/ja00080a055
   Werther JL, 1996, INT J CANCER, V69, P193, DOI 10.1002/(SICI)1097-0215(19960621)69:3<193::AID-IJC8>3.0.CO;2-V
   WERTHER JL, 1994, BRIT J CANCER, V69, P613, DOI 10.1038/bjc.1994.114
   Xiang J, 1996, CANCER BIOTHER RADIO, V11, P335
   YONEZAWA S, 1992, AM J CLIN PATHOL, V98, P167, DOI 10.1093/ajcp/98.2.167
NR 40
TC 4
Z9 4
U1 0
U2 0
PU SPRINGER
PI DORDRECHT
PA VAN GODEWIJCKSTRAAT 30, 3311 GZ DORDRECHT, NETHERLANDS
SN 0282-0080
EI 1573-4986
J9 GLYCOCONJUGATE J
JI Glycoconjugate J.
PD NOV-DEC
PY 2001
VL 18
IS 11-12
BP 871
EP 882
DI 10.1023/A:1022248408857
PG 12
WC Biochemistry & Molecular Biology
SC Biochemistry & Molecular Biology
GA 641JQ
UT WOS:000180742000007
PM 12820721
DA 2021-05-03
ER

PT J
AU Scardino, A
   Alves, P
   Gross, DA
   Tourdot, S
   Graff-Dubois, S
   Angevin, E
   Firat, H
   Chouaib, S
   Lemonier, F
   Nadler, LM
   Cardoso, AA
   Kosmatopoulos, K
AF Scardino, A
   Alves, P
   Gross, DA
   Tourdot, S
   Graff-Dubois, S
   Angevin, E
   Firat, H
   Chouaib, S
   Lemonier, F
   Nadler, LM
   Cardoso, AA
   Kosmatopoulos, K
TI Identification of HER-2/neu immunogenic epitopes presented by renal cell
   carcinoma and other human epithelial tumors
SO EUROPEAN JOURNAL OF IMMUNOLOGY
LA English
DT Article
DE immunotherapy; tumor antigen; HER-2/neu; CTL; renal cell carcinoma
ID CYTOTOXIC T-LYMPHOCYTES; OVARIAN-CANCER; INFILTRATING LYMPHOCYTES;
   METASTATIC MELANOMA; BREAST-CANCER; NEU ONCOGENE; CTL EPITOPES; ANTIGEN;
   PEPTIDE; IMMUNOTHERAPY
AB HER-2/neu is a tumor-associated antigen overexpressed in a large variety of human tumors. Eight HER-2/neu peptides displaying HLA-A*0201 anchoring motifs were selected and tested for their binding affinity to HLA-A*0201 and their capacity to elicit cytotoxic T lymphocyte (CTL) responses in both HLA-A*0201 transgenic mice and in HLA-A*0201(+) healthy donors. Two high-affinity (p5 and p48) and one intermediate-affinity (p1023) peptides triggered CTL responses in both transgenic mice and humans, comparable to those observed for the well-known HER2/neu dominant peptide p369. CTL induced in transgenic mice lysed HLA-A*0201(+) RMA cells infected with recombinant HER-2/neu but not cells infected with wild-type vaccinia virus. Human CTL lysed HLA-A*0201 HER-2/neu tumor cells of different origins (breast, colon, lung and renal cancer) irrespective of the expression levels of HER-2/neu. Importantly, primed CTL specific for these epitopes were detected in freshly isolated tumor-infiltrating lymphocytes from three renal cell carcinoma patients. Therefore, the HER2/neu peptides p5, p48 and p1023 may be good candidates for immunotherapy of a broad spectrum of tumors, including renal cell carcinoma.
C1 Inst Gustave Roussy, INSERM 487, F-94805 Villejuif, France.
   Inst Gustave Roussy, Clin Immunol Lab, Villejuif, France.
   CNRS, URA 1923, Genethon 3, Evry, France.
   Inst Pasteur, Dept Sida Retrovirus, Unite Immun Cellulaire Antivirale, Paris, France.
   Harvard Univ, Sch Med, Dana Farber Canc Inst, Dept Adult Oncol, Boston, MA 02115 USA.
RP Kosmatopoulos, K (corresponding author), Inst Gustave Roussy, INSERM 487, 39 Rue Camille Desmoulins, F-94805 Villejuif, France.
RI Gross, David A/N-7521-2017; Chouaib, Salem/F-7939-2016
OI Gross, David A/0000-0001-6688-9816; ANGEVIN, Eric/0000-0001-6249-7209
FU NCI NIH HHSUnited States Department of Health & Human ServicesNational
   Institutes of Health (NIH) - USANIH National Cancer Institute (NCI)
   [P01-CA68484] Funding Source: Medline; NATIONAL CANCER INSTITUTEUnited
   States Department of Health & Human ServicesNational Institutes of
   Health (NIH) - USANIH National Cancer Institute (NCI) [P01CA068484]
   Funding Source: NIH RePORTER
CR BELLDEGRUN A, 1988, CANCER RES, V48, P206
   BERCHUCK A, 1990, CANCER RES, V50, P4087
   Brandle D, 1996, J EXP MED, V183, P2501, DOI 10.1084/jem.183.6.2501
   Brossart P, 1998, CANCER RES, V58, P732
   Brouwenstijn N, 1996, INT J CANCER, V68, P177, DOI 10.1002/(SICI)1097-0215(19961009)68:2<177::AID-IJC6>3.0.CO;2-V
   COUSSENS L, 1985, SCIENCE, V230, P1132, DOI 10.1126/science.2999974
   Dhodapkar MV, 2000, J CLIN INVEST, V105, pR9, DOI 10.1172/JCI9051
   Disis ML, 1996, J IMMUNOL, V156, P3151
   Disis ML, 1997, ADV CANCER RES, V71, P343, DOI 10.1016/S0065-230X(08)60103-7
   FALK K, 1991, NATURE, V351, P290, DOI 10.1038/351290a0
   Firat H, 1999, EUR J IMMUNOL, V29, P3112, DOI 10.1002/(SICI)1521-4141(199910)29:10<3112::AID-IMMU3112>3.0.CO;2-Q
   FISK B, 1995, J EXP MED, V181, P2109, DOI 10.1084/jem.181.6.2109
   Gaudin C, 1999, J IMMUNOL, V162, P1730
   Gaugler B, 1996, IMMUNOGENETICS, V44, P323, DOI 10.1007/BF02602776
   Ishioka GY, 1999, J IMMUNOL, V162, P3915
   Kawashima I, 1998, HUM IMMUNOL, V59, P1, DOI 10.1016/S0198-8859(97)00255-3
   LINEHAN DC, 1995, J IMMUNOL, V155, P4486
   Marchand M, 1999, INT J CANCER, V80, P219, DOI 10.1002/(SICI)1097-0215(19990118)80:2<219::AID-IJC10>3.0.CO;2-S
   MIYAHIRA Y, 1995, J IMMUNOL METHODS, V181, P45, DOI 10.1016/0022-1759(94)00327-S
   Pascolo S, 1997, J EXP MED, V185, P2043, DOI 10.1084/jem.185.12.2043
   Peiper M, 1997, EUR J IMMUNOL, V27, P1115, DOI 10.1002/eji.1830270511
   Reese DM, 1997, STEM CELLS, V15, P1, DOI 10.1002/stem.150001
   Robbins PF, 1996, CURR OPIN IMMUNOL, V8, P628, DOI 10.1016/S0952-7915(96)80078-1
   Rosenberg SA, 1998, NAT MED, V4, P321, DOI 10.1038/nm0398-321
   Schultze JL, 1997, J CLIN INVEST, V100, P2757, DOI 10.1172/JCI119822
   SLAMON DJ, 1987, SCIENCE, V235, P177, DOI 10.1126/science.3798106
   Stumm G, 1996, INT J CANCER, V69, P17, DOI 10.1002/(SICI)1097-0215(19960220)69:1<17::AID-IJC4>3.0.CO;2-Z
   Thomson SA, 1998, J IMMUNOL, V160, P1717
   Tourdot S, 2000, EUR J IMMUNOL, V30, P3411, DOI 10.1002/1521-4141(2000012)30:12<3411::AID-IMMU3411>3.0.CO;2-R
   Van den Eynde B, 1999, J EXP MED, V190, P1793, DOI 10.1084/jem.190.12.1793
   Vissers JLM, 1999, CANCER RES, V59, P5554
   Vonderheide RH, 1999, IMMUNITY, V10, P673, DOI 10.1016/S1074-7613(00)80066-7
   Yang RC, 1999, J IMMUNOL, V163, P1037
   YOSHINO I, 1994, CANCER RES, V54, P3387
   Zaks TZ, 1998, CANCER RES, V58, P4902
NR 35
TC 30
Z9 31
U1 0
U2 0
PU WILEY
PI HOBOKEN
PA 111 RIVER ST, HOBOKEN 07030-5774, NJ USA
SN 0014-2980
EI 1521-4141
J9 EUR J IMMUNOL
JI Eur. J. Immunol.
PD NOV
PY 2001
VL 31
IS 11
BP 3261
EP 3270
DI 10.1002/1521-4141(200111)31:11<3261::AID-IMMU3261>3.0.CO;2-4
PG 10
WC Immunology
SC Immunology
GA 494JD
UT WOS:000172278000015
PM 11745343
OA Bronze
DA 2021-05-03
ER

PT J
AU Lum, LG
   LeFever, AV
   Treisman, JS
   Garlie, NK
   Hanson, JP
AF Lum, LG
   LeFever, AV
   Treisman, JS
   Garlie, NK
   Hanson, JP
TI Immune modulation in cancer patients after adoptive transfer of
   anti-CD3/anti-CD28-costimulated T cells - Phase I clinical trial
SO JOURNAL OF IMMUNOTHERAPY
LA English
DT Article
DE coactivated T cells; anti-CD3/anti-CD28; immunotherapy; immune
   modulation
ID CD28 COSTIMULATION; DENDRITIC CELLS; PROLIFERATION; INDUCTION;
   MOLECULES; RECEPTOR; TUMOR; VITRO; DIFFERENTIATION; INTERLEUKIN-2
AB Anti-CD3/anti-CD28 monoclonal antibody-coactivated T cells (COACTs) proliferate, secrete tumoricidal cytokines, and mediate non-major histocompatibility complex (MHC)-restricted cytotoxicity. This phase I study was done to determine the safety. maximum tolerated dose, technical limits of expansion, and modulation of immune functions in cancer patients given COACTs. Coactivated T cells were produced by stimulating peripheral blood mononuclear cells (PBMCS) with OKT3 anti-CD3 and 9.3 (anti-CD28)-coated beads in the presence of 100 IU interleukin (IL)-2 per milliliter for 14 days. The beads were removed after 4 days of culture. Ten courses of COACTs were given to eight patients with renal cell (1), ovarian (2), breast (1), and colorectal (4) carcinomas; two patients received two courses of COACTs. Patients were given up to 10 x 10(9) COACTs twice a week for 3 weeks without dose-limiting toxicities. Patients at the first and second dose levels received a mean total of 17.6 and 42.4 x 10(9) COACTs, respectively. After 14 days of culture, the COACTs contained a mean of 57.5% CD4(+) cells and 42.5% CD8(+) cells. exhibited non-MHC-restricted cytotoxicity. and produced significant amounts of interferon (IFN)-gamma, tumor necrosis factor (TNF)-alpha, and granulocyte macrophage colony-stimulating factor (GM-CSF). Infusions were safe and induced measurable serum levels of IFN-gamma, TNF alpha, and IL-4 in two patients. Peripheral blood mononuclear cells from patients who received COACTs secreted higher amounts of IFN-gamma and GM-CSF on in vitro anti-CD3/anti-CD28 restimulation than PBMCs obtained before immunotherapy. The detection of cytokines in patient sera and enhanced in vitro production of cytokines by anti-CD3/anti-CD28-stimulated patient PBMCs after COACT infusions suggest that COACTs were modulating immune responses in cancer patients.
C1 Roger Williams Canc Med Ctr, Canc Immunotherapy Program, Providence, RI 02908 USA.
   Immunotherapy Res & Treatment Inst, Milwaukee, WI USA.
RP Lum, LG (corresponding author), Roger Williams Canc Med Ctr, Canc Immunotherapy Program, 825 Chalkstone Ave,North Campus,G01, Providence, RI 02908 USA.
EM lawrenceglum@cs.com
CR Barker E, 1997, J IMMUNOL, V159, P5123
   BOISE LH, 1995, CURR OPIN IMMUNOL, V7, P620, DOI 10.1016/0952-7915(95)80067-0
   BOISE LH, 1995, IMMUNITY, V3, P87, DOI 10.1016/1074-7613(95)90161-2
   CARTER LL, 1995, J IMMUNOL, V155, P1028
   CAYOTA A, 1994, INT IMMUNOL, V6, P611, DOI 10.1093/intimm/6.4.611
   Constant SL, 1997, ANNU REV IMMUNOL, V15, P297, DOI 10.1146/annurev.immunol.15.1.297
   COSTELLO R, 1993, EUR J IMMUNOL, V23, P608, DOI 10.1002/eji.1830230304
   Curti BD, 1998, J CLIN ONCOL, V16, P2752, DOI 10.1200/JCO.1998.16.8.2752
   Garlie NK, 1999, J IMMUNOTHER, V22, P336, DOI 10.1097/00002371-199907000-00007
   GARLIE NK, 1998, J IMMUNOTHER, V21, P463
   GRABBE S, 1995, IMMUNOL TODAY, V16, P117, DOI 10.1016/0167-5699(95)80125-1
   Greenfield EA, 1997, J IMMUNOL, V158, P2025
   GUINAN EC, 1994, BLOOD, V84, P3261
   Halverson DC, 1997, BLOOD, V90, P2089, DOI 10.1182/blood.V90.5.2089
   HARDING FA, 1992, NATURE, V356, P607, DOI 10.1038/356607a0
   INABA K, 1990, J EXP MED, V172, P631, DOI 10.1084/jem.172.2.631
   JENKINS MK, 1993, CURR OPIN IMMUNOL, V5, P361, DOI 10.1016/0952-7915(93)90054-V
   Jin NR, 1996, BLOOD, V88, P2892
   JUNE CH, 1990, IMMUNOL TODAY, V11, P211, DOI 10.1016/0167-5699(90)90085-N
   JUNE CH, 1994, IMMUNOL TODAY, V15, P321, DOI 10.1016/0167-5699(94)90080-9
   KNIGHT SC, 1993, CURR OPIN IMMUNOL, V5, P374, DOI 10.1016/0952-7915(93)90056-X
   Kolb Hans-Jochem, 1997, Current Opinion in Oncology, V9, P139
   Levine BL, 1997, J IMMUNOL, V159, P5921
   Levine BL, 1998, J HEMATOTHER, V7, P437, DOI 10.1089/scd.1.1998.7.437
   LEVINE BL, 1995, INT IMMUNOL, V7, P891, DOI 10.1093/intimm/7.6.891
   MEUER SC, 1983, J EXP MED, V158, P988, DOI 10.1084/jem.158.3.988
   MEUER SC, 1984, P NATL ACAD SCI-BIOL, V81, P1509, DOI 10.1073/pnas.81.5.1509
   PAPADOPOULOS EB, 1994, NEW ENGL J MED, V330, P1185, DOI 10.1056/NEJM199404283301703
   POCKAJ BA, 1994, CANCER, V73, P1731, DOI 10.1002/1097-0142(19940315)73:6<1731::AID-CNCR2820730630>3.0.CO;2-H
   Riley JL, 1997, J IMMUNOL, V158, P5545
   SAD S, 1995, IMMUNITY, V2, P271, DOI 10.1016/1074-7613(95)90051-9
   SCHWARTZ RH, 1992, CELL, V71, P1065, DOI 10.1016/S0092-8674(05)80055-8
   THOMPSON CB, 1989, P NATL ACAD SCI USA, V86, P1333, DOI 10.1073/pnas.86.4.1333
   VANWAUWE JP, 1980, J IMMUNOL, V124, P2708
   WALKER CM, 1986, SCIENCE, V234, P1563, DOI 10.1126/science.2431484
   WEISS A, 1987, ADV IMMUNOL, V41, P1, DOI 10.1016/S0065-2776(08)60029-2
   YOUNG HA, 1994, J IMMUNOL, V153, P3603
   ZITVOGEL L, 1995, J IMMUNOL, V155, P1393
NR 38
TC 35
Z9 36
U1 0
U2 4
PU LIPPINCOTT WILLIAMS & WILKINS
PI PHILADELPHIA
PA TWO COMMERCE SQ, 2001 MARKET ST, PHILADELPHIA, PA 19103 USA
SN 1524-9557
EI 1537-4513
J9 J IMMUNOTHER
JI J. Immunother.
PD SEP-OCT
PY 2001
VL 24
IS 5
BP 408
EP 419
DI 10.1097/00002371-200109000-00003
PG 12
WC Oncology; Immunology; Medicine, Research & Experimental
SC Oncology; Immunology; Research & Experimental Medicine
GA 488TQ
UT WOS:000171952100003
DA 2021-05-03
ER

PT J
AU Krueger, P
   Nitz, C
   Moore, J
   Foster, R
   Gelber, O
   Gelber, C
AF Krueger, P
   Nitz, C
   Moore, J
   Foster, R
   Gelber, O
   Gelber, C
TI Monoclonal antibody identifies a distinctive epitope expressed by human
   multiple myeloma cells
SO JOURNAL OF IMMUNOTHERAPY
LA English
DT Article
DE monoclonal antibody; immunotherapy; DIAAD; tolerance; cancer antigens
ID SOUTHWEST-ONCOLOGY-GROUP; CHEMOTHERAPY; INTERFERON; LYMPHOMA; THERAPY;
   MICE; LEUKEMIA
AB Employing a technology called differential immunization for antigen and antibody discovery (DIAAD), we aimed to generate monoclonal antibodies (mAbs) specific to human multiple myeloma (MM) cells. The fundamental principles of DIAAD rely on the induction of high zone tolerance to the "wild type" (normal) antigen, followed by immunization with the modified (diseased) antigen. Because chronic myelogenic leukemia (CML) cells are derived from a lineage closely related to MM, we immunized mice by contrasting a pool of MM cells with CML cells. Monoclonal antibody VAC69 reacted exclusively with MM cells, identifying a membrane molecule composed of a single-chain glycoprotein with a Molecular weight of 78-120 kd. This antigen exhibited narrow tissue specificity and was not found on human cancers such as prostate, breast, or cervical carcinoma: leukemia, or lymphoma, nor was it seen on normal human peripheral lymphocytes or oil Epstein-Barr virus-transformed B-cell lines. By immunohistochemistry, mAb VAC69 showed no binding to antigens expressed on normal human ovary, breast, prostate, lung or colon tissue, nor did it bind to human breast or prostate cancer. Conversely, mAb VAC69 bound strongly to human MM, although showing only slight binding to histiocytes or inflamed cells in human lymph nodes and human tumors of the colon, lung, and ovary. Monoclonal antibody VAC69 also triggered cancer-specific cytotoxicity in vitro (in the presence of complement) as well as in vivo using a sever combined immunodeficiency model transplanted with human MM. Further studies showed the ability or mAb VAC69 to be specifically internalized by human MM cells, indicating its potential use for therapeutic intervention in MM by delivering drugs into cancer cells.
C1 LLC, Mol Discoveries, New York, NY 10017 USA.
RP Gelber, C (corresponding author), LLC, Mol Discoveries, 360 Lexington Ave,21st Floor, New York, NY 10017 USA.
CR ALEXANIAN R, 1994, NEW ENGL J MED, V330, P484
   Attal M, 1996, NEW ENGL J MED, V335, P91, DOI 10.1056/NEJM199607113350204
   Boccadoro M, 1997, HEMATOL ONCOL CLIN N, V11, P111, DOI 10.1016/S0889-8588(05)70418-4
   CATTAN AR, 1994, LEUKEMIA RES, V18, P513, DOI 10.1016/0145-2126(94)90089-2
   COARRADINI P, 1995, BLOOD, V85, P1596
   GIANNI AM, 1994, J CLIN ONCOL, V12, P503, DOI 10.1200/JCO.1994.12.3.503
   GROSSBARD ML, 1992, BLOOD, V80, P863
   Haferlach T, 1997, LEUKEMIA, V11, pS5
   HEKMAN A, 1991, CANCER IMMUNOL IMMUN, V32, P364, DOI 10.1007/BF01741331
   Jurcic J G, 1996, Cancer Chemother Biol Response Modif, V16, P168
   KOHLER G, 1975, NATURE, V256, P495, DOI 10.1038/256495a0
   KWAK LW, 1995, BIOL THERAPY CANC, P533
   Lebron JA, 1999, J IMMUNOL METHODS, V222, P59, DOI 10.1016/S0022-1759(98)00179-3
   MANDELLI F, 1990, NEW ENGL J MED, V322, P1430, DOI 10.1056/NEJM199005173222005
   Massaia M, 1999, BLOOD, V94, P673, DOI 10.1182/blood.V94.2.673.414k30_673_683
   MILLER RA, 1981, LANCET, V2, P226
   Mitchell BS, 1997, BRIT J BIOMED SCI, V54, P278
   NIESVIZKY R, 1993, BLOOD REV, V7, P24, DOI 10.1016/0268-960X(93)90021-U
   Ozaki S, 1997, BLOOD, V90, P3179, DOI 10.1182/blood.V90.8.3179
   SALMON SE, 1994, J CLIN ONCOL, V12, P2405, DOI 10.1200/JCO.1994.12.11.2405
   Salmon SE, 1998, J CLIN ONCOL, V16, P890, DOI 10.1200/JCO.1998.16.3.890
   TONG AW, 1993, ANTICANCER RES, V13, P593
   VAICKUS L, 1991, CRIT REV ONCOL HEMAT, V11, P267, DOI 10.1016/1040-8428(91)90029-C
   VESOLE DH, 1993, HEMATOL ONCOL CLIN N, V7, P613
   Waldmann T A, 1994, Ann Oncol, V5 Suppl 1, P13
NR 25
TC 7
Z9 7
U1 0
U2 7
PU LIPPINCOTT WILLIAMS & WILKINS
PI PHILADELPHIA
PA 530 WALNUT ST, PHILADELPHIA, PA 19106-3621 USA
SN 1053-8550
J9 J IMMUNOTHER
JI J. Immunother.
PD JUL-AUG
PY 2001
VL 24
IS 4
BP 334
EP 344
DI 10.1097/00002371-200107000-00009
PG 11
WC Oncology; Immunology; Medicine, Research & Experimental
SC Oncology; Immunology; Research & Experimental Medicine
GA 469WU
UT WOS:000170839700009
PM 11565835
DA 2021-05-03
ER

PT J
AU Tanaka, H
   Tsunoda, T
   Nukaya, I
   Sette, A
   Matsuda, K
   Umano, Y
   Yamaue, H
   Takesako, K
   Tanimura, H
AF Tanaka, H
   Tsunoda, T
   Nukaya, I
   Sette, A
   Matsuda, K
   Umano, Y
   Yamaue, H
   Takesako, K
   Tanimura, H
TI Mapping the HLA-A24-restricted T-cell epitope peptide from a
   tumour-associated antigen HER2/neu: possible immunotherapy for
   colorectal carcinomas
SO BRITISH JOURNAL OF CANCER
LA English
DT Article
DE CTL; epitope peptide; HER2/neu; colorectal carcinoma
ID PULSED DENDRITIC CELLS; IN-VITRO IMMUNIZATION; CARCINOEMBRYONIC ANTIGEN;
   OVARIAN-CANCER; HUMAN-MELANOMA; HUMAN-BREAST; LYMPHOCYTES;
   IDENTIFICATION; GENE; HER-2/NEU
AB HER2/neu is a potential antigen candidate for immunotherapy because of its correlation to a poor prognosis and high expressions in many kinds of epithelial tumours. Especially in the colorectal carcinomas, the higher expression of HER2/neu is recognized in metastatic regions as well as in primary sites. Several CTL epitopes restricted by HLA-A2.1 and -A3 were identified so far, however epitopes restricted by HLA-A24, that is one of the most common allele in Japanese and Caucasians, have not been identified. In this paper, we showed identification of a CTL epitope peptide of HER2/neu restricted by HLA-A24. HLA-A24 binding peptides selected by an analysis based on HLA-A24 binding motifs were determined for their binding affinities to HLA-A24 molecules. The peptide with a sequence of RWGLLLALL (position 8-16) named HE1 showed the highest affinity. We induced CTLs from CD8(+) cells of HLA-A24 healthy donors by stimulation with HE1-pulsed autologous dendritic cells. The CTLs showed cytotoxic activity against not only the peptide-pulsed target cells but also HLA-A24 colorectal tumour cell lines that endogenously overexpressed HER2/ neu. The antigen-specificity was confirmed by cold target inhibition assay using HE1-pulsed target cells. In summary, HER2/ neu peptide, RWGLLLALL, may contribute to the induction of antitumour immunity with the peptide-based immunotherapy for the colorectal carcinomas. (C) 2001 Cancer Research Campaign http://www.bjcancer.com.
C1 Wakayama Med Sch, Dept Surg 2, Wakayama 6410012, Japan.
   Univ Tokyo, Inst Med Sci, Adv Clin Res Ctr, Dept Surg & Bioengn,Minato Ku, Tokyo 1088639, Japan.
   Takara Shuzo Co Ltd, Biotechnol Res Labs, Otsu, Shiga 52021, Japan.
RP Tsunoda, T (corresponding author), Wakayama Med Sch, Dept Surg 2, Wakayama 6410012, Japan.
CR Albino A P, 1995, Eur J Surg Oncol, V21, P56, DOI 10.1016/S0748-7983(05)80069-1
   BACUS SS, 1992, CANCER RES, V52, P2580
   Baselga J, 1998, CANCER RES, V58, P2825
   BOON T, 1993, INT J CANCER, V54, P177, DOI 10.1002/ijc.2910540202
   Boon T, 1996, J EXP MED, V183, P725, DOI 10.1084/jem.183.3.725
   BRICHARD V, 1993, J EXP MED, V178, P489, DOI 10.1084/jem.178.2.489
   Brossart P, 1998, CANCER RES, V58, P732
   CELIS E, 1994, P NATL ACAD SCI USA, V91, P2105, DOI 10.1073/pnas.91.6.2105
   COUSSENS L, 1985, SCIENCE, V230, P1132, DOI 10.1126/science.2999974
   Date Y, 1996, TISSUE ANTIGENS, V47, P93, DOI 10.1111/j.1399-0039.1996.tb02520.x
   FISK B, 1994, INT J ONCOL, V5, P51
   FISK B, 1995, J EXP MED, V181, P2109, DOI 10.1084/jem.181.6.2109
   Hart DNJ, 1997, BLOOD, V90, P3245, DOI 10.1182/blood.V90.9.3245
   Hu XY, 1996, CANCER RES, V56, P2479
   Kapitanovic S, 1997, GASTROENTEROLOGY, V112, P1103, DOI 10.1016/S0016-5085(97)70120-3
   KAWAKAMI Y, 1994, J EXP MED, V180, P347, DOI 10.1084/jem.180.1.347
   Kawashima I, 1999, CANCER RES, V59, P431
   KONDO A, 1995, J IMMUNOL, V155, P4307
   Kono K, 1998, INT J CANCER, V78, P202, DOI 10.1002/(SICI)1097-0215(19981005)78:2<202::AID-IJC14>3.0.CO;2-C
   KUBO RT, 1994, J IMMUNOL, V152, P3913
   Lonn U, 1996, BREAST CANCER RES TR, V39, P213, DOI 10.1007/BF01806188
   Morse MA, 1999, CANCER RES, V59, P56
   MUKHERJI B, 1995, P NATL ACAD SCI USA, V92, P8078, DOI 10.1073/pnas.92.17.8078
   Nestle FO, 1998, NAT MED, V4, P328, DOI 10.1038/nm0398-328
   Nukaya I, 1999, INT J CANCER, V80, P92, DOI 10.1002/(SICI)1097-0215(19990105)80:1<92::AID-IJC18>3.3.CO;2-D
   PEOPLES GE, 1995, P NATL ACAD SCI USA, V92, P432, DOI 10.1073/pnas.92.2.432
   Reeves ME, 1996, CANCER RES, V56, P5672
   Riddell SR, 1996, NAT MED, V2, P216, DOI 10.1038/nm0296-216
   ROMANI N, 1994, J EXP MED, V180, P83, DOI 10.1084/jem.180.1.83
   Rosenberg SA, 1998, NAT MED, V4, P321, DOI 10.1038/nm0398-321
   SLAMON DJ, 1989, SCIENCE, V244, P707, DOI 10.1126/science.2470152
   TSAI CM, 1995, J NATL CANCER I, V87, P682, DOI 10.1093/jnci/87.9.682
   Tsai V, 1997, J IMMUNOL, V158, P1796
   TSANG KY, 1995, J NATL CANCER I, V87, P982, DOI 10.1093/jnci/87.13.982
   VANDERBRUGGEN P, 1991, SCIENCE, V254, P1643, DOI 10.1126/science.1840703
   WALTER EA, 1995, NEW ENGL J MED, V333, P1038, DOI 10.1056/NEJM199510193331603
   Ward RL, 1999, HUM IMMUNOL, V60, P510, DOI 10.1016/S0198-8859(99)00003-8
   WILLIAMS TM, 1991, PATHOBIOLOGY, V59, P46, DOI 10.1159/000163614
   Xia WY, 1997, CLIN CANCER RES, V3, P3
   YAMAMOTO T, 1986, NATURE, V319, P230, DOI 10.1038/319230a0
   YOSHINO I, 1994, J IMMUNOL, V152, P2393
NR 41
TC 26
Z9 26
U1 0
U2 0
PU CHURCHILL LIVINGSTONE
PI EDINBURGH
PA JOURNAL PRODUCTION DEPT, ROBERT STEVENSON HOUSE, 1-3 BAXTERS PLACE,
   LEITH WALK, EDINBURGH EH1 3AF, MIDLOTHIAN, SCOTLAND
SN 0007-0920
J9 BRIT J CANCER
JI Br. J. Cancer
PD JAN 5
PY 2001
VL 84
IS 1
BP 94
EP 99
DI 10.1054/bjoc.2000.1547
PG 6
WC Oncology
SC Oncology
GA 403BL
UT WOS:000167022600017
PM 11139320
OA Green Published, Other Gold
DA 2021-05-03
ER

PT J
AU Rieder, J
   Jahnke, R
   Schloesser, M
   Seibel, M
   Czechowski, M
   Marth, C
   Hoffmann, G
AF Rieder, J
   Jahnke, R
   Schloesser, M
   Seibel, M
   Czechowski, M
   Marth, C
   Hoffmann, G
TI Nitric oxide-dependent apoptosis in ovarian carcinoma cell lines
SO GYNECOLOGIC ONCOLOGY
LA English
DT Article
DE apoptosis; nitric oxide; ovarian carcinoma
ID SYNTHASE GENE-EXPRESSION; INTERFERON-GAMMA; TUMOR-GROWTH; IN-VITRO;
   CANCER; THERAPY; IMMUNOTHERAPY; CYTOTOXICITY; ROLES
AB Objective. In a recent study, we found different profiles of inducible nitric oxide synthase (iNOS) gene expression in the ovarian carcinoma cell lines OVCAR-3, HOC-7, and 2774 following stimulation by proinflammatory cytokines. The present study was performed to determine whether nitric oxide (NO) synthesis correlates with programmed cell death in these cells.
   Methods. NO-Dependent apoptosis was detected by DNA fragmentation analysis and fluorescence-activated cell sorter analysis.
   Results. NO formation in response to interferon gamma (IFN-gamma), interleukin-1 beta (IL-1 beta), and tumor necrosis factor alpha (TNF-alpha) was correlated with programmed cell death in the investigated cells. DNA fragmentation was most prominent in OVCAR-3 (34.17 +/- 1.81%), less pronounced in HOC-7 (12.86 +/- 45%), and undetectable in 2774 (4.54 +/- 0.40%) cells. The rate of apoptosis correlated with the amount of NO formation in cytokine-treated cells. Moreover, coincubation of OVCAR-3 and HOC-7 with the specific iNOS inhibitor aminoguanidine suppressed apoptosis induced by iFN-gamma, IL-1 beta, and TNF-alpha.
   Conclusion. Our data indicate that in OVCAR-3 and HOC-7 cells, NO synthesis induced by IFN-gamma, IL-1 beta, and TNF-ru is correlated with the degree of apoptotic cell death. In clinical situations, this might in part explain the benefit of cytokine application in ovarian carcinoma patients (e.g., documented for IFN-gamma). (C) 2001 Academic Press.
C1 Univ Bonn, Dept Physiol, D-53115 Bonn, Germany.
   Univ Innsbruck, Dept Anesthesia & Crit Care Med, A-6020 Innsbruck, Austria.
   Univ Innsbruck, Dept Obstet & Gynecol, A-6020 Innsbruck, Austria.
RP Hoffmann, G (corresponding author), Univ Bonn, Dept Physiol 1, Nussallee 11, D-53115 Bonn, Germany.
EM umvb01@uni-bonn.de
RI Hoffmann, Georg/B-9201-2013
OI Seibel, Markus/0000-0002-2701-378X
CR Ambs S, 1998, CANCER RES, V58, P334
   ANDRADE SP, 1992, BRIT J PHARMACOL, V107, P1092, DOI 10.1111/j.1476-5381.1992.tb13412.x
   Binder C, 1999, LAB INVEST, V79, P1703
   Bruns CJ, 2000, CANCER RES, V60, P2
   Cantuaria G, 2000, CANCER, V88, P381, DOI 10.1002/(SICI)1097-0142(20000115)88:2<381::AID-CNCR20>3.3.CO;2-D
   Chu SC, 1998, BIOCHEM BIOPH RES CO, V248, P871, DOI 10.1006/bbrc.1998.9062
   FORSTERMANN U, 1995, N-S ARCH PHARMACOL, V352, P351
   Garban HJ, 1999, GYNECOL ONCOL, V73, P257, DOI 10.1006/gyno.1999.5374
   Hajri A, 1998, BRIT J CANCER, V78, P841, DOI 10.1038/bjc.1998.591
   Han X, 1999, GYNECOL ONCOL, V75, P198, DOI 10.1006/gyno.1999.5557
   JENKINS DC, 1995, P NATL ACAD SCI USA, V92, P4392, DOI 10.1073/pnas.92.10.4392
   JENKINS DC, 1994, BRIT J CANCER, V70, P847, DOI 10.1038/bjc.1994.409
   Kost ER, 1999, GYNECOL ONCOL, V72, P392, DOI 10.1006/gyno.1998.5257
   Kroncke KD, 1997, NITRIC OXIDE-BIOL CH, V1, P107, DOI 10.1006/niox.1997.0118
   RADOMSKI MW, 1991, CANCER RES, V51, P6073
   Rieder J, 2000, ANTICANCER RES, V20, P3251
   Son KH, 1997, CANCER GENE THER, V4, P391
   THOMSEN LL, 1995, BRIT J CANCER, V72, P41, DOI 10.1038/bjc.1995.274
   Windbichler GH, 2000, BRIT J CANCER, V82, P1138
   Yu WG, 1996, INT IMMUNOL, V8, P855, DOI 10.1093/intimm/8.6.855
   ZEIHER AM, 1995, CIRC RES, V76, P980, DOI 10.1161/01.RES.76.6.980
NR 21
TC 30
Z9 31
U1 1
U2 1
PU ACADEMIC PRESS INC ELSEVIER SCIENCE
PI SAN DIEGO
PA 525 B ST, STE 1900, SAN DIEGO, CA 92101-4495 USA
SN 0090-8258
EI 1095-6859
J9 GYNECOL ONCOL
JI Gynecol. Oncol.
PD JUL
PY 2001
VL 82
IS 1
BP 172
EP 176
DI 10.1006/gyno.2001.6242
PG 5
WC Oncology; Obstetrics & Gynecology
SC Oncology; Obstetrics & Gynecology
GA 451WG
UT WOS:000169824900030
PM 11426981
DA 2021-05-03
ER

PT J
AU Holmberg, LA
   Sandmaier, BM
AF Holmberg, LA
   Sandmaier, BM
TI Theratope((R)) vaccine (STn-KLH)
SO EXPERT OPINION ON BIOLOGICAL THERAPY
LA English
DT Article
DE breast cancer; cancer vaccine; colorectal cancer; immune responses;
   immunotherapy; ovarian cancer; pancreatic cancer; Sialo-Th;
   Theratope((R)) vaccine
ID ACTIVE SPECIFIC IMMUNOTHERAPY; OVARIAN-CANCER PATIENTS; CELLULAR
   IMMUNE-RESPONSE; HIGH-DOSE CHEMOTHERAPY; PLUS DETOX ADJUVANT; SUPPRESSOR
   T-CELLS; SIALYL-TN; BREAST-CANCER; METASTATIC BREAST; MELANOMA PATIENTS
AB Active specific immunotherapy (ASI) is a promising approach to treating cancer. Numerous studies in the laboratory have demonstrated that various cancer vaccines can stimulate antibody and cell mediated immune responses against tumour-associated antigens ([1-9]). Yet few studies have demonstrated convincing clinical responses. Sialyl-Tn (STn) is a carbohydrate associated with the MUC1 mucin on a number of human cancer cells and is associated with more aggressive disease. Consequently, STn is an ideal candidate for ASI therapy. Theratope((R)) vaccine is a cancer vaccine that was designed by Biomira, Inc. (Edmonton, Alberta, Canada) by incorporating a synthetic STn antigen that emulates the carbohydrate seen on human tumours. The clinical trials conducted to date with Theratope((R)) vaccine are outlined in this report. Overall, Theratope((R)) vaccine has been well-tolerated with minimal toxicity. The most common side effects have been induration and erythema at the site of injections. Both in a non-transplant setting following low dose iv. cyclophosphamide and high dose autologous transplant setting, there has been a trend toward Theratope((R)) vaccine decreasing the risk for relapse, prolonging the time to relapse and thus impacting on overall survival. The definitive Phase III trial comparing the outcome of patients with metastatic breast cancer receiving vaccinations with Theratope((R)) vaccine versus vaccination with the nonspecific immune stimulants Keyhole Limpet Hemocyanin (KLH) and Detox (TM) (-) B stable emulsion (Detox-B) (now called Enhanzyn (TM) Immunostimulant) was closed to enrolment on March 30, 2001. Over 1000 women with distant metastatic breast cancer were enrolled into the program.
C1 Univ Washington, Sch Med, Fred Hutchinson Canc Res Ctr, Div Clin Res, Seattle, WA 98109 USA.
   Univ Washington, Sch Med, Dept Med, Seattle, WA 98104 USA.
RP Holmberg, LA (corresponding author), Univ Washington, Sch Med, Fred Hutchinson Canc Res Ctr, Div Clin Res, 1100 Fairview Ave,N D5-390, Seattle, WA 98109 USA.
FU NATIONAL CANCER INSTITUTEUnited States Department of Health & Human
   ServicesNational Institutes of Health (NIH) - USANIH National Cancer
   Institute (NCI) [R55CA067112] Funding Source: NIH RePORTER; NCI NIH
   HHSUnited States Department of Health & Human ServicesNational
   Institutes of Health (NIH) - USANIH National Cancer Institute (NCI)
   [CA67112, CA66186] Funding Source: Medline
CR Agrawal B, 1998, NAT MED, V4, P43, DOI 10.1038/nm0198-043
   BERD D, 1988, CANCER INVEST, V6, P337, DOI 10.3109/07357908809080657
   BORGES E, 1993, J IMMUNOL IMMUNOTHER, V36, P215
   BURSUKER I, 1985, CANCER IMMUNOL IMMUN, V19, P215
   CATALONA WJ, 1980, J NATL CANCER I, V65, P553
   Cormier JN, 1997, CANCER J, V3, P37
   DECK B, 1995, J IMMUNOL, V155, P1074
   ELGERT KD, 1978, J IMMUNOL, V120, P1345
   FUNG PYS, 1991, CANCER RES, V51, P1170
   FUNG PYS, 1990, CANCER RES, V50, P4308
   GalliStampino L, 1997, CANCER RES, V57, P3214
   HARDING CV, 1993, J IMMUNOL, V151, P2419
   HARUM JS, 1994, J EXP MED, V180, P734
   Holmberg LA, 2000, BONE MARROW TRANSPL, V25, P1233, DOI 10.1038/sj.bmt.1702430
   ITZKOWITZ SH, 1990, CANCER-AM CANCER SOC, V66, P1960, DOI 10.1002/1097-0142(19901101)66:9<1960::AID-CNCR2820660919>3.0.CO;2-X
   JENSEN T, 1996, EUR J IMMUNOGENET, V26, P1324
   KANTOR J, 1992, J NATL CANCER I, V84, P1084, DOI 10.1093/jnci/84.14.1084
   KOBAYASHI H, 1992, J CLIN ONCOL, V10, P95, DOI 10.1200/JCO.1992.10.1.95
   LIVINGSTON PO, 1994, J CLIN ONCOL, V12, P1036, DOI 10.1200/JCO.1994.12.5.1036
   LONGENECKER BM, 1993, ANN NY ACAD SCI, V690, P276
   MacLean GD, 1996, J IMMUNOTHER, V19, P59, DOI 10.1097/00002371-199601000-00007
   MacLean GD, 1996, J IMMUNOTHER, V19, P309, DOI 10.1097/00002371-199607000-00006
   MACLEAN GD, 1993, CANCER IMMUNOL IMMUN, V36, P215, DOI 10.1007/BF01740902
   MILES DW, 1994, BRIT J CANCER, V70, P1272, DOI 10.1038/bjc.1994.486
   Miles DW, 1996, BRIT J CANCER, V74, P1292, DOI 10.1038/bjc.1996.532
   MILES DW, 1995, BRIT J CANCER, V71, P1074, DOI 10.1038/bjc.1995.207
   NORTH RJ, 1984, J EXP MED, V159, P1295, DOI 10.1084/jem.159.5.1295
   PICHLER WJ, 1994, IMMUNOL TODAY, V15, P312, DOI 10.1016/0167-5699(94)90078-7
   Reddish MA, 1996, CANCER IMMUNOL IMMUN, V42, P303, DOI 10.1007/s002620050287
   Reddish MA, 1997, GLYCOCONJUGATE J, V14, P549, DOI 10.1023/A:1018576224062
   Sandmaier BM, 1999, J IMMUNOTHER, V22, P54, DOI 10.1097/00002371-199901000-00008
   SINGHAL A, 1991, CANCER RES, V51, P1406
   STOREK J, CLIN BONE MARROW BLO, P111
   THOR A, 1986, CANCER RES, V46, P3118
   TSANG KY, 1995, J NATL CANCER I, V87, P982, DOI 10.1093/jnci/87.13.982
   YACYSHYN MBB, 1995, INT J CANCER, V61, P470, DOI 10.1002/ijc.2910610407
   YU A, 1977, NEW ENGL J MED, V297, P121, DOI 10.1056/NEJM197707212970301
NR 37
TC 40
Z9 41
U1 0
U2 3
PU ASHLEY PUBLICATIONS LTD
PI LONDON
PA UNITEC HOUSE, 3RD FL, 2 ALBERT PLACE FINCHLEY CENTRAL, LONDON N3 1QB,
   ENGLAND
SN 1471-2598
J9 EXPERT OPIN BIOL TH
JI Expert Opin. Biol. Ther.
PD SEP
PY 2001
VL 1
IS 5
BP 881
EP 891
DI 10.1517/14712598.1.5.881
PG 11
WC Biotechnology & Applied Microbiology; Medicine, Research & Experimental
SC Biotechnology & Applied Microbiology; Research & Experimental Medicine
GA 493YA
UT WOS:000172250000013
PM 11728222
DA 2021-05-03
ER

PT J
AU Jung, G
   Brandl, M
   Eisner, W
   Fraunberger, P
   Reifenbeger, G
   Schlegel, U
   Wiestler, OD
   Reulen, FJ
   Wilmanns, W
AF Jung, G
   Brandl, M
   Eisner, W
   Fraunberger, P
   Reifenbeger, G
   Schlegel, U
   Wiestler, OD
   Reulen, FJ
   Wilmanns, W
TI Local immunotherapy of glioma patients with a combination of 2
   bispecific antibody fragments and resting autologous lymphocytes:
   Evidence for in situ T-cell activation and therapeutic efficacy
SO INTERNATIONAL JOURNAL OF CANCER
LA English
DT Article
DE glioma; immunotherapy; bispecific antibodies; CD3; CD28
ID MONOCLONAL-ANTIBODIES; OVARIAN-CARCINOMA; MALIGNANT GLIOMA;
   CO-STIMULATION; TUMOR-IMMUNITY; IN-VITRO; INTERLEUKIN-2; LYMPHOMA;
   ANTI-CD3; F(AB')(2)
AB After adoptive transfer of pre-activated lymphocytes into the operation cavity of glioma patients, tumor regression and improved survival have been reported in some patients. Results were most impressive when bispecific antibodies with tumor x CD3 specificity were also applied. In this study, we attempted to avoid time-consuming pre-activation procedures for adoptively transferred cells by using a combination of bispecific antibodies directed to the EGF receptor (EGFR) on tumor cells and to CD3 and CD28 on T cells. Eleven patients with high-grade malignant glioma received 3 injections of 2 bispecific antibody fragments (EGFR x CD3 and EGFR x CD28) together with freshly isolated autologous lymphocytes via an Ommaya reservoir. Intracavitary fluid aspirated during immunotherapy was examined for markers of T-cell activation. Increased levels of soluble IL-2 receptor and TNF-alpha were detected in the intracavitary fluid of all patients tested. Two of the 11 treated patients experienced a beneficial response to therapy as defined by a transient contrast enhancement in subsequent MRI scans and prolonged survival. Side effects were transient and consisted of fever, nausea, headache and aggravation of pre-existing neurologic deficits. These adverse effects were most likely due to the antibody construct containing anti-CD3 specificity. Two patients developed cerebral edema and required steroid treatment. (C) 2001 Wiley-Liss, inc.
C1 Univ Munich, Klinikum Grosshadern, Dept Hematol & Oncol, D-8000 Munich, Germany.
   Univ Munich, Klinikum Grosshadern, Dept Neurosurg, D-8000 Munich, Germany.
   Univ Munich, Klinikum Grosshadern, Dept Clin Chem, D-8000 Munich, Germany.
   Univ Bonn, Dept Neuropathol, D-5300 Bonn, Germany.
   Univ Bonn, Dept Neurol, D-5300 Bonn, Germany.
RP Jung, G (corresponding author), Univ Tubingen, Immunol Abt, D-72076 Tubingen, Germany.
CR AIDA Y, 1990, J IMMUNOL METHODS, V132, P191, DOI 10.1016/0022-1759(90)90029-U
   BEUN GDM, 1994, IMMUNOL TODAY, V15, P11, DOI 10.1016/0167-5699(94)90019-1
   BOHLEN H, 1993, CANCER RES, V53, P4310
   Brandl M, 1999, EXP HEMATOL, V27, P1264, DOI 10.1016/S0301-472X(99)00072-7
   CANEVARI S, 1995, JNCI-J NATL CANCER I, V87, P1463, DOI 10.1093/jnci/87.19.1463
   Chambers CA, 1997, CURR OPIN IMMUNOL, V9, P396, DOI 10.1016/S0952-7915(97)80087-8
   DEMANET C, 1991, J IMMUNOL, V147, P1091
   Grosse-Hovest L, 1999, INT J CANCER, V80, P138, DOI 10.1002/(SICI)1097-0215(19990105)80:1<138::AID-IJC25>3.0.CO;2-J
   GUINAN EC, 1994, BLOOD, V84, P3261
   Guo YJ, 1997, NAT MED, V3, P451, DOI 10.1038/nm0497-451
   HAYES RL, 1995, CANCER-AM CANCER SOC, V76, P840, DOI 10.1002/1097-0142(19950901)76:5<840::AID-CNCR2820760519>3.0.CO;2-R
   HELLSTROM KE, 1995, IMMUNOL REV, V145, P123, DOI 10.1111/j.1600-065X.1995.tb00079.x
   JUNG G, 1991, EUR J IMMUNOL, V21, P2431, DOI 10.1002/eji.1830211020
   KROESEN BJ, 1995, INT J CANCER, V61, P812, DOI 10.1002/ijc.2910610612
   KROESEN BJ, 1994, BRIT J CANCER, V70, P652, DOI 10.1038/bjc.1994.366
   Kruse CA, 1997, CANCER IMMUNOL IMMUN, V45, P77, DOI 10.1007/s002620050405
   LILLEHEI KO, 1991, NEUROSURGERY, V28, P16, DOI 10.1227/00006123-199101000-00003
   LIU MA, 1985, P NATL ACAD SCI USA, V82, P8648, DOI 10.1073/pnas.82.24.8648
   NEGRI DRM, 1995, BRIT J CANCER, V72, P928, DOI 10.1038/bjc.1995.435
   NITTA T, 1990, LANCET, V335, P368, DOI 10.1016/0140-6736(90)90205-J
   PEREZ P, 1985, NATURE, V316, P354, DOI 10.1038/316354a0
   Pfosser A, 1999, INT J CANCER, V80, P612, DOI 10.1002/(SICI)1097-0215(19990209)80:4<612::AID-IJC21>3.3.CO;2-B
   RENNER C, 1994, SCIENCE, V264, P833, DOI 10.1126/science.8171337
   SALAT C, 1998, P ASCO, V17, P173
   STAERZ UD, 1985, NATURE, V314, P628, DOI 10.1038/314628a0
   Tibben JG, 1996, INT J CANCER, V66, P477
   WEINER GJ, 1991, J IMMUNOL, V147, P4035
   WESTPHAL M, 1994, MOL NEUROONCOLOGY IT, P171
NR 28
TC 35
Z9 35
U1 0
U2 2
PU WILEY-LISS
PI NEW YORK
PA DIV JOHN WILEY & SONS INC, 605 THIRD AVE, NEW YORK, NY 10158-0012 USA
SN 0020-7136
J9 INT J CANCER
JI Int. J. Cancer
PD JAN 15
PY 2001
VL 91
IS 2
BP 225
EP 230
DI 10.1002/1097-0215(200002)9999:9999<::AID-IJC1038>3.3.CO;2-7
PG 6
WC Oncology
SC Oncology
GA 388CE
UT WOS:000166159200013
PM 11146449
DA 2021-05-03
ER

PT J
AU Kovacs, E
AF Kovacs, E
TI The serum levels of IL-12 and IL-16 in cancer patients. Relation to the
   tumour stage and previous therapy
SO BIOMEDICINE & PHARMACOTHERAPY
LA English
DT Article
DE IL-12; IL-16; cancer patients; therapy; tumour stage
ID LYMPHOCYTE CHEMOATTRACTANT FACTOR; INTERLEUKIN-10 PRODUCTION;
   COLORECTAL-CANCER; CELLS; IMMUNOTHERAPY; MONOCYTES; CYTOKINES
AB In this study the serum levels of the cytokines IL-12 (p40 and p70) and IL-16, and the number of cells which produce them (monocytes, CD8+ T cells, B cells), were measured in 76 cancer patients with different types of cancer (breast > gastrointestinal > uterine/ovarian > renal/bladder) and compared with 28 healthy controls. The patients were divided into four groups: stage I+II without or after chemo/radiotherapy, and stage III+IV without or after chemo/radiotherapy. The distribution of patients in the groups was similar. The levels of cytokines were determined by ELISA, the number of the immunocompetent cells by flow cytometry. The serum values of IL-12 were significantly elevated in each tumour stage both without and after additional chemo/radiotherapy. They correlated positively with the progression (P < 0.02). The serum values of IL-16 were only significantly increased in tumour stage III+IV without or after chemo/radiotherapy. The number of monocytes showed no alteration in any investigated group, chemo/radiotherapy significantly reduced the number of CD8+ T cells at each stage, and the number of B cells was negatively correlated with the disease progression (P < 0.03). The results indicate that there is an increase of IL-12 and IL-16 in sera during tumour progression due only to an alteration in the function of the immunocompetent cells, not to an increased number. This investigation reports for the first time that IL-16 is involved in cancer diseases. (C) 2001 Editions scientifiques et medicales Elsevier SAS.
C1 Soc Canc Res, CH-4144 Arlesheim, Switzerland.
RP Kovacs, E (corresponding author), Soc Canc Res, Kirschweg 9, CH-4144 Arlesheim, Switzerland.
CR AALTOMAA S, 1993, ANTICANCER RES, V13, P735
   ALAM SM, 1993, IMMUNOL LETT, V35, P229, DOI 10.1016/0165-2478(93)90187-7
   Barbera-Guillem E, 2000, CANCER IMMUNOL IMMUN, V48, P541, DOI 10.1007/PL00006672
   BLANKS RE, 1995, BRIT J CANCER, V71, P655
   Chupp GL, 1998, J IMMUNOL, V161, P3114
   CRUIKSHANK WW, 1995, AM J RESP CELL MOL, V13, P738, DOI 10.1165/ajrcmb.13.6.7576712
   CRUIKSHANK WW, 1987, J IMMUNOL, V138, P3817
   Franz JK, 1998, EUR J IMMUNOL, V28, P2661, DOI 10.1002/(SICI)1521-4141(199809)28:09<2661::AID-IMMU2661>3.0.CO;2-N
   KEMPF RA, 1985, CANCER INVEST, V3, P23, DOI 10.3109/07357908509040605
   LABERGE S, 1995, J IMMUNOL, V155, P2902
   Lee S, 1998, BRIT J RHEUMATOL, V37, P1334
   LEE WJ, 1994, J SURG ONCOL, V55, P165, DOI 10.1002/jso.2930550307
   Lissoni P, 1997, EUR J CANCER, V33, P1703, DOI 10.1016/S0959-8049(97)00180-9
   Lissoni P, 1998, J BIOL REG HOMEOS AG, V12, P38
   Maciaszek JW, 1997, J IMMUNOL, V158, P5
   Mathy NL, 2000, IMMUNOLOGY, V100, P63, DOI 10.1046/j.1365-2567.2000.00997.x
   Merendino RA, 1999, IMMUNOL LETT, V68, P355, DOI 10.1016/S0165-2478(99)00067-X
   Naik R, 1997, J Indian Med Assoc, V95, P606
   Nakayama Y, 2000, ANTICANCER RES, V20, P635
   NEILAN BA, 1980, DIS COLON RECTUM, V23, P65, DOI 10.1007/BF02587593
   O'Hara RJ, 1998, CLIN CANCER RES, V4, P1943
   Okamoto M, 2000, ANTI-CANCER DRUG, V11, P165, DOI 10.1097/00001813-200003000-00004
   Robinson E, 1999, CANCER, V85, P2073
   Rumsaeng V, 1997, J IMMUNOL, V159, P2904
   Schluesener HJ, 1996, J NEUROSCI RES, V44, P606
   Sharma V, 2000, IMMUNOLOGY, V99, P266, DOI 10.1046/j.1365-2567.2000.00959.x
   WANG H, 1997, HUA HSI I KO TA HSUE, V2, P210
   Zeimet AG, 1998, J CLIN ONCOL, V16, P1861, DOI 10.1200/JCO.1998.16.5.1861
NR 28
TC 46
Z9 50
U1 0
U2 1
PU EDITIONS SCIENTIFIQUES MEDICALES ELSEVIER
PI PARIS CEDEX 15
PA 23 RUE LINOIS, 75724 PARIS CEDEX 15, FRANCE
SN 0753-3322
J9 BIOMED PHARMACOTHER
JI Biomed. Pharmacother.
PD MAR
PY 2001
VL 55
IS 2
BP 111
EP 116
DI 10.1016/S0753-3322(00)00023-8
PG 6
WC Medicine, Research & Experimental; Pharmacology & Pharmacy
SC Research & Experimental Medicine; Pharmacology & Pharmacy
GA 414BE
UT WOS:000167645400006
PM 11293814
DA 2021-05-03
ER

PT J
AU Disis, ML
   Knutson, KL
   McNeel, DG
   Davis, D
   Schiffman, K
AF Disis, ML
   Knutson, KL
   McNeel, DG
   Davis, D
   Schiffman, K
TI Clinical translation of peptide-based vaccine trials: The HER-2/neu
   model
SO CRITICAL REVIEWS IN IMMUNOLOGY
LA English
DT Article; Proceedings Paper
CT 10th International Symposium on the Immunobiology of Proteins and
   Peptides
CY SEP 12-16, 2000
CL TAHOE CITY, CALIFORNIA
SP Allergan, Allergene, Baxter Healthcare Corp, Int Bioimmune Syst, Multiple Peptidy Syst, Wyeth Lederle Vaccines
DE HER-2/neu; cancer vaccines; clinical trial; immunity; breast; ovarian;
   lung
ID CYTOTOXIC T-LYMPHOCYTES; HUMAN TUMOR-ANTIGENS; OVARIAN-CANCER; ANTIBODY
   IMMUNITY; ONCOGENIC PROTEIN; PROSTATE-CANCER; BREAST-CANCER; NEU
   ONCOGENE; TYROSINE KINASE; CELL
AB In the development of targeted cancer immunotherapies, the choice of antigen is obviously critical to the design of any therapeutic strategy, but particularly so for tumor vaccines, which must distinguish malignant cells from normal cells.' Investigations a decade ago focused on mutated tumor antigens, or viral tumor antigens, with the belief that these foreign or abnormal proteins would be best recognized by the host immune system.(2) Within the last 10 years, however, several tumor antigens have been identified on the basis of recognition by infiltrating T cells in tumor samples. Studies on melanoma, in particular, have revealed that in addition to some mutated tumor antigens, several aberrantly expressed normal proteins, as well as tissue-specific differentiation factors, are recognized by the host immune system.(3) Similar studies in other solid tumors have revealed that certain oncogenes overexpressed in malignant cells, such as p53 and HER-2/neu, are also recognized by host T cells.(4-6) Our group has been investigating the HER-2/neu oncogenic protein as a vaccine target in patients with HER-2/neu-overexpressing cancers. However, several issues unique to the design of human clinical trials of cancer vaccines must be addressed when translating preclinical experiments to human clinical trials. First, HER-2/neu protein expression can vary depending on the tumor type. How would expression differences impact clinical trial design? Secondly, what are the issues in clinical trial design that are critical to the successful execution of a phase I study of a peptide-based vaccine? Thirdly, what types and amounts of clinical material are readily available for immunologic analysis and can be obtained with little distress and risk to the patients enrolled in the study? Finally, what steps must be implemented for a laboratory assay to evolve to meet the validation criteria needed for application as an immunologic monitoring tool?
C1 Univ Washington, Div Oncol, Seattle, WA 98195 USA.
RP Disis, ML (corresponding author), Univ Washington, Div Oncol, Box 356527, Seattle, WA 98195 USA.
OI McNeel, Douglas/0000-0003-1471-6723
FU NATIONAL CANCER INSTITUTEUnited States Department of Health & Human
   ServicesNational Institutes of Health (NIH) - USANIH National Cancer
   Institute (NCI) [R01CA085374] Funding Source: NIH RePORTER; NCI NIH
   HHSUnited States Department of Health & Human ServicesNational
   Institutes of Health (NIH) - USANIH National Cancer Institute (NCI) [R01
   CA 85374] Funding Source: Medline
CR BARGMANN CI, 1986, NATURE, V319, P226, DOI 10.1038/319226a0
   Baselga J, 1996, J CLIN ONCOL, V14, P737, DOI 10.1200/JCO.1996.14.3.737
   Bellone M, 2000, J IMMUNOL, V165, P2651, DOI 10.4049/jimmunol.165.5.2651
   BERCHUCK A, 1990, CANCER RES, V50, P4087
   Botti C, 1998, INT J BIOL MARKER, V13, P51
   BRALEYMULLEN H, 1985, CELL IMMUNOL, V93, P132, DOI 10.1016/0008-8749(85)90394-6
   COUSSENS L, 1985, SCIENCE, V230, P1132, DOI 10.1126/science.2999974
   Craft N, 1999, NAT MED, V5, P280, DOI 10.1038/6495
   Disis ML, 1999, CLIN CANCER RES, V5, P1289
   Disis ML, 2000, CLIN CANCER RES, V6, P1347
   Disis ML, 1998, CRIT REV IMMUNOL, V18, P37, DOI 10.1615/CritRevImmunol.v18.i1-2.50
   Disis ML, 1996, J IMMUNOL, V156, P3151
   Disis ML, 1997, J CLIN ONCOL, V15, P3363, DOI 10.1200/JCO.1997.15.11.3363
   DISIS ML, 1994, CANCER RES, V54, P16
   Disis ML, 1996, BLOOD, V88, P202
   DISIS ML, 2000, BREAST CANC RES TREA, V1766, P1
   DISIS ML, 1999, CURR OPIN ONCOL ENDO, V1, P253
   FELLER DC, 1991, NATURE, V349, P720, DOI 10.1038/349720a0
   FISK B, 1994, CELL IMMUNOL, V157, P415, DOI 10.1006/cimm.1994.1238
   FISK B, 1995, J EXP MED, V181, P2109, DOI 10.1084/jem.181.6.2109
   FISK B, 1996, J IMMUNOTHER, V18, P197
   Gnjatic S, 1998, J IMMUNOL, V160, P328
   Hakim FT, 1997, BLOOD, V90, P3789, DOI 10.1182/blood.V90.9.3789
   Hung K, 1998, J EXP MED, V188, P2357, DOI 10.1084/jem.188.12.2357
   IOANNIDES CG, 1993, CELL IMMUNOL, V151, P225, DOI 10.1006/cimm.1993.1233
   IOANNIDES CG, 1993, CLIN IMMUNOL IMMUNOP, V66, P91, DOI 10.1006/clin.1993.1012
   Jacob L, 1997, INT J CANCER, V71, P325, DOI 10.1002/(SICI)1097-0215(19970502)71:3<325::AID-IJC3>3.0.CO;2-#
   Kalams SA, 1998, J EXP MED, V188, P2199, DOI 10.1084/jem.188.12.2199
   Kawakami Y, 1997, IMMUNOL RES, V16, P313, DOI 10.1007/BF02786397
   Knutson K. L., 1999, Proceedings of the American Association for Cancer Research Annual Meeting, V40, P310
   Knutson KL, 2000, FASEB J, V14, pA1006
   KUHN EJ, 1993, J UROLOGY, V150, P1427, DOI 10.1016/S0022-5347(17)35799-3
   Lewis JA, 1999, STAT MED, V18, P1903, DOI 10.1002/(SICI)1097-0258(19990815)18:15<1903::AID-SIM188>3.0.CO;2-F
   Lewis JJ, 1995, SEMIN CANCER BIOL, V6, P321, DOI 10.1016/1044-579X(95)90001-2
   Mackall CL, 1997, BLOOD, V89, P3700, DOI 10.1182/blood.V89.10.3700.3700_3700_3707
   McNeel DG, 2000, J UROLOGY, V164, P1825, DOI 10.1016/S0022-5347(05)67114-5
   MEHTA CR, 1984, J CLIN ONCOL, V2, P676, DOI 10.1200/JCO.1984.2.6.676
   MELIEF CJM, 1991, RES IMMUNOL, V142, P425, DOI 10.1016/0923-2494(91)90042-H
   Morote J, 1999, INT J CANCER, V84, P421, DOI 10.1002/(SICI)1097-0215(19990820)84:4<421::AID-IJC16>3.0.CO;2-9
   PEOPLES GE, 1995, CELL IMMUNOL, V164, P279, DOI 10.1006/cimm.1995.1171
   PEOPLES GE, 1995, P NATL ACAD SCI USA, V92, P432, DOI 10.1073/pnas.92.2.432
   Petrek JA, 2000, CA-CANCER J CLIN, V50, P292, DOI 10.3322/canjclin.50.5.292
   PRESS MF, 1990, ONCOGENE, V5, P953
   ROSS JS, 1993, CANCER, V72, P3020, DOI 10.1002/1097-0142(19931115)72:10<3020::AID-CNCR2820721026>3.0.CO;2-#
   SCHIFFMAN K, 2000, P ASCO, V19, pA465
   Schwartz M, 1999, COMPREHENSIVE NATURA, P367, DOI DOI 10.1016/B978-0-08-091283-7.00043-6
   Sun YS, 1999, J MOL MED-JMM, V77, P593, DOI 10.1007/s001099900039
   Surman DR, 2000, J IMMUNOL, V164, P562, DOI 10.4049/jimmunol.164.2.562
   Tuttle TM, 1998, CLIN CANCER RES, V4, P2015
   Wang RF, 1999, IMMUNOL REV, V170, P85, DOI 10.1111/j.1600-065X.1999.tb01331.x
   Ward RL, 1999, HUM IMMUNOL, V60, P510, DOI 10.1016/S0198-8859(99)00003-8
   Wright P. J., 1987, Chemtronics, V2, P49
   YOSHINO I, 1994, CANCER RES, V54, P3387
   Zaks TZ, 1998, CANCER RES, V58, P4902
NR 54
TC 15
Z9 15
U1 0
U2 0
PU BEGELL HOUSE INC
PI NEW YORK
PA 79 MADISON AVE, SUITE 1205, NEW YORK, NY 10016-7892 USA
SN 1040-8401
J9 CRIT REV IMMUNOL
JI Crit. Rev. Immunol.
PY 2001
VL 21
IS 1-3
BP 263
EP 273
PG 11
WC Immunology
SC Immunology
GA 480ZM
UT WOS:000171493400018
PM 11642608
DA 2021-05-03
ER

PT J
AU Chen, J
   Niu, HT
   He, W
   Ba, DN
AF Chen, J
   Niu, HT
   He, W
   Ba, DN
TI Antitumour activity of expanded human tumor-infiltrating gamma delta T
   lymphocytes
SO INTERNATIONAL ARCHIVES OF ALLERGY AND IMMUNOLOGY
LA English
DT Article
DE tumor; tumor-infiltrating lymphocytes; gamma delta T cells;
   cytotoxicity; cytokine; adoptive immunotherapy
ID FLOW CYTOMETRIC ANALYSIS; CELL-RECEPTOR; MYCOBACTERIUM-TUBERCULOSIS;
   AUTOLOGOUS TUMOR; SELECTIVE LYSIS; ALPHA-BETA; EXPRESSION; CARCINOMAS;
   CANCER
AB Background: The objective of this study was to investigate the antitumor activity of selectively expanded gamma delta T cells in tumor-infiltrating lymphocytes (gamma delta TILs) or tumor ascites lymphocytes (gamma delta TALs) from patients with colorectal and ovarian epithelia[ carcinoma (OEC) in vitro and in vivo. Methods: gamma delta TILs/TALs were expanded by the solid-phase antibody method; their cytolytic and proliferative activities in vitro were detected by the MTT method and H-3-TdR incorporation and their effect in vivo was evaluated by the nude mice model. Results: Expanded gamma delta TILs from colorectal tumors demonstrated marked cytotoxicities to allogeneic human colon adenocarcinoma HR8348 and lymphoma Daudi cells, as well as xenogeneic murine thymoma EL-4 cell lines. Cytokines, including IL-2, IL-4, IL-12, IL-15, TNF-alpha and INF-gamma, could promote the cytotoxicities of gamma delta TILs to tumor cells, whereas IL-10, GM-CSF and TFG-beta had no effect on such killing activities. Rested gamma delta TILs could proliferate strongly in response to mitomycin C-treated Daudi and EL-4 tumor cells, but not to HR8348 tumor cells, suggesting that the latter might possess only cytotoxicity-related antigen recognized by gamma delta TILs. Either alpha beta TILs or gamma delta TILs from patients with OEC displayed cytotoxicities to allogeneic or autologous OEC cell lines at a similar strength in vitro. Transferring gamma delta TILs into Daudi cell-bearing BALB/c nude mice with an injection of IL-2 was able to maintain a high survival rate of the mice for 30 days, when compared with mice treated with alpha beta TILs or without any treatment (p < 0.05). Without coinjection of IL-2, after 3 months of Daudi tumor inoculation, a high survival rate was observed in,gamma delta TIL-treated mice. Similarly, adoptive gamma delta TALs from the ascites of patients with OEC transferred into nude mice displayed a stronger antitumor response to OEC SKOV3 cells than alpha beta TALs in vivo. Tumor volumes in gamma delta TAL-treated mice were smaller than in alpha beta TAL-treated or non-TAL-treated mice within the period from day 23 to day 50 after tumor inoculation (p < 0.05). Fifty days after SKOV3 tumor inoculation, a decreasing trend of carcinogenic rate was observed in <gamma>delta TAL-treated nude mice. Conclusion: Taken together, our results suggest that gamma deltaT cells could be a new candidate for adoptive immunotherapy in the future treatment of patients with cancer. Copyright (C) 2001 S. Karger AG, Basel.
C1 Chinese Acad Med Sci, Inst Basic Med Sci, Beijing 100005, Peoples R China.
   Beijing Union Med Coll, Sch Basic Med, Beijing, Peoples R China.
RP He, W (corresponding author), Chinese Acad Med Sci, Inst Basic Med Sci, 5 Dong Dan San Tiao, Beijing 100005, Peoples R China.
RI Niu, Haitao/B-4441-2010
CR Boullier S, 1999, EUR J IMMUNOL, V29, P90
   CHOUDHARY A, 1995, J IMMUNOL, V154, P3932
   FERRARINI M, 1994, INT J CANCER, V57, P486, DOI 10.1002/ijc.2910570408
   Groh V, 1999, P NATL ACAD SCI USA, V96, P6879, DOI 10.1073/pnas.96.12.6879
   HAAS W, 1993, ANNU REV IMMUNOL, V11, P637, DOI 10.1146/annurev.iy.11.040193.003225
   Kowalczyk D, 1997, BRIT J UROL, V80, P543, DOI 10.1046/j.1464-410X.1997.00408.x
   LIAVAAG PG, 1994, EUR ARCH OTO-RHINO-L, V251, P452
   Maeurer M, 1995, NAT IMMUN, V14, P188
   NANNO M, 1992, EUR J IMMUNOL, V22, P679, DOI 10.1002/eji.1830220310
   NIU H, 2000, CHIN J CANC BIOTHER, V7, P90
   Percy C, 1990, INT CLASSIFICATION D
   RAULET DH, 1989, ANNU REV IMMUNOL, V7, P175, DOI 10.1146/annurev.iy.07.040189.001135
   Rojas RE, 1999, INFECT IMMUN, V67, P6461
   SHIMIZU Y, 1992, J HEPATOL, V16, P197, DOI 10.1016/S0168-8278(05)80115-1
   Takahashi I, 1998, CHEM IMMUNOL, V71, P77
   WATANABE N, 1995, CLIN EXP IMMUNOL, V102, P167
   Wesch D, 1997, EUR J IMMUNOL, V27, P952, DOI 10.1002/eji.1830270422
   Yu ST, 1999, INT ARCH ALLERGY IMM, V119, P31, DOI 10.1159/000024172
   ZOCCHI MR, 1990, EUR J IMMUNOL, V20, P2685
NR 19
TC 36
Z9 42
U1 0
U2 7
PU KARGER
PI BASEL
PA ALLSCHWILERSTRASSE 10, CH-4009 BASEL, SWITZERLAND
SN 1018-2438
J9 INT ARCH ALLERGY IMM
JI Int. Arch. Allergy Immunol.
PD JUL
PY 2001
VL 125
IS 3
BP 256
EP 263
DI 10.1159/000053824
PG 8
WC Allergy; Immunology
SC Allergy; Immunology
GA 463QQ
UT WOS:000170489100010
PM 11490159
DA 2021-05-03
ER

PT J
AU Noujaim, AA
   Schultes, BC
   Baum, RP
   Madiyalakan, R
AF Noujaim, AA
   Schultes, BC
   Baum, RP
   Madiyalakan, R
TI Induction of CA125-specific B and T cell responses in patients injected
   with MAb-B43.13 - Evidence for antibody-mediated antigen-processing and
   presentation of CA125 in vivo
SO CANCER BIOTHERAPY AND RADIOPHARMACEUTICALS
LA English
DT Article
DE immunotherapy; ovarian cancer; immune complexes; antigen presentation;
   CA125; monoclonal antibody
ID OVARIAN-CANCER PATIENTS; IMMUNE-RESPONSE; MONOCLONAL-ANTIBODIES;
   CLINICAL-COURSE; MUCIN MUC-1; LYMPHOCYTES; SPECIFICITY; COMPLEXES;
   TOPOTECAN; THERAPY
AB The murine monoclonal anti-CA125 antibody MAb-B43.13 has previously been administered as an immunoscintigraphic agent in order to monitor recurrence of ovarian cancer in patients, and a long-term follow-up demonstrated a survival benefit for these patients. The clinical benefit was initially attributed to the activation of the idiotypic network. The objective of this study was to investigate the role of CA125-MAb-B43.13 immune complex formation on the induction of CA125-specific immune responses. Analysis of patient serum samples from pharmacokinetic studies demonstrated that the antibody forms immune complexes with CA125 in circulation within 30 minutes of injection. Induction of humoral and cellular anti-CA125 responses correlated with the amount of circulating CA125 antigen present at time of antibody injection. Subsequent to the injection of MAb-B43.13, the patients generated anti-CA125 antibodies that were directed against various epitopes on the antigen and were not restricted to the specific epitope recognized by MAb-B43.13. The generation of CA125-specific B and T cell responses after MAb-B43.13 injection correlated with improved survival. The influence of circulating CA125 for the induction of CA125-specific immune responses and the multi-epitopic nature of the human anti-CA125 antibodies suggest that the majority of these antibodies were not induced via the idiotypic network but by the autologous antigen itself Since antibody and T cell responses to CA125 were not present before injection of MAb-B43.13, it is hypothesized that complex formation of MAb-B43.13 with circulating antigen triggers the induction of CA125-specific immune responses.
C1 Univ Alberta, AltaRex Corp, Dent Pharm 1123, Edmonton, AB T6G 2N8, Canada.
   Goethe Univ Frankfurt, Clin Nucl Med, D-6000 Frankfurt, Germany.
RP Noujaim, AA (corresponding author), Univ Alberta, AltaRex Corp, Dent Pharm 1123, Edmonton, AB T6G 2N8, Canada.
EM tnoujaim@altarex.com
CR BAST RC, 1985, GYNECOL ONCOL, V22, P115, DOI 10.1016/0090-8258(85)90015-0
   BAST RC, 1983, NEW ENGL J MED, V309, P883, DOI 10.1056/NEJM198310133091503
   BAUM RP, 1993, HYBRIDOMA, V12, P583, DOI 10.1089/hyb.1993.12.583
   Baum RP, 1992, NUCL MED, P670
   Bookman MA, 1998, J CLIN ONCOL, V16, P3345, DOI 10.1200/JCO.1998.16.10.3345
   BURCHELL J, 1993, CANCER SURV, V18, P135
   Coccia MA, 1998, J IMMUNOL, V161, P5772
   DONNERSTAG B, 1995, HYBRIDOMA, V14, P191, DOI 10.1089/hyb.1995.14.191
   Donnerstag Barbara, 1994, International Journal of Biological Markers, V9, P115
   FINN OJ, 1995, IMMUNOL REV, V145, P61, DOI 10.1111/j.1600-065X.1995.tb00077.x
   Huinink WTB, 1997, J CLIN ONCOL, V15, P2183, DOI 10.1200/JCO.1997.15.6.2183
   JERNE NK, 1974, ANN INST PASTEUR IMM, VC125, P373
   KOTERA Y, 1994, CANCER RES, V54, P2856
   KRANTZ MJ, 1988, J CELL BIOCH S E, V12, P139
   LANZAVECCHIA A, 1985, NATURE, V314, P537, DOI 10.1038/314537a0
   MADIYALAKAN R, 1995, HYBRIDOMA, V14, P199, DOI 10.1089/hyb.1995.14.199
   MANCA F, 1988, J IMMUNOL, V140, P2893
   MANCA F, 1991, J EXP MED, V173, P37, DOI 10.1084/jem.173.1.37
   MARUSICGALESIC S, 1992, IMMUNOLOGY, V75, P325
   McQuarrie SA, 1997, NUCL MED COMMUN, V18, P878, DOI 10.1097/00006231-199709000-00013
   Noujaim AA, 1994, CURRENT TUMOR DIAGNO, P823
   Nustad K, 1996, TUMOR BIOL, V17, P196, DOI 10.1159/000217982
   QI W, 2000, P 91 ANN M AACR, V41, P1847
   Regnault A, 1999, J EXP MED, V189, P371, DOI 10.1084/jem.189.2.371
   ROCK KL, 1984, J EXP MED, V160, P1102, DOI 10.1084/jem.160.4.1102
   ROOSNEK E, 1991, J EXP MED, V173, P487, DOI 10.1084/jem.173.2.487
   Schultes BC, 2000, FASEB J, V14, pA1003
   Schultes BC, 1998, CANCER IMMUNOL IMMUN, V46, P201, DOI 10.1007/s002620050479
   SERCARZ EE, 1993, ANNU REV IMMUNOL, V11, P729, DOI 10.1146/annurev.immunol.11.1.729
   STEINMAN RM, 1972, J CELL BIOL, V55, P616, DOI 10.1083/jcb.55.3.616
   SYKES TR, 1995, J NUCL MED, V36, P1913
   TONY HP, 1985, J EXP MED, V161, P223, DOI 10.1084/jem.161.1.223
   VIRGIN HW, 1985, INFECT IMMUN, V50, P343, DOI 10.1128/IAI.50.2.343-353.1985
   VLOCK DR, 1985, J CLIN INVEST, V76, P849, DOI 10.1172/JCI112042
   vonMensdorffPouilly S, 1996, EUR J CANCER, V32A, P1325, DOI 10.1016/0959-8049(96)00048-2
NR 35
TC 79
Z9 80
U1 0
U2 5
PU MARY ANN LIEBERT, INC
PI NEW ROCHELLE
PA 140 HUGUENOT STREET, 3RD FL, NEW ROCHELLE, NY 10801 USA
SN 1084-9785
EI 1557-8852
J9 CANCER BIOTHER RADIO
JI Cancer Biother. Radiopharm.
PD JUN
PY 2001
VL 16
IS 3
BP 187
EP 203
DI 10.1089/10849780152389384
PG 17
WC Oncology; Medicine, Research & Experimental; Pharmacology & Pharmacy;
   Radiology, Nuclear Medicine & Medical Imaging
SC Oncology; Research & Experimental Medicine; Pharmacology & Pharmacy;
   Radiology, Nuclear Medicine & Medical Imaging
GA 450LX
UT WOS:000169745300002
PM 11471484
DA 2021-05-03
ER

PT J
AU Pierelli, L
   Perillo, A
   Ferrandina, G
   Salerno, G
   Rutella, S
   Fattorossi, A
   Battaglia, A
   Rughetti, A
   Nuti, M
   Cortesi, E
   Leone, G
   Mancuso, S
   Scambia, G
AF Pierelli, L
   Perillo, A
   Ferrandina, G
   Salerno, G
   Rutella, S
   Fattorossi, A
   Battaglia, A
   Rughetti, A
   Nuti, M
   Cortesi, E
   Leone, G
   Mancuso, S
   Scambia, G
TI The role of growth factor administration and T-cell recovery after
   peripheral blood progenitor cell transplantation in the treatment of
   solid tumors: results from a randomized comparison of G-CSF and GM-CSF
SO TRANSFUSION
LA English
DT Article
ID COLONY-STIMULATING FACTOR; BONE-MARROW TRANSPLANTATION; BREAST-CANCER;
   IMMUNE RECONSTITUTION; HEMATOPOIETIC PROGENITORS; ADOPTIVE
   IMMUNOTHERAPY; IN-VITRO; ERYTHROPOIETIN; CHEMOTHERAPY; RECEPTORS
AB BACKGROUND: Peripheral blood progenitor cell (PBPC) transplantation (PBPCT) combined with post-PBPCT administration of myelopoietic growth factors is a valid therapeutic intervention to rapidly restore hematopoiesis after the delivery of intensive, myeloablative cancer chemotherapy. On the other hand, the best growth factor regimen to potentiate PBPC-mediated immunohematopoietic recovery has yet to be determined.
   STUDY DESIGN AND METHODS: In a randomized evaluation, the effects produced by post-PBPCT G-CSF and GM-CSF on myeloid/lymphoid recovery and transplant outcome in women with chemosensitive cancer were compared. Thirty-seven ovarian cancer patients and 34 breast cancer patients ranging in age from 24 to 60 years were treated with carboplatin, etoposide, and melphalan (GEM) high-dose chemotherapy and then randomly assigned to receive G-CSF (5 mug/kg subcutaneously) or GM-CSF (5 mug/kg subcutaneously) until Day 13 after PBPCT Patients were compared in regard to hematopoietic recovery, posttransplant clinical management, and immune recovery. Finally, clinical outcome was estimated as time to progression and overall survival.
   RESULTS: Hematopoietic recovery and posttransplant clinical management were comparable in both the G-CSF and GM-CSF series. Conversely, significantly higher T-cell counts were observed in G-CSF-treated patients during the early and late posttransplant follow-up. Patients who received G-CSF showed a significantly longer median time to progression. A parallel analysis revealed that patients in whom a higher CD3+ count was recovered had a significantly longer overall survival and time to progression.
   CONCLUSION: The enhancement of post-PBPCT T-cell recovery observed in G-CSF-treated patients encourages the use of G-CSF to ameliorate immune recovery, which seems to play a role in post-PBPCT control of disease in cancer patients. GM-CSF might be administered to prolong immunosuppression after autologous PBPCT for autoimmune diseases or allogeneic PBPCT.
C1 Univ Sacred Heart, Inst Obstet & Gynecol, Hematol & Hemotransfus Serv, I-00168 Rome, Italy.
   Univ Roma La Sapienza, Dept Expt Med, Rome, Italy.
RP Pierelli, L (corresponding author), Univ Cattolica Sacro Cuore, Serv Ematol & Emotrasfus, Largo A Gemelli 8, I-00168 Rome, Italy.
RI Cortesi, Enrico/AAA-2983-2019; Pierelli, Luca/AAL-4600-2020; Rutella,
   Sergio/AAF-9210-2020; Giuseppe Leone, Full Professor/I-9166-2019;
   Ferrandina, Gabriella/AAA-9083-2019; Pierelli, Luca/AAU-9438-2020;
   Rutella, Sergio/AAF-9187-2020; Battaglia, Alessandra/U-6526-2019
OI Pierelli, Luca/0000-0002-1715-3914; Rutella, Sergio/0000-0003-1970-7375;
   Giuseppe Leone, Full Professor/0000-0002-7812-5300; Battaglia,
   Alessandra/0000-0001-7179-8900; FERRANDINA, Maria
   Gabriella/0000-0003-4672-4197
CR BAIOCCHI G, 1993, CANCER RES, V53, P1297
   BENSINGER W, 1995, J CLIN ONCOL, V13, P2547, DOI 10.1200/JCO.1995.13.10.2547
   Bertz H, 1997, LEUKEMIA, V11, P281, DOI 10.1038/sj.leu.2400546
   Caballero MD, 1998, HAEMATOLOGICA, V83, P514
   CASCINU S, 1994, J CLIN ONCOL, V12, P1058, DOI 10.1200/JCO.1994.12.5.1058
   DAVIS I, 1992, BAILLIERE CLIN HAEM, V5, P753, DOI 10.1016/S0950-3536(11)80016-8
   Ferlini C, 1999, EXP CELL RES, V247, P160, DOI 10.1006/excr.1998.4343
   Guillaume T, 1998, BLOOD, V92, P1471, DOI 10.1182/blood.V92.5.1471
   Hebib NC, 1999, BLOOD, V94, P1803, DOI 10.1182/blood.V94.5.1803.417a28_1803_1813
   Ishii T, 1999, J IMMUNOL, V163, P3612
   Kawamura H, 1999, J IMMUNOL, V162, P5957
   KESSINGER A, 1991, BLOOD, V77, P211
   KLUMPP TR, 1995, J CLIN ONCOL, V13, P1323, DOI 10.1200/JCO.1995.13.6.1323
   Korbling M, 1996, STEM CELLS, V14, P185, DOI 10.1002/stem.140185
   Lund-Johansen F, 1999, EXP HEMATOL, V27, P762, DOI 10.1016/S0301-472X(98)00081-2
   Mackay CR, 1999, NATURE, V401, P659, DOI 10.1038/44309
   MACKINNON S, 1995, BLOOD, V86, P1261, DOI 10.1182/blood.V86.4.1261.bloodjournal8641261
   Pacifici R, 1998, CLIN BIOCHEM, V31, P165, DOI 10.1016/S0009-9120(98)00011-3
   Panici PB, 1997, BRIT J CANCER, V75, P1205, DOI 10.1038/bjc.1997.206
   PENE R, 1993, BONE MARROW TRANSPL, V11, P219
   PIERELLI L, 1994, BRIT J HAEMATOL, V86, P70, DOI 10.1111/j.1365-2141.1994.tb03254.x
   Pierelli L, 1999, J CLIN ONCOL, V17, P1288, DOI 10.1200/JCO.1999.17.4.1288
   Pierelli L, 1999, ANN ONCOL, V10, P1531, DOI 10.1023/A:1008362120909
   PIERELLI L, 1994, BONE MARROW TRANSPL, V14, P23
   Pierelli L, 1997, LEUKEMIA LYMPHOMA, V27, P65, DOI 10.3109/10428199709068272
   Porrata LF, 2001, BLOOD, V98, P579, DOI 10.1182/blood.V98.3.579
   Rutella S, 2000, BRIT J HAEMATOL, V108, P105, DOI 10.1046/j.1365-2141.2000.01824.x
   Rutella S, 2000, CYTOKINES CELL MOL T, V6, P189, DOI 10.1080/mccm.6.4.189.198
   SanMiguel JF, 1996, BRIT J HAEMATOL, V94, P140, DOI 10.1046/j.1365-2141.1996.d01-1756.x
   SCAMBIA G, 1993, EUR J CANCER, V29A, P1518, DOI 10.1016/0959-8049(93)90286-O
   Setti M, 1999, CANCER IMMUNOL IMMUN, V48, P287, DOI 10.1007/s002620050577
   Testa U, 1997, BRIT J HAEMATOL, V96, P762, DOI 10.1046/j.1365-2141.1997.d01-2104.x
   Testa U, 1996, BLOOD, V88, P3391, DOI 10.1182/blood.V88.9.3391.bloodjournal8893391
   TESTA U, 1994, BLOOD, V84, P3532
   Testa U, 1997, BLOOD, V89, P2615, DOI 10.1182/blood.V89.7.2615
   Ueno NT, 1998, J CLIN ONCOL, V16, P986, DOI 10.1200/JCO.1998.16.3.986
   VANDERBURG MEL, 1995, NEW ENGL J MED, V332, P629, DOI 10.1056/NEJM199503093321002
NR 37
TC 11
Z9 12
U1 0
U2 0
PU AMER ASSOC BLOOD BANKS
PI BETHESDA
PA 8101 GLENBROOK RD, BETHESDA, MD 20814-2749 USA
SN 0041-1132
J9 TRANSFUSION
JI Transfusion
PD DEC
PY 2001
VL 41
IS 12
BP 1577
EP 1585
DI 10.1046/j.1537-2995.2001.41121577.x
PG 9
WC Hematology
SC Hematology
GA 513VU
UT WOS:000173401600021
PM 11778075
DA 2021-05-03
ER

PT J
AU Kemminer, SE
   Conradt, HS
   Nimtz, M
   Sagi, D
   Peter-Katalinic, J
   Diekmann, O
   Drmic, I
   Muthing, J
AF Kemminer, SE
   Conradt, HS
   Nimtz, M
   Sagi, D
   Peter-Katalinic, J
   Diekmann, O
   Drmic, I
   Muthing, J
TI Production and molecular characterization of clinical phase I
   anti-melanoma mouse IgG3 monoclonal antibody R24
SO BIOTECHNOLOGY PROGRESS
LA English
DT Article
ID HAMSTER OVARY CELLS; N-GLYCOLYLNEURAMINIC ACID; HUMAN ANTITHROMBIN-III;
   CARBOHYDRATE CHAINS; STRUCTURAL CHARACTERIZATION; METASTATIC MELANOMA;
   MALIGNANT-MELANOMA; IMMUNOGLOBULIN-G; HUMAN GRANULOCYTES; RECOMBINANT
   GLYCOPROTEIN
AB R24 is a mouse IgG3 monoclonal antibody (mab) that reacts with the ganglioside GD3 expressed by cells of neuroectodermal origin. The anti-tumor activity of R24 has been demonstrated in initial phase I and pilot trials in patients suffering from metastatic melanoma. The purpose of this study was to investigate the biotechnological production and particularly the glycosylation of this clinically important antibody. Growth, metabolism, and IgG production of R24 secreting hybridoma cells were analyzed on 1 L bioreactor bench scale using repeated-batch mode. The amount of 57 mg of pure mab was obtained from 1.6 L crude supernatant by protein A chromatography. Western blot binding assays with sugar-specific lectins revealed glycosylation of the heavy chains, whereas no carbohydrates were detectable on the light chains. Because glycosylation is essential for antibody effector functions in vivo (such as complement fixation or binding to macrophage Fc receptors), mab R24 was subjected to both enzymatic deglycosylation using PNGase F and chemical deglycosylation by hydrazinolysis. Released glycans were structurally characterized by high pH anion exchange chromatography with pulsed amperometric detection (HPAEC-PAD), matrix assisted laser desorption ionization time-of-flight (MALDI-TOF), and electrospray ionization quadrupole time-of-flight (ESI-QTOF) mass spectrometry. Six major biantennary chains of the complex glycosylation phenotype were found with variations in galactosylation and core fucosylation. The predominant N-linked structure, indicating the high degree of agalactosyl glycoforms, was the agalacto biantennary chain with a relative percentage of 57% (51% core-fucosylated, 6% nonfucosylated). The second most abundant oligosaccharide was the monogalacto biantennary chain amounting to 30% (26% core- and 4% nonfucosylated). The antibody contained 0.46 mug sialic acid per mg protein, which splits into 0.243 mug Neu5Gc and 0.217 mug Neu5Ac, corresponding to a Neu5Ac:Neu5Gc ratio of 1:1.06. Furthermore, the antigen specificity of R24 was determined by immunodetection of GD3 on thin-layer chromatograms, and real time GD3-antibody binding interactions were measured with an optical biosensor (BIAcore). From the structural data obtained in this study it is concluded that glycosylation of the antibody may be important in the clinical outcome of targeted anti-cancer immunotherapy.
C1 Univ Bielefeld, Inst Cell Culture Technol, D-33501 Bielefeld, Germany.
   GBF, Dept Prot Glycosylat Mol Struct Res & Cell Biol, Braunschweig, Germany.
   Univ Munster, Inst Med Phys & Biophys, D-4400 Munster, Germany.
   Univ Split, Sch Med, Dept Med Chem & Biochem, Split, Croatia.
RP Muthing, J (corresponding author), Univ Bielefeld, Inst Cell Culture Technol, POB 100131, D-33501 Bielefeld, Germany.
EM jm@zellkult.techfak.uni-bielefeld.de
RI Drmic Hofman, Irena/D-5026-2017
OI Drmic Hofman, Irena/0000-0002-4986-9589
CR ACKERMANN M, 1995, BIOTECHNOL BIOENG, V45, P97, DOI 10.1002/bit.260450202
   BAJORIN DF, 1992, MELANOMA RES, V2, P355, DOI 10.1097/00008390-199212000-00009
   BUNTEMEYER H, 1991, CYTOTECHNOLOGY, V5, P57, DOI 10.1007/BF00365534
   BUNTEMEYER H, 2000, ENCY CELL TECHNOLOGY, V2, P945
   Catimel B, 1998, GLYCOBIOLOGY, V8, P927, DOI 10.1093/glycob/8.9.927
   CHACHOUA A, 1994, J IMMUNOTHER, V16, P132, DOI 10.1097/00002371-199408000-00007
   CHAPMAN PB, 1990, CANCER RES, V50, P1503
   Chester MA, 1998, EUR J BIOCHEM, V257, P293
   CONRADT HS, 1989, J BIOL CHEM, V264, P17368
   Davis ID, 2000, IMMUNOL CELL BIOL, V78, P179, DOI 10.1046/j.1440-1711.2000.00906.x
   DIPPOLD W, 1994, EUR J CANCER, V30A, P137, DOI 10.1016/0959-8049(94)90073-6
   DIPPOLD W, 1992, EUR J CANCER, V28A, P1605, DOI 10.1016/0959-8049(92)90051-3
   DIPPOLD WG, 1980, P NATL ACAD SCI-BIOL, V77, P6114, DOI 10.1073/pnas.77.10.6114
   DIPPOLD WG, 1988, EUR J CANCER CLIN ON, V24, pS65
   DOMON B, 1988, GLYCOCONJUGATE J, V5, P397, DOI 10.1007/BF01049915
   Duvar S, 1997, GLYCOBIOLOGY, V7, P1099, DOI 10.1093/glycob/7.8.1099
   Grabenhorst E, 1999, GLYCOCONJUGATE J, V16, P81, DOI 10.1023/A:1026466408042
   GRAMER MJ, 1993, BIOTECHNOL PROGR, V9, P366, DOI 10.1021/bp00022a003
   GRAMER MJ, 1995, BIO-TECHNOL, V13, P692, DOI 10.1038/nbt0795-692
   GRAMER MJ, 1994, BIOTECHNOL BIOENG, V43, P423, DOI 10.1002/bit.260430510
   Green MC, 2000, CANCER TREAT REV, V26, P269, DOI 10.1053/ctrv.2000.0176
   HARA S, 1987, ANAL BIOCHEM, V164, P138, DOI 10.1016/0003-2697(87)90377-0
   HASELBECK A, 1990, ANAL BIOCHEM, V191, P25, DOI 10.1016/0003-2697(90)90381-I
   HEIDEMANN R, 1994, CYTOTECHNOLOGY, V14, P1, DOI 10.1007/BF00772190
   Hellstrom K.E., 1985, MONOCLONAL ANTIBODIE, P17
   HEUKESHOVEN J, 1988, ELECTROPHORESIS, V9, P28, DOI 10.1002/elps.1150090106
   Hoffmann A, 1997, GLYCOBIOLOGY, V7, P499, DOI 10.1093/glycob/7.4.499
   HOKKE CH, 1990, FEBS LETT, V275, P9, DOI 10.1016/0014-5793(90)81427-P
   HOUGHTON AN, 1985, P NATL ACAD SCI USA, V82, P1242, DOI 10.1073/pnas.82.4.1242
   Jenkins N, 1996, NAT BIOTECHNOL, V14, P975, DOI 10.1038/nbt0896-975
   KARLSSON R, 1991, J IMMUNOL METHODS, V145, P229, DOI 10.1016/0022-1759(91)90331-9
   Kirkwood JM, 2000, CANCER, V88, P2693, DOI 10.1002/1097-0142(20000615)88:12<2693::AID-CNCR7>3.0.CO;2-3
   KOHLER G, 1975, NATURE, V256, P495, DOI 10.1038/256495a0
   Kunkel JP, 1998, J BIOTECHNOL, V62, P55, DOI 10.1016/S0168-1656(98)00044-3
   LAEMMLI UK, 1970, NATURE, V227, P680, DOI 10.1038/227680a0
   LEATHERBARROW RJ, 1983, FEBS LETT, V164, P227, DOI 10.1016/0014-5793(83)80290-7
   LEDEEN RW, 1982, METHOD ENZYMOL, V83, P139
   Lutkemeyer D, 1999, BIOTECHNOL BIOENG, V65, P114, DOI 10.1002/(SICI)1097-0290(19991005)65:1<114::AID-BIT14>3.0.CO;2-P
   MAGNANI JL, 1982, J BIOL CHEM, V257, P4365
   MAIORELLA BL, 1993, BIO-TECHNOL, V11, P387, DOI 10.1038/nbt0393-387
   Masuda K, 2000, FEBS LETT, V473, P349, DOI 10.1016/S0014-5793(00)01557-X
   Metelmann W, 2000, RAPID COMMUN MASS SP, V14, P543, DOI 10.1002/(SICI)1097-0231(20000415)14:7<543::AID-RCM908>3.0.CO;2-J
   MINASIAN LM, 1994, BLOOD, V83, P56
   MIZUOCHI T, 1990, J IMMUNOL, V145, P1794
   MIZUOCHI T, 1987, ARCH BIOCHEM BIOPHYS, V257, P387, DOI 10.1016/0003-9861(87)90581-9
   MONSIGNY M, 1988, ANAL BIOCHEM, V175, P525, DOI 10.1016/0003-2697(88)90578-7
   Munzert E, 1996, BIOTECHNOL PROGR, V12, P559, DOI 10.1021/bp9600086
   Munzert E, 1997, BIOTECHNOL BIOENG, V56, P441, DOI 10.1002/(SICI)1097-0290(19971120)56:4<441::AID-BIT9>3.0.CO;2-O
   Muthing J, 1996, GLYCOBIOLOGY, V6, P147, DOI 10.1093/glycob/6.2.147
   MUTHING J, 1994, J CHROMATOGR B, V658, P39, DOI 10.1016/0378-4347(94)00213-4
   Muthing J, 2000, METHOD ENZYMOL, V312, P45
   Muthing J, 1998, METH MOL B, V76, P183
   Muthing J, 1996, J CHROMATOGR A, V720, P3, DOI 10.1016/0021-9673(95)00499-8
   MUTHING J, 1993, GLYCOCONJUGATE J, V10, P120, DOI 10.1007/BF00731196
   Nasi ML, 1997, MELANOMA RES, V7, pS155
   NEUHOFF V, 1985, ELECTROPHORESIS, V6, P427, DOI 10.1002/elps.1150060905
   NEWKIRK MM, 1995, J CLIN IMMUNOL, V15, P250, DOI 10.1007/BF01540882
   Nimtz M, 1999, EUR J BIOCHEM, V265, P703, DOI 10.1046/j.1432-1327.1999.00766.x
   NOGUCHI A, 1995, J BIOCHEM-TOKYO, V117, P59, DOI 10.1093/oxfordjournals.jbchem.a124721
   NOSE M, 1983, P NATL ACAD SCI-BIOL, V80, P6632, DOI 10.1073/pnas.80.21.6632
   Ockert D, 1999, IMMUNOL TODAY, V20, P63, DOI 10.1016/S0167-5699(98)01388-7
   Packer NH, 1998, GLYCOCONJUGATE J, V15, P737, DOI 10.1023/A:1006983125913
   PAREKH RB, 1985, NATURE, V316, P452, DOI 10.1038/316452a0
   PARKER CW, 1990, METHOD ENZYMOL, V182, P700
   PATEL TP, 1992, BIOCHEM J, V285, P839, DOI 10.1042/bj2850839
   Pirt S. J., 1985, PRINCIPLES MICROBE C, P4
   POTIER M, 1979, ANAL BIOCHEM, V94, P287, DOI 10.1016/0003-2697(79)90362-2
   PUKEL CS, 1982, J EXP MED, V155, P1133, DOI 10.1084/jem.155.4.1133
   RADEMACHER TW, 1994, P NATL ACAD SCI USA, V91, P6123, DOI 10.1073/pnas.91.13.6123
   Raju TS, 2000, GLYCOBIOLOGY, V10, P477, DOI 10.1093/glycob/10.5.477
   ROTHMAN RJ, 1989, BIOCHEMISTRY-US, V28, P1377, DOI 10.1021/bi00429a065
   RUDD PM, 1991, MOL IMMUNOL, V28, P1369, DOI 10.1016/0161-5890(91)90039-M
   Schauer R, 1999, SIALOBIOLOGY OTHER N, P17
   Schroter S, 1999, J BIOL CHEM, V274, P29862, DOI 10.1074/jbc.274.42.29862
   Soiffer RJ, 1997, CLIN CANCER RES, V3, P17
   SVENNERHOLM L, 1956, J NEUROCHEM, V1, P42, DOI 10.1111/j.1471-4159.1956.tb12053.x
   SVENNERHOLM L, 1963, J NEUROCHEM, V10, P613, DOI 10.1111/j.1471-4159.1963.tb08933.x
   TACHIBANA H, 1994, CYTOTECHNOLOGY, V16, P151, DOI 10.1007/BF00749902
   TAKAHASHI N, 1987, BIOCHEMISTRY-US, V26, P1137, DOI 10.1021/bi00378a023
   TANDAI M, 1991, ARCH BIOCHEM BIOPHYS, V291, P339, DOI 10.1016/0003-9861(91)90144-8
   UENO K, 1978, J LIPID RES, V19, P863
   VADHANRAJ S, 1988, J CLIN ONCOL, V6, P1636, DOI 10.1200/JCO.1988.6.10.1636
   WAGNER A, 1992, BIOTECHNOL BIOENG, V39, P320, DOI 10.1002/bit.260390310
   WARNER TG, 1993, GLYCOBIOLOGY, V3, P445
   Wright A, 1997, TRENDS BIOTECHNOL, V15, P26, DOI 10.1016/S0167-7799(96)10062-7
NR 85
TC 8
Z9 10
U1 1
U2 3
PU WILEY
PI HOBOKEN
PA 111 RIVER ST, HOBOKEN 07030-5774, NJ USA
SN 8756-7938
EI 1520-6033
J9 BIOTECHNOL PROGR
JI Biotechnol. Prog.
PD SEP-OCT
PY 2001
VL 17
IS 5
BP 809
EP 821
DI 10.1021/bp010068y
PG 13
WC Biotechnology & Applied Microbiology; Food Science & Technology
SC Biotechnology & Applied Microbiology; Food Science & Technology
GA 480QK
UT WOS:000171473300003
PM 11587568
DA 2021-05-03
ER

PT J
AU Dillman, RO
   Beutel, LD
   De Leon, C
   Nayak, SK
AF Dillman, RO
   Beutel, LD
   De Leon, C
   Nayak, SK
TI Short-term tumor cell lines from breast cancer for use as autologous
   tumor cell vaccines in the treatment of breast cancer
SO CANCER BIOTHERAPY AND RADIOPHARMACEUTICALS
LA English
DT Article
DE breast cancer; vaccines; tumor cell cultures; tumor cell lines
ID MEDICAL PROGRESS; OVARIAN-CANCER; IMMUNOTHERAPY; STRATEGIES; CARCINOMA;
   ANTIBODY; CULTURES; THERAPY; PROTEIN; GENE
AB Objective: We tried to establish short-term cultures of autologous tumors from patients with breast carcinoma for potential use as active specific immunotherapy (i.e., autologous vaccine) after resection of primary breast cancer, and/or for the treatment of metastases. Methods: Between 10/90 and 12/99 the cell biology laboratory of the Hoag Cancer Center attempted to establish short-term tumor cell lines from 115 breast cancer specimens from 56 primary breast lesions, 17 axillary nodes, 14 other lymph node/soft tissue sites, 10 chest wall recurrences, and 6 thoracenteses of malignant pleural effusions. Success was defined by growth of 5 X 10(7) viable cells whose malignant nature and breast cancer origin was confirmed by histology of the submitted tissue, cell morphology and antigenic phenotyping. Variables associated with successful growth of short-term cell lines were examined Results: Expansion to 5 X 10(7) cells was achieved for only 8/115 samples [7%] including two from chest wall recurrences, and one each from a supraclavicular node, an umbilical node, liver, omentum, and pleural fluid. Two of the successful cell lines were established from tissue that originally had been cryopreserved; the others were initiated from fresh tumor. The success rate was better from regional/distant metastases 7/55 (13%) compared to primary tumors 1/56 (1.8%) (p = 0.063). The success rate for tumors harvested at Hoag Hospital was 4/97 (4%) compared to 4/14 from (31%) distant sites, but all but one of the tumors from a distant geographic site was a metastatic lesion. Tumor cell lines were successfully established from metastatic lesions ranging in size from <1.0 g to 19 g. Four patients were treated with their autologous vaccine in the setting of chemotherapy-refractory metastatic disease without any significant toxicity. Conclusions: We were unable to establish short-term cell lines for most patients with primary or metastatic breast cancer using this methodology. However, two long-term cell lines have been established and characterized Treatment M dth the autologous irradiated cell product was not associated with acute toxicity.
C1 Hoag Canc Ctr, Newport Beach, CA 92658 USA.
RP Dillman, RO (corresponding author), Hoag Canc Ctr, 1 Hoag Dr,Bldg 41, Newport Beach, CA 92658 USA.
EM rdillman@hoaghospital.org
CR DILLMAN RO, 1993, J IMMUNOTHER, V14, P65, DOI 10.1097/00002371-199307000-00009
   Dillman RO, 1999, CANCER BIOTHER RADIO, V14, P443, DOI 10.1089/cbr.1999.14.443
   Dillman RO, 2000, CANCER BIOTHER RADIO, V15, P161, DOI 10.1089/cbr.2000.15.161
   Dillman RO, 1998, CANCER BIOTHER RADIO, V13, P165, DOI 10.1089/cbr.1998.13.165
   Dillman RO, 1999, CANCER BIOTHER RADIO, V14, P5, DOI 10.1089/cbr.1999.14.5
   DILLMAN RO, IN PRESS CRIT REV HE
   Disis ML, 1999, CLIN CANCER RES, V5, P1289
   Gilewski T, 2000, CLIN CANCER RES, V6, P1693
   Greenlee RT, 2000, CA-CANCER J CLIN, V50, P7, DOI 10.3322/canjclin.50.1.7
   Hadden JW, 1999, INT J IMMUNOPHARMACO, V21, P79, DOI 10.1016/S0192-0561(98)00077-0
   HARRIS JR, 1992, NEW ENGL J MED, V327, P473, DOI 10.1056/NEJM199208133270706
   HARRIS JR, 1992, NEW ENGL J MED, V327, P390, DOI 10.1056/NEJM199208063270606
   HARRIS JR, 1992, NEW ENGL J MED, V327, P319, DOI 10.1056/NEJM199207303270505
   Holmberg LA, 2000, BONE MARROW TRANSPL, V25, P1233, DOI 10.1038/sj.bmt.1702430
   Hortobagyi GN, 1998, NEW ENGL J MED, V339, P974, DOI 10.1056/NEJM199810013391407
   Jager E, 1998, RECENT RES CANCER, V152, P94
   Li Z, 1998, CANCER RES, V58, P5271
   Nayak SK, 2000, IN VITRO CELL DEV-AN, V36, P188
   NAYAK SK, 1988, P AM ASSOC CANC RES, V29, P363
   Nayak SK, 1996, CANCER GENE THER, V3, P143
   NAYAK SK, 1991, CLIN BIOTECHNOL, V3, P237
   PETERSEN OW, 1987, CANCER RES, V47, P856
   Philip R, 1996, CLIN CANCER RES, V2, P59
   Schlom J, 1996, BREAST CANCER RES TR, V38, P27, DOI 10.1007/BF01803781
   SMITH HS, 1990, CANCER RES, V50, P2943
   Tripathi PK, 1999, HYBRIDOMA, V18, P193, DOI 10.1089/hyb.1999.18.193
NR 26
TC 4
Z9 4
U1 0
U2 1
PU MARY ANN LIEBERT, INC
PI NEW ROCHELLE
PA 140 HUGUENOT STREET, 3RD FL, NEW ROCHELLE, NY 10801 USA
SN 1084-9785
EI 1557-8852
J9 CANCER BIOTHER RADIO
JI Cancer Biother. Radiopharm.
PD JUN
PY 2001
VL 16
IS 3
BP 205
EP 211
DI 10.1089/10849780152389393
PG 7
WC Oncology; Medicine, Research & Experimental; Pharmacology & Pharmacy;
   Radiology, Nuclear Medicine & Medical Imaging
SC Oncology; Research & Experimental Medicine; Pharmacology & Pharmacy;
   Radiology, Nuclear Medicine & Medical Imaging
GA 450LX
UT WOS:000169745300003
PM 11471485
DA 2021-05-03
ER

PT J
AU Cao, JN
   Gao, TW
   Stanbridge, EJ
   Irie, R
AF Cao, JN
   Gao, TW
   Stanbridge, EJ
   Irie, R
TI RBP1L1, a retinoblastoma-binding protein-related gene encoding an
   antigenic epitope abundantly expressed in human carcinomas and normal
   testis
SO JOURNAL OF THE NATIONAL CANCER INSTITUTE
LA English
DT Article
ID HUMAN MONOCLONAL-ANTIBODY; CYTOLYTIC T-LYMPHOCYTES; MELANOMA CELL
   VACCINE; TYR-GLN-ILE; BREAST-CANCER; FAMILY; PEPTIDE; CTL;
   IDENTIFICATION; IMMUNOTHERAPY
AB Background: Antibodies isolated from cancer patients have been used to identify genes encoding tumor-associated antigen epitopes relevant to immune responses in cancer patients. In this report, we used an immunoglobulin G (IgG) purified from serum of a patient with breast cancer to identify its corresponding epitope, gene, and protein-retinoblastoma-binding protein-l-like protein-1 (RBP1L1)-and determined whether it is a potential molecular marker for various cancers. Methods: IgG purified from the serum of a patient with breast cancer was used to screen an MCF-7 breast cancer cell complementary DNA (cDNA) expression library for immunoreactive clones. The cDNAs identified were cloned and sequenced. Immunoreactivity of specific amino acids in the epitope was determined by western blot analysis and enzyme-linked immunosorbent assay. The cellular location of the antigen was determined by immunoperoxidase staining with purified RBP1L1-specific IgG. Gene expression in various human carcinomas and normal tissues was examined by northern blot analysis and the reverse transcription-polymerase chain reaction. Results: Our purified IgG recognized just one epitope on RIBP1L1. The complete 5802-base-pair RBP1L1 cDNA encodes a 1226-amino acid protein containing the antigenic epitope IKPSLGSKK. The derived protein sequence of RBP1L1 shares 74% and 37% amino acid identity, respectively, with a partial sequence of the retinoblastoma-binding protein and the complete sequence of retinoblastoma-binding protein-1. The RBP1L1 epitope was localized to the cytoplasm of MCF-7 cells but was not detected in peripheral blood mononuclear cells. High expression of RBP1L1 messenger RNA was found in human breast, lung, colon, pancreatic, and ovarian cancers and in normal testis, but expression was limited in other normal tissues. Conclusions: RBP1L1 appears to be a molecular marker associated with a broad range of human malignancies.
C1 Univ Calif Irvine, Coll Med, Dept Microbiol & Mol Genet, Irvine, CA 92697 USA.
   John Wayne Canc Inst, Dept Biotechnol Sci, Santa Monica, CA USA.
RP Cao, JN (corresponding author), Univ Calif Irvine, Coll Med, Dept Microbiol & Mol Genet, Irvine, CA 92697 USA.
FU NCI NIH HHSUnited States Department of Health & Human ServicesNational
   Institutes of Health (NIH) - USANIH National Cancer Institute (NCI)
   [CA12582, CA13579, CA56059] Funding Source: Medline; NATIONAL CANCER
   INSTITUTEUnited States Department of Health & Human ServicesNational
   Institutes of Health (NIH) - USANIH National Cancer Institute (NCI)
   [P01CA012582, R01CA056059] Funding Source: NIH RePORTER
CR BOEL P, 1995, IMMUNITY, V2, P167, DOI 10.1016/S1074-7613(95)80053-0
   Cao JN, 1999, BREAST CANCER RES TR, V53, P279, DOI 10.1023/A:1006115922401
   Chen JL, 2000, J IMMUNOL, V165, P948, DOI 10.4049/jimmunol.165.2.948
   Chen YT, 1998, P NATL ACAD SCI USA, V95, P6919, DOI 10.1073/pnas.95.12.6919
   Chen YT, 1997, P NATL ACAD SCI USA, V94, P1914, DOI 10.1073/pnas.94.5.1914
   DECAPRIO JA, 1989, CELL, V58, P1085, DOI 10.1016/0092-8674(89)90507-2
   Dyson N, 1998, GENE DEV, V12, P2245, DOI 10.1101/gad.12.15.2245
   FATTAEY AR, 1993, ONCOGENE, V8, P3149
   Grana X, 1998, ONCOGENE, V17, P3365, DOI 10.1038/sj.onc.1202575
   Gure AO, 2000, INT J CANCER, V85, P726, DOI 10.1002/(SICI)1097-0215(20000301)85:5<726::AID-IJC21>3.0.CO;2-F
   Gure AO, 1997, INT J CANCER, V72, P965, DOI 10.1002/(SICI)1097-0215(19970917)72:6<965::AID-IJC8>3.0.CO;2-N
   HAYASHIBE K, 1991, J IMMUNOL, V147, P1098
   HOON DSB, 1995, J IMMUNOL, V154, P730
   KIKUMOTO Y, 1995, HYBRIDOMA, V14, P45, DOI 10.1089/hyb.1995.14.45
   Kirkin AF, 1998, EXP CLIN IMMUNOGENET, V15, P19, DOI 10.1159/000019050
   Lai A, 2001, MOL CELL BIOL, V21, P2918, DOI 10.1128/MCB.21.8.2918-2932.2001
   Lai A, 1999, ONCOGENE, V18, P2091, DOI 10.1038/sj.onc.1202520
   Lee W H, 1990, Immunol Ser, V51, P169
   MORIOKA N, 1994, J IMMUNOL, V153, P5650
   Numata S, 1999, CANCER RES, V59, P3741
   OKA T, 1994, CANCER RES, V54, P3511
   Okamoto T, 1998, J INVEST DERMATOL, V111, P1034, DOI 10.1046/j.1523-1747.1998.00411.x
   Old LJ, 1998, J EXP MED, V187, P1163, DOI 10.1084/jem.187.8.1163
   OTTERSON GA, 1993, ONCOGENE, V8, P949
   Rosenberg SA, 1999, IMMUNITY, V10, P281, DOI 10.1016/S1074-7613(00)80028-X
   Takahashi T, 1998, J CLIN IMMUNOL, V18, P299, DOI 10.1023/A:1027342024618
   Takahashi T, 1997, CELL IMMUNOL, V178, P162, DOI 10.1006/cimm.1997.1126
   Takahashi T, 1999, BRIT J CANCER, V81, P342, DOI 10.1038/sj.bjc.6690698
   VANDENEYNDE B, 1995, J EXP MED, V182, P689, DOI 10.1084/jem.182.3.689
   VANDERBRUGGEN P, 1991, SCIENCE, V254, P1643, DOI 10.1126/science.1840703
   YOUNG RA, 1983, P NATL ACAD SCI-BIOL, V80, P1194, DOI 10.1073/pnas.80.5.1194
NR 31
TC 29
Z9 31
U1 0
U2 4
PU NATL CANCER INSTITUTE
PI BETHESDA
PA 9030 OLD GEORGETOWN RD, BETHESDA, MD 20814 USA
SN 0027-8874
J9 J NATL CANCER I
JI J. Natl. Cancer Inst.
PD AUG 1
PY 2001
VL 93
IS 15
BP 1159
EP 1165
DI 10.1093/jnci/93.15.1159
PG 7
WC Oncology
SC Oncology
GA 457QE
UT WOS:000170147600013
PM 11481388
OA Bronze
DA 2021-05-03
ER

PT J
AU Cefai, D
   Favre, L
   Wattendorf, E
   Marti, A
   Jaggi, R
   Gimmi, CD
AF Cefai, D
   Favre, L
   Wattendorf, E
   Marti, A
   Jaggi, R
   Gimmi, CD
TI Role of Fas ligand expression in promoting escape from immune rejection
   in a spontaneous tumor model
SO INTERNATIONAL JOURNAL OF CANCER
LA English
DT Article
DE HER-2/neu oncogene; tumor vaccines; immune escape; Fas-L
ID TRANSGENIC MICE; HUMAN-BREAST; MELANOMA PATIENTS; OVARIAN-CANCER; CD95
   LIGAND; IN-VIVO; T-CELLS; HER-2/NEU; LYMPHOCYTES; PRIVILEGE
AB Tumors escape immune-mediated rejection by a variety of mechanisms during tumor progression. The elucidation of these mechanisms in vivo suffers from a lack of suitable models of spontaneous tumor formation escaping active specific immunotherapy (ASI). In a rat neu transgenic (rNeu-TG) mouse model of spontaneous breast tumor formation, we showed that rNeu-TG mice developed late escape tumors despite the presence of a persistent rNeu-specific immune response after ASI. Cell suspensions derived from these escape tumors grew in vaccinated tumor-free mice, whereas injected spontaneous tumor cells were rejected. Escape tumors retained rNeu or MHC class I expression but significantly upregulated pas (CD95, Apo-I) ligand. We further demonstrated that Fas-L an escape tumor cells correlated with apoptosis of infiltrating T lymphocytes. Thus, our results provide evidence that spontaneous breast tumors upregulate Fas-L expression after vaccination that may promote tumor escape in vivo after ASI. (C) 2001 Wiley-Liss, Inc.
C1 Univ Bern, Dept Clin Res, CH-3010 Bern, Switzerland.
RP Gimmi, CD (corresponding author), Univ Bern, Dept Clin Res, 35 Murtenstr, CH-3010 Bern, Switzerland.
CR Allison J, 1997, P NATL ACAD SCI USA, V94, P3943, DOI 10.1073/pnas.94.8.3943
   Arai H, 1997, P NATL ACAD SCI USA, V94, P13862, DOI 10.1073/pnas.94.25.13862
   BELLGRAU D, 1995, NATURE, V377, P630, DOI 10.1038/377630a0
   Bennett MW, 1998, J IMMUNOL, V160, P5669
   BERCHUCK A, 1990, CANCER RES, V50, P4087
   Boon T, 1996, J EXP MED, V183, P725, DOI 10.1084/jem.183.3.725
   Cardi G, 1998, CANCER RES, V58, P2078
   Cefai D, 1999, INT J CANCER, V83, P393, DOI 10.1002/(SICI)1097-0215(19991029)83:3<393::AID-IJC16>3.3.CO;2-D
   COHEN EP, 1994, SEMIN CANCER BIOL, V5, P419
   CROMME FV, 1994, J EXP MED, V179, P335, DOI 10.1084/jem.179.1.335
   D'Orazio TJ, 1998, J IMMUNOL, V160, P2089
   DIFIORE PP, 1987, SCIENCE, V237, P178, DOI 10.1126/science.2885917
   Fisher RI, 1998, CANCER J SCI AM, V4, P78
   GRIFFITH T, 1995, SCIENCE, V270, P189
   Griffith TS, 1996, IMMUNITY, V5, P7, DOI 10.1016/S1074-7613(00)80305-2
   Gutierrez LS, 1999, BREAST CANCER RES TR, V54, P245, DOI 10.1023/A:1006102601215
   Hahne M, 1996, SCIENCE, V274, P1363, DOI 10.1126/science.274.5291.1363
   HUDZIAK RM, 1987, P NATL ACAD SCI USA, V84, P7159, DOI 10.1073/pnas.84.20.7159
   Igney FH, 2000, EUR J IMMUNOL, V30, P725, DOI 10.1002/1521-4141(200003)30:3<725::AID-IMMU725>3.3.CO;2-4
   Kang SM, 1997, NAT MED, V3, P738, DOI 10.1038/nm0797-738
   Karunagaran D, 1996, EMBO J, V15, P254, DOI 10.1002/j.1460-2075.1996.tb00356.x
   KERN JA, 1990, CANCER RES, V50, P5184
   Lollini PL, 1998, INT J CANCER, V77, P937, DOI 10.1002/(SICI)1097-0215(19980911)77:6<937::AID-IJC24>3.0.CO;2-X
   MAEDA H, 1996, J IMMUNOL, V156, P71
   Marchand M, 1995, INT J CANCER, V63, P883, DOI 10.1002/ijc.2910630622
   MORRISON BW, 1994, ONCOGENE, V9, P3417
   MOSKOPHIDIS D, 1993, NATURE, V362, P758, DOI 10.1038/362758a0
   MULLER WJ, 1988, CELL, V54, P105, DOI 10.1016/0092-8674(88)90184-5
   MUNSCHEN M, 2000, IMMUNOLOGY, V99, P69
   Nestle FO, 1998, NAT MED, V4, P328, DOI 10.1038/nm0398-328
   NIEHANS GA, 1993, J NATL CANCER I, V85, P1230, DOI 10.1093/jnci/85.15.1230
   O'Connell J, 1999, CLIN DIAGN LAB IMMUN, V6, P457
   O'Connell J, 1999, NAT MED, V5, P267, DOI 10.1038/6477
   OConnell J, 1996, J EXP MED, V184, P1075, DOI 10.1084/jem.184.3.1075
   PinkasKramarski R, 1996, EMBO J, V15, P2452, DOI 10.1002/j.1460-2075.1996.tb00603.x
   RESTIFO N, 1993, J IMMUNOTHER, V14, P82
   Restifo NP, 2000, NAT MED, V6, P493, DOI 10.1038/74955
   Rosenberg SA, 1998, NAT MED, V4, P321, DOI 10.1038/nm0398-321
   Seino K, 1999, TRANSPLANT P, V31, P1942, DOI 10.1016/S0041-1345(99)00219-5
   SEINO K, 1997, NAT MED, V3, P65
   SLAMON DJ, 1989, SCIENCE, V244, P707, DOI 10.1126/science.2470152
   Srinivasan A, 1998, CELL DEATH DIFFER, V5, P1004, DOI 10.1038/sj.cdd.4400449
   STRAND S, 1996, NAT MED, V2, P361
   Walker PR, 1997, J IMMUNOL, V158, P4521
   YE XH, 1994, P NATL ACAD SCI USA, V91, P3916, DOI 10.1073/pnas.91.9.3916
   YONEMURA Y, 1991, CANCER RES, V51, P1034
   ZHENG LX, 1995, NATURE, V377, P348, DOI 10.1038/377348a0
NR 47
TC 19
Z9 24
U1 0
U2 2
PU WILEY-LISS
PI NEW YORK
PA DIV JOHN WILEY & SONS INC, 605 THIRD AVE, NEW YORK, NY 10158-0012 USA
SN 0020-7136
J9 INT J CANCER
JI Int. J. Cancer
PD FEB 15
PY 2001
VL 91
IS 4
BP 529
EP 537
DI 10.1002/1097-0215(200002)9999:9999<::AID-IJC1074>3.0.CO;2-O
PG 9
WC Oncology
SC Oncology
GA 398AZ
UT WOS:000166732700015
PM 11251977
OA Bronze
DA 2021-05-03
ER

PT J
AU Manzke, O
   Tesch, H
   Borchmann, P
   Wolf, J
   Lackner, K
   Gossmann, A
   Diehl, V
   Bohlen, H
AF Manzke, O
   Tesch, H
   Borchmann, P
   Wolf, J
   Lackner, K
   Gossmann, A
   Diehl, V
   Bohlen, H
TI Locoregional treatment of low-grade B-cell lymphoma with CD3 x CD19
   bispecific antibodies and CD28 costimulation: I. Clinical phase I
   evaluation
SO INTERNATIONAL JOURNAL OF CANCER
LA English
DT Article
DE phase I study; bispecific antibody; immunotherapy; B-cell lymphoma
ID TUMOR-INFILTRATING LYMPHOCYTES; AUTOLOGOUS T-CELLS;
   MONOCLONAL-ANTIBODIES; OVARIAN-CARCINOMA; BIVALENT; ANTI-CD3; FRAGMENTS;
   BREAST; CANCER; LYSIS
AB We describe the first clinical application of T-cell-recruiting bispecific antibodies directly into the tumor without the need to preactivate the effector cells, In a Phase I clinical trial, 10 patients with low-grade B-cell lymphoma were treated by a single locoregional injection of CD3xCD19 bispecific antibodies. Costimulatory signaling, which is required for the optimal activation of resting T cells, was provided by the simultaneous administration of CD28 antibodies. Equal amounts of both antibodies were injected together at 4 different dose levels (30 mug: 3 patients; 270 mug: 3 patients; 810 mug: 3 patients; 1,600 mug: 1 patient). The injection was well tolerated with mild to moderate adverse effects (2/10 patients) consisting of erythema and fever at the third dose level. The maximum tolerated dose was not reached at 810 mug of injected antibodies. Three patients showed a serum peak of TNF alpha on day 2 or 3 after the antibody application, reflecting rather an activation of CD4-positive T cells than an FcR-mediated effect. Five patients developed anti-mouse antibodies after injection of the murine immunoglobulins. Nine patients were evaluable for restaging examinations 6 weeks after the antibody application, with 2 of them (22%) showing a local clinical response. We found that a single locoregional injection of CD3xCD19+CD28 antibodies is feasible up to a dose of at least 1,600 mug of each antibody. However, the development of human anti-mouse antibodies points toward the requirement for new formats of bispecific proteins with reduced immunogenicity. (C) 2001 Wilev-Liss, Inc.
C1 Univ Cologne, Dept Internal Med 1, D-50924 Cologne, Germany.
   Univ Cologne, Inst Radiol, Cologne, Germany.
RP Bohlen, H (corresponding author), Univ Cologne, Dept Internal Med 1, Joseph Stelzmann Str 9, D-50924 Cologne, Germany.
CR AZUMA M, 1992, INT J CANCER, P33
   Bohlen H, 1997, CANCER RES, V57, P1704
   BOHLEN H, 1993, BLOOD, V82, P1803
   CANEVARI S, 1995, JNCI-J NATL CANCER I, V87, P1463, DOI 10.1093/jnci/87.19.1463
   Daniel PT, 1997, J IMMUNOL, V159, P3808
   De Gast G C, 1995, J Hematother, V4, P433, DOI 10.1089/scd.1.1995.4.433
   Demanet C, 1996, BLOOD, V87, P4390, DOI 10.1182/blood.V87.10.4390.bloodjournal87104390
   DEMANET C, 1991, J IMMUNOL, V147, P1091
   Hartmann F, 1997, BLOOD, V89, P2042, DOI 10.1182/blood.V89.6.2042
   HOLLIGER P, 1993, P NATL ACAD SCI USA, V90, P6444, DOI 10.1073/pnas.90.14.6444
   Kroesen B J, 1995, J Hematother, V4, P409, DOI 10.1089/scd.1.1995.4.409
   Manzke O, 1997, J IMMUNOL METHODS, V208, P65, DOI 10.1016/S0022-1759(97)00129-4
   Manzke O, 1999, INT J CANCER, V80, P715, DOI 10.1002/(SICI)1097-0215(19990301)80:5<715::AID-IJC15>3.0.CO;2-P
   MATHE G, 1986, ONCOLOGY-BASEL, V43, P137
   MEZZANZANICA D, 1991, CANCER RES, V51, P5716
   NITTA T, 1990, LANCET, V335, P368, DOI 10.1016/0140-6736(90)90205-J
   PARREN PWHI, 1992, J IMMUNOL, V148, P695
   PENNA C, 1994, CANCER RES, V54, P2738
   Pluckthun A, 1997, IMMUNOTECHNOLOGY, V3, P83, DOI 10.1016/S1380-2933(97)00067-5
   RENNER C, 1994, SCIENCE, V264, P833, DOI 10.1126/science.8171337
   RUBBERT A, 1991, INT J CANCER, V49, P25, DOI 10.1002/ijc.2910490106
   SCHOOF DD, 1989, INT J CANCER, V44, P219, DOI 10.1002/ijc.2910440205
   STEINMAN RM, 1991, ANNU REV IMMUNOL, V9, P271, DOI 10.1146/annurev.iy.09.040191.001415
   VALONE FH, 1995, J CLIN ONCOL, V13, P2281, DOI 10.1200/JCO.1995.13.9.2281
   Weiner LM, 1997, CANCER IMMUNOL IMMUN, V45, P190, DOI 10.1007/s002620050430
   WONG JT, 1989, J IMMUNOL, V143, P3404
   YSSEL H, 1984, J EXP MED, V160, P239, DOI 10.1084/jem.160.1.239
NR 27
TC 19
Z9 20
U1 0
U2 4
PU WILEY
PI HOBOKEN
PA 111 RIVER ST, HOBOKEN 07030-5774, NJ USA
SN 0020-7136
EI 1097-0215
J9 INT J CANCER
JI Int. J. Cancer
PD FEB 15
PY 2001
VL 91
IS 4
BP 508
EP 515
DI 10.1002/1097-0215(200002)9999:9999<::AID-IJC1068>3.0.CO;2-D
PG 8
WC Oncology
SC Oncology
GA 398AZ
UT WOS:000166732700012
PM 11251974
OA Bronze
DA 2021-05-03
ER

PT J
AU Nijman, HW
   van Diest, PJ
   Poort-Keesom, RJJ
   von Mensdorff-Pouilly, S
   Verstraeten, RA
   Kummer, A
   Meijer, CJLM
   Melief, CJM
   Hilgers, J
   Kenemans, P
AF Nijman, HW
   van Diest, PJ
   Poort-Keesom, RJJ
   von Mensdorff-Pouilly, S
   Verstraeten, RA
   Kummer, A
   Meijer, CJLM
   Melief, CJM
   Hilgers, J
   Kenemans, P
TI T cell infiltration and MHC I and II expression in the presence of tumor
   antigens: An immunohistochemical study in patients with serous
   epithelial ovarian cancer
SO EUROPEAN JOURNAL OF OBSTETRICS GYNECOLOGY AND REPRODUCTIVE BIOLOGY
LA English
DT Article
DE immunology; human; ovarian cancer; tumor antigens
ID COMPLEX CLASS-I; WILD-TYPE P53; BREAST-CANCER; MONOCLONAL-ANTIBODIES;
   PROGNOSTIC-SIGNIFICANCE; PARAFFIN SECTIONS; ADOPTIVE TRANSFER;
   SUPPRESSOR GENE; SOLID TUMORS; NEU-PROTEIN
AB Objectives: Ovarian cancer is a frequent cause of death among women with gynaecologic malignancies despite the introduction of combination chemotherapy. There is therefore a need for new therapeutic strategies for patients with ovarian cancer, such as cellular immunotherapy. In this immunohistochemical study we analysed the expression of three tumor antigens, p53, HER-2/neu and MUC-1 in relation to the expression of major histocompatibility complex (MHC) class I and II on tumor cells, and we searched for the presence of (activated) immune effector cells at the tumor site. Study design: The study was carried out retrospectively in tumor tissue from 29 patients with serous ovarian cancer. Material used had been formalin fixed and paraffin embedded. Material had been obtained from 15 patients at staging laparotomy and from 14 patients during second look or intervention laparotomy. Results: A positive staining for p53 was found in 19/29 (66%) of the tumors, with a high positivity in 13/29 (45%). HER-2/neu and MUC-1 staining was positive in 8/29 (28%) and 21/28 (75%), respectively. Downregulation of MHC class I on tumor cells was found in a minority of the patients, beta-2-microglobin (beta (2)m) was expressed on tumor cells in all patients. High staining for CD45RO correlated with a high positive staining for granzyme-B (R=0.40, P=0.04) and TIA-1 (R-0.39, P=0.04). A statistically significant better survival in the group with lower stage of disease was found. Conclusions: As only three out of 29 patients were negative for the tumor antigens p53, HER-2/neu and MUC-1, immunotherapy aiming at all three could serve almost all patients with ovarian cancer. We found that granzyme-B, TIA-1 and CD45RO+ T cells are present in the tumor biopsies, increasing this number by immunotherapy may be beneficial. The immune escape mechanism by MHC class I and beta (2)m downregulation seems to be of minor importance. Our data support the view that immunotherapy may offer new possibilities with high specificity in ovarian cancer (C) 2001 Elsevier Science Ireland Ltd. All rights reserved.
C1 Free Univ Amsterdam Hosp, Dept Obstet & Gynaecol, NL-1007 MB Amsterdam, Netherlands.
   Free Univ Amsterdam Hosp, Dept Pathol, Amsterdam, Netherlands.
   Leiden Univ, Acad Hosp, Dept Immunohaematol, Leiden, Netherlands.
   Leiden Univ, Acad Hosp, Blood Bank, Leiden, Netherlands.
RP Kenemans, P (corresponding author), Free Univ Amsterdam Hosp, Dept Obstet & Gynaecol, POB 7057, NL-1007 MB Amsterdam, Netherlands.
CR Anderson P, 1995, Curr Top Microbiol Immunol, V198, P131
   Angelopoulou K, 1996, CANCER, V78, P2146, DOI 10.1002/(SICI)1097-0142(19961115)78:10<2146::AID-CNCR15>3.3.CO;2-U
   Angelopoulou K, 1997, EUR J CANCER, V33, P115, DOI 10.1016/S0959-8049(96)00295-X
   BARTEK J, 1993, J PATHOL, V169, P27, DOI 10.1002/path.1711690106
   BUUS S, 1986, CELL, V47, P1071, DOI 10.1016/0092-8674(86)90822-6
   Chen HL, 1996, INT J CANCER, V67, P756, DOI 10.1002/(SICI)1097-0215(19960917)67:6<756::AID-IJC2>3.0.CO;2-Q
   CRAWFORD LV, 1982, INT J CANCER, V30, P403, DOI 10.1002/ijc.2910300404
   DAAR AS, 1982, J IMMUNOL, V129, P447
   Disis ML, 1996, J IMMUNOL, V156, P3151
   DISIS ML, 1994, CANCER RES, V54, P16
   DISIS ML, 1994, CANCER RES, V54, P1071
   FELIP E, 1995, CANCER, V75, P2147, DOI 10.1002/1097-0142(19950415)75:8<2147::AID-CNCR2820750818>3.0.CO;2-8
   FISK B, 1995, J EXP MED, V181, P2109, DOI 10.1084/jem.181.6.2109
   Gadducci A, 1996, ANTICANCER RES, V16, P3519
   GOUREVITCH MM, 1995, BRIT J CANCER, V72, P934, DOI 10.1038/bjc.1995.436
   GREENBLATT MS, 1994, CANCER RES, V54, P4855
   Helbert MR, 1997, CLIN EXP IMMUNOL, V107, P300, DOI 10.1111/j.1365-2249.1997.280-ce1170.x
   Herod JJO, 1996, CANCER RES, V56, P2178
   HOLSTEIN M, 1996, NUCLEIC ACIDS RES, V24, P141
   HOUBIERS JGA, 1993, EUR J IMMUNOL, V23, P2072, DOI 10.1002/eji.1830230905
   IOANNIDES CG, 1993, J IMMUNOL, V151, P3693
   JEROME KR, 1991, CANCER RES, V51, P2908
   KLEMI PJ, 1995, CANCER, V76, P1201, DOI 10.1002/1097-0142(19951001)76:7<1201::AID-CNCR2820760716>3.0.CO;2-L
   KRAHENBUHL O, 1991, IMMUNOL TODAY, V12, P399, DOI 10.1016/0167-5699(91)90139-K
   KUMMER JA, 1995, CLIN EXP IMMUNOL, V100, P164
   LABRECQUE S, 1993, CANCER RES, V53, P3468
   LINEHAN DC, 1995, J IMMUNOL, V155, P4486
   MARDER RJ, 1985, LAB INVEST, V52, P497
   MARKS JR, 1991, CANCER RES, V51, P2979
   Mayordomo JI, 1996, J EXP MED, V183, P1357, DOI 10.1084/jem.183.4.1357
   Meden H, 1995, J Obstet Gynaecol (Tokyo 1995), V21, P167
   MELIEF CJM, 1992, ADV CANCER RES, V58, P143, DOI 10.1016/S0065-230X(08)60294-8
   MELIEF CJM, 1995, IMMUNOL REV, V145, P167, DOI 10.1111/j.1600-065X.1995.tb00081.x
   MOLLER P, 1991, CANCER RES, V51, P729
   MOORE DH, 1990, GYNECOL ONCOL, V38, P458, DOI 10.1016/0090-8258(90)90091-X
   Moretta A, 1996, ANNU REV IMMUNOL, V14, P619, DOI 10.1146/annurev.immunol.14.1.619
   NATALI PG, 1989, P NATL ACAD SCI USA, V86, P6719, DOI 10.1073/pnas.86.17.6719
   NIJMAN HW, 1994, IMMUNOL LETT, V40, P171, DOI 10.1016/0165-2478(94)90189-9
   NOGUCHI Y, 1994, P NATL ACAD SCI USA, V91, P3171, DOI 10.1073/pnas.91.8.3171
   NOGUCHI Y, 1995, P NATL ACAD SCI USA, V92, P2219, DOI 10.1073/pnas.92.6.2219
   PEOPLES GE, 1995, P NATL ACAD SCI USA, V92, P432, DOI 10.1073/pnas.92.2.432
   PETERS PJ, 1991, J EXP MED, V173, P1099, DOI 10.1084/jem.173.5.1099
   Robbins PF, 1996, CURR OPIN IMMUNOL, V8, P628, DOI 10.1016/S0952-7915(96)80078-1
   ROPKE M, 1995, SCAND J IMMUNOL, V42, P98, DOI 10.1111/j.1365-3083.1995.tb03631.x
   Ropke M, 1996, P NATL ACAD SCI USA, V93, P14704, DOI 10.1073/pnas.93.25.14704
   Roth J, 1996, P NATL ACAD SCI USA, V93, P4781, DOI 10.1073/pnas.93.10.4781
   SALE GE, 1992, ARCH PATHOL LAB MED, V116, P622
   SHRESTA S, 1995, IMMUNOL REV, V146, P211, DOI 10.1111/j.1600-065X.1995.tb00690.x
   SMITH SH, 1986, IMMUNOLOGY, V58, P63
   STAM NJ, 1990, INT IMMUNOL, V2, P113, DOI 10.1093/intimm/2.2.113
   Tanner B, 1996, GYNECOL ONCOL, V62, P268, DOI 10.1006/gyno.1996.0226
   TAYLORPAPADIMITRIOU J, 1991, INT J CANCER, V49, P1, DOI 10.1002/ijc.2910490102
   Theobald M, 1995, P NATL ACAD SCI USA, V92, P11993, DOI 10.1073/pnas.92.26.11993
   TILKIN AF, 1995, EUR J IMMUNOL, V25, P1765, DOI 10.1002/eji.1830250642
   TOWNSEND ARM, 1985, CELL, V42, P457, DOI 10.1016/0092-8674(85)90103-5
   VALLONE FH, 1996, J CLIN ONCOL, V13, P2281
   VANDEVIJVER MJ, 1988, NEW ENGL J MED, V319, P1239, DOI 10.1056/NEJM198811103191902
   VANKY F, 1990, CANCER IMMUNOL IMMUN, V31, P19, DOI 10.1007/BF01742491
   VANKY F, 1988, CANCER IMMUNOL IMMUN, V27, P213
   Vennegoor CJGM, 1997, CANCER LETT, V116, P93, DOI 10.1016/S0304-3835(97)00168-7
   Vierboom MPM, 1997, J EXP MED, V186, P695, DOI 10.1084/jem.186.5.695
   WU JT, 1986, CLIN CHEM, V32, P2070
   YANUCK M, 1993, CANCER RES, V53, P3257
   ZOTTER S, 1988, CANC REV, V55, P11
NR 64
TC 22
Z9 22
U1 0
U2 1
PU ELSEVIER SCI IRELAND LTD
PI CLARE
PA CUSTOMER RELATIONS MANAGER, BAY 15, SHANNON INDUSTRIAL ESTATE CO, CLARE,
   IRELAND
SN 0301-2115
J9 EUR J OBSTET GYN R B
JI Eur. J. Obstet. Gynecol. Reprod. Biol.
PD JAN
PY 2001
VL 94
IS 1
BP 114
EP 120
DI 10.1016/S0301-2115(00)00294-3
PG 7
WC Obstetrics & Gynecology; Reproductive Biology
SC Obstetrics & Gynecology; Reproductive Biology
GA 395TQ
UT WOS:000166597700022
PM 11134836
DA 2021-05-03
ER

PT J
AU Melichar, B
   Touskova, M
   Tosner, J
   Kopecky, O
AF Melichar, B
   Touskova, M
   Tosner, J
   Kopecky, O
TI The phenotype of ascitic fluid lymphocytes in patients with ovarian
   carcinoma and other primaries
SO ONKOLOGIE
LA English
DT Article
DE ascites; interleukin-10; neopterin; tumor-infiltrating; lymphocytes
ID TUMOR-INFILTRATING LYMPHOCYTES; T-CELL RECOGNITION; MALIGNANT ASCITES;
   MELANOMA PATIENTS; INTERFERON-GAMMA; CANCER; INTERLEUKIN-2;
   IMMUNOTHERAPY; MACROPHAGES; EXPRESSION
AB Background: Ascitic tumor-infiltrating lymphocytes (TIL) are a potential source of effecters for adoptive immunotherapy. Patients and Methods:The TIL phenotype was examined by two-color flow cytometry in malignancy-related ascites of 49 patients with different primaries. Interleukin-10 (IL-10) and neopterin were determined in ascitic fluid by enzyme-linked immunoassay. Results: Malignant melanoma patients had significantly higher CD3(,)(+) CD3(+)CD8(+) and CD3(+)CD95(+), and lower CD3(+)CD4(+) lymphocyte numbers than patients with other primaries. Ovarian cancer patients had higher CD3(+)CD45RO(+), CD8(+)CD28(+), CD19(+)CD86(+), CD19(+) and CD19(+)CD86(+) lymphocyte numbers, and lower NK cell numbers than patients with gastrointestinal and pancreatic primaries. Pretreated patients had significantly lower concentrations of IL-10, lower CD8(+)CD28(+), CD3(+)CD45RA(+), and higher CD3(+)CD80(+) numbers than chemotherapy-naive patients. Patients with hepatic metastases had lower CD3(+), CD3(+)CD4(+) and CD3(+)CD45RO(+), and higher CD3(+)CD25(+) and NK cell numbers than patients without liver metastases. A substantial number of cells exhibited dendritic cell phenotype. Significant correlations were observed between neopterin and IL-10 concentrations, and numbers of CD8(+)CD28(+) and CD3(+)CD80(+) lymphocytes. Conclusions: Some parameters of TIL phenotype differ depending on primary, previous treatment, or the presence of liver metastases. A negative correlation was observed between IL-10 and neopterin, and an opposing effect of local concentrations of IL-10 and neopterin on the numbers of CD8(+)CD28(+) and CD3(+)CD80(+) was noted.
C1 Charles Univ, Sch Med, Dept Radiotherapy & Oncol, Hradec Kralove 50005, Czech Republic.
   Teaching Hosp, Hradec Kralove 50005, Czech Republic.
   Charles Univ, Sch Med, Dept Med, Hradec Kralove 50005, Czech Republic.
   Charles Univ, Sch Med, Dept Immunol, Hradec Kralove 50005, Czech Republic.
   Charles Univ, Sch Med, Dept Gynecol & Obstet, Hradec Kralove 50005, Czech Republic.
RP Melichar, B (corresponding author), Charles Univ, Sch Med, Dept Radiotherapy & Oncol, Bldg 23, Hradec Kralove 50005, Czech Republic.
CR AEBERSOLD P, 1991, JNCI-J NATL CANCER I, V83, P932, DOI 10.1093/jnci/83.13.932
   ARIENTI F, 1993, CANCER IMMUNOL IMMUN, V36, P315, DOI 10.1007/BF01741170
   BARNABA V, 1994, EUR J IMMUNOL, V24, P71, DOI 10.1002/eji.1830240112
   Dadmarz R D, 1996, Cancer J Sci Am, V2, P263
   De Vita F, 1999, CANCER, V86, P1936, DOI 10.1002/(SICI)1097-0142(19991115)86:10<1936::AID-CNCR9>3.0.CO;2-9
   DUDLEY ME, 2000, PRINCIPLES PRACTICE, P305
   FREEDMAN RS, 1994, J IMMUNOL METHODS, V167, P145, DOI 10.1016/0022-1759(94)90084-1
   Freedman RS, 2000, CLIN CANCER RES, V6, P2268
   HEO DS, 1988, J IMMUNOL, V140, P4042
   HUBER C, 1984, J EXP MED, V160, P310, DOI 10.1084/jem.160.1.310
   Kono K, 1997, INT J CANCER, V71, P978
   Loercher AE, 1999, J IMMUNOL, V163, P6251
   Melichar B, 2000, CLIN EXP IMMUNOL, V119, P19, DOI 10.1046/j.1365-2249.2000.01105.x
   MODOLELL M, 1995, EUR J IMMUNOL, V25, P1101, DOI 10.1002/eji.1830250436
   Monteiro J, 1996, J IMMUNOL, V156, P3587
   NOVAK TJ, 1994, IMMUNITY, V1, P109, DOI 10.1016/1074-7613(94)90104-X
   PEOPLES GE, 1993, SURGERY, V114, P227
   PICHLER WJ, 1994, IMMUNOL TODAY, V15, P312, DOI 10.1016/0167-5699(94)90078-7
   REIBNEGGER G, 1991, CANCER DETECT PREV, V15, P483
   RUNYON BA, 1988, HEPATOLOGY, V8, P1104, DOI 10.1002/hep.1840080521
   Savary CA, 1998, CANCER IMMUNOL IMMUN, V45, P234, DOI 10.1007/s002620050438
   SCHWARTZENTRUBER DJ, 1994, J CLIN ONCOL, V12, P1475, DOI 10.1200/JCO.1994.12.7.1475
   TOPALIAN SL, 1989, J IMMUNOL, V142, P3714
   TOPALIAN SL, 1987, J IMMUNOL METHODS, V102, P127, DOI 10.1016/S0022-1759(87)80018-2
   VANDEMOLENGRAFT FJJM, 1989, ACTA CYTOL, V33, P911
   Zeimet AG, 1998, J CLIN ONCOL, V16, P1861, DOI 10.1200/JCO.1998.16.5.1861
NR 26
TC 10
Z9 11
U1 0
U2 2
PU KARGER
PI BASEL
PA ALLSCHWILERSTRASSE 10, CH-4009 BASEL, SWITZERLAND
SN 0378-584X
J9 ONKOLOGIE
JI Onkologie
PD APR
PY 2001
VL 24
IS 2
BP 156
EP 160
DI 10.1159/000050304
PG 5
WC Oncology
SC Oncology
GA 437CY
UT WOS:000168973700008
PM 11441296
DA 2021-05-03
ER

PT J
AU Stone, B
   Schummer, M
   Paley, PJ
   Crawford, M
   Ford, M
   Urban, N
   Nelson, BH
AF Stone, B
   Schummer, M
   Paley, PJ
   Crawford, M
   Ford, M
   Urban, N
   Nelson, BH
TI MAGE-F1, a novel ubiquitously expressed member of the MAGE superfamily
SO GENE
LA English
DT Article
DE tumor; MAGE; ovary
ID REPRESENTATIONAL-DIFFERENCE ANALYSIS; NEURONAL GROWTH SUPPRESSOR;
   TUMOR-SPECIFIC EXPRESSION; T-CELL RESPONSES; POSTMITOTIC NEURONS;
   MELANOMA PATIENTS; NECDIN GENE; PHASE-I; FAMILY; ANTIGENS
AB Most known members of the MAGE superfamily are expressed in tumors, testis and fetal tissues, which has been described as a cancer/testis or 'CT' expression pattern. We have identified a novel member of this superfamily, MAGE-F1, which is expressed in all adult and fetal tissues tested. In addition to normal tissues, MAGE-F1 is expressed in many tumor types including ovarian, breast, cervical, melanoma and leukemia. MAGE-F1 is encoded on chromosome 3, identifying a sixth chromosomal location for a MAGE superfamily gene. The coding region of MAGE-F1 is contained within a single exon and includes a microsatellite repeat. Sequence analysis and expression profiles define a new class of ubiquitously expressed MAGE superfamily genes that includes MAGE-F1, MAGE-D1, MAGE-D2/JCL-1 and NDN. The finding that several MAGE genes are ubiquitously expressed suggests a role for MAGE encoded proteins in normal cell physiology. Furthermore, potential cross-reactivity to these ubiquitously expressed MAGE gene products should be considered in the design of MAGE-targeted immunotherapies for cancer. (C) 2001 Elsevier Science B.V. All rights reserved.
C1 Virginia Mason Res Ctr, Seattle, WA 98101 USA.
   Univ Washington, Dept Mol Biotechnol, Seattle, WA 98195 USA.
   Univ Washington, Dept Obstet & Gynecol, Seattle, WA 98195 USA.
   Fred Hutchinson Canc Res Ctr, Canc Prevent Res Program, Seattle, WA 98104 USA.
   Univ Washington, Dept Immunol, Marsha Rivkin Ctr, Seattle, WA 98195 USA.
RP Stone, B (corresponding author), Virginia Mason Res Ctr, 1201 9th Ave, Seattle, WA 98101 USA.
RI Nelson, Brad H/K-2622-2014
OI Nelson, Brad/0000-0002-4445-5539
CR Chen YT, 1997, P NATL ACAD SCI USA, V94, P1914, DOI 10.1073/pnas.94.5.1914
   De Smet C, 1999, MOL CELL BIOL, V19, P7327
   DEPLAEN E, 1994, IMMUNOGENETICS, V40, P360, DOI 10.1007/BF01246677
   Gure AO, 2000, INT J CANCER, V85, P726, DOI 10.1002/(SICI)1097-0215(20000301)85:5<726::AID-IJC21>3.0.CO;2-F
   HAYASHI Y, 1995, BIOCHEM BIOPH RES CO, V213, P317, DOI 10.1006/bbrc.1995.2132
   HENIKOFF S, 1994, GENOMICS, V19, P97, DOI 10.1006/geno.1994.1018
   Huang LQ, 1999, J IMMUNOL, V162, P6849
   Jay P, 1997, NAT GENET, V17, P357, DOI 10.1038/ng1197-357
   Lucas S, 2000, INT J CANCER, V87, P55, DOI 10.1002/1097-0215(20000701)87:1<55::AID-IJC8>3.0.CO;2-J
   Lucas S, 1999, CANCER RES, V59, P4100
   Lucas S, 1998, CANCER RES, V58, P743
   Lurquin C, 1997, GENOMICS, V46, P397, DOI 10.1006/geno.1997.5052
   Mackensen A, 2000, INT J CANCER, V86, P385, DOI 10.1002/(SICI)1097-0215(20000501)86:3<385::AID-IJC13>3.0.CO;2-T
   Nakada Y, 1998, GENE, V213, P65, DOI 10.1016/S0378-1119(98)00206-6
   Pack SD, 1997, CYTOGENET CELL GENET, V79, P123, DOI 10.1159/000134698
   Pold M, 1999, GENOMICS, V59, P161, DOI 10.1006/geno.1999.5870
   Reynolds SR, 1997, INT J CANCER, V72, P972
   Reynolds SR, 1998, J IMMUNOL, V161, P6970
   SAHIN U, 1995, P NATL ACAD SCI USA, V92, P11810, DOI 10.1073/pnas.92.25.11810
   Serrano A, 1996, INT J CANCER, V68, P464, DOI 10.1002/(SICI)1097-0215(19961115)68:4<464::AID-IJC11>3.3.CO;2-H
   Taniura H, 1999, J BIOL CHEM, V274, P16242, DOI 10.1074/jbc.274.23.16242
   Taniura H, 1998, J BIOL CHEM, V273, P720, DOI 10.1074/jbc.273.2.720
   Tureci O, 1999, HYBRIDOMA, V18, P23, DOI 10.1089/hyb.1999.18.23
   Tureci O, 1997, MOL MED TODAY, V3, P342, DOI 10.1016/S1357-4310(97)01081-2
   van Baren N, 1999, BLOOD, V94, P1156
   VandenEynde BJ, 1997, INT J CLIN LAB RES, V27, P81, DOI 10.1007/BF02912440
   VANDERBRUGGEN P, 1991, SCIENCE, V254, P1643, DOI 10.1126/science.1840703
   Watrin F, 1997, EUR J HUM GENET, V5, P324, DOI 10.1159/000484784
   Weber JS, 1999, J IMMUNOTHER, V22, P431, DOI 10.1097/00002371-199909000-00007
   Yoshikawa K, 2000, NEUROSCI RES, V37, P1, DOI 10.1016/S0168-0102(00)00101-2
   Zorn E, 1999, EUR J IMMUNOL, V29, P602, DOI 10.1002/(SICI)1521-4141(199902)29:02<602::AID-IMMU602>3.0.CO;2-Y
NR 31
TC 23
Z9 24
U1 0
U2 3
PU ELSEVIER SCIENCE BV
PI AMSTERDAM
PA PO BOX 211, 1000 AE AMSTERDAM, NETHERLANDS
SN 0378-1119
J9 GENE
JI Gene
PD APR 18
PY 2001
VL 267
IS 2
BP 173
EP 182
DI 10.1016/S0378-1119(01)00406-1
PG 10
WC Genetics & Heredity
SC Genetics & Heredity
GA 427QH
UT WOS:000168416600004
PM 11313144
DA 2021-05-03
ER

PT J
AU Berd, D
AF Berd, D
TI Autologous, hapten-modified vaccine as a treatment for human cancers
SO VACCINE
LA English
DT Article; Proceedings Paper
CT 2nd World Congress on Vaccines and Immunisation
CY AUG 29-SEP 03, 2000
CL LIEGE, BELGIUM
DE DNP vaccines; autologous; metastases
ID HUMAN-MELANOMA METASTASES; TUMOR; CYCLOPHOSPHAMIDE; CELLS; THERAPY; MICE
AB We have devised a novel approach to active immunotherapy based on modification of autologous cancer cells with the hapten, dinitrophenyl (DNP). The treatment program consists of multiple intradermal injections of DNP-modified autologous tumor cells mixed with BCG. Administration of DNP-vaccine to patients with metastatic melanoma induces a unique reaction the development of inflammation in metastatic masses. Histologically. this consists of infiltration of T lymphocytes. most of which are CD8+. These T cells usually produce gamma interferon in situ. Moreover, they represent expansion of T cell clones with novel T cell receptor structures. Occasionally. administration of DNP-vaccine results in partial or complete regression of measurable metastases. The most common site of regression has been small lung metastases. Administration of DNP-vaccine to patients in the post-surgical adjuvant setting produces a more striking clinical effect. We have treated 214 patients with clinically evident stage III melanoma who had undergone lymphadenectomy. With a median follow-up time of 4.4 years (1.8-10.4 years) the 5-year overall survival (OS) rate is 47%, (one nodal site = 51%, two nodal sites = 33%). These results appear to be comparable to those obtained with high dose interferon. More recent studies suggest that this therapeutic approach is also applicable to ovarian cancer. There appear to be no insurmountable impediments to applying this approach to much larger numbers of patients or to developing it as a standard cancer treatment. (C) 2001 Elsevier Science Ltd. All rights reserved.
C1 Thomas Jefferson Univ, Div Med Oncol, Dept Med, Philadelphia, PA 19107 USA.
RP Berd, D (corresponding author), Thomas Jefferson Univ, Div Med Oncol, Dept Med, 1015 Walnut St,Suite 1024, Philadelphia, PA 19107 USA.
FU PHS HHSUnited States Department of Health & Human ServicesUnited States
   Public Health Service [39248] Funding Source: Medline
CR Berd D, 1997, J CLIN ONCOL, V15, P2359, DOI 10.1200/JCO.1997.15.6.2359
   BERD D, 1982, CANCER RES, V42, P4862
   Berd D., 1998, Proceedings of the American Association for Cancer Research Annual Meeting, V39, P356
   BERD D, 1984, CANCER RES, V44, P5439
   BERD D, 1994, CANCER IMMUNOL IMMUN, V39, P141, DOI 10.1007/BF01533378
   BERD D, 1991, CANCER RES, V51, P2731
   BERD D, 1997, P AN M AM SOC CLIN, V16, pA438
   BERD D, 1998, P AN M AM SOC CLIN, V17, pA434
   DEWECK AL, 1991, IMMUNOL ALLERGY CLIN, V11, P461
   HENGST JCD, 1980, CANCER RES, V40, P2135
   KAWAKAMI Y, 1994, P NATL ACAD SCI USA, V91, P3515, DOI 10.1073/pnas.91.9.3515
   Kirkwood JM, 1996, J CLIN ONCOL, V14, P7, DOI 10.1200/JCO.1996.14.1.7
   LATTIME EC, 1995, CANCER IMMUNOL IMMUN, V41, P151, DOI 10.1007/BF01521340
   MAGUIRE HC, 1967, J INVEST DERMATOL, V48, P39, DOI 10.1038/jid.1967.6
   MARTIN S, 1994, INT ARCH ALLERGY IMM, V104, P10, DOI 10.1159/000236703
   MASTRANGELO MJ, 1986, SEMIN ONCOL, V13, P186
   McGuire WP, 1996, NEW ENGL J MED, V334, P1, DOI 10.1056/NEJM199601043340101
   MILLER SD, 1976, J IMMUNOL, V117, P1519
   MULLEN CA, 1985, J EXP MED, V162, P1665, DOI 10.1084/jem.162.5.1665
   NEURATH MF, 1995, J EXP MED, V182, P1281, DOI 10.1084/jem.182.5.1281
   Sensi M, 1997, J CLIN INVEST, V99, P710, DOI 10.1172/JCI119215
   VANDERBRUGGEN P, 1991, SCIENCE, V254, P1643, DOI 10.1126/science.1840703
   WEIGLE WO, 1965, J EXP MED, V122, P1049, DOI 10.1084/jem.122.6.1049
   ZINKERNA.RM, 1974, NATURE, V248, P701, DOI 10.1038/248701a0
NR 24
TC 25
Z9 28
U1 0
U2 6
PU ELSEVIER SCI LTD
PI OXFORD
PA THE BOULEVARD, LANGFORD LANE, KIDLINGTON, OXFORD OX5 1GB, OXON, ENGLAND
SN 0264-410X
J9 VACCINE
JI Vaccine
PD MAR 21
PY 2001
VL 19
IS 17-19
SI SI
BP 2565
EP 2570
DI 10.1016/S0264-410X(00)00490-4
PG 6
WC Immunology; Medicine, Research & Experimental
SC Immunology; Research & Experimental Medicine
GA 412DH
UT WOS:000167538400063
PM 11257393
DA 2021-05-03
ER

PT J
AU Eisenthal, A
   Polyvkin, N
   Bramante-Schreiber, L
   Misonznik, F
   Hassner, A
   Lifschitz-Mercer, B
AF Eisenthal, A
   Polyvkin, N
   Bramante-Schreiber, L
   Misonznik, F
   Hassner, A
   Lifschitz-Mercer, B
TI Expression of dendritic cells in ovarian tumors correlates with clinical
   outcome in patients with ovarian cancer
SO HUMAN PATHOLOGY
LA English
DT Article
DE dendritic cells; ovarian tumors; prognosis
ID NECROSIS-FACTOR-ALPHA; CARCINOMA; MATURATION; MELANOMA; IMMUNOTHERAPY;
   MOLECULES
AB Dendritic cells (DCs) are the most potent antigen-presenting cells and are thought to reflect the interaction between the host immune system and tumor cells. In a retrospective study, we analyzed the presence of DCs and memory lymphocytes in tumor biopsy specimens of 18 patients with ovarian cancer. These patients were followed up for 10 to 37 months. Within this period, 9 patients had no evidence of disease (NED, group A), and 9 patients had recurrence (group B). In group A, 5 cases were stage III, 1 was stage 1, and I was stage II. In group B, 5 cases were stage III, 1 was stage III-IV, and 3 were stage IV. Our results show that the mean number of cells expressing the DC phenotype, HLA-DR+ CD1a(+), in tumor biopsies was substantially higher in group A than in group B (HIA-DR+: 37.8 +/- 18.2 v 10.7 +/- 2.2, respectively; P <.005; CD1a(+): 9.5 <plus/minus> 11.3 v 2.1 +/- 3.7). On the other hand, the number of cells expressing the DC phenotype S-100 protein was substantially lower in group A than in group B (S-100(+): 9.7 +/- 9.9 v 16.2 +/- 12.7), although the difference was not statistically significant. There was no difference in the number of tumor-infiltrating CD45RO(+) cells between groups A and B (CD45RO(+): 39.1 +/- 28.5 v 34.2 +/- 19.1). Our results show that the presence of relatively high numbers of defined DC subpopulations may have prognostic value in ovarian tumors. HUM PATHOL 32: 803-807. (C) 2001 by W.B. Saunders Company.
C1 Tel Aviv Sourasky Med Ctr, Inst Pathol, IL-64239 Tel Aviv, Israel.
   Sapir Med Ctr, Dept Geriatr, Tel Aviv, Israel.
RP Eisenthal, A (corresponding author), Tel Aviv Sourasky Med Ctr, Inst Pathol, 6 Weizman St, IL-64239 Tel Aviv, Israel.
CR Allaerts W, 1997, J NEUROENDOCRINOL, V9, P43, DOI 10.1046/j.1365-2826.1997.00555.x
   Anjuere F, 2000, J LEUKOCYTE BIOL, V67, P206
   Bethwaite PB, 1996, PATHOLOGY, V28, P321, DOI 10.1080/00313029600169274
   BICHEL P, 1989, INT J GYNECOL PATHOL, V8, P147, DOI 10.1097/00004347-198906000-00008
   Brandt B, 1995, Zentralbl Gynakol, V117, P243
   Cella M, 1997, CURR OPIN IMMUNOL, V9, P10, DOI 10.1016/S0952-7915(97)80153-7
   Ebner S, 1998, IMMUNOBIOLOGY, V198, P568, DOI 10.1016/S0171-2985(98)80079-X
   Eisenthal A, 1998, PATHOBIOLOGY, V66, P205, DOI 10.1159/000028024
   Goldman SA, 1998, ARCH OTOLARYNGOL, V124, P641, DOI 10.1001/archotol.124.6.641
   Janik JE, 1999, CLIN IMMUNOL, V93, P209, DOI 10.1006/clim.1999.4778
   Lespagnard L, 1999, INT J CANCER, V84, P309
   MACSTONIA SE, 1995, J IMMUNOL, V154, P5071
   Okuyama T, 1998, CANCER-AM CANCER SOC, V82, P1468, DOI 10.1002/(SICI)1097-0142(19980415)82:8<1468::AID-CNCR6>3.0.CO;2-5
   Reid SD, 2000, CURR OPIN IMMUNOL, V12, P114, DOI 10.1016/S0952-7915(99)00059-X
   Rissoan MC, 1999, SCIENCE, V283, P1183, DOI 10.1126/science.283.5405.1183
   ROSENBERG SA, 1988, NEW ENGL J MED, V319, P1676, DOI 10.1056/NEJM198812223192527
   SCULLY RE, 1996, ATLAS TUMOR PATHOL, P31
   Thurner B, 1999, J EXP MED, V190, P1669, DOI 10.1084/jem.190.11.1669
   Wischatta M, 2000, ANN OTO RHINOL LARYN, V109, P56, DOI 10.1177/000348940010900111
   YAMAKAWA M, 1995, ANAL CELL PATHOL, V8, P331
   Zehntner S, 1999, PATHOLOGY, V31, P116, DOI 10.1080/003130299105296
NR 21
TC 47
Z9 51
U1 0
U2 2
PU W B SAUNDERS CO
PI PHILADELPHIA
PA INDEPENDENCE SQUARE WEST CURTIS CENTER, STE 300, PHILADELPHIA, PA
   19106-3399 USA
SN 0046-8177
J9 HUM PATHOL
JI Hum. Pathol.
PD AUG
PY 2001
VL 32
IS 8
BP 803
EP 807
DI 10.1053/hupa.2001.26455
PG 5
WC Pathology
SC Pathology
GA 468GZ
UT WOS:000170750900007
PM 11521223
DA 2021-05-03
ER

PT J
AU Wagner, U
   Kohler, S
   Reinartz, S
   Giffels, P
   Huober, J
   Renke, K
   Schlebusch, H
   Biersack, HJ
   Mobus, V
   Kreienberg, R
   Bauknecht, T
   Krebs, D
   Wallwiener, D
AF Wagner, U
   Kohler, S
   Reinartz, S
   Giffels, P
   Huober, J
   Renke, K
   Schlebusch, H
   Biersack, HJ
   Mobus, V
   Kreienberg, R
   Bauknecht, T
   Krebs, D
   Wallwiener, D
TI Immunological consolidation of ovarian carcinoma recurrences with
   monoclonal anti-idiotype antibody ACA125: Immune responses and survival
   in palliative treatment
SO CLINICAL CANCER RESEARCH
LA English
DT Article
ID ANTIIDIOTYPE VACCINE ACA125; CANCER; IMMUNOTHERAPY; INDUCTION; OC-125
AB The aim of the present study was to assess whether the induction of specific immune responses by vaccination with the murine monoclonal anti-idiotypic antibody ACA125, which imitates the tumor-associated antigen CA125, has a positive influence on the survival of patients with recurrent ovarian carcinoma. Forty-two patients with platinum-pretreated recurrences were included in a clinical Phase I/II trial of consolidation in third-line therapy. Patients initially received four immunizations with 2 mg of alum-precipitated anti-idiotype ACA125 every 2 weeks and then monthly applications. No serious allergic reactions could be detected within a maximal control period of 56 months. Hyperimmune sera of 27 of 42 patients (61.2%) showed increased concentrations of human antimouse antibodies. Specific anti-anti-idiotypic antibodies as a marker for induced immunity were detected in 28 of 42 patients (66.7%), The survival of the whole ACA125-treated collective of patients after a mean of 12.6 antibody applications was 14.9 +/- 12.9 months. The survival of patients with a positive immune response was 19.9 +/- 13.1 months in contrast with 5.3 +/- 4.3 months in those patients without detectable anti-CA125 immunity (P < 0.0001), According to these results, vaccination with a suitable anti-idiotypic antibody offers an effective way to induce specific immunity against a primarily nonimmunogenic tumor antigen such as CA125 and is associated with a positive impact on the survival of patients with recurrent ovarian cancer with few side effects, which warrants a Phase III trial for ovarian cancer patients after primary therapy.
C1 Univ Tubingen, Frauenklin Tuebingen, Dept Obstet & Gynecol, D-72076 Tubingen, Germany.
   Univ Bonn, Dept Obstet & Gynecol, D-53105 Bonn, Germany.
   Univ Bonn, Clin Nucl Med, D-53105 Bonn, Germany.
   Univ Ulm, Dept Obstet & Gynecol, D-89075 Ulm, Germany.
RP Wagner, U (corresponding author), Univ Tubingen, Frauenklin Tuebingen, Dept Obstet & Gynecol, Schleichstr 4, D-72076 Tubingen, Germany.
CR CERNY J, 1990, IDIOTYPIC NETWORK DI, P12
   CHAKRABORTY M, 1995, CANCER RES, V55, P1525
   CHATTERJEE MB, 1994, CANCER IMMUNOL IMMUN, V38, P75, DOI 10.1007/BF01526201
   DEPOTTER CR, 1994, AM J PATHOL, V144, P95
   du Bois A, 1997, Zentralbl Gynakol, V119, P299
   Fernandez N, 1998, CYTOKINES CELL MOL T, V4, P53
   Foon KA, 1998, NAT MED, V4, P870, DOI 10.1038/nm0898-870a
   HERLYN D, 1991, In Vivo (Attiki), V5, P615
   HERLYN D, 1993, HYBRIDOMA, V12, P515, DOI 10.1089/hyb.1993.12.515
   JEFFERIS R, 1993, IMMUNOL TODAY, V14, P119, DOI 10.1016/0167-5699(93)90211-3
   JERNE NK, 1974, ANN INST PASTEUR IMM, VC125, P373
   Kohler S, 1998, GEBURTSH FRAUENHEILK, V58, P180, DOI 10.1055/s-2007-1022146
   MITTELMAN A, 1992, P NATL ACAD SCI USA, V89, P466, DOI 10.1073/pnas.89.2.466
   Reinartz S, 2000, CANCER IMMUNOL IMMUN, V49, P186, DOI 10.1007/s002620000126
   Reinartz S, 1999, HYBRIDOMA, V18, P41, DOI 10.1089/hyb.1999.18.41
   ROITT L, 1998, IMMUNOLOGY
   SCHLEBUSCH H, 1995, HYBRIDOMA, V14, P167, DOI 10.1089/hyb.1995.14.167
   SCHMOLLING J, 1995, GEBURTSH FRAUENHEILK, V55, P200, DOI 10.1055/s-2007-1023301
   Tighe H, 1998, IMMUNOL TODAY, V19, P89, DOI 10.1016/S0167-5699(97)01201-2
   VARELA FJ, 1991, IMMUNOL TODAY, V12, P159, DOI 10.1016/S0167-5699(05)80046-5
   Wagner U, 1997, HYBRIDOMA, V16, P33, DOI 10.1089/hyb.1997.16.33
   Wagner U, 1999, Zentralbl Gynakol, V121, P190
   WAGNER U, 1990, GEBURTSH FRAUENHEILK, V50, P785, DOI 10.1055/s-2008-1026364
   WAGNER U, 1993, HYBRIDOMA, V12, P521, DOI 10.1089/hyb.1993.12.521
   WAGNER U, 1998, IDIOTYPES MED AUTOIM, P499
   WAGNER U, 1995, TUMORIMMUNOLOGIE GYN, P73
   YOUNG RC, 1993, CANC PRINCIPLES PRAC
NR 27
TC 98
Z9 114
U1 0
U2 0
PU AMER ASSOC CANCER RESEARCH
PI BIRMINGHAM
PA PO BOX 11806, BIRMINGHAM, AL 35202 USA
SN 1078-0432
J9 CLIN CANCER RES
JI Clin. Cancer Res.
PD MAY
PY 2001
VL 7
IS 5
BP 1154
EP 1162
PG 9
WC Oncology
SC Oncology
GA 433PG
UT WOS:000168768500010
PM 11350879
DA 2021-05-03
ER

PT J
AU Sotiriadou, R
   Perez, SA
   Gritzapis, AD
   Sotiropoulou, P
   Echner, H
   Heinzel, S
   Mamalaki, A
   Pawelec, G
   Voelter, W
   Baxevanis, CN
   Papamichail, M
AF Sotiriadou, R
   Perez, SA
   Gritzapis, AD
   Sotiropoulou, P
   Echner, H
   Heinzel, S
   Mamalaki, A
   Pawelec, G
   Voelter, W
   Baxevanis, CN
   Papamichail, M
TI Peptide HER2(776-788) represents a naturally processed broad MHC class
   II-restricted T cell epitope
SO BRITISH JOURNAL OF CANCER
LA English
DT Article
DE HER-2/neu peptide; CD4(+) T cell clones; MHC alleles; vaccines; cancer
   immunotherapy
ID TUMOR-ASSOCIATED ANTIGENS; DR-BETA-CHAIN; HLA-DR; AUTOLOGOUS TUMOR;
   CANCER-PATIENTS; OVARIAN-CANCER; BREAST-CANCER; PLURIALLELIC
   RESTRICTION; LYMPHOCYTES RECOGNIZE; HER-2 PEPTIDES
AB HER2/neu-de rived peptides inducing MHC class II-restricted CD4+ T helper lymphocyte (Th) responses, although critical for tumour rejection, are not thoroughly characterized. Here, we report the generation and characterization of CD4+ T cell clones specifically recognizing a HER-2/neu-clerived peptide (776-788) [designated HER2(776-788)]. Such clones yielded specific proliferative and cytokine [gamma-interferon (IFN)-gamma] responses when challenged with autologous dendritic cells (DCs) loaded with HER2(776-788). By performing blocking studies with monoclonal antibodies (MAbs) and by using DCs from allogeneic donors sharing certain HLA-DR alleles, we found that HER2(776-788) is a promiscuous peptide presented, at least, by DRB5*0101, DRB1*0701 and DRB1*0405 alleles. One TCRVbeta6.7+ clone recognized the HLA-DR65*0101+ FM3 melanoma cell line transfected with a full length HER-2/neu cDNA. Moreover, this clone recognized the HER-2/neu+ SKBR3 breast cancer cell line induced to express HLA-DR, thus demonstrating that HER2(776-788) represents a naturally processed and presented epitope. Our data demonstrate that helper peptide HER2(776-788) represents a promiscuous epitope binding to at least three HLA-DR alleles, thus offering a broad population coverage, The use of antigenic peptides presented by major histocompatibility complex (MHC) class II in addition to those presented by class I may improve the therapeutic efficacy of active immunization. (C) 2001 Cancer Research Campaign.
C1 St Savas Canc Hosp, Canc Immunol Immunotherapy Ctr, Athens 11522, Greece.
   Univ Tubingen, Inst Physiol Chem, Phys Biochem Abt, D-72076 Tubingen, Germany.
   Univ Tubingen, Sch Med, TATI, Sect Transplantat Immunol, D-72072 Tubingen, Germany.
   Hellenic Pasteur Inst, Dept Biochem, Athens 11521, Greece.
RP Baxevanis, CN (corresponding author), St Savas Canc Hosp, Canc Immunol Immunotherapy Ctr, Athens 11522, Greece.
RI GRITZAPIS, ANGELOS/AAG-9225-2019; Pawelec, Graham/H-2713-2019
OI Pawelec, Graham/0000-0002-3600-0163; Heinzel,
   Susanne/0000-0001-9524-2835
CR Anderson RW, 2000, CANCER IMMUNOL IMMUN, V49, P459, DOI 10.1007/s002620000143
   Baxevanis CN, 1999, CANCER IMMUNOL IMMUN, V48, P71, DOI 10.1007/s002620050550
   Baxevanis CN, 2000, J IMMUNOL, V164, P3902, DOI 10.4049/jimmunol.164.7.3902
   BUSCH R, 1991, J IMMUNOL, V147, P1292
   CHEEVER MA, 1995, IMMUNOL REV, V145, P33, DOI 10.1111/j.1600-065X.1995.tb00076.x
   COPPIN HL, 1993, EUR J IMMUNOL, V23, P343, DOI 10.1002/eji.1830230207
   DEMOTZ S, 1993, EUR J IMMUNOL, V23, P425, DOI 10.1002/eji.1830230219
   DISIS ML, 1994, CANCER RES, V54, P16
   DISIS ML, 1997, ADV CANCER RES, V71, P342
   Doherty DG, 1998, J IMMUNOL, V161, P3527
   Fisk B, 1997, ANTICANCER RES, V17, P45
   FISK B, 1995, J EXP MED, V181, P2109, DOI 10.1084/jem.181.6.2109
   GRAHAM FL, 1973, VIROLOGY, V52, P456, DOI 10.1016/0042-6822(73)90341-3
   Halder T, 1997, CANCER RES, V57, P3238
   Hemmer B, 2000, J IMMUNOL, V164, P861, DOI 10.4049/jimmunol.164.2.861
   Hung MC, 1999, SEMIN ONCOL, V26, P51
   IOANNIDES CG, 1991, J IMMUNOL, V146, P1700
   Jager E, 2000, J EXP MED, V191, P625, DOI 10.1084/jem.191.4.625
   KARR RW, 1991, J IMMUNOL, V146, P4242
   KEENE JA, 1982, J EXP MED, V155, P768, DOI 10.1084/jem.155.3.768
   Kobayashi H, 2000, CANCER RES, V60, P5228
   LINEHAN DC, 1995, J IMMUNOL, V155, P4486
   MARTINEZSORIA E, 1994, HUM IMMUNOL, V40, P279, DOI 10.1016/0198-8859(94)90027-2
   MCKINNEY JS, 1994, J IMMUNOL, V153, P5564
   Pardoll DM, 1998, CURR OPIN IMMUNOL, V10, P588, DOI 10.1016/S0952-7915(98)80228-8
   PEOPLES GE, 1995, P NATL ACAD SCI USA, V92, P432, DOI 10.1073/pnas.92.2.432
   PEOPLES GE, 1994, J IMMUNOL, V152, P4993
   Reichert A, 1996, J BIOL CHEM, V271, P1301, DOI 10.1074/jbc.271.3.1301
   Ridge JP, 1998, NATURE, V393, P474, DOI 10.1038/30989
   Schoenberger SP, 1998, NATURE, V393, P480, DOI 10.1038/31002
   Schultz Linda B., 1999, Current Opinion in Oncology, V11, P429, DOI 10.1097/00001622-199911000-00002
   SIMPSON E, 1977, IMMUNOL REV, V35, P59, DOI 10.1111/j.1600-065X.1977.tb00235.x
   Southwood S, 1998, J IMMUNOL, V160, P3363
   Topalian SL, 1996, J EXP MED, V183, P1965, DOI 10.1084/jem.183.5.1965
   Tuttle TM, 1998, CLIN CANCER RES, V4, P2015
   Wang RF, 1999, IMMUNOL REV, V170, P85, DOI 10.1111/j.1600-065X.1999.tb01331.x
   Yang RC, 1999, J IMMUNOL, V163, P1037
   YOSHINO I, 1994, CANCER RES, V54, P3387
   ZELISZEWSKI D, 1993, J IMMUNOL, V151, P6237
NR 39
TC 54
Z9 54
U1 0
U2 4
PU NATURE PUBLISHING GROUP
PI LONDON
PA MACMILLAN BUILDING, 4 CRINAN ST, LONDON N1 9XW, ENGLAND
SN 0007-0920
EI 1532-1827
J9 BRIT J CANCER
JI Br. J. Cancer
PD NOV 16
PY 2001
VL 85
IS 10
BP 1527
EP 1534
DI 10.1054/bjoc.2001.2089
PG 8
WC Oncology
SC Oncology
GA 502QZ
UT WOS:000172755400020
PM 11720440
OA Green Published, Other Gold
DA 2021-05-03
ER

PT J
AU Snijdewint, FGM
   von Mensdorff-Pouilly, S
   Karuntu-Wanamarta, AH
   Verstraeten, AA
   Livingston, PO
   Hilgers, J
   Kenemans, P
AF Snijdewint, FGM
   von Mensdorff-Pouilly, S
   Karuntu-Wanamarta, AH
   Verstraeten, AA
   Livingston, PO
   Hilgers, J
   Kenemans, P
TI Antibody-dependent cell-mediated cytotoxicity can be induced by MUC1
   peptide vaccination of breast cancer patients
SO INTERNATIONAL JOURNAL OF CANCER
LA English
DT Article
DE MUC1; breast cancer; ADCC; NK cells; vaccination; immunotherapy
ID POLYMORPHIC EPITHELIAL MUCIN; POLYPEPTIDE
   N-ACETYLGALACTOSAMINYLTRANSFERASE; INTERCELLULAR-ADHESION MOLECULE-1;
   MONOCLONAL-ANTIBODIES; TANDEM-REPEAT; EPISIALIN MUC1; T-CELLS;
   ADENOCARCINOMA RECOGNIZE; COLORECTAL-CARCINOMA; OVARIAN-CANCER
AB Human polymorphic epithelial mucin (PEM, MUCI) is a high molecular weight transmembrane glycoprotein expressed on the apical cell surface of glandular epithelium and is over-expressed and hypo-glycosylated in adenocarcinomas. The extracellular part of the molecule consists mainly of a variable number of 20 amino acid repeats that contain cryptic epitopes exposed in malignancy. The objective of our study was to determine whether humanized MUCI MAbs and Abs induced by vaccination of breast cancer patients with MUCI peptides can effect an antibody-dependent cell-mediated cytotoxicity (ADCC), An in vitro assay has been set up in which the breast tumor cell line ZR-75-I is used as target and PBMC of healthy donors as effector cells. Different target and effector cells, as well as various MUCI MAbs were tested to optimize the efficacy of the in vitro assay. The humanized MAb HuHMFG-I, which recognizes the PDTR sequence in the MUCI tandem repeat, induced a strong cell-mediated cytotoxicity. Nine MUCI-expressing tumor cell lines, including 3 bone marrow-derived cell lines, as well as 2 MUCI -transfected cell lines were susceptible to different extent to MUCI Ah-dependent killing, Large variations in the killing capacity of PBMC from healthy donors were found. The NK cells were the essential effector cells for the MUCI Ab-dependent killing. Plasma samples with induced high levels of MUCI Ab were obtained from breast cancer patients repeatedly immunized with a KLH-conjugated 33-mer or 106-mer MUCI tandem repeat. Pre- and post-vaccinated plasma samples of these patients were compared in the ADCC assay and it could be clearly demonstrated that the induced MUCI Abs can effect tumor cell killing. MUCI Ab-dependent cell-mediated tumor cell killing may occur in vivo and the ADCC assay can be applied to monitor MUCI vaccination trials. (C) 2001 Wiley-Liss, Inc.
C1 Free Univ Amsterdam, Acad Hosp, Dept Obstet & Gynaecol, NL-1081 HV Amsterdam, Netherlands.
   Mem Sloan Kettering Canc Ctr, Dept Med, New York, NY 10021 USA.
RP Snijdewint, FGM (corresponding author), Free Univ Amsterdam, Acad Hosp, Dept Obstet & Gynaecol, De Beolelaan 1117, NL-1081 HV Amsterdam, Netherlands.
EM snijdewint@azvu.nl
CR Adluri S, 1999, BRIT J CANCER, V79, P1806, DOI 10.1038/sj.bjc.6690288
   BARND DL, 1989, P NATL ACAD SCI USA, V86, P7159, DOI 10.1073/pnas.86.18.7159
   Bennett EP, 1998, J BIOL CHEM, V273, P30472, DOI 10.1074/jbc.273.46.30472
   Bon GG, 1997, CLIN CHEM, V43, P585
   Bon GG, 1996, GYNECOL OBSTET INVES, V42, P58, DOI 10.1159/000291890
   BURCHELL J, 1987, CANCER RES, V47, P5476
   Burshtyn DN, 2000, CURR BIOL, V10, P777, DOI 10.1016/S0960-9822(00)00568-6
   DeNardo SJ, 1997, J NUCL MED, V38, P1180
   ENGEL LW, 1978, CANCER RES, V38, P3352
   FINN OJ, 1995, IMMUNOL REV, V145, P61, DOI 10.1111/j.1600-065X.1995.tb00077.x
   Flieger D, 1999, HYBRIDOMA, V18, P63, DOI 10.1089/hyb.1999.18.63
   GENDLER S, 1988, J BIOL CHEM, V263, P12820
   Gilewski T, 2000, CLIN CANCER RES, V6, P1693
   GOUREVITCH MM, 1995, BRIT J CANCER, V72, P934, DOI 10.1038/bjc.1995.436
   HILKENS J, 1992, TRENDS BIOCHEM SCI, V17, P359, DOI 10.1016/0968-0004(92)90315-Z
   HILKENS J, 1984, INT J CANCER, V34, P197, DOI 10.1002/ijc.2910340210
   HILKENS J, 1985, CERIANI RL MAM 6 CAR, P28
   HORWITZ KB, 1975, STEROIDS, V26, P785, DOI 10.1016/0039-128X(75)90110-5
   IOANNIDES CG, 1993, J IMMUNOL, V151, P3693
   IOANNIDES CG, 1991, J IMMUNOL, V146, P1700
   JAWOREK D, 1992, TUMOR ASS ANTIGENS O, P259
   JEROME KR, 1993, J IMMUNOL, V151, P1654
   JEROME KR, 1991, CANCER RES, V51, P2908
   Jurcic J G, 1996, Cancer Chemother Biol Response Modif, V16, P168
   Kalinski P, 1997, ADV EXP MED BIOL, V417, P363
   Kam JL, 1998, CANCER RES, V58, P5577
   Kim CD, 1999, ANTICANCER RES, V19, P455
   KOTERA Y, 1994, CANCER RES, V54, P2856
   LEUNG BS, 1982, CANCER RES, V42, P5060
   LIGTENBERG MJL, 1990, J BIOL CHEM, V265, P5573
   LIGTENBERG MJL, 1992, CANCER RES, V52, P2318
   Livingston PO, 1997, CANCER IMMUNOL IMMUN, V45, P1, DOI 10.1007/s002620050394
   MARAVEYAS A, 1994, CANCER, V73, P1067, DOI 10.1002/1097-0142(19940201)73:3+<1067::AID-CNCR2820731346>3.0.CO;2-#
   NAKAMORI S, 1994, GASTROENTEROLOGY, V106, P353, DOI 10.1016/0016-5085(94)90592-4
   Nakamura H, 1998, J GASTROENTEROL, V33, P354, DOI 10.1007/s005350050096
   NAKAMURA T, 1993, J IMMUNOL, V151, P6933
   PRICOP L, 1993, J IMMUNOL, V151, P3018
   Regimbald LH, 1996, CANCER RES, V56, P4244
   RIETHMULLER G, 1994, LANCET, V343, P1177, DOI 10.1016/S0140-6736(94)92398-1
   RUGHETTI A, 1993, CANCER RES, V53, P2457
   Rye PD, 1998, TUMOR BIOL, V19, P390, DOI 10.1159/000030032
   Ryuko K, 2000, TUMOR BIOL, V21, P197, DOI 10.1159/000030126
   Schol DJ, 1998, TUMOR BIOL, V19, P35, DOI 10.1159/000056503
   SHERBLOM AP, 1986, CANCER RES, V46, P4543
   Snijdewint FGM, 1999, CANCER IMMUNOL IMMUN, V48, P47, DOI 10.1007/s002620050547
   SNIJDEWINT FGM, 1993, J IMMUNOL, V150, P5321
   STEPLEWSKI Z, 1988, P NATL ACAD SCI USA, V85, P4852, DOI 10.1073/pnas.85.13.4852
   SUNG MW, 1995, INT J CANCER, V61, P864, DOI 10.1002/ijc.2910610620
   Tampellini M, 1997, BRIT J CANCER, V75, P698, DOI 10.1038/bjc.1997.124
   VANDEWIELVANKEMENADE E, 1993, J IMMUNOL, V151, P767
   Velders MP, 1998, BRIT J CANCER, V78, P478, DOI 10.1038/bjc.1998.518
   VERHOEYEN ME, 1993, IMMUNOLOGY, V78, P364
   von Mensdorff-Pouilly S, 2000, INT J CANCER, V86, P702, DOI 10.1002/(SICI)1097-0215(20000601)86:5<702::AID-IJC16>3.0.CO;2-1
   von Mensdorff-Pouilly S, 1998, TUMOR BIOL, V19, P186, DOI 10.1159/000030006
   vonMensdorffPouilly S, 1996, EUR J CANCER, V32A, P1325, DOI 10.1016/0959-8049(96)00048-2
   Wandall HH, 1997, J BIOL CHEM, V272, P23503, DOI 10.1074/jbc.272.38.23503
   WESSELING J, 1995, J CELL BIOL, V129, P255, DOI 10.1083/jcb.129.1.255
   Wesseling J, 1996, MOL BIOL CELL, V7, P565, DOI 10.1091/mbc.7.4.565
   YEDEMA C, 1988, INT J CANCER, P61
   ZOTTER S, 1988, Cancer Reviews, V11-12, P55
NR 60
TC 53
Z9 57
U1 0
U2 2
PU WILEY
PI HOBOKEN
PA 111 RIVER ST, HOBOKEN 07030-5774, NJ USA
SN 0020-7136
EI 1097-0215
J9 INT J CANCER
JI Int. J. Cancer
PD JUL 1
PY 2001
VL 93
IS 1
BP 97
EP 106
DI 10.1002/ijc.1286
PG 10
WC Oncology
SC Oncology
GA 436BP
UT WOS:000168916900016
PM 11391628
OA Bronze
DA 2021-05-03
ER

PT J
AU Nomura, T
   Hasegawa, H
   Kohno, M
   Sasaki, M
   Fujita, S
AF Nomura, T
   Hasegawa, H
   Kohno, M
   Sasaki, M
   Fujita, S
TI Enhancement of anti-tumor immunity by tumor cells transfected with the
   secondary lymphoid tissue chemokine EBI-1-ligand chemokine and stromal
   cell-derived factor-1 alpha chemokine genes
SO INTERNATIONAL JOURNAL OF CANCER
LA English
DT Article
DE chemokines; cancer immunotherapy; gene therapy
ID COLONY-STIMULATING FACTOR; MATURE DENDRITIC CELLS; MOLECULAR-CLONING;
   T-CELLS; IN-VIVO; REDUCED TUMORIGENICITY; INDUCIBLE PROTEIN-10; DISTINCT
   CHEMOKINES; INTERFERON-GAMMA; BETA-CHEMOKINE
AB Several new lymphocyte-specific chemokines, which attract naive and memory T cells, B cells, dendritic cells and natural killer cells, have been isolated. We have found evidence of the anti-tumor effects of 3 major lymphocyte-specific chemokines, secondary lymphoid tissue chemokine (SLC), EBI-I-ligand chemokine (ELC) and stromal cell-derived factor (SDF)-1 alpha, in murine models (Meth A fibrosarcoma and HM-I ovarian tumor). In both naive and immunized mice, tumors expressing SLC, ELC or SDF-I alpha showed delayed progression compared with control tumors. In mice immunized with tumor cells expressing I of these 3 chemokine genes, challenge with parental tumor cells resulted in slightly slower progression than in control mice, while in mice Immunized with tumor cells transfected to co-express IL-2 or granulocyte-macrophage colony-stimulating factor (GM-CSF) as well as these chemokines, all tumors regressed. Furthermore, spleen cells from mice immunized with these "double-transfected" tumor cells exhibited higher proliferative responses and greater cytotoxic activity against parental tumor cells. These anti-tumor effects were associated with profound alterations in the leukocyte populations within the tumors and regional lymph nodes, and this was due to activation of type I T cell-dependent responses that produced high levels of IFN-gamma. These findings show that SLC, ELC and SDF-I alpha enhance anti-tumor immunity both systemically and locally and that these chemokines may be clinically useful, especially when combined with IL-2 and GM-CSF. (C) 2001 Wiley-Liss, Inc.
C1 Ehime Univ, Sch Med, Dept Internal Med 1, Shigenobu, Ehime 7910295, Japan.
RP Hasegawa, H (corresponding author), Ehime Univ, Sch Med, Dept Internal Med 1, Shigenobu, Ehime 7910295, Japan.
EM hitoshih@m.ehime-u.ac.jp
CR ANGIOLILLO AL, 1995, J EXP MED, V182, P155, DOI 10.1084/jem.182.1.155
   Arenberg DA, 1996, J EXP MED, V184, P981, DOI 10.1084/jem.184.3.981
   Arenberg DA, 1996, J CLIN INVEST, V97, P2792, DOI 10.1172/JCI118734
   Banchereau J, 1998, NATURE, V392, P245, DOI 10.1038/32588
   Bell D, 1999, J EXP MED, V190, P1417, DOI 10.1084/jem.190.10.1417
   Biragyn A, 1999, NAT BIOTECHNOL, V17, P253, DOI 10.1038/6995
   BIRKENBACH M, 1993, J VIROL, V67, P2209, DOI 10.1128/JVI.67.4.2209-2220.1993
   Bleul CC, 1996, J EXP MED, V184, P1101, DOI 10.1084/jem.184.3.1101
   BOTTAZZI B, 1992, J IMMUNOL, V148, P1280
   Braun SE, 2000, J IMMUNOL, V164, P4025, DOI 10.4049/jimmunol.164.8.4025
   Cao XT, 1998, J IMMUNOL, V161, P6238
   Dieu MC, 1998, J EXP MED, V188, P373, DOI 10.1084/jem.188.2.373
   Dilloo D, 1996, NAT MED, V2, P1090, DOI 10.1038/nm1096-1090
   Dorner B, 1997, J BIOL CHEM, V272, P8817, DOI 10.1074/jbc.272.13.8817
   DRANOFF G, 1993, P NATL ACAD SCI USA, V90, P3539, DOI 10.1073/pnas.90.8.3539
   Emtage PCR, 1999, HUM GENE THER, V10, P697, DOI 10.1089/10430349950018463
   Fioretti F, 1998, J IMMUNOL, V161, P342
   Forster R, 1999, CELL, V99, P23, DOI 10.1016/S0092-8674(00)80059-8
   Giancarlo B, 1996, EUR J IMMUNOL, V26, P3238, DOI 10.1002/eji.1830261260
   Giovarelli M, 2000, J IMMUNOL, V164, P3200, DOI 10.4049/jimmunol.164.6.3200
   Greten TF, 1999, J CLIN ONCOL, V17, P1047, DOI 10.1200/JCO.1999.17.3.1047
   Gunn MD, 1999, J EXP MED, V189, P451, DOI 10.1084/jem.189.3.451
   Gunn MD, 1998, P NATL ACAD SCI USA, V95, P258, DOI 10.1073/pnas.95.1.258
   Hasegawa H, 1996, J VIROL, V70, P3258, DOI 10.1128/JVI.70.5.3258-3263.1996
   Hasegawa H, 1998, J IMMUNOL, V161, P3087
   HASEGAWA H, 1994, J VIROL, V68, P5326, DOI 10.1128/JVI.68.8.5326-5329.1994
   Hasegawa H, 1997, BBA-GENE STRUCT EXPR, V1353, P125, DOI 10.1016/S0167-4781(97)00095-X
   HASEGAWA H, 1992, VIROLOGY, V191, P158, DOI 10.1016/0042-6822(92)90177-Q
   Hasegawa H, 2000, BLOOD, V95, P30
   Hedrick JA, 1997, J IMMUNOL, V159, P1589
   HIROSE K, 1995, BRIT J CANCER, V72, P708, DOI 10.1038/bjc.1995.398
   Jager E, 1996, INT J CANCER, V67, P54, DOI 10.1002/(SICI)1097-0215(19960703)67:1<54::AID-IJC11>3.0.CO;2-C
   KASHIMA N, 1985, NATURE, V313, P402, DOI 10.1038/313402a0
   KELNER GS, 1994, SCIENCE, V266, P1395, DOI 10.1126/science.7973732
   KENNEDY J, 1995, J IMMUNOL, V155, P203
   LANING J, 1994, J IMMUNOL, V153, P4625
   Lin CL, 1998, EUR J IMMUNOL, V28, P4114, DOI 10.1002/(SICI)1521-4141(199812)28:12<4114::AID-IMMU4114>3.0.CO;2-C
   LUSTER AD, 1993, J EXP MED, V178, P1057, DOI 10.1084/jem.178.3.1057
   MAAS RA, 1993, CANCER IMMUNOL IMMUN, V36, P141, DOI 10.1007/BF01741084
   MANTOVANI A, 1993, RES IMMUNOL, V144, P280, DOI 10.1016/0923-2494(93)80108-B
   MIYATAKE S, 1985, EMBO J, V4, P2561, DOI 10.1002/j.1460-2075.1985.tb03971.x
   Mule JJ, 1996, HUM GENE THER, V7, P1545, DOI 10.1089/hum.1996.7.13-1545
   MULLER S, 1995, EUR J IMMUNOL, V25, P1744, DOI 10.1002/eji.1830250638
   NAGASAWA T, 1994, P NATL ACAD SCI USA, V91, P2305, DOI 10.1073/pnas.91.6.2305
   Nagira M, 1997, J BIOL CHEM, V272, P19518, DOI 10.1074/jbc.272.31.19518
   Narvaiza I, 2000, J IMMUNOL, V164, P3112, DOI 10.4049/jimmunol.164.6.3112
   Nestle FO, 1998, NAT MED, V4, P328, DOI 10.1038/nm0398-328
   Ngo VN, 1998, J EXP MED, V188, P181, DOI 10.1084/jem.188.1.181
   NIWA H, 1991, GENE, V108, P193, DOI 10.1016/0378-1119(91)90434-D
   NOGUCHI Y, 1994, P NATL ACAD SCI USA, V91, P3171, DOI 10.1073/pnas.91.8.3171
   Ockert D, 1999, IMMUNOL TODAY, V20, P63, DOI 10.1016/S0167-5699(98)01388-7
   Ogawa M, 1997, CANCER RES, V57, P2216
   Qin ZH, 1997, J IMMUNOL, V159, P770
   Rini BI, 1998, CANCER, V82, P1352, DOI 10.1002/(SICI)1097-0142(19980401)82:7<1352::AID-CNCR19>3.0.CO;2-5
   ROLLINS BJ, 1991, MOL CELL BIOL, V11, P3125, DOI 10.1128/MCB.11.6.3125
   Scarpino S, 2000, AM J PATHOL, V156, P831, DOI 10.1016/S0002-9440(10)64951-6
   Schiller JH, 1996, CLIN CANCER RES, V2, P319
   Sgadari C, 1997, BLOOD, V89, P2635, DOI 10.1182/blood.V89.8.2635
   Sharma S, 2000, J IMMUNOL, V164, P4558, DOI 10.4049/jimmunol.164.9.4558
   Soto H, 1998, P NATL ACAD SCI USA, V95, P8205, DOI 10.1073/pnas.95.14.8205
   Sozzani S, 1998, J IMMUNOL, V161, P1083
   Tannenbaum CS, 1998, J IMMUNOL, V161, P927
   TAZI A, 1993, J CLIN INVEST, V91, P566, DOI 10.1172/JCI116236
   UDONO H, 1994, P NATL ACAD SCI USA, V91, P3077, DOI 10.1073/pnas.91.8.3077
   Veelken H, 1997, INT J CANCER, V70, P269, DOI 10.1002/(SICI)1097-0215(19970127)70:3<269::AID-IJC4>3.0.CO;2-V
   Vicari AP, 2000, J IMMUNOL, V165, P1992, DOI 10.4049/jimmunol.165.4.1992
   Yoshida R, 1997, J BIOL CHEM, V272, P13803, DOI 10.1074/jbc.272.21.13803
   YOSHIDA T, 1995, FEBS LETT, V360, P155, DOI 10.1016/0014-5793(95)00093-O
   Yoshida T, 1998, J BIOL CHEM, V273, P16551, DOI 10.1074/jbc.273.26.16551
   Zlotnik A, 2000, IMMUNITY, V12, P121, DOI 10.1016/S1074-7613(00)80165-X
NR 70
TC 58
Z9 62
U1 0
U2 2
PU WILEY
PI HOBOKEN
PA 111 RIVER ST, HOBOKEN 07030-5774, NJ USA
SN 0020-7136
EI 1097-0215
J9 INT J CANCER
JI Int. J. Cancer
PD MAR 1
PY 2001
VL 91
IS 5
BP 597
EP 606
DI 10.1002/1097-0215(200002)9999:9999<::AID-IJC1107>3.0.CO;2-J
PG 10
WC Oncology
SC Oncology
GA 400CN
UT WOS:000166851200001
PM 11267967
OA Bronze
DA 2021-05-03
ER

PT J
AU Heukamp, LC
   van der Burg, SH
   Drijfhout, JW
   Melief, CJM
   Taylor-Papadimitriou, J
   Offringa, R
AF Heukamp, LC
   van der Burg, SH
   Drijfhout, JW
   Melief, CJM
   Taylor-Papadimitriou, J
   Offringa, R
TI Identification of three non-VNTR MUC1-derived HLA-A*0201-restricted
   T-cell epitopes that induce protective anti-tumor immunity in
   HLA-A2/K-b-transgenic mice
SO INTERNATIONAL JOURNAL OF CANCER
LA English
DT Article
DE MUC1; CTL-epitope; HLA-A*0201; HLA-transgenic mice
ID POLYMORPHIC EPITHELIAL MUCIN; MAJOR HISTOCOMPATIBILITY COMPLEX;
   CARCINOMA-ASSOCIATED MUCIN; CLASS-I MOLECULES; MHC CLASS-I; TRANSGENIC
   MICE; VIRUS-INFECTION; PEPTIDE; TOLERANCE; BINDING
AB The human epithelial mucin MUCI is over-expressed in move than 90% of carcinomas of the breast, ovary, and pancreas as well as in some other tumours, making it a potential target for tumour immunotherapy. We have identified several MUCI-derived peptides mapping outside the variable number tandem repeat region that comply with the peptide-binding motif for HLA-A*0201 and that become processed into stable major histocompatibility complex-peptide complexes as assessed by in vitro assays. In A2/K-b transgenic mice, 3 peptides, namely MUC79-87 (TLAPATEPA), MUC167-175 (ALGSTAPPV) and MUC264-272 (FLSFHISNL) elicit peptide-specific cytotoxic T lymphocyte (CTL) immunity, which protects these mice against a challenge with MUCI, A2/K-b-expressing tumour cells. These peptides therefore represent naturally processed MUCI-derived CTL epitopes that could be used as components in peptide-based vaccines and for the analysis of anti-MUCI CTL responses in A*0201-positive patients with MUCI-expressing tumours. (C) 2001 Wiley-Liss, Inc.
C1 Guys Hosp, Imperial Canc Res Fund, Breast Canc Biol Grp, London SE1 9RT, England.
   Leiden Univ, Med Ctr, Dept Immunohematol & Blood Transfus, Leiden, Netherlands.
RP Taylor-Papadimitriou, J (corresponding author), Guys Hosp, Imperial Canc Res Fund, Breast Canc Biol Grp, 3rd Floor,Thomas Guy House, London SE1 9RT, England.
RI Heukamp, Lukas C/A-8338-2013; Heukamp, Lukas/G-9967-2012
OI Heukamp, Lukas/0000-0002-3388-3482
CR Acres B, 2000, CANCER IMMUNOL IMMUN, V48, P588, DOI 10.1007/PL00006677
   ACRES RB, 1993, J IMMUNOTHER, V14, P136, DOI 10.1097/00002371-199308000-00009
   Agrawal B, 1998, CANCER RES, V58, P5151
   Apostolopoulos V, 1997, J IMMUNOL, V159, P5211
   BROCKHAUSEN I, 1995, EUR J BIOCHEM, V233, P607, DOI 10.1111/j.1432-1033.1995.607_2.x
   Brossart P, 1999, BLOOD, V93, P4309, DOI 10.1182/blood.V93.12.4309.412k19_4309_4317
   Carmon L, 2000, INT J CANCER, V85, P391
   DAMARO J, 1995, HUM IMMUNOL, V43, P13, DOI 10.1016/0198-8859(94)00153-H
   DOMENECH N, 1995, J IMMUNOL, V155, P4766
   FINN OJ, 1995, IMMUNOL REV, V145, P61, DOI 10.1111/j.1600-065X.1995.tb00077.x
   GENDLER S, 1988, J BIOL CHEM, V263, P12820
   GENDLER SJ, 1991, AM REV RESPIR DIS, V144, pS42, DOI 10.1164/ajrccm/144.3_pt_2.S42
   GENDLER SJ, 1990, J BIOL CHEM, V265, P15286
   GIRLING A, 1989, INT J CANCER, V43, P1072, DOI 10.1002/ijc.2910430620
   Gong JL, 1998, P NATL ACAD SCI USA, V95, P6279, DOI 10.1073/pnas.95.11.6279
   Graham RA, 1996, INT J CANCER, V65, P664
   Heath WR, 1998, J EXP MED, V187, P1549, DOI 10.1084/jem.187.10.1549
   JEROME KR, 1991, CANCER RES, V51, P2908
   Kugler A, 2000, NAT MED, V6, P332, DOI 10.1038/73193
   Kurts C, 1998, J EXP MED, V188, P409, DOI 10.1084/jem.188.2.409
   LIGTENBERG MJL, 1990, J BIOL CHEM, V265, P5573
   Lloyd KO, 1996, J BIOL CHEM, V271, P33325, DOI 10.1074/jbc.271.52.33325
   Miles DW, 1999, PHARMACOL THERAPEUT, V82, P97, DOI 10.1016/S0163-7258(99)00003-0
   Morgan DJ, 1998, J IMMUNOL, V160, P643
   Nieland JD, 1999, J CELL BIOCHEM, V73, P145, DOI 10.1002/(SICI)1097-4644(19990501)73:2<145::AID-JCB1>3.3.CO;2-X
   Noto H, 1997, INT IMMUNOL, V9, P791, DOI 10.1093/intimm/9.5.791
   Offringa R, 2000, CURR OPIN IMMUNOL, V12, P576, DOI 10.1016/S0952-7915(00)00145-X
   OHASHI PS, 1991, CELL, V65, P305, DOI 10.1016/0092-8674(91)90164-T
   OLDSTONE MBA, 1991, CELL, V65, P319, DOI 10.1016/0092-8674(91)90165-U
   PARKER KC, 1994, J IMMUNOL, V152, P163
   Reddish MA, 1998, INT J CANCER, V76, P817, DOI 10.1002/(SICI)1097-0215(19980610)76:6<817::AID-IJC9>3.0.CO;2-0
   RESSING ME, 1995, J IMMUNOL, V154, P5934
   Toes REM, 1998, J IMMUNOL, V160, P4449
   vanderBurg SH, 1996, J IMMUNOL, V156, P3308
   vanderBurg SH, 1997, IMMUNOL TODAY, V18, P97, DOI 10.1016/S0167-5699(97)84246-6
   vanderBurg SH, 1995, HUM IMMUNOL, V44, P189, DOI 10.1016/0198-8859(95)00105-0
   VITIELLO A, 1991, J EXP MED, V173, P1007, DOI 10.1084/jem.173.4.1007
   ZOTTER S, 1988, Cancer Reviews, V11-12, P55
NR 38
TC 53
Z9 53
U1 1
U2 1
PU WILEY-LISS
PI NEW YORK
PA DIV JOHN WILEY & SONS INC, 605 THIRD AVE, NEW YORK, NY 10158-0012 USA
SN 0020-7136
J9 INT J CANCER
JI Int. J. Cancer
PD FEB 1
PY 2001
VL 91
IS 3
BP 385
EP 392
DI 10.1002/1097-0215(200002)9999:9999<::AID-IJC1051>3.0.CO;2-Z
PG 8
WC Oncology
SC Oncology
GA 388CF
UT WOS:000166159300018
PM 11169964
OA Bronze
DA 2021-05-03
ER
