# Supplementary material for: Evolution of Immunotherapy for Ovarian Cancer from a Bird’s-Eye Perspective: A Text-Mining Analysis of Publication Trends and Topics
Source: Front Oncol. 2022 Feb 24;12:795129. doi: 10.3389/fonc.2022.795129 (PMC8907843; doi:10.3389/fonc.2022.795129)
Supplement: Supplementary file 1 [file DataSheet_1.zip › raw data/download2018u146pt1.txt]

PT J
AU Yu, SR
   Liu, DL
   Shen, B
   Shi, MQ
   Feng, JF
AF Yu, Shaorong
   Liu, Delin
   Shen, Bo
   Shi, Meiqi
   Feng, Jifeng
TI Immunotherapy strategy of EGFR mutant lung cancer
SO AMERICAN JOURNAL OF CANCER RESEARCH
LA English
DT Article
DE EGFR mutation; lung cancer; immunotherapy
ID GROWTH-FACTOR RECEPTOR; CELL-SUPPRESSIVE FUNCTION; HEPATITIS-C VIRUS;
   CHECKPOINT INHIBITORS; OPEN-LABEL; OVARIAN-CANCER; EXPRESSION; PD-1;
   MUTATIONS; NIVOLUMAB
AB EGFR-mutant lung cancer is an important molecular subtype in Asia considering that almost 40%-50% of patients with lung adenocarcinoma in Asian carry the active EGFR mutaiton. People have greatly anticipated the efficacy of PD-1/PD-L1 monoclonal antibody in lung cancer treatment but anti-PD-1/PD-L1 treatment failed to positively affect these patients. The NCCN guidelines do not recommend immunotherapy to patients with NSCLC carrying EGFR mutation at present. However, the reason why EGFR-mutant lung cancer patients show poor response to anti-PD-1/PD-L1 treatment is still unknown. Immune suppression and tolerance are the main characteristics of tumor. The PD-1/PD-L1 co-inhibitory molecule is probably not the main escape route of this tumor type. The main characteristic of EGFR-mutant lung cancer is the activation of the EGFR signaling pathway. EGFR activation is likely responsible for the uninflamed tumor microenvironment of this type tumor and particiaptes in immunosuppression and immune escape. Accumulating evidence proved that activation of EGFR signaling pathway is essential to the generation of Treg and tolerogenic DCs. In this review, we summarize the efficacy of PD-1/PD-L1 monoclonal antibiodies in patients with EGFR-mutant lung cancer patients; provide evidence to analyze the potential reason why these patients cannot benefit from anti-PD-1/PD-L1 treatment, and explore the strategy that shoud be adopted in the future.
C1 Nanjing Med Univ, Jiangsu Canc Hosp, Nanjing, Jiangsu, Peoples R China.
   Nanjing Med Univ, Jiangsu Inst Canc Res, Nanjing, Jiangsu, Peoples R China.
   Nanjing Med Univ, Affiliated Canc Hosp, Nanjing, Jiangsu, Peoples R China.
RP Shi, MQ; Feng, JF (corresponding author), Jiangsu Canc Hosp, Dept Oncol, Baiziting 42, Nanjing 210009, Jiangsu, Peoples R China.
EM meiqishi1963@163.com; jifeng_feng@163.com
FU National Natural Science Foundation of ChinaNational Natural Science
   Foundation of China (NSFC) [81871873]; Project of Invigorating Health
   Care through Science, Technology and Education; Jiangsu Provincial
   Medical Youth Talent [QNRC2016646]; China Postdoctoral Science
   FoundationChina Postdoctoral Science Foundation [2017M621680]; talents
   program of Jiangsu Cancer Hospital
FX This work was supported by the grand from the National Natural Science
   Foundation of China (81871873) and the Project of Invigorating Health
   Care through Science, Technology and Education, Jiangsu Provincial
   Medical Youth Talent (QNRC2016646); China Postdoctoral Science
   Foundation (2017M621680) and the talents program of Jiangsu Cancer
   Hospital.
CR Akbay EA, 2013, CANCER DISCOV, V3, P1355, DOI 10.1158/2159-8290.CD-13-0310
   Antonia SJ, 2017, NEW ENGL J MED, V377, P1919, DOI 10.1056/NEJMoa1709937
   Antonyak MA, 2014, METHODS MOL BIOL, V1165, P147, DOI 10.1007/978-1-4939-0856-1_11
   Azuma K, 2014, ANN ONCOL, V25, P1935, DOI 10.1093/annonc/mdu242
   Beckler MD, 2013, MOL CELL PROTEOMICS, V12, P343, DOI 10.1074/mcp.M112.022806
   Borghaei H, 2015, NEW ENGL J MED, V373, P1627, DOI 10.1056/NEJMoa1507643
   Brahmer J, 2015, NEW ENGL J MED, V373, P123, DOI 10.1056/NEJMoa1504627
   Chalmin F, 2010, J CLIN INVEST, V120, P457, DOI 10.1172/JCI40483
   Chen DS, 2017, NATURE, V541, P321, DOI 10.1038/nature21349
   Cheng HY, 2017, CLIN CANCER RES, V23, P825, DOI 10.1158/1078-0432.CCR-15-3071
   Cheng JT, 2016, ONCOGENESIS, V5, DOI 10.1038/oncsis.2016.7
   D'Incecco A, 2015, BRIT J CANCER, V112, P95, DOI 10.1038/bjc.2014.555
   Dong ZY, 2017, ONCOIMMUNOLOGY, V6, DOI 10.1080/2162402X.2017.1356145
   Gainor JF, 2018, J THORAC DIS, V10, P25, DOI 10.21037/jtd.2017.12.23
   Gainor JF, 2016, CLIN CANCER RES, V22, P4585, DOI 10.1158/1078-0432.CCR-15-3101
   Gandhi L, 2018, NEW ENGL J MED, V378, P2078, DOI 10.1056/NEJMoa1801005
   Garassino MC, 2018, LANCET ONCOL, V19, P521, DOI 10.1016/S1470-2045(18)30144-X
   Haratani K, 2017, ANN ONCOL, V28, P1532, DOI 10.1093/annonc/mdx183
   Heigener DF, 2017, J THORAC ONCOL, V12, P171, DOI 10.1016/j.jtho.2016.12.013
   Herbst RS, 2018, NATURE, V553, P446, DOI 10.1038/nature25183
   Herbst RS, 2016, LANCET, V387, P1540, DOI 10.1016/S0140-6736(15)01281-7
   Huang SH, 2013, CANCER INVEST, V31, P330, DOI 10.3109/07357907.2013.789905
   Ino K, 2011, CURR OPIN OBSTET GYN, V23, P13, DOI 10.1097/GCO.0b013e3283409c79
   Ji M, 2016, CANCER BIOL THER, V17, P407, DOI 10.1080/15384047.2016.1156256
   Jiang RQ, 2017, NAT COMMUN, V8, DOI 10.1038/ncomms15129
   Koh J, 2015, MODERN PATHOL, V28, P1154, DOI 10.1038/modpathol.2015.63
   Kristeleit R, 2017, GYNECOL ONCOL, V146, P484, DOI 10.1016/j.ygyno.2017.07.005
   Langer CJ, 2016, LANCET ONCOL, V17, P1497, DOI 10.1016/S1470-2045(16)30498-3
   Lee CK, 2018, JAMA ONCOL, V4, P210, DOI 10.1001/jamaoncol.2017.4427
   Lee CK, 2017, J THORAC ONCOL, V12, P403, DOI 10.1016/j.jtho.2016.10.007
   Liu ZQ, 2014, BIOCHEM BIOPH RES CO, V455, P218, DOI 10.1016/j.bbrc.2014.10.146
   Mascia F, 2016, INT J CANCER, V139, P2593, DOI 10.1002/ijc.30376
   Ogasawara N, 2009, J CELL BIOCHEM, V108, P716, DOI 10.1002/jcb.22308
   Okamoto A, 2005, CLIN CANCER RES, V11, P6030, DOI 10.1158/1078-0432.CCR-04-2671
   Park SJ, 2004, J IMMUNOL, V173, P3844, DOI 10.4049/jimmunol.173.6.3844
   Poschke I, 2010, CANCER RES, V70, P4335, DOI 10.1158/0008-5472.CAN-09-3767
   Ramakrishnaiah V, 2013, P NATL ACAD SCI USA, V110, P13109, DOI 10.1073/pnas.1221899110
   Reck M, 2016, NEW ENGL J MED, V375, P1823, DOI 10.1056/NEJMoa1606774
   Rittmeyer A, 2017, LANCET, V389, P255, DOI 10.1016/S0140-6736(16)32517-X
   Rizzuti D, 2015, J INNATE IMMUN, V7, P199, DOI 10.1159/000368232
   Sanderson MP, 2008, J CELL BIOCHEM, V103, P1783, DOI 10.1002/jcb.21569
   Tang YN, 2015, ONCOTARGET, V6, P14209, DOI 10.18632/oncotarget.3694
   Teng MWL, 2015, CANCER RES, V75, P2139, DOI 10.1158/0008-5472.CAN-15-0255
   Thress KS, 2017, J THORAC ONCOL, V12, P1588, DOI 10.1016/j.jtho.2017.07.011
   Wang SH, 2016, J BIOL CHEM, V291, P21085, DOI 10.1074/jbc.M116.717892
   Wu LY, 2011, AM J PATHOL, V179, P2131, DOI 10.1016/j.ajpath.2011.06.028
   Yarchoan M, 2017, NEW ENGL J MED, V377, P2500, DOI 10.1056/NEJMc1713444
   Yu JP, 2013, J IMMUNOL, V190, P3783, DOI 10.4049/jimmunol.1201449
   Yu SR, 2015, ONCOTARGET, V6, P37151, DOI 10.18632/oncotarget.6022
   Yue EW, 2017, ACS MED CHEM LETT, V8, P486, DOI 10.1021/acsmedchemlett.6b00391
   Zaiss DMW, 2013, IMMUNITY, V38, P275, DOI 10.1016/j.immuni.2012.09.023
   Zarogoulidis P, 2017, J THORAC DIS, V9, P2771, DOI 10.21037/jtd.2017.08.24
   Zhang HY, 2017, NAT COMMUN, V8, DOI 10.1038/ncomms15016
NR 53
TC 12
Z9 12
U1 0
U2 2
PU E-CENTURY PUBLISHING CORP
PI MADISON
PA 40 WHITE OAKS LN, MADISON, WI 53711 USA
SN 2156-6976
J9 AM J CANCER RES
JI Am. J. Cancer Res.
PY 2018
VL 8
IS 10
BP 2106
EP 2115
PG 10
WC Oncology
SC Oncology
GA GY6EU
UT WOS:000448679700017
PM 30416860
DA 2021-05-03
ER

PT J
AU Fenerty, KE
   Padget, M
   Wolfson, B
   Gameiro, SR
   Su, Z
   Lee, JH
   Rabizadeh, S
   Soon-Shiong, P
   Hodge, JW
AF Fenerty, Kathleen E.
   Padget, Michelle
   Wolfson, Benjamin
   Gameiro, Sofia R.
   Su, Zhen
   Lee, John H.
   Rabizadeh, Shahrooz
   Soon-Shiong, Patrick
   Hodge, James W.
TI Immunotherapy utilizing the combination of natural killer- and antibody
   dependent cellular cytotoxicity (ADCC)-mediating agents with poly
   (ADP-ribose) polymerase (PARP) inhibition
SO JOURNAL FOR IMMUNOTHERAPY OF CANCER
LA English
DT Article
DE PARP inhibitors; ADCC; Prostate carcinoma; BRCA; TRAIL
ID OLAPARIB TABLET FORMULATION; POLYMORPHISMS; EXPRESSION; AVELUMAB;
   OVARIAN; BRCA1; MUTATIONS; PROSTATE; EFFICACY
AB BackgroundPoly (ADP-ribose) polymerase inhibitors (PARPi) prevent single-stranded DNA repair. Olaparib is a PARPi approved for the treatment of BRCA mutant ovarian and breast carcinoma. Emerging clinical data suggest a benefit of combining olaparib with immunotherapy in prostate cancer patients both with and without somatic BRCA mutations.MethodsWe examined if olaparib, when combined with IgG(1) antibody-dependent cellular cytotoxicity (ADCC)-mediating monoclonal antibodies (mAbs) cetuximab (anti-EGFR), or avelumab (anti-PD-L1), would increase tumor cell sensitivity to killing by natural killer (NK) cells independently of BRCA status or mAb target upregulation. BRCA mutant and BRCA wildtype (WT) prostate carcinoma cell lines were pretreated with olaparib and then exposed to NK cells in the presence or absence of cetuximab or avelumab.ResultsNK-mediated killing was significantly increased in both cell lines and was further increased using the ADCC-mediating mAbs. Pre-exposure of NK cells to recombinant IL-15/IL-15R further increased the lysis of olaparib treated tumor cells. In addition, olaparib treated tumor cells were killed to a significantly greater degree by engineered high-affinity NK cells (haNK). We show here for the first time that (a) olaparib significantly increased tumor cell sensitivity to NK killing and ADCC in both BRCA WT and BRCA mutant prostate carcinoma cells, independent of PD-L1 or EGFR modulation; (b) mechanistically, treatment with olaparib upregulated death receptor TRAIL-R2; and (c) olaparib significantly enhanced NK killing of additional tumor types, including breast, non-small cell lung carcinoma, and chordoma.ConclusionsThese studies support the combined use of NK- and ADCC-mediating agents with correctly timed PARP inhibition.
C1 [Fenerty, Kathleen E.; Padget, Michelle; Wolfson, Benjamin; Gameiro, Sofia R.; Hodge, James W.] NCI, Lab Tumor Immunol & Biol, Ctr Canc Res, NIH, 10 Ctr Dr,Room 8B09, Bethesda, MD 20892 USA.
   [Su, Zhen] EMD Serono, Billerica, MA USA.
   [Lee, John H.; Rabizadeh, Shahrooz; Soon-Shiong, Patrick] NantOmics, Culver City, CA USA.
RP Hodge, JW (corresponding author), NCI, Lab Tumor Immunol & Biol, Ctr Canc Res, NIH, 10 Ctr Dr,Room 8B09, Bethesda, MD 20892 USA.
EM jh241d@nih.gov
OI gameiro, sofia/0000-0002-2392-8122; Wolfson,
   Benjamin/0000-0001-5074-3193
FU Intramural Research Program of the Center for Cancer Research, National
   Cancer Institute, National Institutes of HealthUnited States Department
   of Health & Human ServicesNational Institutes of Health (NIH) - USANIH
   National Cancer Institute (NCI); NATIONAL CANCER INSTITUTEUnited States
   Department of Health & Human ServicesNational Institutes of Health (NIH)
   - USANIH National Cancer Institute (NCI) [ZIABC010661] Funding Source:
   NIH RePORTER
FX This research was supported by the Intramural Research Program of the
   Center for Cancer Research, National Cancer Institute, National
   Institutes of Health.
CR [Anonymous], 2018, Cancer Discov, V8, pOF2, DOI 10.1158/2159-8290.CD-NB2017-181
   Ashkenazi A, 1998, SCIENCE, V281, P1305, DOI 10.1126/science.281.5381.1305
   Bibeau F, 2009, J CLIN ONCOL, V27, P1122, DOI 10.1200/JCO.2008.18.0463
   Bonavida Benjamin, 2014, Critical Reviews in Oncogenesis, V19, P21
   Boyerinas B, 2015, CANCER IMMUNOL RES, V3, P1148, DOI 10.1158/2326-6066.CIR-15-0059
   CARSON WE, 1995, BLOOD, V85, P3577, DOI 10.1182/blood.V85.12.3577.bloodjournal85123577
   Cartron G, 2002, BLOOD, V99, P754, DOI 10.1182/blood.V99.3.754
   Dougherty BA, 2017, ONCOTARGET, V8, P43653, DOI 10.18632/oncotarget.17613
   Fujii R, 2018, J NEUROSURG, V128, P1419, DOI 10.3171/2017.1.JNS162610
   Fujii R, 2016, ONCOTARGET, V7, P33498, DOI 10.18632/oncotarget.9256
   Garcia-Parra J, 2014, EUR J CANCER, V50, P2725, DOI 10.1016/j.ejca.2014.07.004
   Gasser S, 2006, CANCER RES, V66, P3959, DOI 10.1158/0008-5472.CAN-05-4603
   George A, 2017, ONCOTARGET, V8, P43598, DOI [10.18632/oncotarget.17613, 10.18632/oncotarget.18419]
   Graff JN, 2016, ONCOTARGET, V7, P52810, DOI 10.18632/oncotarget.10547
   Hamilton G, 2017, EXPERT OPIN BIOL TH, V17, P515, DOI 10.1080/14712598.2017.1294156
   Hijaz M, 2016, GYNECOL ONCOL, V142, P323, DOI 10.1016/j.ygyno.2016.06.005
   Jiao SP, 2017, CLIN CANCER RES, V23, P3711, DOI 10.1158/1078-0432.CCR-16-3215
   Jochems C, 2017, INT J CANCER, V141, P583, DOI 10.1002/ijc.30767
   Jochems C, 2016, ONCOTARGET, V7, P86359, DOI 10.18632/oncotarget.13411
   Karzai F, 2017, J CLIN ONCOL, V35, DOI 10.1200/JCO.2017.35.15_suppl.5026
   Kohrt HE, 2012, IMMUNOTHERAPY-UK, V4, P511, DOI [10.2217/IMT.12.38, 10.2217/imt.12.38]
   Li J, 2017, MOL CANCER THER, V16, P469, DOI 10.1158/1535-7163.MCT-16-0361
   Mateo J, 2016, TARGET ONCOL, V11, P401, DOI 10.1007/s11523-016-0435-8
   Musolino A, 2008, J CLIN ONCOL, V26, P1789, DOI 10.1200/JCO.2007.14.8957
   Nowsheen S, 2011, PLOS ONE, V6, DOI 10.1371/journal.pone.0024148
   Papadimitriou M, 2018, CANCER TREAT REV, V67, P34, DOI 10.1016/j.ctrv.2018.04.010
   Perez-Lopez R, 2017, ONCOTARGET, V8, P104430, DOI 10.18632/oncotarget.22303
   Plummer R, 2015, CANCER CHEMOTH PHARM, V76, P723, DOI 10.1007/s00280-015-2836-2
   Rauh-Adelmann C, 2000, MOL CARCINOGEN, V28, P236, DOI 10.1002/1098-2744(200008)28:4<236::AID-MC6>3.0.CO;2-H
   Schepisi G, 2017, INT J MOL SCI, V18, DOI 10.3390/ijms18122627
   Scott CL, 2015, J CLIN ONCOL, V33, P1397, DOI 10.1200/JCO.2014.58.8848
   Szklarczyk D, 2017, NUCLEIC ACIDS RES, V45, pD362, DOI 10.1093/nar/gkw937
   Szklarczyk D, 2015, NUCLEIC ACIDS RES, V43, pD447, DOI 10.1093/nar/gku1003
   Yonemori K, 2016, CANCER CHEMOTH PHARM, V78, P525, DOI 10.1007/s00280-016-3106-7
   Zhang W, 2007, J CLIN ONCOL, V25, P3712, DOI 10.1200/JCO.2006.08.8021
NR 35
TC 19
Z9 19
U1 0
U2 3
PU BMC
PI LONDON
PA CAMPUS, 4 CRINAN ST, LONDON N1 9XW, ENGLAND
SN 2051-1426
J9 J IMMUNOTHER CANCER
JI J. Immunother. Cancer
PD NOV 29
PY 2018
VL 6
AR 133
DI 10.1186/s40425-018-0445-4
PG 14
WC Oncology; Immunology
SC Oncology; Immunology
GA HC2GN
UT WOS:000451620400002
PM 30486888
OA DOAJ Gold, Green Published
DA 2021-05-03
ER

PT J
AU Kim, S
   Park, SG
   Song, YJ
   Park, JK
   Choi, CH
   Lee, S
   Hoffman, RM
AF Kim, Seongmin
   Park, Sung Gyu
   Song, Yoon Jae
   Park, Jeong Koo
   Choi, Cheol Hee
   Lee, Sanghoon
   Hoffman, Robert M.
TI Analysis of Anticancer Activity and Chemical Sensitization Effects of
   Dendropanax morbifera and Commersonia bartramia Extracts
SO ANTICANCER RESEARCH
LA English
DT Article
DE Chemical sensitivity; cytotoxicity; drug response; Dendropanax;
   Commersonia
ID HISTONE DEACETYLASE INHIBITORS; COLON-CANCER; IMMUNOTHERAPY; OVARIAN;
   CHEMOTHERAPY; CHEMOSENSITIVITY; COMBINATION; EXPRESSION; RESISTANCE;
   GENETICS
AB Background/Aim: Dendropanax morbifera (DM) and Commersonia bartramia (CB) are possible candidates for immunotherapy. In this study, the cytotoxicity and chemical sensitization of DM and CB extracts on gynecologic and colon cancers were evaluated. Materials and Methods: The malignant cell lines were cultured and analyzed for cytotoxicity and chemical sensitization. A mouse model was also constructed to make the condition similar to in vivo. Reverse transcriptionpolymerase chain reaction was conducted to determine alterations in drug-resistant genes. Results: The extracts from DM and CB showed specific cytotoxicity to malignant cell lines. DM increased chemical sensitivity to cervical and ovarian cancer, while CB showed improved sensitization to endometrial cancer. The effects of the extracts were confirmed using a mouse model. The extracts induced differences in the expression levels of a number of genes related to drug resistance. Conclusion: DM and CB extracts could be novel agents for immunotherapy and chemical sensitization in gynecologic and colon cancers.
C1 [Kim, Seongmin; Lee, Sanghoon] Korea Univ, Dept Obstet & Gynecol, Coll Med, Seoul, South Korea.
   [Park, Sung Gyu; Song, Yoon Jae] Gachon Univ, Dept Life Sci, Seongnam, South Korea.
   [Park, Sung Gyu; Park, Jeong Koo] Metabio Inc, Seoul, South Korea.
   [Choi, Cheol Hee] Chosun Univ, Med Sch, Dept Pharmacol, Gwangju, South Korea.
   [Hoffman, Robert M.] AntiCancer Inc, San Diego, CA USA.
   [Hoffman, Robert M.] Univ Calif San Diego, Dept Surg, San Diego, CA 92103 USA.
RP Lee, S (corresponding author), Korea Univ, Anam Hosp, Dept Obstet & Gynecol, 73 Inchon Ro, Seoul 02841, South Korea.
EM mdleesh@gmail.com
OI Kim, Seongmin/0000-0003-2541-8879
FU National Research Foundation of Korea - Korean GovernmentNational
   Research Foundation of KoreaKorean Government [NRF-2016R1C1B3015250];
   Korea University [K1620191]
FX This study was supported by the National Research Foundation of Korea
   Grant funded by the Korean Government (NRF-2016R1C1B3015250) and Korea
   University Grant (K1620191).
CR CARMICHAEL J, 1987, CANCER RES, V47, P936
   Chung HS, 2016, ANTICANCER EFFECT PL
   Chung IM, 2009, PHARMAZIE, V64, P547, DOI 10.1691/ph.2009.9555
   Eskander RN, 2015, CLIN THER, V37, P20, DOI 10.1016/j.clinthera.2014.11.010
   Eskander RN, 2014, CURR OPIN OBSTET GYN, V26, P314, DOI 10.1097/GCO.0000000000000042
   Ferlay J, 2010, INT J CANCER, V127, P2893, DOI 10.1002/ijc.25516
   Figueredo A, 2008, COCHRANE DB SYST REV, DOI 10.1002/14651858.CD005390.pub2
   Hayon T, 2003, LEUKEMIA LYMPHOMA, V44, P1957, DOI 10.1080/1042819031000116607
   Hu T, 2016, WORLD J GASTROENTERO, V22, P6876, DOI 10.3748/wjg.v22.i30.6876
   Hyun TK, 2013, FOOD CHEM, V141, P1947, DOI 10.1016/j.foodchem.2013.05.021
   Januchowski R, 2014, BIOMED PHARMACOTHER, V68, P111, DOI 10.1016/j.biopha.2013.09.004
   Jung GR, 2007, BASIC CLIN PHARMACOL, V101, P277, DOI 10.1111/j.1742-7843.2007.00115.x
   Kim JC, 2009, ANTICANCER RES, V29, P3027
   Kim J, 2009, INT J COLORECTAL DIS, V24, P209, DOI 10.1007/s00384-008-0590-1
   Leabman MK, 2003, P NATL ACAD SCI USA, V100, P5896, DOI 10.1073/pnas.0730857100
   Lee JH, 2013, PLOS ONE, V8, DOI 10.1371/journal.pone.0068772
   Lee JW, 2013, ONCOL REP, V30, P1231, DOI 10.3892/or.2013.2542
   Lee SH, 2002, MED CROP SCI, V10, P7
   Lloyd KO, 2000, DRUG NEWS PERSPECT, V13, P463
   Longoria Teresa C, 2015, Gynecol Oncol Res Pract, V2, P11, DOI 10.1186/s40661-015-0020-3
   Lynch HT, 2008, FAM CANCER, V7, P27, DOI 10.1007/s10689-007-9165-5
   Nakayama K, 2002, INT J CANCER, V101, P488, DOI 10.1002/ijc.10608
   OECD, HLTH GLANC 2013 OECD, DOI [10.1787/health_glance-2013-en,2013, DOI 10.1787/HEALTH_GLANCE-2013-EN,2013]
   Pommier Y, 2013, ACS CHEM BIOL, V8, P82, DOI 10.1021/cb300648v
   Roberts GC, 2016, PLOS ONE, V11, DOI 10.1371/journal.pone.0157004
   SAVILLE MW, 1995, LANCET, V346, P26, DOI 10.1016/S0140-6736(95)92654-2
   Steliarova-Foucher E, 2015, EUR J CANCER, V51, P1131, DOI 10.1016/j.ejca.2014.01.027
   Stoffel EM, 2015, GASTROENTEROLOGY, V149, P1191, DOI 10.1053/j.gastro.2015.07.021
   Tanino H, 2001, ANTICANCER RES, V21, P4083
   van Driel WJ, 2018, NEW ENGL J MED, V378, P230, DOI 10.1056/NEJMoa1708618
   Ventriglia J, 2017, CANCER TREAT REV, V59, P109, DOI 10.1016/j.ctrv.2017.07.008
   Wang C, 2016, INT J NANOMED, V11, P3691, DOI 10.2147/IJN.S97181
   Wang ZX, 2014, WORLD J GASTROENTERO, V20, P1095, DOI 10.3748/wjg.v20.i4.1095
   Wilkins CF, 2011, AUST SYST BOT, V24, P226, DOI 10.1071/SB10031
   Zsiros E, 2014, CURR OPIN ONCOL, V26, P492, DOI 10.1097/CCO.0000000000000111
NR 35
TC 2
Z9 2
U1 0
U2 0
PU INT INST ANTICANCER RESEARCH
PI ATHENS
PA EDITORIAL OFFICE 1ST KM KAPANDRITIOU-KALAMOU RD KAPANDRITI, PO BOX 22,
   ATHENS 19014, GREECE
SN 0250-7005
EI 1791-7530
J9 ANTICANCER RES
JI Anticancer Res.
PD JUL
PY 2018
VL 38
IS 7
BP 3853
EP 3861
DI 10.21873/anticanres.12669
PG 9
WC Oncology
SC Oncology
GA HA1AJ
UT WOS:000449943500008
PM 29970505
OA Bronze
DA 2021-05-03
ER

PT J
AU Mookerjee, A
   Graciotti, M
   Kandalaft, L
AF Mookerjee, Ananda
   Graciotti, Michele
   Kandalaft, Lana
TI A cancer vaccine with dendritic cells differentiated with GM-CSF and IFN
   alpha and pulsed with a squaric acid treated cell lysate improves T cell
   priming and tumor growth control in a mouse model
SO BIOIMPACTS
LA English
DT Article
DE Cancer vaccine; Dendritic cells; IFN alpha; Ovarian cancer; Squaric acid
ID HYPOCHLOROUS ACID; INTERFERON-ALPHA; ENHANCES IMMUNOGENICITY; ANTITUMOR
   IMMUNITY; CTLA-4 BLOCKADE; IN-VITRO; IMMUNOTHERAPY; GENERATION;
   SENSITIVITY; INDUCTION
AB Introduction: Ovarian cancer is one of the most lethal gynecologic cancers. Relapses after remission are common, hence novel strategies are urgently needed. Our group has previously developed a vaccination approach based on dendritic cells pulsed with HOCl-oxidized tumor lysates. Here we investigate the improvement of this vaccine strategy using squaric acid treatment of cancer cells during tumor lysate preparation and by differentiating dendritic cells in the presence of GM-CSF and IFN alpha.
   Methods: Induction of cell death by squaric acid treatment was assessed with propidium iodide (PI) and Annexin V in ID8 tumor cells. High mobility group box 1 (HMGB1) immunogenic status was analyzed using a western blot-based method, as previously described. For immunological tests, ID8 cells expressing ovalbumin (ova-ID8) were treated with squaric acid before cell lysis. DCs prepared with the canonical GM-CSF and IL-4 differentiation cocktail or IFN alpha and GM-CSF were pulsed with tumor cell lysates and further matured in the presence of IFN gamma and LPS (4-DCs and a-DCs respectively). DCs were then used in co-culture assays with ova-specific T cells and IFN gamma and IL-4 secretion measured by ELISA. DC phenotypes were characterized by FACS. Finally, DCs were tested in an ovarian cancer mouse model measuring body weight and animal survival.
   Results: Squaric acid treatment of mouse ovarian cancer cells induced tumor cell death as well as preserve HMGB1, a crucial Damage-associated molecular pattern (DAMP) signal, in its active reduced form. Squaric acid treatment of ID8-ova cells increased IFN gamma and decreased IL-4 production from ova-specific T cells in co-culture experiments, promoting a more immunogenic cytokine secretion pattern. DCs differentiated in the presence of IFN alpha induced a considerable decrease in IL-4 production compared to canonical 4-DCs, without affecting IFN gamma release. DC phenotyping demonstrated a more mature and immunogenic phenotype for IFN alpha-differentiated DCs. Vaccination in tumor-bearing mice showed that IFN alpha-differentiated DCs pulsed with squaric acid-treated lysates were the most potent at delaying tumor growth, improving animal survival.
   Conclusion: We identified squaric acid as a novel immunogenic treatment of tumor cells for cancer vaccines particularly efficient in prolonging animal survival when used in combination with IFN alpha-differentiated DCs. These promising results support future efforts for the clinical translation of this approach.
C1 [Mookerjee, Ananda; Kandalaft, Lana] Univ Penn, Ovarian Canc Res Ctr, Philadelphia, PA 19104 USA.
   [Graciotti, Michele; Kandalaft, Lana] Univ Lausanne, Ludwig Canc Res Ctr, Lausanne, Switzerland.
   [Graciotti, Michele; Kandalaft, Lana] Univ Hosp Lausanne, Dept Oncol, Lausanne, Switzerland.
   [Mookerjee, Ananda] Icahn Sch Med, Cardiovasc Res Ctr, New York, NY USA.
RP Kandalaft, L (corresponding author), Univ Penn, Ovarian Canc Res Ctr, Philadelphia, PA 19104 USA.; Kandalaft, L (corresponding author), Univ Lausanne, Ludwig Canc Res Ctr, Lausanne, Switzerland.; Kandalaft, L (corresponding author), Univ Hosp Lausanne, Dept Oncol, Lausanne, Switzerland.
EM lana.kandalaft@chuv.ch
RI Kandalaft, Lana/AAP-8104-2020
OI Kandalaft, Lana/0000-0002-1575-6674
CR Adams SF, 2009, CANCER-AM CANCER SOC, V115, P2891, DOI 10.1002/cncr.24317
   Anguille S, 2012, PLOS ONE, V7, DOI 10.1371/journal.pone.0051851
   Anguille S, 2009, J TRANSL MED, V7, DOI 10.1186/1479-5876-7-109
   Biedron R, 2015, PLOS ONE, V10, DOI 10.1371/journal.pone.0123293
   Bloy N, 2014, ONCOIMMUNOLOGY, V3, DOI 10.4161/21624011.2014.963424
   Bol KF, 2016, CLIN CANCER RES, V22, P1897, DOI 10.1158/1078-0432.CCR-15-1399
   Chiang CLL, 2008, CLIN CANCER RES, V14, P4898, DOI 10.1158/1078-0432.CCR-07-4899
   Chiang CLL, 2006, CANCER IMMUNOL IMMUN, V55, P1384, DOI 10.1007/s00262-006-0127-9
   Chiang CLL, 2013, CLIN CANCER RES, V19, P4801, DOI 10.1158/1078-0432.CCR-13-1185
   Chiang CLL, 2011, PLOS ONE, V6, DOI 10.1371/journal.pone.0028732
   Chiang CLL, 2010, SEMIN IMMUNOL, V22, P132, DOI 10.1016/j.smim.2010.02.004
   Constantino J, 2017, IMMUNOL RES, V65, P798, DOI 10.1007/s12026-017-8931-1
   DOUGLAS KT, 1979, FEBS LETT, V106, P393, DOI 10.1016/0014-5793(79)80539-6
   El-Ekiaby M, 2015, PLOS NEGLECT TROP D, V9, DOI 10.1371/journal.pntd.0003501
   Farkas A, 2011, BRIT J DERMATOL, V165, P247, DOI 10.1111/j.1365-2133.2011.10301.x
   Felger JC, 2011, BRAIN BEHAV IMMUN, V25, P1094, DOI 10.1016/j.bbi.2011.02.015
   Ferlay J, 2010, INT J CANCER, V127, P2893, DOI 10.1002/ijc.25516
   Fucikova J, 2014, INT J CANCER, V135, P1165, DOI 10.1002/ijc.28766
   Garg AD, 2017, TRENDS IMMUNOL, V38, P577, DOI 10.1016/j.it.2017.05.006
   Garrigan K, 1996, BLOOD, V88, P3508, DOI 10.1182/blood.V88.9.3508.bloodjournal8893508
   Gigante M, 2008, J IMMUNOTHER, V31, P254, DOI 10.1097/CJI.0b013e318167b023
   Gocheva V, 2010, GENE DEV, V24, P241, DOI 10.1101/gad.1874010
   Harris KM, 2011, J LEUKOCYTE BIOL, V90, P727, DOI 10.1189/jlb.0311132
   Hatfield P, 2008, J IMMUNOTHER, V31, P620, DOI 10.1097/CJI.0b013e31818213df
   Holzer Aton M, 2006, J Drugs Dermatol, V5, P410
   Kandalaft LE, 2013, J TRANSL MED, V11, DOI 10.1186/1479-5876-11-149
   Kandalaft LE, 2013, ONCOIMMUNOLOGY, V2, DOI 10.4161/onci.22664
   Kazama H, 2008, IMMUNITY, V29, P21, DOI 10.1016/j.immuni.2008.05.013
   Kepp O, 2014, ONCOIMMUNOLOGY, V3, DOI 10.4161/21624011.2014.955691
   Kim HS, 2006, IMMUNOL LETT, V103, P142, DOI 10.1016/j.imlet.2005.10.021
   Kotera Y, 2001, CANCER RES, V61, P8105
   Krysko DV, 2012, NAT REV CANCER, V12, P860, DOI 10.1038/nrc3380
   Lapenta C, 2006, EUR J IMMUNOL, V36, P2046, DOI 10.1002/eji.200535579
   Leplina OY, 2015, CYTOKINE, V71, P1, DOI 10.1016/j.cyto.2014.07.258
   Makmura L, 2001, ANTIOXID REDOX SIGN, V3, P1105, DOI 10.1089/152308601317203611
   McGranahan N, 2016, SCIENCE, V351, P1463, DOI 10.1126/science.aaf1490
   Mills Kathryn, 2017, F1000Res, V6, P84, DOI 10.12688/f1000research.9977.1
   Ophir E, 2016, BBA-REV CANCER, V1865, P72, DOI 10.1016/j.bbcan.2015.07.004
   Palitzsch B, 2014, ANGEW CHEM INT EDIT, V53, P14245, DOI 10.1002/anie.201406843
   Prokopowicz ZM, 2010, J IMMUNOL, V184, P824, DOI 10.4049/jimmunol.0902606
   Rizvi NA, 2015, SCIENCE, V348, P124, DOI 10.1126/science.aaa1348
   Shi HZ, 2006, J IMMUNOL, V176, P2134, DOI 10.4049/jimmunol.176.4.2134
   Skopinska-Wisniewska J, 2016, MAT SCI ENG C-MATER, V60, P100, DOI 10.1016/j.msec.2015.11.015
   Slavik JM, 1999, IMMUNOL RES, V19, P1, DOI 10.1007/BF02786473
   Snyder A, 2014, NEW ENGL J MED, V371, P2189, DOI 10.1056/NEJMoa1406498
   Taniguchi H, 2012, MOL CANCER THER, V11, P2294, DOI 10.1158/1535-7163.MCT-12-0031
   Uddin S, 1999, J BIOL CHEM, V274, P30127, DOI 10.1074/jbc.274.42.30127
   Van Allen EM, 2015, SCIENCE, V350, P207, DOI 10.1126/science.aad0095
   Vandenberk L, 2016, FRONT IMMUNOL, V6, DOI 10.3389/fimmu.2015.00663
   Word AP, 2015, DERMATITIS, V26, P32, DOI 10.1097/DER.0000000000000092
   Xu P, 2017, CHEMBIOCHEM, V18, P799, DOI 10.1002/cbic.201600699
   YAMAMOTO Y, 1994, J ORG CHEM, V59, P4707, DOI 10.1021/jo00096a001
NR 52
TC 11
Z9 11
U1 0
U2 2
PU TABRIZ UNIV MEDICAL SCIENCES & HEALTH SERVICES
PI TABRIZ
PA DANESHGHAH ST, TABRIZ, REPUBLIC ISLAMIC 51664-14766, IRAN
SN 2228-5652
EI 2228-5660
J9 BIOIMPACTS
JI BioImpacts
PY 2018
VL 8
IS 3
BP 211
EP 221
DI 10.15171/bi.2018.24
PG 11
WC Pharmacology & Pharmacy
SC Pharmacology & Pharmacy
GA GQ8XJ
UT WOS:000442045800008
PM 30211081
OA DOAJ Gold, Green Published
DA 2021-05-03
ER

PT J
AU Cheung, A
   Opzoomer, J
   Ilieva, KM
   Gazinska, P
   Hoffmann, RM
   Mirza, H
   Marlow, R
   Francesch-Domenech, E
   Fittall, M
   Rodriguez, DD
   Clifford, A
   Badder, L
   Patel, N
   Mele, S
   Pellizzari, G
   Bax, HJ
   Crescioli, S
   Petranyi, G
   Larcombe-Young, D
   Josephs, DH
   Canevari, S
   Figini, M
   Pinder, S
   Nestle, FO
   Gillett, C
   Spicer, JF
   Grigoriadis, A
   Tutt, ANJ
   Karagiannis, SN
AF Cheung, Anthony
   Opzoomer, James
   Ilieva, Kristina M.
   Gazinska, Patrycja
   Hoffmann, Ricarda M.
   Mirza, Hasan
   Marlow, Rebecca
   Francesch-Domenech, Erika
   Fittall, Matthew
   Rodriguez, Diana Dominguez
   Clifford, Angela
   Badder, Luned
   Patel, Nirmesh
   Mele, Silvia
   Pellizzari, Giulia
   Bax, Heather J.
   Crescioli, Silvia
   Petranyi, Gyula
   Larcombe-Young, Daniel
   Josephs, Debra H.
   Canevari, Silvana
   Figini, Mariangela
   Pinder, Sarah
   Nestle, Frank O.
   Gillett, Cheryl
   Spicer, James F.
   Grigoriadis, Anita
   Tutt, Andrew N. J.
   Karagiannis, Sophia N.
TI Anti-Folate Receptor Alpha-Directed Antibody Therapies Restrict the
   Growth of Triple-negative Breast Cancer
SO CLINICAL CANCER RESEARCH
LA English
DT Article
ID TUMOR-INFILTRATING LYMPHOCYTES; PLATINUM-RESISTANT OVARIAN; FOLATE
   RECEPTOR; NEOADJUVANT CHEMOTHERAPY; ADOPTIVE IMMUNOTHERAPY; MOLECULAR
   PORTRAITS; RESIDUAL DISEASE; PHASE-II; T-CELLS; EXPRESSION
AB Purpose: Highly aggressive triple-negative breast cancers (TNBCs) lack validated therapeutic targets and have high risk of metastatic disease. Folate receptor alpha (FR alpha) is a central mediator of cell growth regulation that could serve as an important target for cancer therapy.
   Experimental Design: We evaluated FR alpha expression in breast cancers by genomic (n = 3,414) and IHC (n = 323) analyses and its association with clinical parameters and outcomes. We measured the functional contributions of FR alpha in TNBC biology by RNA interference and the antitumor functions of an antibody recognizing FR alpha (MOv18-IgG1), in vitro, and in human TNBC xenograft models.
   Results: FR alpha is overexpressed in significant proportions of aggressive basal like/TNBC tumors, and in postneoadjuvant chemotherapy-residual disease associated with a high risk of relapse. Expression is associated with worse overall survival. TNBCs show dysregulated expression of thymidylate synthase, folate hydrolase 1, and methylenetetrahydrofolate reductase, involved in folate metabolism. RNA interference to deplete FR alpha decreased Src and ERK signaling and resulted in reduction of cell growth. An anti-FR alpha antibody (MOv18-IgG1) conjugated with a Src inhibitor significantly restricted TNBC xenograft growth. Moreover, MOv18-IgG1 triggered immunedependent cancer cell death in vitro by human volunteer and breast cancer patient immune cells, and significantly restricted orthotopic and patient-derived xenograft growth.
   Conclusions: FR alpha is overexpressed in high-grade TNBC and postchemotherapy residual tumors. It participates in cancer cell signaling and presents a promising target for therapeutic strategies such as ADCs, or passive immunotherapy priming Fc-mediated antitumor immune cell responses. (C) 2018 AACR.
C1 [Cheung, Anthony; Opzoomer, James; Ilieva, Kristina M.; Gazinska, Patrycja; Mirza, Hasan; Marlow, Rebecca; Francesch-Domenech, Erika; Fittall, Matthew; Rodriguez, Diana Dominguez; Clifford, Angela; Badder, Luned; Patel, Nirmesh; Larcombe-Young, Daniel; Grigoriadis, Anita; Tutt, Andrew N. J.; Karagiannis, Sophia N.] Kings Coll London, Guys Canc Ctr, Sch Canc & Pharmaceut Sci, Breast Canc Now Res Unit, London, England.
   [Cheung, Anthony; Opzoomer, James; Ilieva, Kristina M.; Hoffmann, Ricarda M.; Fittall, Matthew; Rodriguez, Diana Dominguez; Mele, Silvia; Pellizzari, Giulia; Bax, Heather J.; Crescioli, Silvia; Petranyi, Gyula; Josephs, Debra H.; Nestle, Frank O.; Karagiannis, Sophia N.] Kings Coll London, Sch Basic & Med Biosci, St Johns Inst Dermatol, Tower Wing,9th Floor, London SE1 9RT, England.
   [Cheung, Anthony; Opzoomer, James; Ilieva, Kristina M.; Hoffmann, Ricarda M.; Fittall, Matthew; Rodriguez, Diana Dominguez; Mele, Silvia; Pellizzari, Giulia; Bax, Heather J.; Crescioli, Silvia; Petranyi, Gyula; Josephs, Debra H.; Nestle, Frank O.; Karagiannis, Sophia N.] Guys Hosp, NIHR Biomed Res Ctr, Tower Wing,9th Floor, London SE1 9RT, England.
   [Cheung, Anthony; Opzoomer, James; Ilieva, Kristina M.; Hoffmann, Ricarda M.; Fittall, Matthew; Rodriguez, Diana Dominguez; Mele, Silvia; Pellizzari, Giulia; Bax, Heather J.; Crescioli, Silvia; Petranyi, Gyula; Josephs, Debra H.; Nestle, Frank O.; Karagiannis, Sophia N.] St Thomas Hosp, NIHR Biomed Res Ctr, Tower Wing,9th Floor, London SE1 9RT, England.
   [Cheung, Anthony; Opzoomer, James; Ilieva, Kristina M.; Hoffmann, Ricarda M.; Fittall, Matthew; Rodriguez, Diana Dominguez; Mele, Silvia; Pellizzari, Giulia; Bax, Heather J.; Crescioli, Silvia; Petranyi, Gyula; Josephs, Debra H.; Nestle, Frank O.; Karagiannis, Sophia N.] Kings Coll London, Guys Hosp, Tower Wing,9th Floor, London SE1 9RT, England.
   [Bax, Heather J.; Josephs, Debra H.; Pinder, Sarah; Gillett, Cheryl; Spicer, James F.] Kings Coll London, Guys Canc Ctr, Sch Canc & Pharmaceut Sci, London, England.
   [Canevari, Silvana; Figini, Mariangela] Fdn IRCCS Ist Nazl Tumori Milano, Dept Appl Res & Technol Dev, Milan, Italy.
   [Pinder, Sarah; Gillett, Cheryl] Kings Coll London, Kings Hlth Partners Canc Biobank, London, England.
   [Nestle, Frank O.] Sanofi US, Immunol & Inflammat Therapeut Res Area, Cambridge, MA USA.
   [Tutt, Andrew N. J.] Inst Canc Res, Breast Canc Now Toby Robins Res Ctr, London, England.
RP Karagiannis, SN (corresponding author), Kings Coll London, Sch Basic & Med Biosci, St Johns Inst Dermatol, Tower Wing,9th Floor, London SE1 9RT, England.; Karagiannis, SN (corresponding author), Guys Hosp, NIHR Biomed Res Ctr, Tower Wing,9th Floor, London SE1 9RT, England.; Karagiannis, SN (corresponding author), St Thomas Hosp, NIHR Biomed Res Ctr, Tower Wing,9th Floor, London SE1 9RT, England.; Karagiannis, SN (corresponding author), Kings Coll London, Guys Hosp, Tower Wing,9th Floor, London SE1 9RT, England.
EM sophia.karagiannis@kcl.ac.uk
RI Figini, Mariangela/K-8753-2016; Karagiannis, Sophia/H-1097-2011
OI Figini, Mariangela/0000-0001-9001-8754; Karagiannis,
   Sophia/0000-0002-4100-7810; Mele, Silvia/0000-0003-3709-5739;
   /0000-0003-4167-8910; Spicer, James/0000-0003-3732-8491; Marlow,
   Rebecca/0000-0001-7525-7968; Fittall, Matthew/0000-0002-5172-4100;
   Crescioli, Silvia/0000-0002-1909-5957; Pellizzari,
   Giulia/0000-0003-0387-1912; Opzoomer, James/0000-0001-6842-756X;
   Grigoriadis, Anita/0000-0003-3434-201X
FU Department of Health via the National Institute for Health Research
   Comprehensive Biomedical Research Centre award; Breast Cancer Now [147];
   Walk the Walk [147]; Cancer Research UKCancer Research UK
   [C30122/A11527, C30122/A15774]; Medical Research CouncilUK Research &
   Innovation (UKRI)Medical Research Council UK (MRC)European Commission
   [MR/L023091/1]; Academy of Medical SciencesAcademy of Medical Sciences
   (AMS); CR UK//NIHR in England/DoH for Scotland, Wales and Northern
   Ireland Experimental Cancer Medicine Centre [C10355/A15587]
FX Patient tissue samples were provided by King's Heath Partners Cancer
   Biobank (London, United Kingdom), which is supported by the Department
   of Health via the National Institute for Health Research Comprehensive
   Biomedical Research Centre award. We acknowledge the Biomedical Research
   Centre Immune Monitoring Core Facility team at Guy's and St Thomas' NHS
   Foundation Trust and the Nikon Imaging Centre at Kings College London
   for assistance. The authors acknowledge support by Breast Cancer Now
   (147), working in partnership with Walk the Walk; Cancer Research UK
   (C30122/A11527; C30122/A15774); the Medical Research Council
   (MR/L023091/1); the Academy of Medical Sciences; CR UK//NIHR in
   England/DoH for Scotland, Wales and Northern Ireland Experimental Cancer
   Medicine Centre (C10355/A15587).S
CR Andre F, 2011, J CLIN ONCOL, V29, DOI 10.1200/jco.2011.29.27_suppl.289
   Arrowsmith J, 2013, NAT REV DRUG DISCOV, V12, P568, DOI 10.1038/nrd4090
   Balko JM, 2014, CANCER DISCOV, V4, P232, DOI 10.1158/2159-8290.CD-13-0286
   Baselga J, 2013, J CLIN ONCOL, V31, P2586, DOI 10.1200/JCO.2012.46.2408
   Bracher M, 2007, J IMMUNOL METHODS, V323, P160, DOI 10.1016/j.jim.2007.04.009
   Cameron D, 2013, LANCET ONCOL, V14, P933, DOI 10.1016/S1470-2045(13)70335-8
   Cantoni C, 2016, J IMMUNOL RES, V2016, DOI 10.1155/2016/4684268
   Cheung A, 2016, ONCOTARGET, V7, P52553, DOI 10.18632/oncotarget.9651
   Curtis C, 2012, NATURE, V486, P346, DOI 10.1038/nature10983
   Denkert C, 2015, J CLIN ONCOL, V33, P983, DOI 10.1200/JCO.2014.58.1967
   DeRose YS, 2011, NAT MED, V17, P1514, DOI 10.1038/nm.2454
   Diaz LK, 2007, ADV ANAT PATHOL, V14, P419, DOI 10.1097/PAP.0b013e3181594733
   Dieci MV, 2014, ANN ONCOL, V25, P611, DOI 10.1093/annonc/mdt556
   Garcia-Martinez E, 2014, BREAST CANCER RES, V16, DOI 10.1186/s13058-014-0488-5
   Gazinska P, 2013, MODERN PATHOL, V26, P955, DOI 10.1038/modpathol.2012.244
   Ginter PS, 2017, CLIN BREAST CANCER, V17, P544, DOI 10.1016/j.clbc.2017.03.007
   Gucalp Ayca, 2011, Chemother Res Pract, V2011, P696208, DOI 10.1155/2011/696208
   Hanahan D, 2011, CELL, V144, P646, DOI 10.1016/j.cell.2011.02.013
   Hansen MF, 2015, CELL SIGNAL, V27, P1356, DOI 10.1016/j.cellsig.2015.03.020
   Hartmann LC, 2007, INT J CANCER, V121, P938, DOI 10.1002/ijc.22811
   Hayes JM, 2016, J INFLAMM RES, V9, P209, DOI 10.2147/JIR.S121233
   Hopper-Borge EA, 2009, EXPERT OPIN THER TAR, V13, P339, DOI [10.1517/14712590902735795, 10.1517/14712590902735795 ]
   Josephs DH, 2017, CANCER RES, V77, P1127, DOI 10.1158/0008-5472.CAN-16-1829
   Karagiannis P, 2013, CANCER RES, V73, DOI [10.1158/1538-7445.TUMIMM2012-B65, 10.1172/JCI65579]
   Kasoha M, 2017, CLIN EXP METASTAS, V34, P479, DOI 10.1007/s10585-018-9878-x
   Kelemen LE, 2006, INT J CANCER, V119, P243, DOI 10.1002/ijc.21712
   Kershaw MH, 2006, CLIN CANCER RES, V12, P6106, DOI 10.1158/1078-0432.CCR-06-1183
   Koboldt DC, 2012, NATURE, V490, P61, DOI 10.1038/nature11412
   Lehmann Brian D, 2015, Am Soc Clin Oncol Educ Book, pe31, DOI 10.14694/EdBook_AM.2015.35.e31
   Lehmann BD, 2011, J CLIN INVEST, V121, P2750, DOI 10.1172/JCI45014
   Locasale JW, 2013, NAT REV CANCER, V13, P572, DOI 10.1038/nrc3557
   Luyckx M, 2014, INT J WOMENS HEALTH, V6, P351, DOI 10.2147/IJWH.S39696
   Matejcic M, 2017, INT J CANCER, V140, P1246, DOI 10.1002/ijc.30536
   Miotti S, 2000, J CELL SCI, V113, P349
   Moore KN, 2017, J CLIN ONCOL, V35, P1112, DOI 10.1200/JCO.2016.69.9538
   Mozaffari F, 2009, CANCER IMMUNOL IMMUN, V58, P111, DOI 10.1007/s00262-008-0530-5
   Nanda R, 2016, J CLIN ONCOL, V34, P2460, DOI 10.1200/JCO.2015.64.8931
   O'Shannessy DJ, 2012, SPRINGERPLUS, V1, DOI 10.1186/2193-1801-1-22
   Perou CM, 2000, NATURE, V406, P747, DOI 10.1038/35021093
   Rustum YM, 1997, J CLIN ONCOL, V15, P389, DOI 10.1200/JCO.1997.15.1.389
   Sega EI, 2008, CANCER METAST REV, V27, P655, DOI 10.1007/s10555-008-9155-6
   Song DG, 2016, J HEMATOL ONCOL, V9, DOI 10.1186/s13045-016-0285-y
   Song MA, 2016, CARCINOGENESIS, V37, P471, DOI 10.1093/carcin/bgw030
   Symmans WF, 2017, J CLIN ONCOL, V35, P1049, DOI 10.1200/JCO.2015.63.1010
   Tochowicz A, 2013, J MED CHEM, V56, P5446, DOI 10.1021/jm400490e
   Tolaney SM, 2016, BREAST CANCER RES TR, V160, P305, DOI 10.1007/s10549-016-4001-y
   van Zanten-Przybysz I, 2002, J CANCER RES CLIN, V128, P484, DOI 10.1007/s00432-002-0348-z
   Vergote I, 2016, J CLIN ONCOL, V34, P2271, DOI 10.1200/JCO.2015.63.2596
   Williams CB, 2016, NPJ BREAST CANCER, V2, DOI 10.1038/npjbcancer.2015.25
   Zhang Z, 2014, ARCH PATHOL LAB MED, V138, P890, DOI 10.5858/arpa.2013-0309-OA
NR 50
TC 23
Z9 23
U1 2
U2 8
PU AMER ASSOC CANCER RESEARCH
PI PHILADELPHIA
PA 615 CHESTNUT ST, 17TH FLOOR, PHILADELPHIA, PA 19106-4404 USA
SN 1078-0432
EI 1557-3265
J9 CLIN CANCER RES
JI Clin. Cancer Res.
PD OCT 15
PY 2018
VL 24
IS 20
BP 5098
EP 5111
DI 10.1158/1078-0432.CCR-18-0652
PG 14
WC Oncology
SC Oncology
GA GX3CO
UT WOS:000447598900020
PM 30068707
OA Bronze, Green Published, Green Accepted
DA 2021-05-03
ER

PT J
AU Song, M
   Sandoval, TA
   Chae, CS
   Chopra, S
   Tan, C
   Rutkowski, MR
   Raundhal, M
   Chaurio, RA
   Payne, KK
   Konrad, C
   Bettigole, SE
   Shin, HR
   Crowley, MJP
   Cerliani, JP
   Kossenkov, AV
   Motorykin, I
   Zhang, S
   Manfredi, G
   Zamarin, D
   Holcomb, K
   Rodriguez, PC
   Rabinovich, GA
   Conejo-Garcia, JR
   Glimcher, LH
   Cubillos-Ruiz, JR
AF Song, Minkyung
   Sandoval, Tito A.
   Chae, Chang-Suk
   Chopra, Sahil
   Tan, Chen
   Rutkowski, Melanie R.
   Raundhal, Mahesh
   Chaurio, Ricardo A.
   Payne, Kyle K.
   Konrad, Csaba
   Bettigole, Sarah E.
   Shin, Hee Rae
   Crowley, Michael J. P.
   Cerliani, Juan P.
   Kossenkov, Andrew V.
   Motorykin, Ievgen
   Zhang, Sheng
   Manfredi, Giovanni
   Zamarin, Dmitriy
   Holcomb, Kevin
   Rodriguez, Paulo C.
   Rabinovich, Gabriel A.
   Conejo-Garcia, Jose R.
   Glimcher, Laurie H.
   Cubillos-Ruiz, Juan R.
TI IRE1 alpha-XBP1 controls T cell function in ovarian cancer by regulating
   mitochondrial activity
SO NATURE
LA English
DT Article
ID ENDOPLASMIC-RETICULUM STRESS; TUMOR MICROENVIRONMENT; ER STRESS;
   MESSENGER-RNA; ASCITES; PROGRESSION; METABOLISM; CARCINOMA; SURVIVAL;
   IMMUNITY
AB Tumours evade immune control by creating hostile microenvironments that perturb T cell metabolism and effector function(1-4). However, it remains unclear how intra-tumoral T cells integrate and interpret metabolic stress signals. Here we report that ovarian cancer-an aggressive malignancy that is refractory to standard treatments and current immunotherapies(5-8)-induces endoplasmic reticulum stress and activates the IRE1 alpha-XBP1 arm of the unfolded protein response(9,10) in T cells to control their mitochondrial respiration and anti-tumour function. In T cells isolated from specimens collected from patients with ovarian cancer, upregulation of XBP1 was associated with decreased infiltration of T cells into tumours and with reduced IFNG mRNA expression. Malignant ascites fluid obtained from patients with ovarian cancer inhibited glucose uptake and caused N-linked protein glycosylation defects in T cells, which triggered IRE1 alpha-XBP1 activation that suppressed mitochondrial activity and IFN-gamma production. Mechanistically, induction of XBP1 regulated the abundance of glutamine carriers and thus limited the influx of glutamine that is necessary to sustain mitochondrial respiration in T cells under glucose-deprived conditions. Restoring N-linked protein glycosylation, abrogating IRE1 alpha-XBP1 activation or enforcing expression of glutamine transporters enhanced mitochondrial respiration in human T cells exposed to ovarian cancer ascites. XBP1-deficient T cells in the metastatic ovarian cancer milieu exhibited global transcriptional reprogramming and improved effector capacity. Accordingly, mice that bear ovarian cancer and lack XBP1 selectively in T cells demonstrate superior anti-tumour immunity, delayed malignant progression and increased overall survival. Controlling endoplasmic reticulum stress or targeting IRE1 alpha-XBP1 signalling may help to restore the metabolic fitness and anti-tumour capacity of T cells in cancer hosts.
C1 [Song, Minkyung; Chopra, Sahil; Crowley, Michael J. P.; Cubillos-Ruiz, Juan R.] Weill Cornell Grad Sch Med Sci, New York, NY 10065 USA.
   [Song, Minkyung; Sandoval, Tito A.; Chae, Chang-Suk; Chopra, Sahil; Tan, Chen; Holcomb, Kevin; Cubillos-Ruiz, Juan R.] Weill Cornell Med, Dept Obstet & Gynecol, New York, NY 10065 USA.
   [Song, Minkyung; Sandoval, Tito A.; Chae, Chang-Suk; Chopra, Sahil; Tan, Chen; Holcomb, Kevin; Cubillos-Ruiz, Juan R.] Weill Cornell Med, Sandra & Edward Meyer Canc Ctr, New York, NY 10065 USA.
   [Rutkowski, Melanie R.] Univ Virginia, Dept Microbiol Immunol & Canc Biol, Charlottesville, VA USA.
   [Raundhal, Mahesh; Glimcher, Laurie H.] Dana Farber Canc Inst, Dept Canc Immunol & Virol, Boston, MA 02115 USA.
   [Raundhal, Mahesh; Glimcher, Laurie H.] Harvard Med Sch, Dept Med, Boston, MA 02115 USA.
   [Raundhal, Mahesh; Glimcher, Laurie H.] Brigham & Womens Hosp, 75 Francis St, Boston, MA 02115 USA.
   [Chaurio, Ricardo A.; Payne, Kyle K.; Rodriguez, Paulo C.; Conejo-Garcia, Jose R.] H Lee Moffitt Canc Ctr & Res Inst, Dept Immunol, Tampa, FL USA.
   [Konrad, Csaba; Manfredi, Giovanni] Weill Cornell Med, Brain & Mind Res Inst, New York, NY USA.
   [Bettigole, Sarah E.; Shin, Hee Rae] Quentis Therapeut Inc, New York, NY USA.
   [Cerliani, Juan P.; Rabinovich, Gabriel A.] Consejo Nacl Invest Cient & Tecn, IBYME, Lab Inmunopatol, Buenos Aires, DF, Argentina.
   [Kossenkov, Andrew V.] Wistar Inst Anat & Biol, Ctr Syst & Computat Biol, 3601 Spruce St, Philadelphia, PA 19104 USA.
   [Motorykin, Ievgen; Zhang, Sheng] Cornell Univ, Prote & Mass Spectrometry Facil, Inst Biotechnol, Ithaca, NY USA.
   [Zamarin, Dmitriy] Mem Sloan Kettering Canc Ctr, Dept Med, 1275 York Ave, New York, NY 10021 USA.
   [Rabinovich, Gabriel A.] Univ Buenos Aires, Dept Quim Biol, Fac Ciencias Exactas & Nat, Buenos Aires, DF, Argentina.
RP Cubillos-Ruiz, JR (corresponding author), Weill Cornell Grad Sch Med Sci, New York, NY 10065 USA.; Cubillos-Ruiz, JR (corresponding author), Weill Cornell Med, Dept Obstet & Gynecol, New York, NY 10065 USA.; Cubillos-Ruiz, JR (corresponding author), Weill Cornell Med, Sandra & Edward Meyer Canc Ctr, New York, NY 10065 USA.; Glimcher, LH (corresponding author), Dana Farber Canc Inst, Dept Canc Immunol & Virol, Boston, MA 02115 USA.; Glimcher, LH (corresponding author), Harvard Med Sch, Dept Med, Boston, MA 02115 USA.; Glimcher, LH (corresponding author), Brigham & Womens Hosp, 75 Francis St, Boston, MA 02115 USA.
EM laurie_glimcher@dfci.harvard.edu; jur2016@med.cornell.edu
RI Conejo-Garcia, Jose R/V-1897-2019; Payne, Kyle/AAL-6614-2020
OI Conejo-Garcia, Jose R/0000-0001-6431-4074; Rodriguez,
   Paulo/0000-0001-7480-6566; Sandoval Medina, Tito/0000-0003-2705-5282
FU Irvington Institute Fellowship Program of the Cancer Research Institute;
   Ann Schreiber Mentored Investigator Award of the Ovarian Cancer Research
   Fund Alliance; Ovarian Cancer Academy Early-Career Investigator Award of
   the Department of Defense [W81XWH-16-1-0438]; Stand Up to Cancer
   Innovative Research Grant [SU2C-AACR-IRG-03-16]; Jacquie Liggett
   Fellowship Award of Hearing the Ovarian Cancer Whisper; Weill Cornell
   Medicine Funds; NIHUnited States Department of Health & Human
   ServicesNational Institutes of Health (NIH) - USA [R01CA112663]; NIH SIG
   grant [1S10 OD017992-01]; NATIONAL CANCER INSTITUTEUnited States
   Department of Health & Human ServicesNational Institutes of Health (NIH)
   - USANIH National Cancer Institute (NCI) [T32CA009140, R50CA211199,
   R01CA112663, R01CA184185, P30CA010815] Funding Source: NIH RePORTER;
   OFFICE OF THE DIRECTOR, NATIONAL INSTITUTES OF HEALTHUnited States
   Department of Health & Human ServicesNational Institutes of Health (NIH)
   - USA [S10OD017992] Funding Source: NIH RePORTER
FX Our research was supported by the Irvington Institute Fellowship Program
   of the Cancer Research Institute (J.R.C.-R.), the Ann Schreiber Mentored
   Investigator Award of the Ovarian Cancer Research Fund Alliance
   (J.R.C.-R.), the Ovarian Cancer Academy Early-Career Investigator Award
   W81XWH-16-1-0438 of the Department of Defense (J.R.C.-R.), the Stand Up
   to Cancer Innovative Research Grant SU2C-AACR-IRG-03-16 (J.R.C.-R.), the
   Jacquie Liggett Fellowship Award of Hearing the Ovarian Cancer Whisper
   (J.R.C.-R.), Weill Cornell Medicine Funds (J.R.C.-R. and L.H.G.), NIH
   grant R01CA112663 (L.H.G.) and NIH SIG grant 1S10 OD017992-01 (S.Z.) for
   the Orbitrap Fusion mass spectrometer. We thank T. Iwawaki at Kanazawa
   Medical University for sharing the Ern1-floxed mouse strain; J.
   McCormick for expert assistance with cell sorting; L. Cohen-Gould and J.
   Jimenez for electron microscopy analysis; G. Zhang, Z. Cheng and T. Su
   for metabolic tracing experiments; all members of the Weill Cornell
   Epigenomics Facility for assistance with RNA sequencing, T. Walther for
   help collecting patient samples; J. M. Perez-Saez and J. Trillo-Tinoco
   for assistance with some experimental analyses and helpful suggestions;
   and L. Cantley and M. Goncalves for sharing valuable instruments and
   resources. We also thank all members of the Cubillos-Ruiz, Morales and
   Glimcher laboratories for helpful suggestions and critical reading of
   this manuscript.
CR Anderson KG, 2017, CANCER CELL, V31, P311, DOI 10.1016/j.ccell.2017.02.008
   Bamias A, 2007, GYNECOL ONCOL, V106, P75, DOI 10.1016/j.ygyno.2007.02.029
   Chae CS, 2017, CANCER IMMUNOL IMMUN, V66, P969, DOI 10.1007/s00262-017-1958-2
   Chang CH, 2015, CELL, V162, P1229, DOI 10.1016/j.cell.2015.08.016
   Condamine T, 2016, SCI IMMUNOL, V1, DOI 10.1126/sciimmunol.aaf8943
   Conejo-Garcia JR, 2004, NAT MED, V10, P950, DOI 10.1038/nm1097
   Cubillos-Ruiz JR, 2017, CELL, V168, P692, DOI 10.1016/j.cell.2016.12.004
   Cubillos-Ruiz JR, 2015, CELL, V161, P1527, DOI 10.1016/j.cell.2015.05.025
   Curiel TJ, 2004, NAT MED, V10, P942, DOI 10.1038/nm1093
   Denzel MS, 2015, CURR OPIN CELL BIOL, V33, P14, DOI 10.1016/j.ceb.2014.10.001
   Hamanishi J, 2015, J CLIN ONCOL, V33, P4015, DOI 10.1200/JCO.2015.62.3397
   Hatanaka T, 2006, J BIOL CHEM, V281, P35922, DOI 10.1074/jbc.M606577200
   Ho PC, 2015, CELL, V162, P1217, DOI 10.1016/j.cell.2015.08.012
   Jeon YJ, 2015, CANCER CELL, V27, P354, DOI 10.1016/j.ccell.2015.02.006
   Kershaw MH, 2006, CLIN CANCER RES, V12, P6106, DOI 10.1158/1078-0432.CCR-06-1183
   Kim KS, 2006, CANCER RES, V66, P7983, DOI 10.1158/0008-5472.CAN-05-4381
   Kipps E, 2013, NAT REV CANCER, V13, P273, DOI 10.1038/nrc3432
   Knutson KL, 2015, CANCER IMMUNOL IMMUN, V64, P1495, DOI 10.1007/s00262-015-1753-x
   Lee AH, 2003, MOL CELL BIOL, V23, P7448, DOI 10.1128/MCB.23.21.7448-7459.2003
   Lukesova S, 2015, WSPOLCZESNA ONKOL, V19, P290, DOI 10.5114/wo.2015.54388
   Matulonis UA, 2016, NAT REV DIS PRIMERS, V2, DOI 10.1038/nrdp.2016.61
   Roby KF, 2000, CARCINOGENESIS, V21, P585, DOI 10.1093/carcin/21.4.585
   Scarlett UK, 2012, J EXP MED, V209, P495, DOI 10.1084/jem.20111413
   Scharping NE, 2016, IMMUNITY, V45, P374, DOI 10.1016/j.immuni.2016.07.009
   So JS, 2012, CELL METAB, V16, P487, DOI 10.1016/j.cmet.2012.09.004
   Wang H, 2016, FASEB J, V30, P2549, DOI 10.1096/fj.201500119
   Wellen KE, 2010, GENE DEV, V24, P2784, DOI 10.1101/gad.1985910
   Yan DY, 2016, CELL REP, V16, P2914, DOI 10.1016/j.celrep.2016.08.035
   Yang CD, 2014, MOL CELL, V56, P414, DOI 10.1016/j.molcel.2014.09.025
   Yoshida H, 2001, CELL, V107, P881, DOI 10.1016/S0092-8674(01)00611-0
NR 30
TC 79
Z9 84
U1 11
U2 71
PU NATURE PUBLISHING GROUP
PI LONDON
PA MACMILLAN BUILDING, 4 CRINAN ST, LONDON N1 9XW, ENGLAND
SN 0028-0836
EI 1476-4687
J9 NATURE
JI Nature
PD OCT 18
PY 2018
VL 562
IS 7727
BP 423
EP +
DI 10.1038/s41586-018-0597-x
PG 24
WC Multidisciplinary Sciences
SC Science & Technology - Other Topics
GA GX5RE
UT WOS:000447807100061
PM 30305738
OA Green Published, Green Accepted
DA 2021-05-03
ER

PT J
AU Kalli, KR
   Block, MS
   Kasi, PM
   Erskine, CL
   Hobday, TJ
   Dietz, A
   Padley, D
   Gustafson, MP
   Shreeder, B
   Puglisi-Knutson, D
   Visscher, DW
   Mangskau, TK
   Wilson, G
   Knutson, KL
AF Kalli, Kimberly R.
   Block, Matthew S.
   Kasi, Pashtoon M.
   Erskine, Courtney L.
   Hobday, Timothy J.
   Dietz, Allan
   Padley, Douglas
   Gustafson, Michael P.
   Shreeder, Barath
   Puglisi-Knutson, Danell
   Visscher, Dan W.
   Mangskau, Toni K.
   Wilson, Glynn
   Knutson, Keith L.
TI Folate Receptor Alpha Peptide Vaccine Generates Immunity in Breast and
   Ovarian Cancer Patients
SO CLINICAL CANCER RESEARCH
LA English
DT Article
ID REGULATORY T-CELLS; TUMOR-INFILTRATING LYMPHOCYTES; GROUP-STUDY I-01;
   GM-CSF; DOSE CYCLOPHOSPHAMIDE; E75 VACCINE; IMMUNOTHERAPY; ADJUVANT;
   PROTEIN; COMBINATION
AB Purpose: Folate receptor alpha (FR) is overexpressed in several cancers. Endogenous immunity to the FR has been demonstrated in patients and suggests the feasibility of targeting FR with vaccine or other immune therapies. CD4 helper T cells are central to the development of coordinated immunity, and prior work shows their importance in protecting against relapse. Our previous identification of degenerate HLA-class II epitopes from human FR led to the development of a broad coverage epitope pool potentially useful in augmenting antigen-specific immune responses in most patients.
   Patients and Methods: We conducted a phase I clinical trial testing safety and immunogenicity of this vaccine, enrolling patients with ovarian cancer or breast cancer who completed conventional treatment and who showed no evidence of disease. Patients were initially treated with low-dose cyclophos-phamide and then vaccinated 6 times, monthly. Immunity and safety were examined during the vaccine period and up to 1 year later.
   Results: Vaccination was well tolerated in all patients. Vaccine elicited or augmented immunity in more than 90% of patients examined. Unlike recall immunity to tetanus toxoid (TT), FR T-cell responses developed slowly over the course of vaccination with a median time to maximal immunity in 5 months. Despite slow development of immunity, responsiveness appeared to persist for at least 12 months.
   Conclusions: The results demonstrate that it is safe to augment immunity to the FR tumor antigen, and the developed vaccine is testable for therapeutic activity in most patients whose tumors express FR, regardless of HLA genotype. (C) 2018 AACR.
C1 [Kalli, Kimberly R.; Block, Matthew S.; Kasi, Pashtoon M.; Hobday, Timothy J.] Mayo Clin, Dept Oncol, Rochester, MN USA.
   [Block, Matthew S.; Erskine, Courtney L.; Shreeder, Barath; Puglisi-Knutson, Danell; Knutson, Keith L.] Mayo Clin, Dept Immunol, Rochester, MN USA.
   [Dietz, Allan; Padley, Douglas; Gustafson, Michael P.; Visscher, Dan W.] Mayo Clin, Dept Lab Med & Pathol, Rochester, MN USA.
   [Mangskau, Toni K.] Mayo Clin, Canc Educ Program, Rochester, MN USA.
   [Wilson, Glynn] Tapimmune Inc, Jacksonville, FL USA.
RP Knutson, KL (corresponding author), Mayo Clin, Dept Immunol, 4500 San Pablo Rd, Jacksonville, FL 32224 USA.
EM knutson.keith@mayo.edu
RI Dietz, Allan/AAI-6976-2021; Kasi, Pashtoon Murtaza/M-2569-2019; Dietz,
   Allan B/H-7414-2015; Gustafson, Michael P./H-4056-2011
OI Dietz, Allan/0000-0003-3410-9621; Kasi, Pashtoon
   Murtaza/0000-0002-5169-7085; Dietz, Allan B/0000-0003-3410-9621;
   Gustafson, Michael P./0000-0002-5514-7072
FU NIHUnited States Department of Health & Human ServicesNational
   Institutes of Health (NIH) - USA [P50-CA136393, P30-CA015083]; Fred C.
   and Katherine B. Andersen Foundation; Mayo Clinic Discovery Translation
   Research Fund; Department of Defense Breast Cancer Research
   ProgramUnited States Department of Defense [W81XWH-15-1-0292]; Minnesota
   Ovarian Cancer Alliance; NATIONAL CANCER INSTITUTEUnited States
   Department of Health & Human ServicesNational Institutes of Health (NIH)
   - USANIH National Cancer Institute (NCI) [P30CA015083, UM1CA186686,
   P50CA136393] Funding Source: NIH RePORTER
FX This work was supported by grants from the NIH (P50-CA136393-Mayo Clinic
   SPORE in Ovarian Cancer to Dr. S. Kaufmann and P30-CA015083-Mayo
   Comprehensive Cancer Center Grant to Dr. R. Diasio), the Fred C. and
   Katherine B. Andersen Foundation (to K.L. Knutson), the Mayo Clinic
   Discovery Translation Research Fund (to K.L. Knutson), Department of
   Defense Breast Cancer Research Program (W81XWH-15-1-0292 to K.L.
   Knutson), and the Minnesota Ovarian Cancer Alliance (to K.L. Knutson).
   The authors acknowledge the contributions (conception, design, and
   acquisition of data) of Dr. Lynn Hartmann, previously of Mayo Clinic
   (Rochester, MN). The authors also gratefully acknowledge the statistical
   assistance provided by Dr. Vera Suman, Dr. Amylou Dueck, and Travis
   Dockter of the Mayo Clinic Comprehensive Cancer Center.
CR Adams S, 2014, J CLIN ONCOL, V32, P2959, DOI 10.1200/JCO.2013.55.0491
   Basal E, 2009, PLOS ONE, V4, DOI 10.1371/journal.pone.0006292
   Bass KK, 1998, CANCER IMMUNOL IMMUN, V47, P1, DOI 10.1007/s002620050498
   Beyer M, 2011, CLIN DEV IMMUNOL, DOI 10.1155/2011/734036
   Bock HL, 2000, J TRAVEL MED, V7, P74
   Butterfield LH, 2011, CLIN CANCER RES, V17, P3064, DOI 10.1158/1078-0432.CCR-10-2234
   Callahan MK, 2013, J LEUKOCYTE BIOL, V94, P41, DOI 10.1189/jlb.1212631
   Carosella ED, 2015, EUR UROL, V68, P267, DOI 10.1016/j.eururo.2015.02.032
   Chen G, 2014, CANCER IMMUNOL RES, V2, P949, DOI 10.1158/2326-6066.CIR-14-0058
   Clive KS, 2010, EXPERT REV VACCINES, V9, P519, DOI 10.1586/ERV.10.40
   Curiel TJ, 2004, NAT MED, V10, P942, DOI 10.1038/nm1093
   Dannull J, 2005, J CLIN INVEST, V115, P3623, DOI 10.1172/JCI25947
   Dasgupta A, 2013, LEUKEMIA LYMPHOMA, V54, P778, DOI 10.3109/10428194.2012.730614
   Disis ML, 2009, J CLIN ONCOL, V27, P4685, DOI 10.1200/JCO.2008.20.6789
   Disis ML, 2004, J CLIN ONCOL, V22, P1916, DOI 10.1200/JCO.2004.09.005
   Disis ML, 1999, CLIN CANCER RES, V5, P1289
   Disis ML, 2002, J CLIN ONCOL, V20, P2624, DOI 10.1200/JCO.2002.06.171
   Elnakat H, 2004, ADV DRUG DELIVER REV, V56, P1067, DOI 10.1016/j.addr.2004.01.001
   Emens LA, 2009, J CLIN ONCOL, V27, P5911, DOI 10.1200/JCO.2009.23.3494
   Fu J, 2015, SCI TRANSL MED, V7, DOI 10.1126/scitranslmed.aaa4306
   Fu J, 2014, CANCER RES, V74, P4042, DOI 10.1158/0008-5472.CAN-13-2685
   Ge YZ, 2012, CANCER IMMUNOL IMMUN, V61, P353, DOI 10.1007/s00262-011-1106-3
   Ghiringhelli F, 2007, CANCER IMMUNOL IMMUN, V56, P641, DOI 10.1007/s00262-006-0225-8
   Hartigan-O'Connor DJ, 2007, J IMMUNOL METHODS, V319, P41, DOI 10.1016/j.jim.2006.10.008
   Hartmann LC, 2007, INT J CANCER, V121, P938, DOI 10.1002/ijc.22811
   Kalli KR, 2008, GYNECOL ONCOL, V108, P619, DOI 10.1016/j.ygyno.2007.11.020
   Karyampudi L, 2014, CANCER RES, V74, P2974, DOI 10.1158/0008-5472.CAN-13-2564
   Karyampudi L, 2010, CANCER IMMUNOL IMMUN, V59, P161, DOI 10.1007/s00262-009-0738-z
   Khong H, 2016, J IMMUNOTHER CANCER, V4, DOI 10.1186/s40425-016-0160-y
   Knutson KL, 2006, J CLIN ONCOL, V24, P4254, DOI 10.1200/JCO.2006.05.9311
   Knutson KL, 2016, CANCER RES, V76, P3702, DOI 10.1158/0008-5472.CAN-15-3091
   Knutson KL, 2006, FRONT BIOSCI-LANDMRK, V11, P1932, DOI 10.2741/1936
   Knutson KL, 2001, J CLIN INVEST, V107, P477, DOI 10.1172/JCI11752
   Lesterhuis WJ, 2013, PLOS ONE, V8, DOI 10.1371/journal.pone.0061895
   Liu WH, 2006, J EXP MED, V203, P1701, DOI 10.1084/jem.20060772
   Mittendorf EA, 2012, CANCER-AM CANCER SOC, V118, P2594, DOI 10.1002/cncr.26574
   Morse MA, 2008, BLOOD, V112, P610, DOI 10.1182/blood-2008-01-135319
   Munn DH, 2007, J CLIN INVEST, V117, P1147, DOI 10.1172/JCI31178
   Necela BM, 2015, PLOS ONE, V10, DOI 10.1371/journal.pone.0122209
   O'Shannessy DJ, 2013, INT J GYNECOL PATHOL, V32, P258, DOI 10.1097/PGP.0b013e3182774562
   Parker N, 2005, ANAL BIOCHEM, V338, P284, DOI 10.1016/j.ab.2004.12.026
   Peoples GE, 2008, CLIN CANCER RES, V14, P797, DOI 10.1158/1078-0432.CCR-07-1448
   Perez EA, 2007, ANN ONCOL, V18, P26, DOI 10.1093/annonc/mdm263
   Rapoport AP, 2014, CLIN CANCER RES, V20, P1355, DOI 10.1158/1078-0432.CCR-13-2817
   Sato E, 2005, P NATL ACAD SCI USA, V102, P18538, DOI 10.1073/pnas.0509182102
   Siegel R, 2014, CA-CANCER J CLIN, V64, P9, DOI [10.3322/caac.21254, 10.1001/jamaoto.2014.2530, 10.3322/caac.21208]
   Sistigu A, 2011, SEMIN IMMUNOPATHOL, V33, P369, DOI 10.1007/s00281-011-0245-0
   Slingluff CL, 2013, CLIN CANCER RES, V19, P4228, DOI 10.1158/1078-0432.CCR-13-0002
   Slingluff CL, 2009, CLIN CANCER RES, V15, P7036, DOI 10.1158/1078-0432.CCR-09-1544
   Swanson MS, 2015, ORAL ONCOL, V51, P12, DOI 10.1016/j.oraloncology.2014.10.010
   Toffoli G, 1997, INT J CANCER, V74, P193, DOI 10.1002/(SICI)1097-0215(19970422)74:2<193::AID-IJC10>3.0.CO;2-F
   Vergote I, 2016, J CLIN ONCOL, V34, P2271, DOI 10.1200/JCO.2015.63.2596
   Walter S, 2012, NAT MED, V18, P1254, DOI 10.1038/nm.2883
   Wang L, 2008, P NATL ACAD SCI USA, V105, P9331, DOI 10.1073/pnas.0710441105
   WEITMAN SD, 1992, CANCER RES, V52, P3396
   Wollack JB, 2008, J NEUROCHEM, V104, P1494, DOI 10.1111/j.1471-4159.2007.05095.x
   Zhang L, 2003, NEW ENGL J MED, V348, P203, DOI 10.1056/NEJMoa020177
   Zhang Z, 2014, ARCH PATHOL LAB MED, V138, P890, DOI 10.5858/arpa.2013-0309-OA
   Zhao WD, 2018, CELL MOL IMMUNOL, V15, P187, DOI 10.1038/cmi.2017.105
NR 59
TC 27
Z9 27
U1 1
U2 7
PU AMER ASSOC CANCER RESEARCH
PI PHILADELPHIA
PA 615 CHESTNUT ST, 17TH FLOOR, PHILADELPHIA, PA 19106-4404 USA
SN 1078-0432
EI 1557-3265
J9 CLIN CANCER RES
JI Clin. Cancer Res.
PD JUL 1
PY 2018
VL 24
IS 13
BP 3014
EP 3025
DI 10.1158/1078-0432.CCR-17-2499
PG 12
WC Oncology
SC Oncology
GA GL6DS
UT WOS:000437270800007
PM 29545464
OA Bronze, Green Accepted
DA 2021-05-03
ER

PT J
AU Mostafa, AA
   Meyers, DE
   Thirukkumaran, CM
   Liu, PJ
   Gratton, K
   Spurrell, J
   Shi, Q
   Thakur, S
   Morris, DG
AF Mostafa, Ahmed A.
   Meyers, Daniel E.
   Thirukkumaran, Chandini M.
   Liu, Peter J.
   Gratton, Kathy
   Spurrell, Jason
   Shi, Qiao
   Thakur, Satbir
   Morris, Don G.
TI Oncolytic Reovirus and Immune Checkpoint Inhibition as a Novel
   Immunotherapeutic Strategy for Breast Cancer
SO CANCERS
LA English
DT Article
DE oncolytic viruses; reovirus; immune checkpoint inhibition; PD-1; breast
   cancer; immunotherapy
ID CELL LUNG-CANCER; TUMOR-INFILTRATING LYMPHOCYTES; ADHESION MOLECULE-A;
   VIRAL THERAPY; MULTIPLE-MYELOMA; PD-L1 EXPRESSION; POOR-PROGNOSIS;
   OVARIAN-CANCER; NIVOLUMAB; CHEMOTHERAPY
AB As the current efficacy of oncolytic viruses (OVs) as monotherapy is limited, exploration of OVs as part of a broader immunotherapeutic treatment strategy for cancer is necessary. Here, we investigated the ability for immune checkpoint blockade to enhance the efficacy of oncolytic reovirus (RV) for the treatment of breast cancer (BrCa). In vitro, oncolysis and cytokine production were assessed in human and murine BrCa cell lines following RV exposure. Furthermore, RV-induced upregulation of tumor cell PD-L1 was evaluated. In vivo, the immunocompetent, syngeneic EMT6 murine model of BrCa was employed to determine therapeutic and tumor-specific immune responses following treatment with RV, anti-PD-1 antibodies or in combination. RV-mediated oncolysis and cytokine production were observed following BrCa cell infection and RV upregulated tumor cell expression of PD-L1. In vivo, RV monotherapy significantly reduced disease burden and enhanced survival in treated mice, and was further enhanced by PD-1 blockade. RV therapy increased the number of intratumoral regulatory T cells, which was reversed by the addition of PD-1 blockade. Finally, dual treatment led to the generation of a systemic adaptive anti-tumor immune response evidenced by an increase in tumor-specific IFN- producing CD8(+) T cells, and immunity from tumor re-challenge. The combination of PD-1 blockade and RV appears to be an efficacious immunotherapeutic strategy for the treatment of BrCa, and warrants further investigation in early-phase clinical trials.
C1 [Mostafa, Ahmed A.] Univ Calgary, Dept Pathol & Lab Med, 2500 Univ Dr NW, Calgary, AB T2N 1N4, Canada.
   [Mostafa, Ahmed A.] Calgary Lab Serv, Histocompatibil & Immunogenet, 3535 Res Rd NW, Calgary, AB T2L 2K8, Canada.
   [Meyers, Daniel E.; Thirukkumaran, Chandini M.; Gratton, Kathy; Spurrell, Jason; Thakur, Satbir; Morris, Don G.] Univ Calgary, Dept Oncol, 1331 29 St NW, Calgary, AB T2N 4N2, Canada.
   [Meyers, Daniel E.; Thirukkumaran, Chandini M.; Spurrell, Jason; Shi, Qiao; Thakur, Satbir; Morris, Don G.] Tom Baker Canc Clin, 1331 29 St NW, Calgary, AB T2N 4N2, Canada.
   [Liu, Peter J.] Univ Toronto, Fac Med, Toronto, ON M5S 1A8, Canada.
RP Morris, DG (corresponding author), Univ Calgary, Dept Oncol, 1331 29 St NW, Calgary, AB T2N 4N2, Canada.; Morris, DG (corresponding author), Tom Baker Canc Clin, 1331 29 St NW, Calgary, AB T2N 4N2, Canada.
EM ahmed.mostafa@cls.ab.ca; daniel.meyers@ucalgary.ca;
   cmthiruk@ucalgary.ca; peterjr.liu@mail.utoronto.ca;
   kgratton@ucalgary.ca; scienceofkungfu@gmail.com;
   qiao.shi@albertahealthservices.ca; sthakur@ucalgary.ca;
   don.morris@albertahealthservices.ca
OI Mostafa, Ahmed/0000-0001-5672-0144; Meyers, Daniel/0000-0002-7619-7327;
   Liu, Jian Rui/0000-0003-3608-750X
FU Canadian Breast Cancer FoundationCanadian Cancer Society (CCS); Alberta
   Innovates Health Solutions
FX This work was supported by a post-doctoral fellowship from the Canadian
   Breast Cancer Foundation to A.A.M.; D.G.M. is supported with an
   operating grant from Alberta Innovates Health Solutions.
CR Abiko K, 2015, BRIT J CANCER, V112, P1501, DOI 10.1038/bjc.2015.101
   Bernstein V, 2018, BREAST CANCER RES TR, V167, P485, DOI 10.1007/s10549-017-4538-4
   Borghaei H, 2015, NEW ENGL J MED, V373, P1627, DOI 10.1056/NEJMoa1507643
   Bourgeois-Daigneault MC, 2018, SCI TRANSL MED, V10, DOI 10.1126/scitranslmed.aao1641
   Brahmer J, 2015, NEW ENGL J MED, V373, P123, DOI 10.1056/NEJMoa1504627
   Campion CA, 2016, BMC CANCER, V16, DOI 10.1186/s12885-016-2536-2
   Clements DR, 2015, J IMMUNOL, V194, P4397, DOI 10.4049/jimmunol.1402132
   Cockle JV, 2016, NEURO-ONCOLOGY, V18, P518, DOI 10.1093/neuonc/nov173
   Coffey MC, 1998, SCIENCE, V282, P1332, DOI 10.1126/science.282.5392.1332
   Comins C, 2008, CLIN ONCOL-UK, V20, P548, DOI 10.1016/j.clon.2008.04.018
   DeBiasi RL, 2001, J VIROL, V75, P351, DOI 10.1128/JVI.75.1.351-361.2001
   Dieci MV, 2014, ANN ONCOL, V25, P611, DOI 10.1093/annonc/mdt556
   Dong HD, 2002, NAT MED, V8, P793, DOI 10.1038/nm730
   Duraiswamy J, 2013, CANCER RES, V73, P6900, DOI 10.1158/0008-5472.CAN-13-1550
   Fend L, 2017, CANCER RES, V77, P4146, DOI 10.1158/0008-5472.CAN-16-2165
   Gorczynski RM, 2014, PLOS ONE, V9, DOI 10.1371/journal.pone.0113597
   Hata Y, 2008, ONCOL REP, V19, P1395
   Ilett E, 2017, GENE THER, V24, P21, DOI 10.1038/gt.2016.70
   Kelly KR, 2015, ONCOTARGET, V6, P41275, DOI 10.18632/oncotarget.5753
   KELLY KR, 2016, BLOOD, V128
   Lawler SE, 2017, JAMA ONCOL, V3, P841, DOI 10.1001/jamaoncol.2016.2064
   Lawson KA, 2016, CLIN CANCER RES, V22, P5839, DOI 10.1158/1078-0432.CCR-16-0143
   Li XG, 2017, INT J BIOCHEM CELL B, V87, P1, DOI 10.1016/j.biocel.2017.03.003
   Loi S, 2014, ANN ONCOL, V25, P1544, DOI 10.1093/annonc/mdu112
   Mahmoud SMA, 2011, J CLIN ONCOL, V29, P1949, DOI 10.1200/JCO.2010.30.5037
   Marcato P, 2007, MOL THER, V15, P1522, DOI 10.1038/sj.mt.6300179
   McSherry EA, 2009, INT J CANCER, V125, P1343, DOI 10.1002/ijc.24498
   Meyers DE, 2017, FRONT ONCOL, V7, DOI 10.3389/fonc.2017.00114
   Mittendorf EA, 2014, CANCER IMMUNOL RES, V2, P361, DOI 10.1158/2326-6066.CIR-13-0127
   Mostafa AA, 2014, PLOS ONE, V9, DOI 10.1371/journal.pone.0087377
   Motzer RJ, 2015, NEW ENGL J MED, V373, P1803, DOI 10.1056/NEJMoa1510665
   Muenst S, 2014, BREAST CANCER RES TR, V146, P15, DOI 10.1007/s10549-014-2988-5
   Naik MU, 2008, CANCER RES, V68, P2194, DOI 10.1158/0008-5472.CAN-07-3057
   Nanda R, 2016, J CLIN ONCOL, V34, P2460, DOI 10.1200/JCO.2015.64.8931
   Norman KL, 2002, HUM GENE THER, V13, P641, DOI 10.1089/10430340252837233
   Ouzounova M, 2017, NAT COMMUN, V8, DOI 10.1038/ncomms14979
   Pulaski B A, 2001, Curr Protoc Immunol, VChapter 20, DOI 10.1002/0471142735.im2002s39
   Qiao J, 2008, CLIN CANCER RES, V14, P259, DOI 10.1158/1078-0432.CCR-07-1510
   Rajani K, 2016, MOL THER, V24, P166, DOI 10.1038/mt.2015.156
   Robert C, 2015, NEW ENGL J MED, V372, P320, DOI 10.1056/NEJMoa1412082
   Rosenberg JE, 2016, LANCET, V387, P1909, DOI 10.1016/S0140-6736(16)00561-4
   Rugo H., 2015, P 38 ANN SAN ANT BRE
   Sharma P, 2015, SCIENCE, V348, P56, DOI 10.1126/science.aaa8172
   Siegel RL, 2017, CA-CANCER J CLIN, V67, P7, DOI 10.3322/caac.21387
   Stanton SE, 2016, J IMMUNOTHER CANCER, V4, DOI 10.1186/s40425-016-0165-6
   Steele L, 2011, MOL CANCER, V10, DOI 10.1186/1476-4598-10-20
   Thirukkumaran C, 2015, METHODS MOL BIOL, V1317, P187, DOI 10.1007/978-1-4939-2727-2_12
   Thirukkumaran CM, 2012, CLIN CANCER RES, V18, P4962, DOI 10.1158/1078-0432.CCR-11-3085
   Thirukkumaran CM, 2010, CANCER RES, V70, P2435, DOI 10.1158/0008-5472.CAN-09-2408
   Toss A, 2015, BREAST CANCER RES, V17, DOI 10.1186/s13058-015-0560-9
   Villalona-Calero MA, 2016, CANCER-AM CANCER SOC, V122, P875, DOI 10.1002/cncr.29856
   Yu P, 2005, J EXP MED, V201, P779, DOI 10.1084/jem.20041684
   Zamarin D, 2014, SCI TRANSL MED, V6, DOI 10.1126/scitranslmed.3008095
   Zhang MH, 2017, ONCOTARGET, V8, P31347, DOI 10.18632/oncotarget.15532
NR 54
TC 18
Z9 18
U1 0
U2 9
PU MDPI
PI BASEL
PA ST ALBAN-ANLAGE 66, CH-4052 BASEL, SWITZERLAND
EI 2072-6694
J9 CANCERS
JI Cancers
PD JUN
PY 2018
VL 10
IS 6
AR 205
DI 10.3390/cancers10060205
PG 18
WC Oncology
SC Oncology
GA GK4KQ
UT WOS:000436128700052
PM 29914097
OA DOAJ Gold, Green Published
DA 2021-05-03
ER

PT J
AU Stanske, M
   Wienert, S
   Castillo-Tong, DC
   Kreuzinger, C
   Vergote, I
   Lambrechts, S
   Gabra, H
   Gourley, C
   Ganapathi, RN
   Kolaschinski, I
   Budczies, J
   Sehouli, J
   Ruscito, I
   Denkert, C
   Kulbe, H
   Schmitt, W
   Johrens, K
   Braicu, I
   Darb-Esfahani, S
AF Stanske, Mandy
   Wienert, Stephan
   Castillo-Tong, Dan Cacsire
   Kreuzinger, Caroline
   Vergote, Ignace
   Lambrechts, Sandrijne
   Gabra, Hani
   Gourley, Charlie
   Ganapathi, Ram N.
   Kolaschinski, Ivonne
   Budczies, Jan
   Sehouli, Jalid
   Ruscito, Ilary
   Denkert, Carsten
   Kulbe, Hagen
   Schmitt, Wolfgang
   Johrens, Korinna
   Braicu, Ioana
   Darb-Esfahani, Silvia
TI Dynamics of the Intratumoral Immune Response during Progression of
   High-Grade Serous Ovarian Cancer
SO NEOPLASIA
LA English
DT Article
ID TUMOR-INFILTRATING LYMPHOCYTES; INTRAEPITHELIAL T-CELLS; CLASS-I
   EXPRESSION; NEOADJUVANT CHEMOTHERAPY; METASTATIC MELANOMA; PROGNOSTIC
   IMPACT; ADOPTIVE TRANSFER; CARCINOMA; HETEROGENEITY; IMMUNOTHERAPY
AB PURPOSE: Tumor-infiltrating lymphocytes (TILs) have an established impact on the prognosis of high-grade serous ovarian carcinoma (HGSOC), however, their role in recurrent ovarian cancer is largely unknown. We therefore systematically investigated TIL densities and MHC class I and II (MHC1, 2) expression in the progression of HGSOC. EXPERIMENTAL DESIGN: CD3+, CD4+, CD8+ TILs and MHC1, 2 expression were evaluated by immunohistochemistry on tissue microarrays in 113 paired primary and recurrent HGSOC. TILs were quantified by image analysis. All patients had been included to the EU-funded OCTIPS FP7 project. RESULTS: CD3+, CD4+, CD8+ TILs and MHC1 and MHC2 expression showed significant correlations between primary and recurrent tumor levels (Spearman rho 0.427, 0.533, 0.361, 0.456, 0.526 respectively; P < .0001 each). Paired testing revealed higher CD4+ densities and MHC1 expression in recurrent tumors (Wilcoxon P = .034 and P = .018). There was also a shift towards higher CD3+ TILs levels in recurrent carcinomas when analyzing platinum-sensitive tumors only (Wilcoxon P = .026) and in pairs with recurrent tumor tissue from first relapse only (Wilcoxon P = .031). High MHC2 expression was the only parameter to be significantly linked to prolonged progression-free survival after first relapse (PFS2, log-rank P = .012).CONCLUSIONS: This is the first study that analyzed the development of TILs density and MHC expression in paired primary and recurrent HGSOC. The level of the antitumoral immune response in recurrent tumors was clearly dependent on the one in the primary tumor. Our data contribute to the understanding of temporal heterogeneity of HGSOC immune microenvironment and have implications for selection of samples for biomarker testing in the setting of immune-targeting therapeutics.
C1 [Stanske, Mandy; Wienert, Stephan; Kolaschinski, Ivonne; Budczies, Jan; Denkert, Carsten; Schmitt, Wolfgang; Johrens, Korinna; Darb-Esfahani, Silvia] Charite, Charitepl 1, D-10117 Berlin, Germany.
   [Stanske, Mandy; Wienert, Stephan; Kolaschinski, Ivonne; Budczies, Jan; Denkert, Carsten; Schmitt, Wolfgang; Johrens, Korinna; Darb-Esfahani, Silvia] Free Univ Berlin, Charitepl 1, D-10117 Berlin, Germany.
   [Stanske, Mandy; Wienert, Stephan; Kolaschinski, Ivonne; Budczies, Jan; Denkert, Carsten; Schmitt, Wolfgang; Johrens, Korinna; Darb-Esfahani, Silvia] Humboldt Univ, Charitepl 1, D-10117 Berlin, Germany.
   [Stanske, Mandy; Wienert, Stephan; Kolaschinski, Ivonne; Budczies, Jan; Denkert, Carsten; Schmitt, Wolfgang; Johrens, Korinna; Darb-Esfahani, Silvia] Berlin Inst Hlth, Inst Pathol, Charitepl 1, D-10117 Berlin, Germany.
   [Wienert, Stephan] VM Scope GmbH, Charitepl 1, D-10117 Berlin, Germany.
   [Castillo-Tong, Dan Cacsire; Kreuzinger, Caroline] Med Univ Vienna, Ctr Comprehens Canc, Dept Obstet & Gynecol, Translat Gynecol Grp, Waehringer Guertel 18-20, A-1090 Vienna, Austria.
   [Vergote, Ignace; Lambrechts, Sandrijne] UZ Leuven, Dept Gynecol, Herestr 49, B-3000 Leuven, Belgium.
   [Gabra, Hani] Imperial Coll London, Dept Surg & Canc, Fac Med, South Kensington Campus, London SW7 2AZ, England.
   [Gourley, Charlie] Univ Edinburgh, MRC IGMM, Nicola Murray Ctr Ovarian Canc Res, Crewe Rd South, Edinburgh EH4 2XR, Midlothian, Scotland.
   [Ganapathi, Ram N.; Sehouli, Jalid] Carolinas Hlth Care Syst, Levine Canc Inst, Dept Canc Pharmacol, 1021 Morehead Med Dr, Charlotte, NC 28204 USA.
   [Sehouli, Jalid; Ruscito, Ilary; Kulbe, Hagen; Braicu, Ioana] Charite, Augustenburger Pl 1, D-13353 Berlin, Germany.
   [Sehouli, Jalid; Ruscito, Ilary; Kulbe, Hagen; Braicu, Ioana] Free Univ Berlin, Augustenburger Pl 1, D-13353 Berlin, Germany.
   [Sehouli, Jalid; Ruscito, Ilary; Kulbe, Hagen; Braicu, Ioana] Humboldt Univ, Augustenburger Pl 1, D-13353 Berlin, Germany.
   [Sehouli, Jalid; Ruscito, Ilary; Kulbe, Hagen; Braicu, Ioana] Berlin Inst Hlth, Dept Gynecol, Augustenburger Pl 1, D-13353 Berlin, Germany.
   [Ruscito, Ilary; Braicu, Ioana; Darb-Esfahani, Silvia] Charite, Dept Gynecol, Tumorbank Ovarian Canc Network TOC, Augustenburger Pl 1, D-13353 Berlin, Germany.
   [Ruscito, Ilary] Sapienza Univ Rome, Dept Expt Med, Cell Therapy & Tumor Immunol, Viale Regina Elena 324, I-00161 Rome, Italy.
RP Darb-Esfahani, S (corresponding author), Charite, Inst Pathol, Charitepl 1, D-10117 Berlin, Germany.
EM silvia.darb-esfahani@charite.de
RI Schmitt, Wolfgang D/B-4729-2008; Budczies, Jan/AAG-8122-2020
OI Schmitt, Wolfgang D/0000-0002-7870-138X; Gabra, Hani/0000-0002-3322-4399
FU European CommunityEuropean Commission [279113-2]
FX This work was funded by European Community's Seventh Framework Programme
   under grant agreement no. 279113-2.
CR Adams SF, 2009, CANCER-AM CANCER SOC, V115, P2891, DOI 10.1002/cncr.24317
   Aptsiauri N, 2007, ADV EXP MED BIOL, V601, P123
   Besser MJ, 2010, CLIN CANCER RES, V16, P2646, DOI 10.1158/1078-0432.CCR-10-0041
   Bohm S, 2016, CLIN CANCER RES, V22, P3025, DOI 10.1158/1078-0432.CCR-15-2657
   Bristow RE, 2002, J CLIN ONCOL, V20, P1248, DOI 10.1200/JCO.20.5.1248
   Callahan MJ, 2008, CLIN CANCER RES, V14, P7667, DOI 10.1158/1078-0432.CCR-08-0479
   Chang CC, 2007, CANCER IMMUNOL IMMUN, V56, P227, DOI 10.1007/s00262-006-0183-1
   Clarke B, 2009, MODERN PATHOL, V22, P393, DOI 10.1038/modpathol.2008.191
   Darb-Esfahani S, 2016, ONCOTARGET, V7, P1486, DOI 10.18632/oncotarget.6429
   Eisenhauer EA, 2009, EUR J CANCER, V45, P228, DOI 10.1016/j.ejca.2008.10.026
   Friedlander M, 2011, INT J GYNECOL CANCER, V21, P771, DOI 10.1097/IGC.0b013e31821bb8aa
   Fujita K, 1995, CLIN CANCER RES, V1, P501
   Heintz APM, 2006, INT J GYNECOL OBSTET, V95, pS161, DOI 10.1016/S0020-7292(06)60033-7
   Hodi FS, 2010, NEW ENGL J MED, V363, P711, DOI 10.1056/NEJMoa1003466
   Hwang WT, 2012, GYNECOL ONCOL, V124, P192, DOI 10.1016/j.ygyno.2011.09.039
   Jamal-Hanjani M, 2015, CLIN CANCER RES, V21, P1258, DOI 10.1158/1078-0432.CCR-14-1429
   Kreuzinger C, 2017, CLIN CANCER RES, V23, P7621, DOI 10.1158/1078-0432.CCR-17-1159
   Lambrechts S, 2016, EUR J CANCER, V53, P51, DOI 10.1016/j.ejca.2015.11.001
   Liu J, 2014, J IMMUNOTHER, V37, P115, DOI 10.1097/CJI.0000000000000021
   Lo CS, 2017, CLIN CANCER RES, V23, P925, DOI 10.1158/1078-0432.CCR-16-1433
   Mani NL, 2016, BREAST CANCER RES, V18, DOI 10.1186/s13058-016-0737-x
   Mariya T, 2014, CANCER IMMUNOL RES, V2, P1220, DOI 10.1158/2326-6066.CIR-14-0101
   Marusyk A, 2012, NAT REV CANCER, V12, P323, DOI 10.1038/nrc3261
   Mesnage SJL, 2017, ANN ONCOL, V28, P651, DOI 10.1093/annonc/mdw625
   Milne K, 2009, PLOS ONE, V4, DOI 10.1371/journal.pone.0006412
   Ovarian Tumor Tissue Analysis (OTTA) Consortium, 2017, JAMA ONCOL, V3
   Pardoll DM, 2012, NAT REV CANCER, V12, P252, DOI 10.1038/nrc3239
   PATEL JN, 2015, J CLIN ONCOL S, V33
   ROSENBERG SA, 1994, J NATL CANCER I, V86, P1159, DOI 10.1093/jnci/86.15.1159
   Rosenberg SA, 2015, SCIENCE, V348, P62, DOI 10.1126/science.aaa4967
   Santoiemma PP, 2016, GYNECOL ONCOL, V143, P120, DOI 10.1016/j.ygyno.2016.07.105
   Sato E, 2005, P NATL ACAD SCI USA, V102, P18538, DOI 10.1073/pnas.0509182102
   Shehata M, 2009, BRIT J CANCER, V101, P1321, DOI 10.1038/sj.bjc.6605315
   Siegel RL, 2016, CA-CANCER J CLIN, V66, P7, DOI 10.3322/caac.21332
   Sobottka B, 2016, ONCOIMMUNOLOGY, V5, DOI 10.1080/2162402X.2016.1153208
   Topalian SL, 2016, NAT REV CANCER, V16, P275, DOI 10.1038/nrc.2016.36
   Turner TB, 2016, GYNECOL ONCOL, V142, P349, DOI 10.1016/j.ygyno.2016.05.007
   Zhang L, 2003, NEW ENGL J MED, V348, P203, DOI 10.1056/NEJMoa020177
NR 38
TC 15
Z9 16
U1 0
U2 3
PU ELSEVIER SCIENCE INC
PI NEW YORK
PA 360 PARK AVE SOUTH, NEW YORK, NY 10010-1710 USA
SN 1476-5586
J9 NEOPLASIA
JI Neoplasia
PD MAR
PY 2018
VL 20
IS 3
BP 280
EP 288
DI 10.1016/j.neo.2018.01.007
PG 9
WC Oncology
SC Oncology
GA GA0UP
UT WOS:000428030200006
PM 29466768
OA DOAJ Gold, Green Published
DA 2021-05-03
ER

PT J
AU Tsering, J
   Hu, XD
AF Tsering, Jokyab
   Hu, Xianda
TI Triphala Suppresses Growth and Migration of Human Gastric Carcinoma
   Cells In Vitro and in a Zebrafish Xenograft Model
SO BIOMED RESEARCH INTERNATIONAL
LA English
DT Article
ID TERMINALIA-CHEBULA; CANCER; IMMUNOTHERAPY; FORMULATION; MEDICINE
AB Objectives. Triphala is an extensively prescribed traditional medicinal formula with potential therapeutic effects on various malignancies such as breast, colon, pancreas, prostate, ovarian, cervical, endometrial, and lymphatic cancer as well as melanoma. This study aimed to investigate Triphala for antitumor activities against gastric cancers. Methods. In vitro tumor growth and migration of human gastric cancer cells were examined using the CCK-8 and Transwell assays, respectively. In vivo tumor progression was studied in a zebrafish xenograft model. The anticancer activity of Triphala was quantified as growth and metastasis inhibition rate. The underlying molecular mechanism was investigated by Western blotting. Results. The CCK-8 and Transwell experiments indicated that Triphala significantly decreased tumor proliferation and suppressed cell migration in vitro. The zebrafish xenograft study revealed that administration of Triphala inhibited the xenograft growth and metastasis of transplanted carcinoma cells in vivo. Western blotting analysis demonstrated an inhibition of phosphorylation of EGFR, Akt, and ERK in the presence of Triphala, indicating that its antineoplastic mechanism is associated with the regulation of the EGFR/Akt/ERK signaling cascade. Conclusion. Triphala is a promising antineoplastic agent for the treatment of gastric carcinomas with significant antiproliferative and antimetastatic activities.
C1 [Tsering, Jokyab; Hu, Xianda] Beijing Tibetan Hosp, China Tibetol Res Ctr, Beijing, Peoples R China.
RP Hu, XD (corresponding author), Beijing Tibetan Hosp, China Tibetol Res Ctr, Beijing, Peoples R China.
EM hellocean@hotmail.com
FU Ministry of Finance of the People's Republic of China [1981420400011];
   Beijing Tibetan Hospital, China Tibetology Research Center [JC2018-01]
FX The authors would like to acknowledge Hangzhou Hunter Biotechnology Co.,
   Ltd., Hangzhou, China, for providing material and technical support for
   this study. The authors also thank the Ministry of Finance of the
   People's Republic of China (grant no. 1981420400011) and Beijing Tibetan
   Hospital, China Tibetology Research Center (grant no. JC2018-01), for
   financially supporting this work.
CR Allemani C, 2015, LANCET, V385, P977, DOI 10.1016/S0140-6736(14)62038-9
   Baliga MS, 2010, J ALTERN COMPLEM MED, V16, P1301, DOI 10.1089/acm.2009.0633
   Bauer-Wu S, 2014, INTEGR CANCER THER, V13, P502, DOI 10.1177/1534735414549624
   Fitzmaurice C, 2017, JAMA ONCOL, V3, P524, DOI 10.1001/jamaoncol.2016.5688
   Huang F, 2014, J CANCER RES CLIN, V140, P1835, DOI 10.1007/s00432-014-1723-2
   Hung KF, 2017, J ETHNOPHARMACOL, V199, P168, DOI 10.1016/j.jep.2017.02.004
   Kaur S, 2002, FOOD CHEM TOXICOL, V40, P527, DOI 10.1016/S0278-6915(01)00101-6
   Khushtar M, 2016, EUR J INTEGR MED, V8, P546, DOI 10.1016/j.eujim.2016.01.004
   Malekzadeh F, 2001, INT J ANTIMICROB AG, V18, P85, DOI 10.1016/S0924-8579(01)00352-1
   Mishra V, 2013, PHYTOMEDICINE, V20, P506, DOI 10.1016/j.phymed.2013.01.002
   Moehler M, 2016, EUR J CANCER, V59, P160, DOI 10.1016/j.ejca.2016.02.020
   Olennikov DN, 2015, NUTRIENTS, V7, P8456, DOI 10.3390/nu7105406
   Rugge M, 2017, CLIN GASTROENTEROL H, V15, P1833, DOI 10.1016/j.cgh.2017.05.023
   Shi LR, 2012, CANCER IMMUNOL IMMUN, V61, P2251, DOI 10.1007/s00262-012-1289-2
   Teng Y, 2013, BMC CANCER, V13, DOI 10.1186/1471-2407-13-453
   Westfall  S., 2018, ARTIF CELL NANOMED B, P1
   Yoon WS, 2012, INDIAN J EXP BIOL, V50, P195
   Zhao YH, 2018, INTEGR CANCER THER, V17, P894, DOI 10.1177/1534735418774410
NR 18
TC 5
Z9 5
U1 2
U2 7
PU HINDAWI LTD
PI LONDON
PA ADAM HOUSE, 3RD FLR, 1 FITZROY SQ, LONDON, W1T 5HF, ENGLAND
SN 2314-6133
EI 2314-6141
J9 BIOMED RES INT
JI Biomed Res. Int.
PY 2018
VL 2018
AR 7046927
DI 10.1155/2018/7046927
PG 6
WC Biotechnology & Applied Microbiology; Medicine, Research & Experimental
SC Biotechnology & Applied Microbiology; Research & Experimental Medicine
GA HN6XQ
UT WOS:000460331500001
PM 30643816
OA DOAJ Gold, Green Published
DA 2021-05-03
ER

PT J
AU Mangsbo, SM
   Fletcher, EAK
   van Maren, WWC
   Redeker, A
   Cordfunke, RA
   Dillmann, I
   Dinkelaar, J
   Ouchaou, K
   Codee, JDC
   van der Marel, GA
   Hoogerhout, P
   Melief, CJM
   Ossendorp, F
   Drijfhout, JW
AF Mangsbo, Sara M.
   Fletcher, Erika A. K.
   van Maren, Wendy W. C.
   Redeker, Anke
   Cordfunke, Robert A.
   Dillmann, Inken
   Dinkelaar, Jasper
   Ouchaou, Kahina
   Codee, Jeroen D. C.
   van der Marel, Gijs A.
   Hoogerhout, Peter
   Melief, Cornelis J. M.
   Ossendorp, Ferry
   Drijfhout, Jan W.
TI Linking T cell epitopes to a common linear B cell epitope: A targeting
   and adjuvant strategy to improve T cell responses
SO MOLECULAR IMMUNOLOGY
LA English
DT Article
DE Synthetic long peptides; Tetanus toxoid; Therapeutic vaccination; T
   cells; Immunotherapy
ID OVARIAN-CANCER PATIENTS; FC-GAMMA RECEPTORS; DENDRITIC CELLS; IN-VIVO;
   IMMUNE-RESPONSES; PEPTIDE VACCINE; PHASE-I; ANTIGEN; ANTIBODY; COMPLEXES
AB Immune complexes are potent mediators of cellular immunity and have been extensively studied for their disease mediating properties in humans and for their role in anti-cancer immunity. However, a viable approach to use antibody-complexed antigen as vehicle for specific immunotherapy has not yet reached clinical use. Since virtually all people have endogenous antibodies against tetanus toxoid (TTd), such commonly occurring antibodies are promising candidates to utilize for immune modulation. As an initial proof-of-concept we investigated if anti tetanus IgG could induce potent cross-presentation of a conjugate with SIINFEKL, a MHC class I presented epitope of ovalbumin (OVA), to TTd. This protein conjugate enhanced OVA-specific CD8 + T cell responses when administrated to seropositive mice. Since TTd is poorly defined, we next investigated whether a synthetic peptide peptide conjugate, with a chemically defined linear B cell epitope of tetanus toxin (TTx) origin, could improve cellular immune responses. Herein we identify one linear B cell epitope, here after named MTTE thru a screening of overlapping peptides from the alpha and beta region of TTx, and by assessment of the binding of pooled IgG, or individual human IgG from high-titer TTd vaccinated donors, to these peptides. Subsequently, we developed a chemical protocol to synthesize defined conjugates containing multiple copies of MITE covalently attached to one or more T cell epitopes of choice. To demonstrate the potential of the above approach we showed that immune complexes of anti-MITE antibodies with KM-containing conjugates are able to induce DC and T cell activation using model antigens.
C1 [Mangsbo, Sara M.; Fletcher, Erika A. K.] Uppsala Univ, Dept Pharmaceut Biosci, Sci Life Lab, Uppsala, Sweden.
   [Mangsbo, Sara M.] Immuneed AB, Uppsala, Sweden.
   [van Maren, Wendy W. C.; Redeker, Anke; Cordfunke, Robert A.; Melief, Cornelis J. M.; Ossendorp, Ferry; Drijfhout, Jan W.] Leiden Univ, Dept Immunohematol & Blood Transfus, Med Ctr, Leiden, Netherlands.
   [Dillmann, Inken] Uppsala Univ, Dept Immunol Genet & Pathol, Sci Life Lab, Uppsala, Sweden.
   [Dinkelaar, Jasper; Ouchaou, Kahina; Codee, Jeroen D. C.; van der Marel, Gijs A.] Leiden Univ, Leiden Inst Chem, Dept Bioorgan Synth, Leiden, Netherlands.
   [Hoogerhout, Peter] Inst Translat Vaccinol Intravacc, Bilthoven, Netherlands.
RP Mangsbo, SM (corresponding author), Uppsala Univ, Dept Pharmaceut Biosci, Sci Life Lab, BMC, Box 591, S-75124 Uppsala, Sweden.
EM sara.mangsbo@farmbio.uu.se
RI Redeker, Anke/A-1953-2019; Mangsbo, Sara/E-7733-2010
OI Redeker, Anke/0000-0002-5832-6332; Mangsbo, Sara/0000-0002-1355-2678
FU STW (the Netherlands)Technologiestichting STWNetherlands Government;
   SSMF - Goran Gustafssons stiftelse; BIOX/Vinnova support
FX The authors would like to acknowledge Justyna Leja-Jarblad and Gunilla
   Tornqvist for preparation of antibodies and for in vitro laboratory work
   performed in this paper and Wictor Gustafsson for the schematic drawing
   in Figure 6. The study was supported by STW (the Netherlands) to JWD and
   FO and with a young investigator grant to SM from SSMF, support from
   "Goran Gustafssons stiftelse" along with BIOX/Vinnova support to SM.
CR Abdel-Aal AM, 2014, CHEMBIOCHEM, V15, P1508, DOI 10.1002/cbic.201402077
   Birkholz K, 2010, BLOOD, V116, P2277, DOI 10.1182/blood-2010-02-268425
   Boross P, 2014, J IMMUNOL, V193, P5506, DOI 10.4049/jimmunol.1302012
   Bruhns P, 2012, BLOOD, V119, P5640, DOI 10.1182/blood-2012-01-380121
   Bruhns P, 2009, BLOOD, V113, P3716, DOI 10.1182/blood-2008-09-179754
   Cheong C, 2010, BLOOD, V116, P3828, DOI 10.1182/blood-2010-06-288068
   DiLillo DJ, 2015, CELL, V161, P1035, DOI 10.1016/j.cell.2015.04.016
   Hjelm F, 2006, SCAND J IMMUNOL, V64, P177, DOI 10.1111/j.1365-3083.2006.01818.x
   Kalergis AM, 2002, J EXP MED, V195, P1653, DOI 10.1084/jem.20020338
   Kenter GG, 2009, NEW ENGL J MED, V361, P1838, DOI 10.1056/NEJMoa0810097
   Khan S, 2009, MOL IMMUNOL, V46, P1084, DOI 10.1016/j.molimm.2008.10.006
   Leffers N, 2009, INT J CANCER, V125, P2104, DOI 10.1002/ijc.24597
   Liu TY, 2015, J MED CHEM, V58, P888, DOI 10.1021/jm501514h
   Melief CJM, 2015, J CLIN INVEST, V125, P3401, DOI 10.1172/JCI80009
   Morse MA, 2011, CLIN CANCER RES, V17, P4844, DOI 10.1158/1078-0432.CCR-11-0891
   Ning XH, 2008, ANGEW CHEM INT EDIT, V47, P2253, DOI 10.1002/anie.200705456
   Sabbatini P, 2012, CLIN CANCER RES, V18, P6497, DOI 10.1158/1078-0432.CCR-12-2189
   SANDERSON S, 1994, INT IMMUNOL, V6, P369, DOI 10.1093/intimm/6.3.369
   Schuurhuis DH, 2006, J IMMUNOL, V176, P4573, DOI 10.4049/jimmunol.176.8.4573
   Schuurhuis DH, 2002, J IMMUNOL, V168, P2240, DOI 10.4049/jimmunol.168.5.2240
   Stergiou N, 2017, CHEMMEDCHEM, V12, P1424, DOI 10.1002/cmdc.201700387
   Tacken PJ, 2007, NAT REV IMMUNOL, V7, P790, DOI 10.1038/nri2173
   van Montfoort N, 2012, EUR J IMMUNOL, V42, P598, DOI 10.1002/eji.201141613
   van Montfoort N, 2009, P NATL ACAD SCI USA, V106, P6730, DOI 10.1073/pnas.0900969106
   van Poelgeest MIE, 2013, J TRANSL MED, V11, DOI 10.1186/1479-5876-11-88
   Winzler C, 1997, J EXP MED, V185, P317, DOI 10.1084/jem.185.2.317
   Zom GG, 2016, ONCOTARGET, V7, P67087, DOI 10.18632/oncotarget.11512
   Zom GG, 2014, CANCER IMMUNOL RES, V2, P756, DOI 10.1158/2326-6066.CIR-13-0223
NR 28
TC 6
Z9 6
U1 1
U2 8
PU PERGAMON-ELSEVIER SCIENCE LTD
PI OXFORD
PA THE BOULEVARD, LANGFORD LANE, KIDLINGTON, OXFORD OX5 1GB, ENGLAND
SN 0161-5890
J9 MOL IMMUNOL
JI Mol. Immunol.
PD JAN
PY 2018
VL 93
BP 115
EP 124
DI 10.1016/j.molimm.2017.11.004
PG 10
WC Biochemistry & Molecular Biology; Immunology
SC Biochemistry & Molecular Biology; Immunology
GA FU9MW
UT WOS:000424181000014
PM 29175591
OA Green Published
DA 2021-05-03
ER

PT J
AU Roufas, C
   Chasiotis, D
   Makris, A
   Efstathiades, C
   Dimopoulos, C
   Zaravinos, A
AF Roufas, Constantinos
   Chasiotis, Dimitrios
   Makris, Anestis
   Efstathiades, Christodoulos
   Dimopoulos, Christos
   Zaravinos, Apostolos
TI The Expression and Prognostic Impact of Immune Cytolytic
   Activity-Related Markers in Human Malignancies: A Comprehensive
   Meta-Analysis
SO FRONTIERS IN ONCOLOGY
LA English
DT Article
DE granzyme A; perforin 1; immune cytolytic activity; metastasis; cancer
   immunotherapy; survival rate; tumor-infiltrating lymphocytes;
   tumor-associated neutrophils
ID TUMOR-INFILTRATING LYMPHOCYTES; CD8(+) T-CELLS; BREAST-CANCER;
   MICROENVIRONMENTAL REGULATION; CHECKPOINT BLOCKADE; CLINICAL-RESPONSE;
   PD-L1 EXPRESSION; CTLA-4 BLOCKADE; GENETIC-BASIS; NEUTROPHILS
AB Background: Recently, immune-checkpoint blockade has shown striking clinical results in different cancer patients. However, a significant inter-individual and inter-tumor variability exists among different cancers. The expression of the toxins granzyme A (GZMA) and perforin 1 (PRF1), secreted by effector cytotoxic T cells and natural killer (NK) cells, were recently used as a denominator of the intratumoral immune cytolytic activity (CYT). These levels are significantly elevated upon CD8+ T-cell activation as well as during a productive clinical response against immune-checkpoint blockade therapies. Still, it is not completely understood how different tumors induce and adapt to immune responses.
   Methods: Here, we calculated the CYT across different cancer types and focused on differences between primary and metastatic tumors. Using data from 10,355, primary tumor resection samples and 2,787 normal samples that we extracted from The Cancer Genome Atlas and Genotype-Tissue Expression project databases, we screened the variation of CYT across 32 different cancer types and 28 different normal tissue types. We correlated the cytolytic levels in each cancer type with the corresponding patient group's overall survival, the expression of several immune-checkpoint molecules, as well as with the load of tumor-infiltrating lymphocytes (TILs), and tumor-associated neutrophils (TANs) in these tumors.
   Results: We found diverse levels of CYT across different cancer types, with highest levels in kidney, lung, and cervical cancers, and lowest levels in glioma, adrenocortical carcinoma (ACC), and uveal melanoma. GZMA protein was either lowly expressed or absent in at least half of these tumors; whereas PRF1 protein was not detected in almost any of the different tumor types, analyzing tissue microarrays from 20 different tumor types. CYT was significantly higher in metastatic skin melanoma and correlated significantly to the TIL load. In TCGA-ACC, skin melanoma, and bladder cancer, CYT was associated with an improved patient outcome and high levels of both GZMA and PRF1 synergistically affected patient survival in these cancers. In bladder, breast, colon, esophageal, kidney, ovarian, pancreatic, testicular, and thyroid cancers, high CYT was accompanied by upregulation of at least one immune-checkpoint molecule, indicating that similar to melanoma and prostate cancer, immune responses in cytolytic-high tumors elicit immune suppression in the tumor microenvironment.
   Conclusion: Overall, our data highlight the existence of diverse levels of CYT across different cancer types and suggest that along with the existence of complicated associations among various tumor-infiltrated immune cells, it is capable to promote or inhibit the establishment of a permissive tumor microenvironment, depending on the cancer type. High levels of immunosuppression seem to exist in several tumor
C1 [Roufas, Constantinos; Chasiotis, Dimitrios; Makris, Anestis; Zaravinos, Apostolos] European Univ Cyprus, Sch Sci, Dept Life Sci, Program Biomed Sci, Nicosia, Cyprus.
   [Roufas, Constantinos; Efstathiades, Christodoulos; Dimopoulos, Christos] European Univ Cyprus, Ctr Risk & Decis Sci CERIDES, Dept Comp Sci, Sch Sci, Nicosia, Cyprus.
RP Zaravinos, A (corresponding author), European Univ Cyprus, Sch Sci, Dept Life Sci, Program Biomed Sci, Nicosia, Cyprus.
EM a.zaravinos@euc.ac.cy
RI Zaravinos, Apostolos/B-2528-2019
OI Zaravinos, Apostolos/0000-0003-4625-5562
CR Ahmadzadeh M, 2009, BLOOD, V114, P1537, DOI 10.1182/blood-2008-12-195792
   Ali HR, 2014, ANN ONCOL, V25, P1536, DOI 10.1093/annonc/mdu191
   Amelio I, 2016, CELL DEATH DIFFER, V23, P912, DOI 10.1038/cdd.2016.12
   Balli D, 2017, CLIN CANCER RES, V23, P3129, DOI 10.1158/1078-0432.CCR-16-2128
   Barber DL, 2006, NATURE, V439, P682, DOI 10.1038/nature04444
   Berman David, 2010, Cancer Immun, V10, P11
   Bindea G, 2013, IMMUNITY, V39, P782, DOI 10.1016/j.immuni.2013.10.003
   Brown SD, 2014, GENOME RES, V24, P743, DOI 10.1101/gr.165985.113
   Camacho LH, 2009, J CLIN ONCOL, V27, P1075, DOI 10.1200/JCO.2008.19.2435
   Candido J, 2013, J CLIN IMMUNOL, V33, pS79, DOI 10.1007/s10875-012-9847-0
   Carreno BM, 2015, SCIENCE, V348, P803, DOI 10.1126/science.aaa3828
   Castle JC, 2012, CANCER RES, V72, P1081, DOI 10.1158/0008-5472.CAN-11-3722
   Chan TA, 2015, NEW ENGL J MED, V373, P1984, DOI 10.1056/NEJMc1508163
   Chen PL, 2016, CANCER DISCOV, V6, P827, DOI 10.1158/2159-8290.CD-15-1545
   Chen YP, 2017, THERANOSTICS, V7, P3585, DOI 10.7150/thno.21471
   Coffelt SB, 2016, NAT REV CANCER, V16, P431, DOI 10.1038/nrc.2016.52
   Coussens LM, 2002, NATURE, V420, P860, DOI 10.1038/nature01322
   Diem S, 2018, CANCER IMMUNOL IMMUN, V67, P39, DOI 10.1007/s00262-017-2061-4
   Dong HD, 2002, NAT MED, V8, P793, DOI 10.1038/nm730
   Donskov F, 2013, SEMIN CANCER BIOL, V23, P200, DOI 10.1016/j.semcancer.2013.02.001
   Farkona S, 2016, BMC MED, V14, DOI 10.1186/s12916-016-0623-5
   Finisguerra V, 2015, NATURE, V522, P349, DOI 10.1038/nature14407
   Fourcade J, 2009, J IMMUNOL, V182, P5240, DOI 10.4049/jimmunol.0803245
   Galluzzi L, 2014, ONCOTARGET, V5, P12472, DOI 10.18632/oncotarget.2998
   Gandini S, 2016, CRIT REV ONCOL HEMAT, V100, P88, DOI 10.1016/j.critrevonc.2016.02.001
   Garg AD, 2017, ONCOIMMUNOLOGY, V6, DOI 10.1080/2162402X.2017.1295903
   Garg AD, 2017, CELL DEATH DIFFER, V24, P832, DOI 10.1038/cdd.2017.15
   Garg AD, 2016, ONCOIMMUNOLOGY, V5, DOI 10.1080/2162402X.2015.1069938
   Granot Z, 2015, MEDIAT INFLAMM, V2015, DOI 10.1155/2015/701067
   Granot Z, 2011, CANCER CELL, V20, P300, DOI 10.1016/j.ccr.2011.08.012
   Grivennikov SI, 2010, CELL, V140, P883, DOI 10.1016/j.cell.2010.01.025
   Gu-Trantien C, 2013, J CLIN INVEST, V123, P2873, DOI 10.1172/JCI67428
   Gubin MM, 2014, NATURE, V515, P577, DOI 10.1038/nature13988
   Hamanishi J, 2007, P NATL ACAD SCI USA, V104, P3360, DOI 10.1073/pnas.0611533104
   Hendry S, 2017, ADV ANAT PATHOL, V24, P235, DOI 10.1097/PAP.0000000000000162
   Herbst RS, 2014, NATURE, V515, P563, DOI 10.1038/nature14011
   Hinrichs CS, 2014, IMMUNOL REV, V257, P56, DOI 10.1111/imr.12132
   Ishihara Y, 1998, IN VIVO, V12, P175
   Jacquelot N, 2017, NAT COMMUN, V8, DOI 10.1038/s41467-017-00608-2
   Jensen HK, 2009, J CLIN ONCOL, V27, P4709, DOI 10.1200/JCO.2008.18.9498
   Ji RR, 2012, CANCER IMMUNOL IMMUN, V61, P1019, DOI 10.1007/s00262-011-1172-6
   Johnson BJ, 2003, P NATL ACAD SCI USA, V100, P2657, DOI 10.1073/pnas.0538056100
   Johnstone RW, 2008, NAT REV CANCER, V8, P782, DOI 10.1038/nrc2465
   Joyce JA, 2015, SCIENCE, V348, P74, DOI 10.1126/science.aaa6204
   Joyce JA, 2009, NAT REV CANCER, V9, P239, DOI 10.1038/nrc2618
   Kaushansky K, 2010, WILLIAMS HEMATOLOGY
   Kawai O, 2008, CANCER-AM CANCER SOC, V113, P1387, DOI 10.1002/cncr.23712
   Kerkar SP, 2012, CANCER RES, V72, P3125, DOI 10.1158/0008-5472.CAN-11-4094
   Kim J, 2016, MEDIAT INFLAMM, V2016, DOI 10.1155/2016/6058147
   Kreiter S, 2015, NATURE, V520, P692, DOI 10.1038/nature14426
   Kyi C, 2014, FEBS LETT, V588, P368, DOI 10.1016/j.febslet.2013.10.015
   Li YJ, 2016, INT J MOL SCI, V17, DOI 10.3390/ijms17111865
   Liang W, 2016, CANCER IMMUNOL RES, V4, P83, DOI 10.1158/2326-6066.CIR-15-0313
   Loi S, 2013, J CLIN ONCOL, V31, P860, DOI 10.1200/JCO.2011.41.0902
   Lopez-Lago MA, 2013, ONCOGENE, V32, P1752, DOI 10.1038/onc.2012.201
   Mantovani A, 2008, NATURE, V454, P436, DOI 10.1038/nature07205
   McGranahan N, 2016, SCIENCE, V351, P1463, DOI 10.1126/science.aaf1490
   Miller DM, 2014, SEMIN CUTAN MED SURG, V33, P60
   Mishalian I, 2013, CANCER IMMUNOL IMMUN, V62, P1745, DOI 10.1007/s00262-013-1476-9
   Mumprecht S, 2009, BLOOD, V114, P1528, DOI 10.1182/blood-2008-09-179697
   Nozawa H, 2006, P NATL ACAD SCI USA, V103, P12493, DOI 10.1073/pnas.0601807103
   Ohigashi Y, 2005, CLIN CANCER RES, V11, P2947, DOI 10.1158/1078-0432.CCR-04-1469
   Ott PA, 2017, J IMMUNOTHER CANCER, V5, DOI 10.1186/s40425-017-0218-5
   Pages F, 2005, NEW ENGL J MED, V353, P2654, DOI 10.1056/NEJMoa051424
   Pages F, 2009, J CLIN ONCOL, V27, P5944, DOI 10.1200/JCO.2008.19.6147
   Pardoll DM, 2012, NAT REV CANCER, V12, P252, DOI 10.1038/nrc3239
   PETERS PJ, 1991, J EXP MED, V173, P1099, DOI 10.1084/jem.173.5.1099
   Postow MA, 2015, J CLIN ONCOL, V33, P1974, DOI 10.1200/JCO.2014.59.4358
   Qian F, 2009, CANCER RES, V69, P5498, DOI 10.1158/0008-5472.CAN-08-2106
   Quail DF, 2013, NAT MED, V19, P1423, DOI 10.1038/nm.3394
   Reisser D, 2002, J ENZYM INHIB MED CH, V17, P267, DOI 10.1080/1475636021000006252
   Riaz N, 2017, CELL, V171, P934, DOI 10.1016/j.cell.2017.09.028
   Riaz N, 2016, INT IMMUNOL, V28, P411, DOI 10.1093/intimm/dxw019
   Ribas A, 2007, ONCOLOGIST, V12, P873, DOI 10.1634/theoncologist.12-7-873
   Ribas A, 2013, J CLIN ONCOL, V31, P616, DOI 10.1200/JCO.2012.44.6112
   Ribas Antoni, 2007, Update Cancer Ther, V2, P133, DOI 10.1016/j.uct.2007.09.001
   Rodriguez PC, 2008, IMMUNOL REV, V222, P180, DOI 10.1111/j.1600-065X.2008.00608.x
   Rooney MS, 2015, CELL, V160, P48, DOI 10.1016/j.cell.2014.12.033
   Rutledge WC, 2013, CLIN CANCER RES, V19, P4951, DOI 10.1158/1078-0432.CCR-13-0551
   Salgado R, 2015, ANN ONCOL, V26, P259, DOI 10.1093/annonc/mdu450
   Sato E, 2005, P NATL ACAD SCI USA, V102, P18538, DOI 10.1073/pnas.0509182102
   Savas P, 2016, NAT REV CLIN ONCOL, V13, P228, DOI 10.1038/nrclinonc.2015.215
   Schumacher K, 2001, CANCER RES, V61, P3932
   Schumacher TN, 2015, SCIENCE, V348, P69, DOI 10.1126/science.aaa4971
   Shaul ME, 2017, J LEUKOCYTE BIOL, V102, P343, DOI 10.1189/jlb.5MR1216-508R
   Shen MX, 2014, PLOS ONE, V9, DOI 10.1371/journal.pone.0098259
   Shigehisa Kitano AI, 2015, J CLIN CELL IMMUNOLO, V06, P1, DOI [10.4172/2155-9899.1000322, DOI 10.4172/2155-9899.1000322]
   Sionov RV, 2015, CANCER MICROENVIRON, V8, P125, DOI 10.1007/s12307-014-0147-5
   Snyder A, 2014, NEW ENGL J MED, V371, P2189, DOI 10.1056/NEJMoa1406498
   Song MA, 2013, PLOS ONE, V8, DOI 10.1371/journal.pone.0055761
   Spranger S, 2013, SCI TRANSL MED, V5, DOI 10.1126/scitranslmed.3006504
   Strome SE, 2003, CANCER RES, V63, P6501
   SUDA T, 1993, CELL, V75, P1169, DOI 10.1016/0092-8674(93)90326-L
   Swart M, 2016, FRONT ONCOL, V6, DOI 10.3389/fonc.2016.00233
   Swierczak A, 2015, CANCER METAST REV, V34, P735, DOI 10.1007/s10555-015-9594-9
   Tabaries S, 2015, BREAST CANCER RES, V17, DOI 10.1186/s13058-015-0558-3
   Tazzyman S, 2013, SEMIN CANCER BIOL, V23, P149, DOI 10.1016/j.semcancer.2013.02.003
   Thul PJ, 2017, SCIENCE, V356, DOI 10.1126/science.aal3321
   Topalian SL, 2015, CANCER CELL, V27, P450, DOI 10.1016/j.ccell.2015.03.001
   Topalian SL, 2012, NEW ENGL J MED, V366, P2443, DOI 10.1056/NEJMoa1200690
   Tran E, 2014, SCIENCE, V344, P641, DOI 10.1126/science.1251102
   Trapani JA, 2002, NAT REV IMMUNOL, V2, P735, DOI 10.1038/nri911
   Treffers LW, 2016, IMMUNOL REV, V273, P312, DOI 10.1111/imr.12444
   Trellakis S, 2011, INT J CANCER, V129, P2183, DOI 10.1002/ijc.25892
   TSUYUGUCHI I, 1987, JPN J CLIN ONCOL, V17, P13
   Tuaillon E, 2009, J IMMUNOL, V182, P7155, DOI 10.4049/jimmunol.0803107
   Tumeh PC, 2014, NATURE, V515, P568, DOI 10.1038/nature13954
   Uhlen M, 2005, MOL CELL PROTEOMICS, V4, P1920, DOI 10.1074/mcp.M500279-MCP200
   Uhlen M, 2017, SCIENCE, V357, P660, DOI 10.1126/science.aan2507
   Uhlen M, 2015, SCIENCE, V347, DOI 10.1126/science.1260419
   UNDERWOOD JCE, 1974, BRIT J CANCER, V30, P538, DOI 10.1038/bjc.1974.233
   Verdegaal EME, 2016, NATURE, V536, P91, DOI 10.1038/nature18945
   Vonderheide RH, 2017, CLIN CANCER RES, V23, P2640, DOI 10.1158/1078-0432.CCR-16-2569
   Wang DZ, 2015, CARCINOGENESIS, V36, P1085, DOI 10.1093/carcin/bgv123
   Wang X, 2016, ONCOTARGETS THER, V9, P5023, DOI 10.2147/OTT.S105862
   Wculek SK, 2015, NATURE, V528, P413, DOI 10.1038/nature16140
   Wislez M, 2003, CANCER RES, V63, P1405
   Yamaguchi R, 2012, HUM PATHOL, V43, P1688, DOI 10.1016/j.humpath.2011.12.013
   Yang JC, 2007, J IMMUNOTHER, V30, P825, DOI 10.1097/CJI.0b013e318156e47e
   Yi Q, 2009, CANCER J, V15, P502, DOI 10.1097/PPO.0b013e3181c51f0d
   Zou WP, 2016, SCI TRANSL MED, V8, DOI 10.1126/scitranslmed.aad7118
NR 121
TC 31
Z9 32
U1 1
U2 12
PU FRONTIERS MEDIA SA
PI LAUSANNE
PA AVENUE DU TRIBUNAL FEDERAL 34, LAUSANNE, CH-1015, SWITZERLAND
SN 2234-943X
J9 FRONT ONCOL
JI Front. Oncol.
PD FEB 21
PY 2018
VL 8
AR 27
DI 10.3389/fonc.2018.00027
PG 18
WC Oncology
SC Oncology
GA FW8WL
UT WOS:000425617600001
PM 29515971
OA DOAJ Gold, Green Published
DA 2021-05-03
ER

PT J
AU Wei, ML
   Liu, XJ
   Cao, CY
   Yang, JL
   Lv, YF
   Huang, JJ
   Wang, YL
   Qin, Y
AF Wei, Mulan
   Liu, Xujie
   Cao, Chunyu
   Yang, Jianlin
   Lv, Yafeng
   Huang, Jiaojiao
   Wang, Yanlin
   Qin, Ye
TI An engineered PD-1-based and MMP-2/9-oriented fusion protein exerts
   potent antitumor effects against melanoma
SO BMB REPORTS
LA English
DT Article
DE Antitumor efficacy; Melanoma; MMP-2/9; PD-1/PD-L1; Targeting protein
ID MATRIX-METALLOPROTEINASE INHIBITORS; PD-L1 EXPRESSION; PROGRAMMED
   DEATH-1; CANCER-THERAPY; OVARIAN-CANCER; ANTIBODY; IPILIMUMAB;
   NIVOLUMAB; CHEMOTHERAPY; EFFICACY
AB Recent studies showed that the PD-1/PD-L1 checkpoint blockade is a dramatic therapy for melanoma by enhancing antitumor immune activity. Currently, major strategies for the PD-1/PD-L1 blockade have mainly focused on the use of antibodies and compounds. Seeking an alternative approach, others employ endogenous proteins as blocking agents. The extracellular domain of PD-1 (ePD1) includes the binding site with PD-L1. Accordingly, we constructed a PD-1-based recombinantly tailored fusion protein (dFv-ePD1) that consists of bivalent variable fragments (dFv) of an MMP-2/9-targeted antibody and ePD1. The melanoma-binding intensity and antitumor activity were also investigated. We found the intense and selective binding capability of the protein dFv-ePD1 to human melanoma specimens was confirmed by a tissue microarray. In addition, dFv-ePD1 significantly suppressed the migration and invasion of mouse melanoma B16-F1 cells, and displayed cytotoxicity to cancer cells in vitro. Notably, dFv-ePD1 significantly inhibited the growth of mouse melanoma B16-F1 tumor cells in mice and in vivo fluorescence imaging showed that dFv-ePD was gradually accumulated into the B16-F1 tumor. Also the B16-F1 tumor fluorescence intensity at the tumor site was stronger than that of dFv. This study indicates that the recombinant protein dFv-ePD1 has an intensive melanoma-binding capability and exerts potent therapeutic efficacy against melanoma. The novel format of the PD-L1-blocked agent may play an active role in antitumor immunotherapy.
C1 [Wei, Mulan; Cao, Chunyu; Yang, Jianlin; Lv, Yafeng; Huang, Jiaojiao; Wang, Yanlin; Qin, Ye] Three Gorges Univ, Coll Med, Hubei Key Lab Tumor Microenvironm & Immunotherapy, Yichang 443000, Hubei, Peoples R China.
   [Liu, Xujie] Chinese Acad Med Sci, Inst Med Biotechnol, Beijing 100050, Peoples R China.
   [Liu, Xujie] Peking Union Med Coll, Beijing 100050, Peoples R China.
   [Wei, Mulan] Yiling Hosp Yichang, Dept Pathol, Yichang 443100, Hubei, Peoples R China.
RP Qin, Y (corresponding author), Three Gorges Univ, Coll Med, Hubei Key Lab Tumor Microenvironm & Immunotherapy, Yichang 443000, Hubei, Peoples R China.
EM ycqinye@163.com
FU National Natural Science Foundation of ChinaNational Natural Science
   Foundation of China (NSFC) [81502366, 81772833]
FX We appreciate Prof. Yongsu Zhen from Chinese Academy of Medical Sciences
   and Peking Union Medical College who provided the plasmid
   pET30a(+)/dFv-LDP. This work was supported by the grants from National
   Natural Science Foundation of China (81502366) for Ye Qin and National
   Natural Science Foundation of China (81772833) for Chunyu Cao.
CR Almozyan S, 2017, INT J CANCER, V141, P1402, DOI 10.1002/ijc.30834
   Audrito V, 2017, ONCOTARGET, V8, P15894, DOI 10.18632/oncotarget.15213
   Beckman RA, 2007, CANCER-AM CANCER SOC, V109, P170, DOI 10.1002/cncr.22402
   Brody R, 2017, LUNG CANCER, V112, P200, DOI 10.1016/j.lungcan.2017.08.005
   Chemnitz JM, 2004, J IMMUNOL, V173, P945, DOI 10.4049/jimmunol.173.2.945
   Cho D.C, 2013, ASCO M, V31, P4505, DOI DOI 10.1200/JC0.2013.31.15_
   Clark CA, 2016, CANCER RES, V76, P6964, DOI 10.1158/0008-5472.CAN-16-0258
   Egeblad M, 2002, NAT REV CANCER, V2, P161, DOI 10.1038/nrc745
   Godefroy E, 2011, CANCER CELL, V19, P333, DOI 10.1016/j.ccr.2011.01.037
   Herbst RS, 2014, NATURE, V515, P563, DOI 10.1038/nature14011
   Hidalgo M, 2001, JNCI-J NATL CANCER I, V93, P178, DOI 10.1093/jnci/93.3.178
   Holliger P, 2005, NAT BIOTECHNOL, V23, P1126, DOI 10.1038/nbt1142
   Howitt BE, 2017, ONCOIMMUNOLOGY, V6, DOI 10.1080/2162402X.2016.1277308
   John Anitha, 2001, Pathology and Oncology Research, V7, P14
   Karam A, 2012, ANTI-CANCER AGENT ME, V12, P764, DOI 10.2174/187152012802650174
   Kaunitz GJ, 2017, LAB INVEST, V97, P1063, DOI 10.1038/labinvest.2017.64
   Keir ME, 2008, ANNU REV IMMUNOL, V26, P677, DOI 10.1146/annurev.immunol.26.021607.090331
   Kessenbrock K, 2010, CELL, V141, P52, DOI 10.1016/j.cell.2010.03.015
   Kleffel S, 2015, CELL, V162, P1242, DOI 10.1016/j.cell.2015.08.052
   Li L, 2005, WORLD J GASTROENTERO, V11, P4478, DOI 10.3748/wjg.v11.i29.4478
   Liu XJ, 2017, INT J NANOMED, V12, P5255, DOI 10.2147/IJN.S139507
   Liu Z, 2010, BMC CANCER, V10, DOI 10.1186/1471-2407-10-270
   Masugi Y, 2017, GUT, V66, P1463, DOI 10.1136/gutjnl-2016-311421
   Mittendorf EA, 2014, CANCER IMMUNOL RES, V2, P361, DOI 10.1158/2326-6066.CIR-13-0127
   Obeid JM, 2016, ONCOIMMUNOLOGY, V5, DOI 10.1080/2162402X.2016.1235107
   Ostrand-Rosenberg S, 2014, J IMMUNOL, V193, P3835, DOI 10.4049/jimmunol.1401572
   Pellikainen JM, 2004, CLIN CANCER RES, V10, P7621, DOI 10.1158/1078-0432.CCR-04-1061
   Postow MA, 2015, NEW ENGL J MED, V372, P2006, DOI 10.1056/NEJMoa1414428
   Qin Y, 2014, ONCOL REP, V32, P121, DOI 10.3892/or.2014.3169
   Ribas A, 2015, LANCET ONCOL, V16, P908, DOI 10.1016/S1470-2045(15)00083-2
   Ribas A, 2014, CLIN CANCER RES, V20, P4982, DOI 10.1158/1078-0432.CCR-14-0933
   Roy R, 2009, J CLIN ONCOL, V27, P5287, DOI 10.1200/JCO.2009.23.5556
   Simon S, 2018, ONCOIMMUNOLOGY, V7, DOI 10.1080/2162402X.2017.1364828
   Topalian SL, 2012, NEW ENGL J MED, V366, P2443, DOI 10.1056/NEJMoa1200690
   van de Ven R, 2017, ERJ OPEN RES, V3, P1
   Vanella V, 2018, ONCOIMMUNOLOGY, V7, DOI 10.1080/2162402X.2017.1365209
   Wang Feng-qiang, 2003, Yaoxue Xuebao, V38, P515
   Weber JS, 2015, LANCET ONCOL, V16, P375, DOI 10.1016/S1470-2045(15)70076-8
   Wolchok JD, 2013, NEW ENGL J MED, V369, P122, DOI 10.1056/NEJMoa1302369
   Zhong GS, 2010, CANCER LETT, V295, P124, DOI 10.1016/j.canlet.2010.02.020
   Zhou JF, 2017, THERANOSTICS, V7, P1447, DOI 10.7150/thno.17451
   Zucker S, 2000, ONCOGENE, V19, P6642, DOI 10.1038/sj.onc.1204097
NR 42
TC 1
Z9 1
U1 0
U2 0
PU KOREAN SOCIETY BIOCHEMISTRY & MOLECULAR BIOLOGY
PI SEOUL
PA KOREA SCIENCE & TECHNOLOGY CENTER, # 801,  635-4 , YEOKSAM-DONG,
   KANGNAM-KU, SEOUL, 135-703, SOUTH KOREA
SN 1976-6696
EI 1976-670X
J9 BMB REP
JI BMB Rep.
PY 2018
VL 51
IS 11
BP 572
EP 577
DI 10.5483/BMBRep.2018.51.11.076
PG 6
WC Biochemistry & Molecular Biology
SC Biochemistry & Molecular Biology
GA HC9TL
UT WOS:000452149700006
PM 30021673
OA DOAJ Gold, Green Published
DA 2021-05-03
ER

PT J
AU Anderson, K
   Eskander, RN
AF Anderson, Kristen
   Eskander, Ramez N.
TI Immune Checkpoint Inhibition in the Treatment of Gynecologic Cancer
SO CURRENT OBSTETRICS AND GYNECOLOGY REPORTS
LA English
DT Article
DE Immunotherapy; Check point inhibition; Gynecologic cancer; Ovarian
   cancer; Endometrial cancer; Cervical cancer
ID NEOADJUVANT CHEMOTHERAPY; ENDOMETRIAL CANCER; OVARIAN-CANCER; PD-1;
   RECURRENT; BLOCKADE; IMMUNOTHERAPY; BEVACIZUMAB; LYMPHOCYTES; STATISTICS
AB Purpose of Review The purpose of this review is to update readers on recent advancements in the use of immune checkpoint inhibitors for the treatment of ovarian, uterine, and cervical cancers.
   Recent Findings Immunotherapy has emerged as a novel therapeutic paradigm in the treatment of gynecologic malignancies. Currently, immune checkpoint inhibitors are approved for use across five solid malignancies, with recent approval of pembrolizumab in patients with MMR-deficient, recurrent, solid tumors in a disease site agnostic fashion. Phase 3 clinical trials are being conducted in the gynecologic cancer arena to determine if checkpoint inhibition will improve oncologic outcomes. Positive signals have been identified in ovarian cancer cohorts, both as single agents and in combination with other agents. It is anticipated that immunotherapy will be effective inMMR-deficient endometrial cancers, and trials are in development to explore these agents in the front line. Furthermore, the HPV-driven biology of cervical cancer suggests that immune checkpoint inhibition may lead to clinical benefit.
   Summary Immune checkpoint inhibitors represent a dynamic and exciting opportunity for patients with limited therapeutic options. We eagerly await the results of ongoing phase 3 clinical trials that will inform practice patterns. In addition, emphasizing translational end-points informing patient selection and response is critical.
C1 [Anderson, Kristen; Eskander, Ramez N.] Univ Calif San Diego, Div Gynecol Oncol, Dept Reprod Med, Moores Canc Ctr, La Jolla, CA 92093 USA.
RP Eskander, RN (corresponding author), Univ Calif San Diego, Div Gynecol Oncol, Dept Reprod Med, Moores Canc Ctr, La Jolla, CA 92093 USA.
EM reskander@ucsd.edu
FU GenentechRoche HoldingGenentech; AZ Oncology; CLOVIS
FX The authors declare no conflicts of interest as they relate to the
   content of this manuscript. Ramez N. Eskander declares compensation for
   speaking on behalf of Genentech, AZ Oncology, and CLOVIS.
CR Alvarez EA, 2013, GYNECOL ONCOL, V129, P22, DOI 10.1016/j.ygyno.2012.12.022
   AMBROS RA, 1992, CANCER, V69, P1424, DOI 10.1002/1097-0142(19920315)69:6<1424::AID-CNCR2820690620>3.0.CO;2-5
   Chikuma S, 2017, CANCER SCI, V108, P574, DOI 10.1111/cas.13194
   Eskander RN, 2015, CLIN THER, V37, P20, DOI 10.1016/j.clinthera.2014.11.010
   Frenel J-S, 2016, ASCO
   Goodfellow PJ, 2015, J CLIN ONCOL, V33, P4301, DOI 10.1200/JCO.2015.63.9518
   Hamanishi J, 2015, J CLIN ONCOL, V33, P4015, DOI 10.1200/JCO.2015.62.3397
   Heery CR, 2017, LANCET ONCOL, V18, P587, DOI 10.1016/S1470-2045(17)30239-5
   Hirano F, 2005, CANCER RES, V65, P1089
   Howitt BE, 2015, JAMA ONCOL, V1, P1319, DOI 10.1001/jamaoncol.2015.2151
   Jochems C, 2016, ONCOTARGET, V7, P37762, DOI 10.18632/oncotarget.9326
   Kim K, 2014, PNAS, V111, P1
   Kondratiev S, 2004, CLIN CANCER RES, V10, P4450, DOI 10.1158/1078-0432.CCR-0732-3
   Le DT, 2015, NEW ENGL J MED, V372, P2509, DOI 10.1056/NEJMoa1500596
   Leach DR, 1996, SCIENCE, V271, P1734, DOI 10.1126/science.271.5256.1734
   Lee J, 2017, SAFETY CLIN ACTIVITY
   Li J, 2017, ONCOTARGET, V8, P15621, DOI 10.18632/oncotarget.14919
   Lin, 2017 ASCO ANN M 2017
   Longoria TC, 2015, GYNECOL ONCOL RES PR, V11
   Ma D, 1991, J Tongji Med Univ, V11, P235
   Makker V, 2015, GYNECOL ONCOL, V138, P24, DOI 10.1016/j.ygyno.2015.04.006
   Makrigiannakis A, 2003, CANCER, P203
   McMeekin DS, 2016, J CLIN ONCOL, V34, P3062, DOI 10.1200/JCO.2016.67.8722
   Melamed A, 2016, GYNECOL ONCOL, V143, P236, DOI 10.1016/j.ygyno.2016.09.002
   Naidoo J, 2015, ANN ONCOL, V26, P2375, DOI 10.1093/annonc/mdv383
   Ott PA, 2017, J CLIN ONCOL
   Parry RV, 2005, MOL CELL BIOL, V25, P9543, DOI 10.1128/MCB.25.21.9543-9553.2005
   Powell MA, 2014, GYNECOL ONCOL, V135, P38, DOI 10.1016/j.ygyno.2014.07.083
   Pujade-Lauraine E, 2014, J CLIN ONCOL, V32, P1302, DOI 10.1200/JCO.2013.51.4489
   Pujade-Lourraine E, 2016, J CLIN ONCOL, V34, DOI 10.1200/JCO.2016.34.15_suppl.TPS5600
   Roszik J, 2017, J CLIN ONCOL
   Schellens Jan H.M., 2017, J CLIN ONCOL
   Siegel RL, 2017, CA-CANCER J CLIN, V67, P7, DOI 10.3322/caac.21387
   Siegel RL, 2016, CA-CANCER J CLIN, V66, P7, DOI 10.3322/caac.21332
   Sundarapandiyan K, 2012, AACR
   Tap WD, 2015, NEW ENGL J MED, V373, P428, DOI 10.1056/NEJMoa1411366
   Tewari KS, 2014, NEW ENGL J MED, V370, P734, DOI 10.1056/NEJMoa1309748
   Vergote I, 2010, NEW ENGL J MED, V363, P943, DOI 10.1056/NEJMoa0908806
   Weber JS, 2015, J CLIN ONCOL, V33, P2092, DOI 10.1200/JCO.2014.60.0379
   Yim Eun-Kyoung, 2005, Cancer Res Treat, V37, P319, DOI 10.4143/crt.2005.37.6.319
   Zamarin D, 2015, PHARMACOL THERAPEUT, V150, P23, DOI 10.1016/j.pharmthera.2015.01.003
   Zitvogel L, 2011, NAT REV CLIN ONCOL, V8, P151, DOI 10.1038/nrclinonc.2010.223
NR 42
TC 1
Z9 1
U1 0
U2 6
PU SPRINGER
PI NEW YORK
PA 233 SPRING ST, NEW YORK, NY 10013 USA
SN 2161-3303
J9 CURR OBSTET GYNECOL
JI CURR. OBSTET. GYNECOL. REP.
PD MAR
PY 2018
VL 7
IS 1
BP 6
EP 19
DI 10.1007/s13669-018-0231-9
PG 14
WC Obstetrics & Gynecology
SC Obstetrics & Gynecology
GA FZ5BE
UT WOS:000427605600002
DA 2021-05-03
ER

PT J
AU Nham, T
   Poznanski, SM
   Fan, IY
   Shenouda, MM
   Chew, MV
   Lee, AJ
   Vahedi, F
   Karimi, Y
   Butcher, M
   Lee, DA
   Hirte, H
   Ashkar, AA
AF Nham, Tina
   Poznanski, Sophie M.
   Fan, Isabella Y.
   Shenouda, Mira M.
   Chew, Marianne V.
   Lee, Amanda J.
   Vahedi, Fatemeh
   Karimi, Yalda
   Butcher, Martin
   Lee, Dean A.
   Hirte, Hal
   Ashkar, Ali A.
TI Ex vivo-expanded NK cells from blood and ascites of ovarian cancer
   patients are cytotoxic against autologous primary ovarian cancer cells
SO CANCER IMMUNOLOGY IMMUNOTHERAPY
LA English
DT Article
DE Ovarian cancer; Natural killer cell cancer immunotherapy; Ex vivo NK
   cell expansion; Ascites; Autologous natural killer cells
ID NATURAL-KILLER-CELLS; PROGNOSTIC-SIGNIFICANCE; TUMOR; PACLITAXEL;
   CISPLATIN; THERAPY; SUBSET; TRIAL; STAGE
AB Ovarian cancer (OC) is the leading cause of gynecological cancer-related death in North America. Most ovarian cancer patients (OCPs) experience disease recurrence after first-line surgery and chemotherapy; thus, there is a need for novel second-line treatments to improve the prognosis of OC. Although peripheral blood-derived NK cells are known for their ability to spontaneously lyse tumour cells without prior sensitization, ascites-derived NK cells (ascites-NK cells) isolated from OCPs exhibit inhibitory phenotypes, impaired cytotoxicity and may play a pro-tumourigenic role in cancer progression. Therefore, it is of interest to improve the cytotoxic effector function of impaired OCP ascites-NK cells at the tumour environment. We investigated the efficacy of using an artificial APC-based ex vivo expansion technique to generate cytotoxic, expanded NK cells from previously impaired OCP ascites-NK cells, for use in an autologous model of NK cell immunotherapy. We are the first to obtain a log-scale expansion of OCP ascites-NK cells that upregulate the surface expression of activating receptors NKG2D, NKp30, NKp44, produce robust amounts of anti-tumour cytokines in the presence of OC cells and mediate direct tumour cytotoxicity against ascites-derived, primary OC cells obtained from autologous patients. Our findings demonstrate that it is possible to generate cytotoxic OCP ascites-NK cells from previously impaired OCP ascites-NK cells, which presents a promising immunotherapeutic target for the second-line treatment of OC. Future work should focus on evaluating the in vivo efficacy of autologous NK cell immunotherapy through the intraperitoneal delivery of NK cell expansion factors to a preclinical xenograft mouse model of human OC.
C1 [Nham, Tina; Poznanski, Sophie M.; Fan, Isabella Y.; Shenouda, Mira M.; Chew, Marianne V.; Lee, Amanda J.; Vahedi, Fatemeh; Karimi, Yalda; Ashkar, Ali A.] McMaster Univ, McMaster Immunol Res Ctr, Dept Pathol & Mol Med, Michael DeGroote Ctr Learning & Discovery, Rm 4015,1280 Main St West, Hamilton, ON L8S 4K1, Canada.
   [Butcher, Martin] McMaster Univ, Juravinski Canc Ctr, Hamilton, ON, Canada.
   [Lee, Dean A.] Ohio State Univ, Nationwide Childrens Hosp, Res Inst, Columbus, OH 43210 USA.
   [Hirte, Hal] Juravinski Canc Ctr, Div Med Oncol, Dept Oncol, Hamilton, ON, Canada.
RP Ashkar, AA (corresponding author), McMaster Univ, McMaster Immunol Res Ctr, Dept Pathol & Mol Med, Michael DeGroote Ctr Learning & Discovery, Rm 4015,1280 Main St West, Hamilton, ON L8S 4K1, Canada.
EM ashkara@mcmaster.ca
FU Juravinski Hospital and Cancer Centre Foundation; Canadian Breast Cancer
   FoundationCanadian Cancer Society (CCS); Canadian Institutes of Health
   Research Tier 1 Canada Research Chair
FX Funding for this research was supported by grants from the Juravinski
   Hospital and Cancer Centre Foundation, the Canadian Breast Cancer
   Foundation and the Canadian Institutes of Health Research Tier 1 Canada
   Research Chair awarded to Dr. Ali A. Ashkar.
CR Ahmed N, 2013, FRONT ONCOL, V3, DOI 10.3389/fonc.2013.00256
   Armstrong DK, 2006, NEW ENGL J MED, V354, P34, DOI 10.1056/NEJMoa052985
   Ayantunde AA, 2007, ANN ONCOL, V18, P945, DOI 10.1093/annonc/mdl499
   Belisle JA, 2007, IMMUNOLOGY, V122, P418, DOI 10.1111/j.1365-2567.2007.02660.x
   Beziat V, 2011, J IMMUNOL, V186, P6753, DOI 10.4049/jimmunol.1100330
   Bruno A, 2014, JNCI-J NATL CANCER I, V106, DOI 10.1093/jnci/dju200
   Carlsten M, 2009, J IMMUNOL, V183, P4921, DOI 10.4049/jimmunol.0901226
   Cheng M, 2013, CELL MOL IMMUNOL, V10, P230, DOI 10.1038/cmi.2013.10
   Clausen J, 2003, IMMUNOBIOLOGY, V207, P85, DOI 10.1078/0171-2985-00219
   Coca S, 1997, CANCER-AM CANCER SOC, V79, P2320, DOI 10.1002/(SICI)1097-0142(19970615)79:12<2320::AID-CNCR5>3.0.CO;2-P
   Denman CJ, 2012, PLOS ONE, V7, DOI 10.1371/journal.pone.0030264
   Dong HP, 2006, AM J CLIN PATHOL, V125, P451, DOI 10.1309/15B66DQMFYYM78CJ
   Geller MA, 2013, CYTOTHERAPY, V15, P1297, DOI 10.1016/j.jcyt.2013.05.022
   Geller MA, 2011, CYTOTHERAPY, V13, P98, DOI 10.3109/14653249.2010.515582
   Grisham RN, 2011, IMMUNOTHERAPY-UK, V3, P153, DOI 10.2217/IMT.10.100
   Gubbels JAA, 2010, MOL CANCER, V9, DOI 10.1186/1476-4598-9-11
   Hermanson DL, 2016, STEM CELLS, V34, P93, DOI 10.1002/stem.2230
   Ishigami S, 2000, CANCER, V88, P577, DOI 10.1002/(SICI)1097-0142(20000201)88:3<577::AID-CNCR13>3.0.CO;2-V
   Kipps E, 2013, NAT REV CANCER, V13, P273, DOI 10.1038/nrc3432
   Konstantinopoulos PA, 2013, FRONT ONCOL, V3, DOI 10.3389/fonc.2013.00296
   Kulbe H, 2012, CANCER RES, V72, P66, DOI 10.1158/0008-5472.CAN-11-2178
   Lai P, 1997, BIOCHEM SOC T, V25, pS218, DOI 10.1042/bst025218s
   Le Bouteiller P, 2006, NAT MED, V12, P991, DOI 10.1038/nm0906-991
   Lee DA, 2011, J VIS EXP
   Lukesova S, 2015, WSPOLCZESNA ONKOL, V19, P290, DOI 10.5114/wo.2015.54388
   Lutgendorf SK, 2005, J CLIN ONCOL, V23, P7105, DOI 10.1200/JCO.2005.10.015
   Markman M, 2004, J CLIN ONCOL, V22, P3120, DOI 10.1200/JCO.2004.05.195
   Noonan DM, 2008, CANCER METAST REV, V27, P31, DOI 10.1007/s10555-007-9108-5
   Oyer JL, 2015, BIOL BLOOD MARROW TR, V21, P632, DOI 10.1016/j.bbmt.2014.12.037
   Ozols RF, 2003, J CLIN ONCOL, V21, P3194, DOI 10.1200/JCO.2003.02.153
   Pesce S, 2017, J ALLERGY CLIN IMMUN, V139, P335, DOI 10.1016/j.jaci.2016.04.025
   Pesce S, 2015, ONCOIMMUNOLOGY, V4, DOI 10.1080/2162402X.2014.1001224
   Rezvani K, 2015, FRONT IMMUNOL, V6, DOI 10.3389/fimmu.2015.00578
   ROSENBERG SA, 1985, NEW ENGL J MED, V313, P1485, DOI 10.1056/NEJM198512053132327
   Shah N, 2013, PLOS ONE, V8, DOI 10.1371/journal.pone.0076781
   Shoemaker RH, 2006, NAT REV CANCER, V6, P813, DOI 10.1038/nrc1951
   Siegel RL, 2016, CA-CANCER J CLIN, V66, P7, DOI 10.3322/caac.21332
   Spanholtz J, 2011, PLOS ONE, V6, DOI 10.1371/journal.pone.0020740
   Tabellini G, 2014, CASE REP ONCOL, V7, P70, DOI 10.1159/000357802
   Villegas FR, 2002, LUNG CANCER-J IASLC, V35, P23, DOI 10.1016/S0169-5002(01)00292-6
   Vivier E, 2012, NAT REV IMMUNOL, V12, P239, DOI 10.1038/nri3174
   Worzfeld T, 2017, FRONT ONCOL, V7, DOI 10.3389/fonc.2017.00024
NR 42
TC 12
Z9 13
U1 2
U2 21
PU SPRINGER
PI NEW YORK
PA 233 SPRING ST, NEW YORK, NY 10013 USA
SN 0340-7004
EI 1432-0851
J9 CANCER IMMUNOL IMMUN
JI Cancer Immunol. Immunother.
PD APR
PY 2018
VL 67
IS 4
BP 575
EP 587
DI 10.1007/s00262-017-2112-x
PG 13
WC Oncology; Immunology
SC Oncology; Immunology
GA FZ9XR
UT WOS:000427966200006
PM 29299659
DA 2021-05-03
ER

PT J
AU Chin, YT
   Wei, PL
   Ho, Y
   Nana, AW
   Changou, CA
   Chen, YR
   Yang, YCSH
   Hsieh, MT
   Hercbergs, A
   Davis, PJ
   Shih, YJ
   Lin, HY
AF Chin, Yu Tang
   Wei, Po-Li
   Ho, Yih
   Nana, Andre Wendindonde
   Changou, Chun A.
   Chen, Yi-Ru
   Yang, Yu-Chen S. H.
   Hsieh, Meng-Ti
   Hercbergs, Aleck
   Davis, Paul J.
   Shih, Ya-Jung
   Lin, Hung-Yun
TI Thyroxine inhibits resveratrol-caused apoptosis by PD-L1 in ovarian
   cancer cells
SO ENDOCRINE-RELATED CANCER
LA English
DT Article
DE L-thyroxine; resveratrol; PD-L1; COX-2; ovarian cancer
ID THYROID-HORMONE; TUMOR-CELLS; COX-2-DEPENDENT APOPTOSIS; INTEGRIN
   ALPHA-V-BETA-3; EXPRESSION; GROWTH; IMMUNOTHERAPY; BIOAVAILABILITY;
   SUPPRESSES; MECHANISMS
AB Thyroid hormone, L-thyroxine (T-4), has been shown to promote ovarian cancer cell proliferation via a receptor on plasma membrane integrin alpha v beta 3 and to induce the activation of ERK1/2 and expression of programmed death-ligand 1 (PD-L1) in cancer cells. In contrast, resveratrol binds to integrin alpha v beta 3 at a discrete site and induces p53-dependent antiproliferation in malignant neoplastic cells. The mechanism of resveratrol action requires nuclear accumulation of inducible cyclooxygenase (COX)-2 and its complexation with phosphorylated ERK1/2. In this study, we examined the mechanism by which T-4 impairs resveratrol-induced antiproliferation in human ovarian cancer cells and found that T-4 inhibited resveratrol-induced nuclear accumulation of COX-2. Furthermore, T-4 increased expression and cytoplasmic accumulation of PD-L1, which in turn acted to retain inducible COX-2 in the cytoplasm. Knockdown of PD-L1 by small hairpin RNA (shRNA) relieved the inhibitory effect of T-4 on resveratrol-induced nuclear accumulation of COX-2- and COX-2/p53-dependent gene expression. Thus, T-4 inhibits COX-2-dependent apoptosis in ovarian cancer cells by retaining inducible COX-2 with PD-L1 in the cytoplasm. These findings provide new insights into the antagonizing effect of T-4 on resveratrol's anticancer properties.
C1 [Chin, Yu Tang; Nana, Andre Wendindonde; Chen, Yi-Ru; Lin, Hung-Yun] Taipei Med Univ, Taipei Canc Ctr, Taipei, Taiwan.
   [Chin, Yu Tang; Nana, Andre Wendindonde; Changou, Chun A.; Chen, Yi-Ru; Hsieh, Meng-Ti; Shih, Ya-Jung; Lin, Hung-Yun] Taipei Med Univ, Coll Med Sci & Technol, PhD Program Canc Mol Biol & Drug Discovery, Taipei, Taiwan.
   [Wei, Po-Li] Taipei Med Univ, Taipei Med Univ Hosp, Dept Surg, Div Colorectal Surg, Taipei, Taiwan.
   [Wei, Po-Li] Taipei Med Univ, Taipei Med Univ Hosp, Canc Res Ctr, Taipei, Taiwan.
   [Wei, Po-Li] Taipei Med Univ, Taipei Med Univ Hosp, Translat Lab, Dept Med Res, Taipei, Taiwan.
   [Wei, Po-Li] Taipei Med Univ, Coll Med, Dept Surg, Taipei, Taiwan.
   [Wei, Po-Li] Taipei Med Univ, Grad Inst Canc Biol & Drug Discovery, Taipei, Taiwan.
   [Ho, Yih] Taipei Med Univ, Coll Pharm, Sch Pharm, Taipei, Taiwan.
   [Nana, Andre Wendindonde] Acad Sinica, Taipei, Taiwan.
   [Changou, Chun A.] Taipei Med Univ, Core Facil, Taipei, Taiwan.
   [Changou, Chun A.] Taipei Med Univ, Ctr Translat Med, Integrated Lab, Taipei, Taiwan.
   [Yang, Yu-Chen S. H.] Taipei Med Univ, Off Human Res, Joint Biobank, Taipei, Taiwan.
   [Hercbergs, Aleck] Cleveland Clin, Dept Radiat Oncol, Cleveland, OH 44106 USA.
   [Davis, Paul J.] Albany Coll Pharm & Hlth Sci, Pharmaceut Res Inst, Albany, NY USA.
   [Davis, Paul J.] Albany Med Coll, Dept Med, Albany, NY USA.
   [Lin, Hung-Yun] Taipei Med Univ, Taipei Med Univ Hosp, Tradit Herbal Med Res Ctr, Taipei, Taiwan.
RP Lin, HY (corresponding author), Taipei Med Univ, Taipei Canc Ctr, Taipei, Taiwan.; Lin, HY (corresponding author), Taipei Med Univ, Coll Med Sci & Technol, PhD Program Canc Mol Biol & Drug Discovery, Taipei, Taiwan.; Lin, HY (corresponding author), Taipei Med Univ, Taipei Med Univ Hosp, Tradit Herbal Med Res Ctr, Taipei, Taiwan.
EM linhy@tmu.edu.tw
FU TMU Affiliated Hospital Collaborating Program [104TMU-TMUH-13]; Ministry
   of Science and Technology, TaiwanMinistry of Science and Technology,
   Taiwan [MOST104-2320-B-038-009, MOST105-2320-B-038-006,
   MOST104-2314-B-038-046-MY3]
FX This work was supported in part by a TMU Affiliated Hospital
   Collaborating Program (104TMU-TMUH-13) and by grants from the Ministry
   of Science and Technology, Taiwan (MOST104-2320-B-038-009,
   MOST105-2320-B-038-006 and MOST104-2314-B-038-046-MY3).
CR Abiko K, 2013, CLIN CANCER RES, V19, P1363, DOI 10.1158/1078-0432.CCR-12-2199
   Aggarwal BB, 2004, ANTICANCER RES, V24, P2783
   Almeida L, 2009, MOL NUTR FOOD RES, V53, pS7, DOI 10.1002/mnfr.200800177
   Chin YT, 2015, ONCOTARGET, V6, P35866, DOI 10.18632/oncotarget.5482
   Cottart CH, 2010, MOL NUTR FOOD RES, V54, P7, DOI 10.1002/mnfr.200900437
   Davis PJ, 2016, J IMMUNOL RES, V2016, DOI 10.1155/2016/3147671
   Davis PJ, 2013, HORM CANCER-US, V4, P335, DOI 10.1007/s12672-013-0156-8
   Dong HD, 2002, NAT MED, V8, P793, DOI 10.1038/nm730
   Fankhauser CD, 2015, BRIT J CANCER, V113, P411, DOI 10.1038/bjc.2015.244
   Grenga I., 2014, J IMMUNOTHER CANCER, V2, pP102, DOI [10.1186/2051-1426-2-S3-P102, DOI 10.1186/2051-1426-2-S3-P102]
   Hsieh MT, 2017, ONCOTARGET, V8, P24237, DOI 10.18632/oncotarget.10757
   Iwai Y, 2002, P NATL ACAD SCI USA, V99, P12293, DOI 10.1073/pnas.192461099
   Keir ME, 2008, ANNU REV IMMUNOL, V26, P677, DOI 10.1146/annurev.immunol.26.021607.090331
   Lee YS, 2018, HORM CANCER-US, V9, P156, DOI 10.1007/s12672-018-0324-y
   Li CW, 2016, NAT COMMUN, V7, DOI 10.1038/ncomms12632
   Lin C, 2011, CARCINOGENESIS, V32, P19, DOI 10.1093/carcin/bgq212
   Lin HY, 2008, CARCINOGENESIS, V29, P62, DOI 10.1093/carcin/bgm239
   Lin HY, 2007, STEROIDS, V72, P180, DOI 10.1016/j.steroids.2006.11.014
   Lin HY, 2016, STEROIDS, V114, P59, DOI 10.1016/j.steroids.2016.05.006
   Lin HY, 2016, COMPR PHYSIOL, V6, P1221, DOI 10.1002/cphy.c150035
   Lin HY, 2013, J CELL BIOCHEM, V114, P1940, DOI 10.1002/jcb.24539
   Lin HY, 2011, ANN NY ACAD SCI, V1215, P79, DOI 10.1111/j.1749-6632.2010.05846.x
   Mahoney KM, 2015, CANCER IMMUNOL RES, V3, P1308, DOI 10.1158/2326-6066.CIR-15-0116
   Mazel M, 2015, MOL ONCOL, V9, P1773, DOI 10.1016/j.molonc.2015.05.009
   Nana AW, 2018, ENDOCR-RELAT CANCER, V25, P279, DOI 10.1530/ERC-17-0450
   Ott PA, 2013, CLIN CANCER RES, V19, P5300, DOI 10.1158/1078-0432.CCR-13-0143
   Patel SP, 2015, MOL CANCER THER, V14, P847, DOI 10.1158/1535-7163.MCT-14-0983
   Powles T, 2014, NATURE, V515, P558, DOI 10.1038/nature13904
   Ritprajak P, 2015, ORAL ONCOL, V51, P221, DOI 10.1016/j.oraloncology.2014.11.014
   Robert C, 2014, LANCET, V384, P1109, DOI 10.1016/S0140-6736(14)60958-2
   Ryu J, 2015, MOL CELLS, V38, P991, DOI 10.14348/molcells.2015.0197
   Selvaraj S, 2016, MOL CARCINOGEN, V55, P818, DOI 10.1002/mc.22324
   Shien K, 2016, LUNG CANCER, V99, P79, DOI 10.1016/j.lungcan.2016.06.016
   Singh CK, 2015, BBA-MOL BASIS DIS, V1852, P1178, DOI 10.1016/j.bbadis.2014.11.004
   Tan LJ, 2016, CANCER-AM CANCER SOC, V122, P722, DOI 10.1002/cncr.29793
   Tseng SH, 2004, CLIN CANCER RES, V10, P2190, DOI 10.1158/1078-0432.CCR-03-0105
   Walle T, 2011, ANN NY ACAD SCI, V1215, P9, DOI 10.1111/j.1749-6632.2010.05842.x
   Wang GX, 2015, INT J ONCOL, V46, P1739, DOI 10.3892/ijo.2015.2863
   Wang X, 2016, ONCOTARGETS THER, V9, P5023, DOI 10.2147/OTT.S105862
   Zitvogel L, 2012, ONCOIMMUNOLOGY, V1, P1223, DOI 10.4161/onci.21335
NR 40
TC 26
Z9 27
U1 0
U2 8
PU BIOSCIENTIFICA LTD
PI BRISTOL
PA EURO HOUSE, 22 APEX COURT WOODLANDS, BRADLEY STOKE, BRISTOL BS32 4JT,
   ENGLAND
SN 1351-0088
EI 1479-6821
J9 ENDOCR-RELAT CANCER
JI Endocr.-Relat. Cancer
PD MAY
PY 2018
VL 25
IS 5
BP 533
EP 545
DI 10.1530/ERC-17-0376
PG 13
WC Oncology; Endocrinology & Metabolism
SC Oncology; Endocrinology & Metabolism
GA GD8AQ
UT WOS:000430734900008
PM 29555649
OA Bronze
DA 2021-05-03
ER

PT J
AU Burke, M
   Hardesty, M
   Downs, W
AF Burke, Morgan
   Hardesty, Melissa
   Downs, Wayne
TI A case of severe encephalitis while on PD-1 immunotherapy for recurrent
   clear cell ovarian cancer
SO GYNECOLOGIC ONCOLOGY REPORTS
LA English
DT Article
ID AUTOIMMUNE ENCEPHALITIS; ADVERSE EVENTS; IPILIMUMAB; MANAGEMENT;
   ANTIBODY; MELANOMA
AB Recurrent clear cell ovarian carcinoma is a difficult to treat condition and early trial data has suggested a possible role for immune checkpoint inhibitors. Nivolumab is an anti-PD-1 immunotherapy that has been used in this setting. While immune related toxicity of these agents has been well described, the occurrence of immune specific neurotoxicity is thought to be rare. We present a case of severe encephalitis while on PD-1 immunotherapy for a recurrent ovarian clear cell cancer and we believe this to be the first such reported case associated with the use of PD-1 inhibitor monotherapy. In this case, a 64-year-old woman with persistent clear cell ovarian cancer on Nivolumab presented with a severe fever of unknown origin and delirium; initial imaging and diagnostic work-up suggested a neurological etiology, but with no clear source. We concluded that this was a severe case of immune related encephalitis, thought to be brought about by the anti-PD-1 immunotherapy which responded well to systemic corticosteroids and plasmapheresis and the patient able to make a full recovery. We present a summary of the case and its management as well as a review of the literature on the previously reported neurotoxicity's of PD-1 inhibitors.
C1 [Burke, Morgan] 3053 Torian Ct, Ada, MI 49301 USA.
   [Hardesty, Melissa] Alaska Womens Canc Care, 3851 Piper St,Suite U264, Anchorage, AK 99508 USA.
   [Downs, Wayne] Neurol Consultants Alaska, 2741 DeBarr Rd,Suite 413, Anchorage, AK 99508 USA.
RP Burke, M (corresponding author), 3053 Torian Ct, Ada, MI 49301 USA.
EM Burkemt@gwu.edu; melissa.hardesty@akwcc.com; drdowns@waynedowns.net
CR Andrews Stephanie, 2012, Cancer Manag Res, V4, P299, DOI 10.2147/CMAR.S31873
   Armangue T, 2014, CURR OPIN NEUROL, V27, P361, DOI 10.1097/WCO.0000000000000087
   Brahmer JR, 2012, NEW ENGL J MED, V366, P2455, DOI 10.1056/NEJMoa1200694
   Friedman CF, 2016, JAMA ONCOL, V2, P1346, DOI 10.1001/jamaoncol.2016.1051
   Hamanishi J, 2015, J CLIN ONCOL, V62, P3397, DOI DOI 10.1200/JC0.2015.62.3397
   Kazandjian D, 2016, ONCOLOGIST, V21, P634, DOI 10.1634/theoncologist.2015-0507
   Liao B, 2014, NEURO-ONCOLOGY, V16, P589, DOI 10.1093/neuonc/nou001
   Linardou H, 2016, ANN TRANSL MED, V4, DOI 10.21037/atm.2016.07.10
   Raedler Lisa A, 2015, Am Health Drug Benefits, V8, P180
   Weber JS, 2016, ONCOLOGIST, V21, P1230, DOI 10.1634/theoncologist.2016-0055
   Weber JS, 2012, J CLIN ONCOL, V30, P2691, DOI 10.1200/JCO.2012.41.6750
   Wilgenhof S, 2011, ANN ONCOL, V22, P991, DOI 10.1093/annonc/mdr028
   Williams TJ, 2016, JAMA NEUROL, V73, P928, DOI 10.1001/jamaneurol.2016.1399
NR 13
TC 20
Z9 21
U1 0
U2 1
PU ELSEVIER SCIENCE INC
PI NEW YORK
PA 360 PARK AVE SOUTH, NEW YORK, NY 10010-1710 USA
SN 2352-5789
J9 GYNECOL ONCOL REP
JI Gynecol. Oncol. Rep.
PD MAY
PY 2018
VL 24
BP 51
EP 53
DI 10.1016/j.gore.2018.03.007
PG 3
WC Obstetrics & Gynecology
SC Obstetrics & Gynecology
GA GG2TA
UT WOS:000432544400015
PM 29915799
OA DOAJ Gold, Green Published
DA 2021-05-03
ER

PT J
AU Drakes, ML
   Mehrotra, S
   Aldulescu, M
   Potkul, RK
   Liu, YY
   Grisoli, A
   Joyce, C
   O'Brien, TE
   Stack, MS
   Stiff, PJ
AF Drakes, Maureen L.
   Mehrotra, Swati
   Aldulescu, Monica
   Potkul, Ronald K.
   Liu, Yueying
   Grisoli, Anne
   Joyce, Cara
   O'Brien, Timothy E.
   Stack, M. Sharon
   Stiff, Patrick J.
TI Stratification of ovarian tumor pathology by expression of programmed
   cell death-1 (PD-1) and PD-ligand-1 (PD-L1) in ovarian cancer
SO JOURNAL OF OVARIAN RESEARCH
LA English
DT Article
DE Programmed cell death-1; Programmed cell death-1 ligand; High grade
   disease; Cancer immunotherapy; Ovarian cancer
ID INFILTRATING LYMPHOCYTES; CHECKPOINT BLOCKADE; ANTI-PD-1 ANTIBODY;
   ANTITUMOR-ACTIVITY; T-CELLS; IMMUNE; CTLA-4; NIVOLUMAB; LIGAND-1; SAFETY
AB Background: Ovarian cancer is the major cause of death among gynecologic cancers with 75% of patients diagnosed with advanced disease, and only 20% of these patients having a survival duration of five years. Treatments blocking immune checkpoint molecules, programmed cell death (PD-1) or its ligand PD-ligand-I (PD-L1) have produced a beneficial and prolonged effect in a subgroup of these patients. However, there is debate in the literature concerning the prognostic value of the expression of these molecules in tumors, with immunotherapy responsiveness, and survival.
   We evaluated the immune landscape of the ovarian tumor microenvironment of patients, by measuring the impact of the expression of tumor PD-1, PD-L1 and infiltrating lymphocytes on stage and grade of tumors and survival, in a cohort of 55 patients with gynecologic malignancies. Most patients under study were diagnosed with advanced disease ovarian cancer.
   Results: Our studies revealed that a low density of PD-1 and of PD-L1 expressing cells in tumor tissue were significantly associated with advanced disease (P = 0.028 and P = 0.033, respectively). Moreover, PD-L1 was expressed significantly more often in high grade tumors (41.5%) than in low grade tumors of patients (7.7%) (P = 0.040). The presence of CD3 or of FoxP3 infiltrating cells with PD-L1 in patient tumors did not impact the significance of the association of PD-L1 with high grade tumors (P = 0.040), and our analyses did not show an association between the presence of PD-1 or PD-L1 and survival.
   Conclusions: We conclude that a subgroup of advanced disease ovarian cancer patients with high grade tumors, expressing PD-L1, may be prime candidates for immunotherapy targeting PD-1 signaling.
C1 [Drakes, Maureen L.; Stiff, Patrick J.] Loyola Univ Chicago, Cardinal Bernardin Canc Ctr, Oncol Res Inst, Dept Med, Bldg 112,Room 232,2160 South First Ave, Maywood, IL 60153 USA.
   [Mehrotra, Swati; Aldulescu, Monica] Loyola Univ Chicago, Stritch Sch Med, Dept Pathol, Maywood, IL 60153 USA.
   [Potkul, Ronald K.] Loyola Univ Chicago, Dept Obstet & Gynecol, Maywood, IL 60153 USA.
   [Liu, Yueying; Grisoli, Anne; Stack, M. Sharon] Univ Notre Dame, Harper Canc Res Inst, Dept Chem & Biochem, South Bend, IN USA.
   [Joyce, Cara] Loyola Univ Chicago, Dept Publ Hlth Sci, Maywood, IL 60153 USA.
   [O'Brien, Timothy E.] Loyola Univ, Dept Math & Stat, Chicago, IL 60611 USA.
   [O'Brien, Timothy E.] Loyola Univ, Inst Environm Sustainabil, Chicago, IL 60611 USA.
RP Drakes, ML (corresponding author), Loyola Univ Chicago, Cardinal Bernardin Canc Ctr, Oncol Res Inst, Dept Med, Bldg 112,Room 232,2160 South First Ave, Maywood, IL 60153 USA.
EM mdrakes@luc.edu
RI Joyce, Cara/Z-2075-2018; Stiff, Patrick/S-2676-2019
OI Joyce, Cara/0000-0003-0468-8271; 
FU Cardinal Bernardin Cancer Center, Loyola University; Harper Cancer
   Research Institute, University of Notre Dame; Cronk Foundation; Perritt
   Charitable Foundation; NATIONAL CANCER INSTITUTEUnited States Department
   of Health & Human ServicesNational Institutes of Health (NIH) - USANIH
   National Cancer Institute (NCI) [R01CA109545] Funding Source: NIH
   RePORTER
FX This research was supported by a joint research award offered by the
   Cardinal Bernardin Cancer Center, Loyola University (to M.L.D.), and the
   Harper Cancer Research Institute, University of Notre Dame (to M.S.S.),
   made possible by funds from the Cronk Foundation. Additional support was
   from the Perritt Charitable Foundation (to P.J.S.). Funding agencies did
   not participate in the design of the study, collection, analysis or
   interpretation of data, or in writing the manuscript.
CR Abiko K, 2013, CLIN CANCER RES, V19, P1363, DOI 10.1158/1078-0432.CCR-12-2199
   Badoual C, 2013, CANCER RES, V73, P128, DOI 10.1158/0008-5472.CAN-12-2606
   Bayry J, 2009, NAT REV RHEUMATOL, V5, P244, DOI 10.1038/nrrheum.2009.77
   Benci JL, 2016, CELL, V167, P1540, DOI 10.1016/j.cell.2016.11.022
   Blank C, 2007, CANCER IMMUNOL IMMUN, V56, P739, DOI 10.1007/s00262-006-0272-1
   Brahmer J, 2015, NEW ENGL J MED, V373, P123, DOI 10.1056/NEJMoa1504627
   Buchbinder EI, 2016, AM J CLIN ONCOL-CANC, V39, P98, DOI 10.1097/COC.0000000000000239
   Chalmers ZR, 2017, GENOME MED, V9, DOI 10.1186/s13073-017-0424-2
   Chester C, 2015, J IMMUNOTHER CANCER, V3, DOI 10.1186/s40425-015-0051-7
   Darb-Esfahani S, 2016, ONCOTARGET, V7, P1486, DOI 10.18632/oncotarget.6429
   De Felice F, 2015, J IMMUNOL RES, V2015, DOI 10.1155/2015/191832
   Deng F, 2017, J OVARIAN RES, V10, DOI 10.1186/s13048-017-0331-6
   Flies Dallas B., 2011, Yale Journal of Biology and Medicine, V84, P409
   Gaillard SL, 2016, GYNECOL ONCOL RES PR, V3, P1
   Garcia-Diaz A, 2017, CELL REP, V19, P1189, DOI 10.1016/j.celrep.2017.04.031
   Gubin MM, 2014, NATURE, V515, P577, DOI 10.1038/nature13988
   Hamanishi J, 2007, P NATL ACAD SCI USA, V104, P3360, DOI 10.1073/pnas.0611533104
   Hamanishi J, 2016, INT IMMUNOL, V28, P339, DOI 10.1093/intimm/dxw020
   Hamanishi J, 2015, J CLIN ONCOL, V33, P4015, DOI 10.1200/JCO.2015.62.3397
   Hodi FS, 2008, P NATL ACAD SCI USA, V105, P3005, DOI 10.1073/pnas.0712237105
   Hodi FS, 2010, NEW ENGL J MED, V363, P711, DOI 10.1056/NEJMoa1003466
   Iwai Y, 2017, J BIOMED SCI, V24, DOI 10.1186/s12929-017-0329-9
   Keir ME, 2008, ANNU REV IMMUNOL, V26, P677, DOI 10.1146/annurev.immunol.26.021607.090331
   Koyama S, 2016, NAT COMMUN, V7, DOI 10.1038/ncomms10501
   KRUMMEL MF, 1995, J EXP MED, V182, P459, DOI 10.1084/jem.182.2.459
   Luvero D, 2014, THER ADV MED ONCOL, V6, P229, DOI 10.1177/1758834014544121
   Ma Z, 2017, PLOS ONE, V12, DOI 10.1371/journal.pone.0189343
   Maine CJ, 2014, CANCER IMMUNOL IMMUN, V63, P215, DOI 10.1007/s00262-013-1503-x
   Massard C, 2016, J CLIN ONCOL, V34, P3119, DOI 10.1200/JCO.2016.67.9761
   McCarthy Edward F, 2006, Iowa Orthop J, V26, P154
   Muenst S, 2013, BREAST CANCER RES TR, V139, P667, DOI 10.1007/s10549-013-2581-3
   NAUTS HC, 1946, CANCER RES, V6, P205
   Okazaki T, 2007, INT IMMUNOL, V19, P813, DOI 10.1093/intimm/dxm057
   Pardoll DM, 2012, NAT REV CANCER, V12, P252, DOI 10.1038/nrc3239
   Paulsen EE, 2017, CLIN LUNG CANCER, V18
   Peggs KS, 2009, J EXP MED, V206, P1717, DOI 10.1084/jem.20082492
   Ritprajak P, 2015, ORAL ONCOL, V51, P221, DOI 10.1016/j.oraloncology.2014.11.014
   Schmidt LH, 2015, PLOS ONE, V10, DOI 10.1371/journal.pone.0136023
   Shang B, 2015, SCI REP, V5, P1
   Siegel RL, 2017, CA-CANCER J CLIN, V67, P7, DOI 10.3322/caac.21387
   Taube JM, 2014, CLIN CANCER RES, V20, P5064, DOI 10.1158/1078-0432.CCR-13-3271
   Thompson RH, 2007, CLIN CANCER RES, V13, P1757, DOI 10.1158/1078-0432.CCR-06-2599
   Topalian SL, 2015, CANCER CELL, V27, P450, DOI 10.1016/j.ccell.2015.03.001
   Topalian SL, 2012, NEW ENGL J MED, V366, P2443, DOI 10.1056/NEJMoa1200690
   Tumeh PC, 2014, NATURE, V515, P568, DOI 10.1038/nature13954
   Valsecchi ME, 2015, NEW ENGL J MED, V373, P1270, DOI [10.1056/NEJMc1509660, 10.1056/NEJMoa1504030]
   Van Allen EM, 2015, SCIENCE, V350, P207, DOI 10.1126/science.aad0095
   Yigit R, 2010, GYNECOL ONCOL, V117, P366, DOI 10.1016/j.ygyno.2010.01.019
   Zhong AY, 2015, ONCOTARGETS THER, V8, P3595, DOI 10.2147/OTT.S91469
   Zhu Xinxin, 2017, Journal of Gynecologic Oncology, V28, P1
NR 50
TC 30
Z9 35
U1 0
U2 8
PU BMC
PI LONDON
PA CAMPUS, 4 CRINAN ST, LONDON N1 9XW, ENGLAND
SN 1757-2215
J9 J OVARIAN RES
JI J. Ovarian Res.
PD MAY 30
PY 2018
VL 11
AR 43
DI 10.1186/s13048-018-0414-z
PG 11
WC Reproductive Biology
SC Reproductive Biology
GA GH9CL
UT WOS:000433966500002
PM 29843813
OA DOAJ Gold, Green Published
DA 2021-05-03
ER

PT J
AU Qin, WX
   Xiong, Y
   Chen, J
   Huang, YY
   Liu, T
AF Qin, Wenxing
   Xiong, Ying
   Chen, Juan
   Huang, Yongyi
   Liu, Te
TI DC-CIK cells derived from ovarian cancer patient menstrual blood
   activate the TNFR1-ASK1-AIP1 pathway to kill autologous ovarian cancer
   stem cells
SO JOURNAL OF CELLULAR AND MOLECULAR MEDICINE
LA English
DT Article
DE cytokine-induced killer cell; dendritic cell; ovarian cancer patient
   menstrual blood; ovarian cancer stem cells; targeted immunotherapy;
   TNFR1-ASK1-AIP1 pathway
ID INDUCED ASK1 ACTIVATION; PROSTATE-CANCER; INHIBITOR 14-3-3; DAB2IP;
   PROLIFERATION; IMMUNOTHERAPY; DISSOCIATION; METASTASIS; APOPTOSIS;
   OUTCOMES
AB Ovarian cancer stem cells (OCSCs) are highly carcinogenic and have very strong resistance to traditional chemotherapeutic drugs; therefore, they are an important factor in ovarian cancer metastasis and recurrence. It has been reported that dendritic cell (DC)-cytokine-induced killer (CIK) cells have significant killing effects on all cancer cells across many systems including the blood, digestive, respiratory, urinary and reproductive systems. However, whether DC-CIK cells can selectively kill OCSCs is currently unclear. In this study, we collected ovarian cancer patient menstrual blood (OCPMB) samples to acquire mononuclear cells and isolated DC-CIK cells in vitro. In addition, autologous CD44+/CD133+ OCSCs were isolated and used as target cells. The experimental results showed that when DC-CIK cells and OCSCs were mixed and cultured in vitro at ratios of 5:1, 10:1 and 50:1, the DC-CIK cells killed significant amounts of OCSCs, inhibited their invasion in vitro and promoted their apoptosis. The qPCR and Western blot results showed that DC-CIK cells stimulated high expression levels and phosphorylation of TNFR1, ASK1, AIP1 and JNK in OCSCs through the release of TNF-alpha After the endogenous TNFR1 gene was knocked out in OCSCs using the CRISPR/Cas9 technology, the killing function of DC-CIK cells on target OCSCs was significantly attenuated. The results of the analyses of clinical samples suggested that the TNFR1 expression level was negatively correlated with ovarian cancer stage and prognosis. Therefore, we innovatively confirmed that DC-CIK cells derived from OCPMB could secret TNF-alpha to activate the expression of the TNFR1-ASK1-AIP1-JNK pathway in OCSCs and kill autologous OCSCs.
C1 [Qin, Wenxing] Second Mil Med Univ, Changzheng Hosp, Dept Clin Oncol, Shanghai, Peoples R China.
   [Xiong, Ying] Shanghai Jiao Tong Univ, Sch Med, Xinhua Hosp, Dept Gynaecol & Obstet, Shanghai, Peoples R China.
   [Chen, Juan] Second Mil Med Univ Pudong New Area Shanghai City, Gongli Hosp, Shanghai, Peoples R China.
   [Huang, Yongyi] Shanghai Topbiox Co Ltd, Shanghai, Peoples R China.
   [Liu, Te] Shanghai Univ Tradit Chinese Med, Shanghai Geriatr Inst Chinese Med, Shanghai, Peoples R China.
   [Liu, Te] Yale Univ, Sch Med, Dept Pathol, New Haven, CT 06510 USA.
RP Liu, T (corresponding author), Shanghai Univ Tradit Chinese Med, Shanghai Geriatr Inst Chinese Med, Shanghai, Peoples R China.; Liu, T (corresponding author), Yale Univ, Sch Med, Dept Pathol, New Haven, CT 06510 USA.
EM te.liu@yale.edu
FU Development Fund for Shanghai Talents [2017054]; National Natural
   Science Foundation of ChinaNational Natural Science Foundation of China
   (NSFC) [81202866]; Natural Science Foundation of ShanghaiNatural Science
   Foundation of Shanghai [16ZR1434000, 15ZR1414300]
FX Development Fund for Shanghai Talents, Grant/Award Number: 2017054;
   National Natural Science Foundation of China, Grant/Award Number:
   81202866; Natural Science Foundation of Shanghai, Grant/Award Number:
   16ZR1434000, 15ZR1414300
CR Cheng WW, 2012, FEBS J, V279, P2047, DOI 10.1111/j.1742-4658.2012.08589.x
   Di Minin G, 2014, MOL CELL, V56, P617, DOI 10.1016/j.molcel.2014.10.013
   Dyari HRE, 2017, FASEB J, V31, P5246, DOI 10.1096/fj.201700033R
   Ffrench B, 2014, MOL CANCER, V13, DOI 10.1186/1476-4598-13-262
   Flesken-Nikitin A, 2013, NATURE, V495, P241, DOI 10.1038/nature11979
   Hida N, 2008, STEM CELLS, V26, P1695, DOI 10.1634/stemcells.2007-0826
   Lin J, 2011, J ZHEJIANG UNIV-SC B, V12, P372, DOI 10.1631/jzus.B1100015
   Liu L, 2016, ONCOTARGET, V7, P3766, DOI 10.18632/oncotarget.6501
   Liu T, 2014, STEM CELLS DEV, V23, P1548, DOI 10.1089/scd.2013.0371
   Liu YM, 2001, J CLIN INVEST, V107, P917, DOI 10.1172/JCI11947
   Meng XL, 2007, J TRANSL MED, V5, DOI 10.1186/1479-5876-5-57
   Mok SC, 1998, ONCOGENE, V16, P2381, DOI 10.1038/sj.onc.1201769
   Peng S, 2010, ONCOGENE, V29, P2153, DOI 10.1038/onc.2009.500
   Qu HQ, 2014, ASIAN PAC J TROP MED, V7, P659, DOI 10.1016/S1995-7645(14)60111-5
   Santamaria X, 2011, MOL THER, V19, P2065, DOI 10.1038/mt.2011.173
   Schmeel LC, 2015, J CANCER RES CLIN, V141, P839, DOI 10.1007/s00432-014-1864-3
   SCHMIDTWOLF IGH, 1991, J EXP MED, V174, P139, DOI 10.1084/jem.174.1.139
   Shan CC, 2015, ONCOL LETT, V9, P1549, DOI 10.3892/ol.2015.2977
   Shen YJ, 2014, CANCER SCI, V105, P704, DOI 10.1111/cas.12407
   Wang B, 2016, CELL SIGNAL, V28, P1623, DOI 10.1016/j.cellsig.2016.07.011
   Wang YL, 2015, MOL MED REP, V11, P3361, DOI 10.3892/mmr.2015.3239
   Wu KJ, 2013, CLIN CANCER RES, V19, P4740, DOI 10.1158/1078-0432.CCR-13-0954
   Xie DX, 2010, P NATL ACAD SCI USA, V107, P2485, DOI 10.1073/pnas.0908133107
   Yang LL, 2013, CANCER IMMUNOL IMMUN, V62, P65, DOI 10.1007/s00262-012-1311-8
   Yuan YY, 2013, CRYOBIOLOGY, V67, P235, DOI 10.1016/j.cryobiol.2013.08.001
   Zhang HF, 2008, J CLIN INVEST, V118, P3904, DOI 10.1172/JCI36168
   Zhang R, 2003, J CLIN INVEST, V111, P1933, DOI 10.1172/JCI200317790
NR 27
TC 8
Z9 9
U1 0
U2 11
PU WILEY
PI HOBOKEN
PA 111 RIVER ST, HOBOKEN 07030-5774, NJ USA
EI 1582-4934
J9 J CELL MOL MED
JI J. Cell. Mol. Med.
PD JUL
PY 2018
VL 22
IS 7
BP 3364
EP 3376
DI 10.1111/jcmm.13611
PG 13
WC Cell Biology; Medicine, Research & Experimental
SC Cell Biology; Research & Experimental Medicine
GA GK0IF
UT WOS:000435792300010
PM 29566310
OA DOAJ Gold, Green Published
DA 2021-05-03
ER

PT J
AU Zhu, XX
   Xu, J
   Cai, H
   Lang, JH
AF Zhu, Xinxin
   Xu, Jia
   Cai, Han
   Lang, Jinghe
TI Carboplatin and programmed death-ligand 1 blockade synergistically
   produce a similar antitumor effect to carboplatin alone in murine ID8
   ovarian cancer model
SO JOURNAL OF OBSTETRICS AND GYNAECOLOGY RESEARCH
LA English
DT Article
DE carboplatin; ovarian cancer; PD-L1; therapeutics
ID TUMOR MICROENVIRONMENT; CHEMOTHERAPY; IMMUNOTHERAPY; ANTIBODY; PD-L1;
   CELLS; STATISTICS; IMMUNITY; PATIENT; SAFETY
AB AimIn advanced, platinum resistant or refractory ovarian cancer (OC), the therapeutic efficacy of carboplatin is controversial. Although anti-programmed death-1/programmed death-ligand 1 (PD-1/PD-L1) pathway blockages show great potential in cancer treatment, the antitumor effect of single anti-PD-L1 pathway monoclonal antibody (mAb) is not obvious in advanced or some poorly immunogenic tumors, including OC. We compared the effects of single or combined carboplatin and anti-PD-L1 mAb treatments and explored the possible antitumor mechanisms in a murine ID8 OC model.
   Methods C57BL/6 mice with established peritoneal ID8 OC were intraperitoneally injected with single or combined carboplatin and anti-PD-L1 mAb. The formation time of ascites and their overall survival were recorded. The compositions of tumor-associated immune cells were analyzed by flow cytometry.
   ResultsA single treatment of carboplatin and combined carboplatin/PD-L1 mAb induced a strong anti-ascites response. Mice treated with carboplatin presented the longest overall survival, followed by the combined remedy. Mechanistic investigation of the tumor microenvironment revealed that carboplatin and carboplatin/PD-L1 mAb increased antitumor effector CD4(+), CD8(+) T cells and decreased immunosuppressive regulatory T and myeloid suppressor cells, giving rise to remarkably higher ratios of effector CD4(+), CD8(+) T cells to regulatory T cells and myeloid suppressor cells in the peritoneal cavity.
   ConclusionsTo our knowledge, this is the first report to compare the antitumor effect and potential mechanisms between carboplatin, PD-L1 mAb and their combination strategies in a murine ID8 OC model. The results of this study may deepen our understanding of OC and aid future preclinical experiments or clinical trials.
C1 [Zhu, Xinxin; Cai, Han; Lang, Jinghe] Chinese Acad Med Sci, Dept Obstet & Gynecol, Peking Union Med Coll Hosp, Peking Union Med Coll, Beijing, Peoples R China.
   [Xu, Jia] Chinese Acad Med Sci, Inst Basic Med Sci, Peking Union Med Coll, Dept Immunol, Beijing, Peoples R China.
   [Xu, Jia] Chinese Acad Med Sci, Inst Basic Med Sci, Peking Union Med Coll, Ctr Immunotherapy, Beijing, Peoples R China.
RP Lang, JH (corresponding author), Beijing Union Med Coll Hosp, 1 Shuaifuyuan Wangfujing, Beijing 100730, Peoples R China.
EM doctorlangjh@163.com
CR Aabo K, 1998, BRIT J CANCER, V78, P1479, DOI 10.1038/bjc.1998.710
   Brahmer JR, 2012, NEW ENGL J MED, V366, P2455, DOI 10.1056/NEJMoa1200694
   Chen CY, 2016, MED SCI MONITOR, V22, P2501, DOI 10.12659/MSM.899852
   Clark CA, 2016, CANCER RES, V76, P6964, DOI 10.1158/0008-5472.CAN-16-0258
   Curran MA, 2011, PLOS ONE, V6, DOI 10.1371/journal.pone.0019499
   Duraiswamy J, 2013, CANCER RES, V73, P3591, DOI 10.1158/0008-5472.CAN-12-4100
   Guo ZH, 2014, PLOS ONE, V9, DOI 10.1371/journal.pone.0087029
   Guo Z, 2015, J TRANSL MED, V13, DOI 10.1186/s12967-015-0613-y
   Guo ZQ, 2013, J TRANSL MED, V11, DOI 10.1186/1479-5876-11-215
   Hamanishi J, 2016, INT IMMUNOL, V28, P339, DOI 10.1093/intimm/dxw020
   Iwai Y, 2002, P NATL ACAD SCI USA, V99, P12293, DOI 10.1073/pnas.192461099
   Keir ME, 2008, ANNU REV IMMUNOL, V26, P677, DOI 10.1146/annurev.immunol.26.021607.090331
   Lake RA, 2005, NAT REV CANCER, V5, P397, DOI 10.1038/nrc1613
   Liu Q, 2013, IMMUNOTHERAPY-UK, V5, P557, DOI [10.2217/imt.13.38, 10.2217/IMT.13.38]
   Mantia-Smaldone GM, 2012, HUM VACC IMMUNOTHER, V8, P1179, DOI 10.4161/hv.20738
   Marcus CS, 2014, J CANCER, V5, P25, DOI 10.7150/jca.7810
   McGuire WP, 2003, BRIT J CANCER, V89, pS3, DOI 10.1038/sj.bjc.6601494
   Pardoll D, 2012, J EXP MED, V209, P201, DOI 10.1084/jem.20112275
   Peng J, 2015, CANCER RES, V75, P5034, DOI 10.1158/0008-5472.CAN-14-3098
   Roby KF, 2000, CARCINOGENESIS, V21, P585, DOI 10.1093/carcin/21.4.585
   Siegel R, 2012, CA-CANCER J CLIN, V62, P10, DOI 10.3322/caac.20138
   Taube JM, 2012, SCI TRANSL MED, V4, DOI 10.1126/scitranslmed.3003689
   Teo MY, 2012, ONCOLOGIST, V17, P1450, DOI 10.1634/theoncologist.2012-0155
   Topalian SL, 2012, NEW ENGL J MED, V366, P2443, DOI 10.1056/NEJMoa1200690
   Torre LA, 2015, CA-CANCER J CLIN, V65, P87, DOI 10.3322/caac.21262
   Tse BWC, 2014, ANN ONCOL, V25, P322, DOI 10.1093/annonc/mdt405
   Xiao H, 2007, CLIN CANCER RES, V13, P1823, DOI 10.1158/1078-0432.CCR-06-2154
   Youngnak P, 2003, BIOCHEM BIOPH RES CO, V307, P672, DOI 10.1016/S0006-291X(03)01257-9
   Zamarin D, 2015, PHARMACOL THERAPEUT, V150, P23, DOI 10.1016/j.pharmthera.2015.01.003
   Zhang L, 2003, NEW ENGL J MED, V348, P203, DOI 10.1056/NEJMoa020177
   Zhang P, 2008, MOL IMMUNOL, V45, P1470, DOI 10.1016/j.molimm.2007.08.013
   Zhang Z, 2015, CANCER GENE THER, V22, P198, DOI 10.1038/cgt.2015.7
   Zitvogel L, 2008, NAT REV IMMUNOL, V8, P59, DOI 10.1038/nri2216
   Zou WP, 2008, NAT REV IMMUNOL, V8, P467, DOI 10.1038/nri2326
NR 34
TC 11
Z9 13
U1 2
U2 7
PU WILEY
PI HOBOKEN
PA 111 RIVER ST, HOBOKEN 07030-5774, NJ USA
SN 1341-8076
EI 1447-0756
J9 J OBSTET GYNAECOL RE
JI J. Obstet. Gynaecol. Res.
PD FEB
PY 2018
VL 44
IS 2
BP 303
EP 311
DI 10.1111/jog.13521
PG 9
WC Obstetrics & Gynecology
SC Obstetrics & Gynecology
GA FV8NU
UT WOS:000424844400017
PM 29171115
DA 2021-05-03
ER

PT J
AU Stanczak, MA
   Siddiqui, SS
   Trefny, MP
   Thommen, DS
   Boligan, KF
   von Gunten, S
   Tzankov, A
   Tietze, L
   Lardinois, D
   Heinzelmann-Schwarz, V
   von Bergwelt-Baildon, M
   Zhang, W
   Lenz, HJ
   Han, YH
   Amos, CI
   Syedbasha, M
   Egli, A
   Stenner, F
   Speiser, DE
   Varki, A
   Zippelius, A
   Laubli, H
AF Stanczak, Michal A.
   Siddiqui, Shoib S.
   Trefny, Marcel P.
   Thommen, Daniela S.
   Boligan, Kayluz Frias
   von Gunten, Stephan
   Tzankov, Alexandar
   Tietze, Lothar
   Lardinois, Didier
   Heinzelmann-Schwarz, Viola
   von Bergwelt-Baildon, Michael
   Zhang, Wu
   Lenz, Heinz-Josef
   Han, Younghun
   Amos, Christopher I.
   Syedbasha, Mohammedyaseen
   Egli, Adrian
   Stenner, Frank
   Speiser, Daniel E.
   Varki, Ajit
   Zippelius, Alfred
   Laubli, Heinz
TI Self-associated molecular patterns mediate cancer immune evasion by
   engaging Siglecs on T cells
SO JOURNAL OF CLINICAL INVESTIGATION
LA English
DT Article
ID CD33-RELATED SIGLECS; INFLAMMATORY RESPONSES; BINDING SPECIFICITIES;
   LUNG-CANCER; CHECKPOINT; EXPRESSION; RECEPTORS; THERAPY; RECOGNITION;
   ENGAGEMENT
AB First-generation immune checkpoint inhibitors, including anti-CTLA-4 and anti-programmed death 1 (anti-PD-1) antibodies, have led to major clinical progress, yet resistance frequently leads to treatment failure. Thus, new targets acting on T cells are needed. CD33-related sialic acid-binding immunoglobulin-like lectins (Siglecs) are pattern-recognition immune receptors binding to a range of sialoglycan ligands, which appear to function as self-associated molecular patterns (SAMPs) that suppress autoimmune responses. Siglecs are expressed at very low levels on normal T cells, and these receptors were not until recently considered as interesting targets on T cells for cancer immunotherapy. Here, we show an upregulation of Siglecs, including Siglec-9, on tumor-infiltrating T cells from non-small cell lung cancer (NSCLC), colorectal, and ovarian cancer patients. Siglec-9-expressing T cells coexpressed several inhibitory receptors, including PD-1. Targeting of the sialoglycan-SAMP/Siglec pathway in vitro and in vivo resulted in increased anticancer immunity. T cell expression of Siglec-9 in NSCLC patients correlated with reduced survival, and Siglec-9 polymorphisms showed association with the risk of developing lung and colorectal cancer. Our data identify the sialoglycan-SAMP/Siglec pathway as a potential target for improving T cell activation for immunotherapy.
C1 [Stanczak, Michal A.; Trefny, Marcel P.; Thommen, Daniela S.; Stenner, Frank; Zippelius, Alfred; Laubli, Heinz] Univ Hosp, Dept Biomed, Canc Immunol Lab, Basel, Switzerland.
   [Stanczak, Michal A.; Trefny, Marcel P.; Thommen, Daniela S.; Stenner, Frank; Zippelius, Alfred; Laubli, Heinz] Univ Hosp, Dept Internal Med, Div Oncol, Basel, Switzerland.
   [Siddiqui, Shoib S.; Varki, Ajit] UCSD, Dept Med, Dept Cellular & Mol Med, La Jolla, CA USA.
   [Boligan, Kayluz Frias; von Gunten, Stephan] Univ Bern, Inst Pharmacol, Bern, Switzerland.
   [Tzankov, Alexandar] Univ Hosp Basel, Inst Pathol, Basel, Switzerland.
   [Tietze, Lothar] Inst Pathol, Lahr, Germany.
   [Lardinois, Didier] Univ Hosp, Thorac Surg, Basel, Switzerland.
   [Heinzelmann-Schwarz, Viola] Univ Hosp, Gynecol Oncol, Basel, Switzerland.
   [von Bergwelt-Baildon, Michael] Univ Cologne, Cologne Intervent Immunol, Cologne, Germany.
   [Zhang, Wu; Lenz, Heinz-Josef] USC, Los Angeles, CA USA.
   [Han, Younghun; Amos, Christopher I.] Dartmouth Coll, Hanover, NH 03755 USA.
   [Syedbasha, Mohammedyaseen; Egli, Adrian] Univ Hosp, Appl Microbiol Res, Basel, Switzerland.
   [Speiser, Daniel E.] Univ Lausanne, Ludwig Canc Res Ctr, Lausanne, Switzerland.
RP Laubli, H (corresponding author), Univ Hosp Basel, Dept Biomed, Lab Canc Immunol, Hebelstr 20, CH-4031 Basel, Switzerland.; Laubli, H (corresponding author), Univ Hosp Basel, Dept Internal Med, Med Oncol, Hebelstr 20, CH-4031 Basel, Switzerland.
EM heinz.laeubli@unibas.ch
RI Speiser, Daniel E./F-2173-2013; Tzankov, Alexandar/H-5656-2019; Trefny,
   Marcel/AAH-3956-2019; Thommen, Daniela/AAS-1669-2020
OI Tzankov, Alexandar/0000-0002-1100-3819; Trefny,
   Marcel/0000-0001-6755-7899; Thommen, Daniela/0000-0002-7431-2854;
   Siddiqui, Shoib/0000-0002-7028-290X; Stanczak,
   Michal/0000-0003-2563-7254; von Gunten, Stephan/0000-0002-2753-8738;
   Stenner, Frank/0000-0003-4541-8817; Heinzelmann-Schwarz,
   Viola/0000-0002-4056-3225
FU Goldschmidt-Jacobson Foundation; Promedica Foundation; Krebsliga Beider
   Basel (KLBB); Lichtenstein Foundation; Schoenmakers Foundation;
   Huggenberger Foundation; NIHUnited States Department of Health & Human
   ServicesNational Institutes of Health (NIH) - USA [P01 HL107150];
   NATIONAL HEART, LUNG, AND BLOOD INSTITUTEUnited States Department of
   Health & Human ServicesNational Institutes of Health (NIH) - USANIH
   National Heart Lung & Blood Institute (NHLBI) [P01HL107150] Funding
   Source: NIH RePORTER
FX This work was supported by funding from the Goldschmidt-Jacobson
   Foundation (to HL), the Promedica Foundation (to MAS and AZ), Krebsliga
   Beider Basel (KLBB) (to HL), the Lichtenstein Foundation (to HL),
   Schoenmakers Foundation (to HL), the Huggenberger Foundation (to HL),
   and the NIH (P01 HL107150 to AV). We thank Patrick Secrest, Petra
   Herzig, and Beatrice Dolder-Schlienger for their technical assistance.
   We thank Pedro Romero, Camilla Jandus, and Marc Donath for critically
   reading the manuscript. We also thank all the patients that allowed us
   to use their material and made this work possible.
CR Bandala-Sanchez E, 2013, NAT IMMUNOL, V14, P741, DOI 10.1038/ni.2610
   Beatson R, 2016, NAT IMMUNOL, V17, P1273, DOI 10.1038/ni.3552
   Cao XT, 2016, NAT REV IMMUNOL, V16, P35, DOI 10.1038/nri.2015.8
   Carlin AF, 2009, J EXP MED, V206, P1691, DOI 10.1084/jem.20090691
   Carlin AF, 2009, BLOOD, V113, P3333, DOI 10.1182/blood-2008-11-187302
   Chang YC, 2014, GLYCOBIOLOGY, V24, P818, DOI 10.1093/glycob/cwu067
   Chang YC, 2014, PLOS PATHOG, V10, DOI 10.1371/journal.ppat.1003846
   Chen DS, 2017, NATURE, V541, P321, DOI 10.1038/nature21349
   Chen GY, 2010, NAT REV IMMUNOL, V10, P826, DOI 10.1038/nri2873
   Cohen M, 2010, J IMMUNOL, V185, P5869, DOI 10.4049/jimmunol.1001635
   Crocker PR, 2007, NAT REV IMMUNOL, V7, P255, DOI 10.1038/nri2056
   Crocker PR, 2012, ANN NY ACAD SCI, V1253, P102, DOI 10.1111/j.1749-6632.2011.06449.x
   Gordon SR, 2017, NATURE, V545, P495, DOI 10.1038/nature22396
   Gros A, 2014, J CLIN INVEST, V124, P2246, DOI [10.1172/JCI73639, 10.1172/JC173639]
   Hudak JE, 2014, NAT CHEM BIOL, V10, P69, DOI [10.1038/NCHEMBIO.1388, 10.1038/nchembio.1388]
   Ikehara Y, 2004, J BIOL CHEM, V279, P43117, DOI 10.1074/jbc.M403538200
   Ishii T, 2017, RESPIROLOGY, V22, P684, DOI 10.1111/resp.12952
   Jandus C, 2014, J CLIN INVEST, V124, P1810, DOI 10.1172/JCI65899
   Laubli H, 2014, J BIOL CHEM, V289, P33481, DOI 10.1074/jbc.M114.593129
   Laubli H, 2014, P NATL ACAD SCI USA, V111, P14211, DOI 10.1073/pnas.1409580111
   Legat A, 2013, FRONT IMMUNOL, V4, DOI 10.3389/fimmu.2013.00455
   Liu Y, 2017, ONCOGENE, V36, P6143, DOI 10.1038/onc.2017.209
   Macauley MS, 2014, NAT REV IMMUNOL, V14, P653, DOI 10.1038/nri3737
   Melero I, 2015, NAT REV CANCER, V15, P457, DOI 10.1038/nrc3973
   Mogensen TH, 2009, CLIN MICROBIOL REV, V22, P240, DOI 10.1128/CMR.00046-08
   Nguyen DH, 2006, P NATL ACAD SCI USA, V103, P7765, DOI 10.1073/pnas.0510484103
   Nitschke L, 2014, GLYCOBIOLOGY, V24, P807, DOI 10.1093/glycob/cwu066
   Padler-Karavani V, 2014, FASEB J, V28, P1280, DOI 10.1096/fj.13-241497
   Pearce OMT, 2016, GLYCOBIOLOGY, V26, P111, DOI 10.1093/glycob/cwv097
   Perdicchio M, 2016, ONCOTARGET, V7, P8771, DOI 10.18632/oncotarget.6822
   Philip M, 2017, NATURE, V545, P452, DOI 10.1038/nature22367
   Propster JM, 2016, P NATL ACAD SCI USA, V113, pE4170, DOI 10.1073/pnas.1602214113
   Rabinovich GA, 2012, IMMUNITY, V36, P322, DOI 10.1016/j.immuni.2012.03.004
   Rodriguez E, 2018, NAT REV IMMUNOL, V18, P204, DOI 10.1038/nri.2018.3
   Schaefer L, 2014, J BIOL CHEM, V289, P35237, DOI 10.1074/jbc.R114.619304
   Schwarz F, 2017, EMBO J, V36, P751, DOI 10.15252/embj.201695581
   Sharma P, 2015, CELL, V161, P205, DOI 10.1016/j.cell.2015.03.030
   Sharma P, 2015, SCIENCE, V348, P56, DOI 10.1126/science.aaa8172
   Soto PC, 2013, J MOL MED, V91, P261, DOI 10.1007/s00109-012-0951-7
   Speiser DE, 2016, NAT REV IMMUNOL, V16, P500, DOI 10.1038/nri.2016.80
   Thommen DS, 2015, CANCER IMMUNOL RES, V3, P1344, DOI 10.1158/2326-6066.CIR-15-0097
   Topalian SL, 2015, CANCER CELL, V27, P450, DOI 10.1016/j.ccell.2015.03.001
   Toubai T, 2017, JCI INSIGHT, V2, DOI 10.1172/jci.insight.92293
   Varki A, 2011, GLYCOBIOLOGY, V21, P1121, DOI 10.1093/glycob/cwr087
   Wang CY, 2014, CANCER IMMUNOL RES, V2, P846, DOI 10.1158/2326-6066.CIR-14-0040
   Wang RF, 2008, ONCOGENE, V27, P181, DOI 10.1038/sj.onc.1210906
   Wang YF, 2014, NAT GENET, V46, P736, DOI 10.1038/ng.3002
   Wherry EJ, 2015, NAT REV IMMUNOL, V15, P486, DOI 10.1038/nri3862
   Yu HF, 2017, GLYCOBIOLOGY, V27, P657, DOI 10.1093/glycob/cwx026
NR 49
TC 65
Z9 65
U1 5
U2 15
PU AMER SOC CLINICAL INVESTIGATION INC
PI ANN ARBOR
PA 2015 MANCHESTER RD, ANN ARBOR, MI 48104 USA
SN 0021-9738
EI 1558-8238
J9 J CLIN INVEST
JI J. Clin. Invest.
PD NOV 1
PY 2018
VL 128
IS 11
BP 4912
EP 4923
DI 10.1172/JCI120612
PG 12
WC Medicine, Research & Experimental
SC Research & Experimental Medicine
GA GY9LP
UT WOS:000448967200019
PM 30130255
OA Bronze, Green Published
DA 2021-05-03
ER

PT J
AU Sulai, NH
   Tan, AR
AF Sulai, Nanna H.
   Tan, Antoinette R.
TI Development of Poly(ADP-Ribose) Polymerase Inhibitors in the Treatment
   of BRCA-Mutated Breast Cancer
SO CLINICAL ADVANCES IN HEMATOLOGY & ONCOLOGY
LA English
DT Article
DE BRCA1; BRCA2; breast cancer; PARP inhibitors; triple-negative
ID PARP INHIBITOR; OVARIAN-CARCINOMA; DNA-REPAIR; HOMOLOGOUS RECOMBINATION;
   SECONDARY MUTATIONS; MAINTENANCE THERAPY; OLAPARIB TABLETS;
   DOUBLE-BLIND; OPEN-LABEL; CARBOPLATIN
AB The poly(ADP-ribose) polymerases (PARPs) 1 and 2 are DNA-binding enzymes that play a critical role in the repair of DNA. The use of PARP inhibitors is a rational therapeutic approach to selectively killing a subset of cancer cells with deficiencies in DNA repair pathways. PARP inhibitors that have undergone clinical investigation in the treatment of breast cancer include olaparib, talazoparib, veliparib, niraparib, and rucaparib. The antitumor activity of PARP inhibitors as single agents has been demonstrated in BRCA-associated metastatic breast cancer. In 2018, olaparib became the first oral PARP inhibitor to receive approval in the United States for the treatment of advanced BRCA-mutated breast cancer, an approval that represents a major change in the treatment paradigm for this subtype of breast cancer. PARP inhibition plus chemotherapy and PARP inhibition plus immunotherapy are novel approaches undergoing extensive study in breast cancer. This review focuses on the clinical development of PARP inhibitors administered singly or in combination with other agents for earlystage and metastatic BRCA-mutated breast cancer.
C1 [Sulai, Nanna H.] Atrium Hlth, Levine Canc Inst, Dept Solid Tumor Oncol & Invest Therapeut, Charlotte, NC 28203 USA.
   [Tan, Antoinette R.] Atrium Hlth, Breast Med Oncol, Levine Canc Inst, Charlotte, NC USA.
   [Tan, Antoinette R.] Atrium Hlth, Levine Canc Inst, Phase Program 1, Charlotte, NC USA.
RP Tan, AR (corresponding author), Atrium Hlth, Levine Canc Inst, 1021 Morehead Med Dr, Charlotte, NC 28204 USA.
EM antoinette.tan@atriumhealth.org
RI Gaddam, Saikiran/K-1050-2018
OI Gaddam, Saikiran/0000-0002-8891-1874
FU Tesaro; AbbVieAbbott Laboratories; MerckMerck & Company; GenentechRoche
   HoldingGenentech
FX Dr Sulai has no disclosures to report. Dr Tan has received institutional
   research funding from Tesaro, AbbVie, Merck, and Genentech. She also has
   received honoraria from or served on the advisory board of AbbVie.
CR Atchley DP, 2008, J CLIN ONCOL, V26, P4282, DOI 10.1200/JCO.2008.16.6231
   Balmana J, 2014, ANN ONCOL, V25, P1656, DOI 10.1093/annonc/mdu187
   Banda K, JCO PRECIS ONCOL
   Barber LJ, 2013, J PATHOL, V229, P422, DOI 10.1002/path.4140
   Bouwman P, 2014, CLIN CANCER RES, V20, P540, DOI 10.1158/1078-0432.CCR-13-0225
   Bryant HE, 2005, NATURE, V434, P913, DOI 10.1038/nature03443
   Bunting SF, 2010, CELL, V141, P243, DOI 10.1016/j.cell.2010.03.012
   Chen SN, 2007, J CLIN ONCOL, V25, P1329, DOI 10.1200/JCO.2006.09.1066
   Dent RA, 2013, BREAST CANCER RES, V15, DOI 10.1186/bcr3484
   Domchek SM, 2017, 40 ANN SAN ANT BREAS
   Donawho CK, 2007, CLIN CANCER RES, V13, P2728, DOI 10.1158/1078-0432.CCR-06-3039
   Farmer H, 2005, NATURE, V434, P917, DOI 10.1038/nature03445
   Foulkes WD, 2008, NEW ENGL J MED, V359, P2143, DOI 10.1056/NEJMra0802968
   Gelmon KA, 2011, LANCET ONCOL, V12, P852, DOI 10.1016/S1470-2045(11)70214-5
   Gonzalez-Angulo AM, 2011, CLIN CANCER RES, V17, P1082, DOI 10.1158/1078-0432.CCR-10-2560
   Ha K, 2014, ONCOTARGET, V5, P5637, DOI 10.18632/oncotarget.2154
   Han HS, 2018, ANN ONCOL, V29, P154, DOI 10.1093/annonc/mdx505
   Helleday T, 2005, CELL CYCLE, V4, P1176, DOI 10.4161/cc.4.9.2031
   Helleday T, 2011, EUR J CANCER, V47, pS333, DOI 10.1016/S0959-8049(11)70192-7
   Hemel D, 2010, HEMATOL ONCOL CLIN N, V24, P799, DOI 10.1016/j.hoc.2010.06.004
   Higuchi T, 2015, CANCER IMMUNOL RES, V3, P1257, DOI 10.1158/2326-6066.CIR-15-0044
   Huang J, 2015, BIOCHEM BIOPH RES CO, V463, P551, DOI 10.1016/j.bbrc.2015.05.083
   Ibrahim YH, 2012, CANCER DISCOV, V2, P1036, DOI 10.1158/2159-8290.CD-11-0348
   Johnson N, 2011, NAT MED, V17, P875, DOI 10.1038/nm.2377
   Kaufman B, 2015, J CLIN ONCOL, V33, P244, DOI 10.1200/JCO.2014.56.2728
   Konstantinopoulos PA, 2017, ANN ONCOL, V28
   Kristeleit R, 2017, CLIN CANCER RES, V23, P4095, DOI 10.1158/1078-0432.CCR-16-2796
   Ledermann JA, 2016, LANCET ONCOL, V17, P1579, DOI 10.1016/S1470-2045(16)30376-X
   Lee JM, 2017, CLIN CANCER RES, V23, P1397, DOI 10.1158/1078-0432.CCR-16-1546
   Litton J, 2017, 40 ANN SAN ANT BREAS
   Litton JK, 2017, NPJ BREAST CANCER, V3, DOI 10.1038/s41523-017-0052-4
   Loibl S, 2018, LANCET ONCOL, V19, P497, DOI 10.1016/S1470-2045(18)30111-6
   Mateo J, 2016, TARGET ONCOL, V11, P401, DOI 10.1007/s11523-016-0435-8
   Mavaddat N, 2012, CANCER EPIDEM BIOMAR, V21, P134, DOI 10.1158/1055-9965.EPI-11-0775
   Mirza MR, 2016, NEW ENGL J MED, V375, P2154, DOI 10.1056/NEJMoa1611310
   Pahuja S, 2015, J CLIN ONCOL, V33
   Patsouris A, 2017, J CLIN ONCOL, V35, DOI 10.1200/JCO.2017.35.15_suppl.TPS1117
   Puhalla S, 2014, J CLIN ONCOL S, V32, p5s
   Pujade-Lauraine E, 2017, LANCET ONCOL, V18, P1274, DOI 10.1016/S1470-2045(17)30469-2
   Robson M, 2017, NEW ENGL J MED, V377, P523, DOI 10.1056/NEJMoa1706450
   Rottenberg S, 2008, P NATL ACAD SCI USA, V105, P17079, DOI 10.1073/pnas.0806092105
   Rugo HS, 2016, NEW ENGL J MED, V375, P23, DOI 10.1056/NEJMoa1513749
   Sakai W, 2008, NATURE, V451, P1116, DOI 10.1038/nature06633
   Sakai W, 2009, CANCER RES, V69, P6381, DOI 10.1158/0008-5472.CAN-09-1178
   Sandhu SK, 2013, LANCET ONCOL, V14, P882, DOI 10.1016/S1470-2045(13)70240-7
   Sharma P, 2014, BREAST CANCER RES TR, V145, P707, DOI 10.1007/s10549-014-2980-0
   Shen YQ, 2013, CLIN CANCER RES, V19, P5003, DOI 10.1158/1078-0432.CCR-13-1391
   Somlo G, 2017, CLIN CANCER RES, V23, P4066, DOI 10.1158/1078-0432.CCR-16-2714
   Swisher EM, 2017, LANCET ONCOL, V18, P75, DOI [10.1016/s1470-2045(16)30559-9, 10.1016/S1470-2045(16)30559-9]
   Turner NC, 2017, J CLIN ONCOL S, V35
   Tutt A, 2010, LANCET, V376, P235, DOI 10.1016/S0140-6736(10)60892-6
   Wahlberg E, 2012, NAT BIOTECHNOL, V30, P283, DOI 10.1038/nbt.2121
   Yam C, 2018, J CLIN ONCOL, V36, DOI 10.1200/JCO.2018.36.15_suppl.593
NR 53
TC 11
Z9 10
U1 0
U2 4
PU MILLENNIUM MEDICAL PUBLISHING, INC
PI NEW YORK
PA 611 BROADWAY, STE 310, NEW YORK, NY 10012 USA
SN 1543-0790
J9 CLIN ADV HEMATOL ONC
JI Clin. Adv. Hematol. Oncol.
PD JUL
PY 2018
VL 16
IS 7
BP 491
EP 501
PG 11
WC Oncology
SC Oncology
GA GN3TQ
UT WOS:000438932300006
PM 30067621
DA 2021-05-03
ER

PT J
AU Carter, JH
   Deddens, JA
   Mueller, G
   Lewis, TG
   Dooley, MK
   Robillard, MC
   Frydl, M
   Duvall, L
   Pemberton, JO
   Douglass, LE
AF Carter, Julia H.
   Deddens, James A.
   Mueller, Gretchen
   Lewis, Thomas G.
   Dooley, Mariah K.
   Robillard, Michelle C.
   Frydl, Molly
   Duvall, Lydia
   Pemberton, Jackson O.
   Douglass, Larry E.
TI Transcription factors WT1 and p53 combined: a prognostic biomarker in
   ovarian cancer
SO BRITISH JOURNAL OF CANCER
LA English
DT Article
ID IMMUNOHISTOCHEMICAL STAINING PATTERNS; T-CELLS; GENE; CARCINOMA; MARKER;
   IMMUNOTHERAPY; LYMPHOCYTES; EXPRESSION; PROTEIN-1; SURVIVAL
AB BACKGROUND: New approaches to ovarian cancer are needed to improve survival. Wilms' tumour 1 (WT1) is a tumour-associated antigen expressed in many ovarian cancers. P53 is also often altered. The clinical significance of the combined expression of these two transcription factors has not been studied.
   METHODS: One hundred ninety-six ovarian tumours were classified histopathologically. Tumours were stained for WT1 and p53 immunohistochemically. Stains were analysed according to tumour type, grade and FIGO stage. Kaplan-Meier analyses on 96 invasive carcinomas determined whether categorical variables were related to survival.
   RESULTS: WT1 and p53 were related to ovarian tumour type, grade, FIGO stage and patient survival. Uniform nuclear p53 expression was associated with invasion and WT1 expression was associated with advanced grade, FIGO stage and poor survival. When WT1 and p53 were both in the age-adjusted Cox model, WT1 was significant while p53 was not. When we combined tumours expressing WT1 and p53, then adjusted for age and tumour subtype, the hazard ratio compared to tumours without WT1 and with normal p53 was 2.70; when adjusted for age and FIGO stage, the hazard ratio was 2.40.
   CONCLUSIONS: WT1, an antigen target, is a biomarker for poor prognosis, particularly when combined with altered p53.
C1 [Carter, Julia H.; Mueller, Gretchen; Lewis, Thomas G.; Dooley, Mariah K.; Robillard, Michelle C.; Frydl, Molly; Duvall, Lydia; Douglass, Larry E.] Wood Hudson Canc Res Lab, Newport, KY 41071 USA.
   [Deddens, James A.] Univ Cincinnati, Dept Math Sci, Cincinnati, OH 45202 USA.
   [Pemberton, Jackson O.] St Elizabeth Healthcare, Edgewood, KY 41018 USA.
RP Carter, JH (corresponding author), Wood Hudson Canc Res Lab, Newport, KY 41071 USA.
EM jcarter@woodhudson.org
FU Ovarian Cancer Alliance of Greater Cincinnati; R. C. Durr Foundation;
   Carol Ann & Ralph V. Haile, Jr./U.S. Bank Foundation; Wood Hudson Cancer
   Research Laboratory Memorial Fund
FX This work was financially supported by grants from the Ovarian Cancer
   Alliance of Greater Cincinnati, the R. C. Durr Foundation, and the Carol
   Ann & Ralph V. Haile, Jr./U.S. Bank Foundation and gifts to the Wood
   Hudson Cancer Research Laboratory Memorial Fund.
CR Barbolina MV, 2008, CANCER-AM CANCER SOC, V112, P1632, DOI 10.1002/cncr.23341
   Bernardini MQ, 2010, BMC CANCER, V10, DOI 10.1186/1471-2407-10-237
   Cheever MA, 2009, CLIN CANCER RES, V15, P5323, DOI 10.1158/1078-0432.CCR-09-0737
   Chester C, 2015, J IMMUNOTHER CANCER, V3, DOI 10.1186/s40425-015-0051-7
   Cogdill AP, 2017, BRIT J CANCER, V117, P1, DOI 10.1038/bjc.2017.136
   Cole AJ, 2016, SCI REP-UK, V6, DOI 10.1038/srep26191
   Coosemans A, 2014, EXPERT REV CLIN IMMU, V10, P705, DOI 10.1586/1744666X.2014.910119
   Coukos G, 2016, ANN ONCOL, V27, P11, DOI 10.1093/annonc/mdw084
   Curiel TJ, 2004, NAT MED, V10, P942, DOI 10.1038/nm1093
   de Graeff P, 2009, BRIT J CANCER, V101, P149, DOI 10.1038/sj.bjc.6605112
   Idelman G, 2003, J BIOL CHEM, V278, P3474, DOI 10.1074/jbc.M211606200
   Koshiyama M, 2014, BIOMED RES INT, V2014, DOI 10.1155/2014/934261
   Kurman RJ, 2011, HUM PATHOL, V42, P918, DOI 10.1016/j.humpath.2011.03.003
   Lavoue V, 2013, J TRANSL MED, V11, DOI 10.1186/1479-5876-11-147
   Le Page Cecile, 2010, Cancers (Basel), V2, P913, DOI 10.3390/cancers2020913
   Lee SH, 2013, PATHOL INT, V63, P252, DOI 10.1111/pin.12060
   Liu ZY, 2014, ANTICANCER RES, V34, P2331
   MAHESWARAN S, 1995, GENE DEV, V9, P2143, DOI 10.1101/gad.9.17.2143
   MAHESWARAN S, 1993, P NATL ACAD SCI USA, V90, P5100, DOI 10.1073/pnas.90.11.5100
   Massaoka MH, 2014, FEBS OPEN BIO, V4, P153, DOI 10.1016/j.fob.2014.01.007
   McShane LM, 2005, NAT CLIN PRACT ONCOL, V2, P416, DOI 10.1038/ncponc0252
   Menke AL, 2002, CANCER RES, V62, P6615
   Netinatsunthorn W, 2006, BMC CANCER, V6, DOI 10.1186/1471-2407-6-90
   Prat J., 2014, WORLD CANC REPORT 20, P465
   Prat J, 2014, INT J GYNECOL OBSTET, V124, P1, DOI 10.1016/j.ijgo.2013.10.001
   Preston CC, 2013, PLOS ONE, V8, DOI 10.1371/journal.pone.0080063
   Qi XW, 2015, SCI REP-UK, V5, DOI 10.1038/srep08924
   Sato E, 2005, P NATL ACAD SCI USA, V102, P18538, DOI 10.1073/pnas.0509182102
   Sugiyama H, 2005, EXPERT REV VACCINES, V4, P503, DOI 10.1586/14760584.4.4.503
   Tanaka A, 2017, CELL RES, V27, P109, DOI 10.1038/cr.2016.151
   Vermeij R, 2011, J IMMUNOTHER, V34, P516, DOI 10.1097/CJI.0b013e31821e012f
   VIEL A, 1994, INT J CANCER, V57, P515, DOI 10.1002/ijc.2910570413
   Yemelyanova A, 2011, MODERN PATHOL, V24, P1248, DOI 10.1038/modpathol.2011.85
   Zhang L, 2003, NEW ENGL J MED, V348, P203, DOI 10.1056/NEJMoa020177
NR 34
TC 10
Z9 9
U1 0
U2 1
PU NATURE PUBLISHING GROUP
PI LONDON
PA MACMILLAN BUILDING, 4 CRINAN ST, LONDON N1 9XW, ENGLAND
SN 0007-0920
EI 1532-1827
J9 BRIT J CANCER
JI Br. J. Cancer
PD AUG 14
PY 2018
VL 119
IS 4
BP 462
EP 470
DI 10.1038/s41416-018-0191-x
PG 9
WC Oncology
SC Oncology
GA GT1PP
UT WOS:000444244700009
PM 30057405
OA Green Published, Other Gold
DA 2021-05-03
ER

﻿FN Clarivate Analytics Web of Science
VR 1.0
PT J
AU Santegoets, SJAM
   de Groot, AF
   Dijkgraaf, EM
   Simoes, AMC
   van der Noord, VE
   van Ham, JJ
   Welters, MJP
   Kroep, JR
   van der Burg, SH
AF Santegoets, S. J. A. M.
   de Groot, A. F.
   Dijkgraaf, E. M.
   Simoes, A. M. Carnaz
   van der Noord, V. E.
   van Ham, J. J.
   Welters, M. J. P.
   Kroep, J. R.
   van der Burg, S. H.
TI The blood mMDSC to DC ratio is a sensitive and easy to assess
   independent predictive factor for epithelial ovarian cancer survival
SO ONCOIMMUNOLOGY
LA English
DT Article
DE leukocytosis; epithelial ovarian cancer; mMDSC to DC ratio; predictive;
   survival
ID REGULATORY T-CELLS; SUPPRESSOR-CELLS; PREOPERATIVE LEUKOCYTOSIS;
   DENDRITIC CELLS; CARCINOMA; CHEMOTHERAPY; IMMUNOTHERAPY; DOCETAXEL;
   DIFFERENTIATION; GEMCITABINE
AB Epithelial ovarian cancer (EOC) may cause abnormal blood levels of leukocytes. This paraneoplastic manifestation is associated with a worse response to therapy and shorter survival. To understand the complexity and nature of these leukocytes, we dissected the different populations of myeloid cells and analyzed their relation to clinical outcome. Therefore, baseline blood samples of 36 EOC patients treated either with carboplatin/doxorubucin or with gemcitabine were analyzed for different subsets of monocytes/macrophages, myeloid derived suppressor cells (MDSC) and dendritic cells (DC) using multiparameter flow cytometry as well as functional assays for myeloid cell mediated suppression of antigen-specific T cell reactivity. Healthy donor blood served as control. EOC patients displayed an increase in monocytes/macrophages, monocytic MDSC (mMDSC) and CD33-CD11b+CD14-CD15- double-negative MDSC (CD33- dnMDSC) and a decrease in the frequency of DC, across all EOC subtypes. A low frequency of DC and high frequencies of monocytes/macrophages and mMDSC, but not CD33- dnMDSC, were associated with poor overall survival. Patient's monocytes/macrophages and mMDSC, but not CD33- dnMDSC, were shown to suppress T cell reactivity in vitro. The mMDSC and DC frequencies were not altered upon treatment. Importantly, the mMDSC to DC ratio was the strongest independent, highly sensitive and specific, predictive factor for survival. This was irrespective of the type of chemotherapy or disease stage and outperformed classical parameters as WHO status or time from last chemotherapy. Thus, the baseline blood mMDSC to DC ratio is a robust, independent and easy to analyze predictive factor for EOC survival, and may assist patient selection for immunotherapy.
C1 [Santegoets, S. J. A. M.; de Groot, A. F.; Dijkgraaf, E. M.; Simoes, A. M. Carnaz; van der Noord, V. E.; van Ham, J. J.; Welters, M. J. P.; Kroep, J. R.; van der Burg, S. H.] Leiden Univ, Dept Med Oncol, Med Ctr, Leiden, Netherlands.
RP van der Burg, SH (corresponding author), Dept Med Oncol, Albinusdreef 2, NL-2233 ZA Leiden, Netherlands.; van der Burg, SH (corresponding author), Albinusdreef 2, NL-2233 ZA Leiden, Netherlands.
EM shvdburg@lumc.nl
OI de Groot, Anne/0000-0001-7612-2918; Kroep, Judith/0000-0003-2671-1903
FU Bontius Foundation; department of Medical Oncology of the Leiden
   University Medical Center; Dutch Cancer SocietyKWF Kankerbestrijding
   [2014-6696]
FX This study was sponsored by the Bontius Foundation, the department of
   Medical Oncology of the Leiden University Medical Center and the Dutch
   Cancer Society 2014-6696.
CR Agarwal R, 2003, NAT REV CANCER, V3, P502, DOI 10.1038/nrc1123
   Bronte V, 2016, NAT COMMUN, V7, DOI 10.1038/ncomms12150
   Chen Ying, 2015, Asian Pac J Cancer Prev, V16, P933
   Coleman S, 2005, CANCER RES, V65, P7000, DOI 10.1158/0008-5472.CAN-04-3792
   Cui TX, 2013, IMMUNITY, V39, P611, DOI 10.1016/j.immuni.2013.08.025
   Curiel TJ, 2004, NAT MED, V10, P942, DOI 10.1038/nm1093
   Dijkgraaf EM, 2015, ANN ONCOL, V26, P2141, DOI 10.1093/annonc/mdv309
   Dijkgraaf EM, 2015, ONCOTARGET, V6, P32228, DOI 10.18632/oncotarget.4772
   Dijkgraaf EM, 2013, CANCER RES, V73, P2480, DOI 10.1158/0008-5472.CAN-12-3542
   Gabrilovich DI, 2012, NAT REV IMMUNOL, V12, P253, DOI 10.1038/nri3175
   Galluzzi L, 2016, CANCER IMMUNOL RES, V4, P895, DOI 10.1158/2326-6066.CIR-16-0197
   Hamanishi J, 2007, P NATL ACAD SCI USA, V104, P3360, DOI 10.1073/pnas.0611533104
   Khalil DN, 2016, NAT REV CLIN ONCOL, V13, P273, DOI 10.1038/nrclinonc.2016.25
   Kodumudi KN, 2010, CLIN CANCER RES, V16, P4583, DOI 10.1158/1078-0432.CCR-10-0733
   Kongsted P, 2017, CYTOTHERAPY, V19, P500, DOI 10.1016/j.jcyt.2017.01.007
   Krieg C, 2018, NAT MED, V24, P144, DOI 10.1038/nm.4466
   Kryczek I, 2006, J EXP MED, V203, P871, DOI 10.1084/jem.20050930
   Lavoue V, 2013, J TRANSL MED, V11, DOI 10.1186/1479-5876-11-147
   Mabuchi S, 2011, GYNECOL ONCOL, V122, P25, DOI 10.1016/j.ygyno.2011.03.037
   Martens A, 2016, CLIN CANCER RES, V22, P2908, DOI 10.1158/1078-0432.CCR-15-2412
   Martin D, 2017, FRONT IMMUNOL, V8, DOI 10.3389/fimmu.2017.01225
   Mellman I, 2011, NATURE, V480, P480, DOI 10.1038/nature10673
   Merad M, 2013, ANNU REV IMMUNOL, V31, P563, DOI 10.1146/annurev-immunol-020711-074950
   Obermajer N, 2011, BLOOD, V118, P5498, DOI 10.1182/blood-2011-07-365825
   PDQ Adult Treatment Editorial Board, 2017, PDQ CANC INF SUMM
   Santegoets SJAM, 2016, VACCINES-BASEL, V4, DOI 10.3390/vaccines4030029
   Santegoets SJAM, 2015, CANCER IMMUNOL IMMUN, V64, P1271, DOI 10.1007/s00262-015-1729-x
   Santegoetst SJAM, 2014, J IMMUNOTHER CANCER, V2, DOI 10.1186/s40425-014-0031-3
   Sato E, 2005, P NATL ACAD SCI USA, V102, P18538, DOI 10.1073/pnas.0509182102
   So KA, 2014, GYNECOL ONCOL, V132, P551, DOI 10.1016/j.ygyno.2014.01.010
   Suzuki E, 2005, CLIN CANCER RES, V11, P6713, DOI 10.1158/1078-0432.CCR-05-0883
   van der Burg SH, 2016, NAT REV CANCER, V16, P219, DOI 10.1038/nrc.2016.16
   Vasey PA, 2004, JNCI-J NATL CANCER I, V96, P1682, DOI 10.1093/jnci/djh323
   Villani AC, 2017, SCIENCE, V356, DOI 10.1126/science.aah4573
   Weber J, 2016, CANCER IMMUNOL RES, V4, P345, DOI 10.1158/2326-6066.CIR-15-0193
   Welters MJ, 2016, SCI TRANSL MED, V8, DOI 10.1126/scitranslmed.aad8307
   Welters MJP, 2010, P NATL ACAD SCI USA, V107, P11895, DOI 10.1073/pnas.1006500107
   Worley MJ, 2012, GYNECOL ONCOL, V125, P561, DOI 10.1016/j.ygyno.2012.03.043
   Wouters MCA, 2014, ONCOIMMUNOLOGY, V3, DOI 10.4161/21624011.2014.962397
   Wu LL, 2017, ONCOTARGET, V8, P76843, DOI 10.18632/oncotarget.20164
   Wu X, 2010, CANCER IMMUNOL IMMUN, V59, P279, DOI 10.1007/s00262-009-0749-9
   Yang JHM, 2015, DIABETES, V64, P3891, DOI 10.2337/db15-0516
   Yazdi MT, 2015, CANCER IMMUNOL IMMUN, V64, P1109, DOI 10.1007/s00262-015-1716-2
   Zhang L, 2003, NEW ENGL J MED, V348, P203, DOI 10.1056/NEJMoa020177
   Zhang Z, 2015, CANCER GENE THER, V22, P198, DOI 10.1038/cgt.2015.7
NR 45
TC 19
Z9 19
U1 0
U2 3
PU TAYLOR & FRANCIS INC
PI PHILADELPHIA
PA 530 WALNUT STREET, STE 850, PHILADELPHIA, PA 19106 USA
SN 2162-402X
J9 ONCOIMMUNOLOGY
JI OncoImmunology
PY 2018
VL 7
IS 8
AR e1465166
DI 10.1080/2162402X.2018.1465166
PG 11
WC Oncology; Immunology
SC Oncology; Immunology
GA GS7TS
UT WOS:000443907300028
PM 30221063
OA Green Published, Bronze
DA 2021-05-03
ER

PT J
AU Sun, YM
   Yao, ZT
   Zhao, ZH
   Xiao, HF
   Xia, MT
   Zhu, XJ
   Jiang, XL
   Sun, CT
AF Sun, Yanming
   Yao, Zhitao
   Zhao, Zhihua
   Xiao, Haifeng
   Xia, Mengting
   Zhu, Xiaojun
   Jiang, Xuelu
   Sun, Chuntao
TI Natural killer cells inhibit metastasis of ovarian carcinoma cells and
   show therapeutic effects in a murine model of ovarian cancer
SO EXPERIMENTAL AND THERAPEUTIC MEDICINE
LA English
DT Article
DE immunotherapy; natural killer cells; ovarian cancer; tumor systemic
   metastasis
ID ANTIBODY-BASED IMMUNOTHERAPY; IMMUNE-ESCAPE; HEPATOCELLULAR-CARCINOMA;
   T-LYMPHOCYTES; DISEASE; VIRUS; CHEMOTHERAPY; SUPPRESSION; PREVENTION;
   DIAGNOSIS
AB Ovarian cancer has the highest mortality rate and is the most common of all gynecologic malignancies. Novel treatments for ovarian cancer are urgently required to improve outcomes and the overall survival of patients. The present study investigated whether immunotherapy with natural killer (NK) cells affected the survival of mice with ovarian cancer. Results analysis identified adjunctive NK cells as a potential therapeutic method in ovarian cancer. Patient-derived ovarian cells were isolated, cultured and subsequently injected subcutaneously into immune deficient BALB/c-nude mice. Human NK cells were isolated from peripheral blood mononuclear cells and cultured for expansion in vitro. The present results demonstrated that ovarian cells in BAT-B/c-nude mice did not induce spontaneous ovarian cancer cell metastasis in the NK-treated group. In addition, NK cells activated immune cells in the immune system, which resulted in inhibition of ovarian tumor growth in vitro and in a murine xenograft model of ovarian cancer. The data also indicated that cytotoxic activity of NK cells prevented migration and invasion of ovarian cancer cells, which contributed to prevention of systemic metastasis and suggested that NK cells could be effective cells for therapy against ovarian cancer. Furthermore, NK cells induced apoptosis and increased the number of cluster of differentiation (CD)4(+), CD8(+) as well as cytotoxic T lymphocyte responses by intravenous injection in a murine xenograft model of ovarian cancer. These results suggested that NK cells inhibited the systemic metastasis for ovarian cancer cells. In conclusion, the present study suggested that NK cell immunotherapy inhibited systemic metastasis of ovarian cancer cells and improved the survival rate of mice. Sufficient supplementation of NK cells may serve as a promising immunotherapeutic strategy for ovarian cancer.
C1 [Sun, Yanming; Sun, Chuntao] Weifang Peoples Hosp, Dept Intervent Radiol, 151 Guangwen St, Weifang 261041, Shandong, Peoples R China.
   [Yao, Zhitao; Zhao, Zhihua] Weifang Peoples Hosp, Dept Nucl Med, Weifang 261041, Shandong, Peoples R China.
   [Xiao, Haifeng] Weifang Peoples Hosp, Dept Med Oncol, Weifang 261041, Shandong, Peoples R China.
   [Xia, Mengting; Jiang, Xuelu] Zhejiang Univ, Zhejiang Prov Hosp Chinese Med, Dept Gynecol, Hangzhou 310006, Zhejiang, Peoples R China.
   [Zhu, Xiaojun] Zhejiang Univ, Womens Hosp, Sch Med, Dept Gynecol, Hangzhou 310006, Zhejiang, Peoples R China.
RP Sun, CT (corresponding author), Weifang Peoples Hosp, Dept Intervent Radiol, 151 Guangwen St, Weifang 261041, Shandong, Peoples R China.
EM chuntaosunprof@163.com
CR Angell TE, 2014, CLIN CANCER RES, V20, P6034, DOI 10.1158/1078-0432.CCR-14-0879
   Bacalbașa N, 2015, J Med Life, V8, P263
   Barrett CL, 2015, P NATL ACAD SCI USA, V112, pE3050, DOI 10.1073/pnas.1508057112
   Bremers AJA, 2000, INT J CANCER, V88, P956, DOI 10.1002/1097-0215(20001215)88:6<956::AID-IJC19>3.0.CO;2-3
   Bronte G, 2014, EXPERT OPIN BIOL TH, V14, P103, DOI 10.1517/14712598.2014.859671
   Chouaib S, 2005, TUNIS MED S12, V83, pS7
   Davis LL, 2015, CLIN J ONCOL NURS, V19, P535, DOI 10.1188/15.CJON.19-05AP
   De Felice F, 2015, J IMMUNOL RES, V2015, DOI 10.1155/2015/191832
   Dhami S, 2016, PEDIAT ALLERG IMM-UK, V27, P236, DOI 10.1111/pai.12524
   Dong T, 2015, NATL SCI REV, V2, P264, DOI 10.1093/nsr/nwv033
   Duda Katarzyna, 2015, Pol Merkur Lekarski, V39, P337
   Ebell MH, 2016, AM J PREV MED, V50, P384, DOI 10.1016/j.amepre.2015.09.023
   Fauci JM, 2014, GYNECOL ONCOL, V132, P203, DOI 10.1016/j.ygyno.2013.10.038
   Garziera M, 2015, PLOS ONE, V10, DOI 10.1371/journal.pone.0140351
   GREAVES MF, 1974, J IMMUNOL, V112, P240
   Huo YR, 2015, EJSO-EUR J SURG ONC, V41, P1578, DOI 10.1016/j.ejso.2015.08.172
   Kersual N, 2014, MABS-AUSTIN, V6, P1314, DOI 10.4161/mabs.29316
   Khalil HS, 2016, ONCOTARGET, V7, P75874, DOI 10.18632/oncotarget.12425
   Kobayashi M, 2014, J OVARIAN RES, V7, DOI 10.1186/1757-2215-7-48
   Korkmaz T, 2016, CRIT REV ONCOL HEMAT, V98, P180, DOI 10.1016/j.critrevonc.2015.10.006
   Krishnan V, 2017, CURR PROB CANCER, V41, P48, DOI 10.1016/j.currproblcancer.2016.11.003
   Lage A, 2014, MEDICC REV, V16, P65
   Latifi A, 2012, PLOS ONE, V7, DOI 10.1371/journal.pone.0046858
   Lee SJ, 2015, BMC CANCER, V15, DOI 10.1186/s12885-015-2034-y
   Lin JJ, 2016, OBSTET GYNECOL, V127, P81, DOI 10.1097/AOG.0000000000001196
   Malecki M, 2016, CLIN TRANSL MED, V5, DOI 10.1186/s40169-016-0125-2
   Malmberg KJ, 2004, CANCER IMMUNOL IMMUN, V53, P879, DOI 10.1007/s00262-004-0577-x
   Massarelli E, 2014, TRANSL LUNG CANCER R, V3, P53, DOI 10.3978/j.issn.2218-6751.2014.01.01
   Matsuda G, 2015, IMMUNOTHERAPY-UK, V7, P335, DOI [10.2217/IMT.15.2, 10.2217/imt.15.2]
   Nikolic B, 2001, J IMMUNOL, V166, P1398, DOI 10.4049/jimmunol.166.2.1398
   Pan QZ, 2015, ONCOIMMUNOLOGY, V4, DOI 10.1080/2162402X.2015.1038017
   Pawelec G, 2004, FEBS LETT, V567, P63, DOI 10.1016/j.febslet.2004.02.091
   Plate Janet M D, 2010, Immunotherapy, V2, P757, DOI 10.2217/imt.10.62
   Raave R, 2015, PEERJ, V3, DOI 10.7717/peerj.1489
   Recchia F, 2015, ANTICANCER RES, V35, P6847
   Saoji V, 2016, INDIAN J DERMATOL VE, V82, P42, DOI 10.4103/0378-6323.171650
   Sarafraz-Yazdi E, 2015, ANN CLIN LAB SCI, V45, P650
   Schwab CL, 2014, IMMUNOTHERAPY-UK, V6, P1279, DOI 10.2217/imt.14.90
   Sun LH, 2016, TUMOR BIOL, V37, P799, DOI 10.1007/s13277-015-3845-9
   Sundar S, 2015, BMJ-BRIT MED J, V351, DOI 10.1136/bmj.h4443
   Sutoh M, 2016, ANIM SCI J, V87, P266, DOI 10.1111/asj.12409
   Tjin EPM, 2014, CANCER IMMUNOL RES, V2, P538, DOI 10.1158/2326-6066.CIR-13-0097
   Tse BWC, 2014, ANN ONCOL, V25, P322, DOI 10.1093/annonc/mdt405
   Wands JR, 2004, NEW ENGL J MED, V351, P1567, DOI 10.1056/NEJMe048237
   Watts S, 2015, BMJ OPEN, V5, DOI 10.1136/bmjopen-2015-007618
   Yamamoto N., 2014, INT J CANCER, V135, P1509
   Zamarin D, 2009, GENE THER, V16, P796, DOI 10.1038/gt.2009.14
NR 47
TC 7
Z9 7
U1 1
U2 5
PU SPANDIDOS PUBL LTD
PI ATHENS
PA POB 18179, ATHENS, 116 10, GREECE
SN 1792-0981
EI 1792-1015
J9 EXP THER MED
JI Exp. Ther. Med.
PD AUG
PY 2018
VL 16
IS 2
BP 1071
EP 1078
DI 10.3892/etm.2018.6342
PG 8
WC Medicine, Research & Experimental
SC Research & Experimental Medicine
GA GR1GO
UT WOS:000442280500085
PM 30116358
OA Other Gold, Green Published
DA 2021-05-03
ER

PT J
AU Flores-Villanueva, PO
   Ganachari, M
   Guio, H
   Mejia, JA
   Granados, J
AF Flores-Villanueva, Pedro O.
   Ganachari, Malathesha
   Guio, Heinner
   Mejia, Jaime A.
   Granados, Julio
TI An Isolated TCR ab Restricted by HLA-A*02:01/CT37 Peptide Redirecting
   CD8(+) T Cells To Kill and Secrete IFN-gamma in Response to Lung
   Adenocarcinoma Cell Lines
SO JOURNAL OF IMMUNOLOGY
LA English
DT Article
ID ANTIGEN PRESENTATION; CANCER PATIENTS; IL-17; COSTIMULATION; IMMUNITY;
   THERAPY; GROWTH
AB Lung cancer is a leading cause of cancer-related death among both men and women in the United States, where non-small cell lung cancer accounts for similar to 85% of lung cancer. Lung adenocarcinoma (ADC) is the major histologic subtype. The presence of actionable mutations prompts the use of therapies designed to specifically address the deleterious effects of those cancer-driving mutations; these therapies have already shown promise in cases carrying those actionable mutations (similar to 30%). Innovative therapeutic approaches are needed for the treatment of 70% of patients suffering from lung ADC. Adoptive transfer of CD8(+) T cells specific against cancer/testis (CT) Ags, whose protein expression is restricted to the gonads (testis and ovary) and cancerous cells, is an excellent alternative. In this study, we report the isolation of HLA-A*02:01/CT37 peptide-specific alpha and beta TCR chains from a CD8(+) T cell clone obtained from a patient suffering from lung ADC. We also report the development of an innovative CD3 zeta construct. With those TCR chains and the engineered (modified) CD3z chain, we produced a construct that when transduced into CD8(+) T cells is capable of redirecting transduced CD8(+) T cell cytotoxic activity and IFN-gamma secretion against peptide-pulsed autologous cells and HLA-A*02:01-positive and CT37-expressing lung ADC cell lines. Our findings will launch the development of innovative adoptive transfer immunotherapies for the treatment of lung ADC, targeting the most prevalent HLA molecules and CT37 peptides restricted by these molecules.
C1 [Flores-Villanueva, Pedro O.] Int Consortium Study Lung Canc, INBIOMEDIC USA, Genom Med & Immunotherapy, 110 E Whistlers Bend Circle, The Woodlands, TX 77384 USA.
   [Ganachari, Malathesha] Univ Houston, Dept Biol & Biochem, Houston, TX 77004 USA.
   [Guio, Heinner] INBIOMEDIC, Lima 14, Peru.
   [Mejia, Jaime A.] Houston Methodist Res Inst, Strateg Res & Dev Oncol, Houston, TX 77030 USA.
   [Granados, Julio] Inst Nacl Ciencias Med & Nutr Salvador Zubiran, Dept Trasplantes, Div Inmunogenet, Ave Vasco de Quiroga 15, Mexico City 14080, DF, Mexico.
   [Mejia, Jaime A.] Merck Res Labs, N Wales, PA USA.
RP Flores-Villanueva, PO (corresponding author), Int Consortium Study Lung Canc, INBIOMEDIC USA, Genom Med & Immunotherapy, 110 E Whistlers Bend Circle, The Woodlands, TX 77384 USA.; Granados, J (corresponding author), Inst Nacl Ciencias Med & Nutr Salvador Zubiran, Dept Trasplantes, Div Inmunogenet, Ave Vasco de Quiroga 15, Mexico City 14080, DF, Mexico.
EM poflores-villanueva@post.harvard.edu; julio.granadosa@incmnsz.mx
RI ; Guio, Heinner/G-9874-2017
OI Flores-Villanueva, Pedro/0000-0002-6184-4616; Guio,
   Heinner/0000-0003-0078-1188; Mejia, Jaime/0000-0002-1315-6878
FU Houston Methodist Research Institute; Instituto Nacional de Ciencias
   Medicas y Nutricion Salvador Zubiran; INBIOMEDIC private funds
FX This work was supported by the Houston Methodist Research Institute, the
   Instituto Nacional de Ciencias Medicas y Nutricion Salvador Zubiran, and
   INBIOMEDIC private funds.
CR Chen X, 2010, LUNG CANCER, V69, P348, DOI 10.1016/j.lungcan.2009.11.013
   Chung AS, 2013, NAT MED, V19, P1114, DOI 10.1038/nm.3291
   Downs-Canner S, 2017, NAT COMMUN, V8, DOI 10.1038/ncomms14649
   Eyerich K, 2017, EUR J IMMUNOL, V47, P607, DOI 10.1002/eji.201646723
   Geng YT, 2015, CELL PHYSIOL BIOCHEM, V37, P1560, DOI 10.1159/000438523
   GIMMI CD, 1993, P NATL ACAD SCI USA, V90, P6586, DOI 10.1073/pnas.90.14.6586
   Hebeisen M, 2015, CANCER RES, V75, P1983, DOI 10.1158/0008-5472.CAN-14-3516
   Huang Q, 2016, AM J CANCER RES, V6, P440
   Kamphorst AO, 2017, P NATL ACAD SCI USA, V114, P4993, DOI 10.1073/pnas.1705327114
   Kessels HWHC, 2000, P NATL ACAD SCI USA, V97, P14578, DOI 10.1073/pnas.97.26.14578
   Kim YD, 2012, INT J MOL MED, V29, P656, DOI 10.3892/ijmm.2012.896
   Kloetzel PM, 2004, CURR OPIN IMMUNOL, V16, P76, DOI 10.1016/j.coi.2003.11.004
   Lee SY, 2003, P NATL ACAD SCI USA, V100, P2651, DOI 10.1073/pnas.0437972100
   Li QC, 2012, IMMUNOL LETT, V148, P144, DOI 10.1016/j.imlet.2012.10.011
   Long AH, 2015, NAT MED, V21, P581, DOI 10.1038/nm.3838
   Maxfield KE, 2015, NAT COMMUN, V6, DOI 10.1038/ncomms9840
   Moon EK, 2017, ANN AM THORAC SOC, V14, P1248, DOI 10.1513/AnnalsATS.201702-152FR
   Muto S, 2015, INT J ONCOL, V47, P2082, DOI 10.3892/ijo.2015.3196
   Nishijima TF, 2017, ONCOLOGIST, V22, P470, DOI 10.1634/theoncologist.2016-0419
   Numasaki M, 2005, J IMMUNOL, V175, P6177, DOI 10.4049/jimmunol.175.9.6177
   Reppert S, 2012, ONCOIMMUNOLOGY, V1, P783, DOI 10.4161/onci.19735
   Shea M, 2016, THER ADV RESPIR DIS, V10, P113, DOI 10.1177/1753465815617871
   Shen T, 2017, ONCOTARGET, V8, P60975, DOI 10.18632/oncotarget.17689
   Szymczak AL, 2004, NAT BIOTECHNOL, V22, P589, DOI 10.1038/nbt957
   Taguchi A, 2014, CANCER RES, V74, P4694, DOI 10.1158/0008-5472.CAN-13-3725
   Textor A, 2016, J EXP MED, V213, P2333, DOI 10.1084/jem.20160636
   Travis WD, 2011, J THORAC ONCOL, V6, P244, DOI 10.1097/JTO.0b013e318206a221
   Villalobos P, 2017, HEMATOL ONCOL CLIN N, V31, P13, DOI 10.1016/j.hoc.2016.08.006
   Yazdi MT, 2015, CANCER IMMUNOL IMMUN, V64, P1109, DOI 10.1007/s00262-015-1716-2
NR 29
TC 0
Z9 0
U1 0
U2 0
PU AMER ASSOC IMMUNOLOGISTS
PI BETHESDA
PA 9650 ROCKVILLE PIKE, BETHESDA, MD 20814 USA
SN 0022-1767
EI 1550-6606
J9 J IMMUNOL
JI J. Immunol.
PD APR 15
PY 2018
VL 200
IS 8
BP 2965
EP 2977
DI 10.4049/jimmunol.1701054
PG 13
WC Immunology
SC Immunology
GA GC0XE
UT WOS:000429500400044
PM 29555781
OA Green Published, Bronze
DA 2021-05-03
ER

PT J
AU Mishra, HK
   Pore, N
   Michelotti, EF
   Walcheck, B
AF Mishra, Hemant K.
   Pore, Nabendu
   Michelotti, Emil F.
   Walcheck, Bruce
TI Anti-ADAM17 monoclonal antibody MEDI3622 increases IFN gamma production
   by human NK cells in the presence of antibody-bound tumor cells
SO CANCER IMMUNOLOGY IMMUNOTHERAPY
LA English
DT Article
DE Immunotherapy; NK cell; Cancer; Antibody; Cytokine; Cytotoxicity
ID NATURAL-KILLER-CELLS; INTERFERON-GAMMA; OVARIAN-CANCER;
   METALLOPROTEASE-17 ADAM17; ACTIVATION; EXPRESSION; DISINTEGRIN; CD16;
   IMMUNOTHERAPY; CYTOTOXICITY
AB Several clinically successful tumor-targeting mAbs induce NK cell effector functions. Human NK cells exclusively recognize tumor-bound IgG by the FcR CD16A (Fc gamma RIIIA). Unlike other NK cell activating receptors, the cell surface density of CD16A can be rapidly downregulated in a cis manner by the metalloproteinase ADAM17 following NK cell stimulation in various manners. CD16A downregulation takes place in cancer patients and this may affect the efficacy of tumor-targeting mAbs. We examined the effects of MEDI3622, a human mAb and potent ADAM17 inhibitor, on NK cell activation by antibody-bound tumor cells. MEDI3622 effectively blocked ADAM17 function in NK cells and caused a marked increase in their production of IFN gamma. This was observed for NK cells exposed to different tumor cell lines and therapeutic antibodies, and over a range of effector/target ratios. The augmented release of IFN gamma by NK cells was reversed by a function-blocking CD16A mAb. In addition, NK92 cells, a human NK cell line that lacks endogenous Fc gamma Rs, expressing a recombinant non-cleavable version of CD16A released significantly higher levels of IFN gamma than NK92 cells expressing equivalent levels of wildtype CD16A. Taken together, our data show that MEDI3622 enhances the release of IFN gamma by NK cells engaging antibody-bound tumor cells by blocking the shedding of CD16A. These findings support ADAM17 as a dynamic inhibitory checkpoint of the potent activating receptor CD16A, which can be targeted by MEDI3622 to potentially increase the efficacy of anti-tumor therapeutic antibodies.
C1 [Mishra, Hemant K.; Walcheck, Bruce] Univ Minnesota, Dept Vet & Biomed Sci, 295B AS VM Bldg,1988 Fitch Ave, St Paul, MN 55108 USA.
   [Pore, Nabendu; Michelotti, Emil F.] MedImmune LLC, Oncol Res, Gaithersburg, MD USA.
   [Michelotti, Emil F.] NIC, NIH, Bethesda, MD 20892 USA.
RP Walcheck, B (corresponding author), Univ Minnesota, Dept Vet & Biomed Sci, 295B AS VM Bldg,1988 Fitch Ave, St Paul, MN 55108 USA.
EM walch003@umn.edu
RI Mishra, Hemant K/I-5733-2013
OI Mishra, Hemant K/0000-0002-0444-1503
FU National Institutes of HealthUnited States Department of Health & Human
   ServicesNational Institutes of Health (NIH) - USA [R01CA203348];
   NATIONAL CANCER INSTITUTEUnited States Department of Health & Human
   ServicesNational Institutes of Health (NIH) - USANIH National Cancer
   Institute (NCI) [R01CA203348] Funding Source: NIH RePORTER
FX This study was supported by the Grant R01CA203348 (Walcheck) from the
   National Institutes of Health.
CR Battella S, 2016, J LEUKOCYTE BIOL, V99, P87, DOI 10.1189/jlb.5VMR0415-141R
   Binyamin L, 2008, J IMMUNOL, V180, P6392, DOI 10.4049/jimmunol.180.9.6392
   Buchanan PC, 2017, J BIOL CHEM, V292, P6339, DOI 10.1074/jbc.M116.746859
   Caiazza F, 2015, BRIT J CANCER, V112, P1895, DOI 10.1038/bjc.2015.163
   Choi PJ, 2013, P NATL ACAD SCI USA, V110, P6488, DOI 10.1073/pnas.1221312110
   Cox MC, 2015, ONCOIMMUNOLOGY, V4, DOI 10.4161/2162402X.2014.990773
   De Maria A, 2011, P NATL ACAD SCI USA, V108, P728, DOI 10.1073/pnas.1012356108
   Dosch J, 2017, ONCOTARGET, V8, P65090, DOI 10.18632/oncotarget.17780
   Duffy Michael J, 2011, Clin Proteomics, V8, P9, DOI 10.1186/1559-0275-8-9
   Fabre-Lafay S, 2005, J BIOL CHEM, V280, P19543, DOI 10.1074/jbc.M410943200
   Felices M, 2017, GYNECOL ONCOL, V145, P453, DOI 10.1016/j.ygyno.2017.02.028
   Frey M, 1998, J IMMUNOL, V161, P400
   Granzin M, 2015, CYTOTHERAPY, V17, P621, DOI 10.1016/j.jcyt.2015.03.611
   Guldevall K, 2016, FRONT IMMUNOL, V7, DOI 10.3389/fimmu.2016.00119
   HARRISON D, 1991, J IMMUNOL, V147, P3459
   Ikeda H, 2002, CYTOKINE GROWTH F R, V13, P95, DOI 10.1016/S1359-6101(01)00038-7
   Jing YW, 2015, PLOS ONE, V10, DOI 10.1371/journal.pone.0121788
   Kammertoens T, 2017, NATURE, V545, P98, DOI 10.1038/nature22311
   Kanzaki H, 2016, SCI REP-UK, V6, DOI 10.1038/srep32259
   Kwok HF, 2014, PROTEIN ENG DES SEL, V27, P179, DOI 10.1093/protein/gzu010
   Lai P, 1996, CLIN CANCER RES, V2, P161
   Lajoie L, 2014, J IMMUNOL, V192, P741, DOI 10.4049/jimmunol.1301024
   Larsen Stine K., 2014, Critical Reviews in Oncogenesis, V19, P91
   Maggiore ULR, 2013, EXPERT OPIN BIOL TH, V13, P739, DOI 10.1517/14712598.2013.767328
   Mishra HK, 2017, FRONT CELL INFECT MI, V7, DOI 10.3389/fcimb.2017.00138
   Mishra HK, 2016, J LEUKOCYTE BIOL, V100, P999, DOI 10.1189/jlb.3VMAB1115-496RR
   Mishra HK, 2015, J LEUKOCYTE BIOL, V97, P447, DOI 10.1189/jlb.3HI0714-340R
   Mustafi Reba, 2017, Clin Cancer Res, V23, P549, DOI 10.1158/1078-0432.CCR-15-3140
   Natsume A, 2008, DRUG DES DEV THER, V3, P7
   Nimmerjahn F, 2008, NAT REV IMMUNOL, V8, P34, DOI 10.1038/nri2206
   Paul S, 2017, FRONT IMMUNOL, V8, DOI 10.3389/fimmu.2017.01124
   Peng L, 2016, MABS-AUSTIN, V8, P163, DOI 10.1080/19420862.2015.1113359
   PERUSSIA B, 1984, J IMMUNOL, V132, P1410
   Peruzzi G, 2013, J IMMUNOL, V191, P1883, DOI 10.4049/jimmunol.1300313
   Richards FM, 2012, PLOS ONE, V7, DOI 10.1371/journal.pone.0040597
   Rios-Doria J, 2015, MOL CANCER THER, V14, P1637, DOI 10.1158/1535-7163.MCT-14-1040
   Romee R, 2013, BLOOD, V121, P3599, DOI 10.1182/blood-2012-04-425397
   Schroder K, 2004, J LEUKOCYTE BIOL, V75, P163, DOI 10.1189/jlb.0603252
   Scott AM, 2012, NAT REV CANCER, V12, P278, DOI 10.1038/nrc3236
   Seidel UJE, 2013, FRONT IMMUNOL, V4, DOI 10.3389/fimmu.2013.00076
   Shen HY, 2016, TUMOR BIOL, V37, P15359, DOI 10.1007/s13277-016-5418-y
   Tape CJ, 2011, P NATL ACAD SCI USA, V108, P5578, DOI 10.1073/pnas.1017067108
   Vanherberghen B, 2013, BLOOD, V121, P1326, DOI 10.1182/blood-2012-06-439851
   Veeramani S, 2011, BLOOD, V118, P3347, DOI 10.1182/blood-2011-05-351411
   Vivier E, 2008, NAT IMMUNOL, V9, P503, DOI 10.1038/ni1582
   Wang RP, 2012, J LEUKOCYTE BIOL, V91, P299, DOI 10.1189/jlb.0611308
   Wang W, 2015, FRONT IMMUNOL, V6, DOI 10.3389/fimmu.2015.00368
   Wang Y, 2013, BBA-MOL CELL RES, V1833, P680, DOI 10.1016/j.bbamcr.2012.11.027
   Weiner GJ, 2015, NAT REV CANCER, V15, P361, DOI 10.1038/nrc3930
NR 49
TC 12
Z9 12
U1 0
U2 2
PU SPRINGER
PI NEW YORK
PA 233 SPRING ST, NEW YORK, NY 10013 USA
SN 0340-7004
EI 1432-0851
J9 CANCER IMMUNOL IMMUN
JI Cancer Immunol. Immunother.
PD SEP
PY 2018
VL 67
IS 9
BP 1407
EP 1416
DI 10.1007/s00262-018-2193-1
PG 10
WC Oncology; Immunology
SC Oncology; Immunology
GA GT0MW
UT WOS:000444138200008
PM 29978334
OA Green Accepted
DA 2021-05-03
ER

PT J
AU Jiang, L
   Fang, XH
   Wang, H
   Li, DY
   Wang, XP
AF Jiang, Li
   Fang, Xuhong
   Wang, Hong
   Li, Diyou
   Wang, Xipeng
TI Ovarian Cancer-Intrinsic Fatty Acid Synthase Prevents Anti-tumor
   Immunity by Disrupting Tumor-Infiltrating Dendritic Cells
SO FRONTIERS IN IMMUNOLOGY
LA English
DT Article
DE ovarian cancer; FASN; tumor-infiltrating dendritic cells; immune
   response; immunity
ID LIPID-ACCUMULATION; CROSS-PRESENTATION; EXPRESSION; METABOLISM;
   PROLIFERATION; CONTRIBUTES; DYSFUNCTION; METASTASIS; STATISTICS; GENES
AB Fatty acid synthase (FASN), the key metabolic enzyme of de novo lipogenesis, provides proliferative and metastatic capacity directly to cancer cells have been described. However, the impact of aberrant activation of this lipogenic enzyme on host anti-tumor immune milieu remains unknown. In this study, we depicted that elevated FASN expression presented in ovarian cancer with more advanced clinical phenotype and correlated with the immunosuppressive status, which characterized by the lower number and dysfunction of in \filtrating T cells. Notably, in a mouse model, we showed that tumor cell-intrinsic FASN drove ovarian cancer (OvCa) progression by blunting anti-tumor immunity. Dendritic cells (DCs) are required to initiate and sustain T cell-dependent anti-tumor immunity. Here, our data showed that constitutive activation of FASN in ovarian cancer cell lead to abnormal lipid accumulation and subsequent inhibition of tumor-infiltrating DCs (TIDCs) capacity to support anti-tumor T cells. Mechanistically, FASN activation in ovarian cancer cell-induced the resulting increase of lipids present at high concentrations in the tumor microenvironment. Dendritic cells educated by FASN(high) OvCa ascites are defective in their ability to present antigens and prime T cells. Accordingly, inhibiting FASN by FASN inhibitor can partly restore the immunostimulatory activity of TIDCs and extended tumor control by evoking protective anti-tumor immune responses. Therefore, our data provide a mechanism by which ovarian cancer-intrinsic FASN oncogenic pathway induce the impaired anti-tumor immune response through lipid accumulation in TIDCs and subsequently T-cells exclusion and dysfunction. These results could further indicate that targeting the FASN oncogenic pathway concomitantly enhance anti-tumor immunity, thus offering a unique approach to ovarian cancer immunotherapy.
C1 [Jiang, Li; Fang, Xuhong; Wang, Hong; Li, Diyou; Wang, Xipeng] Shanghai Jiao Tong Univ, Sch Med, Dept Gynecol & Obstet, Xinhua Hosp, Shanghai, Peoples R China.
RP Jiang, L; Wang, XP (corresponding author), Shanghai Jiao Tong Univ, Sch Med, Dept Gynecol & Obstet, Xinhua Hosp, Shanghai, Peoples R China.
EM jiangli@xinhuamed.com.cn; xipengwang@hotmail.com
FU National Natural Science Foundation of ChinaNational Natural Science
   Foundation of China (NSFC) [81472244, 81772525, 81372787, 81874103];
   Natural Science Foundation of ShanghaiNatural Science Foundation of
   Shanghai [17411968100, 2016CR4028A]
FX This work was partly supported by National Natural Science Foundation of
   China (No. 81472244, 81772525, 81372787, 81874103) and the Natural
   Science Foundation of Shanghai (17411968100, 2016CR4028A).
CR Al-Khami AA, 2017, ONCOIMMUNOLOGY, V6, DOI 10.1080/2162402X.2017.1344804
   Alo PL, 2000, ONCOL REP, V7, P1383
   Bauerschlag DO, 2015, J TRANSL MED, V13, DOI 10.1186/s12967-015-0511-3
   Bougneres L, 2009, IMMUNITY, V31, P232, DOI 10.1016/j.immuni.2009.06.022
   Cao W, 2014, J IMMUNOL, V192, P2920, DOI 10.4049/jimmunol.1302801
   Charbonneau B, 2013, CRIT REV IMMUNOL, V33, P137, DOI 10.1615/CritRevImmunol.2013006813
   Chen TT, 2017, ONCOL LETT, V14, P5934, DOI 10.3892/ol.2017.6954
   Chen WQ, 2016, CA-CANCER J CLIN, V66, P115, DOI 10.3322/caac.21338
   Coller HA, 2014, AM J PATHOL, V184, P4, DOI 10.1016/j.ajpath.2013.07.035
   Condamine T, 2016, SCI IMMUNOL, V1, DOI 10.1126/sciimmunol.aaf8943
   Cubillos-Ruiz JR, 2015, CELL, V161, P1527, DOI 10.1016/j.cell.2015.05.025
   Cubillos-Ruiz JR, 2012, CANCER RES, V72, P1683, DOI 10.1158/0008-5472.CAN-11-3160
   Currie E, 2013, CELL METAB, V18, P153, DOI 10.1016/j.cmet.2013.05.017
   Eisenthal A, 2001, HUM PATHOL, V32, P803, DOI 10.1053/hupa.2001.26455
   Gao F, 2015, SCI REP-UK, V5, DOI 10.1038/srep09613
   Gardner JK, 2015, PLOS ONE, V10, DOI 10.1371/journal.pone.0123563
   Giro-Perafita A, 2017, ONCOTARGET, V8, P74391, DOI 10.18632/oncotarget.20152
   Goode EL, 2017, JAMA ONCOL, V3, DOI 10.1001/jamaoncol.2017.3290
   Hanahan D, 2011, CELL, V144, P646, DOI 10.1016/j.cell.2011.02.013
   Herber DL, 2010, NAT MED, V16, P880, DOI 10.1038/nm.2172
   Iglesia MD, 2016, JNCI-J NATL CANCER I, V108, DOI 10.1093/jnci/djw144
   Ji RR, 2012, CANCER IMMUNOL IMMUN, V61, P1019, DOI 10.1007/s00262-011-1172-6
   Jiang L, 2014, INT J MOL SCI, V15, P11539, DOI 10.3390/ijms150711539
   Jones SF, 2015, CLIN CANCER RES, V21, P5434, DOI 10.1158/1078-0432.CCR-15-0126
   Jung MY, 2018, FASEB J, V32, P3803, DOI 10.1096/fj.201701187R
   Kapadia B, 2018, NAT COMMUN, V9, DOI 10.1038/s41467-018-03028-y
   Li AJ, 2010, GYNECOL ONCOL, V116, P78, DOI 10.1016/j.ygyno.2009.09.027
   Li TW, 2017, CANCER RES, V77, pE108, DOI 10.1158/0008-5472.CAN-17-0307
   Menendez JA, 2007, NAT REV CANCER, V7, P763, DOI 10.1038/nrc2222
   Nieman KM, 2011, NAT MED, V17, P1498, DOI 10.1038/nm.2492
   Norouzi-Barough L, 2018, J CELL PHYSIOL, V233, P4546, DOI 10.1002/jcp.26289
   O'Neill LAJ, 2016, J EXP MED, V213, P15, DOI 10.1084/jem.20151570
   Olivar R, 2013, J IMMUNOL, V190, P2857, DOI 10.4049/jimmunol.1200503
   Preston CC, 2011, IMMUNOTHERAPY-UK, V3, P539, DOI [10.2217/IMT.11.20, 10.2217/imt.11.20]
   Qadir MI, 2008, EUR J GYNAECOL ONCOL, V29, P158
   Qiu Bo, 2016, Bio Protoc, V6, DOI 10.21769/BioProtoc.1912
   Rhodes DR, 2007, NEOPLASIA, V9, P166, DOI 10.1593/neo.07112
   Rhodes DR, 2004, NEOPLASIA, V6, P1, DOI 10.1016/S1476-5586(04)80047-2
   Scarlett UK, 2012, J EXP MED, V209, P495, DOI 10.1084/jem.20111413
   Schulze A, 2012, NATURE, V491, P364, DOI 10.1038/nature11706
   Siegel RL, 2018, CA-CANCER J CLIN, V68, P7, DOI 10.3322/caac.21442
   Tan QQ, 2017, SCI REP-UK, V7, DOI 10.1038/srep40509
   Tanyi JL, 2018, SCI TRANSL MED, V10, DOI 10.1126/scitranslmed.aao5931
   Ueda SM, 2010, J ONCOL, V2010, DOI 10.1155/2010/285191
   Veglia F, 2017, NAT COMMUN, V8, DOI 10.1038/s41467-017-02186-9
   Veigel D, 2015, INT J CANCER, V136, P2078, DOI 10.1002/ijc.29261
   Wu XY, 2014, AM J CLIN EXP UROL, V2, P111
   Yun SH, 2017, ONCOL REP, V38, P3497, DOI 10.3892/or.2017.6044
NR 48
TC 23
Z9 25
U1 1
U2 12
PU FRONTIERS MEDIA SA
PI LAUSANNE
PA AVENUE DU TRIBUNAL FEDERAL 34, LAUSANNE, CH-1015, SWITZERLAND
SN 1664-3224
J9 FRONT IMMUNOL
JI Front. Immunol.
PD DEC 14
PY 2018
VL 9
AR 2927
DI 10.3389/fimmu.2018.02927
PG 13
WC Immunology
SC Immunology
GA HE4RX
UT WOS:000453355400003
PM 30619288
OA DOAJ Gold, Green Published
DA 2021-05-03
ER

PT J
AU Gunassekaran, GR
   Hong, CM
   Vadevoo, SMP
   Chi, L
   Guruprasath, P
   Ahn, BC
   Kim, HJ
   Kang, TH
   Lee, B
AF Gunassekaran, Gowri Rangaswamy
   Hong, Chae-Moon
   Vadevoo, Sri Murugan Poongkavithai
   Chi, Lianhua
   Guruprasath, Padmanaban
   Ahn, Byung-Cheol
   Kim, Ha-Jeong
   Kang, Tae Heung
   Lee, Byungheon
TI Non-genetic engineering of cytotoxic T cells to target IL-4 receptor
   enhances tumor homing and therapeutic efficacy against melanoma
SO BIOMATERIALS
LA English
DT Article
DE Adoptive T cell therapy; Cytotoxic T lymphocytes; Interleukin-4
   receptor; Melanoma
ID CHIMERIC ANTIGEN RECEPTORS; INFILTRATING LYMPHOCYTES;
   ANTITUMOR-ACTIVITY; ADOPTIVE IMMUNOTHERAPY; INTERLEUKIN-4 RECEPTOR;
   CANCER; DELIVERY; OVARIAN; MACROPHAGES; OPPORTUNITIES
AB Adoptive transfer of cytotoxic T lymphocytes (CTLs) has been used as an immunotherapy in melanoma. However, the tumor homing and therapeutic efficacy of transferred CTLs against melanoma remain unsatisfactory. interleukin-4 receptor (IL-4R) is commonly up-regulated in tumors including melanoma. Here, we studied whether IL-4R-targeted CTLs exhibit enhanced tumor homing and therapeutic efficacy against melanoma. CTLs isolated from mice bearing melanomas were non-genetically engineered with IL4RPep-1, an IL-4R-binding peptide, using a membrane anchor composed of dioleylphosphatidylethanolamine. Compared to control Clts, IL-4R-targeted CTLs showed higher binding to melanoma cells and in vivo tumor homing. They also exerted a more rapid and robust effector response, including increased cytokine secretion and cytotoxicity against melanoma cells and enhanced reprogramming of M2-type macrophages to M1-type macrophages. Moreover, IL-4R-targeted CTLs efficiently inhibited melanoma growth and reversed the immunosuppressive tumor microenvironment. These results suggest that non-genetically engineered CTLs targeting IL-4R have potential as an adoptive T cell therapy against melanoma. (C) 2018 Elsevier Ltd. All rights reserved.
C1 [Gunassekaran, Gowri Rangaswamy; Vadevoo, Sri Murugan Poongkavithai; Chi, Lianhua; Guruprasath, Padmanaban; Lee, Byungheon] Kyungpook Natl Univ, Sch Med, Dept Biomed Sci, CMRI,Dept Biochem & Cell Biol, 680 Gukchaebosang Ro, Daegu 41944, South Korea.
   [Hong, Chae-Moon; Ahn, Byung-Cheol] Kyungpook Natl Univ, Sch Med, Dept Nucl Med, 680 Gukchaebosang Ro, Daegu 41944, South Korea.
   [Kim, Ha-Jeong] Kyungpook Natl Univ, Sch Med, Dept Physiol, 680 Gukchaebosang Ro, Daegu 41944, South Korea.
   [Kang, Tae Heung] Konkuk Univ, Sch Med, Dept Immunol, 268 Chungwon Daero, Chungju 27478, Chungcheongbuk, South Korea.
RP Lee, B (corresponding author), Kyungpook Natl Univ, Sch Med, Dept Biomed Sci, CMRI,Dept Biochem & Cell Biol, 680 Gukchaebosang Ro, Daegu 41944, South Korea.
EM leebh@knu.ac.kr
OI Padmanaban, Guruprasath/0000-0003-0026-4770; Hong, Chae
   Moon/0000-0002-5519-6982
FU National Research Foundation - Korea governmentKorean Government
   [2014R1A5A2009242]
FX This work was supported by the grants from the National Research
   Foundation funded by the Korea government (2014R1A5A2009242).
CR Achkar T, 2017, J HEMATOL ONCOL, V10, DOI 10.1186/s13045-017-0458-3
   Beatty GL, 2015, GASTROENTEROLOGY, V149, P201, DOI 10.1053/j.gastro.2015.04.010
   Benlalam H, 2007, CANCER IMMUNOL IMMUN, V56, P515, DOI 10.1007/s00262-006-0204-0
   Boon T, 2006, ANNU REV IMMUNOL, V24, P175, DOI 10.1146/annurev.immunol.24.021605.090733
   Chang VT, 2016, NAT IMMUNOL, V17, P574, DOI 10.1038/ni.3392
   Chen ML, 2005, P NATL ACAD SCI USA, V102, P419, DOI 10.1073/pnas.0408197102
   Chi L, 2015, J CONTROL RELEASE, V209, P327, DOI 10.1016/j.jconrel.2015.05.260
   Clark RA, 2008, J EXP MED, V205, P2221, DOI 10.1084/jem.20071190
   Cullen SP, 2010, CELL DEATH DIFFER, V17, P616, DOI 10.1038/cdd.2009.206
   Curiel TJ, 2004, NAT MED, V10, P942, DOI 10.1038/nm1093
   Dengel LT, 2010, J IMMUNOTHER, V33, P965, DOI 10.1097/CJI.0b013e3181fb045d
   Fan QM, 2014, CANCER LETT, V352, P160, DOI 10.1016/j.canlet.2014.05.008
   FISHER B, 1989, J CLIN ONCOL, V7, P250, DOI 10.1200/JCO.1989.7.2.250
   Foster AE, 2008, J IMMUNOTHER, V31, P500, DOI 10.1097/CJI.0b013e318177092b
   Gattinoni L, 2006, NAT REV IMMUNOL, V6, P383, DOI 10.1038/nri1842
   GRIFFITH KD, 1989, J NATL CANCER I, V81, P1709, DOI 10.1093/jnci/81.22.1709
   Guinn BA, 2007, MOL THER, V15, P1065, DOI 10.1038/sj.mt.6300138
   Guruprasath P, 2017, BIOMATERIALS, V142, P101, DOI 10.1016/j.biomaterials.2017.07.024
   He X, 2012, J CONTROL RELEASE, V162, P521, DOI 10.1016/j.jconrel.2012.07.023
   Hong HY, 2008, J CELL MOL MED, V12, P2003, DOI 10.1111/j.1582-4934.2008.00189.x
   Jeon JO, 2013, ACS NANO, V7, P7462, DOI 10.1021/nn403184u
   June CH, 2007, J CLIN INVEST, V117, P1466, DOI 10.1172/JCI32446
   Kato K, 2004, BIOTECHNOL PROGR, V20, P897, DOI 10.1021/bp0342093
   Kershaw MH, 2006, CLIN CANCER RES, V12, P6106, DOI 10.1158/1078-0432.CCR-06-1183
   LaPorte SL, 2008, CELL, V132, P259, DOI 10.1016/j.cell.2007.12.030
   Leland P, 2000, MOL MED, V6, P165, DOI 10.1007/BF03402112
   Lim WA, 2017, CELL, V168, P724, DOI 10.1016/j.cell.2017.01.016
   Maude SL, 2014, NEW ENGL J MED, V371, P1507, DOI 10.1056/NEJMoa1407222
   Maus MV, 2013, CANCER IMMUNOL RES, V1, P26, DOI 10.1158/2326-6066.CIR-13-0006
   Maus MV, 2016, CLIN CANCER RES, V22, P1875, DOI 10.1158/1078-0432.CCR-15-1433
   Meidenbauer N, 2003, J IMMUNOL, V170, P2161, DOI 10.4049/jimmunol.170.4.2161
   Morgan RA, 2013, J IMMUNOTHER, V36, P133, DOI 10.1097/CJI.0b013e3182829903
   Movahedi K, 2010, CANCER RES, V70, P5728, DOI 10.1158/0008-5472.CAN-09-4672
   Namgung R, 2014, NAT COMMUN, V5, DOI 10.1038/ncomms4702
   OBIRI NI, 1994, CLIN EXP IMMUNOL, V95, P148
   Ohmura Y, 2008, ONCOL REP, V19, P1265
   Pittet MJ, 2007, P NATL ACAD SCI USA, V104, P12457, DOI 10.1073/pnas.0704460104
   Pule MA, 2008, NAT MED, V14, P1264, DOI 10.1038/nm.1882
   Ranganathan R, 2016, ONCOLOGY-NY, V30, P889
   Romero P, 1998, J EXP MED, V188, P1641, DOI 10.1084/jem.188.9.1641
   Rosenberg SA, 2008, NAT REV CANCER, V8, P299, DOI 10.1038/nrc2355
   Ruella M, 2017, CANCER DISCOV, V7, P1154, DOI 10.1158/2159-8290.CD-16-0850
   Sato E, 2005, P NATL ACAD SCI USA, V102, P18538, DOI 10.1073/pnas.0509182102
   Sharif-Paghaleh E, 2014, EUR J IMMUNOL, V44, P2188, DOI 10.1002/eji.201344337
   Sharpe M, 2015, DIS MODEL MECH, V8, P337, DOI 10.1242/dmm.018036
   Shiao SL, 2015, CANCER IMMUNOL RES, V3, P518, DOI 10.1158/2326-6066.CIR-14-0232
   Signore A, 2010, CHEM REV, V110, P3112, DOI 10.1021/cr900351r
   Su SC, 2014, CANCER CELL, V25, P605, DOI 10.1016/j.ccr.2014.03.021
   Todaro M, 2008, CELL DEATH DIFFER, V15, P762, DOI 10.1038/sj.cdd.4402305
   Vadevoo S. M. P., 2017, MOL CANC THERAPEUT
   Venmar KT, 2014, CANCER RES, V74, P4329, DOI 10.1158/0008-5472.CAN-14-0093
   Weishaupt C, 2007, CLIN CANCER RES, V13, P2549, DOI 10.1158/1078-0432.CCR-06-2450
   Westermann J, 2004, GENE THER, V11, P1048, DOI 10.1038/sj.gt.3302261
   Whiteside TL, 2016, CLIN CANCER RES, V22, P1845, DOI 10.1158/1078-0432.CCR-16-0049
   Zippelius A, 2004, CANCER RES, V64, P2865, DOI 10.1158/0008-5472.CAN-03-3066
NR 55
TC 6
Z9 6
U1 4
U2 34
PU ELSEVIER SCI LTD
PI OXFORD
PA THE BOULEVARD, LANGFORD LANE, KIDLINGTON, OXFORD OX5 1GB, OXON, ENGLAND
SN 0142-9612
EI 1878-5905
J9 BIOMATERIALS
JI Biomaterials
PD MAR
PY 2018
VL 159
BP 161
EP 173
DI 10.1016/j.biomaterials.2018.01.013
PG 13
WC Engineering, Biomedical; Materials Science, Biomaterials
SC Engineering; Materials Science
GA FW1PC
UT WOS:000425070900014
PM 29329051
DA 2021-05-03
ER

PT J
AU Benson, JR
   Jatoi, I
AF Benson, John R.
   Jatoi, Ismail
TI Tailoring breast cancer therapies to reduce mortality and improve
   quality of life: San Antonio Breast Cancer Symposium 2017 (part 1)
SO FUTURE ONCOLOGY
LA English
DT Article
DE breast conserving surgery; ductal carcinoma in situ; immunotherapy;
   neoadjuvant; ovarian suppression; radiation treatment; San Antonio;
   sentinel node
AB The 40th annual San Antonio Breast Cancer Symposium was convened in San Antonio, TX, USA on 5-9 December 2017. More than 7500 clinicians and scientists from around the world participated in the symposium which featured a range of presentations and keynote talks pertaining to breast cancer screening, prevention, loco-regional and systemic therapies. This two-part report highlights a selection of important studies presented at this premier breast cancer event with part 1 focusing on dose-intense radiotherapy, perioperative endocrine therapy, duration of bisphosphonates, immunotherapy, ovarian function suppression and acupuncture. The second part of this report will discuss a range of topics related to de-escalation of loco-regional therapies, the significance of complete pathological response, older patients and CDK 4/6 inhibitors, circulating tumor cells and plasma DNA as a tumor marker.
C1 [Benson, John R.] Univ Cambridge, Cambridge Univ Hosp NHS Fdn Trust, Cambridge, England.
   [Benson, John R.] Anglia Ruskin Univ, Sch Med, Cambridge, England.
   [Jatoi, Ismail] Univ Texas Hlth Sci Ctr San Antonio, Dale H Dorn Chair Surg, Div Surg Oncol, San Antonio, TX 78229 USA.
RP Benson, JR (corresponding author), Univ Cambridge, Cambridge Univ Hosp NHS Fdn Trust, Cambridge, England.; Benson, JR (corresponding author), Anglia Ruskin Univ, Sch Med, Cambridge, England.
EM john.benson@addenbrookes.nhs.uk
CR Ng KW, 2018, TRENDS IMMUNOL, V39, P44, DOI 10.1016/j.it.2017.07.013
   Norton L., 1997, SEMIN ONCOL      S11, V24
NR 2
TC 0
Z9 0
U1 0
U2 3
PU FUTURE MEDICINE LTD
PI LONDON
PA UNITEC HOUSE, 3RD FLOOR, 2 ALBERT PLACE, FINCHLEY CENTRAL, LONDON, N3
   1QB, ENGLAND
SN 1479-6694
EI 1744-8301
J9 FUTURE ONCOL
JI Future Oncol.
PD AUG
PY 2018
VL 14
IS 19
BP 1889
EP 1892
DI 10.2217/fon-2018-0185
PG 4
WC Oncology
SC Oncology
GA GU9NB
UT WOS:000445672400002
PM 30019918
DA 2021-05-03
ER

PT J
AU Honarvar, H
   Calce, E
   Doti, N
   Langella, E
   Orlova, A
   Buijs, J
   D'Amato, V
   Bianco, R
   Saviano, M
   Tolmachev, V
   De Luca, S
AF Honarvar, Hadis
   Calce, Enrica
   Doti, Nunzianna
   Langella, Emma
   Orlova, Anna
   Buijs, Jos
   D'Amato, Valentina
   Bianco, Roberto
   Saviano, Michele
   Tolmachev, Vladimir
   De Luca, Stefania
TI Evaluation of HER2-specific peptide ligand for its employment as
   radiolabeled imaging probe
SO SCIENTIFIC REPORTS
LA English
DT Article
ID BREAST-CANCER XENOGRAFTS; HERCEPTIN FAB FRAGMENTS; HER2 RECEPTOR;
   MONOCLONAL-ANTIBODIES; AFFIBODY MOLECULES; OVARIAN-CANCER; IN-VITRO;
   EXPRESSION; THERAPY; BIODISTRIBUTION
AB HER2 transmembrane receptor is an important target in immunotherapy treatment of breast and gastroesophageal cancer. Molecular imaging of HER2 expression may provide essential prognostic and predictive information concerning disseminated cancer and aid in selection of an optimal therapy. Radiolabeled low molecular weight peptide ligands are particularly attractive as probes for molecular imaging, since they reach and bind to the target and clear from non-target organs and blood stream faster than bulky antibodies. In this study, we evaluated a potential HER2-imaging probe, an A9 nonapeptide, derived from the trastuzumab-Fab portion. Its cellular uptake was investigated by mass spectrometry analysis of the cytoplasmic cellular extracts. Moreover, based on in-silico modeling, DTPA chelator was conjugated to N-terminus of A9. In-111-labeled A9 demonstrated nanomolar affinity to HER2-expressing BT474 cells and favorable biodistribution profile in NMRI mice. This study suggests that the peptide A9 represents a good lead candidate for development of molecular probe, to be used for imaging purposes and for the delivery of cytotoxic agents.
C1 [Honarvar, Hadis] Uppsala Univ Hosp, Dept Surg Sci, Radiol, Uppsala, Sweden.
   [Calce, Enrica; Doti, Nunzianna; Langella, Emma; De Luca, Stefania] CNR, Inst Biostruct & Bioimaging, Naples, Italy.
   [Orlova, Anna; Buijs, Jos] Uppsala Univ, Div Mol Imaging, Dept Med Chem, Uppsala, Sweden.
   [D'Amato, Valentina; Bianco, Roberto] Univ Naples Federico II, Dept Clin Med & Surg, Naples, Italy.
   [Saviano, Michele] CNR, Inst Crystallog, Bari, Italy.
   [Tolmachev, Vladimir] Uppsala Univ, Dept Immunol Genet & Pathol, Uppsala, Sweden.
RP De Luca, S (corresponding author), CNR, Inst Biostruct & Bioimaging, Naples, Italy.; Tolmachev, V (corresponding author), Uppsala Univ, Dept Immunol Genet & Pathol, Uppsala, Sweden.
EM vladimir.tolmachev@igp.uu.se; stefania.deluca@cnr.it
RI Orlova, Anna/S-9692-2019; Calce, Enrica/T-4755-2017; Tolmachev,
   Vladimir/T-3722-2017; Doti, Nunzianna/ABC-9948-2020; Tolmachev,
   Vladimir/U-3107-2019; Langella, Emma/ABE-6901-2020; Saviano,
   Michele/R-1693-2016
OI Orlova, Anna/0000-0001-6120-2683; Calce, Enrica/0000-0002-5918-783X;
   Tolmachev, Vladimir/0000-0002-6122-1734; Tolmachev,
   Vladimir/0000-0002-6122-1734; Saviano, Michele/0000-0001-5086-2459;
   Buijs, Jos/0000-0003-3955-1320; LANGELLA, EMMA/0000-0002-9033-1975
FU Swedish Cancer SocietySwedish Cancer Society [CAN 2015/350]; Swedish
   Research CouncilSwedish Research CouncilEuropean Commission [2015-02353]
FX This research was financially supported by grants from the Swedish
   Cancer Society (grant CAN 2015/350) and the Swedish Research Council
   (grant 2015-02353).
CR Adams GP, 1998, CANCER RES, V58, P485
   Altai M, 2016, INT J ONCOL, V49, P1185, DOI 10.3892/ijo.2016.3614
   BAKKER WH, 1991, LIFE SCI, V49, P1593, DOI 10.1016/0024-3205(91)90053-E
   Barta P, 2012, INT J ONCOL, V40, P1677, DOI 10.3892/ijo.2011.1307
   Behr TM, 2001, NEW ENGL J MED, V345, P995
   Bjorke H, 2006, APPL RADIAT ISOTOPES, V64, P901, DOI 10.1016/j.apradiso.2006.03.002
   Bjorkelund H, 2011, PLOS ONE, V6, DOI 10.1371/journal.pone.0024739
   Blend MJ, 2003, CANCER BIOTHER RADIO, V18, P355, DOI 10.1089/108497803322285107
   Bookman MA, 2003, J CLIN ONCOL, V21, P283, DOI 10.1200/JCO.2003.10.104
   Burris HA, 2011, CLIN BREAST CANCER, V11, P275, DOI 10.1016/j.clbc.2011.03.018
   Calce E, 2015, CURR MED CHEM, V22, P2525, DOI 10.2174/0929867322666150521091103
   Calce E, 2014, AMINO ACIDS, V46, P1197, DOI 10.1007/s00726-014-1681-7
   Calce E, 2013, EUR J MED CHEM, V61, P116, DOI 10.1016/j.ejmech.2012.09.024
   Cao Y, 2014, ONCOGENE, V33, P429, DOI 10.1038/onc.2012.612
   Chatalic KLS, 2016, THERANOSTICS, V6, P104, DOI 10.7150/thno.13580
   Dalm SU, 2016, J NUCL MED, V57, P260, DOI 10.2967/jnumed.115.167007
   Engel RH, 2007, DRUGS, V67, P1329, DOI 10.2165/00003495-200767090-00006
   Faltus T, 2004, NEOPLASIA, V6, P786, DOI 10.1593/neo.04313
   Garmestani K, 2002, NUCL MED BIOL, V29, P599, DOI 10.1016/S0969-8051(02)00322-0
   Garrett TPJ, 2003, MOL CELL, V11, P495, DOI 10.1016/S1097-2765(03)00048-0
   Ginj M, 2006, P NATL ACAD SCI USA, V103, P16436, DOI 10.1073/pnas.0607761103
   Groom CR, 2016, ACTA CRYSTALLOGR B, V72, P171, DOI 10.1107/S2052520616003954
   Hellstrom I, 2001, CANCER RES, V61, P2420
   Hnatowich D J, 1986, Int J Rad Appl Instrum B, V13, P353, DOI 10.1016/0883-2897(86)90009-7
   Holden Paul, 2009, BMC Res Notes, V2, P243, DOI 10.1186/1756-0500-2-243
   Houssami N, 2011, BREAST CANCER RES TR, V129, P659, DOI 10.1007/s10549-011-1632-x
   Kobayashi H, 2002, CANCER RES, V62, P860
   KORADI R, 1996, J MOL GRAPHICS, V14, P29
   Kramer-Marek G, 2009, J NUCL MED, V50, P1131, DOI 10.2967/jnumed.108.057695
   Langella E, 2016, MOL BIOSYST, V12, P2159, DOI 10.1039/c6mb00158k
   Leonard DS, 2002, BRIT J SURG, V89, P262, DOI 10.1046/j.0007-1323.2001.02022.x
   Maina T, 2016, EUR J PHARM SCI, V91, P236, DOI 10.1016/j.ejps.2016.05.011
   Monfregola L., 2011, HER2 CANC MECH TESTI, P101
   Monfregola L, 2009, BIOORGAN MED CHEM, V17, P7015, DOI 10.1016/j.bmc.2009.08.004
   Neve RM, 2001, ANN ONCOL, V12, P9, DOI 10.1023/A:1011199404516
   NIEHANS GA, 1993, J NATL CANCER I, V85, P1230, DOI 10.1093/jnci/85.15.1230
   Nock BA, 2014, J NUCL MED, V55, P121, DOI 10.2967/jnumed.113.129411
   Olafsen T, 2005, CANCER RES, V65, P5907, DOI 10.1158/0008-5472.CAN-04-4472
   Orlova A, 2009, J NUCL MED, V50, P417, DOI 10.2967/jnumed.108.057919
   PAIK S, 1990, J CLIN ONCOL, V8, P103, DOI 10.1200/JCO.1990.8.1.103
   Palm S, 2003, J NUCL MED, V44, P1148
   Pils D, 2007, BRIT J CANCER, V96, P485, DOI 10.1038/sj.bjc.6603581
   REILLY RM, 1995, CLIN PHARMACOKINET, V28, P126, DOI 10.2165/00003088-199528020-00004
   Reubi JC, 2003, ENDOCR REV, V24, P389, DOI 10.1210/er.2002-0007
   Robinson MK, 2005, CANCER RES, V65, P1471, DOI 10.1158/0008-5472.CAN-04-2008
   Roh H, 2000, CANCER RES, V60, P560
   Russo R, 2014, J MASS SPECTROM, V49, P1239, DOI 10.1002/jms.3451
   Scollard DA, 2011, NUCL MED BIOL, V38, P129, DOI 10.1016/j.nucmedbio.2010.06.010
   SLAMON DJ, 1987, SCIENCE, V235, P177, DOI 10.1126/science.3798106
   Steffensen KD, 2007, INT J GYNECOL CANCER, V17, P798, DOI 10.1111/j.1525-1438.2006.00855.x
   Tai WY, 2010, MOL PHARMACEUT, V7, P543, DOI 10.1021/mp9002514
   Tan AR, 2003, SEMIN ONCOL, V30, P54, DOI 10.1053/j.seminoncol.2003.08.008
   Tang Y, 2005, NUCL MED COMMUN, V26, P427, DOI 10.1097/00006231-200505000-00006
   Tang Y, 2005, NUCL MED BIOL, V32, P51, DOI 10.1016/j.nucmedbio.2004.08.003
   Tolmachev V, 2008, CURR PHARM DESIGN, V14, P2999, DOI 10.2174/138161208786404290
   Tolmachev V, 2012, J NUCL MED, V53, P953, DOI 10.2967/jnumed.111.101527
   Tran TA, 2009, EUR J NUCL MED MOL I, V36, P1864, DOI 10.1007/s00259-009-1176-z
   van Essen M, 2014, NAT REV ENDOCRINOL, V10, P102, DOI 10.1038/nrendo.2013.246
   Wang J, 2000, CHEM J CHINESE U, V21, P1468
   Winberg KJ, 2004, NUCL MED BIOL, V31, P425, DOI 10.1016/j.nucmedbio.2003.11.007
   Yang G, 2004, J BIOL CHEM, V279, P4339, DOI 10.1074/jbc.M311153200
   Yarden Y, 2001, NAT REV MOL CELL BIO, V2, P127, DOI 10.1038/35052073
   Zielinski R, 2011, CLIN CANCER RES, V17, P5071, DOI 10.1158/1078-0432.CCR-10-2887
NR 63
TC 10
Z9 10
U1 1
U2 11
PU NATURE PUBLISHING GROUP
PI LONDON
PA MACMILLAN BUILDING, 4 CRINAN ST, LONDON N1 9XW, ENGLAND
SN 2045-2322
J9 SCI REP-UK
JI Sci Rep
PD FEB 14
PY 2018
VL 8
AR 2998
DI 10.1038/s41598-018-21283-3
PG 12
WC Multidisciplinary Sciences
SC Science & Technology - Other Topics
GA FW0LE
UT WOS:000424985800036
PM 29445216
OA DOAJ Gold, Green Published
DA 2021-05-03
ER

PT J
AU Clifford, C
   Vitkin, N
   Nersesian, S
   Reid-Schachter, G
   Francis, JA
   Koti, M
AF Clifford, Cole
   Vitkin, Natasha
   Nersesian, Sarah
   Reid-Schachter, Gillian
   Francis, Julie-Ann
   Koti, Madhuri
TI Multi-omics in high-grade serous ovarian cancer: Biomarkers from genome
   to the immunome
SO AMERICAN JOURNAL OF REPRODUCTIVE IMMUNOLOGY
LA English
DT Article
DE biomarkers; genomics; immunomics; ovarian cancer
ID TUMOR-INFILTRATING LYMPHOCYTES; T-CELLS; CHEMOTHERAPY RESISTANCE;
   PROGNOSTIC-SIGNIFICANCE; FAVORABLE PROGNOSIS; PATHWAY ACTIVATION;
   TREATMENT RESPONSE; STING PATHWAY; EXPRESSION; MECHANISMS
AB Epithelial ovarian cancer (EOC) is a lethal gynaecological disease that imposes significant burden on health care and patient quality of life. High-grade serous carcinoma of the ovary (HGSC) is the most prevalent histological type of EOC. A vast majority of HGSC cases are diagnosed at late stages of the disease, limiting the opportunity for clinical intervention and resulting in a 10-year survival rate of <20%. Recent innovations in high-throughput molecular analysis of patient-derived specimens may address these clinical challenges by providing an enhanced understanding of the molecular aetiology of ovarian cancer, in addition to offering several opportunities for rational biomarker and targeted therapy discovery. In this review, we highlight the most significant contributions of omics approaches and how the advent of immunomics can aid in personalized combination chemo-immunotherapy in ovarian cancer treatment. We further provide insights into immunogenomic correlates of pre-treatment tumour immune microenvironment and some of the potential interpretations of immunomic data that require further validation, based on stromal and immune contributions to biomarker signatures. We believe a comprehensive integrative approach via meta-analysis of large ovarian cancer molecular profiling data sets is urgently needed to define robust prognostic and predictive classifiers of disease progression and treatment response. These investigations will inform rationalized biomarker-driven combination chemo-immunotherapy trials for improving response and survival of ovarian cancer patients.
C1 [Clifford, Cole; Vitkin, Natasha; Nersesian, Sarah; Reid-Schachter, Gillian; Koti, Madhuri] Queens Univ, Dept Biomed & Mol Sci, Kingston, ON, Canada.
   [Vitkin, Natasha; Nersesian, Sarah; Koti, Madhuri] Queens Univ, Queens Canc Res Inst, Canc Biol & Genet, Kingston, ON, Canada.
   [Francis, Julie-Ann; Koti, Madhuri] Queens Univ, Kingston Hlth Sci Ctr, Dept Obstet & Gynecol, Kingston, ON, Canada.
RP Koti, M (corresponding author), Queens Univ, Dept Biomed & Mol Sci & Obstet & Gynecol, Kingston, ON, Canada.
EM kotim@queensu.ca
OI Nersesian, Sarah/0000-0003-1283-2077; Vitkin,
   Natasha/0000-0003-3131-0901
FU Nancy Sutherland Ovarian Cancer Fund
FX Nancy Sutherland Ovarian Cancer Fund
CR Alvarez RD, 2016, GYNECOL ONCOL, V141, P10
   Armstrong CWD, 2016, ONCOTARGET, V7, P7885, DOI 10.18632/oncotarget.6955
   Au KK, 2016, J PATHOL CLIN RES, V2, P259, DOI 10.1002/cjp2.55
   Ayers M, 2017, J CLIN INVEST, V127, P2930, DOI 10.1172/JCI91190
   Bagnoli M, 2016, LANCET ONCOL, V17, P1137, DOI 10.1016/S1470-2045(16)30108-5
   Balch C, 2009, ENDOCRINOLOGY, V150, P4003, DOI 10.1210/en.2009-0404
   Barsoum IB, 2014, CANCER RES, V74, P7185, DOI 10.1158/0008-5472.CAN-14-2598
   Bashashati A, 2013, J PATHOL, V231, P21, DOI 10.1002/path.4230
   Bast RC, 2009, NAT REV CANCER, V9, P415, DOI 10.1038/nrc2644
   Bell D, 2011, NATURE, V474, P609, DOI 10.1038/nature10166
   Bonneau C, 2015, GYNECOL ONCOL, V136, P112, DOI 10.1016/j.ygyno.2014.10.024
   Bosquet JG, 2014, CANCER RES, V74, P3902, DOI 10.1158/0008-5472.CAN-14-0186
   Bowtell DD, 2015, NAT REV CANCER, V15, P668, DOI 10.1038/nrc4019
   Cheon H, 2014, SEMIN ONCOL, V41, P156, DOI 10.1053/j.seminoncol.2014.02.002
   Clarke B, 2009, MODERN PATHOL, V22, P393, DOI 10.1038/modpathol.2008.191
   Corrales L, 2016, J CLIN INVEST, V126, P2404, DOI 10.1172/JCI86892
   Curran E, 2016, CELL REP, V15, P2357, DOI 10.1016/j.celrep.2016.05.023
   Ducie J, 2017, NAT COMMUN, V8, DOI 10.1038/s41467-017-01217-9
   Etemadmoghadam D, 2009, CLIN CANCER RES, V15, P1417, DOI 10.1158/1078-0432.CCR-08-1564
   Font A, 2011, ANN ONCOL, V22, P139, DOI 10.1093/annonc/mdq333
   Frey MK, 2017, GYNECOL ONCOL RES PR, V4, P1
   Galon J, 2016, J TRANSL MED, V14, DOI 10.1186/s12967-016-1029-z
   Green DS, 2016, CYTOKINE GROWTH F R, V29, P109, DOI 10.1016/j.cytogfr.2016.02.006
   Iorio MV, 2007, CANCER RES, V67, P8699, DOI 10.1158/0008-5472.CAN-07-1936
   Jayson GC, 2014, LANCET, V384, P1376, DOI 10.1016/S0140-6736(13)62146-7
   Jazaeri AA, 2002, JNCI-J NATL CANCER I, V94, P990, DOI 10.1093/jnci/94.13.990
   Junttila MR, 2013, NATURE, V501, P346, DOI 10.1038/nature12626
   Ke CF, 2016, SCI REP-UK, V6, DOI 10.1038/srep23334
   Konecny GE, 2014, JNCI-J NATL CANCER I, V106, DOI 10.1093/jnci/dju249
   Konstantinopoulos PA, 2015, CANCER DISCOV, V5, P1137, DOI 10.1158/2159-8290.CD-15-0714
   Koti M, 2015, BRIT J CANCER, V112, P1215, DOI 10.1038/bjc.2015.81
   Koti M, 2013, BMC CANCER, V13, DOI 10.1186/1471-2407-13-549
   Kroeger DR, 2016, CLIN CANCER RES, V22, P3005, DOI 10.1158/1078-0432.CCR-15-2762
   Leffers N, 2009, CANCER IMMUNOL IMMUN, V58, P449, DOI 10.1007/s00262-008-0583-5
   Lheureux S, 2015, CANCER-AM CANCER SOC, V121, P3203, DOI 10.1002/cncr.29481
   Li JJ, 2017, CELL STEM CELL, V20, P303, DOI 10.1016/j.stem.2016.11.004
   Liang Y, 2016, ANN TRANSL MED, V4, DOI 10.3978/j.issn.2305-5839.2015.12.48
   Lin XZ, 2017, CANCER RES, V77, DOI 10.1158/1538-7445.AM2017-3441
   Lo CS, 2017, CLIN CANCER RES, V23, P925, DOI 10.1158/1078-0432.CCR-16-1433
   Marcus CS, 2014, J CANCER, V5, P25, DOI 10.7150/jca.7810
   Martin SD, 2018, ONCOIMMUNOLOGY, V7, P1
   Martins FC, 2014, GENOME BIOL, V15, DOI 10.1186/s13059-014-0526-8
   Matei D, 2012, CANCER RES, V72, P2197, DOI 10.1158/0008-5472.CAN-11-3909
   Matondo A, 2017, SCI REP-UK, V7, DOI 10.1038/s41598-017-08766-5
   McAlpine JN, 2012, MODERN PATHOL, V25, P740, DOI 10.1038/modpathol.2011.211
   McLaughlin JR, 2013, JNCI-J NATL CANCER I, V105, P141, DOI 10.1093/jnci/djs494
   Milne K, 2009, PLOS ONE, V4, DOI 10.1371/journal.pone.0006412
   Mullard A, 2018, NAT REV DRUG DISCOV, V17, P3, DOI 10.1038/nrd.2017.264
   Nelson BH, 2015, CURR OPIN IMMUNOL, V33, P93, DOI 10.1016/j.coi.2015.02.004
   Nielsen JS, 2012, CLIN CANCER RES, V18, P3281, DOI 10.1158/1078-0432.CCR-12-0234
   Oronsky B, 2017, MED ONCOL, V34, DOI 10.1007/s12032-017-0960-z
   Parikh A, 2014, NAT COMMUN, V5, DOI 10.1038/ncomms3977
   Parkes EE, 2013, DNA DAMAGE RESPONSE, P105
   Patch AM, 2015, NATURE, V521, P489, DOI 10.1038/nature14410
   Phelan CM, 2017, NAT GENET, V49, P680, DOI 10.1038/ng.3826
   Pitt JM, 2016, IMMUNITY, V44, P1255, DOI 10.1016/j.immuni.2016.06.001
   Poersch A, 2016, J PROTEOMICS, V145, P226, DOI 10.1016/j.jprot.2016.05.005
   Poisson LM, 2015, J OVARIAN RES, V8, DOI 10.1186/s13048-015-0140-8
   Pothuri B, 2013, ANN ONCOL, V24, P22, DOI 10.1093/annonc/mdt307
   Riester M, 2014, JNCI-J NATL CANCER I, V106, DOI 10.1093/jnci/dju048
   Sans M, 2017, CANCER RES, V77, P2903, DOI 10.1158/0008-5472.CAN-16-3044
   Seagle BLL, 2016, SCI REP-UK, V6, DOI 10.1038/srep21591
   Seeber L M S, 2012, Methods Mol Biol, V863, P253, DOI 10.1007/978-1-61779-612-8_15
   Siegel RL, 2017, CA-CANCER J CLIN, V67, P7, DOI 10.3322/caac.21387
   Sistigu A, 2014, NAT MED, V20, P1301, DOI 10.1038/nm.3708
   Slupsky CM, 2010, CLIN CANCER RES, V16, P5835, DOI 10.1158/1078-0432.CCR-10-1434
   Spranger S, 2016, ONCOIMMUNOLOGY, V5, DOI 10.1080/2162402X.2015.1086862
   Strickland KC, 2016, ONCOTARGET, V7, P13587, DOI 10.18632/oncotarget.7277
   Teo MY, 2017, CLIN CANCER RES, V23, P3610, DOI 10.1158/1078-0432.CCR-16-2520
   Tothill RW, 2008, CLIN CANCER RES, V14, P5198, DOI 10.1158/1078-0432.CCR-08-0196
   Verhaak RGW, 2013, J CLIN INVEST, V123, P517, DOI 10.1172/JCI65833
   Wang C, 2017, CLIN CANCER RES, V23, P1
   Wang C, 2017, CLIN CANCER RES, V23, P4077, DOI 10.1158/1078-0432.CCR-17-0246
   Wang YK, 2017, NAT GENET, V49, P856, DOI 10.1038/ng.3849
   Webb JR, 2016, GYNECOL ONCOL, V141, P293, DOI 10.1016/j.ygyno.2016.03.008
   Weberpals JI, 2011, CANCER GENET-NY, V204, P525, DOI 10.1016/j.cancergen.2011.09.004
   Wick DA, 2014, CLIN CANCER RES, V20, P1125, DOI 10.1158/1078-0432.CCR-13-2147
   Xie HY, 2017, SCI REP-UK, V7, DOI 10.1038/s41598-017-10559-9
   Xu H, 2014, J PATHOL, V234, P386, DOI 10.1002/path.4404
   Yang JY, 2013, J CLIN INVEST, V123, P3740, DOI 10.1172/JCI68509
   Yang K, 2017, SCI REP-UK, V7, DOI 10.1038/s41598-017-00763-y
   Yang LF, 2014, MOL SYST BIOL, V10, DOI 10.1002/msb.20134892
   Yoshihara K, 2013, NAT COMMUN, V4, DOI 10.1038/ncomms3612
   Zhang H, 2016, CELL, V166, P755, DOI 10.1016/j.cell.2016.05.069
   Zhang T, 2012, CLIN CHIM ACTA, V413, P861, DOI 10.1016/j.cca.2012.01.026
   Zhou M, 2016, ONCOTARGET, V7, P12598, DOI 10.18632/oncotarget.7181
NR 86
TC 10
Z9 10
U1 0
U2 7
PU WILEY
PI HOBOKEN
PA 111 RIVER ST, HOBOKEN 07030-5774, NJ USA
SN 1046-7408
EI 1600-0897
J9 AM J REPROD IMMUNOL
JI Am. J. Reprod. Immunol.
PD AUG
PY 2018
VL 80
IS 2
SI SI
AR e12975
DI 10.1111/aji.12975
PG 10
WC Immunology; Reproductive Biology
SC Immunology; Reproductive Biology
GA GP7YF
UT WOS:000441125800002
PM 29781548
DA 2021-05-03
ER

PT J
AU Haas, Q
   Simillion, C
   von Gunten, S
AF Haas, Quentin
   Simillion, Cedric
   von Gunten, Stephan
TI A Cartography of Siglecs and Sialyltransferases in Gynecologic
   Malignancies: Is There a Road Towards a Sweet Future?
SO FRONTIERS IN ONCOLOGY
LA English
DT Article
DE gynecologic malignancies; sialyltransferases; sialic acid binding
   immunoglobulin-like lectins; The Cancer Genome Atlas; cancer
   immunotherapy
ID OVARIAN-CANCER; SIALIC ACIDS; IMMUNE; GLYCOSYLATION; EXPRESSION;
   STRATEGIES; INNATE; TUMORS; SIALYLATION; MECHANISMS
AB Altered surface glycosylation is a key feature of cancers, including gynecologic malignancies. Hypersialylation, the overexpression of sialic acid, is known to promote tumor progression and to dampen antitumor responses by mechanisms that also involve sialic acid binding immunoglobulin-like lectins (Siglecs), inhibitory immune receptors. Here, we discuss the expression patterns of Siglecs and sialyltransferases (STs) in gynecologic cancers, including breast, ovarian, and uterine malignancies, based on evidence from The Cancer Genome Atlas. The balance between sialosides generated by specific STs within the tumor microenvironment and Siglecs on leukocytes may play a decisive role for antitumor immunity. An interdisciplinary effort is required to decipher the characteristics and biological impact of the altered tumor sialome in gynecologic cancers and to exploit this knowledge to the clinical benefit of patients.
C1 [Haas, Quentin; von Gunten, Stephan] Univ Bern, Inst Pharmacol, Bern, Switzerland.
   [Simillion, Cedric] Univ Bern, Dept BioMed Res DBMR, Bern, Switzerland.
RP von Gunten, S (corresponding author), Univ Bern, Inst Pharmacol, Bern, Switzerland.
EM stephan.vongunten@pki.unibe.ch
RI Haas, Quentin/AAE-9316-2019
FU Swiss National Science FoundationSwiss National Science Foundation
   (SNSF)European Commission [310030_162552/1]; Swiss Cancer League/Swiss
   Cancer Research [KFS-3941-08-2016, KFS-3248-08-2013]
FX The authors thank The Cancer Genome Atlas Research Network. This work
   was supported in part by the Swiss National Science Foundation (grants
   310030_162552/1) and Swiss Cancer League/Swiss Cancer Research grants
   KFS-3941-08-2016 and KFS-3248-08-2013 to SG.
CR Adams OJ, 2018, GLYCOBIOLOGY, V28, P640, DOI 10.1093/glycob/cwx108
   Agre P, 2016, J CLIN INVEST, V126, P405, DOI 10.1172/JCI85905
   Allemani C, 2015, LANCET, V385, P977, DOI 10.1016/S0140-6736(14)62038-9
   Beatson R, 2016, NAT IMMUNOL, V17, P1273, DOI 10.1038/ni.3552
   Boligan KF, 2015, CELL MOL LIFE SCI, V72, P1231, DOI 10.1007/s00018-014-1799-5
   Bourla AB, 2016, ONCOLOGY-NY, V30, P59
   Bull C, 2016, TRENDS BIOCHEM SCI, V41, P519, DOI 10.1016/j.tibs.2016.03.007
   Bull C, 2014, CANCER RES, V74, P3199, DOI 10.1158/0008-5472.CAN-14-0728
   Cohen M, 2010, J IMMUNOL, V185, P5869, DOI 10.4049/jimmunol.1001635
   Cohen M, 2010, OMICS, V14, P455, DOI 10.1089/omi.2009.0148
   de la Mare Jo-Anne, 2014, Recent Pat Anticancer Drug Discov, V9, P153
   Faubion SS, 2015, J WOMENS HEALTH, V24, P899, DOI 10.1089/jwh.2014.5127
   Fomby P, 2011, NIH PUBLIC ACCESS, V72, P181, DOI [10.1038/nature13314.A, DOI 10.1038/NATURE13314.A]
   Galluzzi L, 2014, ONCOTARGET, V5, P12472, DOI 10.18632/oncotarget.2998
   Hudak JE, 2014, NAT CHEM BIOL, V10, P69, DOI [10.1038/NCHEMBIO.1388, 10.1038/nchembio.1388]
   Ito H, 1997, INT J CANCER, V71, P556, DOI 10.1002/(SICI)1097-0215(19970516)71:4<556::AID-IJC9>3.3.CO;2-J
   Jandus C, 2014, J CLIN INVEST, V124, P1810, DOI 10.1172/JCI65899
   Jandus C, 2011, BIOCHEM PHARMACOL, V82, P323, DOI 10.1016/j.bcp.2011.05.018
   Julien S, 2011, CANCER RES, V71, P7683, DOI 10.1158/0008-5472.CAN-11-1139
   Laubli H, 2010, SEMIN CANCER BIOL, V20, P169, DOI 10.1016/j.semcancer.2010.04.005
   Laubli H, 2014, P NATL ACAD SCI USA, V111, P14211, DOI 10.1073/pnas.1409580111
   Law AMK, 2017, ENDOCR-RELAT CANCER, V24, pR123, DOI 10.1530/ERC-16-0404
   Liu J, 2014, CLIN CANCER RES, V20, P5150, DOI 10.1158/1078-0432.CCR-14-1312
   Macauley MS, 2014, NAT REV IMMUNOL, V14, P653, DOI 10.1038/nri3737
   Monzavi-Karbassi B, 2005, INT J CANCER, V117, P398, DOI 10.1002/ijc.21192
   Natoni A, 2016, FRONT ONCOL, V6, DOI 10.3389/fonc.2016.00093
   Pearce OMT, 2016, GLYCOBIOLOGY, V26, P111, DOI 10.1093/glycob/cwv097
   Pinho SS, 2015, NAT REV CANCER, V15, P540, DOI 10.1038/nrc3982
   Pitt JM, 2016, IMMUNITY, V44, P1255, DOI 10.1016/j.immuni.2016.06.001
   Schneider C, 2015, SCI TRANSL MED, V7, DOI 10.1126/scitranslmed.3010524
   Sharma P, 2015, CELL, V161, P205, DOI 10.1016/j.cell.2015.03.030
   Stowell SR, 2015, ANNU REV PATHOL-MECH, V10, P473, DOI 10.1146/annurev-pathol-012414-040438
   Swindall AF, 2013, CANCER RES, V73, P2368, DOI 10.1158/0008-5472.CAN-12-3424
   Szabo R, 2017, MED RES REV, V37, P219, DOI 10.1002/med.21407
   Vanderstraeten A, 2014, CANCER IMMUNOL IMMUN, V63, P545, DOI 10.1007/s00262-014-1537-8
   Varki A, 2011, GLYCOBIOLOGY, V21, P1121, DOI 10.1093/glycob/cwr087
   Wen KC, 2017, ONCOTARGET, V8, P29013, DOI 10.18632/oncotarget.15994
   Xu-Monette ZY, 2017, FRONT IMMUNOL, V8, DOI 10.3389/fimmu.2017.01597
NR 38
TC 10
Z9 10
U1 0
U2 4
PU FRONTIERS MEDIA SA
PI LAUSANNE
PA AVENUE DU TRIBUNAL FEDERAL 34, LAUSANNE, CH-1015, SWITZERLAND
SN 2234-943X
J9 FRONT ONCOL
JI Front. Oncol.
PD MAR 13
PY 2018
VL 8
AR 68
DI 10.3389/fonc.2018.00068
PG 5
WC Oncology
SC Oncology
GA FZ0LM
UT WOS:000427260900001
PM 29594046
OA DOAJ Gold, Green Published
DA 2021-05-03
ER

PT J
AU Abe, Y
   Kobayashi, H
   Akizawa, Y
   Ishitani, K
   Hashimoto, K
   Matsui, H
AF Abe, Yuki
   Kobayashi, Hirohito
   Akizawa, Yoshika
   Ishitani, Ken
   Hashimoto, Kazunori
   Matsui, Hideo
TI Possible Application of Ascites-infiltrating Gamma-delta T Cells for
   Adoptive Immunotherapy
SO ANTICANCER RESEARCH
LA English
DT Article; Proceedings Paper
CT 21st Annual Meeting of the Society-of-Biotherapeutic-Approaches
CY DEC 02, 2017
CL Fukuoka, JAPAN
SP Soc Biotherapeut Approaches
DE gamma delta T cells; ovarian cancer; ascites; tumour-infiltrating
   lymphocytes; ascites-infiltrating lymphocytes
ID MALIGNANT ASCITES; CANCER PATIENTS; ZOLEDRONATE; EXPANSION; IL-18
AB Background/Aim: Malignant ascites contain many tumour-infiltrating lymphocytes. gamma delta T cells with antitumour activity have attracted attention as effector cells in cancer immunotherapy. V delta(+)(2) T cells were cultured from peripheral blood mononuclear cells (PBMCs) and ascites-infiltrating lymphocytes (AILs) to compare the differences in response to 2-methyl-3-butenyl-1-pyrophosphate (2M3B1-PP) and zoledronate (Zol) as antigens in vitro. Materials and Methods: To expand V delta(+)(2) T cells from PBMCs and AILs from 29 patients with cancer, these cells were cultured and subjected to analysis. Results: The proliferation rate of V delta(+)(2) T cells was higher in both PBMCs and AILs when cultured with Zol than with 2M3B1-PP. Although V delta(+)(2) T cells show a higher rate of expansion in AILs compared to PBMCs, the number of mixed tumour cells in ascites was decreased when cultured with Zol. Conclusion: V delta(+)(2) T cells in AILs are cytotoxic to tumour cells in ascites and may be considered in adoptive immunotherapy.
C1 [Abe, Yuki; Akizawa, Yoshika; Hashimoto, Kazunori; Matsui, Hideo] Tokyo Womens Med Univ, Dept Obstet & Gynecol, Tokyo, Japan.
   [Kobayashi, Hirohito] Tokyo Womens Med Univ, Dept Transfus Med & Cell Proc, Tokyo, Japan.
   [Ishitani, Ken] Kitasato Univ Kitasato Inst Hosp, Dept Gynecol, Tokyo, Japan.
RP Hashimoto, K (corresponding author), Tokyo Womens Med Univ, Dept Obstet, Shinjuku Ku, 8-1 Kawata Cho, Tokyo 1628666, Japan.; Hashimoto, K (corresponding author), Tokyo Womens Med Univ, Dept Gynecol, Shinjuku Ku, 8-1 Kawata Cho, Tokyo 1628666, Japan.
EM hashimoto.kazunori@twmu.ac.jp
CR Becker G, 2006, EUR J CANCER, V42, P589, DOI 10.1016/j.ejca.2005.11.018
   Chu HJ, 2017, ANTICANCER RES, V37, P4587, DOI 10.21873/anticanres.11857
   Gadducci A, 2017, ANTICANCER RES, V37, P5955, DOI 10.21873/anticanres.12042
   Gattinoni L, 2006, NAT REV IMMUNOL, V6, P383, DOI 10.1038/nri1842
   Harly C, 2012, BLOOD, V120, P2269, DOI 10.1182/blood-2012-05-430470
   Hayday AC, 2009, IMMUNITY, V31, P184, DOI 10.1016/j.immuni.2009.08.006
   Kobayashi H, 2001, CANCER IMMUNOL IMMUN, V50, P115, DOI 10.1007/s002620100173
   Kobayashi H, 2015, PHARMACEUTICALS, V8, P40, DOI 10.3390/ph8010040
   Li W, 2010, J IMMUNOTHER, V33, P287, DOI 10.1097/CJI.0b013e3181c80ffa
   Sugie T, 2013, CANCER IMMUNOL IMMUN, V62, P677, DOI 10.1007/s00262-012-1368-4
   TANAKA Y, 1995, NATURE, V375, P155, DOI 10.1038/375155a0
   Tanaka Y, 2007, MED CHEM, V3, P85, DOI 10.2174/157340607779317544
   Tanaka Y, 2006, J CLIN EXP HEMATOP, V46, P11, DOI 10.3960/jslrt.46.11
   Wada I, 2014, CANCER MED-US, V3, P362, DOI 10.1002/cam4.196
   Zhang WW, 2017, ONCOL LETT, V14, P3379, DOI 10.3892/ol.2017.6635
NR 15
TC 5
Z9 5
U1 0
U2 2
PU INT INST ANTICANCER RESEARCH
PI ATHENS
PA EDITORIAL OFFICE 1ST KM KAPANDRITIOU-KALAMOU RD KAPANDRITI, PO BOX 22,
   ATHENS 19014, GREECE
SN 0250-7005
EI 1791-7530
J9 ANTICANCER RES
JI Anticancer Res.
PD JUL
PY 2018
VL 38
IS 7
BP 4327
EP 4331
DI 10.21873/anticanres.12732
PG 5
WC Oncology
SC Oncology
GA HA1AJ
UT WOS:000449943500072
PM 29970569
OA Bronze
DA 2021-05-03
ER

PT J
AU Wahba, J
   Natoli, M
   Whilding, LM
   Parente-Pereira, AC
   Jung, Y
   Zona, S
   Lam, EWF
   Smith, JR
   Maher, J
   Ghaem-Maghami, S
AF Wahba, John
   Natoli, Marina
   Whilding, Lynsey M.
   Parente-Pereira, Ana C.
   Jung, Youngrock
   Zona, Stefania
   Lam, Eric W. -F.
   Smith, J. Richard
   Maher, John
   Ghaem-Maghami, Sadaf
TI Chemotherapy-induced apoptosis, autophagy and cell cycle arrest are key
   drivers of synergy in chemo-immunotherapy of epithelial ovarian cancer
SO CANCER IMMUNOLOGY IMMUNOTHERAPY
LA English
DT Article
DE CAR T cells; Ovarian cancer; Apoptosis; In vivo models; Combination
   chemo-immunotherapy; Anti-PD-1
ID T-CELLS; TUMOR MICROENVIRONMENT; IMMUNOTHERAPY; INHIBITION; EXPRESSION;
   RESISTANCE; CISPLATIN; SURVIVAL; THERAPY; TAXOL
AB Epithelial ovarian cancer (EOC) is the most lethal of all gynecological malignancies in the UK. Recent evidence has shown that there is potential for immunotherapies to be successful in treating this cancer. We have previously shown the effective application of combinations of traditional chemotherapy and CAR (chimeric antigen receptor) T cell immunotherapy in in vitro and in vivo models of EOC. Platinum-based chemotherapy synergizes with ErbB-targeted CAR T cells (named T4), significantly reducing tumor burden in mice. Here, we show that paclitaxel synergizes with T4 as well, and look into the mechanisms behind the effectiveness of chemo-immunotherapy in our system. Impairment of caspase activity using pan-caspase inhibitor Z-VAD reveals this chemotherapy-induced apoptotic pathway as an essential factor in driving synergy. Mannose-6-phosphate receptor-mediated autophagy and the arrest of cell cycle in G2/M are also shown to be induced by chemotherapy and significantly contributing to the synergy. Increased expression of PD-1 on T4 CAR T cells occurred when these were in culture with ovarian tumor cells; on the other hand, EOC cell lines showed increased PD-L1 expression following chemotherapy treatment. These findings provided a rationale to look into testing PD-1 blockade in combination with paclitaxel and T4 immunotherapy. Combination of these three agents in mice resulted in significant reduction of tumor burden, compared to each treatment alone. In conclusion, the mechanism driving synergy in chemo-immunotherapy of EOC is multifactorial. A deeper understanding of such process is needed to better design combination therapies and carefully stratify patients.
C1 [Wahba, John; Natoli, Marina; Jung, Youngrock; Zona, Stefania; Lam, Eric W. -F.; Smith, J. Richard; Ghaem-Maghami, Sadaf] Imperial Coll London, Dept Surg & Canc, Inst Reprod & Dev Biol, Hammersmith Hosp Campus,Du Cane Rd, London W12 0NN, England.
   [Whilding, Lynsey M.; Parente-Pereira, Ana C.; Maher, John] Kings Coll London, Guys Hosp Campus, London, England.
RP Ghaem-Maghami, S (corresponding author), Imperial Coll London, Dept Surg & Canc, Inst Reprod & Dev Biol, Hammersmith Hosp Campus,Du Cane Rd, London W12 0NN, England.
EM s.ghaem-maghami@imperial.ac.uk
RI Lam, Eric W-F/AAW-8566-2020
OI Lam, Eric W-F/0000-0003-1274-3576; Natoli, Marina/0000-0002-0270-0225;
   Wahba, John/0000-0001-7078-3563; Maher, John/0000-0001-8275-8488;
   Ghaem-Maghami, Sadaf/0000-0002-7369-5080
FU Imperial Experimental Cancer Medicine Centre; Imperial National
   Institute for Health Research (NIHR) Biomedical Research Centre; Cancer
   Research UK (CRUK) Imperial Centre; CRUK King's Health Partners Research
   Centre; Experimental Cancer Medicine Centre at King's College London;
   NIHR Biomedical Research Centre based at Guy's and St Thomas' National
   Health Service (NHS) Foundation Trust and King's College London; Medical
   Research Council (MRC)UK Research & Innovation (UKRI)Medical Research
   Council UK (MRC) [MR/N012097/1]; MRCUK Research & Innovation
   (UKRI)Medical Research Council UK (MRC) [MR/N012097/1]; CRUKCancer
   Research UK [C37/A18784, C37/A12011]
FX John Wahba, Marina Natoli and Sadaf Ghaem-Maghami were supported by
   Imperial Experimental Cancer Medicine Centre, Imperial National
   Institute for Health Research (NIHR) Biomedical Research Centre and
   Cancer Research UK (CRUK) Imperial Centre. John Maher, Lynsey Whilding
   and Ana C. Parente-Pereira were supported by the CRUK King's Health
   Partners Research Centre, the Experimental Cancer Medicine Centre at
   King's College London and the NIHR Biomedical Research Centre based at
   Guy's and St Thomas' National Health Service (NHS) Foundation Trust and
   King's College London. Stefania Zona was supported by the Medical
   Research Council (MRC) (MR/N012097/1). Eric W.-F. Lam was supported by
   the MRC (MR/N012097/1) and CRUK (C37/A18784 and C37/A12011). The PD-1
   antibody for therapy was provided by Bristol-Myers Squibb.
CR Anglesio MS, 2013, J PATHOL, V229, P111, DOI 10.1002/path.4088
   Berrino F, 2007, LANCET ONCOL, V8, P773, DOI 10.1016/S1470-2045(07)70245-0
   DABHOLKAR M, 1992, J NATL CANCER I, V84, P1512, DOI 10.1093/jnci/84.19.1512
   Davies DM, 2012, MOL MED, V18, P565, DOI 10.2119/molmed.2011.00493
   Ferlay J, 2010, INT J CANCER, V127, P2893, DOI 10.1002/ijc.25516
   Furness AJS, 2014, TRENDS IMMUNOL, V35, P290, DOI 10.1016/j.it.2014.05.002
   GODWIN AK, 1992, P NATL ACAD SCI USA, V89, P3070, DOI 10.1073/pnas.89.7.3070
   Greenlee RT, 2001, CA-CANCER J CLIN, V51, P15, DOI 10.3322/canjclin.51.1.15
   Hamanishi J, 2016, INT IMMUNOL, V28, P339, DOI 10.1093/intimm/dxw020
   Hansen JM, 2016, EUR J CANCER, V56, P131, DOI 10.1016/j.ejca.2015.12.016
   John LB, 2013, CLIN CANCER RES, V19, P5636, DOI 10.1158/1078-0432.CCR-13-0458
   Kwok JMM, 2008, MOL CANCER THER, V7, P2022, DOI 10.1158/1535-7163.MCT-08-0188
   Liang XJ, 2006, CANCER RES, V66, P2346, DOI 10.1158/0008-5472.CAN-05-3436
   Mitchell MJ, 2017, NAT COMMUN, V8, DOI 10.1038/ncomms14179
   Nars MS, 2013, INT J CANCER, V132, P2471, DOI 10.1002/ijc.27801
   Ocana A, 2013, JNCI-J NATL CANCER I, V105, P266, DOI 10.1093/jnci/djs501
   Ozols RF, 2000, SEMIN ONCOL, V27, P47
   Paatero I, 2013, GYNECOL ONCOL, V129, P179, DOI 10.1016/j.ygyno.2012.12.044
   Parente-Pereira AC, 2013, J IMMUNOL, V191, P2437, DOI 10.4049/jimmunol.1301119
   Plumb JA, 2000, CANCER RES, V60, P6039
   Pushkarev V. M., 2008, Experimental Oncology, V30, P190
   Ramakrishnan R, 2012, CANCER RES, V72, P5483, DOI 10.1158/0008-5472.CAN-12-2236
   Rodnina MV, 1999, P NATL ACAD SCI USA, V96, P9586, DOI 10.1073/pnas.96.17.9586
   Rosenberg SA, 2008, NAT REV CANCER, V8, P299, DOI 10.1038/nrc2355
   Siwak DR, 2010, J ONCOL, V2010, DOI 10.1155/2010/568938
   Topalian SL, 2015, CANCER CELL, V27, P450, DOI 10.1016/j.ccell.2015.03.001
   Wu YT, 2010, J BIOL CHEM, V285, P10850, DOI 10.1074/jbc.M109.080796
   Yeung TK, 1999, BIOCHEM BIOPH RES CO, V263, P398, DOI 10.1006/bbrc.1999.1375
   Zhou J, 2015, AUTOPHAGY, V11, P1259, DOI 10.1080/15548627.2015.1056970
NR 29
TC 6
Z9 7
U1 2
U2 39
PU SPRINGER
PI NEW YORK
PA 233 SPRING ST, NEW YORK, NY 10013 USA
SN 0340-7004
EI 1432-0851
J9 CANCER IMMUNOL IMMUN
JI Cancer Immunol. Immunother.
PD NOV
PY 2018
VL 67
IS 11
BP 1753
EP 1765
DI 10.1007/s00262-018-2199-8
PG 13
WC Oncology; Immunology
SC Oncology; Immunology
GA GX7CF
UT WOS:000447921300010
PM 30167862
OA Other Gold, Green Published
DA 2021-05-03
ER

PT J
AU Chang, CC
   Su, KM
   Lu, KH
   Lin, CK
   Wang, PH
   Li, HY
   Wang, ML
   Lin, CK
   Yu, MH
   Chang, CM
AF Chang, Cheng-Chang
   Su, Kuo-Min
   Lu, Kai-Hsi
   Lin, Chi-Kang
   Wang, Peng-Hui
   Li, Hsin-Yang
   Wang, Mong-Lien
   Lin, Cheng-Kuo
   Yu, Mu-Hsien
   Chang, Chia-Ming
TI Key Immunological Functions Involved in the Progression of Epithelial
   Ovarian Serous Carcinoma Discovered by the Gene Ontology-Based
   Immunofunctionome Analysis
SO INTERNATIONAL JOURNAL OF MOLECULAR SCIENCES
LA English
DT Article
DE ovarian carcinoma; integrative analysis; gene expression microarray;
   gene set; machine learning; immunological function
ID CANCER; CELLS; EXPRESSION; SURVIVAL; IMMUNITY; INNATE
AB Serous carcinoma (SC) is the most common and lethal subtype of epithelial ovarian carcinoma; immunotherapy is a potential treatment for SC, however, the global immunological functions of SC as well as their change during the progression of SC have not been investigated in detail till now. We conducted a genome-wide integrative analysis to investigate the immunofunctionomes of SC at four tumor stages by quantifying the immunological functions defined by the Gene Ontology gene sets. DNA microarray gene expression profiles of 1100 SCs and 136 normal ovarian tissue controls were downloaded from the Gene Expression Omnibus database and converted to the functionome. Then the immunofunctionomes were reconstructed by extracting the offspring from the functionome for the four SC staging groups. The key immunological functions extracted from immunofunctionomes with a series of filters revealed that the immunopathy of SC consisted of a group of deregulated functions with the core members including B cell activation and differentiation, regulation of leukocyte chemotaxis/cellular extravasation, antigen receptor mediated signaling pathway, T helper mediated immunity and macrophage activation; and the auxiliary elements included leukocyte mediated immunity, regulation of inflammatory response, T cell differentiation, mononuclear cell migration, megakaryocyte differentiation, complement activation and cytokine production. These deregulated immunological functions reveal the candidates to target in the immunotherapy.
C1 [Chang, Cheng-Chang; Su, Kuo-Min; Lin, Chi-Kang; Yu, Mu-Hsien] Triserv Gen Hosp, Dept Obstet & Gynecol, Natl Def Med Ctr, Taipei 114, Taiwan.
   [Lu, Kai-Hsi; Wang, Mong-Lien] Cheng Hsin Hosp, Dept Med Res & Educ, Taipei 112, Taiwan.
   [Wang, Peng-Hui; Li, Hsin-Yang; Chang, Chia-Ming] Natl Yang Ming Univ, Sch Med, Taipei 112, Taiwan.
   [Wang, Peng-Hui; Li, Hsin-Yang; Chang, Chia-Ming] Taipei Vet Gen Hosp, Dept Obstet & Gynecol, Taipei 112, Taiwan.
   [Wang, Peng-Hui] China Med Univ Hosp, Dept Med Res, Taichung 404, Taiwan.
   [Wang, Mong-Lien] Taipei Vet Gen Hosp, Dept Med Res, Taipei 112, Taiwan.
   [Lin, Cheng-Kuo] Taoyuan Armed Forces Gen Hosp, Dept Obstet & Gynecol, Taoyuan 325, Taiwan.
RP Chang, CM (corresponding author), Natl Yang Ming Univ, Sch Med, Taipei 112, Taiwan.; Chang, CM (corresponding author), Taipei Vet Gen Hosp, Dept Obstet & Gynecol, Taipei 112, Taiwan.
EM obsgynchang@gmail.com; aeolusfield@hotmail.com; lionel.lu@gmail.com;
   kung568@gmail.com; phwang@vghtpe.gov.tw; doc3643h@yahoo.com.tw;
   monglien@gmail.com; medication0206@gmail.com; hsienhui@ms15.hinet.net;
   cm_chang@vghtpe.gov.tw
RI Chang, Cheng-Chang/X-8295-2019
OI Chang, Cheng-Chang/0000-0002-7356-446X; Wang,
   Peng-Hui/0000-0002-6048-8541; Lin, Chi-Kang/0000-0001-8608-1320
FU Tri-Service General Hospital [TSGH-C107-083]; Ministry of Science and
   Technology, R.O.C. [MOST 107-2314-B-016-036, MOST 106-2314-B-016-042];
   Taoyuan Armed Forces General Hospital [AFTYGH-10742]; Teh-Tzer Study
   Group for Human Medical Research
FX This research was funded by Tri-Service General Hospital TSGH-C107-083,
   Ministry of Science and Technology, R.O.C. MOST 106-2314-B-016-042,
   Ministry of Science and Technology, R.O.C. MOST 107-2314-B-016-036,
   Taoyuan Armed Forces General Hospital AFTYGH-10742 and the Teh-Tzer
   Study Group for Human Medical Research.
CR Benedet JL, 2000, INT J GYNECOL OBSTET, V70, P209
   Breuer K, 2013, NUCLEIC ACIDS RES, V41, pD1228, DOI 10.1093/nar/gks1147
   Cai DL, 2017, J CANCER, V8, P2915, DOI 10.7150/jca.20314
   Chang CM, 2018, ONCOTARGET, V9, P3704, DOI 10.18632/oncotarget.23364
   Chang CM, 2017, INT J MOL SCI, V18, DOI 10.3390/ijms18112345
   Chang CM, 2016, INT J MOL SCI, V17, DOI 10.3390/ijms17081272
   Chang CM, 2016, INT J MOL SCI, V17, DOI 10.3390/ijms17060886
   Coussens LM, 2002, NATURE, V420, P860, DOI 10.1038/nature01322
   Eddy JA, 2010, PLOS COMPUT BIOL, V6, DOI 10.1371/journal.pcbi.1000792
   Gajewski TF, 2013, NAT IMMUNOL, V14, P1014, DOI 10.1038/ni.2703
   Gavalas NG, 2009, ONCOL REV, V3, P173, DOI 10.1007/s12156-009-0016-5
   Gavalas NG, 2010, CLIN DEV IMMUNOL, DOI 10.1155/2010/791603
   Guo CQ, 2013, VASC CELL, V5, DOI 10.1186/2045-824X-5-20
   Gyorffy B, 2012, ENDOCR-RELAT CANCER, V19, P197, DOI 10.1530/ERC-11-0329
   Janssen LME, 2017, J IMMUNOTHER CANCER, V5, DOI 10.1186/s40425-017-0283-9
   Knutson KL, 2005, CANCER IMMUNOL IMMUN, V54, P721, DOI 10.1007/s00262-004-0653-2
   Koury J, 2018, J IMMUNOL RES, V2018, DOI 10.1155/2018/9585614
   Mantovani A, 2002, TRENDS IMMUNOL, V23, P549, DOI 10.1016/S1471-4906(02)02302-5
   Robin X, 2011, BMC BIOINFORMATICS, V12, DOI 10.1186/1471-2105-12-77
   Sakata J, 2017, ONCOL LETT, V14, P4287, DOI 10.3892/ol.2017.6658
   Sarvaria A, 2017, CELL MOL IMMUNOL, V14, P662, DOI 10.1038/cmi.2017.35
   Spurrell EL, 2014, ECANCERMEDICALSCIENC, V8, DOI 10.3332/ecancer.2014.441
   Subramanian A, 2005, P NATL ACAD SCI USA, V102, P15545, DOI 10.1073/pnas.0506580102
   Tomsova M, 2008, GYNECOL ONCOL, V108, P415, DOI 10.1016/j.ygyno.2007.10.016
   Torre LA, 2015, CA-CANCER J CLIN, V65, P87, DOI 10.3322/caac.21262
   Whiteside TL, 2010, J ALLERGY CLIN IMMUN, V125, pS272, DOI 10.1016/j.jaci.2009.09.045
   Yang YP, 2015, J CLIN INVEST, V125, P3335, DOI 10.1172/JCI83871
   Zhang L, 2003, NEW ENGL J MED, V348, P203, DOI 10.1056/NEJMoa020177
   Zhou ZX, 2012, PLOS ONE, V7, DOI 10.1371/journal.pone.0036928
NR 29
TC 7
Z9 7
U1 0
U2 0
PU MDPI
PI BASEL
PA ST ALBAN-ANLAGE 66, CH-4052 BASEL, SWITZERLAND
SN 1422-0067
J9 INT J MOL SCI
JI Int. J. Mol. Sci.
PD NOV
PY 2018
VL 19
IS 11
AR 3311
DI 10.3390/ijms19113311
PG 21
WC Biochemistry & Molecular Biology; Chemistry, Multidisciplinary
SC Biochemistry & Molecular Biology; Chemistry
GA HC0ZM
UT WOS:000451528500027
PM 30356023
OA DOAJ Gold, Green Published
DA 2021-05-03
ER

PT J
AU Jiang, L
   Ding, Y
   Xue, XL
   Zhou, SS
   Li, C
   Zhang, XK
   Jiang, XQ
AF Jiang, Lei
   Ding, Yang
   Xue, Xialin
   Zhou, Sensen
   Li, Cheng
   Zhang, Xiaoke
   Jiang, Xiqun
TI Entrapping multifunctional dendritic nanoparticles into a hydrogel for
   local therapeutic delivery and synergetic immunochemotherapy
SO NANO RESEARCH
LA English
DT Article
DE multifunctional dendritic nanoparticles; peptide dendrimer; cancer
   therapy; combined chemotherapy and immunotherapy
ID TUMOR-ASSOCIATED MACROPHAGES; TARGETED DRUG-DELIVERY; NITRIC-OXIDE;
   COMBINATION THERAPY; CANCER-CELLS; OVARIAN-CANCER; DOXORUBICIN;
   CHEMOTHERAPY; IMMUNOTHERAPY; PARADIGM
AB Developing multifunctional nanoparticles to support new therapy models is a promising and challenging task to address the current dilemma on antitumor treatment. Herein, we incorporated multifunctional dendritic nanoparticles into a poly(D,L-lactide-co-glycolide)-poly(ethylene glycol)-poly(D,L-lactide-co-glycolide) (PLGA-PEG-PLGA) triblock copolymers thermosensitive injectable hydrogel matrix to construct a localized drug delivery system for combining chemotherapy and immunotherapy. The multifunctional dendritic nanoparticles were designed with following expectations: i, Dendritic scaffolds provide a hydrophobic interior to load the anticancer drug, doxorubicin (DOX), for chemotherapy; and ii, dendritic scaffolds are used to build arginine-rich molecules to provide the inducible nitric oxide synthase (iNOS) substrate, L-Arg, to M1 macrophages, which can produce the cytotoxic substance nitric oxide (NO) and subsequently induce tumor cell destruction through immunotherapy. It is noteworthy that the dendritic nanoparticles-in-hydrogel delivery system is able to gel at physiological temperature and serves as a warehouse for the sustained release of the drug. Ultimately, this system showed great efficacy in treating 4T1 cells-xenografted BALB/C mice (86.62% tumor growth inhibition). Therefore, this localized drug delivery system combining chemotherapy and immunotherapy provides a novel approach for cancer therapy.
C1 [Jiang, Lei; Ding, Yang; Xue, Xialin] China Pharmaceut Univ, State Key Lab Nat Med, Dept Pharmaceut, Nanjing 210009, Jiangsu, Peoples R China.
   [Jiang, Lei; Zhou, Sensen; Li, Cheng; Zhang, Xiaoke; Jiang, Xiqun] Nanjing Univ, MOE Key Lab High Performance Polymer Mat & Techno, Coll Chem & Chem Engn, Nanjing 210093, Jiangsu, Peoples R China.
   [Jiang, Lei; Zhou, Sensen; Li, Cheng; Zhang, Xiaoke; Jiang, Xiqun] Nanjing Univ, Dept Polymer Sci & Engn, Coll Chem & Chem Engn, Nanjing 210093, Jiangsu, Peoples R China.
RP Jiang, XQ (corresponding author), Nanjing Univ, MOE Key Lab High Performance Polymer Mat & Techno, Coll Chem & Chem Engn, Nanjing 210093, Jiangsu, Peoples R China.; Jiang, XQ (corresponding author), Nanjing Univ, Dept Polymer Sci & Engn, Coll Chem & Chem Engn, Nanjing 210093, Jiangsu, Peoples R China.
EM jiangx@nju.edu.cn
RI Jiang, Xiqun/I-8128-2014
OI Jiang, Xiqun/0000-0003-0483-0282
FU National Natural Science Foundation of ChinaNational Natural Science
   Foundation of China (NSFC) [81601594, 51690153, 21474045, 21720102005];
   National Key R&D Program of China [2017YFA0205400]
FX This work was supported by the National Natural Science Foundation of
   China (Nos. 81601594, 51690153, 21474045, and 21720102005) and the
   National Key R&D Program of China (No. 2017YFA0205400).
CR Al-Jamal KT, 2013, ACS NANO, V7, P1905, DOI 10.1021/nn305860k
   Andersen MH, 2015, JNCI-J NATL CANCER I, V107, DOI 10.1093/jnci/djv154
   Balkwill F, 2001, LANCET, V357, P539, DOI 10.1016/S0140-6736(00)04046-0
   Brown BN, 2012, BIOMATERIALS, V33, P3792, DOI 10.1016/j.biomaterials.2012.02.034
   Chen YY, 2013, LANGMUIR, V29, P3721, DOI 10.1021/la400268p
   Conroy T, 2011, NEW ENGL J MED, V364, P1817, DOI 10.1056/NEJMoa1011923
   Dalgleish AG, 2015, IMMUNOTHERAPY-UK, V7, P309, DOI [10.2217/IMT.14.111, 10.2217/imt.14.111]
   Ding D, 2011, ACS NANO, V5, P2520, DOI 10.1021/nn102138u
   El-Sehemy A, 2016, NITRIC OXIDE-BIOL CH, V54, P30, DOI 10.1016/j.niox.2016.02.002
   Elias PZ, 2015, J CONTROL RELEASE, V208, P76, DOI 10.1016/j.jconrel.2015.03.003
   Engels K, 2008, CANCER RES, V68, P5159, DOI 10.1158/0008-5472.CAN-08-0406
   Fan L, 2016, NANOSCALE, V8, P12553, DOI 10.1039/c5nr06305a
   Formenti SC, 2013, JNCI-J NATL CANCER I, V105, P256, DOI 10.1093/jnci/djs629
   Franks HA, 2012, ANTICANCER RES, V32, P2439
   Fridman WH, 2012, NAT REV CANCER, V12, P298, DOI 10.1038/nrc3245
   Fu FF, 2014, ACS APPL MATER INTER, V6, P16416, DOI 10.1021/am504849x
   Glasgow MDK, 2015, J BIOMED NANOTECHNOL, V11, P1859, DOI 10.1166/jbn.2015.2145
   Guerra J, 2005, HEMATOL J, V5, P584, DOI 10.1038/sj.thj.6200573
   Guo CH, 2017, ACS APPL MATER INTER, V9, P23508, DOI 10.1021/acsami.7b06496
   He CB, 2016, NAT COMMUN, V7, DOI 10.1038/ncomms12499
   Jain RK, 2001, NAT MED, V7, P987, DOI 10.1038/nm0901-987
   Jiang L, 2018, SCI CHINA MATER, V61, P1404, DOI 10.1007/s40843-018-9242-3
   Jiang L, 2015, BIOMATERIALS, V52, P126, DOI 10.1016/j.biomaterials.2015.02.004
   Kudo S, 2015, J CONTROL RELEASE, V217, P256, DOI 10.1016/j.jconrel.2015.09.019
   Lechner M, 2005, SEMIN CANCER BIOL, V15, P277, DOI 10.1016/j.semcancer.2005.04.004
   Li N, 2017, ACS APPL MATER INTER, V9, P6865, DOI 10.1021/acsami.6b15505
   Li SZ, 2015, DRUG DISCOV THER, V9, P363, DOI 10.5582/ddt.2015.01054
   Li YC, 2017, ACS NANO, V11, P416, DOI 10.1021/acsnano.6b06161
   Li YK, 2016, THERANOSTICS, V6, P1293, DOI 10.7150/thno.15081
   Liang Y, 2016, BIOMATERIALS, V100, P76, DOI 10.1016/j.biomaterials.2016.05.023
   Luo K, 2011, J CONTROL RELEASE, V155, P77, DOI 10.1016/j.jconrel.2010.10.006
   Ma HC, 2014, BIOMATERIALS, V35, P8723, DOI 10.1016/j.biomaterials.2014.06.045
   Mantovani A, 2002, TRENDS IMMUNOL, V23, P549, DOI 10.1016/S1471-4906(02)02302-5
   Mantovani A, 2015, J EXP MED, V212, P435, DOI 10.1084/jem.20150295
   Mekuria SL, 2016, J PHYS CHEM B, V120, P123, DOI 10.1021/acs.jpcb.5b11125
   Mikucki ME, 2013, INT J HYPERTHER, V29, P464, DOI 10.3109/02656736.2013.807440
   Mousa AS, 2005, NUTR CANCER, V53, P104, DOI 10.1207/s15327914nc5301_12
   PIPILISYNETOS E, 1995, BRIT J PHARMACOL, V116, P1829, DOI 10.1111/j.1476-5381.1995.tb16670.x
   Rath M, 2014, FRONT IMMUNOL, V5, DOI 10.3389/fimmu.2014.00532
   Rizi BS, 2015, CANCER RES, V75, P456, DOI 10.1158/0008-5472.CAN-14-1337
   Sato T, 2011, IMMUNOL RES, V51, P170, DOI 10.1007/s12026-011-8262-6
   Sun QH, 2014, ADV MATER, V26, P7615, DOI 10.1002/adma.201401554
   Svenson S, 2005, ADV DRUG DELIVER REV, V57, P2106, DOI 10.1016/j.addr.2005.09.018
   Syrios J, 2014, ANTICANCER RES, V34, P2069
   Ta HT, 2008, J CONTROL RELEASE, V126, P205, DOI 10.1016/j.jconrel.2007.11.018
   Tang W, 2017, NANOSCALE, V9, P6529, DOI 10.1039/c6nr09895a
   Topalian SL, 2015, CELL, V161, P185
   Wang C, 2018, SCI TRANSL MED, V10, DOI 10.1126/scitranslmed.aan3682
   Wang Y, 2011, POLYM CHEM-UK, V2, P1754, DOI 10.1039/c1py00179e
   Wilhelm S, 2016, NAT REV MATER, V1, DOI 10.1038/natrevmats.2016.14
   Xie WS, 2017, ACS APPL MATER INTER, V9, P33660, DOI 10.1021/acsami.7b10699
   Yang G, 2015, ACS NANO, V9, P1161, DOI 10.1021/nn504573u
   Yi QY, 2016, J MATER CHEM B, V4, P4922, DOI 10.1039/c6tb00651e
   Yu SJ, 2017, BIOMACROMOLECULES, V18, P4341, DOI 10.1021/acs.biomac.7b01374
   Zhang WQ, 2017, ACS APPL MATER INTER, V9, P8547, DOI 10.1021/acsami.6b16500
   Zhang X, 2018, ADV MATER, V30, DOI 10.1002/adma.201707240
   Zheng MB, 2013, ACS NANO, V7, P2056, DOI 10.1021/nn400334y
NR 57
TC 15
Z9 15
U1 21
U2 184
PU TSINGHUA UNIV PRESS
PI BEIJING
PA TSINGHUA UNIV, RM A703, XUEYAN BLDG, BEIJING, 100084, PEOPLES R CHINA
SN 1998-0124
EI 1998-0000
J9 NANO RES
JI Nano Res.
PD NOV
PY 2018
VL 11
IS 11
BP 6062
EP 6073
DI 10.1007/s12274-018-2123-8
PG 12
WC Chemistry, Physical; Nanoscience & Nanotechnology; Materials Science,
   Multidisciplinary; Physics, Applied
SC Chemistry; Science & Technology - Other Topics; Materials Science;
   Physics
GA GZ9SU
UT WOS:000449842500027
DA 2021-05-03
ER

PT J
AU Wanderley, CW
   Colon, DF
   Luiz, JPM
   Oliveira, FF
   Viacava, PR
   Leite, CA
   Pereira, JA
   Silva, CM
   Silva, CR
   Silva, RL
   Speck-Hernandez, CA
   Mota, JM
   Alves, JC
   Lima, RC
   Cunha, TM
   Cunha, FQ
AF Wanderley, Carlos W.
   Colon, David F.
   Luiz, Joao Paulo M.
   Oliveira, Francisco F.
   Viacava, Paula R.
   Leite, Caio A.
   Pereira, Janaina A.
   Silva, Camila M.
   Silva, Cassia R.
   Silva, Rangel L.
   Speck-Hernandez, Cesar A.
   Mota, Jose M.
   Alves-Filho, Jose C.
   Lima-Junior, Roberto C.
   Cunha, Thiago M.
   Cunha, Fernando Q.
TI Paclitaxel Reduces Tumor Growth by Reprogramming Tumor-Associated
   Macrophages to an M1 Profile in a TLR4-Dependent Manner
SO CANCER RESEARCH
LA English
DT Article
ID CANCER; ACTIVATION; LIPOPOLYSACCHARIDE; TLR4; IMMUNOTHERAPY;
   POLARIZATION; PRETREATMENT; MECHANISMS; MICROBIOTA; INCREASES
AB Paclitaxel is an antineoplastic agent widely used to treat several solid tumor types. The primary mechanism of action of paclitaxel is based on microtubule stabilization inducing cell-cycle arrest. Here, we use several tumor models to show that paclitaxel not only induces tumor cell-cycle arrest, but also promotes antitumor immunity. In vitro, paclitaxel reprogrammed M2-polarized macrophages to the M1-like phenotype in a TLR4-dependent manner, similarly to LPS. Paclitaxel also modulated the tumor-associated macrophage (TAM) profile in mouse models of breast and melanoma tumors; gene expression analysis showed that paclitaxel altered the M2-like signature of TAMs toward an M1-like profile. In mice selectively lacking TLR4 on myeloid cells, for example, macrophages (LysM-Cre(+/-)/TLR4(fl/fl)), the antitumor effect of paclitaxel was attenuated. Gene expression analysis of tumor samples from patients with ovarian cancer before and after treatment with paclitaxel detected an enrichment of genes linked to the M1 macrophage activation profile (IFN gamma-stimulated macrophages). These findings indicate that paclitaxel skews TAMs toward an immunocompetent profile via TLR4, which might contribute to the antitumor effect of paclitaxel and provide a rationale for new combination regimens comprising paclitaxel and immunotherapies as an anticancer treatment.
   Significance: This study provides new evidence that the antitumor effect of paclitaxel occurs in part via reactivation of the immune response against cancer, guiding tumor-associated macrophages toward the M1-like antitumor phenotype. Graphical Abstract: http://cancerres.aacrjournals.org/content/canres/78/20/5891/F1.large.jpg. (C) 2018 AACR.
C1 [Wanderley, Carlos W.; Colon, David F.; Luiz, Joao Paulo M.; Oliveira, Francisco F.; Viacava, Paula R.; Leite, Caio A.; Pereira, Janaina A.; Silva, Camila M.; Silva, Cassia R.; Silva, Rangel L.; Speck-Hernandez, Cesar A.; Alves-Filho, Jose C.; Cunha, Thiago M.; Cunha, Fernando Q.] Univ Sao Paulo, Ribeirao Preto Med Sch, Dept Pharmacol, CRID, Av Bandeirantes 3900, BR-14049900 Ribeirao Preto, SP, Brazil.
   [Wanderley, Carlos W.; Oliveira, Francisco F.; Silva, Camila M.; Lima-Junior, Roberto C.] Univ Fed Ceara, Fac Med, Dept Physiol & Pharmacol, Fortaleza, Ceara, Brazil.
   [Mota, Jose M.] Univ Sao Paulo, Sao Paulo State Canc Inst, Sao Paulo, Brazil.
   [Silva, Cassia R.] Univ Fed Uberlandia, Biotechnol Inst, Uberlandia, MG, Brazil.
RP Wanderley, CW; Cunha, TM; Cunha, FQ (corresponding author), Univ Sao Paulo, Ribeirao Preto Med Sch, Dept Pharmacol, CRID, Av Bandeirantes 3900, BR-14049900 Ribeirao Preto, SP, Brazil.; Wanderley, CW; Lima, RC (corresponding author), Univ Fed Ceara, Fac Med, Dept Physiol & Pharmacol, Fortaleza, Ceara, Brazil.
EM carloswagner@alu.ufc.br; robertocesar@ufc.br; thicunha@fmrp.usp.br;
   fdqcunha@fmrp.usp.br
RI Cunha, Thiago M/B-7729-2012; Alves-Filho, Jose Carlos/B-5814-2008;
   Wanderley, Carlos Wagner/R-4765-2016; Mota, Jose Mauricio/O-5577-2015;
   Cunha, Fernando Q/M-3090-2014; Lima-Junior, Roberto CP/W-5095-2019;
   Colon, David/M-2509-2018; Patologia, Programa/AAI-4877-2021; Silva,
   Rangel Leal/G-2009-2016; da Silva, Cassia Regina/P-3697-2017
OI Cunha, Thiago M/0000-0003-1084-0065; Alves-Filho, Jose
   Carlos/0000-0002-9918-8714; Mota, Jose Mauricio/0000-0001-9510-6956;
   Lima-Junior, Roberto CP/0000-0002-7033-655X; Colon,
   David/0000-0002-6911-4765; Silva, Rangel Leal/0000-0002-1322-7808; da
   Silva, Cassia Regina/0000-0002-1353-2570; Cunha, Fernando
   Queiroz/0000-0003-4755-1670
FU Sao Paulo Research Foundation (FAPESP)Fundacao de Amparo a Pesquisa do
   Estado de Sao Paulo (FAPESP) [2013/08216-2]; Conselho Nacional de
   Pesquisa e Desenvolvimento Tecnologico (CNPq)National Council for
   Scientific and Technological Development (CNPq); Coordenacao de
   Aperfeicoamento de Pessoal de Nivel Superior (CAPES)CAPES
FX This manuscript is dedicated to the loving memory of Prof. Dr. Ronaldo
   Albuquerque Ribeiro (in memoriam). We are grateful to Giuliana Bertozi,
   Ana Katia dos Santos, and Sergio Rosa for technical support. The
   research leading to these results received funding from the Sao Paulo
   Research Foundation (FAPESP) under grant agreement no. 2013/08216-2
   (Center for Research in Inflammatory Disease) to F.Q. Cunha; Conselho
   Nacional de Pesquisa e Desenvolvimento Tecnologico (CNPq) to C.W.
   Wanderley; Coordenacao de Aperfeicoamento de Pessoal de Nivel Superior
   (CAPES) to F.Q. Cunha.
CR Apetoh L, 2007, NAT MED, V13, P1050, DOI 10.1038/nm1622
   Authier H, 2008, INT J PARASITOL, V38, P341, DOI 10.1016/j.ijpara.2007.08.002
   Biswas SK, 2010, NAT IMMUNOL, V11, P889, DOI 10.1038/ni.1937
   Boussios S, 2012, ANN GASTROENTEROL, V25, P106
   Bronte V, 2015, NAT MED, V21, P117, DOI 10.1038/nm.3794
   Cassidy PB, 2002, CLIN CANCER RES, V8, P846
   Chicoine MR, 2007, NEUROSURGERY, V60, P372, DOI 10.1227/01.NEU.0000249280.61761.2E
   Choudhary Moaz M, 2016, World J Otorhinolaryngol Head Neck Surg, V2, P90, DOI 10.1016/j.wjorl.2016.05.002
   Davar D, 2013, CLIN DERMATOL, V31, P237, DOI 10.1016/j.clindermatol.2012.08.012
   Davis MB, 2011, CLIN CANCER RES, V17, P3984, DOI 10.1158/1078-0432.CCR-10-3262
   De Palma M, 2013, CANCER CELL, V23, P277, DOI 10.1016/j.ccr.2013.02.013
   Fang HL, 2014, CELL MOL IMMUNOL, V11, P150, DOI 10.1038/cmi.2013.59
   Ghiringhelli F, 2004, EUR J IMMUNOL, V34, P336, DOI 10.1002/eji.200324181
   Godec J, 2016, IMMUNITY, V44, P194, DOI 10.1016/j.immuni.2015.12.006
   Goel S, 2017, NATURE, V548, P471, DOI 10.1038/nature23465
   Gonzalez-Martin A, 2014, CLIN TRANSL ONCOL, V16, P1067, DOI 10.1007/s12094-014-1229-z
   Goto S, 1996, CANCER IMMUNOL IMMUN, V42, P255, DOI 10.1007/s002620050279
   Guerriero JL, 2017, NATURE, V543, P428, DOI 10.1038/nature21409
   Guo H, 2016, CANCER IMMUNOL IMMUN, V65, P677, DOI 10.1007/s00262-016-1824-7
   Kawasaki K, 2001, J ENDOTOXIN RES, V7, P232, DOI 10.1179/096805101101532738
   Ladoire S, 2011, J PATHOL, V224, P389, DOI 10.1002/path.2866
   Li Y, 2015, J NEUROSCI, V35, P13487, DOI 10.1523/JNEUROSCI.1956-15.2015
   Lizotte PH, 2014, ONCOIMMUNOLOGY, V3, DOI 10.4161/onci.28926
   Major J, 2002, J IMMUNOL, V168, P2456, DOI 10.4049/jimmunol.168.5.2456
   MANTOVANI A, 1979, J NATL CANCER I, V63, P61
   Mantovani A, 2004, TRENDS IMMUNOL, V25, P677, DOI 10.1016/j.it.2004.09.015
   McCarthy CG, 2014, AM J PHYSIOL-HEART C, V306, pH184, DOI 10.1152/ajpheart.00328.2013
   McCarthy Edward F, 2006, Iowa Orthop J, V26, P154
   Mosser DM, 2008, NAT REV IMMUNOL, V8, P958, DOI 10.1038/nri2448
   Mota JM, 2016, CANCER IMMUNOL RES, V4, P312, DOI 10.1158/2326-6066.CIR-15-0170
   Murray PJ, 2014, IMMUNITY, V41, P14, DOI 10.1016/j.immuni.2014.06.008
   Noy R, 2014, IMMUNITY, V41, P49, DOI 10.1016/j.immuni.2014.06.010
   Perera PY, 2001, J IMMUNOL, V166, P574, DOI 10.4049/jimmunol.166.1.574
   Pfannenstiel LW, 2010, CELL IMMUNOL, V263, P79, DOI 10.1016/j.cellimm.2010.03.001
   Pusztai L, 2004, CYTOKINE, V25, P94, DOI 10.1016/j.cyto.2003.10.004
   Pyonteck SM, 2013, NAT MED, V19, P1264, DOI 10.1038/nm.3337
   Rajput S, 2013, MOL CANCER THER, V12, P1676, DOI 10.1158/1535-7163.MCT-12-1019
   Resman N, 2014, J IMMUNOL, V192, P1887, DOI 10.4049/jimmunol.1302119
   Roy S, 2017, NAT REV CANCER, V17, P271, DOI 10.1038/nrc.2017.13
   Schroder AJ, 2002, J IMMUNOL, V168, P996, DOI 10.4049/jimmunol.168.3.996
   Shear MJ, 1943, J NATL CANCER I, V4, P81
   Stout RD, 2005, J IMMUNOL, V175, P342, DOI 10.4049/jimmunol.175.1.342
   Viaud S, 2013, SCIENCE, V342, P971, DOI 10.1126/science.1240537
   Wang AC, 2009, EUR J CLIN INVEST, V39, P157, DOI 10.1111/j.1365-2362.2008.02070.x
   Wang N, 2014, FRONT IMMUNOL, V5, DOI 10.3389/fimmu.2014.00614
   White CM, 1998, CANCER IMMUNOL IMMUN, V46, P104, DOI 10.1007/s002620050468
   Zhang QW, 2012, PLOS ONE, V7, DOI 10.1371/journal.pone.0050946
   Zhu XX, 2017, J GYNECOL ONCOL, V28, DOI 10.3802/jgo.2017.28.e64
   Zitvogel L, 2013, IMMUNITY, V39, P74, DOI 10.1016/j.immuni.2013.06.014
NR 49
TC 84
Z9 87
U1 10
U2 60
PU AMER ASSOC CANCER RESEARCH
PI PHILADELPHIA
PA 615 CHESTNUT ST, 17TH FLOOR, PHILADELPHIA, PA 19106-4404 USA
SN 0008-5472
EI 1538-7445
J9 CANCER RES
JI Cancer Res.
PD OCT 15
PY 2018
VL 78
IS 20
BP 5891
EP 5900
DI 10.1158/0008-5472.CAN-17-3480
PG 10
WC Oncology
SC Oncology
GA GX2MG
UT WOS:000447552500015
PM 30104241
OA Bronze
DA 2021-05-03
ER

PT J
AU Benson, JR
   Jatoi, I
AF Benson, John R.
   Jatoi, Ismail
TI Tailoring breast cancer therapies to reduce mortality and improve
   quality of life: San Antonio Breast Cancer Symposium 2017 (part 2)
SO FUTURE ONCOLOGY
LA English
DT Article
DE breast conserving surgery; ductal carcinoma in situ; immunotherapy;
   neoadjuvant; ovarian suppression; radiation treatment; San Antonio;
   sentinel node
ID AXILLARY DISSECTION
AB The 40th annual San Antonio Breast Cancer Symposium was convened in San Antonio, TX, USA on 5-9 December 2017. More than 7500 clinicians and scientists from around the world participated in the symposium which featured a range of presentations and keynote talks pertaining to breast cancer screening, prevention, loco-regional and systemic therapies. This two-part report highlights a selection of important studies presented at this premier breast cancer event with part 1 focusing on dose-intense radiotherapy, perioperative endocrine therapy, duration of bisphosphonates, immunotherapy, ovarian function suppression and acupuncture. The second part of this report will discuss a range of topics related to de-escalation of loco-regional therapies, the significance of complete pathological response, older patients and CDK 4/6 inhibitors, circulating tumor cells and plasma DNA as a tumor marker.
C1 [Benson, John R.] Univ Cambridge, Cambridge Univ NHS Fdn Trust, Cambridge, England.
   [Benson, John R.] Anglia Ruskin Univ, Sch Med, Cambridge, England.
   [Jatoi, Ismail] Univ Texas Hlth Sci Ctr San Antonio, Dale H Dorn Chair Surg, Div Surg Oncol, San Antonio, TX 78229 USA.
RP Benson, JR (corresponding author), Univ Cambridge, Cambridge Univ NHS Fdn Trust, Cambridge, England.; Benson, JR (corresponding author), Anglia Ruskin Univ, Sch Med, Cambridge, England.
EM john.benson@addenbrookes.nhs.uk
CR Boughey JC, 2015, JAMA-J AM MED ASSOC, V310, P1445
   Galimberti V, 2016, EJSO-EUR J SURG ONC, V42, P361, DOI 10.1016/j.ejso.2015.11.019
   Garcia JM, 2006, GENE CHROMOSOME CANC, V45, P692, DOI 10.1002/gcc.20334
   Houssami N, 2014, ANN SURG ONCOL, V21, P717, DOI 10.1245/s10434-014-3480-5
   Mamtani A, 2016, ANN SURG ONCOL, V23, P3467, DOI 10.1245/s10434-016-5246-8
   Morrow M, 2017, ANN SURG, V266, P457, DOI 10.1097/SLA.0000000000002354
   Straver ME, 2010, BRIT J SURG, V97, P1226, DOI 10.1002/bjs.7073
NR 7
TC 0
Z9 0
U1 0
U2 3
PU FUTURE MEDICINE LTD
PI LONDON
PA UNITEC HOUSE, 3RD FLOOR, 2 ALBERT PLACE, FINCHLEY CENTRAL, LONDON, N3
   1QB, ENGLAND
SN 1479-6694
EI 1744-8301
J9 FUTURE ONCOL
JI Future Oncol.
PD AUG
PY 2018
VL 14
IS 19
BP 1893
EP 1896
DI 10.2217/fon-2018-0184
PG 4
WC Oncology
SC Oncology
GA GU9NB
UT WOS:000445672400003
PM 30019940
DA 2021-05-03
ER

PT J
AU Lu, JJ
   Gu, Y
   Li, Q
   Zhong, HX
   Wang, XX
   Zheng, ZX
   Hu, WF
   Wen, LL
AF Lu, Jingjing
   Gu, Yang
   Li, Qing
   Zhong, Huanxin
   Wang, Xiaoxue
   Zheng, Zhenxia
   Hu, Wenfeng
   Wen, Lanling
TI Wilms' tumor 1 (WT1) as a prognosis factor in gynecological cancers A
   meta-analysis
SO MEDICINE
LA English
DT Article
DE gynecological cancer; meta-analysis; prognosis; WT1
ID EPITHELIAL OVARIAN-CANCER; GENE WT1; IMMUNOHISTOCHEMICAL DETECTION;
   SUPPRESSOR GENE; EXPRESSION; PROTEIN; CARCINOMA; MARKER; LEVEL; P53
AB The oncogenic role of Wilms' tumor 1 (WT1) which is regarded as a promising target antigen for cancer immunotherapy has been demonstrated in many types of cancer, but the relationship between expression of WT1 and the prognosis value in gynecological cancer reminds unclear.
   We performed a meta-analysis with thirteen published studies including 2205 patients searched from PubMed, EMBASE, Web of Science, and Google Scholar, whose results are expressed by overall survival (OS) or disease-specific survival (DSS) or disease-free survival or relapse/recurrence-free survival (RFS) or progression-free survival (PFS) in patients with gynecological cancer. The hazard ratio (HR) with its 95% confidence interval (CI) were calculated to investigate prognostic of WT1 expression in patients with gynecological cancer.
   Finally, the overexpression of WT1 was borderlinely associated with poor OS (metaHR=1.51, 95% CI=0.98-2.31) in univariate model. We found a significant association with poor DSS (metaHR=1.61, 95% CI=1.24-2.08) and DFS/RFS/PFS (metaHR=2.06, 95% CI=1.22-3.46). The subgroup analyses revealed that the expression of WT1 predicted the poor DSS (metaHR=1.82, 95% CI=1.42-2.73), and DFS/RFS/PFS (metaHR=2.51, 95% CI=1.81-3.48) in patients with ovarian cancer. In summary, WT1 overexpression indicates a poor prognosis in patients with some gynecological tumors, but more studies are needed to confirm these findings.
C1 [Lu, Jingjing; Wang, Xiaoxue; Zheng, Zhenxia; Hu, Wenfeng; Wen, Lanling] Xiamen Univ, Dept Gynecol & Obstet, Zhongshan Hosp, Hubin Nan Rd 201, Xiamen 361000, Fujian, Peoples R China.
   [Gu, Yang] Xiamen Univ, Dept Orthoped, Affiliated Hosp 1, Xiamen, Fujian, Peoples R China.
   [Li, Qing] Hongai Hosp, Dept Gynecol & Obstet, Xiamen, Fujian, Peoples R China.
   [Zhong, Huanxin] Quzhou Peoples Hosp, Dept Gynecol & Obstet, Quzhou, Zhejiang, Peoples R China.
RP Wen, LL (corresponding author), Xiamen Univ, Dept Gynecol & Obstet, Zhongshan Hosp, Hubin Nan Rd 201, Xiamen 361000, Fujian, Peoples R China.
EM wenll@126.com
CR Andersson C, 2014, CANCER MED-US, V3, P909, DOI 10.1002/cam4.244
   Barbolina MV, 2008, CANCER-AM CANCER SOC, V112, P1632, DOI 10.1002/cncr.23341
   Brett A, 2013, MOL CANCER, V12, DOI 10.1186/1476-4598-12-3
   Cheever MA, 2009, CLIN CANCER RES, V15, P5323, DOI 10.1158/1078-0432.CCR-09-0737
   Coosemans A, 2007, EUR J CANCER, V43, P1630, DOI 10.1016/j.ejca.2007.04.008
   Coosemans A, 2011, INT J GYNECOL CANCER, V21, P302, DOI 10.1097/IGC.0b013e318207cab5
   Coosemans A, 2008, GYNECOL ONCOL, V111, P502, DOI 10.1016/j.ygyno.2008.08.032
   DERSIMONIAN R, 1986, CONTROL CLIN TRIALS, V7, P177, DOI 10.1016/0197-2456(86)90046-2
   Dupont J, 2004, GYNECOL ONCOL, V94, P449, DOI 10.1016/j.ygyno.2004.05.014
   Gaiger A, 2001, CLIN CANCER RES, V7, p761S
   HABER DA, 1990, CELL, V61, P1257, DOI 10.1016/0092-8674(90)90690-G
   Hedley C, 2014, HUM PATHOL, V45, P1879, DOI 10.1016/j.humpath.2014.05.009
   Hogdall EVS, 2007, GYNECOL ONCOL, V106, P318, DOI 10.1016/j.ygyno.2007.03.043
   Hohenstein P, 2006, HUM MOL GENET, V15, pR196, DOI 10.1093/hmg/ddl196
   Hylander B, 2006, GYNECOL ONCOL, V101, P12, DOI 10.1016/j.ygyno.2005.09.052
   Inoue K, 1997, BLOOD, V89, P1405, DOI 10.1182/blood.V89.4.1405
   Johnstone RW, 1996, MOL CELL BIOL, V16, P6945
   Katuri V, 2014, ONCOTARGET, V5, P2436, DOI 10.18632/oncotarget.1610
   Kobel M, 2008, PLOS MED, V5, P1749, DOI 10.1371/journal.pmed.0050232
   Liberati A, 2009, ANN INTERN MED, V151, pW65, DOI [10.1371/journal.pmed.1000100, 10.7326/0003-4819-151-4-200908180-00136]
   Liu ZY, 2014, ANTICANCER RES, V34, P2331
   Loeb DM, 2001, CANCER RES, V61, P921
   Lu KH, 2004, CLIN CANCER RES, V10, P3291, DOI 10.1158/1078-0432.CCR-03-0409
   MAHESWARAN S, 1995, GENE DEV, V9, P2143, DOI 10.1101/gad.9.17.2143
   MANTEL N, 1959, J NATL CANCER I, V22, P719
   Maxwell L, 2006, J RHEUMATOL, V33, P2304
   McCarty G, 2011, J BIOL CHEM, V286, P43634, DOI 10.1074/jbc.M111.310128
   MENSSEN HD, 1995, LEUKEMIA, V9, P1060
   Nakatsuka S, 2006, MODERN PATHOL, V19, P804, DOI 10.1038/modpathol.3800588
   Netinatsunthorn W, 2006, BMC CANCER, V6, DOI 10.1186/1471-2407-6-90
   Ohno S, 2009, ANTICANCER RES, V29, P1691
   Oka Y, 2000, J IMMUNOL, V164, P1873, DOI 10.4049/jimmunol.164.4.1873
   Qi XW, 2015, SCI REP-UK, V5, DOI 10.1038/srep08924
   Rapkiewicz AV, 2004, EUR J CANCER, V40, P2604, DOI 10.1016/j.ejca.2004.05.021
   Scheibenbogen C, 2002, BLOOD, V100, P2132, DOI 10.1182/blood-2002-01-0163
   Sera T, 2008, EUR J CANCER, V44, P600, DOI 10.1016/j.ejca.2008.01.008
   Silberstein GB, 1997, P NATL ACAD SCI USA, V94, P8132, DOI 10.1073/pnas.94.15.8132
   Soslow RA, 2008, INT J GYNECOL PATHOL, V27, P161, DOI 10.1097/PGP.0b013e31815ea812
   Stang A, 2010, EUR J EPIDEMIOL, V25, P603, DOI 10.1007/s10654-010-9491-z
   Taube ET, 2016, GYNECOL ONCOL, V140, P494, DOI 10.1016/j.ygyno.2015.12.018
   Thompson SG, 2002, STAT MED, V21, P1559, DOI 10.1002/sim.1187
   Tierney JF, 2007, TRIALS, V8, DOI 10.1186/1745-6215-8-16
   Vermeij R, 2011, J IMMUNOTHER, V34, P516, DOI 10.1097/CJI.0b013e31821e012f
   Wu C, 2013, J THORAC ONCOL, V8, P1163, DOI 10.1097/JTO.0b013e31829f6a5f
   Yamamoto S, 2007, VIRCHOWS ARCH, V451, P27, DOI 10.1007/s00428-007-0433-4
   Yang L, 2007, LEUKEMIA, V21, P868, DOI 10.1038/sj.leu.2404624
NR 46
TC 3
Z9 3
U1 0
U2 3
PU LIPPINCOTT WILLIAMS & WILKINS
PI PHILADELPHIA
PA TWO COMMERCE SQ, 2001 MARKET ST, PHILADELPHIA, PA 19103 USA
SN 0025-7974
EI 1536-5964
J9 MEDICINE
JI Medicine (Baltimore)
PD JUL
PY 2018
VL 97
IS 28
AR e11485
DI 10.1097/MD.0000000000011485
PG 8
WC Medicine, General & Internal
SC General & Internal Medicine
GA GO0AE
UT WOS:000439577500062
PM 29995811
OA DOAJ Gold, Green Published
DA 2021-05-03
ER

PT J
AU Poznanski, SM
   Nham, T
   Chew, MV
   Lee, AJ
   Hammill, JA
   Fan, IY
   Butcher, M
   Bramson, JL
   Lee, DA
   Hirte, HW
   Ashkar, AA
AF Poznanski, Sophie M.
   Tina Nham
   Chew, Marianne, V
   Lee, Amanda J.
   Hammill, Joanne A.
   Fan, Isabella Y.
   Butcher, Martin
   Bramson, Jonathan L.
   Lee, Dean A.
   Hirte, Hal W.
   Ashkar, Ali A.
TI Expanded CD56(superbright)CD16(+) NK Cells from Ovarian Cancer Patients
   Are Cytotoxic against Autologous Tumor in a Patient-Derived Xenograft
   Murine Model
SO CANCER IMMUNOLOGY RESEARCH
LA English
DT Article
ID NATURAL-KILLER-CELLS; PHENOTYPE; CARCINOMA; PLATINUM; EXPRESSION;
   MORTALITY; EFFICACY; SUBSET; TAXANE
AB Natural killer (NK) cells are useful for cancer immunotherapy and have proven clinically effective against hematologic malignancies. However, immunotherapies for poor prognosis solid malignancies, including ovarian cancer, have not been as successful due to immunosuppression by solid tumors. Although rearming patients' own NK cells to treat cancer is an attractive option, success of that strategy is limited by the impaired function of NK cells from cancer patients and by inhibition by self-MHC. In this study, we show that expansion converts healthy donor and immuno-suppressed ovarian cancer patient NK cells to a cytotoxic CD56(superbright)CD16(+) subset with activation state and antitumor functions that increase with CD56 brightness. We investigated whether these expanded NK cells may overcome the limitations of autologous NK cell therapy against solid tumors. Peripheral blood-and ascites-derived NK cells from ovarian cancer patients were expanded and then adoptively transferred into cell-line and autologous patient-derived xenograft models of human ovarian cancer. Expanded ovarian cancer patient NK cells reduced the burden of established tumors and prolonged survival. These results suggest that CD56(bright) NK cells harbor superior antitumor function compared with CD56(dim) cells. Thus, NK cell expansion may overcome limitations on autologous NK cell therapy by converting the patient's NK cells to a cytotoxic subset that exerts a therapeutic effect against autologous tumor. These findings suggest that the value of expanded autologous NK cell therapy for ovarian cancer and other solid malignancies should be clinically assessed.
C1 [Poznanski, Sophie M.; Tina Nham; Chew, Marianne, V; Lee, Amanda J.; Hammill, Joanne A.; Fan, Isabella Y.; Bramson, Jonathan L.; Ashkar, Ali A.] McMaster Univ, McMaster Immunol Res Ctr, Dept Pathol & Mol Med, Hamilton, ON, Canada.
   [Butcher, Martin] Juravinski Canc Ctr, Hamilton, ON, Canada.
   [Butcher, Martin] McMaster Univ, 1280 Main St West, Hamilton, ON L8S 4K1, Canada.
   [Lee, Dean A.] Ohio State Univ, Nationwide Childrens Hosp, Res Inst, Columbus, OH 43210 USA.
   [Hirte, Hal W.] Juravinski Canc Ctr, Dept Oncol, Div Med Oncol, Hamilton, ON, Canada.
RP Ashkar, AA (corresponding author), McMaster Univ, 1280 Main St West, Hamilton, ON L8S 4K1, Canada.
EM ashkara@mcmaster.ca
RI Lee, Dean Anthony/AAK-8443-2021
OI Lee, Dean Anthony/0000-0001-6693-5392; Bramson,
   Jonathan/0000-0003-2874-6886
FU Juravinski Hospital; Cancer Center Foundation; Ontario Ministry of
   Health and Long-Term CareMinistry of Health and Long-Term Care, Ontario
FX This work was supported by a grant to A.A. Ashkar and H. Hirte from the
   Juravinski Hospital and Cancer Center Foundation. A.A. Ashkar holds a
   Tier 1 Canada Research Chair. S.M. Poznanski holds an Ontario Women's
   Health Scholars Award funded by the Ontario Ministry of Health and
   Long-Term Care.
CR Bauernhofer T, 2003, EUR J IMMUNOL, V33, P119, DOI 10.1002/immu.200390014
   Belisle JA, 2007, IMMUNOLOGY, V122, P418, DOI 10.1111/j.1365-2567.2007.02660.x
   BEREK JS, 1984, OBSTET GYNECOL, V64, P708
   Bodduluru LN, 2015, CANCER LETT, V357, P454, DOI 10.1016/j.canlet.2014.12.020
   Bowtell DD, 2015, NAT REV CANCER, V15, P668, DOI 10.1038/nrc4019
   Caligiuri MA, 2008, BLOOD, V112, P461, DOI 10.1182/blood-2007-09-077438
   Carlsten M, 2007, CANCER RES, V67, P1317, DOI 10.1158/0008-5472.CAN-06-2264
   Carlsten M, 2009, J IMMUNOL, V183, P4921, DOI 10.4049/jimmunol.0901226
   Carrega P, 2008, CANCER-AM CANCER SOC, V112, P863, DOI 10.1002/cncr.23239
   Ciurea SO, 2017, BLOOD, V130, P1857, DOI 10.1182/blood-2017-05-785659
   Denman CJ, 2012, PLOS ONE, V7, DOI 10.1371/journal.pone.0030264
   Dull T, 1998, J VIROL, V72, P8463, DOI 10.1128/JVI.72.11.8463-8471.1998
   Geller MA, 2013, CYTOTHERAPY, V15, P1297, DOI 10.1016/j.jcyt.2013.05.022
   Hammill JA, 2016, METHODS MOL BIOL, V1458, P137, DOI 10.1007/978-1-4939-3801-8_11
   Hermanson DL, 2016, STEM CELLS, V34, P93, DOI 10.1002/stem.2230
   Krneta T, 2016, CELL MOL IMMUNOL, V13, P628, DOI 10.1038/cmi.2015.42
   Lai P, 1996, CLIN CANCER RES, V2, P161
   Lowe KA, 2013, GYNECOL ONCOL, V130, P107, DOI 10.1016/j.ygyno.2013.03.026
   Maringe C, 2012, GYNECOL ONCOL, V127, P75, DOI 10.1016/j.ygyno.2012.06.033
   Markman M, 2004, J CLIN ONCOL, V22, P3120, DOI 10.1200/JCO.2004.05.195
   Markman M, 2004, GYNECOL ONCOL, V93, P699, DOI 10.1016/j.ygyno.2004.03.023
   Nham T, 2018, CANCER IMMUNOL IMMUN, V67, P575, DOI 10.1007/s00262-017-2112-x
   Parkhurst MR, 2011, CLIN CANCER RES, V17, P6287, DOI 10.1158/1078-0432.CCR-11-1347
   Pesce S, 2017, J ALLERGY CLIN IMMUN, V139, P335, DOI 10.1016/j.jaci.2016.04.025
   Pesce S, 2015, ONCOIMMUNOLOGY, V4, DOI 10.1080/2162402X.2014.1001224
   Platonova S, 2011, CANCER RES, V71, P5412, DOI 10.1158/0008-5472.CAN-10-4179
   Poznanski SM, 2017, J INNATE IMMUN, V9, P511, DOI 10.1159/000477172
   Rabinovich BA, 2008, P NATL ACAD SCI USA, V105, P14342, DOI 10.1073/pnas.0804105105
   Romee R, 2016, SCI TRANSL MED, V8, DOI 10.1126/scitranslmed.aaf2341
   Shenouda MM, 2017, BREAST CANCER RES, V19, DOI 10.1186/s13058-017-0867-9
   Siegel RL, 2016, CA-CANCER J CLIN, V66, P7, DOI 10.3322/caac.21332
   Vassileva V, 2008, BRIT J CANCER, V99, P2037, DOI 10.1038/sj.bjc.6604803
   Vergote I, 2016, J CLIN ONCOL, V34, P2271, DOI 10.1200/JCO.2015.63.2596
   Wagner JA, 2017, J CLIN INVEST, V127, P4042, DOI 10.1172/JCI90387
NR 34
TC 12
Z9 12
U1 0
U2 16
PU AMER ASSOC CANCER RESEARCH
PI PHILADELPHIA
PA 615 CHESTNUT ST, 17TH FLOOR, PHILADELPHIA, PA 19106-4404 USA
SN 2326-6066
EI 2326-6074
J9 CANCER IMMUNOL RES
JI Cancer Immunol. Res.
PD OCT
PY 2018
VL 6
IS 10
BP 1174
EP 1185
DI 10.1158/2326-6066.CIR-18-0144
PG 12
WC Oncology; Immunology
SC Oncology; Immunology
GA GV8TJ
UT WOS:000446418300006
PM 30018043
OA Bronze
DA 2021-05-03
ER

PT J
AU Tsuji, T
   Yoneda, A
   Matsuzaki, J
   Miliotto, A
   Ryan, C
   Koya, RC
   Odunsi, K
AF Tsuji, Takemasa
   Yoneda, Akira
   Matsuzaki, Junko
   Miliotto, Anthony
   Ryan, Courtney
   Koya, Richard C.
   Odunsi, Kunle
TI Rapid Construction of Antitumor T-cell Receptor Vectors from Frozen
   Tumors for Engineered T-cell Therapy
SO CANCER IMMUNOLOGY RESEARCH
LA English
DT Article
ID CANCER REGRESSION; METASTATIC MELANOMA; PERIPHERAL-BLOOD; TRANSFER
   IMMUNOTHERAPY; ADOPTIVE TRANSFER; OVARIAN-CANCER; REACTIVE TCR;
   GENE-THERAPY; LYMPHOCYTES; ANTIGEN
AB T cells genetically engineered with tumor antigen-specific T-cell receptor (TCR) genes have demonstrated therapeutic potential in patients with solid tumors. In order to achieve broader application, an efficient method to identify TCR genes for an array of tumor antigens and HLA restriction elements is required. Here, we have developed a method to construct a TCR-expression library from specimens, including frozen tumor biopsies, that contain antigen-specific T cells. TCR-expressing cassettes were constructed and cloned in a retroviral plasmid vector within 24 hours by unbiased PCR amplification of TCR alpha and beta chain variable regions assembled with TCR constant regions. The method was validated by constructing TCR-expressing vectors from tumor antigenspecific T-cell clones and functionally assessing TCR gene-transduced T cells. We applied this method to frozen ovarian tumor specimens that were infiltrated by tumor antigen-specific T cells. The tumor-derived TCR libraries were expressed in peripheral T cells from healthy volunteers and screened for tumor antigen-specific TCR pairs with the use of an MHC/peptide tetramer reagent. Tumor antigen-specific TCR-expressing transgenes were recovered from isolated tetramer-positive T cells. Peripheral T cells that were engineered with library-derived TCR gene showed potent therapeutic antitumor effect in a tumor xenograft model. Our method can efficiently and rapidly provide tumor-specific TCR-expressing viral vectors for the manufacture of therapeutic and personalized antitumor T-cell products. (C) 2018 AACR.
C1 [Tsuji, Takemasa; Yoneda, Akira; Matsuzaki, Junko; Miliotto, Anthony; Ryan, Courtney; Koya, Richard C.; Odunsi, Kunle] Roswell Pk Canc Inst, Ctr Immunotherapy, Buffalo, NY 14263 USA.
   [Tsuji, Takemasa; Matsuzaki, Junko; Koya, Richard C.; Odunsi, Kunle] Roswell Pk Canc Inst, Dept Immunol, Buffalo, NY 14263 USA.
   [Odunsi, Kunle] Roswell Pk Canc Inst, Dept Gynecol Oncol, Buffalo, NY 14263 USA.
RP Odunsi, K (corresponding author), Roswell Pk Canc Inst, Elm & Carlton St, Buffalo, NY 14263 USA.
EM kunle.odunsi@roswellpark.org
OI Tsuji, Takemasa/0000-0001-7563-2211
FU RPCI, NCI [P30CA016056, P50CA159981]; Roswell Park Alliance Foundation;
   Ovarian Cancer Research Fund Alliance [327679]; New York State Stem Cell
   Science [NYSTEM: C030158]; NATIONAL CANCER INSTITUTEUnited States
   Department of Health & Human ServicesNational Institutes of Health (NIH)
   - USANIH National Cancer Institute (NCI) [P50CA159981, P30CA016056]
   Funding Source: NIH RePORTER
FX This work was supported by RPCI, NCI grants P30CA016056 and P50CA159981,
   Roswell Park Alliance Foundation, Ovarian Cancer Research Fund Alliance
   (327679), and the New York State Stem Cell Science (NYSTEM: C030158).
CR Banu N, 2014, SCI REP-UK, V4, DOI 10.1038/srep04166
   Bollard CM, 2004, J EXP MED, V200, P1623, DOI 10.1084/jem.20040890
   Cameron BJ, 2013, SCI TRANSL MED, V5, DOI 10.1126/scitranslmed.3006034
   Chodon T, 2014, CLIN CANCER RES, V20, P2457, DOI 10.1158/1078-0432.CCR-13-3017
   Clay TM, 1999, J IMMUNOL, V163, P507
   Cohen CJ, 2007, CANCER RES, V67, P3898, DOI 10.1158/0008-5472.CAN-06-3986
   Debets R, 2016, SEMIN IMMUNOL, V28, P10, DOI 10.1016/j.smim.2016.03.002
   Dossinger G, 2013, PLOS ONE, V8, DOI 10.1371/journal.pone.0061384
   Dudley ME, 2002, SCIENCE, V298, P850, DOI 10.1126/science.1076514
   Gros A, 2016, NAT MED, V22, P433, DOI 10.1038/nm.4051
   Han A, 2014, NAT BIOTECHNOL, V32, P684, DOI 10.1038/nbt.2938
   Howie B, 2015, SCI TRANSL MED, V7, DOI 10.1126/scitranslmed.aac5624
   Johnson LA, 2006, J IMMUNOL, V177, P6548, DOI 10.4049/jimmunol.177.9.6548
   Johnson LA, 2009, BLOOD, V114, P535, DOI 10.1182/blood-2009-03-211714
   June CH, 2015, SCI TRANSL MED, V7, DOI 10.1126/scitranslmed.aaa3643
   Kobayashi E, 2013, NAT MED, V19, P1542, DOI 10.1038/nm.3358
   KOZAK M, 1987, NUCLEIC ACIDS RES, V15, P8125, DOI 10.1093/nar/15.20.8125
   Lefranc MP, 2015, NUCLEIC ACIDS RES, V43, pD413, DOI 10.1093/nar/gku1056
   Linette GP, 2013, BLOOD, V122, P863, DOI 10.1182/blood-2013-03-490565
   Linnemann C, 2013, NAT MED, V19, P1534, DOI 10.1038/nm.3359
   Lu YC, 2013, J IMMUNOL, V190, P6034, DOI 10.4049/jimmunol.1202830
   Mackensen A, 2006, J CLIN ONCOL, V24, P5060, DOI 10.1200/JCO.2006.07.1100
   Matsuzaki J, 2015, SCI REP-UK, V5, DOI 10.1038/srep14896
   Matsuzaki J, 2010, P NATL ACAD SCI USA, V107, P7875, DOI 10.1073/pnas.1003345107
   Morgan RA, 2006, SCIENCE, V314, P126, DOI 10.1126/science.1129003
   Morgan RA, 2013, J IMMUNOTHER, V36, P133, DOI 10.1097/CJI.0b013e3182829903
   Munson DJ, 2016, P NATL ACAD SCI USA, V113, P8272, DOI 10.1073/pnas.1606994113
   Nakatsugawa M, 2015, J IMMUNOL, V194, P3487, DOI 10.4049/jimmunol.1401717
   Odunsi K, 2007, P NATL ACAD SCI USA, V104, P12837, DOI 10.1073/pnas.0703342104
   PADOVAN E, 1993, SCIENCE, V262, P422, DOI 10.1126/science.8211163
   Pasetto A, 2016, CANCER IMMUNOL RES, V4, P734, DOI 10.1158/2326-6066.CIR-16-0001
   Rapoport AP, 2015, NAT MED, V21, P914, DOI 10.1038/nm.3910
   Rosenberg SA, 2011, NAT REV CLIN ONCOL, V8, P577, DOI 10.1038/nrclinonc.2011.116
   Rosenberg SA, 2011, CLIN CANCER RES, V17, P4550, DOI 10.1158/1078-0432.CCR-11-0116
   Sanchez-Martin D, 2015, TRENDS BIOTECHNOL, V33, P292, DOI 10.1016/j.tibtech.2015.02.008
   Seitz S, 2006, P NATL ACAD SCI USA, V103, P12057, DOI 10.1073/pnas.0604247103
   Stevanovic S, 2015, J CLIN ONCOL, V33, P1543, DOI 10.1200/JCO.2014.58.9093
   Tsuji T, 2005, BLOOD, V106, P470, DOI 10.1182/blood-2004-09-3663
   Tsuji T, 2012, J IMMUNOL, V188, P3851, DOI 10.4049/jimmunol.1103269
   Turchaninova MA, 2013, EUR J IMMUNOL, V43, P2507, DOI 10.1002/eji.201343453
   Vignard V, 2005, J IMMUNOL, V175, P4797, DOI 10.4049/jimmunol.175.7.4797
   Wang GC, 2012, SCI TRANSL MED, V4, DOI 10.1126/scitranslmed.3003647
   Woods K, 2016, J IMMUNOTHER CANCER, V4, DOI 10.1186/s40425-016-0111-7
   Yang F, 2016, ADV EXP MED BIOL, V909, P169, DOI 10.1007/978-94-017-7555-7_4
NR 44
TC 4
Z9 4
U1 0
U2 3
PU AMER ASSOC CANCER RESEARCH
PI PHILADELPHIA
PA 615 CHESTNUT ST, 17TH FLOOR, PHILADELPHIA, PA 19106-4404 USA
SN 2326-6066
EI 2326-6074
J9 CANCER IMMUNOL RES
JI Cancer Immunol. Res.
PD MAY
PY 2018
VL 6
IS 5
BP 594
EP 604
DI 10.1158/2326-6066.CIR-17-0434
PG 11
WC Oncology; Immunology
SC Oncology; Immunology
GA GE5WV
UT WOS:000431295700009
PM 29588318
OA Bronze, Green Accepted
DA 2021-05-03
ER

PT J
AU Roelofsen, T
   Wefers, C
   Gorris, MAJ
   Textor, JC
   Massuger, LFAG
   de Vries, IJM
   van Altena, AM
AF Roelofsen, Thijs
   Wefers, Christina
   Gorris, Mark A. J.
   Textor, Johannes C.
   Massuger, Leon F. A. G.
   de Vries, I. Jolanda M.
   van Altena, Anne M.
TI Spontaneous Regression of Ovarian Carcinoma After Septic Peritonitis; A
   Unique Case Report
SO FRONTIERS IN ONCOLOGY
LA English
DT Article
DE regression of ovarian carcinoma; septic peritonitis; immune suppressive
   tumor environment; antitumor immune response; immunotherapy
ID MACROPHAGE POLARIZATION; IMMUNE-SYSTEM; CANCER; TUMOR; SEPSIS;
   IMMUNOTHERAPY; IMMUNOSUPPRESSION; PARADIGM; THERAPY; SAFETY
AB Despite advances in therapy, ovarian cancer remains the most lethal gynecological malignancy and prognosis has not substantially improved over the past 3 decades. Immunotherapy is a promising new treatment option. However, the immunosuppressive cancer microenvironment must be overcome for immunotherapy to be successful. Here, we present a unique case of spontaneous regression of ovarian carcinoma after septic peritonitis. A 79-year-old woman was diagnosed with stage IIIc ovarian cancer. The omental cake biopsy was complicated by sepsis. Although the patient recovered, her physical condition did not allow further treatment for her ovarian cancer. After 6 months, spontaneous regression of the tumor was observed during surgery. Analysis of the immune infiltrate in the tissues showed a shift from a pro-tumorigenic to an anti-tumorigenic immune response after sepsis. Strong activation of the immune system during sepsis overruled the immunosuppressive tumor microenvironment and allowed for a potent anti-tumor immune response. More understanding of immunological responses in cases with cancer and septic peritonitis might be crucial to identify potential new targets for immunotherapy.
C1 [Roelofsen, Thijs; Wefers, Christina; Massuger, Leon F. A. G.; van Altena, Anne M.] Radboud Univ Nijmegen, Med Ctr, Dept Obstet & Gynecol, Nijmegen, Netherlands.
   [Wefers, Christina; Gorris, Mark A. J.; Textor, Johannes C.; de Vries, I. Jolanda M.] Radboud Univ Nijmegen, Med Ctr, Radboud Inst Mol Life Sci, Dept Tumor Immunol, Nijmegen, Netherlands.
RP Roelofsen, T (corresponding author), Radboud Univ Nijmegen, Med Ctr, Dept Obstet & Gynecol, Nijmegen, Netherlands.
EM thijs.roelofsen@radboudumc.nl
RI Textor, Johannes/E-1792-2016; de Vries, Jolanda I.J.M./F-5563-2010;
   Gorris, Mark/D-9700-2016
OI de Vries, Jolanda I.J.M./0000-0002-8653-4040; Gorris,
   Mark/0000-0003-3621-226X
FU EU grant PROCROP [635122]; Netherlands Organization for Scientific
   Research Vici grantNetherlands Organization for Scientific Research
   (NWO) [918.14.655]; Dutch Cancer Society Young Investigator grant
   [10620]
FX This work was supported by EU grant PROCROP (635122) and Netherlands
   Organization for Scientific Research Vici grant 918.14.655. JT received
   a Dutch Cancer Society Young Investigator grant 10620.
CR Andersen R, 2015, HUM VACC IMMUNOTHER, V11, P2790, DOI 10.1080/21645515.2015.1075106
   Barlesi F, 2018, LANCET ONCOL, V19, P1468, DOI 10.1016/S1470-2045(18)30673-9
   Bellone S, 2018, CLIN CANCER RES, V24, P3282, DOI 10.1158/1078-0432.CCR-17-1805
   Boomer JS, 2014, VIRULENCE, V5, P45, DOI [10.4161/viru.26516, 10.4161/viru.27794]
   Chiang CLL, 2013, CLIN CANCER RES, V19, P4801, DOI 10.1158/1078-0432.CCR-13-1185
   Curiel TJ, 2004, NAT MED, V10, P942, DOI 10.1038/nm1093
   Gorris MAJ, 2018, J IMMUNOL, V200, P347, DOI 10.4049/jimmunol.1701262
   Hamanishi J, 2015, J CLIN ONCOL, V33, P4015, DOI 10.1200/JCO.2015.62.3397
   Hobohm U, 2008, CRIT REV IMMUNOL, V28, P95, DOI 10.1615/CritRevImmunol.v28.i2.10
   Hotchkiss RS, 2013, NAT REV IMMUNOL, V13, P862, DOI 10.1038/nri3552
   Hotchkiss RS, 2003, NEW ENGL J MED, V348, P138, DOI 10.1056/NEJMra021333
   Jessy Thomas, 2011, J Nat Sci Biol Med, V2, P43, DOI 10.4103/0976-9668.82318
   Kelly K, 2018, CANCER-AM CANCER SOC, V124, P2010, DOI 10.1002/cncr.31293
   Kleef R, 2001, NEUROIMMUNOMODULAT, V9, P55, DOI 10.1159/000049008
   Kostner AH, 2015, CANCER IMMUNOL IMMUN, V64, P349, DOI 10.1007/s00262-014-1637-5
   Leentjens J, 2013, AM J RESP CRIT CARE, V187, P1287, DOI 10.1164/rccm.201301-0036CP
   Lelubre C, 2018, NAT REV NEPHROL, V14, P417, DOI 10.1038/s41581-018-0005-7
   Mantovani A, 2002, TRENDS IMMUNOL, V23, P549, DOI 10.1016/S1471-4906(02)02302-5
   Morgan RA, 2006, SCIENCE, V314, P126, DOI 10.1126/science.1129003
   Pedersen M, 2018, ONCOIMMUNOLOGY, V7, DOI 10.1080/2162402X.2018.1502905
   Pujade-Lourraine E, 2016, J CLIN ONCOL, V34, DOI 10.1200/JCO.2016.34.15_suppl.TPS5600
   ROSENBERG SA, 1986, SCIENCE, V233, P1318, DOI 10.1126/science.3489291
   Rosenberg SA, 2008, NAT REV CANCER, V8, P299, DOI 10.1038/nrc2355
   Sica A, 2008, SEMIN CANCER BIOL, V18, P349, DOI 10.1016/j.semcancer.2008.03.004
   Szajnik M, 2009, ONCOGENE, V28, P4353, DOI 10.1038/onc.2009.289
   Szajnik M, 2008, CANCER RES, V68, P1035
   Tacken PJ, 2006, IMMUNOBIOLOGY, V211, P599, DOI 10.1016/j.imbio.2006.05.021
   Tanyi JL, 2018, SCI TRANSL MED, V10, DOI 10.1126/scitranslmed.aao5931
   TANYI JL, 2016, J CLIN ONCOL S, V34
   Thomas JA, 2011, INDIAN J CANCER, V48, P246, DOI 10.4103/0019-509X.82887
   Turner TB, 2016, GYNECOL ONCOL, V142, P349, DOI 10.1016/j.ygyno.2016.05.007
   van der Poll T, 2017, NAT REV IMMUNOL, V17, P407, DOI 10.1038/nri.2017.36
   Varga A, 2017, J CLIN ONCOL, V35, DOI 10.1200/JCO.2017.35.15_suppl.5513
   Wang N, 2014, FRONT IMMUNOL, V5, DOI 10.3389/fimmu.2014.00614
   Wefers C, 2015, GYNECOL ONCOL, V137, P335, DOI 10.1016/j.ygyno.2015.02.019
   Yigit R, 2010, GYNECOL ONCOL, V117, P366, DOI 10.1016/j.ygyno.2010.01.019
NR 36
TC 1
Z9 1
U1 0
U2 0
PU FRONTIERS MEDIA SA
PI LAUSANNE
PA AVENUE DU TRIBUNAL FEDERAL 34, LAUSANNE, CH-1015, SWITZERLAND
SN 2234-943X
J9 FRONT ONCOL
JI Front. Oncol.
PD NOV 29
PY 2018
VL 8
AR 562
DI 10.3389/fonc.2018.00562
PG 6
WC Oncology
SC Oncology
GA HC2NH
UT WOS:000451638400001
PM 30555799
OA DOAJ Gold, Green Published
DA 2021-05-03
ER

PT J
AU Wang, N
   Wang, ZG
   Xu, ZF
   Chen, XF
   Zhu, GY
AF Wang, Na
   Wang, Zhigang
   Xu, Zoufeng
   Chen, Xianfeng
   Zhu, Guangyu
TI A Cisplatin-Loaded Immunochemotherapeutic Nanohybrid Bearing Immune
   Checkpoint Inhibitors for Enhanced Cervical Cancer Therapy
SO ANGEWANDTE CHEMIE-INTERNATIONAL EDITION
LA English
DT Article
DE cervical cancer; cisplatin; IDO inhibitors; immunochemotherapy; platinum
   prodrugs
ID T-CELL PROLIFERATION; INDOLEAMINE 2,3-DIOXYGENASE; DENDRITIC CELLS;
   TRYPTOPHAN DEGRADATION; PHOTODYNAMIC THERAPY; RESISTANCE MECHANISM;
   ANTICANCER ACTIVITY; OVARIAN-CANCER; IMMUNOTHERAPY; NANOPARTICLES
AB The efficacy of conventional chemotherapy is hindered by cancer cell escape from the immune system. A multifunctional nanohybrid system is reported for effective immunochemotherapy against cervical cancer. This nanohybrid contains both immune checkpoint inhibitor and cisplatin anticancer prodrug, showing improved cellular accumulation and increased binding of Pt to DNA and resulting in elevated apoptosis than using cisplatin alone when tested in cervical cancer cells. The immune checkpoint inhibitor enables the inhibition of indoleamine-2,3-dioxygenase and reverses immunosuppressive T cells to recognize cancer cells, leading to T cell proliferation and activation, cancer cell cycle arrest, and ultimately increased cancer cell death. The nanohybrid is also active invivo against the growth of human cervical tumors. Overall, a strategy is provided using a multifunctional nanohybrid system to boost the antitumor activity of cisplatin.
C1 [Wang, Na; Wang, Zhigang; Xu, Zoufeng; Zhu, Guangyu] City Univ Hong Kong, Dept Chem, 83 Tat Chee Ave, Kowloon Tong, Hong Kong, Peoples R China.
   [Wang, Na; Wang, Zhigang; Xu, Zoufeng; Zhu, Guangyu] City Univ Hong Kong, Shenzhen Res Inst, Shenzhen, Peoples R China.
   [Chen, Xianfeng] Univ Edinburgh, Sch Engn, Inst Bioengn, Kings Buildings,Mayfield Rd, Edinburgh EH9 3JL, Midlothian, Scotland.
RP Zhu, GY (corresponding author), City Univ Hong Kong, Dept Chem, 83 Tat Chee Ave, Kowloon Tong, Hong Kong, Peoples R China.; Zhu, GY (corresponding author), City Univ Hong Kong, Shenzhen Res Inst, Shenzhen, Peoples R China.
EM guangzhu@cityu.edu.hk
RI Chen, Xianfeng/O-3359-2019; Chen, Xianfeng/D-1709-2010
OI Chen, Xianfeng/0000-0002-3189-2756; Chen, Xianfeng/0000-0002-3189-2756;
   XU, Zoufeng/0000-0001-5249-6392; Wang, Zhigang/0000-0003-1025-4664;
   WANG, Na/0000-0002-4578-4609
FU National Natural Science Foundation of ChinaNational Natural Science
   Foundation of China (NSFC) [21371145]; City University of Hong KongCity
   University of Hong Kong [9667131, 9667148, 9667114]
FX We thank the National Natural Science Foundation of China (Grant No.
   21371145) and the City University of Hong Kong (Projects 9667114,
   9667131, and 9667148) for funding support.
CR Adams JL, 2015, NAT REV DRUG DISCOV, V14, P603, DOI 10.1038/nrd4596
   Agaugue S, 2006, J IMMUNOL, V177, P2061, DOI 10.4049/jimmunol.177.4.2061
   Awuah SG, 2015, J AM CHEM SOC, V137, P14854, DOI 10.1021/jacs.5b10182
   Bracci L, 2014, CELL DEATH DIFFER, V21, P15, DOI 10.1038/cdd.2013.67
   Butler JS, 2013, CURR OPIN CHEM BIOL, V17, P175, DOI 10.1016/j.cbpa.2013.01.004
   Chen DS, 2013, IMMUNITY, V39, P1, DOI 10.1016/j.immuni.2013.07.012
   Chen Q, 2014, BIOMATERIALS, V35, P2915, DOI 10.1016/j.biomaterials.2013.12.046
   Cheng MF, 2014, BIOORG MED CHEM LETT, V24, P3403, DOI 10.1016/j.bmcl.2014.05.084
   Couzin-Frankel J, 2013, SCIENCE, V342, P1432, DOI 10.1126/science.342.6165.1432
   Frumento G, 2002, J EXP MED, V196, P459, DOI 10.1084/jem.20020121
   Gu Z, 2015, J MATER CHEM B, V3, P3331, DOI 10.1039/c5tb00248f
   Holmgaard RB, 2013, J EXP MED, V210, P1389, DOI 10.1084/jem.20130066
   Hwu P, 2000, J IMMUNOL, V164, P3596, DOI 10.4049/jimmunol.164.7.3596
   Jang S, 2012, CANCER-AM CANCER SOC, V118, P2173, DOI 10.1002/cncr.26468
   Kelland L, 2007, NAT REV CANCER, V7, P573, DOI 10.1038/nrc2167
   Klebanoff CA, 2016, NAT MED, V22, P26, DOI 10.1038/nm.4015
   Lee J-H, 2009, ANGEW CHEM, V121, P4238
   Lee JH, 2009, ANGEW CHEM INT EDIT, V48, P4174, DOI 10.1002/anie.200805998
   Li B, 2017, ADV MATER, V29, DOI 10.1002/adma.201700373
   Liu XD, 2010, BLOOD, V115, P3520, DOI 10.1182/blood-2009-09-246124
   Lob S, 2009, NAT REV CANCER, V9, P445, DOI 10.1038/nrc2639
   Ma R, 2015, CHEM COMMUN, V51, P7859, DOI 10.1039/c4cc09879j
   Ma R, 2014, J MATER CHEM B, V2, P4868, DOI 10.1039/c4tb00645c
   Meisel R, 2004, BLOOD, V103, P4619, DOI 10.1182/blood-2003-11-3909
   Mellman I, 2011, NATURE, V480, P480, DOI 10.1038/nature10673
   Mellor AL, 2004, NAT REV IMMUNOL, V4, P762, DOI 10.1038/nri1457
   Mellor AL, 2002, J IMMUNOL, V168, P3771, DOI 10.4049/jimmunol.168.8.3771
   Mitter N, 2017, NAT PLANTS, V3, DOI 10.1038/nplants.2016.207
   Molon B, 2016, FRONT IMMUNOL, V7, P1, DOI 10.3389/fimmu.2016.00020
   Muller AJ, 2005, NAT MED, V11, P312, DOI 10.1038/nm1196
   Muller AJ, 2006, NAT REV CANCER, V6, P613, DOI 10.1038/nrc1929
   Munn DH, 2007, J CLIN INVEST, V117, P1147, DOI 10.1172/JCI31178
   Pardoll DM, 2012, NAT REV CANCER, V12, P252, DOI 10.1038/nrc3239
   Park D.-H., 2016, ANGEW CHEM, V128, P4658
   Park DH, 2016, ANGEW CHEM INT EDIT, V55, P4582, DOI 10.1002/anie.201510844
   Patel SP, 2013, CANCER IMMUNOL IMMUN, V62, P1011, DOI 10.1007/s00262-013-1420-z
   Petruzzella E., 2017, ANGEW CHEM, V129, P11697, DOI DOI 10.1002/ANGE.201706739
   Petruzzella E, 2017, ANGEW CHEM INT EDIT, V56, P11539, DOI 10.1002/anie.201706739
   Qian F, 2009, CANCER RES, V69, P5498, DOI 10.1158/0008-5472.CAN-08-2106
   Rohrig UF, 2015, J MED CHEM, V58, P9421, DOI 10.1021/acs.jmedchem.5b00326
   Ryan G, 2010, NAT REV IMMUNOL, V10, P7, DOI 10.1038/nri2703
   Sheridan C, 2015, NAT BIOTECHNOL, V33, P321, DOI 10.1038/nbt0415-321
   Song XJ, 2015, SMALL, V11, P3932, DOI 10.1002/smll.201500550
   Takikawa O, 2005, BIOCHEM BIOPH RES CO, V338, P12, DOI 10.1016/j.bbrc.2005.09.032
   Uyttenhove C, 2003, NAT MED, V9, P1269, DOI 10.1038/nm934
   Wang D, 2005, NAT REV DRUG DISCOV, V4, P307, DOI 10.1038/nrd1691
   Wang Q, 2012, CHEM REV, V112, P4124, DOI 10.1021/cr200434v
   Wang XY, 2013, CHEM SOC REV, V42, P202, DOI 10.1039/c2cs35259a
   Wang Z. G., 2016, ANGEW CHEM INT EDIT, V128, P15793
   Wang ZG, 2016, ANGEW CHEM INT EDIT, V55, P15564, DOI 10.1002/anie.201608936
   Wang ZG, 2015, CHEM COMMUN, V51, P11587, DOI 10.1039/c5cc04376j
   Wang Z, 2008, CANCER LETT, V272, P242, DOI 10.1016/j.canlet.2008.07.015
   Wong DYQ, 2015, ANGEW CHEM INT EDIT, V54, P6483, DOI 10.1002/anie.201500934
   Wong DYQ, 2015, ANGEW CHEM, V127, P6583
NR 54
TC 51
Z9 52
U1 11
U2 184
PU WILEY-V C H VERLAG GMBH
PI WEINHEIM
PA POSTFACH 101161, 69451 WEINHEIM, GERMANY
SN 1433-7851
EI 1521-3773
J9 ANGEW CHEM INT EDIT
JI Angew. Chem.-Int. Edit.
PD MAR 19
PY 2018
VL 57
IS 13
BP 3426
EP 3430
DI 10.1002/anie.201800422
PG 5
WC Chemistry, Multidisciplinary
SC Chemistry
GA FZ0CV
UT WOS:000427235600025
PM 29405579
OA Green Accepted
DA 2021-05-03
ER

PT J
AU Chodon, T
   Lugade, AA
   Battaglia, S
   Odunsi, K
AF Chodon, Thinle
   Lugade, Amit A.
   Battaglia, Sebastiano
   Odunsi, Kunle
TI Emerging Role and Future Directions of Immunotherapy in Advanced Ovarian
   Cancer
SO HEMATOLOGY-ONCOLOGY CLINICS OF NORTH AMERICA
LA English
DT Article
DE Immunotherapy; Adoptive T-cell therapy; Neoantigens; Cancer vaccines;
   Checkpoint blockade; Oncolytic virotherapy; Cancer testis antigens; IDO
   inhibition
ID CYTOLYTIC T-LYMPHOCYTES; TUMOR-INFILTRATING LYMPHOCYTES; ADOPTIVE CELL
   TRANSFER; TRANSFER THERAPY; ONCOLYTIC VIROTHERAPY; MALIGNANT-MELANOMA;
   ANTI-PD-1 ANTIBODY; PD-1 BLOCKADE; ANTIGEN; GENE
AB Clinical progress in cancer immunotherapy has been slow; however, within the last 5 years, breakthrough successes have brought immunotherapy to the forefront in cancer therapy. Promising results have been observed in solid tumors and hematologic malignancies. Most treatment modalities have shown limited efficacy as monotherapy. The complex nature of cancer and the immunosuppressive microenvironment emphasizes the need to personalize immunotherapy by manipulating the patient's own immune system. For successful and long-lasting cure of cancer, a multimodal approach is essential, combining antitumor cell therapy with manipulation of multiple pathways in the tumor microenvironment to ameliorate tumor-induced immunosuppression.
C1 [Chodon, Thinle; Lugade, Amit A.; Battaglia, Sebastiano; Odunsi, Kunle] Roswell Pk Comprehens Canc Ctr, Ctr Immunotherapy, Elm & Carlton St, Buffalo, NY 14263 USA.
   [Odunsi, Kunle] Roswell Pk Comprehens Canc Ctr, Dept Gynecol Oncol, Elm & Carlton St, Buffalo, NY 14263 USA.
RP Odunsi, K (corresponding author), Roswell Pk Canc Inst, Elm & Carlton St, Buffalo, NY 14263 USA.
EM kunle.odunsi@roswellpark.org
FU Roswell Park Alliance Foundation, RPCI-UPCI Ovarian Cancer SPORE
   [P50CA159981-01A1]; National Cancer InstituteUnited States Department of
   Health & Human ServicesNational Institutes of Health (NIH) - USANIH
   National Cancer Institute (NCI) [P30CA016056]; NATIONAL CANCER
   INSTITUTEUnited States Department of Health & Human ServicesNational
   Institutes of Health (NIH) - USANIH National Cancer Institute (NCI)
   [P50CA159981, P30CA016056] Funding Source: NIH RePORTER
FX This work was supported by grants from the Roswell Park Alliance
   Foundation, RPCI-UPCI Ovarian Cancer SPORE (P50CA159981-01A1) and the
   National Cancer Institute (P30CA016056).
CR Akers SN, 2010, FUTURE ONCOL, V6, P717, DOI [10.2217/fon.10.36, 10.2217/FON.10.36]
   Alpen B, 2002, GENE, V297, P141, DOI 10.1016/S0378-1119(02)00879-X
   Andtbacka RHI, 2015, J CLIN ONCOL, V33, P2780, DOI 10.1200/JCO.2014.58.3377
   Aubert RD, 2011, P NATL ACAD SCI USA, V108, P21182, DOI 10.1073/pnas.1118450109
   Baitsch L, 2012, PLOS ONE, V7, DOI 10.1371/journal.pone.0030852
   Boon T, 1996, J EXP MED, V183, P725, DOI 10.1084/jem.183.3.725
   Brahmer JR, 2012, NEW ENGL J MED, V366, P2455, DOI 10.1056/NEJMoa1200694
   BRICHARD V, 1993, J EXP MED, V178, P489, DOI 10.1084/jem.178.2.489
   Callahan MK, 2015, FRONT ONCOL, V4, DOI 10.3389/fonc.2014.00385
   Callahan MK, 2010, SEMIN ONCOL, V37, P473, DOI 10.1053/j.seminoncol.2010.09.001
   CAREY TE, 1976, P NATL ACAD SCI USA, V73, P3278, DOI 10.1073/pnas.73.9.3278
   Castle JC, 2012, CANCER RES, V72, P1081, DOI 10.1158/0008-5472.CAN-11-3722
   CHEEVER MA, 1995, IMMUNOL REV, V145, P33, DOI 10.1111/j.1600-065X.1995.tb00076.x
   Chen YT, 1997, P NATL ACAD SCI USA, V94, P1914, DOI 10.1073/pnas.94.5.1914
   COULIE PG, 1994, J EXP MED, V180, P35, DOI 10.1084/jem.180.1.35
   Curiel TJ, 2004, NAT MED, V10, P942, DOI 10.1038/nm1093
   Davis ID, 2004, P NATL ACAD SCI USA, V101, P10697, DOI 10.1073/pnas.0403572101
   Disis ML, 2015, J CLIN ONCOL, V33, DOI 10.1200/jco.2015.33.15_suppl.5509
   DOLL R, 1970, BRIT MED J, V4, P420, DOI 10.1136/bmj.4.5732.420
   Duan F, 2014, J EXP MED, V211, P2231, DOI 10.1084/jem.20141308
   Dudley ME, 2008, J CLIN ONCOL, V26, P5233, DOI 10.1200/JCO.2008.16.5449
   Dudley ME, 2013, J CLIN ONCOL, V31, P2152, DOI 10.1200/JCO.2012.46.6441
   Dudley ME, 2005, J CLIN ONCOL, V23, P2346, DOI 10.1200/JCO.2005.00.240
   Dudley ME, 2002, SCIENCE, V298, P850, DOI 10.1126/science.1076514
   Dudley ME, 2003, J IMMUNOTHER, V26, P332, DOI 10.1097/00002371-200307000-00005
   Dunn GP, 2004, IMMUNITY, V21, P137, DOI 10.1016/j.immuni.2004.07.017
   Dunn GP, 2002, NAT IMMUNOL, V3, P991, DOI 10.1038/ni1102-991
   Dunn GP, 2004, ANNU REV IMMUNOL, V22, P329, DOI 10.1146/annurev.immunol.22.012703.104803
   Fallarino F, 2006, J IMMUNOL, V176, P6752, DOI 10.4049/jimmunol.176.11.6752
   Galon J, 2013, IMMUNITY, V39, P11, DOI 10.1016/j.immuni.2013.07.008
   Gerlinger M, 2012, NEW ENGL J MED, V366, P883, DOI 10.1056/NEJMoa1113205
   Gil M, 2014, J IMMUNOL, V193, P5327, DOI 10.4049/jimmunol.1400201
   Gnjatic S, 1998, J IMMUNOL, V160, P328
   Godoy HE, 2013, PLOS ONE, V8, DOI 10.1371/journal.pone.0069631
   Goode EL, 2017, JAMA ONCOL, V3, DOI 10.1001/jamaoncol.2017.3290
   Govindaraj C, 2013, CLIN IMMUNOL, V149, P97, DOI 10.1016/j.clim.2013.07.003
   Gubin MM, 2014, NATURE, V515, P577, DOI 10.1038/nature13988
   Hamanishi J, 2007, P NATL ACAD SCI USA, V104, P3360, DOI 10.1073/pnas.0611533104
   Hamanishi J, 2016, INT IMMUNOL, V28, P339, DOI 10.1093/intimm/dxw020
   Hamanishi J, 2015, J CLIN ONCOL, V33, P4015, DOI 10.1200/JCO.2015.62.3397
   Horikawa N, 2017, CLIN CANCER RES, V23, P587, DOI 10.1158/1078-0432.CCR-16-0387
   Huang RY, 2017, ONCOIMMUNOLOGY, V6, DOI 10.1080/2162402X.2016.1249561
   Huang RY, 2015, ONCOTARGET, V6, P27359, DOI 10.18632/oncotarget.4751
   Hwang WT, 2012, GYNECOL ONCOL, V124, P192, DOI 10.1016/j.ygyno.2011.09.039
   Inaba T, 2009, GYNECOL ONCOL, V115, P185, DOI 10.1016/j.ygyno.2009.07.015
   Jager E, 1999, CANCER METAST REV, V18, P143, DOI 10.1023/A:1006220707618
   Kalos M, 2011, SCI TRANSL MED, V3, DOI 10.1126/scitranslmed.3002842
   KAWAKAMI Y, 1995, J IMMUNOL, V154, P3961
   Kelleher RJ, 2015, CANCER IMMUNOL RES, V3, P1269, DOI 10.1158/2326-6066.CIR-15-0086
   Klebanoff CA, 2016, NAT MED, V22, P26, DOI 10.1038/nm.4015
   KNUTH A, 1984, P NATL ACAD SCI-BIOL, V81, P3511, DOI 10.1073/pnas.81.11.3511
   Larkin J, 2015, JAMA ONCOL, V1, P433, DOI 10.1001/jamaoncol.2015.1184
   LENNETTE ET, 1995, EUR J CANCER, V31A, P1875, DOI 10.1016/0959-8049(95)00354-L
   Lethe B, 1998, INT J CANCER, V76, P903, DOI 10.1002/(SICI)1097-0215(19980610)76:6<903::AID-IJC22>3.0.CO;2-1
   Linnemann C, 2015, NAT MED, V21, P81, DOI 10.1038/nm.3773
   Liu XD, 2010, BLOOD, V115, P3520, DOI 10.1182/blood-2009-09-246124
   Lu YC, 2014, CLIN CANCER RES, V20, P3401, DOI 10.1158/1078-0432.CCR-14-0433
   MacKie RM, 2003, NEW ENGL J MED, V348, P567, DOI 10.1056/NEJM200302063480620
   Mandruzzato S, 1997, J EXP MED, V186, P785, DOI 10.1084/jem.186.5.785
   Marincola F M, 2000, Adv Immunol, V74, P181, DOI 10.1016/S0065-2776(08)60911-6
   MATLOUBIAN M, 1994, J VIROL, V68, P8056, DOI 10.1128/JVI.68.12.8056-8063.1994
   Matsuzaki J, 2014, CANCER IMMUNOL RES, V2, P341, DOI 10.1158/2326-6066.CIR-13-0138
   Matsuzaki J, 2010, P NATL ACAD SCI USA, V107, P7875, DOI 10.1073/pnas.1003345107
   Melief CJM, 2008, NAT REV CANCER, V8, P351, DOI 10.1038/nrc2373
   Mellman I, 2011, NATURE, V480, P480, DOI 10.1038/nature10673
   Mikucki ME, 2015, NAT COMMUN, V6, DOI 10.1038/ncomms8458
   Munn DH, 2006, CURR OPIN IMMUNOL, V18, P220, DOI 10.1016/j.coi.2006.01.002
   Obermajer N, 2011, CANCER RES, V71, P7463, DOI 10.1158/0008-5472.CAN-11-2449
   Odunsi K, 2007, P NATL ACAD SCI USA, V104, P12837, DOI 10.1073/pnas.0703342104
   Odunsi K, 2012, P NATL ACAD SCI USA, V109, P5797, DOI 10.1073/pnas.1117208109
   Old L J, 2001, Cancer Immun, V1, P1
   Pardoll DM, 2012, NAT REV CANCER, V12, P252, DOI 10.1038/nrc3239
   Qian F, 2009, CANCER RES, V69, P5498, DOI 10.1158/0008-5472.CAN-08-2106
   Qiao J, 2008, GENE THER, V15, P604, DOI 10.1038/sj.gt.3303098
   Qiao J, 2008, NAT MED, V14, P37, DOI 10.1038/nm1681
   Rizvi NA, 2015, SCIENCE, V348, P124, DOI 10.1126/science.aaa1348
   Robbins PF, 2011, J CLIN ONCOL, V29, P917, DOI 10.1200/JCO.2010.32.2537
   Robbins PF, 1996, J EXP MED, V183, P1185, DOI 10.1084/jem.183.3.1185
   Rosenberg SA, 2008, NAT REV CANCER, V8, P299, DOI 10.1038/nrc2355
   SAHIN U, 1995, P NATL ACAD SCI USA, V92, P11810, DOI 10.1073/pnas.92.25.11810
   Sato E, 2005, P NATL ACAD SCI USA, V102, P18538, DOI 10.1073/pnas.0509182102
   Scanlan MJ, 2000, CANCER LETT, V150, P155, DOI 10.1016/S0304-3835(99)00385-7
   Scanlan MJ, 1998, INT J CANCER, V76, P652, DOI 10.1002/(SICI)1097-0215(19980529)76:5<652::AID-IJC7>3.3.CO;2-9
   Schoenberger SP, 1998, NATURE, V393, P480, DOI 10.1038/31002
   Shankaran V, 2001, NATURE, V410, P1107, DOI 10.1038/35074122
   Sharma P, 2015, CELL, V161, P205, DOI 10.1016/j.cell.2015.03.030
   Simpson AJG, 2005, NAT REV CANCER, V5, P615, DOI 10.1038/nrc1669
   Slaney CY, 2013, CANCER RES, V73, P5852, DOI 10.1158/0008-5472.CAN-13-1642
   Snyder A, 2014, NEW ENGL J MED, V371, P2189, DOI 10.1056/NEJMoa1406498
   Street SEA, 2004, J EXP MED, V199, P879, DOI 10.1084/jem.20031981
   Szender JB, 2017, GYNECOL ONCOL, V145, P420, DOI 10.1016/j.ygyno.2017.03.509
   Takao M, 2007, ONCOL REP, V17, P1333
   Tanyi JL, 2018, SCI TRANSL MED, P10
   Tindle RW, 1996, CURR OPIN IMMUNOL, V8, P643, DOI 10.1016/S0952-7915(96)80080-X
   Topalian SL, 2012, NEW ENGL J MED, V366, P2443, DOI 10.1056/NEJMoa1200690
   Tran E, 2016, NEW ENGL J MED, V375, P2255, DOI 10.1056/NEJMoa1609279
   Tran E, 2014, SCIENCE, V344, P641, DOI 10.1126/science.1251102
   Tsuji T, 2012, J IMMUNOL, V188, P3851, DOI 10.4049/jimmunol.1103269
   Tsuji T, 2011, J IMMUNOL, V186, P1218, DOI 10.4049/jimmunol.1000808
   Tumeh PC, 2014, NATURE, V515, P568, DOI 10.1038/nature13954
   Tureci O, 1998, P NATL ACAD SCI USA, V95, P5211, DOI 10.1073/pnas.95.9.5211
   VandenEynde BJ, 1997, INT J CLIN LAB RES, V27, P81, DOI 10.1007/BF02912440
   VANDERBRUGGEN P, 1991, SCIENCE, V254, P1643, DOI 10.1126/science.1840703
   Varga A, 2015, J CLIN ONCOL, V33, DOI 10.1200/jco.2015.33.15_suppl.5510
   Wick DA, 2014, CLIN CANCER RES, V20, P1125, DOI 10.1158/1078-0432.CCR-13-2147
   WOLFEL T, 1995, SCIENCE, V269, P1281, DOI 10.1126/science.7652577
   Woloszynska-Read Anna, 2007, Cancer Immun, V7, P21
   Woo SR, 2012, CANCER RES, V72, P917, DOI 10.1158/0008-5472.CAN-11-1620
   Zhang L, 2003, NEW ENGL J MED, V348, P203, DOI 10.1056/NEJMoa020177
   Zhang W, 2015, EPIGENETICS-US, V10, P736, DOI 10.1080/15592294.2015.1062206
   Zsiros E, 2015, J CLIN ONCOL, V33, P1521, DOI 10.1200/JCO.2014.60.6566
NR 111
TC 6
Z9 6
U1 0
U2 11
PU W B SAUNDERS CO-ELSEVIER INC
PI PHILADELPHIA
PA 1600 JOHN F KENNEDY BOULEVARD, STE 1800, PHILADELPHIA, PA 19103-2899 USA
SN 0889-8588
EI 1558-1977
J9 HEMATOL ONCOL CLIN N
JI Hematol. Oncol. Clin. North Am.
PD DEC
PY 2018
VL 32
IS 6
BP 1025
EP +
DI 10.1016/j.hoc.2018.07.011
PG 16
WC Oncology; Hematology
SC Oncology; Hematology
GA HD2MQ
UT WOS:000452345100011
PM 30390758
OA Green Accepted
DA 2021-05-03
ER

PT J
AU Liao, H
   Zhu, HM
   Liu, SL
   Wang, H
AF Liao, Hong
   Zhu, Hongmei
   Liu, Shanling
   Wang, He
TI Expression of V-domain immunoglobulin suppressor of T cell activation is
   associated with the advanced stage and presence of lymph node metastasis
   in ovarian cancer
SO ONCOLOGY LETTERS
LA English
DT Article
DE V-domain immunoglobulin suppressor of T cell activation; immunotherapy;
   immune checkpoint; ovarian cancer; overall survival analysis;
   immunohistochemical staining
ID FALLOPIAN-TUBE; IMMUNOTHERAPY; VISTA; CHEMOTHERAPY; CHECKPOINTS;
   SURVIVAL; BLOCKADE; ORIGIN
AB V-domain immunoglobulin suppressor of T cell activation (VISTA) is a novel negative immune checkpoint that belongs to the B7 family. VISTA is primarily expressed on hematopoietic cells and inhibits T cell proliferation and cytokine production. The blockade of VISTA has demonstrated promising results in certain murine tumor models. In the present study, an immunohistochemical analysis of VISTA expression on tumor cells, intratumoral immune cells and vascular endothelial cells was performed in a cohort of 65 patients with ovarian cancer (OC). The associations between VISTA expression and different clinicopathological characteristics were evaluated using Fisher's exact test, and the analysis of overall survival in different groups was performed by the construction of Kaplan-Meier curves. The results indicated that high expression of VISTA on tumor cells or ICs was significantly associated with advanced tumor stage and the presence of lymph node metastasis (LNM). However, the percentage of cases with high expression of VISTA on tumor cells (24.6%) was decreased compared with those with high expression on ICs (44.6%). There was no association between VISTA expression and the 5-year overall survival rate, and advanced-stage disease was the only independent predictor of poor prognosis based on multivariate Cox regression analysis. In general, VISTA expression increased with advanced disease stage and LNM, indicating that VISTA expression is involved in the progression of OC. More importantly, these data implicate VISTA as a candidate immunotherapeutic target in OC.
C1 [Liao, Hong; Liu, Shanling; Wang, He] Sichuan Univ, West China Univ Hosp 2, Dept Obstet & Gynecol, Sect 3,17 Renmin South Rd, Chengdu 610041, Sichuan, Peoples R China.
   [Liao, Hong; Zhu, Hongmei; Liu, Shanling; Wang, He] Sichuan Univ, Key Lab Birth Defects & Related Dis Women & Child, Minist Educ, West China Univ Hosp 2, Chengdu 610041, Sichuan, Peoples R China.
RP Liu, SL (corresponding author), Sichuan Univ, West China Univ Hosp 2, Dept Obstet & Gynecol, Sect 3,17 Renmin South Rd, Chengdu 610041, Sichuan, Peoples R China.
EM sunny630@126.com
FU National Natural Science Foundation of ChinaNational Natural Science
   Foundation of China (NSFC) [81270060]
FX The present study was supported by a grant from the National Natural
   Science Foundation of China (grant no. 81270060).
CR Boger C, 2017, ONCOIMMUNOLOGY, V6, DOI 10.1080/2162402X.2017.1293215
   Chen LP, 2015, J CLIN INVEST, V125, P3384, DOI 10.1172/JCI80011
   De Felice F, 2015, J IMMUNOL RES, V2015, DOI 10.1155/2015/191832
   Deng J, 2016, J IMMUNOTHER CANCER, V4, DOI 10.1186/s40425-016-0190-5
   Drerup JM, 2015, CURR TREAT OPTION ON, V16, DOI 10.1007/s11864-014-0317-1
   Eltabbakh G H, 2001, Expert Opin Pharmacother, V2, P109, DOI 10.1517/14656566.2.1.109
   Erickson BK, 2013, AM J OBSTET GYNECOL, V209, P409, DOI 10.1016/j.ajog.2013.04.019
   Hu Q, 2014, INT J CLIN EXP PATHO, V7, P5083
   Hu Q, 2014, INT J CLIN EXP PATHO, V7, P5057
   Kandalaft LE, 2011, CANCER METAST REV, V30, P141, DOI 10.1007/s10555-011-9289-9
   Kandalaft LE, 2011, J CLIN ONCOL, V29, P925, DOI 10.1200/JCO.2009.27.2369
   Kigawa J, 2013, YONAGO ACTA MED, V56, P43
   Komiyama S, 2016, INT J CLIN ONCOL, V21, P435, DOI 10.1007/s10147-016-0985-x
   Kurman RJ, 2010, AM J SURG PATHOL, V34, P433, DOI 10.1097/PAS.0b013e3181cf3d79
   Le Mercier I, 2014, CANCER RES, V74, P1933, DOI 10.1158/0008-5472.CAN-13-1506
   Lines JL, 2014, CANCER IMMUNOL RES, V2, P510, DOI 10.1158/2326-6066.CIR-14-0072
   Lines JL, 2014, CANCER RES, V74, P1924, DOI 10.1158/0008-5472.CAN-13-1504
   Markman M, 2016, AM J HEMATOL-ONCOL, V12, P13
   Ni L, 2017, IMMUNOL REV, V276, P52, DOI 10.1111/imr.12524
   Nicklin JL, 2017, AUST NZ J OBSTET GYN, V57, P651, DOI 10.1111/ajo.12665
   Noone AM, 2018, SEER CANC STAT REV 1
   Okudaira K, 2009, INT J ONCOL, V35, P741, DOI 10.3892/ijo_00000387
   Pardoll DM, 2012, NAT REV CANCER, V12, P252, DOI 10.1038/nrc3239
   Prat J, 2012, ANN ONCOL, V23, P111, DOI 10.1093/annonc/mds300
   Wang L, 2011, J EXP MED, V208, P577, DOI 10.1084/jem.20100619
   Wang QS, 2014, TUMOR BIOL, V35, P363, DOI 10.1007/s13277-013-1051-1
   Wang RF, 2017, CELL RES, V27, P11, DOI 10.1038/cr.2016.155
   Webb JR, 2016, GYNECOL ONCOL, V141, P293, DOI 10.1016/j.ygyno.2016.03.008
   Wu L, 2017, CANCER IMMUNOL IMMUN, V66, P627, DOI 10.1007/s00262-017-1968-0
NR 29
TC 13
Z9 13
U1 0
U2 4
PU SPANDIDOS PUBL LTD
PI ATHENS
PA POB 18179, ATHENS, 116 10, GREECE
SN 1792-1074
EI 1792-1082
J9 ONCOL LETT
JI Oncol. Lett.
PD SEP
PY 2018
VL 16
IS 3
BP 3465
EP 3472
DI 10.3892/ol.2018.9059
PG 8
WC Oncology
SC Oncology
GA GQ7TE
UT WOS:000441948400091
PM 30127950
OA Other Gold, Green Published
DA 2021-05-03
ER

PT J
AU Owens, GL
   Price, MJ
   Cheadle, EJ
   Hawkins, RE
   Gilham, DE
   Edmondson, RJ
AF Owens, Gemma L.
   Price, Marcus J.
   Cheadle, Eleanor J.
   Hawkins, Robert E.
   Gilham, David E.
   Edmondson, Richard J.
TI Ex vivo expanded tumour-infiltrating lymphocytes from ovarian cancer
   patients release anti-tumour cytokines in response to autologous primary
   ovarian cancer cells
SO CANCER IMMUNOLOGY IMMUNOTHERAPY
LA English
DT Article
DE Tumour-infiltrating lymphocytes (TIL); T cells; Ovarian cancer;
   Immunotherapy; Adoptive cell therapy
ID METASTATIC MELANOMA PATIENTS; ADVANCED EPITHELIAL OVARIAN; T-CELLS;
   ADOPTIVE TRANSFER; DENDRITIC CELLS; RECOMBINANT INTERLEUKIN-2; TRANSFER
   THERAPY; LUNG-CANCER; CARCINOMA; IMMUNITY
AB Epithelial ovarian cancer (EOC) is the leading cause of gynaecological cancer-related death in Europe. Although most patients achieve an initial complete response with first-line treatment, recurrence occurs in more than 80% of cases. Thus, there is a clear unmet need for novel second-line treatments. EOC is frequently infiltrated with T lymphocytes, the presence of which has been shown to be associated with improved clinical outcomes. Adoptive T-cell therapy (ACT) using ex vivo-expanded tumour-infiltrating lymphocytes (TILs) has shown remarkable efficacy in other immunogenic tumours, and may represent a promising therapeutic strategy for EOC. In this preclinical study, we investigated the efficacy of using anti-CD3/anti-CD28 magnetic beads and IL-2 to expand TILs from freshly resected ovarian tumours. TILs were expanded for up to 3 weeks, and then subjected to a rapid-expansion protocol (REP) using irradiated feeder cells. Tumours were collected from 45 patients with EOC and TILs were successfully expanded from 89.7% of biopsies. Expanded CD4(+) and CD8(+) subsets demonstrated features associated with memory phenotypes, and had significantly higher expression of key activation and functional markers than unexpanded TILs. Expanded TILs produced anti-tumour cytokines when co-cultured with autologous tumour cells, inferring tumour cytotoxicity. Our findings demonstrate that it is possible to re-activate and expand tumour-reactive T cells from ovarian tumours. This presents a promising immunotherapy that could be used sequentially or in combination with current therapeutic strategies.
C1 [Owens, Gemma L.; Price, Marcus J.; Edmondson, Richard J.] Univ Manchester, Gynaecol Oncol, Manchester Acad Hlth Sci Ctr, Div Canc Sci,Sch Med Sci,Fac Biol Med & Hlth, Manchester, Lancs, England.
   [Owens, Gemma L.; Price, Marcus J.; Edmondson, Richard J.] St Marys Hosp, Cent Manchester NHS Fdn Trust, Manchester Acad Hlth Sci Ctr, Level 5,Res Floor,Oxford Rd, Manchester M13 9WL, Lancs, England.
   [Owens, Gemma L.; Hawkins, Robert E.; Gilham, David E.] Univ Manchester, Clin & Expt Immunotherapy, Manchester Canc Res Ctr,Div Canc Sci, Sch Med Sci,Fac Biol Med & Hlth,Manchester Acad H, Wilmslow Rd, Manchester, Lancs, England.
   [Cheadle, Eleanor J.] Univ Manchester, Manchester Canc Res Ctr, Targeted Therapy Grp, Div Canc Sci,Sch Med Sci,Fac Biol Med & Hlth,Manc, Wilmslow Rd, Manchester, Lancs, England.
RP Edmondson, RJ (corresponding author), Univ Manchester, Gynaecol Oncol, Manchester Acad Hlth Sci Ctr, Div Canc Sci,Sch Med Sci,Fac Biol Med & Hlth, Manchester, Lancs, England.; Edmondson, RJ (corresponding author), St Marys Hosp, Cent Manchester NHS Fdn Trust, Manchester Acad Hlth Sci Ctr, Level 5,Res Floor,Oxford Rd, Manchester M13 9WL, Lancs, England.
EM richard.edmondson@manchester.ac.uk
RI Gilham, David/AAA-5187-2019
OI Edmondson, Richard/0000-0003-2553-4423; Owens, Gemma/0000-0003-3471-4370
FU Cancer Research UK Manchester Centre Clinical Research Training
   Fellowship
FX Gemma Owens is funded through a Cancer Research UK Manchester Centre
   Clinical Research Training Fellowship.
CR Ahmadzadeh M, 2009, BLOOD, V114, P1537, DOI 10.1182/blood-2008-12-195792
   AOKI Y, 1991, CANCER RES, V51, P1934
   Baitsch L, 2012, PLOS ONE, V7, DOI 10.1371/journal.pone.0030852
   Baldan V, 2015, BRIT J CANCER, V112, P1510, DOI 10.1038/bjc.2015.96
   Besser MJ, 2013, CLIN CANCER RES, V19, P4792, DOI 10.1158/1078-0432.CCR-13-0380
   Besser MJ, 2010, CLIN CANCER RES, V16, P2646, DOI 10.1158/1078-0432.CCR-10-0041
   Besser MJ, 2006, ISR MED ASSOC J, V8, P164
   Borghaei H, 2015, NEW ENGL J MED, V373, P1627, DOI 10.1056/NEJMoa1507643
   Brahmer J, 2015, NEW ENGL J MED, V373, P123, DOI 10.1056/NEJMoa1504627
   Carlow DA, 2009, J IMMUNOL, V183, P1155, DOI 10.4049/jimmunol.0900409
   CRUK, 2014, OV CANC S
   Curiel TJ, 2004, NAT MED, V10, P942, DOI 10.1038/nm1093
   Curiel TJ, 2003, NAT MED, V9, P562, DOI 10.1038/nm863
   Dudley ME, 2008, J CLIN ONCOL, V26, P5233, DOI 10.1200/JCO.2008.16.5449
   Dudley ME, 2005, J CLIN ONCOL, V23, P2346, DOI 10.1200/JCO.2005.00.240
   Dudley ME, 2003, J IMMUNOTHER, V26, P332, DOI 10.1097/00002371-200307000-00005
   FREEDMAN RS, 1994, J IMMUNOTHER, V16, P198, DOI 10.1097/00002371-199410000-00004
   Freedman RS, 2000, CLIN CANCER RES, V6, P2268
   Freeman GJ, 2010, IMMUNOL REV, V235, P172, DOI 10.1111/j.0105-2896.2010.00903.x
   Fujita K, 1995, CLIN CANCER RES, V1, P501
   Gattinoni L, 2012, NAT REV CANCER, V12, P671, DOI 10.1038/nrc3322
   Goodell V, 2006, J CLIN ONCOL, V24, P762, DOI 10.1200/JCO.2005.03.2813
   Gros A, 2014, J CLIN INVEST, V124, P2246, DOI [10.1172/JCI73639, 10.1172/JC173639]
   Hall M, 2016, J IMMUNOTHER CANCER, V4, DOI 10.1186/s40425-016-0164-7
   Hamanishi J, 2007, P NATL ACAD SCI USA, V104, P3360, DOI 10.1073/pnas.0611533104
   Hamanishi J, 2015, J CLIN ONCOL, V33, P4015, DOI 10.1200/JCO.2015.62.3397
   Han LY, 2008, CLIN CANCER RES, V14, P3372, DOI 10.1158/1078-0432.CCR-07-4433
   Hwang WT, 2012, GYNECOL ONCOL, V124, P192, DOI 10.1016/j.ygyno.2011.09.039
   IKARASHI H, 1994, CANCER RES, V54, P190
   Katsumata N, 2013, LANCET ONCOL, V14, P1020, DOI 10.1016/S1470-2045(13)70363-2
   Katsumata N, 2009, LANCET, V374, P1331, DOI 10.1016/S0140-6736(09)61157-0
   Klebanoff CA, 2005, P NATL ACAD SCI USA, V102, P9571, DOI 10.1073/pnas.0503726102
   Ledermann JA, 2016, LANCET ONCOL, V17, P1579, DOI 10.1016/S1470-2045(16)30376-X
   Leong HS, 2015, J PATHOL, V236, P272, DOI 10.1002/path.4536
   Markel G, 2009, ANTICANCER RES, V29, P145
   Mittica G, 2016, J OVARIAN RES, V9, DOI 10.1186/s13048-016-0236-9
   Motzer RJ, 2015, J CLIN ONCOL, V33, P1430, DOI 10.1200/JCO.2014.59.0703
   Mujib S, 2012, J IMMUNOL, V188, P3745, DOI 10.4049/jimmunol.1102609
   Nelson BH, 2008, IMMUNOL REV, V222, P101, DOI 10.1111/j.1600-065X.2008.00614.x
   Nguyen LT, 2010, PLOS ONE, V5, DOI 10.1371/journal.pone.0013940
   ODonnell RL, 2014, PLOS ONE, V9, DOI 10.1371/journal.pone.0090604
   Oza AM, 2015, LANCET ONCOL, V16, P928, DOI 10.1016/S1470-2045(15)00086-8
   PEOPLES GE, 1993, SURGERY, V114, P227
   Perren TJ, 2011, NEW ENGL J MED, V365, P2484, DOI 10.1056/NEJMoa1103799
   Rosenberg SA, 2011, CLIN CANCER RES, V17, P4550, DOI 10.1158/1078-0432.CCR-11-0116
   Santin AD, 2000, OBSTET GYNECOL, V96, P422, DOI 10.1016/S0029-7844(00)00916-9
   Sauce D, 2007, AIDS, V21, P2005, DOI 10.1097/QAD.0b013e3282eee548
   Schlienger K, 2003, CLIN CANCER RES, V9, P1517
   Stevanovic S, 2015, J CLIN ONCOL, V33, P1543, DOI 10.1200/JCO.2014.58.9093
   Tothill RW, 2008, CLIN CANCER RES, V14, P5198, DOI 10.1158/1078-0432.CCR-08-0196
   Zhang L, 2003, NEW ENGL J MED, V348, P203, DOI 10.1056/NEJMoa020177
NR 51
TC 13
Z9 13
U1 0
U2 2
PU SPRINGER
PI NEW YORK
PA 233 SPRING ST, NEW YORK, NY 10013 USA
SN 0340-7004
EI 1432-0851
J9 CANCER IMMUNOL IMMUN
JI Cancer Immunol. Immunother.
PD OCT
PY 2018
VL 67
IS 10
BP 1519
EP 1531
DI 10.1007/s00262-018-2211-3
PG 13
WC Oncology; Immunology
SC Oncology; Immunology
GA GW0RT
UT WOS:000446577600004
PM 30039427
OA Green Published, Other Gold
DA 2021-05-03
ER

PT J
AU Owens, GL
   Sheard, VE
   Kalaitsidou, M
   Blount, D
   Lad, Y
   Cheadle, EJ
   Edmondson, RJ
   Kooner, G
   Gilham, DE
   Harrop, R
AF Owens, Gemma L.
   Sheard, Victoria E.
   Kalaitsidou, Milena
   Blount, Daniel
   Lad, Yatish
   Cheadle, Eleanor J.
   Edmondson, Richard J.
   Kooner, Gurdeep
   Gilham, David E.
   Harrop, Richard
TI Preclinical Assessment of CAR T-Cell Therapy Targeting the Tumor Antigen
   5T4 in Ovarian Cancer
SO JOURNAL OF IMMUNOTHERAPY
LA English
DT Article
DE 5T4 tumor antigen; chimeric antigen receptor (CAR); ovarian cancer;
   immunotherapy
ID ONCOFETAL ANTIGEN; ANTITUMOR-ACTIVITY; TROPHOBLAST GLYCOPROTEIN;
   PROGNOSTIC-SIGNIFICANCE; GASTRIC-CARCINOMA; PHASE-I; RECEPTOR;
   IMMUNOTHERAPY; EXPRESSION; METASTASIS
AB Chimeric antigen receptor (CAR) T cells represent a novel targeted approach to overcome both quantitative and qualitative shortfalls of the host immune system relating to the detection and subsequent destruction of tumors. The identification of antigens expressed specifically on the surface of tumor cells is a critical first step in the ability to utilize CAR T cells for the treatment of cancer. The 5T4 is a tumor-associated antigen which is expressed on the cell surface of most solid tumors including ovarian cancer. Matched blood and tumor samples were collected from 12 patients with ovarian cancer; all tumors were positive for 5T4 expression by immunohistochemistry. Patient T cells were effectively transduced with 2 different anti-5T4 CAR constructs which differed in their affinity for the target antigen. Co-culture of CAR T cells with matched autologous tumor disaggregates resulted in antigen-specific secretion of IFN-gamma. Furthermore, assessment of the efficacy of anti-5T4 CAR T cells in a mouse model resulted in therapeutic benefit against established ovarian tumors. These results demonstrate proof of principle that 5T4 is an attractive target for immune intervention in ovarian cancer and that patient T cells engineered to express a 5T4-specific CAR can recognize and respond physiologically to autologous tumor cells.
C1 [Owens, Gemma L.; Sheard, Victoria E.; Kalaitsidou, Milena; Gilham, David E.] Univ Manchester, Clin & Expt Immunotherapy Grp, Withington, England.
   [Cheadle, Eleanor J.] Univ Manchester, Sch Med Sci, Manchester Canc Res Ctr,Sch Med Sci, Targeted Therapy Grp,Div Canc Sci,Fac Biol Med &, Withington, England.
   [Owens, Gemma L.; Edmondson, Richard J.] Cent Manchester NHS Fdn Trust, Manchester Acad Hlth Sci Ctr, St Marys Hosp, Dept Obstet & Gynaecol, Manchester, Lancs, England.
   [Blount, Daniel; Lad, Yatish; Kooner, Gurdeep; Harrop, Richard] Oxford BioMed UK Ltd, Windrush Court, Transport Way, Oxford OX4 6LT, England.
RP Harrop, R (corresponding author), Oxford BioMed UK Ltd, Windrush Court, Transport Way, Oxford OX4 6LT, England.
EM r.harrop@oxfordbiomedica.co.uk
RI Gilham, David/AAA-5187-2019
OI Edmondson, Richard/0000-0003-2553-4423; Owens, Gemma/0000-0003-3471-4370
FU Oxford BioMedica
FX Supported by Oxford BioMedica.; D.B., R.H., G.K., and Y.L.: wish to
   disclose that they are employees of Oxford BioMedica, the developer of
   CAR T 5T4. D.E.G.: is a founder and shareholder of Cellular Therapeutics
   Ltd.; The remaining authors have declared that there are no financial
   conflicts of interest with regard to this work.
CR Adusumilli PS, 2014, SCI TRANSL MED, V6, DOI 10.1126/scitranslmed.3010162
   Awan A, 2002, BIOCHEM BIOPH RES CO, V290, P1030, DOI 10.1006/bbrc.2001.6288
   Baldan V, 2015, BRIT J CANCER, V112, P1510, DOI 10.1038/bjc.2015.96
   CARSBERG CJ, 1995, J CELL SCI, V108, P2905
   Carsberg CJ, 1996, INT J CANCER, V68, P84, DOI 10.1002/(SICI)1097-0215(19960927)68:1<84::AID-IJC15>3.3.CO;2-P
   Caruso HG, 2015, CANCER RES, V75, P3505, DOI 10.1158/0008-5472.CAN-15-0139
   Chmielewski M, 2004, J IMMUNOL, V173, P7647, DOI 10.4049/jimmunol.173.12.7647
   CRUK, 2014, OV CANC STAT
   Curiel TJ, 2004, NAT MED, V10, P942, DOI 10.1038/nm1093
   Finney HM, 1998, J IMMUNOL, V161, P2791
   GARZETTI GG, 1993, GYNECOL OBSTET INVES, V35, P118, DOI 10.1159/000292678
   Geyer MB, 2016, CYTOTHERAPY, V18, P1393, DOI 10.1016/j.jcyt.2016.07.003
   Gilham DE, 2012, TRENDS MOL MED, V18, P377, DOI 10.1016/j.molmed.2012.04.009
   Griffiths RW, 2005, BRIT J CANCER, V93, P670, DOI 10.1038/sj.bjc.6602776
   Guest RD, 2005, J IMMUNOTHER, V28, P203, DOI 10.1097/01.cji.0000161397.96582.59
   Hennessy BT, 2009, LANCET, V374, P1371, DOI 10.1016/S0140-6736(09)61338-6
   Hinrichs CS, 2013, NAT BIOTECHNOL, V31, P999, DOI 10.1038/nbt.2725
   HOLE N, 1988, BRIT J CANCER, V57, P239, DOI 10.1038/bjc.1988.53
   Hombach A, 2001, J IMMUNOL, V167, P6123, DOI 10.4049/jimmunol.167.11.6123
   Hwang WT, 2012, GYNECOL ONCOL, V124, P192, DOI 10.1016/j.ygyno.2011.09.039
   HWU P, 1995, CANCER RES, V55, P3369
   Kandalaft LE, 2012, J TRANSL MED, V10, DOI 10.1186/1479-5876-10-157
   Kershaw MH, 2002, NAT BIOTECHNOL, V20, P1221, DOI 10.1038/nbt756
   Kershaw MH, 2006, CLIN CANCER RES, V12, P6106, DOI 10.1158/1078-0432.CCR-06-1183
   Khalil DN, 2016, NAT REV CLIN ONCOL, V13, P273, DOI 10.1038/nrclinonc.2016.25
   Klebanoff CA, 2016, NAT MED, V22, P26, DOI 10.1038/nm.4015
   Koneru M, 2015, J TRANSL MED, V13, DOI 10.1186/s12967-015-0460-x
   Lamers CHJ, 2013, MOL THER, V21, P904, DOI 10.1038/mt.2013.17
   Leake R, 2000, J CLIN PATHOL, V53, P634, DOI 10.1136/jcp.53.8.634
   Li YX, 2010, J TRANSL MED, V8, DOI 10.1186/1479-5876-8-104
   Liu XJ, 2015, CANCER RES, V75, P3596, DOI 10.1158/0008-5472.CAN-15-0159
   Lynn RC, 2016, LEUKEMIA, V30, P1355, DOI 10.1038/leu.2016.35
   Morgan RA, 2010, MOL THER, V18, P843, DOI 10.1038/mt.2010.24
   MYERS KA, 1994, J BIOL CHEM, V269, P9319
   Naganuma H, 2002, ANTICANCER RES, V22, P1033
   Parker LL, 2000, HUM GENE THER, V11, P2377, DOI 10.1089/104303400750038480
   Starzynska T, 1998, EUR J GASTROEN HEPAT, V10, P479, DOI 10.1097/00042737-199806000-00008
   STARZYNSKA T, 1992, BRIT J CANCER, V66, P867, DOI 10.1038/bjc.1992.375
   STARZYNSKA T, 1994, BRIT J CANCER, V69, P899, DOI 10.1038/bjc.1994.173
   Stern PL, 2017, CANCER IMMUNOL IMMUN, V66, P415, DOI 10.1007/s00262-016-1917-3
   Wei GQ, 2017, EXP HEMATOL ONCOL, V6, DOI 10.1186/s40164-017-0070-9
   Whilding LM, 2015, MOL ONCOL, V9, P1994, DOI 10.1016/j.molonc.2015.10.012
   WRIGLEY E, 1995, INT J GYNECOL CANCER, V5, P269, DOI 10.1046/j.1525-1438.1995.05040269.x
   Yong CSM, 2017, IMMUNOL CELL BIOL, V95, P356, DOI 10.1038/icb.2016.128
   Zhang C, 2017, BIOMARK RES, V5, DOI 10.1186/s40364-017-0102-y
   Zhang L, 2003, NEW ENGL J MED, V348, P203, DOI 10.1056/NEJMoa020177
NR 46
TC 18
Z9 18
U1 1
U2 15
PU LIPPINCOTT WILLIAMS & WILKINS
PI PHILADELPHIA
PA TWO COMMERCE SQ, 2001 MARKET ST, PHILADELPHIA, PA 19103 USA
SN 1524-9557
EI 1537-4513
J9 J IMMUNOTHER
JI J. Immunother.
PD APR
PY 2018
VL 41
IS 3
BP 130
EP 140
DI 10.1097/CJI.0000000000000203
PG 11
WC Oncology; Immunology; Medicine, Research & Experimental
SC Oncology; Immunology; Research & Experimental Medicine
GA GA2TW
UT WOS:000428179400005
PM 29239915
OA Green Published
DA 2021-05-03
ER

PT J
AU Bersanelli, M
   Gnetti, L
   Azzoni, C
   Bottarelli, L
   Sverzellati, N
   Campanini, N
   Varotti, E
   Corrado, M
   Parziale, R
   Rapacchi, E
   Caruso, G
   Leonardi, F
   Silini, EM
   Buti, S
AF Bersanelli, Melissa
   Gnetti, Letizia
   Azzoni, Cinzia
   Bottarelli, Lorena
   Sverzellati, Nicola
   Campanini, Nicoletta
   Varotti, Elena
   Corrado, Michele
   Parziale, Raffaele
   Rapacchi, Elena
   Caruso, Giuseppe
   Leonardi, Francesco
   Silini, Enrico Maria
   Buti, Sebastiano
TI Loss of heterozygosity of key tumor suppressor genes in advanced renal
   cancer patients treated with nivolumab
SO IMMUNOTHERAPY
LA English
DT Article
DE FHIT; loss of heterozygosity; renal cell carcinoma
ID SPORADIC BREAST-CANCER; CLEAR-CELL CARCINOMA; MISMATCH-REPAIR;
   MICROSATELLITE INSTABILITY; OVARIAN-CANCER; BRCA2; VHL; 3P;
   TUMORIGENESIS; GUIDELINES
AB Aim: We studied the possible clinical significance of loss of heterozygosity (LOH) at key tumor suppressor genes loci in advanced renal cancer patients treated with nivolumab. Methods: LOH study was performed on 3p14.2 (FHIT gene); 3p21.3-21.2; 9p21 (BDMF gene); 9p22 (SH3GL2 gene). Results: Of 12 patients, 8 (67%) had LOH. The most affected gene was FHIT. All five patients with LOH at FHIT locus had good outcome, mean progression free survival of 6.8 months. The patients LOH negative at FHIT locus had mean progression free survival of 4 months, 67% were treatment refractory. Overall, 75% of patients with LOH of at least one gene had benefit; 75% of LOH negative cases were refractory. Conclusion: LOH at key tumor suppressor genes should be further investigated as predictive for immunotherapy.
C1 [Bersanelli, Melissa; Rapacchi, Elena; Caruso, Giuseppe; Leonardi, Francesco; Buti, Sebastiano] Univ Hosp Parma, Med Oncol, Via Gramsci 14, I-43126 Parma, Italy.
   [Gnetti, Letizia; Azzoni, Cinzia; Bottarelli, Lorena; Campanini, Nicoletta; Varotti, Elena; Silini, Enrico Maria] Univ Hosp Parma, Pathol Anat Unit, Via Gramsci 14, I-43126 Parma, Italy.
   [Sverzellati, Nicola; Corrado, Michele; Parziale, Raffaele] Univ Hosp Parma, Radiol Unit, Via Gramsci 14, I-43126 Parma, Italy.
RP Bersanelli, M (corresponding author), Univ Hosp Parma, Med Oncol, Via Gramsci 14, I-43126 Parma, Italy.
EM bersamel@libero.it
RI Bersanelli, Melissa/AAA-2024-2020; SILINI, ENRICO MARIA/AAB-8747-2019;
   Buti, Sebastiano/S-1314-2017
OI Bersanelli, Melissa/0000-0002-6527-6281; SILINI, ENRICO
   MARIA/0000-0003-2578-3059; Buti, Sebastiano/0000-0003-0876-0226; Gnetti,
   Letizia/0000-0002-6982-5188
CR Abkevich V, 2012, BRIT J CANCER, V107, P1776, DOI 10.1038/bjc.2012.451
   Alimov A, 2000, ONCOGENE, V19, P1392, DOI 10.1038/sj.onc.1203449
   Altavilla G, 2010, ONCOL REP, V24, P927, DOI 10.3892/or_00000938
   Beckmann MW, 1996, BRIT J CANCER, V73, P1220, DOI 10.1038/bjc.1996.234
   Chalmers ZR, 2017, GENOME MED, V9, DOI 10.1186/s13073-017-0424-2
   Clifford SC, 1998, GENE CHROMOSOME CANC, V22, P200, DOI 10.1002/(SICI)1098-2264(199807)22:3<200::AID-GCC5>3.0.CO;2-#
   Department of Health and Human Services, 2010, COMM TERM CRIT ADV E
   Eisenhauer EA, 2009, EUR J CANCER, V45, P228, DOI 10.1016/j.ejca.2008.10.026
   Giordano A, 2010, CANC EPIGENETICS
   Hanby AM, 2000, INT J CANCER, V88, P204
   Higuchi T, 2015, CANCER IMMUNOL RES, V3, P1257, DOI 10.1158/2326-6066.CIR-15-0044
   Hoeijmakers JHJ, 2009, NEW ENGL J MED, V361, P1475, DOI 10.1056/NEJMra0804615
   Jones S, 2010, SCIENCE, V330, P228, DOI 10.1126/science.1196333
   Kastan MB, 2004, NATURE, V432, P316, DOI 10.1038/nature03097
   Kelderman S, 2015, CANCER CELL, V28, P11, DOI 10.1016/j.ccell.2015.06.012
   Le DT, 2015, NEW ENGL J MED, V372, P2509, DOI 10.1056/NEJMoa1500596
   Liontos M, 2016, ANN TRANSL MED, V4, DOI 10.21037/atm.2016.07.11
   Martinez A, 2000, J CLIN PATHOL-MOL PA, V53, P137, DOI 10.1136/mp.53.3.137
   McAlpine JN, 2012, MODERN PATHOL, V25, P740, DOI 10.1038/modpathol.2011.211
   Mendelsohn J., 2015, MOL BASIS CANC
   Modrich P, 2006, J BIOL CHEM, V281, P30305, DOI 10.1074/jbc.R600022200
   Motzer RJ, 2015, NEW ENGL J MED, V373, P1803, DOI 10.1056/NEJMoa1510665
   Presti JC, 2002, J UROLOGY, V167, P1464, DOI 10.1016/S0022-5347(05)65346-3
   Seymour L, 2017, LANCET ONCOL, V18, pE143, DOI 10.1016/S1470-2045(17)30074-8
   Singh RB, 2013, UROL ONCOL-SEMIN ORI, V31, P1333, DOI 10.1016/j.urolonc.2011.08.012
   Stoehr C, 2012, PATHOBIOLOGY, V79, P162, DOI 10.1159/000335642
   Timms KM, 2014, BREAST CANCER RES, V16, DOI 10.1186/s13058-014-0475-x
   Umar A, 2004, J NATL CANCER I, V96, P261, DOI 10.1093/jnci/djh034
   Vogelstein B, 2004, NAT MED, V10, P789, DOI 10.1038/nm1087
   VOSS MH, 2016, J CLIN ONCOL S, V34
NR 30
TC 2
Z9 2
U1 0
U2 1
PU FUTURE MEDICINE LTD
PI LONDON
PA UNITEC HOUSE, 3RD FLOOR, 2 ALBERT PLACE, FINCHLEY CENTRAL, LONDON, N3
   1QB, ENGLAND
SN 1750-743X
EI 1750-7448
J9 IMMUNOTHERAPY-UK
JI Immunotherapy
PD JUL
PY 2018
VL 10
IS 9
BP 743
EP +
DI 10.2217/imt-2017-0160
PG 11
WC Immunology
SC Immunology
GA GU8UV
UT WOS:000445619200004
PM 30008256
DA 2021-05-03
ER

PT J
AU Eggers, R
   Philippi, A
   Altmeyer, MO
   Breinig, F
   Schmitt, MJ
AF Eggers, R.
   Philippi, A.
   Altmeyer, M. O.
   Breinig, F.
   Schmitt, M. J.
TI Primary T cells for mRNA-mediated immunotoxin delivery
SO GENE THERAPY
LA English
DT Article
ID PSEUDOMONAS-AERUGINOSA EXOTOXIN; GENE-THERAPY; CANCER; TOXICITY;
   IMMUNOTHERAPY; LYMPHOCYTES; PROTEINS; LEUKEMIA; SILVER; ACID
AB Immune cells become increasingly attractive as delivery system for immunotoxins in cancer therapy to reduce the intrinsic toxicity and severe side effects of chimeric protein toxins. In this study, we investigated the potential of human primary T cells to deliver a secreted immunotoxin through transient messenger RNA (mRNA) transfection. The chimeric protein toxin was directed toward the neovasculature of cancer cells by fusing a truncated version of Pseudomonas exotoxin A (PE38) to human vascular endothelial growth factor (VEGF) and to the single chain variable fragment (scFv) of anti-Her2/neu. Protocols for the transient transfection of human embryonic kidney cells (HEK293) as well as activated primary human T cells were established. Transient transfection with mRNA coding for the immunotoxins e23-PE38, VEGF-PE38 and its attenuated variant VEGF-PE38D yielded efficient expression and secretion. Mass spectrometry analysis endorsed that a fraction of VEGF-PE38D was properly translocated into the endoplasmic reticulum. Furthermore, cytotoxic activity of immunotoxin secreting T cells toward cancer cells was confirmed in co-culture with ovarian adenocarcinoma cells in the presence of a bispecific antibody (bsAb), highlighting the potential of primary T cells for mRNA-mediated immunotoxin delivery.
C1 [Eggers, R.; Philippi, A.; Altmeyer, M. O.] Korea Inst Sci & Technol KIST Europe, Environm Safety Grp, Saarbrucken, Germany.
   [Breinig, F.; Schmitt, M. J.] Saarland Univ, Dept Biosci Mol & Cell Biol, D-66123 Saarbrucken, Germany.
   [Breinig, F.; Schmitt, M. J.] Saarland Univ, Ctr Human & Mol Biol ZHMB, D-66123 Saarbrucken, Germany.
   [Philippi, A.] BioNTech AG, D-55131 Mainz, Germany.
RP Breinig, F; Schmitt, MJ (corresponding author), Saarland Univ, Dept Biosci Mol & Cell Biol, D-66123 Saarbrucken, Germany.; Breinig, F; Schmitt, MJ (corresponding author), Saarland Univ, Ctr Human & Mol Biol ZHMB, D-66123 Saarbrucken, Germany.
EM fb@microbiol.uni-sb.de; mjs@microbiol.uni-sb.de
OI Breinig, Frank/0000-0003-1557-4691
FU KIST Europe
FX We kindly thank Dr Niels Schaft (Uniklinik Erlangen) for providing
   plasmids pGEM-4Z/EGFP and pGEM-4Z, Dr Gerhard Moldenhauer (German Cancer
   Research Center) for providing the bsAb HEA125xOKT3, and KIST Europe for
   basic funding and financial support.
CR BATRA JK, 1992, P NATL ACAD SCI USA, V89, P5867, DOI 10.1073/pnas.89.13.5867
   Becker N, 2012, ANTIBODIES, V1, P39, DOI 10.3390/antib1010039
   Candiano G, 2004, ELECTROPHORESIS, V25, P1327, DOI 10.1002/elps.200305844
   Chen SY, 1997, NATURE, V385, P78, DOI 10.1038/385078a0
   Chung DS, 2014, J IMMUNOL RES, V2014, DOI 10.1155/2014/326545
   DOUGLAS CM, 1987, J BACTERIOL, V169, P4967, DOI 10.1128/jb.169.11.4967-4971.1987
   Ejeskar K, 2006, INT J MOL MED, V17, P1011
   Ellis LM, 2008, NAT REV CANCER, V8, P579, DOI 10.1038/nrc2403
   Fesnak AD, 2016, NAT REV CANCER, V16, P566, DOI 10.1038/nrc.2016.97
   Guzman-Hernandez ML, 2014, MOL BIOL CELL, V25, P1061, DOI 10.1091/mbc.E13-07-0418
   Hackett PB, 2013, TRANSL RES, V161, P265, DOI 10.1016/j.trsl.2012.12.005
   HAN XY, 1995, J BIOL CHEM, V270, P679, DOI 10.1074/jbc.270.2.679
   Holtkamp S, 2006, BLOOD, V108, P4009, DOI 10.1182/blood-2006-04-015024
   Hu CC, 2009, BIOTECHNOL LETT, V31, P181, DOI 10.1007/s10529-008-9860-9
   Jin N, 2002, HUM GENE THER, V13, P497, DOI 10.1089/10430340252809793
   KALOS M, 2011, SCI TRANSL MED, V3, P1, DOI DOI 10.1126/scitranslmed.3002842.T
   KREITMAN RJ, 1992, BIOCONJUGATE CHEM, V3, P63, DOI 10.1021/bc00013a010
   Kreitman RJ, 2012, J CLIN ONCOL, V30, P1822, DOI 10.1200/JCO.2011.38.1756
   LUKAC M, 1988, J BIOL CHEM, V263, P6146
   Pastan I, 1999, Patent US, Patent No. 5889157A
   Pastan I, 2007, ANNU REV MED, V58, P221, DOI 10.1146/annurev.med.58.070605.115320
   Restifo NP, 2012, NAT REV IMMUNOL, V12, P269, DOI 10.1038/nri3191
   Robinson CJ, 2001, J CELL SCI, V114, P853
   Schaft N, 2006, CANCER IMMUNOL IMMUN, V55, P1132, DOI 10.1007/s00262-005-0098-2
   SCHAGGER H, 1987, ANAL BIOCHEM, V166, P368, DOI 10.1016/0003-2697(87)90587-2
   Shevchenko A, 1996, ANAL CHEM, V68, P850, DOI 10.1021/ac950914h
   Simon N, 2016, TOXINS, V8, DOI 10.3390/toxins8050137
   Strauss G, 1999, CLIN CANCER RES, V5, P171
   Thorpe PE, 2004, CLIN CANCER RES, V10, P415, DOI 10.1158/1078-0432.CCR-0642-03
   Vallera DA, 2000, CANCER RES, V60, P976
   Youniss FM, 2014, PLOS ONE, V9, DOI 10.1371/journal.pone.0109162
NR 31
TC 4
Z9 4
U1 0
U2 6
PU NATURE PUBLISHING GROUP
PI LONDON
PA MACMILLAN BUILDING, 4 CRINAN ST, LONDON N1 9XW, ENGLAND
SN 0969-7128
EI 1476-5462
J9 GENE THER
JI Gene Ther.
PD JAN-FEB
PY 2018
VL 25
IS 1
BP 47
EP 53
DI 10.1038/gt.2017.87
PG 7
WC Biochemistry & Molecular Biology; Biotechnology & Applied Microbiology;
   Genetics & Heredity; Medicine, Research & Experimental
SC Biochemistry & Molecular Biology; Biotechnology & Applied Microbiology;
   Genetics & Heredity; Research & Experimental Medicine
GA FW1ZR
UT WOS:000425100100007
PM 28937681
DA 2021-05-03
ER

PT J
AU Chan, JK
   Chow, S
   Bhowmik, S
   Mann, A
   Kapp, DS
   Coleman, RL
AF Chan, John K.
   Chow, Stephanie
   Bhowmik, Subasish
   Mann, Amandeep
   Kapp, Daniel S.
   Coleman, Robert L.
TI Metastatic gynecologic malignancies: advances in treatment and
   management
SO CLINICAL & EXPERIMENTAL METASTASIS
LA English
DT Article; Proceedings Paper
CT 7th International Cancer Metastasis Symposium on Cancer Metastasis
   through the Lymphovascular System - Biology and Treatment
CY APR 20-22, 2017
CL San Francisco, CA
DE Gynecologic cancer; Metastasis; Treatment and management; PARP
   inhibitors
ID RECURRENT EPITHELIAL OVARIAN; PLATINUM-RESISTANT OVARIAN; PRIMARY
   PERITONEAL CANCER; RANDOMIZED PHASE-III; PEGYLATED LIPOSOMAL
   DOXORUBICIN; ENDOMETRIAL CANCER; OPEN-LABEL; INTRAPERITONEAL CISPLATIN;
   MAINTENANCE THERAPY; BREAST-CANCER
AB Gynecologic cancers comprise of mostly uterine, ovarian, and cervical malignancies and are responsible for 95,000 new cases annually in the United States. Uterine cancer is the most common and the number of new cases and mortality has been increasing. Cervical cancer has decreased due to screening, early detection, and treatment of pre-invasive cancers. However, ovarian cancer remains the most lethal because of advanced stage at diagnosis and drug resistance. The metastatic spread pattern differs amongst these cancers, with uterine and cervical cancer found mostly in the primary organ and ovarian cancer disseminating throughout the peritoneum and upper abdomen at presentation. The primary treatment of ovarian cancer typically involves surgery followed by systemic therapy for more advanced disease. Previously, systemic chemotherapy with platinums, taxanes, doxorubicin, topotecan, and gemcitabine has been the standard in either upfront or recurrent setting. With molecular and genetic breakthroughs, we now have over eight new indications and five novel biologic therapies including antiangiogenics, poly ADP ribose polymerase inhibitors, and immunotherapies approved over the last 3years. In this review, we will examine the biology of gynecologic cancer metastasis and focus on new treatment options for these cancers with a focus on ovarian cancer.
C1 [Chan, John K.; Mann, Amandeep] Sutter Hlth, Calif Pacific Med Ctr, Palo Alto Med Fdn, San Francisco, CA 94115 USA.
   [Chow, Stephanie] Kaiser Permanente Santa Clara, Dept Obstet & Gynecol, Santa Clara, CA USA.
   [Bhowmik, Subasish] Geisel Sch Med Dartmouth, Hanover, NH USA.
   [Kapp, Daniel S.] Stanford Univ, Dept Radiat Oncol, Stanford, CA 94305 USA.
   [Coleman, Robert L.] Univ Texas MD Anderson Canc Ctr, Dept Gynecol Oncol & Reprod Med, Houston, TX 77030 USA.
   [Chan, John K.] Sutter Hlth Res Inst, Calif Pacific Med Ctr, Palo Alto Med Fdn, Div Gynecol Oncol, 3838 Calif St 410, San Francisco, CA 94115 USA.
RP Chan, JK (corresponding author), Sutter Hlth, Calif Pacific Med Ctr, Palo Alto Med Fdn, San Francisco, CA 94115 USA.; Chan, JK (corresponding author), Sutter Hlth Res Inst, Calif Pacific Med Ctr, Palo Alto Med Fdn, Div Gynecol Oncol, 3838 Calif St 410, San Francisco, CA 94115 USA.
EM chanjohn@sutterhealth.org
OI , Stephanie/0000-0002-3307-7982
CR Aarthy R, 2015, MOL DIAGN THER, V19, P339, DOI 10.1007/s40291-015-0167-y
   Aghajanian C, 2012, J CLIN ONCOL, V30, P2039, DOI 10.1200/JCO.2012.42.0505
   Alberts DS, 1996, NEW ENGL J MED, V335, P1950, DOI 10.1056/NEJM199612263352603
   American College of Obstetricians and Gynecologists, 2005, Obstet Gynecol, V105, P905
   [Anonymous], 2018, FDA APPROVES PEMBROL
   [Anonymous], 2018, FDA APPROVES BEVACIZ
   Antonsen SL, 2013, GYNECOL ONCOL, V128, P300, DOI 10.1016/j.ygyno.2012.11.025
   Appleby P, 2009, CANCER EPIDEM BIOMAR, V18, P1060, DOI 10.1158/1055-9965.EPI-08-1186
   Armstrong DK, 2006, NEW ENGL J MED, V354, P34, DOI 10.1056/NEJMoa052985
   Balasubramaniam S, 2017, CLIN CANCER RES, V23, P7165, DOI 10.1158/1078-0432.CCR-17-1337
   Bertram John S., 2000, Molecular Aspects of Medicine, V21, P167, DOI 10.1016/S0098-2997(00)00007-8
   Brewer CA, 2006, GYNECOL ONCOL, V103, P446, DOI 10.1016/j.ygyno.2006.03.018
   Burger RA, 2007, J CLIN ONCOL, V25, P5165, DOI 10.1200/JCO.2007.11.5345
   Burger RA, 2011, NEW ENGL J MED, V365, P2473, DOI 10.1056/NEJMoa1104390
   Cannistra SA, 2007, J CLIN ONCOL, V25, P5180, DOI 10.1200/JCO.2007.12.0782
   Chan JK, 2016, NEW ENGL J MED, V374, P738, DOI 10.1056/NEJMoa1505067
   Chan JK, 2006, CLIN CANCER RES, V12, P1859, DOI 10.1158/1078-0432.CCR-05-2019
   Cho KR, 2009, ANNU REV PATHOL-MECH, V4, P287, DOI 10.1146/annurev.pathol.4.110807.092246
   Choi HJ, 2010, CANCER SCI, V101, P1471, DOI 10.1111/j.1349-7006.2010.01532.x
   Clamp AR, 2017, ANN ONCOL, V28, pv605, DOI DOI 10.1093/annonc/mdx440.039
   Coleman RL, 2017, LANCET, V390, P1949, DOI 10.1016/S0140-6736(17)32440-6
   Coleman RL, 2017, LANCET ONCOL, V18, P779, DOI 10.1016/S1470-2045(17)30279-6
   Corrado G, 2017, EXPERT REV ANTICANC, V17, P1147, DOI 10.1080/14737140.2017.1398088
   Desouza NM, 2006, GYNECOL ONCOL, V102, P80, DOI 10.1016/j.ygyno.2005.11.038
   Domchek SM, 2016, GYNECOL ONCOL, V140, P199, DOI 10.1016/j.ygyno.2015.12.020
   Dranoff G, 2004, NAT REV CANCER, V4, P11, DOI 10.1038/nrc1252
   Dunn GP, 2002, NAT IMMUNOL, V3, P991, DOI 10.1038/ni1102-991
   Felix AS, 2010, CANCER CAUSE CONTROL, V21, P1851, DOI 10.1007/s10552-010-9612-8
   Fidler IJ, 2003, NAT REV CANCER, V3, P453, DOI 10.1038/nrc1098
   Fidler IJ, 2002, DIFFERENTIATION, V70, P498, DOI 10.1046/j.1432-0436.2002.700904.x
   FIDLER IJ, 1990, CANCER RES, V50, P6130
   Freeman SJ, 2012, RADIOGRAPHICS, V32, P1805, DOI 10.1148/rg.326125519
   Fuh KC, 2015, GYNECOL ONCOL, V139, P413, DOI 10.1016/j.ygyno.2015.06.041
   Furness S, 2012, COCHRANE DB SYST REV, DOI 10.1002/14651858.CD000402.pub4
   Gates MA, 2010, AM J EPIDEMIOL, V171, P45, DOI 10.1093/aje/kwp314
   Goff BA, 2004, JAMA-J AM MED ASSOC, V291, P2705, DOI 10.1001/jama.291.22.2705
   Gordon AN, 2001, J CLIN ONCOL, V19, P3312, DOI 10.1200/JCO.2001.19.14.3312
   Green MC, 2005, J CLIN ONCOL, V23, P5983, DOI 10.1200/JCO.2005.06.232
   Haldorsen IS, 2016, CURR ONCOL REP, V18, DOI 10.1007/s11912-016-0506-0
   Hamanishi J, 2015, J CLIN ONCOL, V33, P4015, DOI 10.1200/JCO.2015.62.3397
   Hamilton CA, 2006, BRIT J CANCER, V94, P642, DOI 10.1038/sj.bjc.6603012
   Hanahan D, 2014, LANCET, V383, P558, DOI 10.1016/S0140-6736(13)62226-6
   Hardesty LA, 2001, AM J ROENTGENOL, V176, P603, DOI 10.2214/ajr.176.3.1760603
   Harnilton CA, 2008, CURR OPIN OBSTET GYN, V20, P26, DOI 10.1097/GCO.0b013e3282f2b10d
   Iqbal J, 2012, CANCER TREAT REV, V38, P318, DOI 10.1016/j.ctrv.2011.06.009
   Katsumata N, 2013, LANCET ONCOL, V14, P1020, DOI 10.1016/S1470-2045(13)70363-2
   Katsumata N, 2009, LANCET, V374, P1331, DOI 10.1016/S0140-6736(09)61157-0
   Lancaster JM, 2007, GYNECOL ONCOL, V107, P159, DOI 10.1016/j.ygyno.2007.09.031
   Le DT, 2015, NEW ENGL J MED, V372, P2509, DOI 10.1056/NEJMoa1500596
   Le DT, 2017, SCIENCE, V357, P409, DOI 10.1126/science.aan6733
   Ledermann J, 2014, LANCET ONCOL, V15, P852, DOI 10.1016/S1470-2045(14)70228-1
   Magne N, 2008, CANCER TREAT REV, V34, P671, DOI 10.1016/j.ctrv.2008.08.003
   Markman M, 2001, J CLIN ONCOL, V19, P1001, DOI 10.1200/JCO.2001.19.4.1001
   Mirza MR, 2016, NEW ENGL J MED, V375, P2154, DOI 10.1056/NEJMoa1611310
   Mittica G, 2016, INT J MOL SCI, V17, DOI 10.3390/ijms17071169
   Monk BJ, 2017, ANN ONCOL, V28, P40, DOI 10.1093/annonc/mdx451
   Nagourney RA, 2003, GYNECOL ONCOL, V88, P35, DOI 10.1006/gyno.2002.6855
   Norquist BM, 2016, JAMA ONCOL, V2, P482, DOI 10.1001/jamaoncol.2015.5495
   Obermayr E, 2017, ONCOTARGET, V8, P106415, DOI 10.18632/oncotarget.22468
   PAGET S, 1989, CANCER METAST REV, V8, P98
   Pecorelli S, 2009, INT J GYNECOL OBSTET, V105, P107, DOI 10.1016/j.ijgo.2009.02.009
   Perren TJ, 2011, NEW ENGL J MED, V365, P2484, DOI 10.1056/NEJMoa1103799
   Pfisterer J, 2006, J CLIN ONCOL, V24, P4699, DOI 10.1200/JCO.2006.06.0913
   Phallen J, 2017, SCI TRANSL MED, V9, DOI 10.1126/scitranslmed.aan2415
   Pignata S, 2014, LANCET ONCOL, V15, P396, DOI 10.1016/S1470-2045(14)70049-X
   POSTE G, 1980, NATURE, V283, P139, DOI 10.1038/283139a0
   Pujade-Lauraine E, 2017, LANCET ONCOL, V18, P1274, DOI 10.1016/S1470-2045(17)30469-2
   Pujade-Lauraine E, 2014, J CLIN ONCOL, V32, P1302, DOI 10.1200/JCO.2013.51.4489
   Pujade-Lauraine E, 2010, J CLIN ONCOL, V28, P3323, DOI 10.1200/JCO.2009.25.7519
   Quinn M, 2006, INT J GYNECOL OBSTET, V95, pS43, DOI 10.1016/S0020-7292(06)60030-1
   Renehan AG, 2008, LANCET, V371, P569, DOI 10.1016/S0140-6736(08)60269-X
   Rose PG, 2003, GYNECOL ONCOL, V88, P17, DOI 10.1006/gyno.2002.6850
   Rossi EC, 2017, LANCET ONCOL, V18, P384, DOI 10.1016/S1470-2045(17)30068-2
   Sala E, 2013, RADIOLOGY, V266, P717, DOI 10.1148/radiol.12120315
   Seidman AD, 2008, J CLIN ONCOL, V26, P1642, DOI 10.1200/JCO.2007.11.6699
   Siegel RL, 2017, CA-CANCER J CLIN, V67, P7, DOI 10.3322/caac.21387
   Smith-Bindman R, 1998, JAMA-J AM MED ASSOC, V280, P1510, DOI 10.1001/jama.280.17.1510
   Sparano JA, 2008, NEW ENGL J MED, V358, P1663, DOI 10.1056/NEJMoa0707056
   Stewart LM, 2013, GYNECOL ONCOL, V128, P260, DOI 10.1016/j.ygyno.2012.10.023
   Stuart GCE, 2011, INT J GYNECOL CANCER, V21, P750, DOI 10.1097/IGC.0b013e31821b2568
   Swisher EM, 2017, LANCET ONCOL, V18, P75, DOI [10.1016/s1470-2045(16)30559-9, 10.1016/S1470-2045(16)30559-9]
   Tempany CMC, 2000, RADIOLOGY, V215, P761, DOI 10.1148/radiology.215.3.r00jn25761
   Tewari D, 2004, INVEST NEW DRUG, V22, P475, DOI 10.1023/B:DRUG.0000036690.14585.a3
   Tewari D, 2015, J CLIN ONCOL, V33, P1460, DOI 10.1200/JCO.2014.55.9898
   Tewari KS, 2014, NEW ENGL J MED, V370, P734, DOI 10.1056/NEJMoa1309748
   Torre LA, 2016, CANCER EPIDEM BIOMAR, V25, P16, DOI 10.1158/1055-9965.EPI-15-0578
   van Driel WJ, 2018, NEW ENGL J MED, V378, P230, DOI 10.1056/NEJMoa1708618
   Vergote I, 2010, NEW ENGL J MED, V363, P943, DOI 10.1056/NEJMoa0908806
   Voronov E, 2003, P NATL ACAD SCI USA, V100, P2645, DOI 10.1073/pnas.0437939100
   Wagner U, 2012, BRIT J CANCER, V107, P588, DOI 10.1038/bjc.2012.307
   Walker JLBM., 2016, P SOC GYNECOLOGIC ON
   Wartko P, 2013, CANCER EPIDEMIOL, V37, P374, DOI 10.1016/j.canep.2013.03.008
   Yazbek J, 2008, LANCET ONCOL, V9, P124, DOI 10.1016/S1470-2045(08)70005-6
   Yeung TL, 2015, AM J PHYSIOL-CELL PH, V309, pC444, DOI 10.1152/ajpcell.00188.2015
   Zitvogel L, 2012, ONCOIMMUNOLOGY, V1, P1223, DOI 10.4161/onci.21335
NR 95
TC 5
Z9 5
U1 0
U2 4
PU SPRINGER
PI DORDRECHT
PA VAN GODEWIJCKSTRAAT 30, 3311 GZ DORDRECHT, NETHERLANDS
SN 0262-0898
EI 1573-7276
J9 CLIN EXP METASTAS
JI Clin. Exp. Metastasis
PD AUG
PY 2018
VL 35
IS 5-6
SI SI
BP 521
EP 533
DI 10.1007/s10585-018-9889-7
PG 13
WC Oncology
SC Oncology
GA HB8IJ
UT WOS:000451331300018
PM 29931499
DA 2021-05-03
ER

PT J
AU Augello, C
   Colombo, F
   Terrasi, A
   Trombetta, E
   Maggioni, M
   Porretti, L
   Rossi, G
   Guerneri, S
   Silipigni, R
   Bosari, S
   Vaira, V
AF Augello, Claudia
   Colombo, Federico
   Terrasi, Andrea
   Trombetta, Elena
   Maggioni, Marco
   Porretti, Laura
   Rossi, Giorgio
   Guerneri, Silvana
   Silipigni, Rosamaria
   Bosari, Silvano
   Vaira, Valentina
TI Expression of C19MC miRNAs in HCC associates with stem-cell features and
   the cancer-testis genes signature
SO DIGESTIVE AND LIVER DISEASE
LA English
DT Article
DE C19MC miRNAs; CT antigens; HCC; Side Population
ID HUMAN HEPATOCELLULAR-CARCINOMA; SIDE POPULATION; LIVER-CANCER; CLUSTER
   C19MC; OVARIAN-CANCER; MICRORNAS; TUMOR; HETEROGENEITY; ANTIGENS; PTEN
AB Background: Intratumor heterogeneity of hepatocellular carcinoma (HCC) and, among HCC cell subsets, the cancer stem cell population (hCSC), is responsible for therapeutic resistance and disease relapse.
   Aims: To characterize hCSC-enriched HCCs at the molecular level.
   Methods: Side population (SP) was used to identify the hCSCs in multiple tumor sampling from different patients and primary HCCs cultures. FACS was used to immunoprofile cultures. miRNAs were profiled in samples and correlated to SP. The Cancer Genome Atlas (TCGA) HCC dataset was analyzed to search for signatures associated with C19MC miRNAs expression. Results were confirmed by immunohistochemistry.
   Results: The miRNA cluster on chromosome 19 (C19MC) was enriched in SP and in HCCs with a high SP fraction. At the molecular level, an elevated C19MC was correlated with expression of precursor transcripts. In TCGA-HCC series, high C19MC expression identified a subset of patients with poorer prognosis, advanced disease and overexpression of the cancer-testis (CT) antigens. These data were confirmed in an independent cohort of HCCs and at the protein level.
   Conclusion: C19MC miRNAs and CT antigens overexpression represents a novel oncogenic pathway in a subset of hCSC-enriched HCCs with dismal prognosis. CT antigens are promising immunotherapy targets. Therefore, these molecular signatures could identify HCCs who could benefit from immunotherapy. (c) 2018 Editrice Gastroenterologica Italiana S.r.l. Published by Elsevier Ltd. All rights reserved.
C1 [Augello, Claudia; Terrasi, Andrea; Rossi, Giorgio; Bosari, Silvano; Vaira, Valentina] Univ Milan, Dept Pathophysiol & Transplantat, Milan, Italy.
   [Augello, Claudia; Terrasi, Andrea; Maggioni, Marco; Bosari, Silvano; Vaira, Valentina] Fdn IRCCS Ca Granda Osped Maggiore Policlin, Div Pathol, Via F Sforza 35, I-20122 Milan, Italy.
   [Colombo, Federico; Trombetta, Elena; Porretti, Laura] Fdn IRCCS Ca Granda Osped Maggiore Policlin, Flow Cytometry & Expt Hepatol Serv, Clin Chem & Microbiol Lab, Milan, Italy.
   [Rossi, Giorgio] Fdn IRCCS Ca Granda Osped Maggiore Policlin, Gen Surg & Liver Transplantat, Milan, Italy.
   [Guerneri, Silvana; Silipigni, Rosamaria] Fdn IRCCS Ca Granda Osped Maggiore Policlin, Med Genet Lab, Milan, Italy.
RP Bosari, S; Vaira, V (corresponding author), Fdn IRCCS Ca Granda Osped Maggiore Policlin, Div Pathol, Via F Sforza 35, I-20122 Milan, Italy.
EM silvano.bosari@unimi.it; valentina.vaira@unimi.it
RI Trombetta, Elena/O-1408-2019; Terrasi, Andrea/J-1102-2018; Vaira,
   Valentina/K-6499-2016; Maggioni, Martina Anna A/M-2931-2016; Trombetta,
   Elena/J-5577-2015; Colombo, Federico Simone/J-5586-2015; Bosari,
   Silvano/K-7744-2016
OI Trombetta, Elena/0000-0002-1933-6415; Terrasi,
   Andrea/0000-0003-4955-3346; Vaira, Valentina/0000-0003-4416-6216;
   Maggioni, Martina Anna A/0000-0002-6319-8566; Trombetta,
   Elena/0000-0002-1933-6415; Colombo, Federico Simone/0000-0003-4480-3481;
   Bosari, Silvano/0000-0002-9744-6951
FU Fondazione IRCCS Ca' Granda Project Competition program; Associazione
   per la Prevenzione e Cura dell'Epatite Virale "Beatrice
   Vitiello"(COPEV); Associazione Italiana Studio Fegato (AISF); 5 x 1000
   program;  [GR-2011-02351626]
FX This study was supported by the Fondazione IRCCS Ca' Granda Project
   Competition program 2012 (to SB); by the Italian Minister of Health
   grant GR-2011-02351626 (to VV) and 5 x 1000 program 2013 (to SB), by
   Associazione per la Prevenzione e Cura dell'Epatite Virale "Beatrice
   Vitiello" (COPEV, to LP) and by the Associazione Italiana Studio Fegato
   (AISF, to ET). The funding sources had no involvement in study design,
   in data collection and interpretation or in manuscript writing.
CR Augello C, 2012, LIVER INT, V32, P772, DOI 10.1111/j.1478-3231.2012.02795.x
   Augello C, 2009, BMC CANCER, V9, DOI 10.1186/1471-2407-9-125
   Bimonte S, 2016, STEM CELLS INT, V2016, DOI 10.1155/2016/1065230
   Boesch M, 2014, ONCOTARGET, V5, P7027, DOI 10.18632/oncotarget.2053
   Borel F, 2012, J HEPATOL, V56, P1371, DOI 10.1016/j.jhep.2011.11.026
   Bruix J, 2016, GASTROENTEROLOGY, V150, P835, DOI 10.1053/j.gastro.2015.12.041
   Chiba T, 2008, CANCER RES, V68, P7742, DOI 10.1158/0008-5472.CAN-07-5882
   Chiba T, 2006, HEPATOLOGY, V44, P240, DOI 10.1002/hep.21227
   Choi YP, 2011, CANCER LETT, V307, P62, DOI 10.1016/j.canlet.2011.03.018
   Colombo F, 2011, PLOS ONE, V6, DOI 10.1371/journal.pone.0021369
   Deng Q, 2014, HEPATOLOGY, V59, P518, DOI 10.1002/hep.26665
   Ding M, 2015, J TRANSL MED, V13, DOI 10.1186/s12967-015-0609-7
   Donker RB, 2012, MOL HUM REPROD, V18, P417, DOI 10.1093/molehr/gas013
   Flor I, 2016, CANCER GENOM PROTEOM, V13, P281
   Flor I, 2012, J PATHOL, V227, P270, DOI 10.1002/path.4014
   Forbes SJ, 2006, HEPATOLOGY, V44, P23, DOI 10.1002/hep.21275
   Fornari F, 2012, J PATHOL, V227, P275, DOI 10.1002/path.3995
   Forno I, 2015, PLOS ONE, V10, DOI 10.1371/journal.pone.0130060
   Friemel J, 2015, CLIN CANCER RES, V21, P1951, DOI 10.1158/1078-0432.CCR-14-0122
   Grizzi F, 2007, J TRANSL MED, V5, DOI 10.1186/1479-5876-5-3
   Haraguchi N, 2006, STEM CELLS, V24, P506, DOI 10.1634/stemcells.2005-0282
   Ji JF, 2012, SEMIN ONCOL, V39, P461, DOI 10.1053/j.seminoncol.2012.05.011
   Jung CJ, 2012, MOL CANCER RES, V10, P979, DOI 10.1158/1541-7786.MCR-11-0421
   Kleinman CL, 2014, NAT GENET, V46, P39, DOI 10.1038/ng.2849
   Li MH, 2009, CANCER CELL, V16, P533, DOI 10.1016/j.ccr.2009.10.025
   Li R, 2010, J EXP CLIN CANC RES, V29, DOI 10.1186/1756-9966-29-169
   Ma S, 2007, GASTROENTEROLOGY, V132, P2542, DOI 10.1053/j.gastro.2007.04.025
   Nakagawa H, 2013, CANCER LETT, V340, P234, DOI 10.1016/j.canlet.2012.10.035
   Noguer-Dance M, 2010, HUM MOL GENET, V19, P3566, DOI 10.1093/hmg/ddq272
   Nguyen PNN, 2017, STEM CELL RES THER, V8, DOI 10.1186/s13287-017-0666-3
   Nguyen PNN, 2017, J BIOMED SCI, V24, DOI 10.1186/s12929-017-0326-z
   Raggi C, 2014, HEPATOLOGY, V59, P2251, DOI 10.1002/hep.27026
   Scanlan Matthew J, 2004, Cancer Immun, V4, P1
   Simpson AJG, 2005, NAT REV CANCER, V5, P615, DOI 10.1038/nrc1669
   Stevenson BJ, 2007, BMC GENOMICS, V8, DOI 10.1186/1471-2164-8-129
   Suh MR, 2004, DEV BIOL, V270, P488, DOI 10.1016/j.ydbio.2004.02.019
   Suri A, 2006, EXPERT OPIN BIOL TH, V6, P379, DOI 10.1517/14712598.6.4.379
   Toffanin S, 2011, GASTROENTEROLOGY, V140, P1618, DOI 10.1053/j.gastro.2011.02.009
   Vaira V, 2015, LIVER INT, V35, P1077, DOI 10.1111/liv.12636
   Vaira V, 2013, CANCER RES, V73, P2695, DOI 10.1158/0008-5472.CAN-12-4232
   Vaira V, 2012, J MOL ENDOCRINOL, V49, P115, DOI 10.1530/JME-11-0189
   Wang T, 2013, RNA BIOL, V10, P1255, DOI 10.4161/rna.25828
   Xia HP, 2012, PLOS ONE, V7, DOI 10.1371/journal.pone.0044206
   Yamashita T, 2013, HEPATOLOGY, V57, P1484, DOI 10.1002/hep.26168
   Yin B, 2014, INT J CLIN EXP PATHO, V7, P2934
NR 45
TC 11
Z9 11
U1 0
U2 1
PU ELSEVIER SCIENCE INC
PI NEW YORK
PA 360 PARK AVE SOUTH, NEW YORK, NY 10010-1710 USA
SN 1590-8658
EI 1878-3562
J9 DIGEST LIVER DIS
JI Dig. Liver Dis.
PD JUN
PY 2018
VL 50
IS 6
BP 583
EP 593
DI 10.1016/j.dld.2018.03.026
PG 11
WC Gastroenterology & Hepatology
SC Gastroenterology & Hepatology
GA GG1RL
UT WOS:000432464300011
PM 29673952
DA 2021-05-03
ER

PT J
AU Jecs, E
   Miller, EJ
   Wilson, RJ
   Nguyen, HH
   Tahirovic, YA
   Katzman, BM
   Truax, VM
   Kim, MB
   Kuo, KM
   Wang, T
   Sum, CS
   Cvijic, ME
   Schroeder, GM
   Wilson, LJ
   Liotta, DC
AF Jecs, Edgars
   Miller, Eric J.
   Wilson, Robert J.
   Nguyen, Huy H.
   Tahirovic, Yesim A.
   Katzman, Brook M.
   Truax, Valarie M.
   Kim, Michelle B.
   Kuo, Katie M.
   Wang, Tao
   Sum, Chi S.
   Cvijic, Mary E.
   Schroeder, Gretchen M.
   Wilson, Lawrence J.
   Liotta, Dennis C.
TI Synthesis of Novel Tetrahydroisoquinoline CXCR4 Antagonists with
   Rigidified Side-Chains
SO ACS MEDICINAL CHEMISTRY LETTERS
LA English
DT Article
DE CXCR4; TIQ15; anticancer drugs; antagonist
ID BONE-MARROW MICROENVIRONMENT; OVARIAN-CANCER; POOR SURVIVAL; CHEMOKINE;
   INHIBITION; AMD3100; CELLS; IMMUNOTHERAPY; CXCL12/CXCR4; EXPRESSION
AB A structure activity relationship study of potent TIQ15-derived CXCR4 antagonists is reported. In this investigation, the TIQ15 side-chain was constrained to improve its drug properties. The cyclohexylamino congener 15a was found to be a potent CXCR4 inhibitor (IC50 = 33 nM in CXCL12-mediated Ca2+ flux) with enhanced stability in liver microsomes and reduced inhibition of CYP450 (2D6). The improved CXCR4 antagonist 15a has potential therapeutic application as a single agent or combinatory anticancer therapy.
C1 [Jecs, Edgars; Miller, Eric J.; Wilson, Robert J.; Nguyen, Huy H.; Tahirovic, Yesim A.; Katzman, Brook M.; Truax, Valarie M.; Kim, Michelle B.; Kuo, Katie M.; Wilson, Lawrence J.; Liotta, Dennis C.] Emory Univ, Dept Chem, 1515 Dickey Dr NE, Atlanta, GA 30322 USA.
   [Wang, Tao; Sum, Chi S.; Cvijic, Mary E.; Schroeder, Gretchen M.] Bristol Myers Squibb Res & Dev, Princeton, NJ 08543 USA.
RP Wilson, LJ; Liotta, DC (corresponding author), Emory Univ, Dept Chem, 1515 Dickey Dr NE, Atlanta, GA 30322 USA.
EM ljwilso@emory.edu; dliotta@emory.edu
OI Wilson, Robert/0000-0002-8344-5325; Miller, Eric J/0000-0003-3659-0105;
   Jecs, Edgars/0000-0002-2428-3899
FU Bristol-Myers Squibb Research & Development center
FX This study was financed by Bristol-Myers Squibb Research & Development
   center.
CR Azab AK, 2009, BLOOD, V113, P4341, DOI 10.1182/blood-2008-10-186668
   Balkwill F, 2004, NAT REV CANCER, V4, P540, DOI 10.1038/nrc1388
   Chen YC, 2015, HEPATOLOGY, V61, P1591, DOI 10.1002/hep.27665
   Cho KS, 2013, ONCOL LETT, V6, P933, DOI 10.3892/ol.2013.1515
   Cojoc Monica, 2013, Onco Targets Ther, V6, P1347, DOI 10.2147/OTT.S36109
   De Clercq E, 2010, PHARMACOL THERAPEUT, V128, P509, DOI 10.1016/j.pharmthera.2010.08.009
   de Groot MJ, 2009, DRUG DISCOV TODAY, V14, P964, DOI 10.1016/j.drudis.2009.07.005
   Feig C, 2013, P NATL ACAD SCI USA, V110, P20212, DOI 10.1073/pnas.1320318110
   Ganju RK, 1998, J BIOL CHEM, V273, P23169, DOI 10.1074/jbc.273.36.23169
   Guo F, 2016, ONCOGENE, V35, P816, DOI 10.1038/onc.2015.139
   Kerns EH, 2003, DRUG DISCOV TODAY, V8, P316, DOI 10.1016/S1359-6446(03)02649-7
   Lefort S, 2017, ONCOGENE, V36, P1211, DOI 10.1038/onc.2016.284
   Marechal R, 2009, BRIT J CANCER, V100, P1444, DOI 10.1038/sj.bjc.6605020
   Oda Y, 2009, INT J CANCER, V124, P1852, DOI 10.1002/ijc.24128
   Popple A, 2012, BRIT J CANCER, V106, P1306, DOI 10.1038/bjc.2012.49
   Ray P, 2011, NEOPLASIA, V13, P1152, DOI 10.1593/neo.111076
   Redjal N, 2006, CLIN CANCER RES, V12, P6765, DOI 10.1158/1078-0432.CCR-06-1372
   Righi E, 2011, CANCER RES, V71, P5522, DOI 10.1158/0008-5472.CAN-10-3143
   Sarchio SNE, 2014, J INVEST DERMATOL, V134, P1091, DOI 10.1038/jid.2013.424
   Skerlj R, 2011, BIOORG MED CHEM LETT, V21, P262, DOI 10.1016/j.bmcl.2010.11.023
   Sun HM, 2011, J CHEM INF MODEL, V51, P2474, DOI 10.1021/ci200311w
   Teicher BA, 2010, CLIN CANCER RES, V16, P2927, DOI 10.1158/1078-0432.CCR-09-2329
   Truax VM, 2013, ACS MED CHEM LETT, V4, P1025, DOI 10.1021/ml400183q
   Uchida D, 2011, EUR J CANCER, V47, P452, DOI 10.1016/j.ejca.2010.09.028
   Weisberg E, 2012, LEUKEMIA, V26, P985, DOI 10.1038/leu.2011.360
   Weitzenfeld P, 2014, CANCER LETT, V352, P36, DOI 10.1016/j.canlet.2013.10.006
NR 26
TC 8
Z9 8
U1 2
U2 6
PU AMER CHEMICAL SOC
PI WASHINGTON
PA 1155 16TH ST, NW, WASHINGTON, DC 20036 USA
SN 1948-5875
J9 ACS MED CHEM LETT
JI ACS Med. Chem. Lett.
PD FEB
PY 2018
VL 9
IS 2
BP 89
EP 93
DI 10.1021/acsmedchemlett.7b00406
PG 5
WC Chemistry, Medicinal
SC Pharmacology & Pharmacy
GA FW0AY
UT WOS:000424954600006
PM 29456793
OA Green Published
DA 2021-05-03
ER

PT J
AU Yossef, R
   Tran, E
   Deniger, DC
   Gros, A
   Pasetto, A
   Parkhurst, MR
   Gartner, JJ
   Prickett, TD
   Cafri, G
   Robbins, PF
   Rosenberg, SA
AF Yossef, Rami
   Tran, Eric
   Deniger, Drew C.
   Gros, Alena
   Pasetto, Anna
   Parkhurst, Maria R.
   Gartner, Jared J.
   Prickett, Todd D.
   Cafri, Gal
   Robbins, Paul F.
   Rosenberg, Steven A.
TI Enhanced detection of neoantigen-reactive T cells targeting unique and
   shared oncogenes for personalized cancer immunotherapy
SO JCI INSIGHT
LA English
DT Article
ID TUMOR-INFILTRATING LYMPHOCYTES; METASTATIC MELANOMA; EPITHELIAL CANCER;
   SOMATIC MUTATIONS; ANTIGENS; RECEPTORS; KRAS; IDENTIFICATION;
   EXPRESSION; LANDSCAPE
AB Adoptive cell transfer (ACT) of tumor-infiltrating lymphocytes (TILs) targeting neoantigens can mediate tumor regression in selected patients with metastatic epithelial cancer. However, effectively identifying and harnessing neoantigen-reactive T cells for patient treatment remains a challenge and it is unknown whether current methods to detect neoantigen-reactive T cells are missing potentially clinically relevant neoantigen reactivities. We thus investigated whether the detection of neoantigen-reactive TILs could be enhanced by enriching T cells that express PD-1 and/or T cell activation markers followed by microwell culturing to avoid overgrowth of nonreactive T cells. In 6 patients with metastatic epithelial cancer, this method led to the detection of CD4(+) and CD8(+) T cells targeting 18 and 1 neoantigens, respectively, compared with 6 and 2 neoantigens recognized by CD4(+) and CD8(+) T cells, respectively, when using our standard TIL fragment screening approach. In 2 patients, no recognition of mutated peptides was observed using our conventional screen, while our high-throughput approach led to the identification of 5 neoantigen-reactive T cell receptors (TCRs) against 5 different mutations from one patient and a highly potent MHC class II-restricted KRAS(G12V)-reactive TCR from a second patient. In addition, in a metastatic tumor sample from a patient with serous ovarian cancer, we isolated 3 MHC class II-restricted TCRs targeting the TP53G245S hot-spot mutation. In conclusion, this approach provides a highly sensitive platform to isolate clinically relevant neoantigen-reactive T cells or their TCRs for cancer treatment.
C1 [Yossef, Rami; Tran, Eric; Deniger, Drew C.; Gros, Alena; Pasetto, Anna; Parkhurst, Maria R.; Gartner, Jared J.; Prickett, Todd D.; Cafri, Gal; Robbins, Paul F.; Rosenberg, Steven A.] NCI, Surg Branch, NIH, Bldg 10, Bethesda, MD 20892 USA.
   [Tran, Eric] Earle A Chiles Res Inst, Portland, OR USA.
   [Tran, Eric] Providence Portland Med Ctr, Portland, OR USA.
   [Gros, Alena] Vail dHebron Univ Hosp, Vall dHebron Inst Oncol VHIO, Med Oncol Dept, Barcelona, Spain.
RP Rosenberg, SA (corresponding author), NCI, 10 Ctr Dr MSC 1201,CRC Room 3-3940, Bethesda, MD 20892 USA.
EM sar@nih.gov
RI Yossef, Rami/K-5740-2019; Gros, Alena/AAH-2007-2019; Pasetto,
   Anna/AAD-6141-2019; Yoseph, Rami/L-6823-2019; Miquel, Josep
   Maria/AAG-3508-2019
OI Gros, Alena/0000-0002-1207-1880; Pasetto, Anna/0000-0002-5254-2173;
   Balmana, Judith/0000-0002-0762-6415
FU Center for Cancer Research intramural research program of the National
   Cancer Institute; NATIONAL CANCER INSTITUTEUnited States Department of
   Health & Human ServicesNational Institutes of Health (NIH) - USANIH
   National Cancer Institute (NCI) [ZIABC010984] Funding Source: NIH
   RePORTER
FX We thank Q. Wang and K. Hanada for providing KRAS-mutated cell lines, A.
   Mixon and S. Farid for flow cytometry support, and other members of the
   Surgery Branch for helpful discussions and technical support. This
   research was supported by the Center for Cancer Research intramural
   research program of the National Cancer Institute.
CR Bouaoun L, 2016, HUM MUTAT, V37, P865, DOI 10.1002/humu.23035
   Cohen CJ, 2015, J CLIN INVEST, V125, P3981, DOI 10.1172/JCI82416
   Croft M, 2009, NAT REV IMMUNOL, V9, P271, DOI 10.1038/nri2526
   Deniger DC, 2018, CLIN CANCER RES, V24, P5562, DOI 10.1158/1078-0432.CCR-18-0573
   Freed-Pastor WA, 2012, GENE DEV, V26, P1268, DOI 10.1101/gad.190678.112
   Goff SL, 2017, CANC RES S, V77
   Goff SL, 2016, J CLIN ONCOL, V34, P2389, DOI 10.1200/JCO.2016.66.7220
   Gonzalez-Galarza FF, 2015, NUCLEIC ACIDS RES, V43, pD784, DOI 10.1093/nar/gku1166
   Gros A, 2016, NAT MED, V22, P433, DOI 10.1038/nm.4051
   Gros A, 2014, J CLIN INVEST, V124, P2246, DOI [10.1172/JCI73639, 10.1172/JC173639]
   Inozume T, 2010, J IMMUNOTHER, V33, P956, DOI 10.1097/CJI.0b013e3181fad2b0
   Jiang Y, 2015, CELL DEATH DIS, V6, DOI 10.1038/cddis.2015.162
   Jinesh GG, 2018, ONCOGENE, V37, P839, DOI 10.1038/onc.2017.377
   Jones S, 2010, SCIENCE, V330, P228, DOI 10.1126/science.1196333
   Kandoth C, 2013, NATURE, V502, P333, DOI 10.1038/nature12634
   Kansy BA, 2017, CANCER RES, V77, P6353, DOI 10.1158/0008-5472.CAN-16-3167
   Klebanoff CA, 2006, IMMUNOL REV, V211, P214, DOI 10.1111/j.0105-2896.2006.00391.x
   Larbi A, 2014, CYTOM PART A, V85A, P25, DOI 10.1002/cyto.a.22351
   Lee HW, 2002, J IMMUNOL, V169, P4882, DOI 10.4049/jimmunol.169.9.4882
   Lennerz Jochen K, 2015, Oncologist, V20, pe8, DOI 10.1634/theoncologist.2014-0408
   Linnemann C, 2015, NAT MED, V21, P81, DOI 10.1038/nm.3773
   Lu YC, 2018, MOL THER, V26, P379, DOI 10.1016/j.ymthe.2017.10.018
   Martin SD, 2018, ONCOIMMUNOLOGY, V7, DOI 10.1080/2162402X.2017.1371895
   McCormick F, 2015, CLIN CANCER RES, V21, P1797, DOI 10.1158/1078-0432.CCR-14-2662
   McGranahan N, 2017, CELL, V168, P613, DOI 10.1016/j.cell.2017.01.018
   McGranahan N, 2016, SCIENCE, V351, P1463, DOI 10.1126/science.aaf1490
   Murphy K., 2016, JANEWAYS IMMUNOBIOLO, V9th
   Parkhurst M, 2017, CLIN CANCER RES, V23, P2491, DOI 10.1158/1078-0432.CCR-16-2680
   Pasetto A, 2016, CANCER IMMUNOL RES, V4, P734, DOI 10.1158/2326-6066.CIR-16-0001
   Prickett TD, 2016, CANCER IMMUNOL RES, V4, P669, DOI 10.1158/2326-6066.CIR-15-0215
   Robbins PF, 2013, NAT MED, V19, P747, DOI 10.1038/nm.3161
   Seliktar-Ofir S, 2017, FRONT IMMUNOL, V8, DOI 10.3389/fimmu.2017.01211
   Siegel CT, 2000, J EXP MED, V191, P1945, DOI 10.1084/jem.191.11.1945
   Stevanovic S, 2017, SCIENCE, V356, P200, DOI 10.1126/science.aak9510
   Tran E, 2017, NAT IMMUNOL, V18, P255, DOI 10.1038/ni.3682
   Tran E, 2016, NEW ENGL J MED, V375, P2255, DOI 10.1056/NEJMoa1609279
   Tran E, 2015, SCIENCE, V350, P1387, DOI 10.1126/science.aad1253
   Tran E, 2014, ONCOTARGET, V5, P4579, DOI 10.18632/oncotarget.2234
   Tran E, 2014, SCIENCE, V344, P641, DOI 10.1126/science.1251102
   Vogelstein B, 2013, SCIENCE, V339, P1546, DOI 10.1126/science.1235122
   Wang QJ, 2016, CANCER IMMUNOL RES, V4, P204, DOI 10.1158/2326-6066.CIR-15-0188
   Ye QR, 2014, CLIN CANCER RES, V20, P44, DOI 10.1158/1078-0432.CCR-13-0945
   Zanetti M, 2015, J IMMUNOL, V194, P2049, DOI 10.4049/jimmunol.1402669
NR 43
TC 63
Z9 64
U1 1
U2 15
PU AMER SOC CLINICAL INVESTIGATION INC
PI ANN ARBOR
PA 2015 MANCHESTER RD, ANN ARBOR, MI 48104 USA
SN 2379-3708
J9 JCI INSIGHT
JI JCI Insight
PD OCT 4
PY 2018
VL 3
IS 19
AR e122467
DI 10.1172/jci.insight.122467
PG 16
WC Medicine, Research & Experimental
SC Research & Experimental Medicine
GA GV8DL
UT WOS:000446366400017
PM 30282837
OA Bronze, Green Published
DA 2021-05-03
ER

PT J
AU Zhou, W
   Sun, W
   Yung, MMH
   Dai, S
   Cai, YH
   Chen, CW
   Meng, YX
   Lee, JB
   Braisted, JC
   Xu, YH
   Southall, NT
   Shinn, P
   Huang, XF
   Song, ZF
   Chen, XL
   Kai, Y
   Cai, X
   Li, ZZ
   Hao, Q
   Cheung, ANY
   Ngan, HYS
   Liu, SS
   Barak, S
   Hao, J
   Dai, ZJ
   Tzatsos, A
   Peng, WQ
   Pei, HD
   Han, ZY
   Chan, DW
   Zheng, W
   Zhu, WG
AF Zhou, Wei
   Sun, Wei
   Yung, Mingo M. H.
   Dai, Sheng
   Cai, Yihua
   Chen, Chi-Wei
   Meng, Yunxiao
   Lee, Jennifer B.
   Braisted, John C.
   Xu, Yinghua
   Southall, Noel T.
   Shinn, Paul
   Huang, Xuefeng
   Song, Zhangfa
   Chen, Xiulei
   Kai, Yan
   Cai, Xin
   Li, Zongzhu
   Hao, Qiang
   Cheung, Annie N. Y.
   Ngan, Hextan Y. S.
   Liu, Stephanie S.
   Barak, Stephanie
   Hao, Jing
   Dai, Zhijun
   Tzatsos, Alexandros
   Peng, Weiqun
   Pei, Huadong
   Han, Zhiyong
   Chan, David W.
   Zheng, Wei
   Zhu, Wenge
TI Autocrine activation of JAK2 by IL-11 promotes platinum drug resistance
SO ONCOGENE
LA English
DT Article
ID OVARIAN-CANCER; MYELOPROLIFERATIVE NEOPLASMS; POLYCYTHEMIA-VERA;
   MOLECULAR-MECHANISMS; DNA-DAMAGE; STAGE-III; CISPLATIN; MUTATIONS;
   PACLITAXEL; INHIBITORS
AB Antineoplastic platinum agents are used in first-line treatment of ovarian cancer, but treatment failure frequently results from platinum drug resistance. Emerging observations suggest a role of reactive oxygen species (ROS) in the resistance of cancer drugs including platinum drugs. However, the molecular link between ROS and cellular survival pathway is poorly understood. Using quantitative high-throughput combinational screen (qHTCS) and genomic sequencing, we show that in platinum-resistant ovarian cancer elevated ROS levels sustain high level of IL-11 by stimulating FRA1-mediated IL-11 expression and increased IL-11 causes resistance to platinum drugs by constitutively activating JAK2-STAT5 via an autocrine mechanism. Inhibition of JAK2 by LY2784544 or IL-11 by anti-IL-11 antibody overcomes the platinum resistance in vitro or in vivo. Significantly, clinic studies also confirm the activated IL-11-JAK2 pathway in platinum-resistant ovarian cancer patients, which highly correlates with poor prognosis. These findings not only identify a novel ROS-IL-11-JAK2-mediated platinum resistance mechanism but also provide a new strategy for using LY2784544- or IL-11-mediated immunotherapy to treat platinum-resistant ovarian cancer.
C1 [Zhou, Wei; Cai, Yihua; Chen, Chi-Wei; Meng, Yunxiao; Lee, Jennifer B.; Cai, Xin; Li, Zongzhu; Hao, Qiang; Hao, Jing; Pei, Huadong; Han, Zhiyong; Zhu, Wenge] George Washington Univ, Sch Med & Hlth Sci, Dept Biochem & Mol Med, Washington, DC 20037 USA.
   [Zhou, Wei; Dai, Sheng; Huang, Xuefeng; Song, Zhangfa] Zhejiang Univ, Sir Run Run Shaw Hosp, Sch Med, Dept Colorectal Surg, Hangzhou 310016, Zhejiang, Peoples R China.
   [Zhou, Wei; Cai, Yihua; Chen, Chi-Wei; Meng, Yunxiao; Lee, Jennifer B.; Kai, Yan; Cai, Xin; Li, Zongzhu; Hao, Qiang; Tzatsos, Alexandros; Pei, Huadong; Zhu, Wenge] George Washington Univ, GW Canc Ctr, Washington, DC 20052 USA.
   [Sun, Wei; Dai, Sheng; Braisted, John C.; Southall, Noel T.; Shinn, Paul; Zheng, Wei] Natl Ctr Adv Translat Sci, Natl Inst Hlth, Bethesda, MD 20892 USA.
   [Yung, Mingo M. H.; Chan, David W.] Univ Hong Kong, LKS Fac Med, Dept Obstet & Gynecol, Hong Kong, Hong Kong, Peoples R China.
   [Xu, Yinghua] Zhejiang Univ, Sir Run Run Shaw Hosp, Sch Med, Dept Med Oncol, Hangzhou 310016, Zhejiang, Peoples R China.
   [Chen, Xiulei] Zhejiang Univ, Sir Run Run Shaw Hosp, Sch Med, Dept Clin Lab, Hangzhou 310016, Zhejiang, Peoples R China.
   [Kai, Yan; Peng, Weiqun] George Washington Univ, Columbian Coll Arts & Sci, Dept Phys, Washington, DC 20052 USA.
   [Cheung, Annie N. Y.; Ngan, Hextan Y. S.; Liu, Stephanie S.] Univ Hong Kong, LKS Fac Med, Dept Pathol, Hong Kong, Hong Kong, Peoples R China.
   [Barak, Stephanie] George Washington Univ, Sch Med & Hlth Sci, Dept Pathol, Washington, DC 20037 USA.
   [Dai, Zhijun] Xi An Jiao Tong Univ, Affiliated Hosp 2, Dept Oncol, Xian 710004, Shaanxi, Peoples R China.
   [Tzatsos, Alexandros] George Washington Univ, Sch Med & Hlth Sci, Dept Anat & Regenerat Biol, Washington, DC 20037 USA.
RP Zhu, WG (corresponding author), George Washington Univ, Sch Med & Hlth Sci, Dept Biochem & Mol Med, Washington, DC 20037 USA.; Zhu, WG (corresponding author), George Washington Univ, GW Canc Ctr, Washington, DC 20052 USA.; Zheng, W (corresponding author), Natl Ctr Adv Translat Sci, Natl Inst Hlth, Bethesda, MD 20892 USA.; Chan, DW (corresponding author), Univ Hong Kong, LKS Fac Med, Dept Obstet & Gynecol, Hong Kong, Hong Kong, Peoples R China.
EM dwchan@hku.hk; wzheng@mail.nih.gov; wz6812@gwu.edu
RI Kai, Yan/ABH-8469-2020; /AAI-2516-2019; Dai, Zhi-Jun/O-6826-2014;
   Southall, Noel/H-8991-2012; Cheung, Annie Nga Yin/C-4231-2009; Chan,
   David/O-9896-2018
OI Kai, Yan/0000-0003-3262-4160; Dai, Zhi-Jun/0000-0001-5209-8626;
   Southall, Noel/0000-0003-4500-880X; Cheung, Annie Nga
   Yin/0000-0002-1584-7568; Chan, David/0000-0002-6951-3467; Ngan, Hextan Y
   S/0000-0003-3945-159X; Peng, Weiqun/0000-0001-5521-9091; YUNG, Mingo
   Ming Ho/0000-0003-0903-1164; Chen, Chi-Wei/0000-0001-8658-055X
FU National Institutes of HealthUnited States Department of Health & Human
   ServicesNational Institutes of Health (NIH) - USA [CA177898, CA184717];
   McCormick Genomic and Proteomic Center; intramural research program at
   the National Center for Advancing Translational Sciences (NCATS);
   American Cancer SocietyAmerican Cancer Society [RSG-13-214-01-DMC];
   National Natural Science Foundation of ChinaNational Natural Science
   Foundation of China (NSFC) [81402580]; NATIONAL CANCER INSTITUTEUnited
   States Department of Health & Human ServicesNational Institutes of
   Health (NIH) - USANIH National Cancer Institute (NCI) [R21CA182662,
   R01CA177898, R03CA212068, R01CA184717] Funding Source: NIH RePORTER;
   NATIONAL CENTER FOR ADVANCING TRANSLATIONAL SCIENCESUnited States
   Department of Health & Human ServicesNational Institutes of Health (NIH)
   - USANIH National Center for Advancing Translational Sciences (NCATS)
   [ZIATR000018, ZICTR000242] Funding Source: NIH RePORTER
FX This work was partially supported by funding from the National
   Institutes of Health (CA177898 and CA184717 to W. Zhu), the McCormick
   Genomic and Proteomic Center, and intramural research program at the
   National Center for Advancing Translational Sciences (NCATS). W Zhu was
   supported by a Research Scholar Grant, RSG-13-214-01-DMC from the
   American Cancer Society. This work was supported by the National Natural
   Science Foundation of China grant 81402580 to W Zhou.
CR Armstrong DK, 2006, NEW ENGL J MED, V354, P34, DOI 10.1056/NEJMoa052985
   Bromberg J, 2002, J CLIN INVEST, V109, P1139, DOI 10.1172/JCI200215617
   Buchert M, 2016, ONCOGENE, V35, P939, DOI 10.1038/onc.2015.150
   Burger RA, 2011, NEW ENGL J MED, V365, P2473, DOI 10.1056/NEJMoa1104390
   Choi YM, 2015, PLOS ONE, V10, DOI 10.1371/journal.pone.0135083
   CHOU TC, 1984, ADV ENZYME REGUL, V22, P27, DOI 10.1016/0065-2571(84)90007-4
   Dasari S, 2014, EUR J PHARMACOL, V740, P364, DOI 10.1016/j.ejphar.2014.07.025
   Di Veroli GY, 2016, BIOINFORMATICS, V32, P2866, DOI 10.1093/bioinformatics/btw230
   Ernst M, 2014, CLIN CANCER RES, V20, P5579, DOI 10.1158/1078-0432.CCR-13-2492
   Galluzzi L, 2012, ONCOGENE, V31, P1869, DOI 10.1038/onc.2011.384
   Hanker LC, 2012, ANN ONCOL, V23, P2605, DOI 10.1093/annonc/mds203
   James C, 2005, NATURE, V434, P1144, DOI 10.1038/nature03546
   Jazaeri AA, 2013, MOL CANCER THER, V12, P1958, DOI 10.1158/1535-7163.MCT-12-1028
   Kang MA, 2012, CELL DEATH DIS, V3, DOI 10.1038/cddis.2011.134
   Kelland L, 2007, NAT REV CANCER, V7, P573, DOI 10.1038/nrc2167
   Klampfl T, 2013, NEW ENGL J MED, V369, P2379, DOI 10.1056/NEJMoa1311347
   LANGDON SP, 1988, CANCER RES, V48, P6166
   Levine RL, 2005, CANCER CELL, V7, P387, DOI 10.1016/j.ccr.2005.03.023
   Ma L, 2013, BLOOD CANCER J, V3, DOI 10.1038/bcj.2013.6
   Marullo R, 2013, PLOS ONE, V8, DOI 10.1371/journal.pone.0081162
   McGuire WP, 1996, NEW ENGL J MED, V334, P1, DOI 10.1056/NEJM199601043340101
   Nangalia J, 2013, NEW ENGL J MED, V369, P2391, DOI 10.1056/NEJMoa1312542
   Olive PL, 2006, NAT PROTOC, V1, P23, DOI 10.1038/nprot.2006.5
   Onnis B, 2013, J CLIN INVEST, V123, P1615, DOI 10.1172/JCI59623
   Ozols RF, 2003, J CLIN ONCOL, V21, P3194, DOI 10.1200/JCO.2003.02.153
   Parganas E, 1998, CELL, V93, P385, DOI 10.1016/S0092-8674(00)81167-8
   Park CY, 2015, BIOINFORMATICS, V31, P1093, DOI 10.1093/bioinformatics/btu786
   Quintas-Cardama A, 2013, CLIN CANCER RES, V19, P1933, DOI 10.1158/1078-0432.CCR-12-0284
   Quintas-Cardama A, 2011, NAT REV DRUG DISCOV, V10, P127, DOI 10.1038/nrd3264
   Scott LM, 2007, NEW ENGL J MED, V356, P459, DOI 10.1056/NEJMoa065202
   Siegel RL, 2017, CA-CANCER J CLIN, V67, P7, DOI 10.3322/caac.21387
   Sun W, 2016, EMERG MICROBES INFEC, V5, DOI 10.1038/emi.2016.123
   Szasz AM, 2016, ONCOTARGET, V7, P49322, DOI 10.18632/oncotarget.10337
   Tasdogan A, 2016, CELL STEM CELL, V19, P752, DOI 10.1016/j.stem.2016.08.007
   Trachootham D, 2009, NAT REV DRUG DISCOV, V8, P579, DOI 10.1038/nrd2803
   Tyner JW, 2010, BLOOD, V115, P5232, DOI 10.1182/blood-2009-05-223727
   Vichai V, 2006, NAT PROTOC, V1, P1112, DOI 10.1038/nprot.2006.179
   Wang D, 2005, NAT REV DRUG DISCOV, V4, P307, DOI 10.1038/nrd1691
   Wu SC, 2015, CANCER CELL, V28, P29, DOI 10.1016/j.ccell.2015.06.005
   Yu X, 2012, CANCER CELL, V21, P614, DOI 10.1016/j.ccr.2012.03.042
NR 40
TC 14
Z9 16
U1 3
U2 8
PU NATURE PUBLISHING GROUP
PI LONDON
PA MACMILLAN BUILDING, 4 CRINAN ST, LONDON N1 9XW, ENGLAND
SN 0950-9232
EI 1476-5594
J9 ONCOGENE
JI Oncogene
PD JUL 19
PY 2018
VL 37
IS 29
BP 3981
EP 3997
DI 10.1038/s41388-018-0238-8
PG 17
WC Biochemistry & Molecular Biology; Oncology; Cell Biology; Genetics &
   Heredity
SC Biochemistry & Molecular Biology; Oncology; Cell Biology; Genetics &
   Heredity
GA GN5LP
UT WOS:000439101300006
PM 29662190
OA Green Accepted
DA 2021-05-03
ER

PT J
AU Wefers, C
   Schreibelt, G
   Massuger, LFAG
   de Vries, IJM
   Torensma, R
AF Wefers, Christina
   Schreibelt, Gerty
   Massuger, Leon F. A. G.
   de Vries, I. Jolanda M.
   Torensma, Ruurd
TI Immune Curbing of Cancer Stem Cells by CTLs Directed to NANOG
SO FRONTIERS IN IMMUNOLOGY
LA English
DT Article
DE dendritic cell vaccination; cancer stem cells; MHC class I; NANOG;
   cancer stem cell immunity
ID MHC CLASS-I; OVARIAN-CANCER; TRANSCRIPTION FACTOR; TUMOR-CELLS; C-MYC;
   TREATMENT RESPONSE; INTESTINAL CRYPTS; INITIATING CELLS;
   NEXT-GENERATION; ANTIGEN GP100
AB Cancer stem cells (CSCs) have been identified as the source of tumor growth and disease recurrence. Eradication of CSCs is thus essential to achieve durable responses, but CSCs are resistant to current anti-tumor therapies. Novel therapeutic approaches that specifically target CSCs will, therefore, be crucial to improve patient outcome. Immunotherapies, which boost the body's own immune system to eliminate cancerous cells, could be an alternative approach to target CSCs. Vaccines of dendritic cells (DCs) loaded with tumor antigens can evoke highly specific anti-tumor T cell responses. Importantly, DC vaccination also promotes immunological memory formation, paving the way for long-term cancer control. Here, we propose a DC vaccination that specifically targets CSCs. DCs loaded with NANOG peptides, a protein required for maintaining stem cell properties, could evoke a potent anti-tumor immune response against CSCs. We hypothesize that the resulting immunological memory will also control newly formed CSCs, thereby preventing disease recurrence.
C1 [Wefers, Christina; Schreibelt, Gerty; de Vries, I. Jolanda M.; Torensma, Ruurd] Radboudumc, Radboud Inst Mol Life Sci, Dept Tumor Immunol, Nijmegen, Netherlands.
   [Wefers, Christina; Massuger, Leon F. A. G.] Radboudumc, Dept Obstet & Gynecol, Nijmegen, Netherlands.
RP de Vries, IJM (corresponding author), Radboudumc, Radboud Inst Mol Life Sci, Dept Tumor Immunol, Nijmegen, Netherlands.
EM jolanda.devries@radboudumc.nl
RI de Vries, Jolanda I.J.M./F-5563-2010; Torensma, Ruurd/C-2853-2009;
   Schreibelt, Gerty/A-1260-2016
OI de Vries, Jolanda I.J.M./0000-0002-8653-4040; Torensma,
   Ruurd/0000-0002-0555-7903; Schreibelt, Gerty/0000-0002-0156-8365
FU EUEuropean Commission [PROCROP 635122]
FX This work was supported by an EU grant [PROCROP 635122].
CR Almozyan S, 2017, INT J CANCER, V141, P1402, DOI 10.1002/ijc.30834
   Arteaga MF, 2015, BRIT J CANCER, V112, P413, DOI 10.1038/bjc.2014.374
   Auffinger B, 2014, CELL DEATH DIFFER, V21, P1119, DOI 10.1038/cdd.2014.31
   BAKKER ABH, 1994, J EXP MED, V179, P1005, DOI 10.1084/jem.179.3.1005
   Batlle E, 2017, NAT MED, V23, P1124, DOI 10.1038/nm.4409
   Beck A, 2017, NAT REV DRUG DISCOV, V16, P315, DOI 10.1038/nrd.2016.268
   Booth HAF, 2004, GENOMICS, V84, P229, DOI 10.1016/j.ygeno.2004.02.014
   Bora-Singhal N, 2015, STEM CELLS, V33, P1705, DOI 10.1002/stem.1993
   Brawley C, 2004, SCIENCE, V304, P1331, DOI 10.1126/science.1097676
   Bredenoord AL, 2017, SCIENCE, V355, DOI 10.1126/science.aaf9414
   Bryant CE, 2019, SEMIN CELL DEV BIOL, V86, P77, DOI 10.1016/j.semcdb.2018.02.015
   Campos-Sanchez E, 2015, BBA-GENE REGUL MECH, V1849, P436, DOI 10.1016/j.bbagrm.2014.07.003
   Chan KC, 2015, SCI REP-UK, V5, DOI 10.1038/srep09979
   Chang DF, 2009, STEM CELLS, V27, P812, DOI 10.1634/stemcells.2008-0657
   Chen J, 2014, TSINGHUA SCI TECHNOL, V19, P76, DOI 10.1109/TST.2014.6733210
   Chiou SH, 2010, CANCER RES, V70, P10433, DOI 10.1158/0008-5472.CAN-10-2638
   Clevers H, 2016, CELL, V165, P1586, DOI 10.1016/j.cell.2016.05.082
   Codd AS, 2018, IMMUNOLOGY, V153, P304, DOI 10.1111/imm.12866
   Corse E, 2011, J IMMUNOL, V186, P5039, DOI 10.4049/jimmunol.1003650
   Dhodapkar KM, 2010, P NATL ACAD SCI USA, V107, P8718, DOI 10.1073/pnas.0915086107
   Di JB, 2013, ONCOIMMUNOLOGY, V2, DOI 10.4161/onci.24271
   Di JB, 2013, CELL ONCOL, V36, P363, DOI 10.1007/s13402-013-0142-8
   Di JB, 2011, ONCOTARGET, V2, P99
   Ding Y, 2014, ONCOTARGET, V5, P8393, DOI 10.18632/oncotarget.2298
   Eldeeb MA, 2015, CURR RES, V3, P78, DOI [10.15406/jcpcr.2015.03.00078, DOI 10.15406/JCPCR.2015.03.00078]
   Eleftheriadis T, 2012, RENAL FAILURE, V34, P1118, DOI 10.3109/0886022X.2012.713297
[truncated: 700,230 more chars]
