# Supplementary material for: Evolution of Immunotherapy for Ovarian Cancer from a Bird’s-Eye Perspective: A Text-Mining Analysis of Publication Trends and Topics
Source: Front Oncol. 2022 Feb 24;12:795129. doi: 10.3389/fonc.2022.795129 (PMC8907843; doi:10.3389/fonc.2022.795129)
Supplement: Supplementary file 1 [file DataSheet_1.zip › raw data/download2006u56pt1.txt]

PT J
AU Guckel, B
   Rentzsch, C
   Nastke, MD
   Marme, A
   Gruber, I
   Stevanovic, S
   Kayser, S
   Wallwiener, D
AF Guckel, B
   Rentzsch, C
   Nastke, MD
   Marme, A
   Gruber, I
   Stevanovic, S
   Kayser, S
   Wallwiener, D
TI Pre-existing T-cell immunity against mucin-1 in breast cancer patients
   and healthy volunteers
SO JOURNAL OF CANCER RESEARCH AND CLINICAL ONCOLOGY
LA English
DT Article
DE mucin; MUC-1; breast cancer; immunotherapy; T-cells
ID LYMPHOCYTE RESPONSES; OVARIAN-CANCER; MUC1 MUCIN; ANTIGEN; PROTEIN;
   IDENTIFICATION; INDUCTION; VACCINE; REACTIVITY; RECOGNIZE
AB Purpose: There is evidence that some tumor patients are able to generate tumor-associated antigen (TAA)-specific T-cell immunity spontaneously. However, little is understood about the existence and nature of self-reactive T-cells that recognize TAA in healthy donors (HD). Methods: Human mucin (MUC-1), a highly glycosylated transmembrane protein, is a well characterized TAA expressed by epithelial tumors. We compared endogenous MUC-1-specific T-cell immunity of breast cancer patients (BCP) and healthy volunteers using two MUC-1-derived HLA-A*0201-restricted peptides (MUC-1(950-958), MUC-1(12-20)). Antigen-dependent interferon (IFN)-gamma and Granzyme B expression of T-cells were analysed by a reverse transcription-polymerase chain reaction (qRT-PCR)-based assay. Results: A 32% of BCP and 43% of healthy volunteers revealed pre-existent CD8(+) T-cells specific for MUC-1(950-958) but not for MUC-1(12-20). In patients, MUC-1-specific T-cells have been detected mainly in early stage disease prior adjuvant therapy. Those T-cells showed MUC-1-dependent IFN-gamma production after short-term stimulation but no clear Granzyme B expression. However, after repetitive in vitro stimulations using peptide-pulsed CD40-stimulated B-cell lines as autologous antigen presenting cells (APC) T-cell lines exhibited lytic capacity against HLA-A*0201(+)/MUC-1(+) tumor cells. Conclusion: MUC-1(950-958) is a dominant tumor antigen against which CD8(+) T-cells were found frequently in BCP as well as in HD. Until now, this was only known for MelanA/MART-1. In contrast to previous reports, MUC-1-specific immunity was not linked to gender or number of pregnancies in women. Whether MUC-1(950-958)-related immunity highlights a yet unknown cross-reactivity in HD remains unclear. The presence of MUC-1-specific T-cells in some BCP may reflect a balance between immune tolerance and immune defence during aetiopathology.
C1 Univ Tubingen, Dept Obstet & Gynecol, D-72076 Tubingen, Germany.
   Univ Tubingen, Inst Cell Biol, Dept Immunol, D-72076 Tubingen, Germany.
RP Guckel, B (corresponding author), Univ Tubingen, Dept Obstet & Gynecol, Calwerstr 7, D-72076 Tubingen, Germany.
EM brigitte.gueckel@uni-tuebingen.de
CR AGRAWAL B, 1995, CANCER RES, V55, P2257
   Agrawal B, 1996, J IMMUNOL, V157, P2089
   Apostolopoulos V, 1999, CURR OPIN MOL THER, V1, P98
   BARND DL, 1989, P NATL ACAD SCI USA, V86, P7159, DOI 10.1073/pnas.86.18.7159
   BEDNAREK MA, 1991, J IMMUNOL METHODS, V139, P41, DOI 10.1016/0022-1759(91)90349-K
   Brossart P, 2000, BLOOD, V96, P3102, DOI 10.1182/blood.V96.9.3102.h8003102_3102_3108
   Brossart P, 1999, BLOOD, V93, P4309, DOI 10.1182/blood.V93.12.4309.412k19_4309_4317
   Cui Z, 2004, LANCET ONCOL, V5, P397, DOI 10.1016/S1470-2045(04)01505-0
   Darnell RB, 2003, NAT IMMUNOL, V4, P201, DOI 10.1038/ni0303-201
   Disis ML, 2000, BREAST CANCER RES TR, V62, P245, DOI 10.1023/A:1006438507898
   Dittmann J, 2005, CANCER IMMUNOL IMMUN, V54, P750, DOI 10.1007/s00262-004-0640-7
   Feuerer M, 2001, NAT MED, V7, P452, DOI 10.1038/86523
   FINN OJ, 1995, IMMUNOL REV, V145, P61, DOI 10.1111/j.1600-065X.1995.tb00077.x
   Gilewski T, 2000, CLIN CANCER RES, V6, P1693
   Goydos JS, 1996, J SURG RES, V63, P298, DOI 10.1006/jsre.1996.0264
   IOANNIDES CG, 1993, J IMMUNOL, V151, P3693
   Kammula US, 2000, J NATL CANCER I, V92, P1336, DOI 10.1093/jnci/92.16.1336
   Karanikas V, 1997, J CLIN INVEST, V100, P2783, DOI 10.1172/JCI119825
   Kayser S, 2003, J CANCER RES CLIN, V129, P397, DOI 10.1007/s00432-003-0445-7
   Kerr BM, 1996, J VIROL, V70, P8858, DOI 10.1128/JVI.70.12.8858-8864.1996
   MCGUCKIN MA, 1993, CLIN CHIM ACTA, V214, P139, DOI 10.1016/0009-8981(93)90106-E
   Musselli C, 2002, INT J CANCER, V97, P660, DOI 10.1002/ijc.10081
   Nagorsen D, 2003, CLIN CANCER RES, V9, P4296
   Nagorsen D, 2003, INT J CANCER, V105, P221, DOI 10.1002/ijc.11052
   Noto H, 1997, INT IMMUNOL, V9, P791, DOI 10.1093/intimm/9.5.791
   Pantuck AJ, 2004, J IMMUNOTHER, V27, P240, DOI 10.1097/00002371-200405000-00009
   Pecher G, 2002, CANCER IMMUNOL IMMUN, V51, P669, DOI 10.1007/s00262-002-0317-z
   Pittet MJ, 2002, TRENDS IMMUNOL, V23, P325, DOI 10.1016/S1471-4906(02)02244-5
   Rentzsch C, 2003, CLIN CANCER RES, V9, P4376
   Richards ER, 1998, CANCER IMMUNOL IMMUN, V46, P245, DOI 10.1007/s002620050484
   Schirle M, 2000, EUR J IMMUNOL, V30, P2216, DOI 10.1002/1521-4141(2000)30:8<2216::AID-IMMU2216>3.0.CO;2-7
   Schultze JL, 1997, J CLIN INVEST, V100, P2757, DOI 10.1172/JCI119822
   Snijdewint FGM, 1999, CANCER IMMUNOL IMMUN, V48, P47, DOI 10.1007/s002620050547
   Steven NM, 1997, J EXP MED, V185, P1605, DOI 10.1084/jem.185.9.1605
   Wills MR, 1996, J VIROL, V70, P7569, DOI 10.1128/JVI.70.11.7569-7579.1996
   ZOTTER S, 1988, INT J CANCER, P38
NR 36
TC 14
Z9 14
U1 0
U2 0
PU SPRINGER
PI NEW YORK
PA ONE NEW YORK PLAZA, SUITE 4600, NEW YORK, NY, UNITED STATES
SN 0171-5216
EI 1432-1335
J9 J CANCER RES CLIN
JI J. Cancer Res. Clin. Oncol.
PD APR
PY 2006
VL 132
IS 4
BP 265
EP 274
DI 10.1007/s00432-005-0064-6
PG 10
WC Oncology
SC Oncology
GA 006DF
UT WOS:000234874700009
PM 16374613
DA 2021-05-03
ER

PT J
AU Kershaw, MH
   Westwood, JA
   Parker, LL
   Wang, G
   Eshhar, Z
   Mavroukakis, SA
   White, DE
   Wunderlich, JR
   Canevari, S
   Rogers-Freezer, L
   Chen, CC
   Yang, JC
   Rosenberg, SA
   Hwu, P
AF Kershaw, Michael H.
   Westwood, Jennifer A.
   Parker, Linda L.
   Wang, Gang
   Eshhar, Zelig
   Mavroukakis, Sharon A.
   White, Donald E.
   Wunderlich, John R.
   Canevari, Silvana
   Rogers-Freezer, Linda
   Chen, Clara C.
   Yang, James C.
   Rosenberg, Steven A.
   Hwu, Patrick
TI A phase I study on adoptive immunotherapy using gene-modified T cells
   for ovarian cancer
SO CLINICAL CANCER RESEARCH
LA English
DT Article
ID TUMOR-INFILTRATING LYMPHOCYTES; FOLATE-BINDING-PROTEIN;
   MONOCLONAL-ANTIBODY; PROSTATE-CANCER; METASTATIC MELANOMA; CARCINOMA
   PATIENTS; ANTITUMOR-ACTIVITY; THERAPY; ANTIGEN; RECEPTOR
AB Purpose: A phase I study was conducted to assess the safety of adoptive immunotherapy using gene-modified autologous T cells for the treatment of metastatic ovarian cancer.
   Experimental Design: T cells with reactivity against the ovarian cancer-associated antigen a-folate receptor (FR) were generated by genetic modification of autologous T cells with a chimeric gene incorporating an anti-FR single-chain antibody linked to the signaling domain of the Fc receptor gamma chain. Patients were assigned to one of two cohorts in the study. Eight patients in cohort 1 received a dose escalation of T cells in combination with high-dose interleukin-2, and six patients in cohort 2 received dual-specific T cells (reactive with both FR and allogeneic cells) followed by immunization with allogeneic peripheral blood mononuclear cells.
   Results: Five patients in cohort 1 experienced some grade 3 to 4 treatment-related toxicity that was probably due to interleukin-2 administration, which could be managed using standard measures. Patients in cohort 2 experienced relatively mild side effects with grade 1 to 2 symptoms. No reduction in tumor burden was seen in any patient. Tracking In-111-labeled adoptively transferred T cells in cohort 1 revealed a lack of specific localization of T cells to tumor except in one patient where some signal was detected in a peritoneal deposit. PCR analysis showed that gene-modified T cells were present in the circulation in large numbers for the first 2 days after transfer, but these quickly declined to be barely detectable 1 month later in most patients. An inhibitory factor developed in the serum of three of six patients tested over the period of treatment, which significantly reduced the ability of gene-modified T cells to respond against FR+ tumor cells.
   Conclusions: Large numbers of gene-modified tumor-reactive T cells can be safely given to patients, but these cells do not persist in large numbers long term. Future studies need to employ strategies to extend T cell persistence. This report is the first to document the use of genetically redirected T cells for the treatment of ovarian cancer.
C1 Univ Texas, MD Anderson Canc Ctr, Dept Melanoma Med Oncol, Houston, TX 77030 USA.
   NCI, Surg Branch, Ctr Canc Res, NIH, Bethesda, MD 20892 USA.
   NIH, Dept Nucl Med, Ctr Clin, Bethesda, MD 20892 USA.
   Peter MacCallum Canc Ctr, Canc Immunol Res Program, Melbourne, Vic, Australia.
   Univ Melbourne, Dept Pathol, Melbourne, Vic, Australia.
   Weizmann Inst Sci, Dept Immunol, IL-76100 Rehovot, Israel.
   Ist Nazl Tumori, I-20133 Milan, Italy.
RP Hwu, P (corresponding author), Univ Texas, MD Anderson Canc Ctr, Dept Melanoma Med Oncol, 1515 Holcombe Blvd,Unit 430, Houston, TX 77030 USA.
EM phwu@mdanderson.org
RI Carrasquillo, Jorge A/E-7120-2010
OI Kershaw, Michael/0000-0002-2697-487X
FU NATIONAL CANCER INSTITUTEUnited States Department of Health & Human
   ServicesNational Institutes of Health (NIH) - USANIH National Cancer
   Institute (NCI) [Z01SC003811] Funding Source: NIH RePORTER; Intramural
   NIH HHSUnited States Department of Health & Human ServicesNational
   Institutes of Health (NIH) - USA [Z01 SC003811-32] Funding Source:
   Medline
CR BENARD J, 1985, CANCER RES, V45, P4970
   CONEY LR, 1991, CANCER RES, V51, P6125
   Dubey P, 2003, P NATL ACAD SCI USA, V100, P1232, DOI 10.1073/pnas.0337418100
   Dudley ME, 2005, J CLIN ONCOL, V23, P2346, DOI 10.1200/JCO.2005.00.240
   Figini M, 1998, CANCER RES, V58, P991
   Freedman R S, 1996, Cancer Treat Res, V82, P115
   Gade TPF, 2005, CANCER RES, V65, P9080, DOI 10.1158/0008-5472.CAN-05-0436
   Gattinoni L, 2005, J CLIN INVEST, V115, P1616, DOI 10.1172/JCI24480
   GRIFFITH KD, 1989, J NATL CANCER I, V81, P1709, DOI 10.1093/jnci/81.22.1709
   Haynes NM, 2002, BLOOD, V100, P3155, DOI 10.1182/blood-2002-04-1041
   Haynes NM, 2002, J IMMUNOL, V169, P5780, DOI 10.4049/jimmunol.169.10.5780
   Ho WY, 2003, CANCER CELL, V3, P431, DOI 10.1016/S1535-6108(03)00113-2
   HWU P, 1995, CANCER RES, V55, P3369
   HWU P, 1993, J EXP MED, V178, P361, DOI 10.1084/jem.178.1.361
   Kahlon KS, 2004, CANCER RES, V64, P9160, DOI 10.1158/0008-5472.CAN-04-0454
   Kershaw MH, 2005, NAT REV IMMUNOL, V5, P928, DOI 10.1038/nri1729
   Kershaw MH, 2002, NAT BIOTECHNOL, V20, P1221, DOI 10.1038/nbt756
   Ma QZ, 2004, PROSTATE, V61, P12, DOI 10.1002/pros.20073
   Maher J, 2002, NAT BIOTECHNOL, V20, P70, DOI 10.1038/nbt0102-70
   Mansoor W, 2005, BRIT J CANCER, V93, P1085, DOI 10.1038/sj.bjc.6602839
   MANTOVANI L, 1990, BRIT J CANCER, V62, P15
   MANTOVANI LT, 1994, EUR J CANCER, V30A, P363, DOI 10.1016/0959-8049(94)90257-7
   MIOTTI S, 1987, INT J CANCER, V39, P297, DOI 10.1002/ijc.2910390306
   Miotti S, 1999, INT J CANCER, V84, P62, DOI 10.1002/(SICI)1097-0215(19990219)84:1<62::AID-IJC12>3.3.CO;2-K
   Parker LL, 2000, HUM GENE THER, V11, P2377, DOI 10.1089/104303400750038480
   Patel SD, 2000, J IMMUNOTHER, V23, P661, DOI 10.1097/00002371-200011000-00007
   Pinthus JH, 2004, J CLIN INVEST, V114, P1774, DOI 10.1172/JCI200422284
   POCKAJ BA, 1994, CANCER, V73, P1731, DOI 10.1002/1097-0142(19940315)73:6<1731::AID-CNCR2820730630>3.0.CO;2-H
   ROSENBERG SA, 1986, SCIENCE, V233, P1318, DOI 10.1126/science.3489291
   Rossig C, 2004, MOL THER, V10, P5, DOI 10.1016/j.ymthe.2004.04.014
   Taylor DD, 2004, GYNECOL ONCOL, V94, P54, DOI 10.1016/j.ygyno.2004.03.032
   THOR A, 1986, CANCER RES, V46, P3118
   Verri E, 2005, ONCOLOGY-BASEL, V68, P154, DOI 10.1159/000086958
   Yin BWT, 1996, INT J CANCER, V65, P406, DOI 10.1002/(SICI)1097-0215(19960208)65:4<406::AID-IJC2>3.3.CO;2-5
NR 34
TC 734
Z9 776
U1 3
U2 73
PU AMER ASSOC CANCER RESEARCH
PI PHILADELPHIA
PA 615 CHESTNUT ST, 17TH FLOOR, PHILADELPHIA, PA 19106-4404 USA
SN 1078-0432
J9 CLIN CANCER RES
JI Clin. Cancer Res.
PD OCT 15
PY 2006
VL 12
IS 20
BP 6106
EP 6115
DI 10.1158/1078-0432.CCR-06-1183
PN 1
PG 10
WC Oncology
SC Oncology
GA 097SH
UT WOS:000241468300030
PM 17062687
OA Green Accepted, Bronze
DA 2021-05-03
ER

PT J
AU Kornacker, M
   Verneris, MR
   Kornacker, B
   Ganten, TM
   Scheffold, C
   Negrin, RS
AF Kornacker, M
   Verneris, MR
   Kornacker, B
   Ganten, TM
   Scheffold, C
   Negrin, RS
TI The apoptotic and proliferative fate of cytokine-induced killer cells
   after redirection to tumor cells with bispecific Ab
SO CYTOTHERAPY
LA English
DT Article
DE adoptive immunotherapy; bispecific Ab; cancer; Her2/neu; killer cell
   expansion
ID SEVERE COMBINED IMMUNODEFICIENCY; ACTIVATION-INDUCED APOPTOSIS; T-CELL;
   IN-VIVO; FAS-LIGAND; CASPASE INHIBITORS; ESCHERICHIA-COLI;
   EFFECTOR-CELLS; ANTIBODY; LYMPHOCYTES
AB Background
   Cytokine-induced killer (CIK) cells are ex vivo expanded T cells with co-expression of CD3 and CD56 and NK activity. They have recently been evaluated in a phase I/II clinical trial against malignant lymphoma. Bispecific Ab (bsAb) redirect CIK cells to tumor targets, thus enhancing their cytotoxicity. While bsAb may improve T-cell mediated anti-tumor activity, little is known about the fate of effector cells upon redirection to tumor targets using a bsAb.
   Methods
   Using ex vivo-activated CIK cells, Her2/neu expressing breast and ovarian cell lines and a F(ab')(2) Her2/neu x CD3 bsAb, we investigated the anti-tumor activity and the proliferative and apoptotic outcome of CIK cells.
   Results
   When redirected to tumor targets with bsAb, there was a significant increase in anti-tumor activity as well as an increase in both CIK cell proliferation and apoptosis. The addition of agonistic Ab against CD28 did not significantly increase proliferation or apoptosis of CIK cells redirected to CD80(-) and CD86(-) tumor targets. To attempt to reduce T-cell apoptosis, we incubated CIK cells in the presence of the pan-caspase inhibitor z-VAD-fmk, which led to a partial reduction in T-cell apoptosis without increasing cellular cytotoxicity.
   Discussion
   bsAb are effective in redirecting activated T cells to tumor targets and such redirection leads to both T-cell proliferation and apoptosis that are not altered by co-stimulation through CD28. Effector cell apoptosis can be reduced by using a caspase inhibitor but this does not increase CIK cell cytotoxicity.
C1 Univ Hosp Heidelberg, Dept Internal Med 5, D-69120 Heidelberg, Germany.
   Stanford Univ, Med Ctr, Div Bone Marrow Transplantat, Stanford, CA 94305 USA.
   Univ Hosp Heidelberg, Dept Internal Med 4, Heidelberg, Germany.
RP Kornacker, M (corresponding author), Univ Hosp Heidelberg, Dept Internal Med 5, Neuenheimer Feld 410, D-69120 Heidelberg, Germany.
FU NATIONAL CANCER INSTITUTEUnited States Department of Health & Human
   ServicesNational Institutes of Health (NIH) - USANIH National Cancer
   Institute (NCI) [P01CA049605, R01CA080006] Funding Source: NIH RePORTER;
   NCI NIH HHSUnited States Department of Health & Human ServicesNational
   Institutes of Health (NIH) - USANIH National Cancer Institute (NCI) [R01
   CA80006, P01 CA49605] Funding Source: Medline
CR Acuto O, 2003, NAT REV IMMUNOL, V3, P939, DOI 10.1038/nri1248
   ALDERSON MR, 1995, J EXP MED, V181, P71, DOI 10.1084/jem.181.1.71
   BACSO Z, 2005, CANCER RES, V60, P4623
   Bidere N, 2001, APOPTOSIS, V6, P371, DOI 10.1023/A:1011390103783
   BOISE LH, 1995, IMMUNITY, V3, P87, DOI 10.1016/1074-7613(95)90161-2
   Bruenke J, 2005, BRIT J HAEMATOL, V130, P218, DOI 10.1111/j.1365-2141.2005.05414.x
   BRUNNER T, 1995, NATURE, V373, P441, DOI 10.1038/373441a0
   CARTER P, 1992, BIO-TECHNOL, V10, P163, DOI 10.1038/nbt0292-163
   Collette Y, 1998, BLOOD, V92, P1350, DOI 10.1182/blood.V92.4.1350.416k24_1350_1363
   Daniel PT, 1997, J IMMUNOL, V159, P3808
   Daniel PT, 1998, BLOOD, V92, P4750, DOI 10.1182/blood.V92.12.4750.424k34_4750_4757
   Davidson WF, 2002, J IMMUNOL, V169, P6218, DOI 10.4049/jimmunol.169.11.6218
   DHEIN J, 1995, NATURE, V373, P438, DOI 10.1038/373438a0
   Flieger D, 2000, CANCER IMMUNOL IMMUN, V49, P441, DOI 10.1007/s002620000130
   Fogh J., 1975, HUMAN TUMOR CELLS IN
   GREEN DR, 1994, CURR OPIN IMMUNOL, V6, P476, DOI 10.1016/0952-7915(94)90130-9
   Hotchkiss RS, 2000, NAT IMMUNOL, V1, P496, DOI 10.1038/82741
   Hoyle C, 1998, BLOOD, V92, P3318, DOI 10.1182/blood.V92.9.3318.421k39_3318_3327
   Koelemij R, 1999, J IMMUNOTHER, V22, P514, DOI 10.1097/00002371-199911000-00006
   LASFARGUES EY, 1978, J NATL CANCER I, V61, P967
   Leemhuis T, 2005, BIOL BLOOD MARROW TR, V11, P181, DOI 10.1016/j.bbmt.2004.11.019
   LU PH, 1994, J IMMUNOL, V153, P1687
   Lum Lawrence G, 2005, Cancer Chemother Biol Response Modif, V22, P273
   Manzke O, 2001, INT J CANCER, V91, P516, DOI 10.1002/1097-0215(200002)9999:9999<::AID-IJC1069>3.0.CO;2-A
   MARTIN SJ, 1995, J EXP MED, V182, P1545, DOI 10.1084/jem.182.5.1545
   Martinez-Lorenzo MJ, 1999, J IMMUNOL, V163, P1274
   MEHTA BA, 1995, BLOOD, V86, P3493, DOI 10.1182/blood.V86.9.3493.bloodjournal8693493
   Methot N, 2004, J EXP MED, V199, P199, DOI 10.1084/jem.20031791
   Nicholson DW, 2000, NATURE, V407, P810, DOI 10.1038/35037747
   RODRIGUES ML, 1992, INT J CANCER, P45
   RODRIGUES ML, 1993, J IMMUNOL, V151, P6954
   Ryan AE, 2005, CANCER RES, V65, P9817, DOI 10.1158/0008-5472.CAN-05-1462
   SANSOM DM, 1993, IMMUNOLOGY, V80, P242
   Scheffold C, 2002, CANCER RES, V62, P5785
   Schlereth B, 2005, CANCER RES, V65, P2882, DOI 10.1158/0008-5472.CAN-04-2637
   SchmidtWolf IGH, 1996, CELL IMMUNOL, V169, P85, DOI 10.1006/cimm.1996.0094
   SCHMIDTWOLF IGH, 1993, EXP HEMATOL, V21, P1673
   SCHMIDTWOLF IGH, 1994, BRIT J HAEMATOL, V87, P453, DOI 10.1111/j.1365-2141.1994.tb08297.x
   SCHMIDTWOLF IGH, 1991, J EXP MED, V174, P139, DOI 10.1084/jem.174.1.139
   SHALABY MR, 1992, J EXP MED, V175, P217, DOI 10.1084/jem.175.1.217
   SHALABY MR, 1995, CLIN IMMUNOL IMMUNOP, V74, P185, DOI 10.1006/clin.1995.1027
   Spaner D, 1999, J IMMUNOL, V162, P1192
   Stemmler HJ, 2005, ANTICANCER RES, V25, P3047
   STRASSER A, 1995, NATURE, V373, P385, DOI 10.1038/373385a0
   Verneris MR, 2000, CANCER IMMUNOL IMMUN, V49, P335, DOI 10.1007/s002620000111
   Verneris MR, 2005, CLIN CANCER RES, V11, P4561, DOI 10.1158/1078-0432.CCR-05-0157
   Verneris MR, 2004, BLOOD, V103, P3065, DOI 10.1182/blood-2003-06-2125
   YOKOTA J, 1986, LANCET, V1, P765
   ZHU HJ, 1995, FEBS LETT, V374, P303, DOI 10.1016/0014-5793(95)01116-V
NR 49
TC 10
Z9 14
U1 0
U2 6
PU ELSEVIER SCI LTD
PI OXFORD
PA THE BOULEVARD, LANGFORD LANE, KIDLINGTON, OXFORD OX5 1GB, OXON, ENGLAND
SN 1465-3249
EI 1477-2566
J9 CYTOTHERAPY
JI Cytotherapy
PD FEB
PY 2006
VL 8
IS 1
BP 13
EP 23
DI 10.1080/14653240500518264
PG 11
WC Cell & Tissue Engineering; Biotechnology & Applied Microbiology; Cell
   Biology; Hematology; Medicine, Research & Experimental
SC Cell Biology; Biotechnology & Applied Microbiology; Hematology; Research
   & Experimental Medicine
GA 013RO
UT WOS:000235427100003
PM 16627341
DA 2021-05-03
ER

PT J
AU Kinoshita, Y
   Kuratsukuri, K
   Landas, S
   Imaida, K
   Rovito, PM
   Wang, CY
   Haas, GP
AF Kinoshita, Y
   Kuratsukuri, K
   Landas, S
   Imaida, K
   Rovito, PM
   Wang, CY
   Haas, GP
TI Expression of prostate-specific membrane antigen in normal and malignant
   human tissues
SO WORLD JOURNAL OF SURGERY
LA English
DT Article
ID ALTERNATIVELY SPLICED VARIANTS; GLUTAMATE CARBOXYPEPTIDASE-II; LINKED
   ACIDIC DIPEPTIDASE; MONOCLONAL-ANTIBODY; MOLECULAR-CLONING; CANCER
   PATIENTS; PSMA; RAT; LOCALIZATION; INHIBITION
AB Background: Prostate-specific membrane antigen (PSMA) is upregulated in androgen-dependent prostate carcinoma and it has been targeted for immunotherapy and diagnosis of this cancer. However, this protein is also expressed in other tissues. The objective of this study is to investigate its expression in normal and malignant human tissues.
   Methods: Using monoclonal antibodies 24.4E6 (specific for residues 638-657) and 7E11.C5 (specific for the transmembrane domain of PSMA), immunohistochemical detection of PSMA was performed in surgical specimens.
   Results: Prostate-specific membrane antigen was detected in the epithelium of prostate, urinary bladder, proximal tubules of kidney, liver, esophagus, stomach, small intestine, colon, breast, fallopian tubes and testicular seminiferous tubules, hippocampal neurons and astrocytes, ependyma, cortex and medulla of the adrenal gland, and ovary stroma. It was also detected in neoplasms of the prostate, kidney, urinary bladder, stomach, small intestine, colon, lung, adrenal gland, and testis. It was not detected in normal seminal vesicles or the lung.
   Conclusions: These findings demonstrate that PSMA is widely distributed in normal tissues, and, depending on the tumors, its expression is up- or down-regulated, or unchanged. The broad distribution of PSMA may make it suitable for the diagnosis and therapy of a wide variety of tumors.
C1 SUNY Upstate Med Univ, Dept Urol, Syracuse, NY 13210 USA.
   Osaka City Univ, Sch Med, Dept Urol, Abeno Ku, Osaka 5458585, Japan.
   SUNY Upstate Med Univ, Dept Pathol, Syracuse, NY 13210 USA.
   Kagawa Univ, Fac Med, Dept Pathol & Host Def, Kagawa, Japan.
   Vet Affairs Med Ctr, Syracuse, NY 13210 USA.
RP Haas, GP (corresponding author), SUNY Upstate Med Univ, Dept Urol, 750 E Adams St, Syracuse, NY 13210 USA.
EM haasg@upstate.edu
FU NIA NIH HHSUnited States Department of Health & Human ServicesNational
   Institutes of Health (NIH) - USANIH National Institute on Aging (NIA)
   [1R01AG21389-01] Funding Source: Medline; NATIONAL INSTITUTE ON
   AGINGUnited States Department of Health & Human ServicesNational
   Institutes of Health (NIH) - USANIH National Institute on Aging (NIA)
   [R01AG021389] Funding Source: NIH RePORTER
CR BABAIAN RJ, 1994, J UROLOGY, V152, P1952, DOI 10.1016/S0022-5347(17)32277-2
   Bacich DJ, 2001, MAMM GENOME, V12, P117, DOI 10.1007/s003350010240
   Bander NH, 2005, J CLIN ONCOL, V23, P4591, DOI 10.1200/JCO.2005.05.160
   Barrett Alan J., 1997, European Journal of Biochemistry, V250, P1
   Bzdega T, 1997, J NEUROCHEM, V69, P2270
   Carter RE, 1996, P NATL ACAD SCI USA, V93, P749, DOI 10.1073/pnas.93.2.749
   Chang SS, 1999, CANCER RES, V59, P3192
   Dakappagari NK, 2000, CANCER RES, V60, P3782
   Dumas F, 1999, INT J CANCER, V80, P799, DOI 10.1002/(SICI)1097-0215(19990315)80:6<799::AID-IJC1>3.0.CO;2-U
   Fracasso G, 2002, PROSTATE, V53, P9, DOI 10.1002/pros.10117
   Gala JL, 2000, CLIN CANCER RES, V6, P4049
   Ghadge GD, 2003, P NATL ACAD SCI USA, V100, P9554, DOI 10.1073/pnas.1530168100
   Ghosh A, 2004, J CELL BIOCHEM, V91, P528, DOI 10.1002/jcb.10661
   Grauer LS, 1998, CANCER RES, V58, P4787
   Henry MD, 2004, CANCER RES, V64, P7995, DOI 10.1158/0008-5472.CAN-04-1722
   HOROSZEWICZ JS, 1987, ANTICANCER RES, V7, P927
   ISRAELI RS, 1993, CANCER RES, V53, P227
   ISRAELI RS, 1994, CANCER RES, V54, P1807
   Kawakami M, 1997, CANCER RES, V57, P2321
   Kinoshita Y, 2005, PROSTATE CANCER P D, V8, P359, DOI 10.1038/sj.pcan.4500835
   Kuratsukuri K, 2002, INT J CANCER, V102, P244, DOI 10.1002/ijc.10700
   Luthi-Carter R, 1998, P NATL ACAD SCI USA, V95, P3215, DOI 10.1073/pnas.95.6.3215
   Luthi-Carter R, 1998, J PHARMACOL EXP THER, V286, P1020
   Mincheff M, 2000, EUR UROL, V38, P208, DOI 10.1159/000020281
   Murphy GP, 1998, UROLOGY, V51, P89, DOI 10.1016/S0090-4295(98)00082-X
   Murphy GP, 1998, J UROLOGY, V160, P2396, DOI 10.1016/S0022-5347(01)62198-0
   O'Keefe DS, 2004, PROSTATE, V58, P200, DOI 10.1002/pros.10319
   Pangalos MN, 1999, J BIOL CHEM, V274, P8470, DOI 10.1074/jbc.274.13.8470
   Schmittgen TD, 2003, INT J CANCER, V107, P323, DOI 10.1002/ijc.11402
   Silver DA, 1997, CLIN CANCER RES, V3, P81
   Sokoloff RL, 2000, PROSTATE, V43, P150
   SONE T, 1994, CARCINOGENESIS, V15, P595, DOI 10.1093/carcin/15.4.595
   SU SL, 1995, CANCER RES, V55, P1441
   Sweat SD, 1998, UROLOGY, V52, P637, DOI 10.1016/S0090-4295(98)00278-7
   TROYER JK, 1995, INT J CANCER, V62, P552, DOI 10.1002/ijc.2910620511
   Yokoyama O, 2004, J UROLOGY, V171, P1709, DOI 10.1097/01.ju.0000104861.73314.fe
NR 36
TC 137
Z9 141
U1 1
U2 26
PU SPRINGER
PI NEW YORK
PA 233 SPRING ST, NEW YORK, NY 10013 USA
SN 0364-2313
EI 1432-2323
J9 WORLD J SURG
JI World J.Surg.
PD APR
PY 2006
VL 30
IS 4
BP 628
EP 636
DI 10.1007/s00268-005-0544-5
PG 9
WC Surgery
SC Surgery
GA 030FC
UT WOS:000236618600023
PM 16555021
DA 2021-05-03
ER

PT J
AU Wu, J
   Guo, ZW
AF Wu, Jian
   Guo, Zhongwu
TI Improving the antigenicity of sTn antigen by modification of its sialic
   acid residue for development of glycoconjugate cancer vaccines
SO BIOCONJUGATE CHEMISTRY
LA English
DT Article
ID KEYHOLE LIMPET HEMOCYANIN; BREAST-CANCER; TUMOR-CELLS; POLYSIALIC ACID;
   OVARIAN-CANCER; SIALOSYL-TN; CARBOHYDRATE; IMMUNOTHERAPY; PROGNOSIS;
   LINKER
AB Sialyl Tn ( sTn) antigen is a sialylated disaccharide abundantly expressed by many tumors. To search for effective cancer immunotherapies based on sTn antigen, we designed and synthesized a series of unnatural N-acyl derivatives of sTn and studied their immunological properties. For this purpose, an efficient method was developed to synthesize the natural and unnatural forms of sTn antigen and their protein conjugates. The resultant glycoconjugates were used to immunize C57BL/6 mice, and the immune response was assessed by enzyme- linked immunosorbent assay ( ELISA). Whereas the keyhole limpet hemocyanin ( KLH) conjugate of sTn elicited low levels of IgM antibodies, the KLH conjugates of N- iso- butanoyl sTn and N- phenylacetyl sTn, especially the latter, induced high titers of antigen- specific IgG antibodies, showing a T- cell- dependent response that is critical for the antitumor activity. The results suggest that the modified forms of sTn, especially N- phenylacetyl sTn, have improved antigenicity and promising immunological properties for use as cancer vaccines.
C1 Wayne State Univ, Dept Chem, Detroit, MI 48202 USA.
RP Guo, ZW (corresponding author), Wayne State Univ, Dept Chem, 5101 Cass Ave, Detroit, MI 48202 USA.
EM zwguo@chem.wayne.edu
FU NATIONAL CANCER INSTITUTEUnited States Department of Health & Human
   ServicesNational Institutes of Health (NIH) - USANIH National Cancer
   Institute (NCI) [R01CA095142] Funding Source: NIH RePORTER; NCI NIH
   HHSUnited States Department of Health & Human ServicesNational
   Institutes of Health (NIH) - USANIH National Cancer Institute (NCI)
   [1R01 CA95142, R01 CA095142-07A1, R01 CA095142] Funding Source: Medline
CR ADLURI S, 1995, CANCER IMMUNOL IMMUN, V41, P185, DOI 10.1007/s002620050217
   Ben-Efraim S, 1999, TUMOR BIOL, V20, P1, DOI 10.1159/000056517
   Casadevall A, 2003, TRENDS IMMUNOL, V24, P474, DOI 10.1016/S1471-4906(03)00228-X
   Chefalo P, 2006, BIOCHEMISTRY-US, V45, P3733, DOI 10.1021/bi052161r
   Chefalo P, 2003, GLYCOCONJUGATE J, V20, P407, DOI 10.1023/B:GLYC.0000033997.01760.b9
   Chen CH, 1998, J BIOMED SCI, V5, P231, DOI 10.1007/BF02255855
   Danishefsky SJ, 2000, ANGEW CHEM INT EDIT, V39, P836, DOI 10.1002/(SICI)1521-3773(20000303)39:5<836::AID-ANIE836>3.0.CO;2-I
   De Meo C, 2001, J ORG CHEM, V66, P5490
   Evans Jay T, 2003, Expert Rev Vaccines, V2, P219, DOI 10.1586/14760584.2.2.219
   GOLDSBY RA, 2003, FUNDAMENTAL IMMUNOLO, P76
   Hakomori S, 1997, CHEM BIOL, V4, P97, DOI 10.1016/S1074-5521(97)90253-2
   HAKOMORI S, 1991, CURR OPIN IMMUNOL, V3, P646, DOI 10.1016/0952-7915(91)90091-E
   Hellstrom KE, 1997, MOL MED TODAY, V3, P286
   Holmberg LA, 2000, BONE MARROW TRANSPL, V25, P1233, DOI 10.1038/sj.bmt.1702430
   Holmberg Leona A, 2004, Expert Rev Vaccines, V3, P655, DOI 10.1586/14760584.3.6.655
   ITZKOWITZ SH, 1990, CANCER-AM CANCER SOC, V66, P1960, DOI 10.1002/1097-0142(19901101)66:9<1960::AID-CNCR2820660919>3.0.CO;2-X
   KAYSER H, 1992, FEBS LETT, V301, P137, DOI 10.1016/0014-5793(92)81233-C
   KEPPLER OT, 1995, J BIOL CHEM, V270, P1308, DOI 10.1074/jbc.270.3.1308
   Kim EK, 2004, J BIOL CHEM, V279, P19970, DOI 10.1074/jbc.M402165200
   KOBAYASHI H, 1992, J CLIN ONCOL, V10, P95, DOI 10.1200/JCO.1992.10.1.95
   Krug LM, 2004, CLIN CANCER RES, V10, P916, DOI 10.1158/1078-0432.CCR-03-0101
   LANZAVECCHIA A, 1985, NATURE, V314, P537, DOI 10.1038/314537a0
   Leivonen M, 2001, ONCOLOGY-BASEL, V61, P299, DOI 10.1159/000055337
   Liu TM, 2000, J BIOL CHEM, V275, P32832, DOI 10.1074/jbc.C000573200
   LIVINGSTON PO, 1992, CURR OPIN IMMUNOL, V4, P624, DOI 10.1016/0952-7915(92)90038-G
   LIVINGSTON PO, 1995, IMMUNOL REV, V145, P147, DOI 10.1111/j.1600-065X.1995.tb00080.x
   Livingston PO, 1997, CANCER IMMUNOL IMMUN, V45, P1, DOI 10.1007/s002620050394
   MacLean GD, 1996, J IMMUNOTHER, V19, P309, DOI 10.1097/00002371-199607000-00006
   MACLEAN GD, 1993, CANCER IMMUNOL IMMUN, V36, P215, DOI 10.1007/BF01740902
   Mahal LK, 1997, SCIENCE, V276, P1125, DOI 10.1126/science.276.5315.1125
   Mahal LK, 1997, CHEM BIOL, V4, P415, DOI 10.1016/S1074-5521(97)90193-9
   Miles DW, 1996, BRIT J CANCER, V74, P1292, DOI 10.1038/bjc.1996.532
   Nakagoe T, 2002, ANTICANCER RES, V22, P451
   Pan YB, 2005, J MED CHEM, V48, P875, DOI 10.1021/jm0494422
   Pan YB, 2004, CARBOHYD RES, V339, P2091, DOI 10.1016/j.carres.2004.05.028
   Ragupathi G, 1999, CANCER IMMUNOL IMMUN, V48, P1, DOI 10.1007/s002620050542
   Ragupathi G, 1998, GLYCOCONJUGATE J, V15, P217, DOI 10.1023/A:1006936826730
   RAGUPATHI G, 1998, CANCER IMMUNOL IMMUN, V46, P82
   REISFELD RA, 1987, ADV IMMUNOL, V40, P323, DOI 10.1016/S0065-2776(08)60242-4
   RITTER G, 1990, IMMUNOBIOLOGY, V182, P32, DOI 10.1016/S0171-2985(11)80581-4
   Sorensen AL, 2006, GLYCOBIOLOGY, V16, P96, DOI 10.1093/glycob/cwj044
   SVENNERHOLM L, 1957, BIOCHIM BIOPHYS ACTA, V24, P604, DOI 10.1016/0006-3002(57)90254-8
   Tangvoranuntakul P, 2003, P NATL ACAD SCI USA, V100, P12045, DOI 10.1073/pnas.2131556100
   Xue J, 2002, TETRAHEDRON LETT, V43, P1599, DOI 10.1016/S0040-4039(02)00071-0
   YONEZAWA S, 1992, AM J CLIN PATHOL, V98, P167, DOI 10.1093/ajcp/98.2.167
NR 45
TC 44
Z9 46
U1 0
U2 9
PU AMER CHEMICAL SOC
PI WASHINGTON
PA 1155 16TH ST, NW, WASHINGTON, DC 20036 USA
SN 1043-1802
J9 BIOCONJUGATE CHEM
JI Bioconjugate Chem.
PD NOV 15
PY 2006
VL 17
IS 6
BP 1537
EP 1544
DI 10.1021/bc060103s
PG 8
WC Biochemical Research Methods; Biochemistry & Molecular Biology;
   Chemistry, Multidisciplinary; Chemistry, Organic
SC Biochemistry & Molecular Biology; Chemistry
GA 105HL
UT WOS:000242020900023
PM 17105234
OA Green Accepted
DA 2021-05-03
ER

PT J
AU Kitano, S
   Kageyama, S
   Nagata, Y
   Miyahara, Y
   Hiasa, A
   Naota, H
   Okumura, S
   Imai, H
   Shiraishi, T
   Masuya, M
   Nishikawa, M
   Sunamoto, J
   Akiyoshi, K
   Kanematsu, T
   Scott, AM
   Murphy, R
   Hoffman, EW
   Old, LJ
   Shiku, H
AF Kitano, Shigehisa
   Kageyama, Shinichi
   Nagata, Yasuhiro
   Miyahara, Yoshihiro
   Hiasa, Atsunori
   Naota, Hiroaki
   Okumura, Satoshi
   Imai, Hiroshi
   Shiraishi, Taizo
   Masuya, Masahiro
   Nishikawa, Masakatsu
   Sunamoto, Junzo
   Akiyoshi, Kazunari
   Kanematsu, Takashi
   Scott, Andrew M.
   Murphy, Roger
   Hoffman, Eric W.
   Old, Lloyd J.
   Shiku, Hiroshi
TI HER2-specificT-cell immune responses in patients vaccinated with
   truncated HER2 protein complexed with nanogels of cholesteryl pullulan
SO CLINICAL CANCER RESEARCH
LA English
DT Article
ID CYTOTOXIC T-LYMPHOCYTES; DENDRITIC CELLS; OVARIAN-CANCER; HYDROPHOBIZED
   POLYSACCHARIDES; LYMPHOMA ANTIGEN; PEPTIDE; BREAST; IMMUNOTHERAPY;
   GENERATION; ADJUVANT
AB Purpose: We developed a complex of tumor antigen protein, with a novel nanoparticle antigen delivery system of cholesteryl pullulan (CHP). To target HER2 antigen, we prepared truncated HER2 protein 1-146 (146HER2) complexed with, CHP, the CHP-HER2 vaccine. We designed a clinical study to assess the safety of the vaccine and HER2-specific T-cell immune responses measured by the newly developed enzyme-linked immunospot assay with mRNA-transduced phytohemagglutinin-stimulated CD4(+) T cells in HLA-A2402-positive patients with therapy-refractory HER2-expressing cancers.
   Experimental Design: Nine patients with various types of solid tumors were enrolled. Each patient was s.c. vaccinated biweekly with 300 mu g of CHP-HER2 vaccine for three times followed by booster doses. HER2-specific T-cell responses were evaluated by enzyme-linked immunospot assay by targeting autologous phytohemagglutinin-stimulated CD4(+) T cells transduced with 146HER2-encoding mRNA to cover both identified peptides and unknown epitopes for MHC class I and class II that might exist in the sequence of the Vaccine protein.
   Results: CHP-HER2 vaccine was well tolerated; the only adverse effect was grade 1 transient skin reaction at the sites of vaccination. HER2-specific CD8(+) and/or CD4(+) T-cell immune responses were detected in five patients who received four to eight vaccinations, among whom both T-cell responses were detected in these patients. In four patients with CD8(+) T-cell responses, two patients reacted to previously identified HER2(63-71) peptide and the other two reacted only to 146HER2 mRNA-transduced cells.
   Conclusions: CHP-HER2 vaccine was safe and induced HER2-specific CD8(+) and/or CD4(+) T-cell immune responses.
C1 Mie Univ, Dept Canc Vaccine, Grad Sch Med, Tsu, Mie 5148507, Japan.
   Mie Univ, Dept Med Oncol & Immunol, Grad Sch Med, Tsu, Mie 5148507, Japan.
   Mie Univ, Dept Immunogene Therapy, Grad Sch Med, Tsu, Mie 5148507, Japan.
   Mie Univ, Dept Canc Vaccine, Grad Sch Med, Tsu, Mie 5148507, Japan.
   Mie Univ, Dept Pathol, Grad Sch Med, Tsu, Mie 5148507, Japan.
   Mie Univ Hosp, Blood Transfus Serv, Tsu, Mie, Japan.
   Mie Univ Hosp, Dept Hematol, Tsu, Mie, Japan.
   Nagasaki Univ, Dept Transplantat & Digest Surg, Grad Sch Biomed Sci, Nagasaki 852, Japan.
   Kyoto Univ, Grad Sch Engn, Kyoto 606, Japan.
   Tokyo Med & Dent Univ, Inst Biomat & Bioengn, Tokyo, Japan.
   Ludwig Inst Canc Res, Heidelberg, Vic, Australia.
   Ludwig Inst Canc Res, New York, NY USA.
RP Shiku, H (corresponding author), Mie Univ, Dept Canc Vaccine, Grad Sch Med, 2-174 Edobashi, Tsu, Mie 5148507, Japan.
EM shiku@clin.medic.mie-u.ac.jp
RI Shiku, Hiroshi/U-7321-2019
OI Shiku, Hiroshi/0000-0002-0362-755X; Scott, Andrew/0000-0002-6656-295X
CR AKIYOSHI K, 1993, MACROMOLECULES, V26, P3062, DOI 10.1021/ma00064a011
   Atanackovic D, 2003, J IMMUNOL METHODS, V278, P57, DOI 10.1016/S0022-1759(03)00209-6
   Curigliano G, 2006, ANN ONCOL, V17, P750, DOI 10.1093/annonc/mdj083
   Davis ID, 2004, P NATL ACAD SCI USA, V101, P10697, DOI 10.1073/pnas.0403572101
   Disis ML, 2004, J CLIN ONCOL, V22, P1916, DOI 10.1200/JCO.2004.09.005
   Disis ML, 1999, CLIN CANCER RES, V5, P1289
   Frazer IH, 2004, VACCINE, V23, P172, DOI 10.1016/j.vaccine.2004.05.013
   Gu XG, 1998, CANCER RES, V58, P3385
   Ikuta Y, 2002, BLOOD, V99, P3717, DOI 10.1182/blood.V99.10.3717
   Kwak LW, 1998, J IMMUNOL, V160, P3637
   Miyahara Y, 2005, CLIN CANCER RES, V11, P5581, DOI 10.1158/1078-0432.CCR-04-2585
   Murray JL, 2002, CLIN CANCER RES, V8, P3407
   Nagata Y, 1997, J IMMUNOL, V159, P1336
   Nakahara S, 2003, CANCER RES, V63, P4112
   Naota H, 2006, J IMMUNOL METHODS, V314, P54, DOI 10.1016/j.jim.2006.05.009
   Neelapu SS, 2004, CLIN CANCER RES, V10, P8309, DOI 10.1158/1078-0432.CCR-04-1071
   Nishikawa T, 1996, J AM CHEM SOC, V118, P6110, DOI 10.1021/ja953843c
   Nomura Y, 2003, FEBS LETT, V553, P271, DOI 10.1016/S0014-5793(03)01028-7
   Okamoto M, 2004, CANCER RES, V64, P5461, DOI 10.1158/0008-5472.CAN-03-4005
   Okugawa T, 2000, EUR J IMMUNOL, V30, P3338, DOI 10.1002/1521-4141(200011)30:11<3338::AID-IMMU3338>3.0.CO;2-3
   Peoples GE, 2005, J CLIN ONCOL, V23, P7536, DOI 10.1200/JCO.2005.03.047
   Sanders MT, 2005, IMMUNOL CELL BIOL, V83, P119, DOI 10.1111/j.1440-1711.2005.01319.x
   Wang J, 2003, J RARE EARTH, V21, P16
   Zaks TZ, 1998, CANCER RES, V58, P4902
NR 24
TC 71
Z9 74
U1 1
U2 22
PU AMER ASSOC CANCER RESEARCH
PI PHILADELPHIA
PA 615 CHESTNUT ST, 17TH FLOOR, PHILADELPHIA, PA 19106-4404 USA
SN 1078-0432
J9 CLIN CANCER RES
JI Clin. Cancer Res.
PD DEC 15
PY 2006
VL 12
IS 24
BP 7397
EP 7405
DI 10.1158/1078-0432.CCR-06-1546
PG 9
WC Oncology
SC Oncology
GA 121NT
UT WOS:000243165000027
PM 17189412
OA Bronze
DA 2021-05-03
ER

PT J
AU Smyth, LJC
   Elkord, E
   Taher, TEI
   Jiang, HR
   Burt, DJ
   Clayton, A
   van Veelen, PA
   de Ru, A
   Ossendorp, F
   Melief, CJM
   Drijfhout, JW
   Dermime, S
   Hawkins, RE
   Stern, PL
AF Smyth, Lucy J. C.
   Elkord, Eyad
   Taher, Taber E. I.
   Jiang, Hui-Rong
   Burt, Deborah J.
   Clayton, Alison
   van Veelen, Peter A.
   de Ru, Arnoud
   Ossendorp, Ferry
   Melief, Cornelis J. M.
   Drijfhout, Jan W.
   Dermime, Said
   Hawkins, Robert E.
   Stern, Peter L.
TI CD8 T-cell recognition of human 5T4 oncofetal antigen
SO INTERNATIONAL JOURNAL OF CANCER
LA English
DT Article
DE 5T4 oncofetal antigen; dendritic cells; adenovirus; proteasome; CD8 T
   cells
ID MAJOR HISTOCOMPATIBILITY COMPLEX; MHC-CLASS-I; DISTINCT PROTEOLYTIC
   PROCESSES; TUMOR-ASSOCIATED ANTIGEN; BINDING PEPTIDES;
   COLORECTAL-CARCINOMA; LYMPHOCYTE EPITOPES; GASTRIC-CARCINOMA; CANCER;
   EXPRESSION
AB The 5T4 oncofetal antigen is expressed by a wide variety of human carcinomas, including colorectal, ovarian and gastric carcinomas. The restricted expression of 5T4 on tumor tissues as well as its implication in tumor progression and bad prognosis makes 5T4 a promising new candidate for immunotherapy. An MVA vaccine encoding 5T4 antigen has been successfully evaluated in preclinical studies in a murine tumor model. Here, we report the generation of human CD8 T cells specific for the 5T4 antigen by stimulation with autologous monocyte derived DC infected with a replication defective adenovirus encoding the 5T4 cDNA (Ad5T4). Analysis of several donors confirms a repertoire of such CD8 responses. In a parallel approach, incorporating the results of proteasome-mediated digestion of 5T4 derived 35-mer peptides and the potential high affinity epitopes predicted by a computer-based algorithm, we identified 8 putative HLA-A*0201-presented CD8 MHC class I epitopes of 5T4 antigen. Two of these generated specific CD8 T cells after restimulation with peptide loaded autologous DC and assay by cytotoxicity and IFN gamma ELISPOT. Moreover these particular peptide generated T cells recognized naturally 5T4 positive tumor cells only if they expressed HLA-A*0201 as judged by IFN7 ELISPOT or ELISA. Also, HLA-A*0201 CD8 T cells recognized these peptides in a DC-Ad5T4 polyclonal response. In conclusion, there is a repertoire of CD8 T cell recognition of 5T4 in normal human donors and some candidate HLAA*0201 epitopes have been identified. (c) 2006 Wiley-Liss, Inc.
C1 Christie Hosp NHS Trust, Paterson Inst Canc Res, CR UK Immunol Grp, Manchester M20 4BX, Lancs, England.
   Christie Hosp NHS Trust, Paterson Inst Canc Res, Med Oncol Grp, Manchester M20 4BX, Lancs, England.
   Leiden Univ, Med Ctr, Dept Immunohematol & Blood Transfus, Leiden, Netherlands.
RP Stern, PL (corresponding author), Christie Hosp NHS Trust, Paterson Inst Canc Res, CR UK Immunol Grp, Manchester M20 4BX, Lancs, England.
EM pstern@picr.man.ac.uk
RI Elkord, Eyad/AAE-1136-2020; Dermime, Said/P-2448-2019
OI Elkord, Eyad/0000-0002-3868-0318; Dermime, Said/0000-0002-5526-7496; van
   Veelen, Peter/0000-0002-7898-9408
CR Armstrong AC, 2002, J IMMUNOL, V168, P3983, DOI 10.4049/jimmunol.168.8.3983
   Brady CS, 2000, TISSUE ANTIGENS, V55, P401, DOI 10.1034/j.1399-0039.2000.550502.x
   Chapatte L, 2004, J IMMUNOL, V173, P6033, DOI 10.4049/jimmunol.173.10.6033
   Chattopadhyay S, 2006, J IMMUNOL, V176, P984, DOI 10.4049/jimmunol.176.2.984
   Craiu A, 1997, P NATL ACAD SCI USA, V94, P10850, DOI 10.1073/pnas.94.20.10850
   DAMARO J, 1995, HUM IMMUNOL, V43, P13, DOI 10.1016/0198-8859(94)00153-H
   Dermine S, 2004, BBA-REV CANCER, V1704, P11, DOI 10.1016/j.bbcan.2004.03.002
   DICK LR, 1994, J IMMUNOL, V152, P3884
   DRIJFHOUT JW, 1995, HUM IMMUNOL, V43, P1, DOI 10.1016/0198-8859(94)00151-F
   Elkord E, 2005, INT IMMUNOL, V17, P1315, DOI 10.1093/intimm/dxh309
   Forsberg G, 2001, BRIT J CANCER, V85, P129, DOI 10.1054/bjoc.2001.1891
   Groll M, 1997, NATURE, V386, P463, DOI 10.1038/386463a0
   Guest RD, 2005, J IMMUNOTHER, V28, P203, DOI 10.1097/01.cji.0000161397.96582.59
   Hanada K, 2004, NATURE, V427, P252, DOI 10.1038/nature02240
   Hardy S, 1997, J VIROL, V71, P1842, DOI 10.1128/JVI.71.3.1842-1849.1997
   Hebart H, 2002, BLOOD, V99, P3830, DOI 10.1182/blood.V99.10.3830
   HOLE N, 1990, INT J CANCER, V45, P179, DOI 10.1002/ijc.2910450132
   Kessler JH, 2001, J EXP MED, V193, P73, DOI 10.1084/jem.193.1.73
   Kruger E, 2004, REV PHYSIOL BIOCH P, V148, P81, DOI 10.1007/s10254-003-0010-4
   Melief CJM, 2000, ADV IMMUNOL, V75, P235, DOI 10.1016/S0065-2776(00)75006-1
   Mo XY, 1999, J IMMUNOL, V163, P5851
   Mulder WMC, 1997, CLIN CANCER RES, V3, P1923
   Mulryan K, 2002, MOL CANCER THER, V1, P1129
   Myers KA, 2002, CANCER GENE THER, V9, P884, DOI 10.1038/sj.cgt.7700513
   MYERS KA, 1994, J BIOL CHEM, V269, P9319
   Novellino L, 2005, CANCER IMMUNOL IMMUN, V54, P187, DOI 10.1007/s00262-004-0560-6
   Offringa R, 2000, CURR OPIN IMMUNOL, V12, P576, DOI 10.1016/S0952-7915(00)00145-X
   Pamer E, 1998, ANNU REV IMMUNOL, V16, P323, DOI 10.1146/annurev.immunol.16.1.323
   PARKER KC, 1994, J IMMUNOL, V152, P163
   Preuss KD, 2002, IMMUNOL REV, V188, P43, DOI 10.1034/j.1600-065X.2002.18805.x
   Rammensee HG, 2002, IMMUNOL REV, V188, P164, DOI 10.1034/j.1600-065X.2002.18815.x
   RAMMENSEE HG, 1997, MHC LIGANDS PEPTIDE
   Rock KL, 2004, NAT IMMUNOL, V5, P670, DOI 10.1038/ni1089
   Rosenberg SA, 1999, IMMUNITY, V10, P281, DOI 10.1016/S1074-7613(00)80028-X
   Sakaguchi S, 2005, NAT IMMUNOL, V6, P345, DOI 10.1038/ni1178
   Schweitzer S, 2000, CYTOMETRY, V41, P271, DOI 10.1002/1097-0320(20001201)41:4<271::AID-CYTO5>3.0.CO;2-M
   Shaw DM, 2000, BBA-GEN SUBJECTS, V1524, P238, DOI 10.1016/S0304-4165(00)00165-3
   Snyder HL, 1998, EUR J IMMUNOL, V28, P1339
   SOUTHALL PJ, 1990, BRIT J CANCER, V61, P89, DOI 10.1038/bjc.1990.20
   Starzynska T, 1998, EUR J GASTROEN HEPAT, V10, P479, DOI 10.1097/00042737-199806000-00008
   STARZYNSKA T, 1992, BRIT J CANCER, V66, P867, DOI 10.1038/bjc.1992.375
   STARZYNSKA T, 1994, BRIT J CANCER, V69, P899, DOI 10.1038/bjc.1994.173
   Steinman RM, 2003, PATHOL BIOL, V51, P59, DOI 10.1016/S0369-8114(03)00096-8
   STERN PL, 2000, CANC VACCINES
   STERN PL, 2003, CULTURE TUMOR CELLS, P179
   SUGDEN B, 1977, J VIROL, V23, P503, DOI 10.1128/JVI.23.3.503-508.1977
   TRAVERSARI C, 1992, J EXP MED, V176, P1453, DOI 10.1084/jem.176.5.1453
   van der Bruggen P, 2002, IMMUNOL REV, V188, P51, DOI 10.1034/j.1600-065X.2002.18806.x
   VANDERBRUGGEN P, 1991, SCIENCE, V254, P1643, DOI 10.1126/science.1840703
   Webb AI, 2004, J BIOL CHEM, V279, P23438, DOI 10.1074/jbc.M314066200
   WRIGLEY E, 1995, INT J GYNECOL CANCER, V5, P269, DOI 10.1046/j.1525-1438.1995.05040269.x
   York IA, 1996, ANNU REV IMMUNOL, V14, P369, DOI 10.1146/annurev.immunol.14.1.369
   Youde SJ, 2000, CANCER RES, V60, P365
NR 53
TC 22
Z9 22
U1 0
U2 1
PU WILEY-LISS
PI HOBOKEN
PA DIV JOHN WILEY & SONS INC, 111 RIVER ST, HOBOKEN, NJ 07030 USA
SN 0020-7136
J9 INT J CANCER
JI Int. J. Cancer
PD OCT 1
PY 2006
VL 119
IS 7
BP 1638
EP 1647
DI 10.1002/ijc.22018
PG 10
WC Oncology
SC Oncology
GA 077QX
UT WOS:000240046000016
PM 16646078
OA Bronze
DA 2021-05-03
ER

PT J
AU Sudo, T
   Aruga, A
   Shimizu, K
   Matsushita, N
   Takasaki, K
AF Sudo, Toshimi
   Aruga, Atsushi
   Shimizu, Koichi
   Matsushita, Norimasa
   Takasaki, Ken
TI OK432-activated natural killer cells enhanced trastuzumab (Herceptin
   (R))-mediated antibody-dependent cellular cytotoxicity in patients with
   advanced cancer
SO ANTICANCER RESEARCH
LA English
DT Article
DE antibody-dependent cellular cytotoxicity; natural killer cells;
   trastuzumab; Herceptin (R); immunotherapy
ID BREAST-CANCER; STREPTOCOCCAL PREPARATION; MONOCLONAL-ANTIBODY;
   METASTATIC BREAST; COLORECTAL-CANCER; INTERFERON-GAMMA; GASTRIC-CANCER;
   OVARIAN-CANCER; IN-VIVO; OK-432
AB Background: Adoptive immunotherapy using natural killer (NK) cells from cancer patients yielded only modest success. Whether Herceptin((R)) and OK432-activated NK cells (NK cells obtained by stimulating peripheral blood mononuclear cells with OK432 and interleukin-2) improve the outcome of adoptive immunotherapy against HER-2/neu positive tumor cells via antibody-dependent cellular cytotoxicity, was examined in vitro. Materials and Methods: A Cr-51 release assay was performed to assess cytotoxicity. OK432-activated NK cells and lymphokine-activated killer (LAK) cells from healthy donors and cancer patients were used as effectors. Three cell lines expressing different amounts of HER-2/neu served as targets. Results: In the case of effectors from patients, OK432-activated NK cells showed higher cytotoxicity than that of LAK cells, and the cytotoxicity of OK432-activated NK cells against the SK-BR-3 cell line (over-expressing HER-2/neu) was increased by Herceptin((R)). Conclusion: Combination of Herceptin((R)) and OK432-activeted NK cells may improve the efficacy of the treatment for HER-2/neu-positive malignancy.
C1 Tokyo Womens Med Univ, Dept Surg Gastroenterol, Shinjuku Ku, Tokyo 1628666, Japan.
RP Sudo, T (corresponding author), Tokyo Womens Med Univ, Dept Surg Gastroenterol, Shinjuku Ku, 8-1 Kawada Cho, Tokyo 1628666, Japan.
EM sudomako@yahoo.co.jp
CR Baselga J, 1996, J CLIN ONCOL, V14, P737, DOI 10.1200/JCO.1996.14.3.737
   BOUWENS L, 1988, HEPATOLOGY, V8, P46, DOI 10.1002/hep.1840080110
   Carlens S, 2001, HUM IMMUNOL, V62, P1092, DOI 10.1016/S0198-8859(01)00313-5
   Clynes RA, 2000, NAT MED, V6, P443
   Cooley S, 1999, EXP HEMATOL, V27, P1533, DOI 10.1016/S0301-472X(99)00089-2
   Cooper MA, 2001, TRENDS IMMUNOL, V22, P633, DOI 10.1016/S1471-4906(01)02060-9
   Cuello M, 2001, CANCER RES, V61, P4892
   Half E, 2004, INT J CANCER, V108, P540, DOI 10.1002/ijc.11599
   Kitsuki H, 1996, CLIN IMMUNOL IMMUNOP, V78, P283, DOI 10.1006/clin.1996.0040
   KOBAYASHI Y, 2003, JPN J CANC CHEMOTHER, V30, P1776
   Kono K, 2002, INT J CANCER, V98, P216, DOI 10.1002/ijc.10179
   Kono K, 2002, CANCER RES, V62, P5813
   LEI SZ, 1995, INT J PANCREATOL, V17, P15
   McKay JA, 2002, BRIT J CANCER, V86, P568, DOI 10.1038/sj.bjc.6600127
   Moretta A, 2001, ANNU REV IMMUNOL, V19, P197, DOI 10.1146/annurev.immunol.19.1.197
   OSHIMI K, 1980, J NATL CANCER I, V65, P1265
   Palmieri G, 1999, J IMMUNOL, V162, P7181
   Papamichail M, 2004, CANCER IMMUNOL IMMUN, V53, P176, DOI 10.1007/s00262-003-0478-4
   PHILLIPS JH, 1986, J EXP MED, V164, P814, DOI 10.1084/jem.164.3.814
   ROBERTSON MJ, 1990, BLOOD, V76, P2421
   Ryoma Y, 2004, ANTICANCER RES, V24, P3295
   SAITO M, 1982, CELL IMMUNOL, V68, P187, DOI 10.1016/0008-8749(82)90102-2
   SHITARA K, 1985, J IMMUNOL, V134, P1039
   SLAMON DJ, 1989, SCIENCE, V244, P707, DOI 10.1126/science.2470152
   Slamon DJ, 2001, NEW ENGL J MED, V344, P783, DOI 10.1056/NEJM200103153441101
   SLAMON DJ, 1987, SCIENCE, V235, P177, DOI 10.1126/science.3798106
   SLIWKOWSKI MX, 2001, SEMIN ONCOL, V28, P12
   SUDO T, 2003, JPN J CANC CHEMOTHER, V30, P1817
   Takehana T, 2002, INT J CANCER, V98, P833, DOI 10.1002/ijc.10257
NR 29
TC 2
Z9 2
U1 0
U2 1
PU INT INST ANTICANCER RESEARCH
PI ATHENS
PA EDITORIAL OFFICE 1ST KM KAPANDRITIOU-KALAMOU RD KAPANDRITI, PO BOX 22,
   ATHENS 19014, GREECE
SN 0250-7005
J9 ANTICANCER RES
JI Anticancer Res.
PD NOV-DEC
PY 2006
VL 26
IS 6B
BP 4327
EP 4333
PG 7
WC Oncology
SC Oncology
GA 119UU
UT WOS:000243040300033
PM 17201151
DA 2021-05-03
ER

PT J
AU Elgqvist, J
   Andersson, H
   Back, T
   Claesson, I
   Hultborn, R
   Jensen, H
   Lindegren, S
   Olsson, M
   Palm, S
   Warnhammar, E
   Jacobsson, L
AF Elgqvist, Jorgen
   Andersson, Hakan
   Back, Tom
   Claesson, Ingela
   Hultborn, Ragnar
   Jensen, Holger
   Lindegren, Sture
   Olsson, Marita
   Palm, Stig
   Warnhammar, Elisabet
   Jacobsson, Lars
TI Fractionated radio immunotherapy of intraperitoneally growing ovarian
   cancer in nude mice with At-211-MX35 F(ab ')(2): therapeutic efficacy
   and myelotoxicity
SO NUCLEAR MEDICINE AND BIOLOGY
LA English
DT Article
DE radioimmunotherapy; fractionation; At-211; astatine; myelotoxicity
ID COLON-CARCINOMA XENOGRAFTS; MONOCLONAL-ANTIBODY MOV18; LONG-TERM
   SURVIVAL; DOSE FRACTIONATION; PHASE-I; RADIOIMMUNOTHERAPY; SINGLE;
   MODEL; BIODISTRIBUTION
AB Objective: The aim of this study was to investigate the therapeutic efficacy and myelotoxicity during fractionated radio immunotherapy of ovarian cancer in mice. The study was performed using the monoclonal antibody MX35 F(ab')(2) labeled with the a-particle emitter At-211.
   Methods: Animals were intraperitoneally inoculated with similar to 1 x 10(7) cells of the cell line NIH:OVCAR-3. Four weeks later, the mice were given the first treatment. Six groups of animals were intraperitoneally injected with similar to 800, 3 x similar to 267, similar to 400, 3 x similar to 133, similar to 50 or 3 x similar to 17 kBq At-211-MX35 F(ab')(2) (n = 18 in each group). The second and third injections for Groups 2, 4 and 6 were given 4 and 8 days after the first injection, respectively. As controls, animals were treated with unlabeled MX35 F(ab')(2) (n = 12). Eight weeks after the last injection, the animals were sacrificed and the presence of macro- and microscopic tumors and ascites was determined. Blood counts were determined for each mouse in Groups 1 and 2 before the first injection and 3, 7, 11, 15 and 23 days after the first injection. The calculation of the mean absorbed dose to the bone marrow was based on the ratio between the At-211-activity concentration in bone and blood [i.e., the bone-to-blood ratio (BBLR)] as well as that between the At-211-activity concentration in bone marrow and blood [i.e., the bone-marrow-to-blood ratio (BMBLR)] and the cumulated activity and absorbed fraction of the alpha-particles emitted by At-211 in the bone marrow.
   Results: The tumor-free fractions of animals were 56% and 41% when treated with similar to 800 kBq and 3 x similar to 267 kBq At-211-MX35 F(ab')(2), respectively; 39% and 28% when treated with similar to 400 kBq and 3 x similar to 133 kBq At-211-MX35 F(ab')(2), respectively; and 17% and 22% when treated with similar to 50 kBq or 3 x similar to 17 kBq At-211-MX35 F(ab')(2), respectively. The nadir of the white blood cell (WBC) counts was decreased (from 46% to 19%, compared with the baseline WBC counts) and delayed (from Day 4 to Day 11 after the first injection) during the fractionated treatment compared with the single-dose treatment. The percentage of injected activity per gram (%IA/g) for blood, bone and bone marrow all peaked 6 h after injection at 13.80 +/- 1.34% IA/g, 4.00 +/- 0.69%IA/g and 8.28 +/- 1.38%IA/g, respectively. The BBLR and BMBLR were 0.20 +/- 0.04 and 0.58 +/- 0.01, respectively. The mean absorbed dose to bone marrow was similar to 0.4 Gy after intraperitoneally injecting similar to 800 kBq At-211-MX35 F(ab')(2).
   Conclusion: No advantage was observed in the therapeutic efficacy of using a fractionated regimen compared with a single administration, with the same total amount of administered activity. Alleviation of the myelotoxicity was observed during the fractionated regimen in terms of decreased suppression and delayed nadir of the WBC counts. No thrombocytopenia was observed during either regimen. (c) 2006 Elsevier Inc. All rights reserved.
C1 Univ Gothenburg, Sahlgrenska Acad, Dept Radiat Phys, SE-41345 Gothenburg, Sweden.
   Univ Gothenburg, Sahlgrenska Acad, Dept Oncol, SE-41345 Gothenburg, Sweden.
   Rigshosp, PET & Cyclotron Unit, DK-2100 Copenhagen, Denmark.
   Chalmers Univ Technol, Dept Math Stat, SE-41296 Gothenburg, Sweden.
   Gothenburg Univ, Bioinformat Core Facil, S-41296 Gothenburg, Sweden.
RP Elgqvist, J (corresponding author), Univ Gothenburg, Sahlgrenska Acad, Dept Radiat Phys, SE-41345 Gothenburg, Sweden.
EM jorgen.elgqvist@radfys.gu.se
RI Back, Tom/C-6141-2008
OI Back, Tom/0000-0002-3375-9473; Hultborn, Ragnar/0000-0002-4289-9339
CR Alvarez RD, 1997, GYNECOL ONCOL, V65, P94, DOI 10.1006/gyno.1996.4577
   Alvarez RD, 2002, CLIN CANCER RES, V8, P2806
   Andersson H, 2003, CLIN CANCER RES, V9, p3914S
   Andersson H, 2001, ANTICANCER RES, V21, P409
   Andersson H, 2000, ACTA ONCOL, V39, P741
   Andersson H, 2000, ANTICANCER RES, V20, P459
   Blumenthal RD, 1998, EXP HEMATOL, V26, P859
   Borchardt PE, 2000, CANCER BIOTHER RADIO, V15, P53, DOI 10.1089/cbr.2000.15.53
   BUCHSBAUM D, 1995, CANCER RES, V55, pS5881
   Connett JM, 1999, CLIN CANCER RES, V5, p3207S
   DeNardo GL, 1998, CANCER BIOTHER RADIO, V13, P239, DOI 10.1089/cbr.1998.13.239
   DENARDO GL, 1994, CANCER-AM CANCER SOC, V73, P1038, DOI 10.1002/1097-0142(19940201)73:3+<1038::AID-CNCR2820731343>3.0.CO;2-8
   DeNardo GL, 2002, CANCER-AM CANCER SOC, V94, P1332, DOI 10.1002/cncr.10304
   Divgi CR, 2004, J NUCL MED, V45, P1412
   Elgqvist J, 2005, J NUCL MED, V46, P464
   Elgqvist J, 2005, J NUCL MED, V46, P1907
   Elgqvist J, 2006, J NUCL MED, V47, P1342
   Elgqvist J, 2006, INT J RADIAT ONCOL, V66, P1228, DOI 10.1016/j.ijrobp.2006.07.003
   Epenetos AA, 2000, INT J GYNECOL CANCER, V10, P44, DOI 10.1046/j.1525-1438.2000.99510.x
   Goel A, 2001, CLIN CANCER RES, V7, P175
   Grana C, 2004, GYNECOL ONCOL, V93, P691, DOI 10.1016/j.ygyno.2004.02.017
   HAMILTON TC, 1983, CANCER RES, V43, P5379
   *ICRU, 1993, PUBL ICRU, V49
   Janssen ML, 2003, INT J GYNECOL CANCER, V13, P607, DOI 10.1046/j.1525-1438.2003.13013.x
   LARSEN RH, 1995, GYNECOL ONCOL, V57, P9, DOI 10.1006/gyno.1995.1093
   Lindegren S, 2001, NUCL MED BIOL, V28, P33, DOI 10.1016/S0969-8051(00)00171-2
   Lindegren S, 2001, APPL RADIAT ISOTOPES, V55, P157, DOI 10.1016/S0969-8043(01)00044-6
   LINDMO T, 1984, J IMMUNOL METHODS, V72, P77, DOI 10.1016/0022-1759(84)90435-6
   Mahe MA, 1999, CLIN CANCER RES, V5, p3249S
   McLendon RE, 1999, INT J RADIAT ONCOL, V45, P491, DOI 10.1016/S0360-3016(99)00206-0
   McQuarrie Steve, 2005, J Pharm Pharm Sci, V7, P29
   Meredith RF, 2001, CANCER BIOTHER RADIO, V16, P305, DOI 10.1089/108497801753131381
   MEREDITH RF, 1992, J NUCL MED, V33, P1648
   Muthuswamy MS, 1998, J NUCL MED, V39, P1243
   O'Donoghue JA, 2000, J NUCL MED, V41, P538
   RICHMAN CM, 1995, CANCER RES, V55, pS5916
   RUBIN SC, 1993, GYNECOL ONCOL, V51, P61, DOI 10.1006/gyno.1993.1247
   SCHLOM J, 1990, JNCI-J NATL CANCER I, V82, P763, DOI 10.1093/jnci/82.9.763
   SCHOTT ME, 1994, CANCER, V73, P993, DOI 10.1002/1097-0142(19940201)73:3+<993::AID-CNCR2820731337>3.0.CO;2-7
   SEIDEN M, 2004, P AM SOC CLIN ONCOL
   Shen S, 2002, CANCER, V94, P1264, DOI 10.1002/cncr.10295
   Siler Kathleen, 1993, Biotechnology Therapeutics, V4, P163
   STEWART JSW, 1990, J CLIN ONCOL, V8, P1941, DOI 10.1200/JCO.1990.8.12.1941
   Tian JH, 2000, CHINESE MED J-PEKING, V113, P53
   Vallabhajosula S, 2005, CLIN CANCER RES, V11, p7195S, DOI 10.1158/1078-0432.CCR-1004-0023
   Vriesendorp HM, 1999, CLIN CANCER RES, V5, p3324S
   Vriesendorp HM, 1996, EXP HEMATOL, V24, P1183
   Welshinger M, 1997, GYNECOL ONCOL, V67, P188, DOI 10.1006/gyno.1997.4846
NR 48
TC 26
Z9 27
U1 0
U2 8
PU ELSEVIER SCIENCE INC
PI NEW YORK
PA STE 800, 230 PARK AVE, NEW YORK, NY 10169 USA
SN 0969-8051
EI 1872-9614
J9 NUCL MED BIOL
JI Nucl. Med. Biol.
PD NOV
PY 2006
VL 33
IS 8
BP 1065
EP 1072
DI 10.1016/j.nucmedbio.2006.07.009
PG 8
WC Radiology, Nuclear Medicine & Medical Imaging
SC Radiology, Nuclear Medicine & Medical Imaging
GA 116YU
UT WOS:000242840500016
PM 17127181
DA 2021-05-03
ER

PT J
AU Zarling, AL
   Polefrone, JM
   Evans, AM
   Mikesh, LM
   Shabanowitz, J
   Lewis, ST
   Engelhardt, VH
   Hunt, DF
AF Zarling, Angela L.
   Polefrone, Joy M.
   Evans, Anne M.
   Mikesh, Leann M.
   Shabanowitz, Jeffrey
   Lewis, Sarah T.
   Engelhardt, Victor H.
   Hunt, Donald F.
TI Identification of class I MHC-associated phosphopeptides as targets for
   cancer immunotherapy
SO PROCEEDINGS OF THE NATIONAL ACADEMY OF SCIENCES OF THE UNITED STATES OF
   AMERICA
LA English
DT Article
DE tandem mass spectrometry; immobilized metal-affinity chromatography
ID INSULIN-RECEPTOR SUBSTRATE-2; CELL-CYCLE CONTROL; PHOSPHOPROTEOME
   ANALYSIS; MASS-SPECTROMETRY; BETA-CATENIN; C-JUN; KINASE; PROTEIN;
   PHOSPHORYLATION; DEGRADATION
AB Alterations in phosphorylation of cellular proteins are a hallmark of malignant transformation. Degradation of these phosphoproteins could generate cancer-specific class I MHC-associated phosphopepticles recognizable by CD8(+) T lymphocytes. In a comparative analysis of phosphopeptides presented on the surface of melanoma, ovarian carcinoma, and B lymphoblastoid cells, we find 5 of 36 that are restricted to the solid tumors and common to both cancers. Differential presentation of these peptides can result from differential phosphorylation of the source proteins. Recognition of the peptides on cancer cells by phosphopepticle-specific CD8(+) T lymphocytes validates the potential of these phosphopeptides as immunotherapeutic targets.
C1 Univ Virginia, Dept Chem, Charlottesville, VA 22901 USA.
   Univ Virginia, Beirne B Carter Immunol Ctr, Charlottesville, VA 22908 USA.
   Univ Virginia, Dept Microbiol, Charlottesville, VA 22908 USA.
   Univ Virginia, Dept Pathol, Charlottesville, VA 22908 USA.
RP Hunt, DF (corresponding author), Univ Virginia, Dept Chem, Mccormick Rd, Charlottesville, VA 22901 USA.
EM dfh@virginia.edu
RI Hunt, Donald F/I-6936-2012
OI Hunt, Donald F/0000-0003-2815-6368; Engelhard,
   Victor/0000-0002-1741-0925
FU NCI NIH HHSUnited States Department of Health & Human ServicesNational
   Institutes of Health (NIH) - USANIH National Cancer Institute (NCI) [R01
   CA134060] Funding Source: Medline; NIAID NIH HHSUnited States Department
   of Health & Human ServicesNational Institutes of Health (NIH) - USANIH
   National Institute of Allergy & Infectious Diseases (NIAID) [R01
   AI020963, R01 AI033993, AI 33993, R37 AI033993, R37 AI020963, AI 20963]
   Funding Source: Medline; NATIONAL CANCER INSTITUTEUnited States
   Department of Health & Human ServicesNational Institutes of Health (NIH)
   - USANIH National Cancer Institute (NCI) [R01CA134060] Funding Source:
   NIH RePORTER; NATIONAL INSTITUTE OF ALLERGY AND INFECTIOUS
   DISEASESUnited States Department of Health & Human ServicesNational
   Institutes of Health (NIH) - USANIH National Institute of Allergy &
   Infectious Diseases (NIAID) [R37AI020963, R01AI033993, R37AI033993,
   R01AI020963] Funding Source: NIH RePORTER
CR Admon A, 2003, MOL CELL PROTEOMICS, V2, P388, DOI 10.1074/mcp.R300004-MCP200
   Ang XLL, 2005, ONCOGENE, V24, P2860, DOI 10.1038/sj.onc.1208614
   Bamberger AM, 2001, J CANCER RES CLIN, V127, P545, DOI 10.1007/s004320100255
   Beausoleil SA, 2004, P NATL ACAD SCI USA, V101, P12130, DOI 10.1073/pnas.0404720101
   Blume-Jensen P, 2001, NATURE, V411, P355, DOI 10.1038/35077225
   Boissan M, 2005, AM J PATHOL, V167, P869, DOI 10.1016/S0002-9440(10)62058-5
   Cai DP, 2003, CANCER RES, V63, P6802
   Carson-Walter EB, 2001, CANCER RES, V61, P6649
   Chrestensen CA, 2004, J BIOL CHEM, V279, P10176, DOI 10.1074/jbc.M310486200
   Easty DJ, 2000, MELANOMA RES, V10, P401, DOI 10.1097/00008390-200010000-00001
   ENGELHARD VH, 1994, CURR OPIN IMMUNOL, V6, P13, DOI 10.1016/0952-7915(94)90028-0
   Evan GI, 2001, NATURE, V411, P342, DOI 10.1038/35077213
   Ficarro S, 2003, J BIOL CHEM, V278, P11579, DOI 10.1074/jbc.M202325200
   Ficarro SB, 2002, NAT BIOTECHNOL, V20, P301, DOI 10.1038/nbt0302-301
   Harper JW, 2002, TRENDS CELL BIOL, V12, P104, DOI 10.1016/S0962-8924(01)02238-3
   Hershko A, 1998, ANNU REV BIOCHEM, V67, P425, DOI 10.1146/annurev.biochem.67.1.425
   Huang CK, 1997, J BIOL CHEM, V272, P17, DOI 10.1074/jbc.272.1.17
   Karim RZ, 2004, PATHOLOGY, V36, P120, DOI 10.1080/00313020410001671957
   Koepp DM, 1999, CELL, V97, P431, DOI 10.1016/S0092-8674(00)80753-9
   Kornmann M, 1998, CANCER RES, V58, P4250
   LANDRY J, 1992, J BIOL CHEM, V267, P794
   Liu CM, 2002, CELL, V108, P837, DOI 10.1016/S0092-8674(02)00685-2
   LOS G, 1991, BIOCHEM PHARMACOL, V42, P357, DOI 10.1016/0006-2952(91)90723-I
   Martin SE, 2000, ANAL CHEM, V72, P4266, DOI 10.1021/ac000497v
   Nagle JA, 2004, MOL CELL BIOL, V24, P9726, DOI 10.1128/MCB.24.22.9726-9735.2004
   Nateri AS, 2005, NATURE, V437, P281, DOI 10.1038/nature03914
   Orford K, 1997, J BIOL CHEM, V272, P24735, DOI 10.1074/jbc.272.40.24735
   PARHAM P, 1981, HUM IMMUNOL, V3, P277, DOI 10.1016/0198-8859(81)90065-3
   Reed SI, 2003, NAT REV MOL CELL BIO, V4, P855, DOI 10.1038/nrm1246
   Rock KL, 1999, ANNU REV IMMUNOL, V17, P739, DOI 10.1146/annurev.immunol.17.1.739
   Sevilla A, 2004, ONCOGENE, V23, P8950, DOI 10.1038/sj.onc.1208015
   Slingluff CL, 2000, CANCER IMMUNOL IMMUN, V48, P661, DOI 10.1007/s002620050015
   Syka JEP, 2004, J PROTEOME RES, V3, P621, DOI 10.1021/pr0499794
   Wilkinson KD, 2000, SEMIN CELL DEV BIOL, V11, P141, DOI 10.1006/scdb.2000.0164
   Yewdell J, 2002, MOL IMMUNOL, V39, P139, DOI 10.1016/S0161-5890(02)00097-4
   Zarling AL, 2000, J EXP MED, V192, P1755, DOI 10.1084/jem.192.12.1755
NR 36
TC 109
Z9 111
U1 0
U2 15
PU NATL ACAD SCIENCES
PI WASHINGTON
PA 2101 CONSTITUTION AVE NW, WASHINGTON, DC 20418 USA
SN 0027-8424
J9 P NATL ACAD SCI USA
JI Proc. Natl. Acad. Sci. U. S. A.
PD OCT 3
PY 2006
VL 103
IS 40
BP 14889
EP 14894
DI 10.1073/pnas.0604045103
PG 6
WC Multidisciplinary Sciences
SC Science & Technology - Other Topics
GA 092AL
UT WOS:000241069300045
PM 17001009
OA Green Published, Bronze
DA 2021-05-03
ER

PT J
AU Grizzi, F
   Gaetani, P
   Franceschini, B
   Di Ieva, A
   Colombo, P
   Ceva-Grimaldi, G
   Bollati, A
   Frezza, EE
   Cobos, E
   Baena, RRY
   Dioguardi, N
   Chiriva-Internati, M
AF Grizzi, F
   Gaetani, P
   Franceschini, B
   Di Ieva, A
   Colombo, P
   Ceva-Grimaldi, G
   Bollati, A
   Frezza, EE
   Cobos, E
   Baena, RRY
   Dioguardi, N
   Chiriva-Internati, M
TI Sperm protein 17 is expressed in human nervous system tumours
SO BMC CANCER
LA English
DT Article
ID CANCER/TESTIS ANTIGENS; MULTIPLE-MYELOMA; CANCER; BRAIN; IDENTIFICATION;
   IMMUNOTHERAPY; DISCOVERY; OPINION; TARGETS; TRENDS
AB Background: Human sperm protein 17 (Sp17) is a highly conserved protein that was originally isolated from a rabbit epididymal sperm membrane and testis membrane pellet. It has recently been included in the cancer/testis (CT) antigen family, and shown to be expressed in multiple myeloma and ovarian cancer. We investigated its immunolocalisation in specimens of nervous system (NS) malignancies, in order to establish its usefulness as a target for tumour-vaccine strategies.
   Methods: The expression of Sp17 was assessed by means of a standardised immunohistochemical procedure [(mAb/antigen) MF1/Sp17] in formalin-fixed and paraffin embedded surgical specimens of NS malignancies, including 28 neuroectodermal primary tumours ( 6 astrocytomas, 16 glioblastoma multiforme, 5 oligodendrogliomas, and 1 ependymoma), 25 meningeal tumours, and five peripheral nerve sheath tumours ( 4 schwannomas, and 1 neurofibroma),.
   Results: A number of neuroectodermal (21%) and meningeal tumours (4%) were found heterogeneously immunopositive for Sp17. None of the peripheral nerve sheath tumours was immunopositive for Sp17. The expression pattern was heterogeneous in all of the positive samples, and did not correlate with the degree of malignancy.
   Conclusion: The frequency of expression and non-uniform cell distribution of Sp17 suggest that it cannot be used as a unique immunotherapeutic target in NS cancer. However, our results do show the immunolocalisation of Sp17 in a proportion of NS tumour cells, but not in their non-pathological counterparts. The emerging complex function of Sp17 makes further studies necessary to clarify the link between it and immunopositive cells.
C1 Texas Tech Univ, Hlth Sci Ctr, Dept Microbiol & Immunol, Lubbock, TX 79430 USA.
   SW Canc Treatment & Res Ctr, Lubbock, TX 79430 USA.
   IRCCS, Sci Direct, Ist Clin Humanities, I-20089 Milan, Italy.
   IRCCS, Dept Neurosurg, Ist Clin Humanities, I-20089 Milan, Italy.
   IRCCS, Dept Pathol, Ist Clin Humanities, I-20089 Milan, Italy.
   Michele Rodriguez Fdn, Sci Inst Quantitat Measures Med, I-20100 Milan, Italy.
   Univ Brescia, Dept Neurosurg, Spedali Civili, Italy.
   Texas Tech Univ, Hlth Sci Ctr, Dept Surg, Lubbock, TX 79430 USA.
   Texas Tech Univ, Hlth Sci Ctr, Dept Internal Med, Lubbock, TX 79430 USA.
RP Chiriva-Internati, M (corresponding author), Texas Tech Univ, Hlth Sci Ctr, Dept Microbiol & Immunol, Lubbock, TX 79430 USA.
EM fabio.grizzi@humanitas.it; paolo.gaetani@humanitas.it;
   barbara.franceschini@humanitas.it; diieva@hotmail.com;
   piergiuseppe.colombo@humanitas.it; giorgia.cevagrimaldi@humanitas.it;
   bollati@med.unibs.it; eldo.frezza@ttuhsc.edu; everardo.cobos@ttuhsc.edu;
   riccardo.rodriguez@humanitas.it; nicola.dioguardi@humanitas.it;
   maurizio.chirivainternati@ttuhsc.edu
RI Grizzi, Fabio/K-3448-2018; franceschini, barbara/AAB-8713-2020; Colombo,
   Piergiuseppe/AAA-9176-2019
OI Colombo, Piergiuseppe/0000-0002-6161-6138; Di Ieva,
   Antonio/0000-0002-5341-5416; Gaetani, Paolo/0000-0003-0662-5872
CR Arora S, 2005, MOL CARCINOGEN, V42, P97, DOI 10.1002/mc.20048
   Bodey B, 2002, IN VIVO, V16, P583
   Cher LM, 2001, MED J AUSTRALIA, V175, P277, DOI 10.5694/j.1326-5377.2001.tb143567.x
   Chiriva-Internati M, 2003, BLOOD, V102, P2308, DOI 10.1182/blood-2003-05-1747
   Chiriva-Internati M, 2002, CANCER-AM CANCER SOC, V94, P2447, DOI 10.1002/cncr.10506
   Chiriva-Internati M, 2001, EUR J IMMUNOL, V31, P2277, DOI 10.1002/1521-4141(200108)31:8<2277::AID-IMMU2277>3.0.CO;2-Z
   Chiriva-Internati M, 2004, J TRANSL MED, V2, P26, DOI DOI 10.1186/1479-5876-2-26
   Debinski W, 2000, MOL MED, V6, P440, DOI 10.1007/BF03401786
   Ehtesham Moneeb, 2004, Cancer Control, V11, P192
   Fenstermaker Robert A, 2004, Cancer Control, V11, P181
   Franceschini B, 2004, BRIT J DERMATOL, V150, P780, DOI 10.1111/j.0007-0963.2004.05887.x
   Gilboa E, 2004, NAT REV CANCER, V4, P401, DOI 10.1038/nrc1359
   Grizzi F, 2004, INT J CANCER, V111, P972, DOI 10.1002/ijc.20311
   Grizzi F, 2004, J HISTOCHEM CYTOCHEM, V52, P549, DOI 10.1177/002215540405200414
   Grizzi F, 2003, J HISTOCHEM CYTOCHEM, V51, P1245, DOI 10.1177/002215540305100916
   Grizzi F, 2002, BLOOD, V99, P3479, DOI 10.1182/blood-2001-11-0064
   Grizzi F, 2005, THEOR BIOL MED MODEL, V2, DOI 10.1186/1742-4682-2-26
   Gurney JG, 2001, CURR OPIN ONCOL, V13, P160, DOI 10.1097/00001622-200105000-00005
   Jungbluth AA, 2000, BRIT J CANCER, V83, P493, DOI 10.1054/bjoc.2000.1291
   Juretic A, 2003, LANCET ONCOL, V4, P104, DOI 10.1016/S1470-2045(03)00982-3
   Kitano H, 2004, NAT REV CANCER, V4, P227, DOI 10.1038/nrc1300
   Legler JM, 1999, JNCI-J NATL CANCER I, V91, P1382, DOI 10.1093/jnci/91.16.1382
   Lewis JD, 2003, INT REV IMMUNOL, V22, P81, DOI 10.1080/08830180305221
   Lim SH, 2001, EUR J HAEMATOL, V67, P332, DOI 10.1034/j.1600-0609.2001.00552.x
   Lim SH, 2002, TRENDS IMMUNOL, V23, P236, DOI 10.1016/S1471-4906(02)02196-8
   Lim SH, 2001, BLOOD, V97, P1508, DOI 10.1182/blood.V97.5.1508
   Marincola FM, 2003, TRENDS IMMUNOL, V24, P335, DOI 10.1016/S1471-4906(03)00116-9
   Mintz A, 2000, CRIT REV ONCOGENESIS, V11, P77
   Noble M, 2004, TRENDS NEUROSCI, V27, P148, DOI 10.1016/j.tins.2003.12.007
   Old L J, 2001, Cancer Immun, V1, P1
   Ostrowski LE, 2002, MOL CELL PROTEOMICS, V1, P451, DOI 10.1074/mcp.M200037-MCP200
   Ransohoff DF, 2004, NAT REV CANCER, V4, P309, DOI 10.1038/nrc1322
   Sahin U, 2000, CLIN CANCER RES, V6, P3916
   Scanlan Matthew J, 2004, Cancer Immun, V4, P1
   Scanlan MJ, 2002, IMMUNOL REV, V188, P22, DOI 10.1034/j.1600-065X.2002.18803.x
   Schmits R, 2002, INT J CANCER, V98, P73, DOI 10.1002/ijc.10170
   Schultze JL, 2001, TRENDS IMMUNOL, V22, P516, DOI 10.1016/S1471-4906(01)02015-4
   Simpson AJG, 2005, NAT REV CANCER, V5, P615, DOI 10.1038/nrc1669
   Steinman RM, 2004, SCIENCE, V305, P197, DOI 10.1126/science.1099688
   Straughn JM, 2004, INT J CANCER, V108, P805, DOI 10.1002/ijc.11617
   Takeoka Yuichi, 2002, Dev Immunol, V9, P97, DOI 10.1080/1044667021000095186
NR 41
TC 31
Z9 33
U1 0
U2 2
PU BMC
PI LONDON
PA CAMPUS, 4 CRINAN ST, LONDON N1 9XW, ENGLAND
EI 1471-2407
J9 BMC CANCER
JI BMC Cancer
PD JAN 26
PY 2006
VL 6
AR 23
DI 10.1186/1471-2407-6-23
PG 7
WC Oncology
SC Oncology
GA 017TO
UT WOS:000235716400001
PM 16438728
OA DOAJ Gold, Green Published
DA 2021-05-03
ER

PT J
AU Marits, P
   Karlsson, M
   Sherif, A
   Garske, U
   Thorn, M
   Winqvist, O
AF Marits, P
   Karlsson, M
   Sherif, A
   Garske, U
   Thorn, M
   Winqvist, O
TI Detection of immune responses against urinary bladder cancer in sentinel
   lymph nodes
SO EUROPEAN UROLOGY
LA English
DT Article
DE sentinel node; urinary bladder cancer; immunotherapy; T cell
ID TUMOR-INFILTRATING LYMPHOCYTES; T-CELLS; PROGNOSTIC-FACTORS;
   OVARIAN-CARCINOMA; CHEMOTHERAPY; NEOADJUVANT; MELANOMA; COHORT
AB Objective: The lymphatic drainage from a tumour is received in the sentinel node where the immune system encounters tumour derived antigens. We investigated anti-tumoural lymphocyte function in sentinel nodes from patients with urinary bladder cancer.
   Methods: In 14 patients undergoing cystectomy due to bladder cancer, radioactive tracer and blue dye were used to identify the sentinel node. Cell suspensions from the tumour, sentinel- and non-sentinel nodes and peripheral blood were analyzed by flow cytometry with antibodies against lymphocyte surface antigens and against the tumour cell marker cytokeratin-20. Reactivity against autologous tumour extract and the mitogen Concanavalin A was tested in proliferation assays with H-3-Thymidine incorporation. Lymphocytes were put in long-term culture with IL-2 and autologous tumour extract.
   Results: Sentinel nodes were detected in 12 of the 14 patients. Antigen dependent proliferation in response to autologous tumour extract was detected in 6 patients, in 5 cases in sentinel nodes, in the remaining case in a non-sentinel node. Proliferation against Concanavalin A was vigorous in lymph nodes from all patients, whereas tumour infiltrating lymphocytes were unresponsive. Lymphocytes from sentinel nodes could be expanded in vitro.
   Conclusion: Tumour reactive lymphocytes are present in sentinel nodes draining human bladder cancers. These cells display immunologic function upon restimulation in vitro, and provide a promising source for expansion and subsequent adoptive T cell immunotherapy. (c) 2005 Elsevier B.V. All rights reserved.
C1 Univ Uppsala Hosp, Dept Internal Med, S-75185 Uppsala, Sweden.
   Univ Uppsala Hosp, Dept Urol, S-75185 Uppsala, Sweden.
   Univ Uppsala Hosp, Dept Med Sci, S-75185 Uppsala, Sweden.
   S Stockholm Gen Hosp, Dept Surg, Karolinska Inst, S-11883 Stockholm, Sweden.
   Karolinska Inst, Dept Med, Unit Clin Allergy Res, Karolinska Hosp, S-17176 Stockholm, Sweden.
RP Winqvist, O (corresponding author), Univ Uppsala Hosp, Dept Internal Med, S-75185 Uppsala, Sweden.
EM ola.winqvist@karolinska.se
OI Sherif, Amir/0000-0002-3675-3050; winqvist, Ola/0000-0003-0842-4441
CR Abol-Enein H, 2003, LANCET, V361, P1927
   Balch CM, 2001, J CLIN ONCOL, V19, P3622, DOI 10.1200/JCO.2001.19.16.3622
   Baner J, 2005, CLIN CHEM, V51, P768, DOI 10.1373/clinchem.2004.047266
   Bassi P, 1999, J UROLOGY, V161, P1494, DOI 10.1016/S0022-5347(05)68936-7
   Battaglia A, 2003, IMMUNOLOGY, V110, P304, DOI 10.1046/j.1365-2567.2003.01742.x
   BURNET FM, 1970, PROG EXP TUMOR RES, V13, P1
   CABANAS RM, 1977, CANCER, V39, P456, DOI 10.1002/1097-0142(197702)39:2<456::AID-CNCR2820390214>3.0.CO;2-I
   COOKE A, 1998, IMMUNOLOGY, P171
   Curiel TJ, 2004, NAT MED, V10, P942, DOI 10.1038/nm1093
   Dudley ME, 2005, J CLIN ONCOL, V23, P2346, DOI 10.1200/JCO.2005.00.240
   FINKE JH, 1993, CANCER RES, V53, P5613
   HAAS GP, 1990, CANCER IMMUNOL IMMUN, V30, P342, DOI 10.1007/BF01786883
   Holmang S, 1997, J UROLOGY, V158, P389, DOI 10.1016/S0022-5347(01)64486-0
   Housseau F, 1997, INT J CANCER, V71, P585, DOI 10.1002/(SICI)1097-0215(19970516)71:4<585::AID-IJC13>3.3.CO;2-R
   Itano AA, 2003, NAT IMMUNOL, V4, P733, DOI 10.1038/ni957
   LIPPONEN PK, 1993, EUR J CANCER, V29A, P69, DOI 10.1016/0959-8049(93)90579-5
   MOLL R, 1992, AM J PATHOL, V140, P427
   MORALES A, 1976, J UROLOGY, V116, P180, DOI 10.1016/S0022-5347(17)58737-6
   NAKAGOMI H, 1993, CANCER RES, V53, P5610
   OCHOA A, 2003, MECH TUMOR ESCAPE IM
   Ochsenbein AF, 2001, NATURE, V411, P1058, DOI 10.1038/35082583
   Sharma S, 2003, BMC CANCER, V3, DOI 10.1186/1471-2407-3-19
   Sherif A, 2001, J UROLOGY, V166, P812, DOI 10.1016/S0022-5347(05)65842-9
   Sternberg CN, 2002, ANN ONCOL, V13, P273, DOI 10.1093/annonc/mdf670
   Thorn M, 1997, CANCER CAUSE CONTROL, V8, P560, DOI 10.1023/A:1018486111572
   Velotti F, 1997, J IMMUNOTHER, V20, P470, DOI 10.1097/00002371-199711000-00007
NR 26
TC 34
Z9 35
U1 0
U2 2
PU ELSEVIER SCIENCE BV
PI AMSTERDAM
PA PO BOX 211, 1000 AE AMSTERDAM, NETHERLANDS
SN 0302-2838
EI 1873-7560
J9 EUR UROL
JI Eur. Urol.
PD JAN
PY 2006
VL 49
IS 1
BP 59
EP 70
DI 10.1016/j.eururo.2005.09.010
PG 12
WC Urology & Nephrology
SC Urology & Nephrology
GA 001XV
UT WOS:000234576900011
PM 16321468
DA 2021-05-03
ER

PT J
AU Loveland, BE
   Zhao, A
   White, S
   Gan, H
   Hamilton, K
   Xing, PX
   Pietersz, GA
   Apostolopoulos, V
   Vaughan, H
   Karanikas, V
   Kyriakou, P
   McKenzie, IFC
   Mitchell, PLR
AF Loveland, BE
   Zhao, A
   White, S
   Gan, H
   Hamilton, K
   Xing, PX
   Pietersz, GA
   Apostolopoulos, V
   Vaughan, H
   Karanikas, V
   Kyriakou, P
   McKenzie, IFC
   Mitchell, PLR
TI Mannan-MUC1 - Pulsed dendritic cell immunotherapy: A phase I trial in
   patients with adenocarcinoma
SO CLINICAL CANCER RESEARCH
LA English
DT Article
ID IMMUNE-RESPONSES; FUSION PROTEIN; MONOCLONAL-ANTIBODIES; METASTATIC
   MELANOMA; ISCOMATRIX ADJUVANT; CLINICAL-TRIAL; T-CELLS; CANCER; ANTIGEN;
   CARCINOMA
AB Purpose: Tumor antigen-loaded dendritic cells show promise for cancer immunotherapy. This phase I study evaluated immunization with autologous dendritic cells pulsed with mannan-MUC1 fusion protein (MFP) to treat patients with advanced malignancy.
   Experimental Design: Eligible patients had adenocarcinoma expressing MUC1, were of performance status 0 to 1, with no autoimmune disease. Patients underwent leukapheresis to generate dendritic cells by culture ex vivo with granulocyte macrophage colony-stimulating factor and interleukin 4 for 5 days. Dendritic cells were then pulsed overnight with MFP and harvested for reinjection. Patients underwent three cycles of leukapheresis and reinjection at monthly intervals. Patients with clinical benefit were able to continue with dendritic cell-MFP immunotherapy.
   Results: Ten patients with a range of tumor types were enrolled, with median age of 60 years (range, 33-70 years); eight patients were of performance status 0 and two of performance status 1. Dendritic cell-MFP therapy led to strong T-cell IFN gamma Elispot responses to the vaccine and delayed-type hypersensitivity responses at injection sites in nine patients who completed treatments. Immune responses were sustained at 1 year in monitored patients. Antibody responses were seen in three patients only and were of low titer. Side effects were grade 1 only. Two patients with clearly progressive disease (ovarian and renal carcinoma) at entry were stable after initial therapy and went on to further leukapheresis and dendritic cell-MFP immunotherapy. These two patients have now each completed over 3 years of treatment.
   Conclusions: Immunization produced T-cell responses in all patients with evidence of tumor stabilization in 2 of the 10 advanced cancer patients treated. These data support further clinical evaluation of this dendritic cell-MFP immunotherapy.
C1 Austin Hosp, Austin Res Inst, Melbourne, Vic 3084, Australia.
   Austin Hosp, Med Oncol Unit, Melbourne, Vic 3084, Australia.
RP Loveland, BE (corresponding author), Austin Hosp, Austin Res Inst, Studley Rd, Melbourne, Vic 3084, Australia.
EM b.loveland@ari.unimelb.edu.au
RI Apostolopoulos, Vasso/Q-4525-2019
OI Apostolopoulos, Vasso/0000-0001-6788-2771
CR Apostolopoulos V, 1998, NAT MED, V4, P315, DOI 10.1038/nm0398-315
   APOSTOLOPOULOS V, 1993, BRIT J CANCER, V67, P713, DOI 10.1038/bjc.1993.131
   Apostolopoulos V, 1996, VACCINE, V14, P930, DOI 10.1016/0264-410X(95)00258-3
   APOSTOLOPOULOS V, 1995, P NATL ACAD SCI USA, V92, P10128, DOI 10.1073/pnas.92.22.10128
   Apostolopoulos V, 2000, VACCINE, V18, P3174, DOI 10.1016/S0264-410X(00)00090-6
   Apostolopoulos V, 2000, EUR J IMMUNOL, V30, P1714, DOI 10.1002/1521-4141(200006)30:6<1714::AID-IMMU1714>3.0.CO;2-C
   Banchereau J, 2000, ANNU REV IMMUNOL, V18, P767, DOI 10.1146/annurev.immunol.18.1.767
   Chen QY, 2004, P NATL ACAD SCI USA, V101, P9363, DOI 10.1073/pnas.0403271101
   Clay TM, 2001, CLIN CANCER RES, V7, P1127
   Dunn GP, 2004, ANNU REV IMMUNOL, V22, P329, DOI 10.1146/annurev.immunol.22.012703.104803
   Hersey P, 2004, CANCER IMMUNOL IMMUN, V53, P125, DOI 10.1007/s00262-003-0429-0
   HOCK BD, 1994, IMMUNOLOGY, V83, P573
   Hollingsworth MA, 2004, NAT REV CANCER, V4, P45, DOI 10.1038/nrc1251
   Homma S, 2003, J GASTROENTEROL, V38, P989, DOI 10.1007/s00535-002-1183-3
   Karanikas V, 2000, CLIN CANCER RES, V6, P829
   Karanikas V, 2001, J IMMUNOTHER, V24, P172, DOI 10.1097/00002371-200103000-00012
   Karanikas V, 1997, J CLIN INVEST, V100, P2783, DOI 10.1172/JCI119825
   Lee DC, 2004, CANCER IMMUNOL IMMUN, V53, P275, DOI 10.1007/s00262-003-0432-5
   Lodge PA, 2000, CANCER RES, V60, P829
   Maraskovsky E, 2004, CLIN CANCER RES, V10, P2879, DOI 10.1158/1078-0432.CCR-03-0245
   Mocellin S, 2005, FRONT BIOSCI-LANDMRK, V10, P2285, DOI 10.2741/1698
   Morse MA, 2003, CANCER INVEST, V21, P341, DOI 10.1081/CNV-120018224
   Mukherjee P, 2001, GLYCOCONJUGATE J, V18, P931, DOI 10.1023/A:1022260711583
   Nestle FO, 1998, NAT MED, V4, P328, DOI 10.1038/nm0398-328
   O'Rourke MGE, 2003, CANCER IMMUNOL IMMUN, V52, P387, DOI 10.1007/s00262-003-0375-x
   Panelli MC, 2000, J IMMUNOTHER, V23, P487, DOI 10.1097/00002371-200007000-00013
   Ridgway D, 2003, CANCER INVEST, V21, P873, DOI 10.1081/CNV-120025091
   Rieser C, 1999, UROL INT, V63, P151, DOI 10.1159/000030438
   Rosenberg SA, 2005, J IMMUNOL, V175, P6169, DOI 10.4049/jimmunol.175.9.6169
   Rosenberg SA, 1998, J NATL CANCER I, V90, P1894, DOI 10.1093/jnci/90.24.1894
   Rustin GJS, 2004, CLIN CANCER RES, V10, P3919, DOI 10.1158/1078-0432.CCR-03-0787
   Sandrin MS, 1997, GLYCOCONJUGATE J, V14, P97, DOI 10.1023/A:1018521217276
   Schmittel A, 2000, J IMMUNOTHER, V23, P289, DOI 10.1097/00002371-200005000-00001
   Schuler G, 2003, CURR OPIN IMMUNOL, V15, P138, DOI 10.1016/S0952-7915(03)00015-3
   SIDDIQUI J, 1988, P NATL ACAD SCI USA, V85, P2320, DOI 10.1073/pnas.85.7.2320
   Speiser DE, 2004, J IMMUNOTHER, V27, P298, DOI 10.1097/00002371-200407000-00006
   Thurner B, 1999, J EXP MED, V190, P1669, DOI 10.1084/jem.190.11.1669
   Xing PX, 2001, FRONT BIOSCI-LANDMRK, V6, pD1284, DOI 10.2741/Xing
NR 38
TC 114
Z9 120
U1 0
U2 6
PU AMER ASSOC CANCER RESEARCH
PI PHILADELPHIA
PA 615 CHESTNUT ST, 17TH FLOOR, PHILADELPHIA, PA 19106-4404 USA
SN 1078-0432
EI 1557-3265
J9 CLIN CANCER RES
JI Clin. Cancer Res.
PD FEB 1
PY 2006
VL 12
IS 3
BP 869
EP 877
DI 10.1158/1078-0432.CCR-05-1574
PN 1
PG 9
WC Oncology
SC Oncology
GA 010NR
UT WOS:000235201900026
PM 16467101
OA Bronze
DA 2021-05-03
ER

PT J
AU Guthmann, MD
   Castro, MA
   Cinat, G
   Venier, C
   Koliren, L
   Bitton, RJ
   Vazquez, AM
   Fainboim, L
AF Guthmann, MD
   Castro, MA
   Cinat, G
   Venier, C
   Koliren, L
   Bitton, RJ
   Vazquez, AM
   Fainboim, L
TI Cellular and humoral immune response to N-glycolyl-GM3 elicited by
   prolonged immunotherapy with an anti-idiotypic vaccine in high-risk and
   metastatic breast cancer patients
SO JOURNAL OF IMMUNOTHERAPY
LA English
DT Article
DE gangliosides; N-glycolylneuraminic acid; anti-idiotypic antibodies;
   cancer vaccines; breast cancer
ID NEUGC-CONTAINING GANGLIOSIDES; HEMOCYANIN CONJUGATE VACCINE; MIMICS GD3
   GANGLIOSIDE; MONOCLONAL-ANTIBODY; MELANOMA PATIENTS; LIMPET HEMOCYANIN;
   T-CELL; OVARIAN-CARCINOMA; SURVIVAL; IMMUNOGENICITY
AB In this study, the immunogenicity and toxicity profile of 1E10, an anti-idiotypic vaccine mimicking the N-glycolyl-GM3 ganglioside, was investigated with an extended vaccination protocol. The year-long vaccination scheme consisted of 6 biweekly intradermal injections (induction phase), followed by 10 monthly boosters (maintenance). Nineteen patients with high-risk (stage III) or metastatic breast cancer were vaccinated with different dose levels of 1E10 (0.5, 1, and 21 mg). The humoral and cellular responses to 1E10 and the targeted ganglioside were assessed at baseline and throughout the treatment. Local skin reactions represented the most common adverse event (National Cancer Institute Toxicity Criteria (NCIC) grades I and II), followed by mild flu-like symptoms lasting for 1 to 2 days. Two patients were removed from the study because of vaccine-related hypersensitivity reactions. A third patient was removed from the study after a transient loss of consciousness with uncertain relation to the vaccine. All patients showed a strong antibody response to the targeted ganglioside. In addition, ganglioside-specific T-cell responses were recorded in 5 of 13 evaluable patients. Vaccination with 1E10 was immunogenic and relatively well tolerated. Because similar results were observed with the 3 tested dose levels, the 0.5-mg dose level was selected for future trials.
C1 Univ Buenos Aires, Hosp Clin Jose San Martin, RA-1120 Buenos Aires, DF, Argentina.
   Univ Buenos Aires, Inst Oncol Angel Roffo, Buenos Aires, DF, Argentina.
   Hosp Dr Carlos G Durand, Buenos Aires, DF, Argentina.
   Ctr Mol Immunol, Havana, Cuba.
RP Guthmann, MD (corresponding author), Univ Buenos Aires, Hosp Clin Jose San Martin, Cofdoba 2351,Piso 3 Sala 4, RA-1120 Buenos Aires, DF, Argentina.
EM ruculeufu@arnet.com.ar
OI Fainboim, Leonardo/0000-0002-8907-0341
CR Alfonso M, 2002, J IMMUNOL, V168, P2523, DOI 10.4049/jimmunol.168.5.2523
   [Anonymous], 1992, Lancet, V339, P1
   Basak S, 2003, CANCER IMMUNOL IMMUN, V52, P145, DOI 10.1007/s00262-002-0340-0
   Birkle S, 2003, BIOCHIMIE, V85, P455, DOI 10.1016/S0300-9084(03)00006-3
   Bona C A, 1991, Immunol Ser, V55, P239
   Carr A, 2003, J CLIN ONCOL, V21, P1015, DOI 10.1200/JCO.2003.02.124
   Carr JJ, 2001, RADIOGRAPHICS, V21, P463, DOI 10.1148/radiographics.21.2.g01mr11463
   Chapman PB, 2004, J CLIN ONCOL, V22, P4446, DOI 10.1200/JCO.2004.06.939
   Chapman PB, 2004, VACCINE, V22, P2904, DOI 10.1016/j.vaccine.2003.12.028
   Chapman PB, 2004, CLIN CANCER RES, V10, P4717, DOI 10.1158/1078-0432.CCR-04-0345
   Chapman PB, 2000, CLIN CANCER RES, V6, P4658
   Diaz A, 2003, CLIN IMMUNOL, V107, P80, DOI 10.1016/S1521-6616(03)00036-6
   Dickler MN, 1999, CLIN CANCER RES, V5, P2773
   Druet P, 1996, J AUTOIMMUN, V9, P221
   Estevez F, 1999, VACCINE, V18, P190, DOI 10.1016/S0264-410X(99)00219-4
   Fernandez Luis E, 2003, Expert Rev Vaccines, V2, P817, DOI 10.1586/14760584.2.6.817
   FISHMAN PH, 1976, SCIENCE, V194, P906, DOI 10.1126/science.185697
   Foon KA, 2000, J CLIN ONCOL, V18, P376, DOI 10.1200/JCO.2000.18.2.376
   Foon KA, 2001, CLIN CANCER RES, V7, P1112
   Fournie GJ, 2001, J AUTOIMMUN, V16, P319, DOI 10.1006/jaut.2000.0482
   Fuster MM, 2005, NAT REV CANCER, V5, P526, DOI 10.1038/nrc1649
   Guthmann MD, 2004, J IMMUNOTHER, V27, P442, DOI 10.1097/00002371-200411000-00004
   IRIE RF, 1982, P NATL ACAD SCI-BIOL, V79, P5666, DOI 10.1073/pnas.79.18.5666
   LEGOUFFE E, 1994, CLIN EXP IMMUNOL, V98, P323
   LIVINGSTON PO, 1994, J CLIN ONCOL, V12, P1036, DOI 10.1200/JCO.1994.12.5.1036
   Lopez-Requena A, 2003, HYBRIDOMA HYBRIDOM, V22, P235, DOI 10.1089/153685903322328965
   Marquina G, 1996, CANCER RES, V56, P5165
   NAKARAI H, 1990, INT ARCH ALLER A IMM, V91, P323, DOI 10.1159/000235135
   Perez A, 2002, MOL IMMUNOL, V39, P103, DOI 10.1016/S0161-5890(02)00041-X
   Petrovsky N, 2004, IMMUNOL CELL BIOL, V82, P488, DOI 10.1111/j.0818-9641.2004.01272.x
   Ragupathi G, 2003, CLIN CANCER RES, V9, P5214
   Reinartz S, 2004, CLIN CANCER RES, V10, P1580, DOI 10.1158/1078-0432.CCR-03-0056
   Scanlan MJ, 2001, BREAST CANCER RES, V3, P95, DOI 10.1186/bcr278
   SENN HJ, 1989, EUR J BIOCHEM, V181, P657, DOI 10.1111/j.1432-1033.1989.tb14773.x
   Shamshiev A, 1999, EUR J IMMUNOL, V29, P1667, DOI 10.1002/(SICI)1521-4141(199905)29:05<1667::AID-IMMU1667>3.0.CO;2-U
   Sorice M, 2003, GLYCOCONJUGATE J, V20, P63, DOI 10.1023/B:GLYC.0000018018.29488.c6
   TAI T, 1985, INT J CANCER, V35, P607, DOI 10.1002/ijc.2910350507
   Takahashi T, 1999, J INVEST DERMATOL, V112, P205, DOI 10.1046/j.1523-1747.1999.00493.x
   Varki A, 2001, YEARB PHYS ANTHROPOL, V44, P54, DOI 10.1002/ajpa.10018
   Vazquez AM, 1998, HYBRIDOMA, V17, P527, DOI 10.1089/hyb.1998.17.527
   Vazquez AM, 1995, HYBRIDOMA, V14, P551, DOI 10.1089/hyb.1995.14.551
NR 41
TC 44
Z9 45
U1 0
U2 2
PU LIPPINCOTT WILLIAMS & WILKINS
PI PHILADELPHIA
PA TWO COMMERCE SQ, 2001 MARKET ST, PHILADELPHIA, PA 19103 USA
SN 1524-9557
EI 1537-4513
J9 J IMMUNOTHER
JI J. Immunother.
PD MAR-APR
PY 2006
VL 29
IS 2
BP 215
EP 223
DI 10.1097/01.cji.0000188502.11348.34
PG 9
WC Oncology; Immunology; Medicine, Research & Experimental
SC Oncology; Immunology; Research & Experimental Medicine
GA 018LU
UT WOS:000235766600011
PM 16531822
DA 2021-05-03
ER

PT J
AU Nakatsuka, S
   Oji, Y
   Horiuchi, T
   Kanda, T
   Kitagawa, M
   Takeuchi, T
   Kawano, K
   Kuwae, Y
   Yamauchi, A
   Okumura, M
   Kitamura, Y
   Oka, Y
   Kawase, I
   Sugiyama, H
   Aozasa, K
AF Nakatsuka, S
   Oji, Y
   Horiuchi, T
   Kanda, T
   Kitagawa, M
   Takeuchi, T
   Kawano, K
   Kuwae, Y
   Yamauchi, A
   Okumura, M
   Kitamura, Y
   Oka, Y
   Kawase, I
   Sugiyama, H
   Aozasa, K
TI Immunohistochemical detection of WT1 protein in a variety of cancer
   cells
SO MODERN PATHOLOGY
LA English
DT Article
DE WT1; immunohistochemistry; overexpression; oncogenesis
ID WILMS-TUMOR GENE; MINIMAL RESIDUAL DISEASE; SUPPRESSOR GENE; HOMOZYGOUS
   DELETION; BREAST-CANCER; EXPRESSION; OVEREXPRESSION; MUTATIONS;
   LEUKEMIA; GROWTH
AB WT1 was first identified as a tumor suppressor involved in the development of Wilms' tumor. Recently, oncogenic properties of WT1 have been demonstrated in various hematological malignancies and solid tumors. Because WT1 has been identified as a molecular target for cancer immunotherapy, immunohistochemical detection of WT1 in tumor cells has become an essential part of routine practice. In the present study, the expression of WT1 was examined in 494 cases of human cancers, including tumors of the gastrointestinal and pancreatobiliary system, urinary tract, male and female genital organs, breast, lung, brain, skin, soft tissues and bone by immunohistochemistry using polyclonal (C-19) and monoclonal (6F-H2) antibodies against WT1 protein. Staining for C-19 and 6F-H2 was found in 35-100 and 5-88% of the cases of each kind of tumor, respectively. WT1-positive tumors included tumor of the stomach, prostate, and biliary and urinary systems, and malignant melanomas. A majority of the positive cases showed diffuse or granular staining in the cytoplasm, whereas ovarian tumors and desmoplastic small round cell tumors frequently showed nuclear staining. Glioblastomas, some of soft tissue sarcomas, osteosarcomas, and malignant melanomas of the skin showed extremely strong cytoplasmic staining as compared with other tumors. Western blot analysis showed that WT1 protein was predominantly expressed in the cytoplasm of the tumor cells in two cases of lung adenocarcinoma, supporting the intracytoplasmic staining for WT1 using immunohistochemistry. Immunohistochemical detection with routinely processed histologic sections could provide meaningful information on the expression of WT1 in cancer cells.
C1 Natl Hosp Org Osaka Minami Med Ctr, Dept Clin Lab, Osaka 5868521, Japan.
   Osaka Univ, Grad Sch Med, Dept Biomed Informat, Suita, Osaka, Japan.
   Natl Hosp Org Osaka Minami Med Ctr, Dept Surg, Osaka, Japan.
   Natl Hosp Org Osaka Minami Med Ctr, Dept Urol, Osaka, Japan.
   Kochi Med Sch, Dept Pathol, Nankoku, Kochi, Japan.
   Osaka Rosai Hosp, Dept Pathol, Osaka, Japan.
   Osaka Med Ctr, Dept Pathol, Osaka, Japan.
   Res Inst Maternal & Child Hlth, Osaka, Japan.
   Kagawa Univ, Fac Med, Dept Cell Regulat, Miki, Kagawa, Japan.
   Osaka Univ, Grad Sch Med, Dept Surg, Osaka, Japan.
   Osaka Univ, Grad Sch Med, Dept Mol Med, Osaka, Japan.
   Osaka Univ, Grad Sch Med, Dept Funct Diagnost Sci, Osaka, Japan.
   Osaka Univ, Grad Sch Med, Dept Pathol, Osaka, Japan.
RP Nakatsuka, S (corresponding author), Natl Hosp Org Osaka Minami Med Ctr, Dept Clin Lab, 2-1 Kidohigashi Maohi, Osaka 5868521, Japan.
EM nakatsuk@ommc-hp.jp
RI Nakatsuka, Shin-ichi/AAW-5968-2020
OI Nakatsuka, Shin-ichi/0000-0002-0055-8149
FU Grants-in-Aid for Scientific ResearchMinistry of Education, Culture,
   Sports, Science and Technology, Japan (MEXT)Japan Society for the
   Promotion of ScienceGrants-in-Aid for Scientific Research (KAKENHI)
   [17015028] Funding Source: KAKEN
CR AMIN KM, 1995, AM J PATHOL, V146, P344
   CALL KM, 1990, CELL, V60, P509, DOI 10.1016/0092-8674(90)90601-A
   Caricasole A, 1996, P NATL ACAD SCI USA, V93, P7562, DOI 10.1073/pnas.93.15.7562
   Carpentieri DF, 2002, MODERN PATHOL, V15, P1080, DOI 10.1097/01.MP.0000028646.03760.6B
   Davies RC, 1998, GENE DEV, V12, P3217, DOI 10.1101/gad.12.20.3217
   Dechsukhum C, 2000, MOL DIAGN, V5, P117, DOI 10.1054/xd.2000.7181
   Drakos E, 2005, APPL IMMUNOHISTO M M, V13, P132, DOI 10.1097/01.pai.0000143786.62974.66
   Foster MR, 2001, ARCH PATHOL LAB MED, V125, P1316
   GESSLER M, 1990, NATURE, V343, P774, DOI 10.1038/343774a0
   Haber DA, 1996, MED PEDIATR ONCOL, V27, P453
   Harada Y, 1999, MOL UROL, V3, P357
   Hwang H, 2004, APPL IMMUNOHISTO M M, V12, P122
   Inoue K, 1996, BLOOD, V88, P2267, DOI 10.1182/blood.V88.6.2267.bloodjournal8862267
   INOUE K, 1994, BLOOD, V84, P3071, DOI 10.1182/blood.V84.9.3071.3071
   LITTLE MH, 1992, P NATL ACAD SCI USA, V89, P4791, DOI 10.1073/pnas.89.11.4791
   Maheswaran S, 1998, ONCOGENE, V16, P2041, DOI 10.1038/sj.onc.1201741
   MENSSEN HD, 1995, LEUKEMIA, V9, P1060
   Miyoshi Y, 2002, CLIN CANCER RES, V8, P1167
   Nakahara Yukiko, 2004, Brain Tumor Pathol, V21, P113, DOI 10.1007/BF02482185
   Niksic M, 2004, HUM MOL GENET, V13, P463, DOI 10.1093/hmg/ddh040
   Oji Y, 1999, JPN J CANCER RES, V90, P194, DOI 10.1111/j.1349-7006.1999.tb00733.x
   Oji Y, 2002, INT J CANCER, V100, P297, DOI 10.1002/ijc.10476
   Oji Y, 2004, CANCER SCI, V95, P822, DOI 10.1111/j.1349-7006.2004.tb02188.x
   Oji Y, 2003, CANCER SCI, V94, P712, DOI 10.1111/j.1349-7006.2003.tb01507.x
   Oji Y, 2003, CANCER SCI, V94, P523, DOI 10.1111/j.1349-7006.2003.tb01477.x
   Oka Y, 2003, INT J HEMATOL, V78, P56, DOI 10.1007/BF02983241
   Ordonez NG, 2000, AM J SURG PATHOL, V24, P598, DOI 10.1097/00000478-200004000-00016
   PELLETIER J, 1991, NATURE, V353, P431, DOI 10.1038/353431a0
   PELLETIER J, 1991, CELL, V67, P437, DOI 10.1016/0092-8674(91)90194-4
   PRITCHARDJONES K, 1990, NATURE, V346, P194, DOI 10.1038/346194a0
   Scharnhorst V, 2001, GENE, V273, P141, DOI 10.1016/S0378-1119(01)00593-5
   Sebire NJ, 2005, APPL IMMUNOHISTO M M, V13, P1, DOI 10.1097/00129039-200503000-00001
   Silberstein GB, 1997, P NATL ACAD SCI USA, V94, P8132, DOI 10.1073/pnas.94.15.8132
   TADOKORO K, 1992, ONCOGENE, V7, P1215
   Tsuboi A, 2004, MICROBIOL IMMUNOL, V48, P175, DOI 10.1111/j.1348-0421.2004.tb03503.x
   Yamagami T, 1996, BLOOD, V87, P2878, DOI 10.1182/blood.V87.7.2878.bloodjournal8772878
   Ye Y, 1996, EMBO J, V15, P5606, DOI 10.1002/j.1460-2075.1996.tb00945.x
NR 37
TC 211
Z9 219
U1 0
U2 9
PU NATURE PUBLISHING GROUP
PI NEW YORK
PA 75 VARICK STREET, 9TH FLOOR, NEW YORK, NY 10013-1917 USA
SN 0893-3952
J9 MODERN PATHOL
JI Mod. Pathol.
PD JUN
PY 2006
VL 19
IS 6
BP 804
EP 814
DI 10.1038/modpathol.3800588
PG 11
WC Pathology
SC Pathology
GA 044LO
UT WOS:000237674100007
PM 16547468
OA Bronze
DA 2021-05-03
ER

PT J
AU Alves, PMS
   Faure, O
   Graff-Dubois, S
   Cornet, S
   Bolonakis, I
   Gross, DA
   Miconnet, I
   Chouaib, S
   Fizazi, K
   Soria, JC
   Lemonnier, FA
   Kosmatopoulos, K
AF Alves, Pedro M. S.
   Faure, Olivier
   Graff-Dubois, Stephanie
   Cornet, Sebastien
   Bolonakis, Irena
   Gross, David-Alexandre
   Miconnet, Isabelle
   Chouaib, Salem
   Fizazi, Karim
   Soria, Jean Charles
   Lemonnier, Francois A.
   Kosmatopoulos, Kostas
TI STEAP, a prostate tumor antigen, is a target of human CD8(+) T cells
SO CANCER IMMUNOLOGY IMMUNOTHERAPY
LA English
DT Article
DE STEAP; HLA-A*0201 epitopes; tumor antigen
ID 6-TRANSMEMBRANE EPITHELIAL ANTIGEN; HLA-A-ASTERISK-0201-RESTRICTED
   EPITOPES; ANTICANCER IMMUNOTHERAPY; CANCER-IMMUNOTHERAPY; LYMPHOCYTES;
   IDENTIFICATION; PEPTIDES; IMMUNOGENICITY; RECOGNITION; SPECIFICITY
AB STEAP is a recently identified protein shown to be particularly overexpressed in prostate cancer and also present in numerous human cancer cell lines from prostate, pancreas, colon, breast, testicular, cervical, bladder and ovarian carcinoma, acute lymphocytic leukemia and Ewing sarcoma. This expression profile renders STEAP an appealing candidate for broad cancer immunotherapy. In order to investigate if STEAP is a tumor antigen that can be targeted by specific CD8(+) T cells, we identified two high affinity HLA-A*0201 restricted peptides (STEAP(86-94) and STEAP(262-270)). These peptides were immunogenic in vivo in HLA-A*0201 transgenic HHD mice. Peptide specific murine C138 T cells recognized COS-7 cells co-transfected with HHD (HLA-A*0201) and STEAP cDNA constructs and also HLA-A*0201 + STEAP + human tumor cells. Furthermore, STEAP(86-94) and STEAP(262-270) stimulated specific CD8(+) T cells from HLA-A*0201(+) healthy donors, and these peptide specific CD8(+) T cells recognized STEAP positive human tumor cells in an HLA-A*0201-restricted manner. Importantly, STEAP(86-94)-specific T cells were detected and reactive in the peripheral blood mononuclear cells in NSCLC and prostate cancer patients ex vivo. These results show that STEAP can be a target of anti-tumor CD8(+) T cells and that STEAP peptides can be used for a broad-spectrum-tumor immunotherapy.
C1 Hop Orthoped, Ludwig Inst Canc Res, Lab Oncoimmunol Clin, CH-1005 Lausanne, Switzerland.
   Inst Gustave Roussy, INSERM 487, F-94805 Villejuif, France.
   Inst Pasteur, Unite Immun Cellulaire Antivirale, F-75015 Paris, France.
   IDM, F-75011 Paris, France.
   Inst Gustave Roussy, Dept Med, F-94805 Villejuif, France.
   Univ Hosp, Blood Bank, Iraklion 71110, Crete, Greece.
RP Alves, PMS (corresponding author), Hop Orthoped, Ludwig Inst Canc Res, Lab Oncoimmunol Clin, Niveau 5,Allee Est Av Pierre Decker 4, CH-1005 Lausanne, Switzerland.
EM pedro.alves@hospvd.ch
RI Gross, David A/N-7521-2017; Chouaib, Salem/F-7939-2016
OI Gross, David A/0000-0001-6688-9816; Francois,
   Lemonnier/0000-0002-6741-2742; Graff-Dubois,
   Stephanie/0000-0001-7273-3930
CR Alves PMS, 2003, CANCER RES, V63, P8476
   Andersen MH, 2001, CANCER RES, V61, P869
   Bai XF, 2003, J CLIN INVEST, V111, P1487, DOI 10.1172/JCI200317656
   BOON T, 1994, ANNU REV IMMUNOL, V12, P337, DOI 10.1146/annurev.immunol.12.1.337
   Chen CH, 1998, J BIOMED SCI, V5, P231, DOI 10.1007/BF02255855
   Cornet S, 2006, VACCINE, V24, P2102, DOI 10.1016/j.vaccine.2005.11.015
   ESPEVIK T, 1986, J IMMUNOL METHODS, V95, P99, DOI 10.1016/0022-1759(86)90322-4
   Faure O, 2004, INT J CANCER, V108, P863, DOI 10.1002/ijc.11653
   Foss FM, 2002, SEMIN ONCOL, V29, P5, DOI 10.1053/sonc.2002.33076
   Garcia KC, 1999, ANNU REV IMMUNOL, V17, P369, DOI 10.1146/annurev.immunol.17.1.369
   Graff-Dubois S, 2002, J IMMUNOL, V169, P575, DOI 10.4049/jimmunol.169.1.575
   Hubert RS, 1999, P NATL ACAD SCI USA, V96, P14523, DOI 10.1073/pnas.96.25.14523
   JUNG T, 1993, J IMMUNOL METHODS, V159, P197, DOI 10.1016/0022-1759(93)90158-4
   Machlenkin A, 2005, CANCER RES, V65, P6435, DOI 10.1158/0008-5472.CAN-05-0133
   Melief CJM, 2000, ADV IMMUNOL, V75, P235, DOI 10.1016/S0065-2776(00)75006-1
   Morgan DJ, 1998, J IMMUNOL, V160, P643
   PARHAM P, 1981, HUM IMMUNOL, V3, P277, DOI 10.1016/0198-8859(81)90065-3
   PARKER KC, 1994, J IMMUNOL, V152, P163
   Pascolo S, 1997, J EXP MED, V185, P2043, DOI 10.1084/jem.185.12.2043
   Rammensee HG, 1999, IMMUNOGENETICS, V50, P213, DOI 10.1007/s002510050595
   Ressing ME, 1996, IMMUNOTECHNOLOGY, V2, P241, DOI 10.1016/S1380-2933(96)00057-7
   Rodeberg DA, 2005, CLIN CANCER RES, V11, P4545, DOI 10.1158/1078-0432.CCR-04-2235
   Rudolph MG, 2002, CURR OPIN IMMUNOL, V14, P52, DOI 10.1016/S0952-7915(01)00298-9
   Scardino A, 2001, EUR J IMMUNOL, V31, P3261, DOI 10.1002/1521-4141(200111)31:11<3261::AID-IMMU3261>3.0.CO;2-4
   Schmitz M, 2000, CANCER RES, V60, P4845
   Theobald M, 1997, J EXP MED, V185, P833, DOI 10.1084/jem.185.5.833
   Tourdot S, 2000, EUR J IMMUNOL, V30, P3411, DOI 10.1002/1521-4141(2000012)30:12<3411::AID-IMMU3411>3.0.CO;2-R
   Vonderheide RH, 1999, IMMUNITY, V10, P673, DOI 10.1016/S1074-7613(00)80066-7
   Yang DM, 2001, CANCER RES, V61, P5857
NR 29
TC 39
Z9 41
U1 0
U2 5
PU SPRINGER
PI NEW YORK
PA 233 SPRING STREET, NEW YORK, NY 10013 USA
SN 0340-7004
J9 CANCER IMMUNOL IMMUN
JI Cancer Immunol. Immunother.
PD DEC
PY 2006
VL 55
IS 12
BP 1515
EP 1523
DI 10.1007/s00262-006-0165-3
PG 9
WC Oncology; Immunology
SC Oncology; Immunology
GA 093NV
UT WOS:000241175900007
PM 16622681
DA 2021-05-03
ER

PT J
AU Loukinov, D
   Ghochikyan, A
   Mkrtichyan, M
   Ichim, TE
   Lobanenkov, VV
   Cribbs, DH
   Agadjanyan, MG
AF Loukinov, Dmitri
   Ghochikyan, Anahit
   Mkrtichyan, Mikayel
   Ichim, Thomas E.
   Lobanenkov, Victor V.
   Cribbs, David H.
   Agadjanyan, Michael G.
TI Antitumor efficacy of DNA vaccination to the epigenetically acting tumor
   promoting transcription factor BORIS and CD80 molecular adjuvant
SO JOURNAL OF CELLULAR BIOCHEMISTRY
LA English
DT Article
DE BORIS; CT antigens; breast cancer; mammary tumor; vaccine
ID COSTIMULATORY MOLECULES; CANCER/TESTIS ANTIGENS; CANCER-IMMUNOTHERAPY;
   MAMMARY-CARCINOMA; T-LYMPHOCYTES; VACCINES; GENE; EXPRESSION; RESPONSES;
   CTCF
AB Cancer testis (CT) antigens are promising candidates for tumor vaccines due to their immunogenicity and tissue-restricted expression. Recently, we identified a novel cancer testis gene, BORIS, whose expression is restricted to male testis after puberty and is strictly absent in non-malignant female tissue. BOR/Sencodes a DNA-binding protein that shares 11 zing finger (ZF) with transcription factor CTCF and differs at the N- and C-termini. CTCF has been implicated in epigenetic regulation of imprinting, X chromosome inactivation, repression, and activation of cancer testis antigens. BORIS expression has been documented in cancers of diverse histological origin, including, but not limited to breast, prostate, ovary, gastric, liver, endometrial, glia, colon, and esophagus. Interestingly, BORIS induces demethylation and subsequent expression of many cancer-testis genes, including MAGE-A1 and NY-ESO-1, indicating that it is expressed very early in malignancy and might be an attractive candidate for immunotherapy. In this study we tested BORIS as a vaccine in a very aggressive, highly metastatic, and poorly immunogenic murine model of mammary carcinoma. Immunizations with a DNA encoding the mutant form of murine BORIS antigen (pmBORIS lacking DNA-binding function) significantly prolonged survival, and inhibited tumor growth in BALB/c mice inoculated with 4T1 cells. Priming with pmBORIS mixed with molecular adjuvant and boosting with adenoviral vector expressing mBORIS was generally more effective, suggesting that the vaccination protocol could be further optimized. This is the first report demonstrating the feasibility of vaccination with a cancer associated epigenetic regulator for the induction of tumor inhibition.
C1 Inst Mol Med, Dept Mol Immunol, Huntington Beach, CA 92647 USA.
   NIAID, Bethesda, MD USA.
   Oncomune LLC, Miami, FL USA.
   Univ Calif Irvine, Inst Brain Aging & Dementia, Dept Neurol, Irvine, CA 92717 USA.
RP Agadjanyan, MG (corresponding author), Inst Mol Med, Dept Mol Immunol, 16371 Gothard St, Huntington Beach, CA 92647 USA.
EM magadjanyan@immed.org
OI Ghochikyan, Anahit/0000-0001-5436-0616; Lobanenkov,
   Victor/0000-0001-6665-3635
FU NATIONAL INSTITUTE OF ALLERGY AND INFECTIOUS DISEASESUnited States
   Department of Health & Human ServicesNational Institutes of Health (NIH)
   - USANIH National Institute of Allergy & Infectious Diseases (NIAID)
   [ZIAAI001021, Z01AI001021] Funding Source: NIH RePORTER
CR Browning M., 1997, European Journal of Immunogenetics, V24, P293
   Chen QY, 2004, P NATL ACAD SCI USA, V101, P9363, DOI 10.1073/pnas.0403271101
   Danna EA, 2004, CANCER RES, V64, P2205, DOI 10.1158/0008-5472.CAN-03-2646
   GHOCHIKYAN A, 2006, UNPUB EPIGENETICALLY
   Hong JA, 2005, CANCER RES, V65, P7763, DOI 10.1158/0008-5472.CAN-05-0823
   Ikeda H, 2003, CURR PHARM DESIGN, V9, P1133, DOI 10.2174/1381612033454973
   Iwasaki A, 1997, J IMMUNOL, V158, P4591
   Kim JJ, 1997, NAT BIOTECHNOL, V15, P641
   Ko BK, 2003, CLIN CANCER RES, V9, P3222
   Kobie JJ, 2003, CANCER RES, V63, P1860
   Le Poole IC, 2003, EXPERT OPIN INV DRUG, V12, P971, DOI 10.1517/13543784.12.6.971
   Loukinov DI, 2002, P NATL ACAD SCI USA, V99, P6806, DOI 10.1073/pnas.092123699
   MILLER FR, 1983, INVAS METAST, V3, P22
   Mills CD, 2000, J IMMUNOL, V164, P6166, DOI 10.4049/jimmunol.164.12.6166
   Mitsuhashi M, 2004, J LEUKOCYTE BIOL, V76, P322, DOI 10.1189/jlb.1203641
   Miura T, 2000, INFECT IMMUN, V68, P4340, DOI 10.1128/IAI.68.7.4340-4343.2000
   Muraoka RS, 2002, J CLIN INVEST, V109, P1551, DOI 10.1172/JCI200215234
   Pulaski BA, 1998, CANCER RES, V58, P1486
   Rosenberg SA, 2004, NAT MED, V10, P909, DOI 10.1038/nm1100
   Scanlan MJ, 2002, IMMUNOL REV, V188, P22, DOI 10.1034/j.1600-065X.2002.18803.x
   Simpson AJG, 2005, NAT REV CANCER, V5, P615, DOI 10.1038/nrc1669
   Smyth MJ, 2001, NAT IMMUNOL, V2, P293, DOI 10.1038/86297
   Tsuji T, 1997, EUR J IMMUNOL, V27, P782, DOI 10.1002/eji.1830270329
   VANDENEYNDE B, 2004, T CELL DEFINED TUMOR
   VANDERBRUGGEN P, 1991, SCIENCE, V254, P1643, DOI 10.1126/science.1840703
   VANPEL A, 1995, IMMUNOL REV, V145, P229
   Vasilevko V, 2003, CLIN EXP METASTAS, V20, P489, DOI 10.1023/A:1025802610724
   Vatolin S, 2005, CANCER RES, V65, P7751, DOI 10.1158/0008-5472.CAN-05-0858
   Vonderheide RH, 1999, IMMUNITY, V10, P673, DOI 10.1016/S1074-7613(00)80066-7
   Wang H, 2003, J IMMUNOL, V171, P3823, DOI 10.4049/jimmunol.171.7.3823
   Wu RS, 2001, CANCER IMMUNOL IMMUN, V50, P229, DOI 10.1007/s002620100197
NR 31
TC 32
Z9 33
U1 0
U2 4
PU WILEY-LISS
PI HOBOKEN
PA DIV JOHN WILEY & SONS INC, 111 RIVER ST, HOBOKEN, NJ 07030 USA
SN 0730-2312
J9 J CELL BIOCHEM
JI J. Cell. Biochem.
PD AUG 1
PY 2006
VL 98
IS 5
BP 1037
EP 1043
DI 10.1002/jcb.20953
PG 7
WC Biochemistry & Molecular Biology; Cell Biology
SC Biochemistry & Molecular Biology; Cell Biology
GA 067XV
UT WOS:000239336800001
PM 16741971
DA 2021-05-03
ER

PT J
AU Janat-Amsbury, MM
   Yockman, JW
   Anderson, ML
   Kieback, DG
   Kim, SW
AF Janat-Amsbury, Margit Maria
   Yockman, James William
   Anderson, Matthew Linley
   Kieback, Dirk Gunter
   Kim, Sung Wan
TI Comparison of ID8 MOSE and VEGF-modified ID8 cell lines in an
   immunocompetent animal model for human ovarian cancer
SO ANTICANCER RESEARCH
LA English
DT Article
DE IL-12; gene therapy; ovarian cancer; in vitro; ID8
ID ENDOTHELIAL GROWTH-FACTOR; SURFACE EPITHELIAL-CELLS; SPONTANEOUS
   TRANSFORMATION; PROGNOSTIC-SIGNIFICANCE; FACTOR EXPRESSION; CLEAR-CELL;
   NUDE-MICE; GENE; PACLITAXEL; CARCINOMA
AB Attempts to develop novel immunotherapeutic mouse models have been hampered by the lack of an adequate in vivo system. This study was performed to establish an immunocompetent mouse model for the testing of immunotherapy concepts. The in vivo system was based on a syngeneic mouse ovarian surface epithelium (MOSE) cancer, physiologically and biologically closely resembling human epithelial ovarian cancer. In addition, a more aggressive variant containing a mutated form of vascular epithelial growth factor was also evaluated. The growth patterns of these ovarian cancer cells in mice were compared to the established, highly aggressive 4T1 breast cancer model. A clinically-relevant tool for the study of different growth patterns in ovarian cancer, with potential significance for the development of novel immunological methods, was successfully developed.
C1 Baylor Coll Med, Dept Obstet & Gynecol, Div Gynecol Oncol, Fac Ctr, Houston, TX 77030 USA.
   Univ Utah, CCCD, Salt Lake City, UT 84112 USA.
RP Janat-Amsbury, MM (corresponding author), Baylor Coll Med, Dept Obstet & Gynecol, Div Gynecol Oncol, Fac Ctr, Dryden Rd 1709,Suite 1143, Houston, TX 77030 USA.
EM amsbury@bcm.edu
RI Anderson, Matthew/C-4755-2019
OI Anderson, Matthew/0000-0002-2081-4672
CR Armstrong DK, 2006, NEW ENGL J MED, V354, P34, DOI 10.1056/NEJMoa052985
   Auersperg N, 2002, INT J GYNECOL CANCER, V12, P691, DOI 10.1046/j.1525-1438.2002.01152.x
   BAST RC, 1993, CANCER, V71, P1597, DOI 10.1002/cncr.2820710426
   Connolly DC, 2003, CANCER RES, V63, P1389
   Cruet S, 1999, GYNECOL ONCOL, V75, P254, DOI 10.1006/gyno.1999.5572
   Flesken-Nikitin A, 2003, CANCER RES, V63, P3459
   GODWIN AK, 1992, J NATL CANCER I, V84, P592, DOI 10.1093/jnci/84.8.592
   Jemal A, 2004, CA-CANCER J CLIN, V54, P8, DOI 10.3322/canjclin.54.1.8
   Kieback DG, 2002, CANCER GENE THER, V9, P478, DOI 10.1038/sj.cgt.7700462
   Malaguarnera L, 2001, ARCH GERONTOL GERIAT, V32, P77, DOI 10.1016/S0167-4943(01)00087-5
   Ogawa S, 2002, CANCER LETT, V176, P111, DOI 10.1016/S0304-3835(01)00754-6
   Roby KF, 2000, CARCINOGENESIS, V21, P585, DOI 10.1093/carcin/21.4.585
   Santin AD, 1999, EUR J GYNAECOL ONCOL, V20, P177
   Schwartz DR, 2002, CANCER RES, V62, P4722
   Shen GH, 2000, BRIT J CANCER, V83, P196
   Shima DT, 1996, J BIOL CHEM, V271, P3877, DOI 10.1074/jbc.271.7.3877
   Sundfeldt K, 2003, MOL CELL ENDOCRINOL, V202, P89, DOI 10.1016/S0303-7207(03)00068-6
   TESTA JR, 1994, CANCER RES, V54, P2778
   TOMAYKO MM, 1989, CANCER CHEMOTH PHARM, V24, P148, DOI 10.1007/BF00300234
   Walker JL, 2006, GYNECOL ONCOL, V100, P27, DOI 10.1016/j.ygyno.2005.11.013
   Zhang L, 2002, AM J PATHOL, V161, P2295, DOI 10.1016/S0002-9440(10)64505-1
NR 21
TC 25
Z9 25
U1 0
U2 1
PU INT INST ANTICANCER RESEARCH
PI ATHENS
PA EDITORIAL OFFICE 1ST KM KAPANDRITIOU-KALAMOU RD KAPANDRITI, PO BOX 22,
   ATHENS 19014, GREECE
SN 0250-7005
EI 1791-7530
J9 ANTICANCER RES
JI Anticancer Res.
PD JUL-AUG
PY 2006
VL 26
IS 4B
BP 2785
EP 2789
PG 5
WC Oncology
SC Oncology
GA 096QJ
UT WOS:000241391600003
PM 16886597
DA 2021-05-03
ER

PT J
AU Hylander, B
   Repasky, E
   Shrikant, P
   Intengan, M
   Beck, A
   Driscoll, D
   Singhal, P
   Lele, S
   Odunsi, K
AF Hylander, B
   Repasky, E
   Shrikant, P
   Intengan, M
   Beck, A
   Driscoll, D
   Singhal, P
   Lele, S
   Odunsi, K
TI Expression of Wilms tumor gene (WT1) in epithelial ovarian cancer
SO GYNECOLOGIC ONCOLOGY
LA English
DT Article
DE WT1; ovarian cancer; immunotherapy; immunogenicity; prognosis
ID CYTOTOXIC T-LYMPHOCYTES; REGRESSION; PEPTIDE; CELLS
AB Objectives. The identification of proteins that are selectively expressed in cancer and with potential to elicit an immune response is the first step towards antigen-specific immunotherapy. The Wilms tumor gene product (WT1) is inherently immunogenic and is now thought to be oncogenic. The aim of this study was to determine the expression of WT1 in epithelial ovarian cancer (EOC) and correlate with clinico-pathologic characteristics.
   Methods. WT1 expression was examined using immunohistochemistry applied on a tissue microarray of normal tissues and a panel of 100 EOC tissues. The distribution of WT1 expression and clinico-pathologic variables were analyzed. Survival probabilities were estimated by Kaplan-Meier method, and statistical significance was determined by the log-rank test.
   Results. WT1 expression was observed in 78/100 of specimens. The predominant expression pattern was homogenous, occurring in 66/100 (66%) of WT1-positive specimens, while 12/100 (12%) demonstrated heterogeneous staining. In normal tissues, WT1 expression was noted in kidneys, splenic capsule, Sertoli cells of the testis, and granulosa cells of the ovary. The median follow-up of the patient population was 30 months. Patients with WT1-positive tumors tended to have a higher grade (P = 0.006) and stage (P = 0.002) of tumor. However, there were no significant differences in the distribution of patients with WT1-positive tumors in relation to disease-free and overall survival.
   Conclusions. Our data demonstrate that WT1 is expressed at high frequency in patients with EOC. Since WT1 demonstrates tissue-restricted expression and is inherently immunogenic, it could represent an attractive target for antigen-specific immunotherapy in EOC. (C) 2005 Elsevier Inc. All rights reserved.
C1 Roswell Pk Canc Inst, Dept Gynecol Oncol, Buffalo, NY 14263 USA.
   Roswell Pk Canc Inst, Dept Immunol, Buffalo, NY 14263 USA.
   Roswell Pk Canc Inst, Dept Pathol, Buffalo, NY 14263 USA.
   Roswell Pk Canc Inst, Dept Biostat, Buffalo, NY 14263 USA.
RP Odunsi, K (corresponding author), Roswell Pk Canc Inst, Dept Gynecol Oncol, Elm & Carlton St, Buffalo, NY 14263 USA.
EM Kunle.Odunsi@RoswellPark.org
CR BRUENING W, 1993, CANCER INVEST, V11, P393, DOI 10.3109/07357909309018871
   CALL KM, 1990, CELL, V60, P509, DOI 10.1016/0092-8674(90)90601-A
   Charles AK, 1997, J CLIN PATHOL-MOL PA, V50, P138, DOI 10.1136/mp.50.3.138
   COX DR, 1972, J R STAT SOC B, V34, P187
   Goldstein NS, 2001, AM J CLIN PATHOL, V116, P246
   Greenlee RT, 2001, CA-CANCER J CLIN, V51, P15, DOI 10.3322/canjclin.51.1.15
   Hwang H, 2004, APPL IMMUNOHISTO M M, V12, P122
   KAPLAN EL, 1958, J AM STAT ASSOC, V53, P457, DOI 10.2307/2281868
   Makita M, 2002, CLIN CANCER RES, V8, P2626
   McGuire WP, 1996, SEMIN ONCOL, V23, P40
   Ohminami H, 2000, BLOOD, V95, P286
   Oka Y, 2004, P NATL ACAD SCI USA, V101, P13885, DOI 10.1073/pnas.0405884101
   Oka Y, 2002, CURR CANCER DRUG TAR, V2, P45, DOI 10.2174/1568009023334088
   PRITCHARDJONES K, 1990, NATURE, V346, P194, DOI 10.1038/346194a0
   SEROV SF, 1997, INT CLASSIFICATION T, V9
   Shimizu M, 2000, INT J GYNECOL PATHOL, V19, P158, DOI 10.1097/00004347-200004000-00010
   *SPSS, 1997, SPSS ADV STAT 7 5 ED
   Sugiyama H, 2001, INT J HEMATOL, V73, P177, DOI 10.1007/BF02981935
   Zhang L, 2003, NEW ENGL J MED, V348, P203, DOI 10.1056/NEJMoa020177
NR 19
TC 57
Z9 64
U1 0
U2 3
PU ACADEMIC PRESS INC ELSEVIER SCIENCE
PI SAN DIEGO
PA 525 B ST, STE 1900, SAN DIEGO, CA 92101-4495 USA
SN 0090-8258
EI 1095-6859
J9 GYNECOL ONCOL
JI Gynecol. Oncol.
PD APR
PY 2006
VL 101
IS 1
BP 12
EP 17
DI 10.1016/j.ygyno.2005.09.052
PG 6
WC Oncology; Obstetrics & Gynecology
SC Oncology; Obstetrics & Gynecology
GA 028KN
UT WOS:000236486400003
PM 16263157
DA 2021-05-03
ER

PT J
AU Chiriva-Internati, M
   Grizzi, F
   Pinkston, J
   Morrow, KJ
   D'Cunha, N
   Frezza, EE
   Muzzio, PC
   Kast, WM
   Cobos, E
AF Chiriva-Internati, Maurizio
   Grizzi, Fabio
   Pinkston, Justin
   Morrow, K. John
   D'Cunha, Nicholas
   Frezza, Eldo E.
   Muzzio, Pier Carlo
   Kast, W. Martin
   Cobos, Everardo
TI Gamma-radiation upregulates MHC class I/II and ICAM-I molecules in
   multiple myeloma cell lines and primary tumors
SO IN VITRO CELLULAR & DEVELOPMENTAL BIOLOGY-ANIMAL
LA English
DT Article
DE multiple myeloma; tumor; MHC; gamma irradiation; radiotherapy
ID HUMAN OVARIAN-CANCER; ENHANCED EXPRESSION; RECENT PROGRESS;
   MELANOMA-CELLS; IRRADIATION; COSTIMULATION; THERAPY; ANTIGEN; GRAFT
AB The gamma-irradiation of normal cells causes an increased synthesis of specific proteins. However, few studies have described the effects of high doses of irradiation on the expression of cell surface antigens in tumor cells. This study analyzed the effects of high doses of gamma-irradiation on the surface antigen expression of Major Histocompatability, Complex (MHC) class I/II and intercellular adhesion molecule-1 (ICAM-I) in human multiple myeloma (MM) cell lines ARP-I, ARK-RS, and 10 MM primary tumors. The expression of surface antigens was evaluated by fluorescence-activated cell sorter analysis at different time points, following the exposure to high doses of gamma-irradiation. Doses of 10,000 and 15,000 cGy were not sufficient to totally block cell replication in both cell lines and primary tumors; cell replication was able to be inhibited completely only at 18,000 cGy. Lower doses (10,000 cGy) and lethal doses of irradiation (i.e., 15,000 and 18,000 cGy) increased the expression of all surface antigens present on the cells before irradiation. Essentially, such upregulation was shown to be dose dependent, with higher radiation doses resulting in higher antigen expression. Furthermore, when the kinetics of this upregulation were studied 3 and 6 d after irradiation, there was a constant increase in antigen expression in MM cells. These findings suggest that upregulation of costimulatory, molecules, such as of MHC class I/II antigens and ICAM-I molecules in MM patients treated by gamma-radiation, can increase the immunogenicity of the tumor cells. In light of these findings, radiotherapy combined with immunotherapy might be considered in relapsing patients after receiving the standard treatment.
C1 Texas Tech Univ, Hlth Sci Ctr, Dept Microbiol & Immunol, Lubbock, TX 79430 USA.
   SW Canc Treatment & Res Ctr, Lubbock, TX 79430 USA.
   IRCCS, Ist Clin Humanitas, Labs Quantitat Med, I-20089 Milan, Italy.
   Michele Rodriguez Fdn, Inst Quantitat Measures Med, I-20100 Milan, Italy.
   Meridan Biosci, Dept Res & Dev, Cincinnati, OH 45244 USA.
   Univ So Calif, Dept Mol Microbiol & Immunol, Los Angeles, CA USA.
   Univ So Calif, Kenneth Norris Jr Comprehens Canc Ctr, Los Angeles, CA 90033 USA.
   Univ Padua, Dipartimento Sci Med Diagnost & Terapie Speciali, Padua, Italy.
   IRCCS, Ist Oncol Veneto, Padua, Italy.
RP Chiriva-Internati, M (corresponding author), Texas Tech Univ, Hlth Sci Ctr, Dept Microbiol & Immunol, Room 5B191, Lubbock, TX 79430 USA.
EM maurizio.chiriva@ttuhsc.edu
RI Grizzi, Fabio/K-3448-2018
OI Kast, W Martin/0000-0003-2321-3159
CR ALEXANIAN R, 1994, BLOOD, V84, P4278, DOI 10.1182/blood.V84.12.4278.bloodjournal84124278
   ANICHINI A, 1993, INT J CANCER, V53, P994
   Barlogie B, 1998, BONE MARROW TRANSPL, V21, P1101, DOI 10.1038/sj.bmt.1701182
   BORTIN MM, 1979, NATURE, V281, P490, DOI 10.1038/281490a0
   CHAMPLIN RE, 1984, EXP HEMATOL, V12, P728
   Chiriva-Internati M, 2001, BRIT J HAEMATOL, V112, P410, DOI 10.1046/j.1365-2141.2001.02531.x
   Crucian BE, 1997, BRIT J HAEMATOL, V98, P426, DOI 10.1046/j.1365-2141.1997.2173032.x
   DRANOFF G, 1993, P NATL ACAD SCI USA, V90, P3539, DOI 10.1073/pnas.90.8.3539
   Epstein J, 1995, BAILLIERE CLIN HAEM, V8, P721, DOI 10.1016/S0950-3536(05)80256-2
   HALL EJ, 1988, RADIOBIOLOGY RADIOLO, P239
   HAROUSSEAU JL, 1995, STEM CELLS, V2, P129
   HAUSER SH, 1993, CANCER RES, V53, P1952
   MOSCINSKI LC, 1994, HEMATOL ONCOL, V12, P111, DOI 10.1002/hon.2900120303
   Santin AD, 1998, CANCER-AM CANCER SOC, V83, P2346, DOI 10.1002/(SICI)1097-0142(19981201)83:11<2346::AID-CNCR14>3.0.CO;2-G
   Santin AD, 1997, INT J GYNECOL CANCER, V7, P273, DOI 10.1046/j.1525-1438.1997.00453.x
   Santin AD, 1996, GYNECOL ONCOL, V60, P468, DOI 10.1006/gyno.1996.0075
   Santin AD, 1997, INT J RADIAT ONCOL, V39, P737, DOI 10.1016/S0360-3016(97)00372-6
   TAYLOR JL, 1990, VIRUS RES, V15, P1, DOI 10.1016/0168-1702(90)90010-9
   TRICOT G, 1995, BLOOD, V86, P4250, DOI 10.1182/blood.V86.11.4250.bloodjournal86114250
   VANSEVENTER GA, 1992, J IMMUNOL, V149, P3872
   ZAMAI L, 1994, EUR J HISTOCHEM, V38, P53
NR 21
TC 38
Z9 39
U1 0
U2 3
PU SOC IN VITRO BIOLOGY
PI LARGO
PA 9315 LARGO DR WEST, STE 25, LARGO, MD 20774 USA
SN 1071-2690
J9 IN VITRO CELL DEV-AN
JI In Vitro Cell. Dev. Biol.-Anim.
PD MAR-APR
PY 2006
VL 42
IS 3-4
BP 89
EP 95
PG 7
WC Cell Biology; Developmental Biology
SC Cell Biology; Developmental Biology
GA 094NE
UT WOS:000241245300008
PM 16759154
DA 2021-05-03
ER

PT J
AU Macor, P
   Mezzanzanica, D
   Cossetti, C
   Alberti, P
   Figini, M
   Canevari, S
   Tedesco, F
AF Macor, P
   Mezzanzanica, D
   Cossetti, C
   Alberti, P
   Figini, M
   Canevari, S
   Tedesco, F
TI Complement activated by chimeric anti-folate receptor antibodies is an
   efficient effector system to control ovarian carcinoma
SO CANCER RESEARCH
LA English
DT Article
ID HUMAN MONOCLONAL-ANTIBODIES; IN-VIVO; CANCER-IMMUNOTHERAPY; HUMAN
   BREAST; CELL-LINES; VITRO; CD59; SPECIFICITY; EXPRESSION; MEMBRANE
AB Two chimeric monoclonal antibodies (mAb), cMOV18 and cMOV19, recognizing distinct epitopes of folate receptor highly expressed on epithelial ovarian cancer (EOC) cells were analyzed for their ability to activate complement (C) as a means to enhance their antitumor activity. The individual cMOVs failed to activate C on six EOC cell lines as documented by the marginal deposition of C components and the negligible C-dependent cytotoxicity (CDC). Conversely, the mixture of cMOVs was more effective, although the percentage of cell killing did not exceed 25%. Fluorescence-activated cell sorting analysis of EOC cells for surface expression of the membrane C regulatory proteins (mCRP) revealed high levels of CD46, variable expression of CD59, and absence of CD55. This finding was confirmed in tumor tissue specimens obtained from advanced-stage EOC patients and analyzed for the expression of mCRPs mRNA using a cDNA microarray and for the presence of proteins by immunohistochemistry. Incubation of EOC cells with neutralizing mAbs to CD46 and CD59 led to a significant increase in the CDC from 10% - 20% to 45% - 50%. The relative contribution of antibody-dependent cell cytoxicity (ADCC) and C-dependent killing of two EOC cell lines induced by the mixture of cMOV18 and cMOV19 was about 15% and 25% - 35%, respectively, bringing the total killing to about 40% - 50%. This value increased to 60% - 70% after neutralization of CD46 and CD59 without an appreciable change of ADCC. These results suggest that C is the major contributor to the killing of EOC cells induced by the mixture of cMOV18 and cMOV19.
C1 Univ Trieste, Dept Physiol & Pathol, I-34127 Trieste, Italy.
   Ist Nazl Tumori, Dept Expt Oncol & Labs, Milan, Italy.
RP Tedesco, F (corresponding author), Univ Trieste, Dept Physiol & Pathol, Via Fleming 22, I-34127 Trieste, Italy.
EM tedesco@univ.trieste.it
RI Figini, Mariangela/K-8753-2016; Mezzanzanica, Delia/C-2607-2017;
   Tedesco, Francesco/F-1929-2011
OI Figini, Mariangela/0000-0001-9001-8754; Mezzanzanica,
   Delia/0000-0002-9664-6871; Macor, Paolo/0000-0003-3079-4019; Cossetti,
   Chiara/0000-0003-2653-3705
CR ALBERTI S, 1990, BIOCHEM BIOPH RES CO, V171, P1051, DOI 10.1016/0006-291X(90)90790-T
   Bjorge L, 2005, BRIT J CANCER, V92, P895, DOI 10.1038/sj.bjc.6602334
   Bossi F, 2004, J IMMUNOL, V173, P6921, DOI 10.4049/jimmunol.173.11.6921
   Casarsa C, 2003, EUR J IMMUNOL, V33, P1260, DOI 10.1002/eji.200323574
   Clynes RA, 2000, NAT MED, V6, P443
   CONEY LR, 1991, CANCER RES, V51, P6125
   CONEY LR, 1994, CANCER RES, V54, P2448
   Cragg MS, 2004, BLOOD, V103, P2738, DOI 10.1182/blood-2003-06-2031
   Cragg MS, 2003, BLOOD, V101, P1045, DOI 10.1182/blood-2002-06-1761
   De Cecco L, 2004, ONCOGENE, V23, P8171, DOI 10.1038/sj.onc.1207979
   Di Gaetano N, 2003, J IMMUNOL, V171, P1581, DOI 10.4049/jimmunol.171.3.1581
   Dobrina A, 2002, BLOOD, V99, P185, DOI 10.1182/blood.V99.1.185
   Fishelson Z, 2003, MOL IMMUNOL, V40, P109, DOI 10.1016/S0161-5890(03)00112-3
   Gelderman KA, 2004, TRENDS IMMUNOL, V25, P158, DOI 10.1016/j.it.2004.01.008
   Golay J, 2001, BLOOD, V98, P3383, DOI 10.1182/blood.V98.12.3383
   Harris M, 2004, LANCET ONCOL, V5, P292, DOI 10.1016/S1470-2045(04)01467-6
   Idusogie EE, 2001, J IMMUNOL, V166, P2571, DOI 10.4049/jimmunol.166.4.2571
   Jemal A, 2004, CA-CANCER J CLIN, V54, P8, DOI 10.3322/canjclin.54.1.8
   Marzari R, 2002, EUR J IMMUNOL, V32, P2773, DOI 10.1002/1521-4141(2002010)32:10<2773::AID-IMMU2773>3.0.CO;2-G
   Meng RQ, 2004, CLIN CANCER RES, V10, P1274, DOI 10.1158/1078-0432.CCR-1154-03
   MIOTTI S, 1987, INT J CANCER, V39, P297, DOI 10.1002/ijc.2910390306
   Miotti S, 2000, J CELL SCI, V113, P349
   MONKS A, 1991, J NATL CANCER I, V83, P757, DOI 10.1093/jnci/83.11.757
   Ozols RF, 2004, CANCER INVEST, V22, P11, DOI 10.1081/CNV-200030113
   PAGANELLI G, 1991, CANCER RES, V51, P5960
   Ramakrishna V, 1997, INT J CANCER, V73, P143, DOI 10.1002/(SICI)1097-0215(19970926)73:1<143::AID-IJC22>3.0.CO;2-G
   Rushmere NK, 2004, INT J CANCER, V108, P930, DOI 10.1002/ijc.11606
   SHOPES B, 1992, J IMMUNOL, V148, P2918
   Spiridon CI, 2002, CLIN CANCER RES, V8, P1720
   STEPLEWSKI Z, 1988, P NATL ACAD SCI USA, V85, P4852, DOI 10.1073/pnas.85.13.4852
   Tedesco F, 1997, J EXP MED, V185, P1619, DOI 10.1084/jem.185.9.1619
   Thorsteinsson L, 1998, APMIS, V106, P869, DOI 10.1111/j.1699-0463.1998.tb00233.x
   Uchida JJ, 2004, J EXP MED, V199, P1659, DOI 10.1084/jem.20040119
   Ziller F, 2005, EUR J IMMUNOL, V35, P2175, DOI 10.1002/eji.200425920
NR 34
TC 28
Z9 30
U1 0
U2 1
PU AMER ASSOC CANCER RESEARCH
PI PHILADELPHIA
PA 615 CHESTNUT ST, 17TH FLOOR, PHILADELPHIA, PA 19106-4404 USA
SN 0008-5472
EI 1538-7445
J9 CANCER RES
JI Cancer Res.
PD APR 1
PY 2006
VL 66
IS 7
BP 3876
EP 3883
DI 10.1158/0008-5472.CAN-05-3434
PG 8
WC Oncology
SC Oncology
GA 030TO
UT WOS:000236657800069
PM 16585216
OA Bronze
DA 2021-05-03
ER

PT J
AU Kan, T
   Yamasaki, S
   Kondo, K
   Teratani, N
   Kawabe, A
   Kaganoi, J
   Meltzer, SJ
   Imamura, M
   Shimada, Y
AF Kan, T
   Yamasaki, S
   Kondo, K
   Teratani, N
   Kawabe, A
   Kaganoi, J
   Meltzer, SJ
   Imamura, M
   Shimada, Y
TI A new specific gene expression in squamous cell carcinoma of the
   esophagus detected using representational difference analysis and cDNA
   microarray
SO ONCOLOGY
LA English
DT Article
DE representational difference analysis of cDNA; esophageal squamous cell
   carcinoma; human esophageal epithelial cell; LAGE-1; HDAC inhibitor
ID CYTOLYTIC T-LYMPHOCYTES; TRANSCRIPTION FACTOR; MAGE FAMILY;
   IDENTIFICATION; MELANOMA; DISPLAY; CLONING; LAGE-1
AB Objectives: To detect new specific gene expressions in squamous cell carcinoma of the esophagus. Methods: Representational difference analysis of cDNA (cDNA RDA) was applied to a human esophageal cancer cell line (KYSE170) and a human esophageal epithelial cell line (HEEC-1). Results: LAGE-1 was expressed specifically in KYSE170, but not in HEEC-1. It is also expressed in 27% of esophageal cancer cell lines (3/11) and 33% of esophageal cancer tissues (10/30), but not in other HEECs, normal esophageal epithelium, or other normal tissues except testis, ovary and kidney. The expression of LAGE-1 is strongly correlated with that of MAGE-A1 (p = 0.013, Fisher's exact probability test). Fibronectin, cytokeratin 6B, cytokeratin 19, cyclin D2 and Ten-m2 were detected as candidates for downregulated genes. Reduced expression profiles of them were also identified using cDNA microarrays. The expression of LAGE-1 was induced by 5'-aza-2'-deoxycytidine (5Aza-dC) and trichostatin A ( TSA) in esophageal cancer cell lines, which did not express LAGE-1. In HEECs, 5Aza-dC induced LAGE-1 expression, but TSA did not. Conclusions: LAGE-1 expression was detected in esophageal cancer by cDNA RDA. LAGE-1 might have the potential to be a target antigen for anti-tumoral immunotherapy in esophageal cancers because of its tumor-specific expression similar to that of MAGE-A1. Copyright (C) 2006 S. Karger AG, Basel.
C1 Kyoto Univ, Grad Sch Med, Dept Surg & Surg Basic Sci, Sakyo Ku, Kyoto 6068507, Japan.
   Univ Maryland, Sch Med, Dept Med, Div Gastroenterol, Baltimore, MD 21201 USA.
   Greenebaum Canc Ctr, Baltimore, MD USA.
   Baltimore VA Hosp, Baltimore, MD USA.
RP Shimada, Y (corresponding author), Kyoto Univ, Grad Sch Med, Dept Surg & Surg Basic Sci, Sakyo Ku, Kawaracho 54 Shogoin, Kyoto 6068507, Japan.
EM shimada@kuhp.kyoto-u.ac.jp
CR Aarnoudse CA, 1999, INT J CANCER, V82, P442, DOI 10.1002/(SICI)1097-0215(19990730)82:3<442::AID-IJC19>3.0.CO;2-Z
   Altschul SF, 1997, NUCLEIC ACIDS RES, V25, P3389, DOI 10.1093/nar/25.17.3389
   Ben-Zur T, 2000, DEV BIOL, V217, P107, DOI 10.1006/dbio.1999.9532
   BOEL P, 1995, IMMUNITY, V2, P167, DOI 10.1016/S1074-7613(95)80053-0
   Chen YT, 1997, P NATL ACAD SCI USA, V94, P1914, DOI 10.1073/pnas.94.5.1914
   Choi SG, 1998, J BIOL CHEM, V273, P110, DOI 10.1074/jbc.273.1.110
   DEPLAEN E, 1994, IMMUNOGENETICS, V40, P360, DOI 10.1007/BF01246677
   Eisen MB, 1998, P NATL ACAD SCI USA, V95, P14863, DOI 10.1073/pnas.95.25.14863
   Gure AO, 2000, INT J CANCER, V85, P726, DOI 10.1002/(SICI)1097-0215(20000301)85:5<726::AID-IJC21>3.0.CO;2-F
   HUBANK M, 1994, NUCLEIC ACIDS RES, V22, P5640, DOI 10.1093/nar/22.25.5640
   Kan T, 2001, BIOCHEM BIOPH RES CO, V286, P792, DOI 10.1006/bbrc.2001.5400
   Lethe B, 1998, INT J CANCER, V76, P903, DOI 10.1002/(SICI)1097-0215(19980610)76:6<903::AID-IJC22>3.0.CO;2-1
   LISITSYN N, 1993, SCIENCE, V259, P946, DOI 10.1126/science.8438152
   Martelange V, 2000, CANCER RES, V60, P3848
   Oohashi T, 1999, J CELL BIOL, V145, P563, DOI 10.1083/jcb.145.3.563
   Saeki H, 2000, CANCER, V89, P1670, DOI 10.1002/1097-0142(20001015)89:8<1670::AID-CNCR4>3.0.CO;2-J
   SHEN RQ, 1995, P NATL ACAD SCI USA, V92, P6778, DOI 10.1073/pnas.92.15.6778
   SHIMADA Y, 1992, CANCER, V69, P277, DOI 10.1002/1097-0142(19920115)69:2<277::AID-CNCR2820690202>3.0.CO;2-C
   VANDENEYNDE B, 1995, J EXP MED, V182, P689, DOI 10.1084/jem.182.3.689
NR 19
TC 10
Z9 11
U1 0
U2 1
PU KARGER
PI BASEL
PA ALLSCHWILERSTRASSE 10, CH-4009 BASEL, SWITZERLAND
SN 0030-2414
J9 ONCOLOGY-BASEL
JI Oncology
PY 2006
VL 70
IS 1
BP 25
EP 33
DI 10.1159/000091183
PG 9
WC Oncology
SC Oncology
GA 015WO
UT WOS:000235582200004
PM 16446548
DA 2021-05-03
ER

PT J
AU Song, JZ
   Wang, XB
   Lei, C
   Piao, JH
   Yin, CC
   Zhang, Z
   Lin, Q
   Huang, HL
AF Song, Jingzhen
   Wang, Xiangbin
   Lei, Chun
   Piao, Jinhua
   Yin, Changcheng
   Zhang, Zhong
   Lin, Qing
   Huang, Hualiang
TI Fusion of chemotactic peptide to a single-chain bi-specific antibody
   (scBsAb) potentiates its cytotoxicity to target tumour cells
SO BIOTECHNOLOGY AND APPLIED BIOCHEMISTRY
LA English
DT Article
DE bi-specific antibody; chemotactic peptide; cytotoxicity; ovarian
   carcinoma; peripheral-blood lymphocyte; tumour-specific cytolysis
ID LYMPHOID-TISSUE CHEMOKINE; IMMUNODEFICIENCY-VIRUS TYPE-1; N-TERMINAL
   PEPTIDES; BISPECIFIC ANTIBODIES; CC-CHEMOKINE; FACTOR-I;
   RECEPTOR-BINDING; DENDRITIC CELLS; T-LYMPHOCYTES; PROTEIN
AB Anti-tumour BsAb (bi-specific antibody) has been proved very effective in killing tumour cells both in vitro and in vivo. In order to enhance its ability to recruit and activate T-lymphocytes and then improve tumour-specific cytolysis, an anti-ovarian carcinoma/CD3 BsAb, BHL-I, was fused to N-terminal 18 peptide of CCL21 (CC chemokine ligand 21) to produce a new chemotactic BsAb, named 18TBHL. It was expressed in soluble form in the cytoplasm of Escherichia coli and purified with DEAE anion-exchange chromatography and immobilized-metal-ion affinity chromatography. The chemotactic ability of 18TBHL to PBLs (peripheral-blood lymphocytes) was detected by Boyden chamber chemotaxis assay. The specific ability to bind to ovarian carcinoma cells, SKOV3, and PBLs was tested by ELISA and flow cytometry. just as expected, the enhanced tumour-specific cytolysis of 18TBHL was validated by MTT [3-(4,5-dimethylthiazol-2-yl)-2,5-diphenyl-2H-tetrazolium bromide] method and flow cytometry. The results indicated that fusion of chemotactic peptide to BsAb potentiated its cytotoxicity to tumour cells in vitro. It suggests that 18TBHL may be a promising candidate agent in cancer immunotherapy.
C1 Chinese Acad Sci, Inst Genet & Dev Biol, Beijing 100101, Peoples R China.
   Grad Univ, Chinese Acad Sci, Beijing 100049, Peoples R China.
   Beijing ABT Genet Engn Technol Co Ltd, Beijing 102206, Peoples R China.
RP Huang, HL (corresponding author), Chinese Acad Sci, Inst Genet & Dev Biol, Datun Rd, Beijing 100101, Peoples R China.
EM hlhuang@genetics.ac.cn
CR Arndt MAE, 1999, BLOOD, V94, P2562, DOI 10.1182/blood.V94.8.2562.420k20_2562_2568
   AUSUBEL FM, 1999, SHORT PROTOCOLS MOL, P332
   BALDWIN ET, 1991, P NATL ACAD SCI USA, V88, P502, DOI 10.1073/pnas.88.2.502
   Bruhl H, 2001, J IMMUNOL, V166, P2420, DOI 10.4049/jimmunol.166.4.2420
   Cao Y, 2003, ADV DRUG DELIVER REV, V55, P171, DOI 10.1016/S0169-409X(02)00178-3
   Challita-Eid PM, 1998, J IMMUNOL, V161, P3729
   Chun L, 2004, J BIOCHEM, V136, P769, DOI 10.1093/jb/mvh186
   CLARK WR, 1991, EXPT FDN MODERN IMMU, P331
   CLARKLEWIS I, 1991, J BIOL CHEM, V266, P23128
   CLORE GM, 1990, BIOCHEMISTRY-US, V29, P1689, DOI 10.1021/bi00459a004
   Crump MP, 1997, EMBO J, V16, P6996, DOI 10.1093/emboj/16.23.6996
   Cyster JG, 1999, J EXP MED, V189, P447, DOI 10.1084/jem.189.3.447
   Davol Pamela A, 2004, Clin Prostate Cancer, V3, P112, DOI 10.3816/CGC.2004.n.021
   Elisseeva EL, 2000, J BIOL CHEM, V275, P26799
   Fang M, 2004, GYNECOL ONCOL, V92, P135, DOI 10.1016/j.ygyno.2003.10.032
   [方敏 Fang Min], 2002, [高技术通讯, High Technology Letters], V12, P47
   Fernandez EJ, 2002, ANNU REV PHARMACOL, V42, P469, DOI 10.1146/annurev.pharmtox.42.091901.115838
   Gunn MD, 1998, P NATL ACAD SCI USA, V95, P258, DOI 10.1073/pnas.95.1.258
   Guo JQ, 2004, BIOCHEM BIOPH RES CO, V320, P506, DOI 10.1016/j.bbrc.2004.05.193
   HEO DS, 1990, CANCER RES, V50, P3681
   Holzer W, 1996, CYTOKINE, V8, P214, DOI 10.1006/cyto.1996.0030
   Kim SJ, 2003, VIROLOGY, V314, P84, DOI 10.1016/S0042-6822(03)00417-3
   Liu J, 2005, BIOTECHNOL LETT, V27, P1821, DOI 10.1007/s10529-005-6732-4
   Loetscher P, 1998, J BIOL CHEM, V273, P22279, DOI 10.1074/jbc.273.35.22279
   Loffler A, 2003, LEUKEMIA, V17, P900, DOI 10.1038/sj.leu.2402890
   MABONDZO A, 1994, J GEN VIROL, V75, P1451, DOI 10.1099/0022-1317-75-6-1451
   Manzke O, 2001, INT J CANCER, V91, P516, DOI 10.1002/1097-0215(200002)9999:9999<::AID-IJC1069>3.0.CO;2-A
   Mosier DE, 1999, J VIROL, V73, P3544, DOI 10.1128/JVI.73.5.3544-3550.1999
   Nagira M, 1997, J BIOL CHEM, V272, P19518, DOI 10.1074/jbc.272.31.19518
   Nagira M, 1998, EUR J IMMUNOL, V28, P1516, DOI 10.1002/(SICI)1521-4141(199805)28:05<1516::AID-IMMU1516>3.0.CO;2-J
   Nakahara K, 2003, J GENE MED, V5, P463, DOI 10.1002/jgm.369
   Proudfoot AEI, 1996, J BIOL CHEM, V271, P2599, DOI 10.1074/jbc.271.5.2599
   Rousseau RF, 2003, BLOOD, V101, P1718, DOI 10.1182/blood-2002-08-2493
   Saeki H, 1999, J IMMUNOL, V162, P2472
   Schoonjans R, 2001, BIOMOL ENG, V17, P193, DOI 10.1016/S1389-0344(01)00066-1
   Schumacher U, 1996, INT J EXP PATHOL, V77, P219, DOI 10.1046/j.1365-2613.1996.9860324.x
   SILLA LMR, 1995, BRIT J HAEMATOL, V89, P712
   Simmons G, 1997, SCIENCE, V276, P276, DOI 10.1126/science.276.5310.276
   Song LP, 2003, ACTA BIOCH BIOPH SIN, V35, P503
   van Ojik HH, 2001, CRIT REV ONCOL HEMAT, V38, P47, DOI 10.1016/S1040-8428(00)00135-9
   Wang XB, 2004, J BIOCHEM, V135, P555, DOI 10.1093/jb/mvh065
   Withoff S, 2001, CURR OPIN MOL THER, V3, P53
   Zhang Z, 2002, PROTEIN EXPRES PURIF, V26, P218, DOI 10.1016/S1046-5928(02)00502-8
   Zlotnik A, 2000, IMMUNITY, V12, P121, DOI 10.1016/S1074-7613(00)80165-X
   方敏, 2003, [科学通报, Chinese science bulletin], V48, P1912
NR 45
TC 5
Z9 5
U1 0
U2 2
PU WILEY
PI HOBOKEN
PA 111 RIVER ST, HOBOKEN 07030-5774, NJ USA
SN 0885-4513
EI 1470-8744
J9 BIOTECHNOL APPL BIOC
JI Biotechnol. Appl. Biochem.
PD NOV
PY 2006
VL 45
BP 147
EP 154
DI 10.1042/BA20060060
PN 3
PG 8
WC Biochemistry & Molecular Biology; Biotechnology & Applied Microbiology
SC Biochemistry & Molecular Biology; Biotechnology & Applied Microbiology
GA 104QZ
UT WOS:000241975100005
PM 16836487
DA 2021-05-03
ER

PT J
AU Tammela, J
   Uenaka, A
   Ono, T
   Noguchi, Y
   Jungbluth, AA
   Mhawech-Faucegla, P
   Qian, F
   Schneider, S
   Sharma, S
   Driscoll, D
   Lele, S
   Old, LJ
   Nakayama, E
   Odunsi, K
AF Tammela, Jonathan
   Uenaka, Akiko
   Ono, Toshiro
   Noguchi, Yuji
   Jungbluth, Achim A.
   Mhawech-Faucegla, Paulette
   Qian, Feng
   Schneider, Sally
   Sharma, Sameer
   Driscoll, Deborah
   Lele, Shashikant
   Old, Lloyd J.
   Nakayama, Eiichi
   Odunsi, Kunle
TI OY-TES-1 expression and serum immunoreactivity in epithelial ovarian
   cancer
SO INTERNATIONAL JOURNAL OF ONCOLOGY
LA English
DT Article
DE ovarian tumor antigen; immunogenicity; immunohistochemistry; antibody;
   prognostic indicator
ID TESTIS ANTIGENS; NY-ESO-1; IDENTIFICATION; SURVIVAL; GENES
AB OY-TES-1 is a novel target that belongs to the family of 'cancer/testis' (CT) antigens. Our goal was to examine the expression and immunogenicity of OY-TES-1 in epithelial ovarian cancer (EOC) to determine its potential as a target for vaccine therapy. OY-TES-1 expression was determined by one-step reverse transcriptase PCR on 100 EOC samples, 5 EOC cell lines, and a panel of normal tissues. Immuno-histochemistry (IHC) was performed on the same panel of EOC tissues. Sera from a sub-group of patients were tested for OY-TES-1 antibody by ELISA. Thymus and leukocytes were weakly positive for OY-TES-1 while the remaining 5 normal tissues were negative. Expression of OY-TES-1 by either RT-PCR and/or IHC was demonstrable in 69/100 (69%) tumors. Humoral immunity to OY-TES-1 was demonstrated in 1/10 (10%) serum samples from patients whose tumors expressed the antigen. The median follow-up of the patient population was 34 months. There was no correlation between antigen expression and stage, grade, histology and survival. OY-TES-1 is expressed in 69% of patients with EOC, is absent from normal ovarian tissue, and a proportion of patients show evidence of a specific humoral immune response. These findings make OY-TES-1 an attractive target for antigen-specific immunotherapy in EOC.
C1 Roswell Pk Canc Inst, Dept Gynecol Oncol, Div Gynecol Oncol, Buffalo, NY 14263 USA.
   Roswell Pk Canc Inst, Dept Immunol, Buffalo, NY 14263 USA.
   Roswell Pk Canc Inst, Dept Biostat, Buffalo, NY 14263 USA.
   Roswell Pk Canc Inst, Dept Pathol, Buffalo, NY 14263 USA.
   Okayama Univ, Grad Sch Med & Dent, Dept Immunol, Okayama, Japan.
   Okayama Univ, Adv Sci Res Ctr, Dept Radiat Res, Okayama 7008530, Japan.
   Mem Sloan Kettering Canc Ctr, Ludwig Inst Canc Res, New York Branch, New York, NY 10021 USA.
RP Odunsi, K (corresponding author), Roswell Pk Canc Inst, Dept Gynecol Oncol, Div Gynecol Oncol, Buffalo, NY 14263 USA.
EM kunle.odunsi@roswellpark.org
RI Noguchi, Yuji/J-4163-2016; ONO, Toshiro/B-1865-2011
OI Noguchi, Yuji/0000-0001-7720-1837; 
CR BABA T, 1994, J BIOL CHEM, V269, P31845
   Boon T, 1996, J EXP MED, V183, P725, DOI 10.1084/jem.183.3.725
   BRICHARD V, 1993, J EXP MED, V178, P489, DOI 10.1084/jem.178.2.489
   BURNET M., 1957, British Medical Journal, P841
   CHEEVER MA, 1995, IMMUNOL REV, V145, P33, DOI 10.1111/j.1600-065X.1995.tb00076.x
   Chen YT, 1997, P NATL ACAD SCI USA, V94, P1914, DOI 10.1073/pnas.94.5.1914
   COX DR, 1972, J R STAT SOC B, V34, P187
   DIPPOLD WG, 1980, P NATL ACAD SCI-BIOL, V77, P6114, DOI 10.1073/pnas.77.10.6114
   Engel J, 2002, EUR J CANCER, V38, P2435, DOI 10.1016/S0959-8049(02)00495-1
   Greenlee RT, 2001, CA-CANCER J CLIN, V51, P15, DOI 10.3322/canjclin.51.1.15
   Jager E, 2000, P NATL ACAD SCI USA, V97, P4760, DOI 10.1073/pnas.97.9.4760
   KAPLAN EL, 1958, J AM STAT ASSOC, V53, P457, DOI 10.2307/2281868
   Kirkin AF, 2002, CANCER INVEST, V20, P222, DOI 10.1081/CNV-120001150
   Kubuschok B, 2004, INT J CANCER, V109, P568, DOI 10.1002/ijc.20006
   Odunsi K, 2003, CANCER RES, V63, P6076
   Ono T, 2001, P NATL ACAD SCI USA, V98, P3282, DOI 10.1073/pnas.041625098
   Sato E, 2005, P NATL ACAD SCI USA, V102, P18538, DOI 10.1073/pnas.0509182102
   Scanlan Matthew J, 2004, Cancer Immun, V4, P1
   Scanlan MJ, 1998, INT J CANCER, V76, P652, DOI 10.1002/(SICI)1097-0215(19980529)76:5<652::AID-IJC7>3.3.CO;2-9
   Serov SF, 1973, HISTOLOGICAL TYPING
   Stockert E, 1998, J EXP MED, V187, P1349, DOI 10.1084/jem.187.8.1349
   TAMMELA J, IN PRESS CANC IMMUN
   Tammela Jonathan, 2004, Cancer Immun, V4, P10
   Tindle RW, 1996, CURR OPIN IMMUNOL, V8, P643, DOI 10.1016/S0952-7915(96)80080-X
   Yakirevich E, 2003, CLIN CANCER RES, V9, P6453
   Yamada A, 1995, INT J CANCER, V64, P388, DOI 10.1002/ijc.2910640607
   Zendman AJW, 2003, J CELL PHYSIOL, V194, P272, DOI 10.1002/jcp.10215
   Zhang L, 2003, NEW ENGL J MED, V348, P203, DOI 10.1056/NEJMoa020177
NR 28
TC 32
Z9 44
U1 0
U2 0
PU SPANDIDOS PUBL LTD
PI ATHENS
PA POB 18179, ATHENS, 116 10, GREECE
SN 1019-6439
EI 1791-2423
J9 INT J ONCOL
JI Int. J. Oncol.
PD OCT
PY 2006
VL 29
IS 4
BP 903
EP 910
PG 8
WC Oncology
SC Oncology
GA 088HX
UT WOS:000240803900015
PM 16964386
DA 2021-05-03
ER

PT J
AU Asano, R
   Sone, Y
   Makabe, K
   Tsumoto, K
   Hayashi, H
   Katayose, Y
   Unno, M
   Kudo, T
   Kumagai, I
AF Asano, Ryutaro
   Sone, Yukiko
   Makabe, Koki
   Tsumoto, Kouhei
   Hayashi, Hiroki
   Katayose, Yu
   Unno, Michiaki
   Kudo, Toshio
   Kumagai, Izumi
TI Humanization of the bispecific epidermal growth factor receptor x CD3
   diabody and its efficacy as a potential clinical reagent
SO CLINICAL CANCER RESEARCH
LA English
DT Article
ID ANTIBODY VARIABLE DOMAINS; BILE-DUCT CARCINOMA; CANCER-IMMUNOTHERAPY;
   REFOLDING SYSTEM; PHAGE DISPLAY; T-CELLS; B-CELLS; EXPRESSION;
   CONSTRUCTION; FRAGMENT
AB Purpose: Bispecific antibodies (BsAb) have been exploited as both cancer immunodiagnostics and cancer therapeutics and show promise in clinical trials of cancer imaging and therapy. For development of BsAbs as clinical reagents, we have focused on construction of small recombinant BsAbs called bispecific diabodies. Here, we constructed and characterized a humanized bispecific diabody.
   Experimental Design: We have reported significant antitumor activity of an anti-epidermal growth factor receptor (EGFR) x anti-CD3 bispecific diabody (Ex3) in in vitro cytotoxicity assays and in vivo. We humanized the Ex3 diabody (h Ex3) by grafting the complementarity-determining region and compared its biological properties with those of Ex3. We also tested its physiologic stability and ability to alter survival in xenografted mice.
   Results: The final yield of hEx3 was 10 times that of Ex3, and refolded hEx3 and Ex3 showed identical binding profiles in EGFR-positive cell lines and EGFR-transfected Chinese hamster ovary cells. hEx3 showed dose-dependent cytotoxicity to EGFR-positive cell lines, which could be specifically inhibited by parental monoclonal antibody IgGs against EGFR or CD3 antigens. The heterodimeric structure was retained in PBS for 6 months, and growth inhibition was maintained after incubation under physiologic conditions. Coadministration of hEx3 with T-LAK cells and interleukin-2 prolonged the survival of nude mice with human colon carcinoma.
   Conclusions:The humanized diabody hEx3 is an attractive molecule for cancer therapy and may provide important insights into the development of EGFR-based cancer-targeting reagents.
C1 Tohoku Univ, Grad Sch Engn, Dept Biomol Engn, Sendai, Miyagi 980, Japan.
   Tohoku Univ, Grad Sch Med, Dept Surg, Div Gastroenterol Surg, Sendai, Miyagi 980, Japan.
   Tohoku Univ, Inst Dev Aging & Canc, Cell Resource Ctr Biomed Res, Sendai, Miyagi 980, Japan.
RP Kumagai, I (corresponding author), Aoba 6-6-11-606,Aramaki Aza,Aoba Ku, Sendai, Miyagi 9808579, Japan.
EM kmiz@kuma.che.tohoku.ac.jp
RI Unno, Michiaki/A-8633-2010; Asano, Ryutaro/G-7822-2016
OI Unno, Michiaki/0000-0002-2145-6416; Hayashi, Hiroki/0000-0001-9953-603X
FU Grants-in-Aid for Scientific ResearchMinistry of Education, Culture,
   Sports, Science and Technology, Japan (MEXT)Japan Society for the
   Promotion of ScienceGrants-in-Aid for Scientific Research (KAKENHI)
   [16106011, 06F06410] Funding Source: KAKEN
CR Adair John R., 1994, Human Antibodies and Hybridomas, V5, P41
   Adams GP, 1998, BRIT J CANCER, V77, P1405, DOI 10.1038/bjc.1998.233
   Arndt MAE, 1999, BLOOD, V94, P2562, DOI 10.1182/blood.V94.8.2562.420k20_2562_2568
   Asano R, 2000, J BIOCHEM-TOKYO, V127, P673, DOI 10.1093/oxfordjournals.jbchem.a022656
   Asano R, 2002, J BIOCHEM, V132, P903, DOI 10.1093/oxfordjournals.jbchem.a003303
   Baselga J, 2005, J CLIN ONCOL, V23, P2445, DOI 10.1200/JCO.2005.11.890
   Blanco B, 2003, J IMMUNOL, V171, P1070, DOI 10.4049/jimmunol.171.2.1070
   BOHLEN H, 1993, CANCER RES, V53, P4310
   Bothmann H, 1998, NAT BIOTECHNOL, V16, P376, DOI 10.1038/nbt0498-376
   Cao Y, 2003, ADV DRUG DELIVER REV, V55, P171, DOI 10.1016/S0169-409X(02)00178-3
   Ciardiello F, 2001, CLIN CANCER RES, V7, P2958
   Hayashi H, 2004, CANCER IMMUNOL IMMUN, V53, P497, DOI 10.1007/s00262-003-0465-9
   Helfrich W, 1998, INT J CANCER, V76, P232, DOI 10.1002/(SICI)1097-0215(19980413)76:2<232::AID-IJC11>3.3.CO;2-N
   HOLLIGER P, 1993, P NATL ACAD SCI USA, V90, P6444, DOI 10.1073/pnas.90.14.6444
   Jolliffe L K, 1993, Int Rev Immunol, V10, P241, DOI 10.3109/08830189309061699
   KAWAMOTO T, 1983, P NATL ACAD SCI-BIOL, V80, P1337, DOI 10.1073/pnas.80.5.1337
   Kim ES, 2001, CURR OPIN ONCOL, V13, P506, DOI 10.1097/00001622-200111000-00014
   Kipriyanov SM, 1998, INT J CANCER, V77, P763, DOI 10.1002/(SICI)1097-0215(19980831)77:5<763::AID-IJC16>3.0.CO;2-2
   Kipriyanov SM, 1997, PROTEIN ENG, V10, P445, DOI 10.1093/protein/10.4.445
   Kipriyanov SM, 2003, J MOL BIOL, V330, P99, DOI 10.1016/S0022-2836(03)00526-6
   Kodama H, 2002, IMMUNOL LETT, V81, P99, DOI 10.1016/S0165-2478(01)00343-1
   Kodama H, 2001, CANCER IMMUNOL IMMUN, V50, P539, DOI 10.1007/s002620100219
   Kontermann RE, 2005, ACTA PHARMACOL SIN, V26, P1, DOI 10.1111/j.1745-7254.2005.00008.x
   Krebber A, 1997, J IMMUNOL METHODS, V201, P35, DOI 10.1016/S0022-1759(96)00208-6
   Kriangkum J, 2001, BIOMOL ENG, V18, P31, DOI 10.1016/S1389-0344(01)00083-1
   Kufer P, 2004, TRENDS BIOTECHNOL, V22, P238, DOI 10.1016/j.tibtech.2004.03.006
   Le Gall F, 2004, PROTEIN ENG DES SEL, V17, P357, DOI 10.1093/protein/gzh039
   Levene AP, 2005, J ROY SOC MED, V98, P146, DOI 10.1258/jrsm.98.4.146
   Lockhart C, 2005, SEMIN ONCOL, V32, P52, DOI 10.1053/j.seminoncol.2004.09.036
   Makabe K, 2005, BIOCHEM BIOPH RES CO, V328, P98, DOI 10.1016/j.bbrc.2004.12.141
   Ono K, 1999, MOL IMMUNOL, V36, P387, DOI 10.1016/S0161-5890(99)00029-2
   Peipp M, 2002, BIOCHEM SOC T, V30, P507, DOI 10.1042/bst0300507
   PERISIC O, 1994, STRUCTURE, V2, P1217, DOI 10.1016/S0969-2126(94)00123-5
   Porebska I, 2000, TUMOR BIOL, V21, P105, DOI 10.1159/000030116
   SALOMON DS, 1995, CRIT REV ONCOL HEMAT, V19, P183, DOI 10.1016/1040-8428(94)00144-I
   Sato J D, 1983, Mol Biol Med, V1, P511
   SATO K, 1993, CANCER RES, V53, P851
   SATO K, 1994, MOL IMMUNOL, V31, P371
   Takemura S, 2000, PROTEIN ENG, V13, P583, DOI 10.1093/protein/13.8.583
   Takemura S, 2002, CANCER IMMUNOL IMMUN, V51, P33, DOI 10.1007/s00262-001-0245-3
   Tsumoto K, 1998, J IMMUNOL METHODS, V219, P119, DOI 10.1016/S0022-1759(98)00127-6
   Wang XW, 1999, CLIN IMMUNOL, V93, P132, DOI 10.1006/clim.1999.4781
   WOODLE ES, 1992, J IMMUNOL, V148, P2756
   Wu AM, 1996, IMMUNOTECHNOLOGY, V2, P21, DOI 10.1016/1380-2933(95)00027-5
   Xiong DS, 2002, CANCER LETT, V177, P29, DOI 10.1016/S0304-3835(01)00758-3
NR 45
TC 53
Z9 60
U1 0
U2 8
PU AMER ASSOC CANCER RESEARCH
PI PHILADELPHIA
PA 615 CHESTNUT ST, 17TH FLOOR, PHILADELPHIA, PA 19106-4404 USA
SN 1078-0432
EI 1557-3265
J9 CLIN CANCER RES
JI Clin. Cancer Res.
PD JUL 1
PY 2006
VL 12
IS 13
BP 4036
EP 4042
DI 10.1158/1078-0432.CCR-06-0059
PG 7
WC Oncology
SC Oncology
GA 062FR
UT WOS:000238930500025
PM 16818703
OA Bronze
DA 2021-05-03
ER

PT J
AU MacAry, PA
   Too, CT
   Dai, X
AF MacAry, PA
   Too, CT
   Dai, X
TI Targeting tumours by adoptive transfer of immune cells
SO CLINICAL AND EXPERIMENTAL PHARMACOLOGY AND PHYSIOLOGY
LA English
DT Article
DE dendritic cells; immunotherapy; T lymphocyte; tumour
ID EPSTEIN-BARR-VIRUS; CYTOTOXIC T-LYMPHOCYTES; MELANOMA-ASSOCIATED
   ANTIGENS; MULTIPLE-MYELOMA PATIENTS; PULSED DENDRITIC CELLS;
   HUMAN-BREAST-CANCER; PHASE-I TRIAL; METASTATIC MELANOMA; INFILTRATING
   LYMPHOCYTES; EX-VIVO
AB 1. Surgery, radiotherapy and chemotherapy are the most widely used and well-established modalities for treating malignant diseases. Surgery is used to excise solid tumours and radiotherapy/chemotherapy are used for the treatment of liquid tumours and for solid tumours where there is a risk of micrometastases. A major drawback for both radiotherapy and chemotherapy is their lack of specificity for tumour cells. Both these treatments can destroy normal bone marrow cells and result in severe side-effects.
   2. The impairment of haemapoiesis due to bone marrow destruction combined with the use of toxins in chemotherapy that inhibit the proliferation of immune cells leaves many patients immunocompromised. This complicates the development of prophylactic (vaccine) strategies for tumours where patients are undergoing conventional therapy.
   3. An alternative approach is to expand and activate tumour-specific immune cells in vitro that can then be adoptively transferred back in large numbers. This is defined as adoptive immunotherapy and has the advantage of potentially bypassing the immuno-inhibitory effects of conventional therapies.
   4. Transferred immune cells have been shown to mediate tumour regression in patients by both direct and indirect mechanisms. The immune cells used include tumour reactive T lymphocytes and dendritic cells, which elicit tumour specific responses.
   5. Many novel cell-based immunotherapeutic strategies developed in murine tumour models are now being applied in human clinical trials. The malignancies targeted include melanoma, chronic myelogenous leukaemia and breast, ovarian, colon and kidney cancers. In the present review, we discuss these novel cell-based strategies and the implications they have for the future treatment of human malignancies.
C1 Natl Univ Singapore, Immunol Program, Yong Loo Lin Sch Med, Singapore 117548, Singapore.
   Natl Univ Singapore, Dept Med, Yong Loo Lin Sch Med, Singapore 117548, Singapore.
RP MacAry, PA (corresponding author), Natl Univ Singapore, Immunol Program, Yong Loo Lin Sch Med, Singapore 117548, Singapore.
EM micpam@nus.edu.sg
OI MacAry, Paul/0000-0002-1139-8996
CR ABE Y, 1993, LYMPHOKINE CYTOK RES, V12, P279
   ABLASHI DV, 1976, BIOMEDICINE, V24, P286
   Ahmad M, 2004, CANCER IMMUNOL IMMUN, V53, P844, DOI 10.1007/s00262-004-0540-x
   Andersen MH, 2001, CANCER RES, V61, P5964
   Antonia S, 2004, CURR OPIN IMMUNOL, V16, P130, DOI 10.1016/j.coi.2004.01.012
   Antony PA, 2005, J IMMUNOL, V174, P2591, DOI 10.4049/jimmunol.174.5.2591
   Aractingi S, 2003, INT J CANCER, V106, P232, DOI 10.1002/ijc.11217
   Ayyoub M, 2002, J IMMUNOL, V168, P1717, DOI 10.4049/jimmunol.168.4.1717
   Baxevanis CN, 2006, CANCER IMMUNOL IMMUN, V55, P85, DOI 10.1007/s00262-005-0692-3
   BOLDT DH, 1988, CANCER RES, V48, P4409
   Chapman ALN, 1998, ANN ONCOL, V9, P5, DOI 10.1023/A:1008445720368
   Cho HI, 2006, INT J HEMATOL, V83, P66, DOI 10.1532/IJH97.A30505
   COLLINS JJ, 1971, NEW ENGL J MED, V285, P175, DOI 10.1056/NEJM197107152850313
   Comito MA, 2004, LEUKEMIA LYMPHOMA, V45, P1981, DOI 10.1080/10428190410001700831
   Connor JP, 2004, J IMMUNOTHER, V27, P211, DOI 10.1097/00002371-200405000-00005
   Dudley ME, 2002, SCIENCE, V298, P850, DOI 10.1126/science.1076514
   Dudley ME, 2003, J IMMUNOTHER, V26, P332, DOI 10.1097/00002371-200307000-00005
   FISK B, 1995, J EXP MED, V181, P2109, DOI 10.1084/jem.181.6.2109
   FREEDMAN RS, 1994, J IMMUNOL METHODS, V167, P145, DOI 10.1016/0022-1759(94)90084-1
   GALLO RC, 1978, SEMIN HEMATOL, V15, P379
   Gillies SD, 2005, BLOOD, V105, P3972, DOI 10.1182/blood-2004-09-3533
   GRIMM EA, 1991, J CELL BIOCHEM, V45, P335, DOI 10.1002/jcb.240450405
   Hammerschmidt W, 2004, TRENDS MOL MED, V10, P331, DOI 10.1016/j.molmed.2004.05.006
   Hensbergen PJ, 2005, J IMMUNOTHER, V28, P343, DOI 10.1097/01.cji.0000165355.26795.27
   Ho WY, 2006, J IMMUNOL METHODS, V310, P40, DOI 10.1016/j.jim.2005.11.023
   Hudolin T, 2006, PROSTATE, V66, P13, DOI 10.1002/pros.20312
   Jager Dirk, 2005, Cancer Immun, V5, P11
   Kawai K, 2003, CLIN EXP IMMUNOL, V134, P264, DOI 10.1046/j.1365-2249.2003.02278.x
   Keegan THM, 2005, J CLIN ONCOL, V23, P7604, DOI 10.1200/JCO.2005.02.6310
   Kobayashi H, 2005, CLIN CANCER RES, V11, P3869, DOI 10.1158/1078-0432.CCR-04-2238
   KURTH R, 1979, NATURE, V279, P197, DOI 10.1038/279197a0
   Laheru DA, 2005, MOL CANCER THER, V4, P1645, DOI 10.1158/1535-7163.MCT-05-0151
   LANE DP, 1984, NATURE, V312, P596, DOI 10.1038/312596a0
   Li XM, 2005, INT IMMUNOL, V17, P1293, DOI 10.1093/intimm/dxh305
   LIAU L, 2005, GYNECOL ONCOL, V99, P462
   Loveland BE, 2006, CLIN CANCER RES, V12, P869, DOI 10.1158/1078-0432.CCR-05-1574
   MacAry PA, 2001, P NATL ACAD SCI USA, V98, P3982, DOI 10.1073/pnas.071477498
   MACLENNAN ICM, 1975, INT J CANCER, V15, P995, DOI 10.1002/ijc.2910150616
   Maecker B, 2005, CLIN EXP IMMUNOL, V141, P558, DOI 10.1111/j.1365-2249.2005.02879.x
   Matsueda S, 2005, CLIN CANCER RES, V11, P6933, DOI 10.1158/1078-0432.CCR-05-0682
   Medzhitov R, 1997, CURR OPIN IMMUNOL, V9, P4, DOI 10.1016/S0952-7915(97)80152-5
   MILLER AM, 2005, CANCER IMMUNOL IMMUN, P1, DOI DOI 10.1007/000262-005-0110-X
   Mitchell MS, 2002, J CLIN ONCOL, V20, P1075, DOI 10.1200/JCO.20.4.1075
   Mizukoshi E, 2006, INT J CANCER, V118, P1194, DOI 10.1002/ijc.21468
   Nestle FO, 1998, NAT MED, V4, P328, DOI 10.1038/nm0398-328
   Neumann F, 2004, INT J CANCER, V112, P661, DOI 10.1002/ijc.20461
   Oehlrich N, 2005, INT J CANCER, V117, P256, DOI 10.1002/ijc.21200
   Okumura H, 2005, MICROBIOL IMMUNOL, V49, P1011
   Ottaviani S, 2006, CANCER IMMUNOL IMMUN, V55, P867, DOI 10.1007/s00262-005-0053-2
   Panelli MC, 2000, J IMMUNOTHER, V23, P487, DOI 10.1097/00002371-200007000-00013
   PODACK ER, 1986, J CELL BIOCHEM, V30, P133, DOI 10.1002/jcb.240300205
   Rakha EA, 2005, MODERN PATHOL, V18, P1295, DOI 10.1038/modpathol.3800445
   Ren Q, 2004, LARYNGOSCOPE, V114, P855, DOI 10.1097/00005537-200405000-00012
   Rezvani K, 2005, CLIN CANCER RES, V11, P8799, DOI 10.1158/1078-0432.CCR-05-1314
   RICKINSON AB, 1992, CANCER SURV, V13, P53
   Rohn TA, 2005, CANCER RES, V65, P10068, DOI 10.1158/0008-5472.CAN-05-1973
   Rosenberg SA, 1999, J CLIN ONCOL, V17, P968, DOI 10.1200/JCO.1999.17.3.968
   Sadanaga N, 2001, CLIN CANCER RES, V7, P2277
   SALLUSTO F, 1994, J EXP MED, V179, P1109, DOI 10.1084/jem.179.4.1109
   Santin AD, 2006, GYNECOL ONCOL, V100, P469, DOI 10.1016/j.ygyno.2005.09.040
   SCHWARTZENTRUBER DJ, 1994, J CLIN ONCOL, V12, P1475, DOI 10.1200/JCO.1994.12.7.1475
   SLAMON DJ, 1987, SCIENCE, V235, P177, DOI 10.1126/science.3798106
   Sun ZJ, 2006, CANCER IMMUNOL IMMUN, V55, P644, DOI 10.1007/s00262-005-0066-x
   TADA T, 1991, J IMMUNOL, V146, P1077
   Thomas DA, 2005, CANCER CELL, V8, P369, DOI 10.1016/j.ccr.2005.10.012
   Titzer S, 2000, BRIT J HAEMATOL, V108, P805, DOI 10.1046/j.1365-2141.2000.01958.x
   Toze CL, 2005, BONE MARROW TRANSPL, V36, P825, DOI 10.1038/sj.bmt.1705130
   Urosevic M, 2005, EXP DERMATOL, V14, P491, DOI 10.1111/j.0906-6705.2005.00305.x
   von Holzen U, 2005, INT J CANCER, V115, P248, DOI 10.1002/ijc.20858
   Wang E, 2005, SPRINGER SEMIN IMMUN, V27, P105, DOI 10.1007/s00281-004-0198-7
   Weihrauch MR, 2005, CLIN CANCER RES, V11, P5993, DOI 10.1158/1078-0432.CCR-05-0018
   WEISS DW, 1984, CANCER IMMUNOL IMMUN, V18, P1
   Wiendl H, 2002, J IMMUNOL, V168, P4772, DOI 10.4049/jimmunol.168.9.4772
   YAMAMURA M, 1993, J CLIN INVEST, V91, P1005, DOI 10.1172/JCI116256
   Yu HX, 2005, TISSUE ANTIGENS, V65, P539, DOI 10.1111/j.1399-0039.2005.00403.x
NR 75
TC 10
Z9 10
U1 0
U2 2
PU WILEY
PI HOBOKEN
PA 111 RIVER ST, HOBOKEN 07030-5774, NJ USA
SN 1440-1681
J9 CLIN EXP PHARMACOL P
JI Clin. Exp. Pharmacol. Physiol.
PD MAY-JUN
PY 2006
VL 33
IS 5-6
BP 569
EP 574
DI 10.1111/j.1440-1681.2006.04409.x
PG 6
WC Pharmacology & Pharmacy; Physiology
SC Pharmacology & Pharmacy; Physiology
GA 040YY
UT WOS:000237420800025
PM 16700896
OA Bronze
DA 2021-05-03
ER

PT J
AU Conrad, R
   Remberger, M
   Cederlund, K
   Hentschke, P
   Sundberg, B
   Ringden, O
   Barkholt, L
AF Conrad, R
   Remberger, M
   Cederlund, K
   Hentschke, P
   Sundberg, B
   Ringden, O
   Barkholt, L
TI Inflammatory cytokines predominate in cases of tumor regression after
   hematopoietic stem cell transplantation for solid cancer
SO BIOLOGY OF BLOOD AND MARROW TRANSPLANTATION
LA English
DT Article
DE allogeneic stem cell transplantation; cytokines; renal cell cancer;
   colon cancer; tumor response
ID BONE-MARROW-TRANSPLANTATION; VERSUS-HOST-DISEASE; BREAST-CANCER;
   SERUM-LEVELS; TRANSFORMING GROWTH-FACTOR-BETA-1; HUMAN RECIPIENTS;
   COLON-CARCINOMA; OVARIAN-CANCER; GRAFT; LEUKEMIA
AB Allogeneic hematopoietic stein cell transplantation (SCT) has recently been presented as promising immunotherapy against renal cell, colon, ovarian, breast, and primary liver cancer. Because clinical results demonstrate a variable effect on metastases, we studied whether there is an association between the clinical response and free cytokines in serum. Two patients with metastatic colorectal and 4 with renal cell cancer underwent allogeneic SCT. Conditioning included fludarabine (30 mg/m(2)) for 3 or 5 days, using sibling or matched unrelated donors, respectively, followed by 2 Gy total body irradiation (n = 5) or cyclophosphamide (60 mg/kg) for 2 days (n = 1). Antithymoglobuline (4 mg/kg) was given to patients with matched unrelated donors (n = 3). Immunosuppression was cyclosporin A, combined with mycophenolate mofetil (n = 5) or methotrexate (n = 1). The tumor load was examined by computer tomography of the thorax and abdomen before and 3, 6, 9, and 12 months after SCT. Free cytokines in serum were analyzed using enzyme-linked immunosorbent assay. In each patient, the ratio between inflammatory M and anti-I cytokines was calculated. No statistical significance was found between the cytokine ratio in correlation to the tumor load according to international response evaluation criteria in solid tumors criteria. In contrast, tumor regression was found to correlate with dominating I cytokine levels in 5/7 occasions, compared with 1/12 of cases with anti-I cytokines using our local method focusing on metastases in lungs, lymph nodes, and liver (P =.01). Thus, an increased level of I cytokines possibly mirrors; tumor killing induced by type 1 T-cell response. Furthermore, anti-I cytokines might inhibit cytotoxic cells from exerting the antitumor effect of allogeneic SCT. (C) 2006 American Society for Blood and Marrow Transplantation.
C1 Karolinska Inst, Karolinska Univ Hosp Huddinge, Dept Lab Med, Div Clin Immunol, SE-14186 Stockholm, Sweden.
   Karolinska Inst, Karolinska Univ Hosp Huddinge, Ctr Allogene Stem Cell Transplantat, SE-14186 Stockholm, Sweden.
   Karolinska Inst, Karolinska Univ Hosp Huddinge, Dept Clin Sci Intervent & Technol, Div Radiol, SE-14186 Stockholm, Sweden.
RP Conrad, R (corresponding author), Karolinska Inst, Karolinska Univ Hosp Huddinge, Dept Lab Med, Div Clin Immunol, F79, SE-14186 Stockholm, Sweden.
EM reka.conrad@ki.se
CR Barkholt L, 2004, TRANSPLANTATION, V78, P697, DOI 10.1097/01.tp.0000129807.53523.97
   Barkholt L, 2004, BONE MARROW TRANSPL, V33, P257, DOI 10.1038/sj.bmt.1704372
   Bay JO, 2002, BONE MARROW TRANSPL, V30, P95, DOI 10.1038/sj.bmt.1703609
   Blaise D, 2004, BLOOD, V103, P435, DOI 10.1182/blood-2003-07-2236
   Bleakley M, 2004, NAT REV CANCER, V4, P371, DOI 10.1038/nrc1365
   Bregni M, 2002, BLOOD, V99, P4234, DOI 10.1182/blood.V99.11.4234
   Carella Angelo M, 2002, Cancer Treat Res, V110, P101
   Childs R, 2000, NEW ENGL J MED, V343, P750, DOI 10.1056/NEJM200009143431101
   DEEHAN DJ, 1994, CLIN EXP IMMUNOL, V95, P366
   Dranoff G, 2004, NAT REV CANCER, V4, P11, DOI 10.1038/nrc1252
   Eibl B, 1996, BLOOD, V88, P1501, DOI 10.1182/blood.V88.4.1501.bloodjournal8841501
   Ferrara JLM, 2003, INT J HEMATOL, V78, P181, DOI 10.1007/BF02983793
   GLUCKSBERG H, 1974, TRANSPLANTATION, V18, P295, DOI 10.1097/00007890-197410000-00001
   Hentschke P, 2003, BONE MARROW TRANSPL, V31, P253, DOI 10.1038/sj.bmt.1703811
   HOLLER E, 1990, BLOOD, V75, P1011
   HOROWITZ MM, 1990, BLOOD, V75, P555
   Huang A, 2003, CLIN EXP IMMUNOL, V134, P270, DOI 10.1046/j.1365-2249.2003.02295.x
   KOLB HJ, 1990, BLOOD, V76, P2462, DOI 10.1182/blood.V76.12.2462.2462
   Kurokawa T, 2002, INT J CANCER, V101, P52, DOI 10.1002/ijc.10555
   Lundqvist A, 2005, J IMMUNOTHER, V28, P281, DOI 10.1097/01.cji.0000165354.19171.8f
   Malmberg KJ, 2004, CANCER IMMUNOL IMMUN, V53, P879, DOI 10.1007/s00262-004-0577-x
   Min CK, 2001, BONE MARROW TRANSPL, V28, P935, DOI 10.1038/sj.bmt.1703258
   Moscardo F, 2000, BRIT J HAEMATOL, V111, P708, DOI 10.1046/j.1365-2141.2000.02368.x
   Mutis T, 2003, INT J HEMATOL, V78, P208, DOI 10.1007/BF02983796
   OLERUP O, 1992, TISSUE ANTIGENS, V39, P225, DOI 10.1111/j.1399-0039.1992.tb01940.x
   PECCATORI J, 2002, HEMATOLOGICA S1, V87, P12
   PISA P, 1992, P NATL ACAD SCI USA, V89, P7708, DOI 10.1073/pnas.89.16.7708
   Remberger M, 2003, EUR J HAEMATOL, V70, P384, DOI 10.1034/j.1600-0609.2003.00078.x
   RINGDEN O, 1995, BONE MARROW TRANSPL, V15, P619
   RINGDEN O, 1991, BONE MARROW TRANSPL, V7, P221
   Ringden O, 1996, BONE MARROW TRANSPL, V18, P921
   Shim KS, 1999, CANCER-AM CANCER SOC, V85, P554, DOI 10.1002/(SICI)1097-0142(19990201)85:3<554::AID-CNCR6>3.0.CO;2-X
   Slavin S, 1995, EXP HEMATOL, V23, P1553
   Slavin S, 1998, BLOOD, V91, P756, DOI 10.1182/blood.V91.3.756.756_756_763
   Teicher BA, 2001, CANCER METAST REV, V20, P133, DOI 10.1023/A:1013177011767
   Therasse P, 2000, J NATL CANCER I, V92, P205, DOI 10.1093/jnci/92.3.205
   Ueno NT, 1998, J CLIN ONCOL, V16, P986, DOI 10.1200/JCO.1998.16.3.986
   vanBesien KW, 1997, BONE MARROW TRANSPL, V19, P977, DOI 10.1038/sj.bmt.1700781
   VELARDI A, 1989, BLOOD, V74, P1665
   Verdonck LF, 1996, LANCET, V347, P800, DOI 10.1016/S0140-6736(96)90871-5
   Visentainer JEL, 2003, EXP HEMATOL, V31, P1044, DOI 10.1016/j.exphem.2003.08.005
   Warren EH, 2002, CYTOTHERAPY, V4, P441, DOI 10.1080/146532402320776116
   WEIDEN PL, 1979, NEW ENGL J MED, V300, P1068, DOI 10.1056/NEJM197905103001902
   Zetterquist H, 2001, BONE MARROW TRANSPL, V28, P1161, DOI 10.1038/sj.bmt.1703287
NR 44
TC 7
Z9 7
U1 0
U2 0
PU CARDEN JENNINGS PUBL CO LTD
PI CHARLOTTESVILLE
PA BLAKE CTR, STE 200, 1224 W MAIN ST, CHARLOTTESVILLE, VA 22903 USA
SN 1083-8791
J9 BIOL BLOOD MARROW TR
JI Biol. Blood Marrow Transplant.
PD MAR
PY 2006
VL 12
IS 3
BP 346
EP 354
DI 10.1016/j.bbmt.2005.10.028
PG 9
WC Hematology; Immunology; Transplantation
SC Hematology; Immunology; Transplantation
GA 024JF
UT WOS:000236190600012
PM 16503504
OA Other Gold
DA 2021-05-03
ER

PT J
AU Sobera, LA
   Bayes, M
AF Sobera, LA
   Bayes, M
TI Ipilimumab. Cancer immunotherapy, human anti-CTLA-4 MAb.
SO DRUGS OF THE FUTURE
LA English
DT Article
DE immunoglobulin G(1); anti-(human CTLA-4 [antigen]) (human gamma
   1-chain); disulfide with human kappa-chain; dimer
ID T-LYMPHOCYTE ANTIGEN-4; PHASE-I TRIAL; CTLA-4 BLOCKADE; METASTATIC
   MELANOMA; COMBINATION IMMUNOTHERAPY; MONOCLONAL-ANTIBODY; AUTOIMMUNITY;
   RESPONSES; VACCINES; CELLS
AB Investigation into specific immunotherapy for the treatment of cancer has resulted,in the identification of more than 50 cancer vaccines that are actively being studied in numerous clinical trials. However, the majority of these vaccines were created using the classic drug target approach and several large trials have reported disappointing results. An alternative approach involves targeting the immune system as a whole together with its interaction with the tumor. For example, blockade of the cytotoxic T-lymphocyte-associated antigen-4 (CTLA-4) expressed,on activated T-cells can be, used alone or in conjunction with a tumor Vaccine to potentially enhance antitumor responses. CTLA-4 binds, B7 molecules expressed on antigen-bearing cells and prevents their binding to, CD28 on T-cells and subsequent enhancemerit of T-cell receptor (TCR) signaling. Inhibition of CTLA-4 would therefore enable propagation of an ongoing immune response. IpiIimumab,(MDX-010, BMS-734016) is a fully human, IgG(1) monoclonal antibody (MAb) that is currently undergoing clinical development. This MAb binds to human CTLA-4 perventing the binding of B7 molecules and thus enabling continued CD28-medicated enhancement of TCR signaling. Ipilimumab has shown particular clinical promise, with excellent antitumor activity observed,when administered both as monotherapy and in combination with vaccines cines in patients with melanoma, lymphoma and prostate, ovarian and renal cancers.
C1 Prous Sci, Barcelona 08080, Spain.
RP Sobera, LA (corresponding author), Prous Sci, POB 540, Barcelona 08080, Spain.
CR ALLISON JP, 2005, CANC VACCINES
   Attia P, 2005, J CLIN ONCOL, V23, P6043, DOI 10.1200/JCO.2005.06.205
   BASHEY A, 2005, BLOOD, V106
   BRUNET JF, 1987, NATURE, V328, P267, DOI 10.1038/328267a0
   Chambers CA, 2001, ANNU REV IMMUNOL, V19, P565, DOI 10.1146/annurev.immunol.19.1.565
   DAVIS TA, 2002, P AM SOC CLIN ONCO 1, V21
   FISCHKOFF SA, 2005, 4U ANN M AM SOC CLIN
   FONG L, 2004, P AM SOC CLIN ONCOL, V23
   HARDING FA, 1992, NATURE, V356, P607, DOI 10.1038/356607a0
   HERSH EM, 2004, P AN M AM SOC CLIN, P23
   Hodi FS, 2003, P NATL ACAD SCI USA, V100, P4712, DOI 10.1073/pnas.0830997100
   HODI FS, 2004, P AM SOC CLIN ONCOL, V2
   Hurwitz AA, 2000, CANCER RES, V60, P2444
   JABER S, 2005, J INVEST DERMATOL S, V124
   JANIK JE, 2003, BLOOD 1, V102
   JENKINS MK, 1991, J IMMUNOL, V147, P2461
   Lage A, 2005, CURR CANCER DRUG TAR, V5, P611, DOI 10.2174/156800905774932789
   LAURIE TJ, 2005, AM J GASTROENTEROL S, V100
   Leach DR, 1996, SCIENCE, V271, P1734, DOI 10.1126/science.271.5256.1734
   Lenschow DJ, 1996, ANNU REV IMMUNOL, V14, P233, DOI 10.1146/annurev.immunol.14.1.233
   LOWY I, 2005, 3 INT S TARG ANT THE
   Luhder F, 1998, J EXP MED, V187, P427, DOI 10.1084/jem.187.3.427
   Maker AV, 2005, J IMMUNOL, V175, P7746, DOI 10.4049/jimmunol.175.11.7746
   MUELLER DL, 1989, ANNU REV IMMUNOL, V7, P445, DOI 10.1146/annurev.iy.07.040189.002305
   Perrin PJ, 1996, J IMMUNOL, V157, P1333
   Phan GQ, 2003, P NATL ACAD SCI USA, V100, P8372, DOI 10.1073/pnas.1533209100
   Read S, 2000, J EXP MED, V192, P295, DOI 10.1084/jem.192.2.295
   Ribas A, 2005, J CLIN ONCOL, V23, P8968, DOI 10.1200/JCO.2005.01.109
   Rosenberg SA, 2004, NAT MED, V10, P909, DOI 10.1038/nm1100
   ROSENBERG SA, 2005, CANC VACCINES
   Sanderson K, 2005, J CLIN ONCOL, V23, P741, DOI 10.1200/JCO.2005.01.128
   Tchekmedyian S, 2002, P AM SOC CLIN ONCOL, V21
   TIVOL EA, 1995, IMMUNITY, V3, P541, DOI 10.1016/1074-7613(95)90125-6
   van Elsas A, 1999, J EXP MED, V190, P355, DOI 10.1084/jem.190.3.355
   van Elsas A, 2001, J EXP MED, V194, P481, DOI 10.1084/jem.194.4.481
   WALUNAS TL, 1994, IMMUNITY, V1, P405, DOI 10.1016/1074-7613(94)90071-X
   WATERHOUSE P, 1995, SCIENCE, V270, P985, DOI 10.1126/science.270.5238.985
   YANG JC, 2005, 41 ANN M AM SOC CLIN
   ZHONG R, 2003, BLOOD 1, V102
NR 39
TC 0
Z9 0
U1 1
U2 10
PU PROUS SCIENCE, SA
PI BARCELONA
PA PO BOX 540, PROVENZA 388, 08025 BARCELONA, SPAIN
SN 0377-8282
J9 DRUG FUTURE
JI Drug Future
PD MAR
PY 2006
VL 31
IS 3
BP 196
EP 202
DI 10.1358/dof.2006.031.03.974765
PG 7
WC Pharmacology & Pharmacy
SC Pharmacology & Pharmacy
GA 051QK
UT WOS:000238175400002
DA 2021-05-03
ER

PT J
AU Homma, S
   Sagawa, Y
   Ito, M
   Ohno, T
   Toda, G
AF Homma, S
   Sagawa, Y
   Ito, M
   Ohno, T
   Toda, G
TI Cancer immunotherapy using dendritic/tumour-fusion vaccine induces
   elevation of serum anti-nuclear antibody with better clinical responses
SO CLINICAL AND EXPERIMENTAL IMMUNOLOGY
LA English
DT Article
DE anti-nuclear antibody; cancer vaccine; dendritic cell
ID ANTITUMOR-ACTIVITY; CARCINOMA-CELLS; AUTOIMMUNE-RESPONSE; TUMOR-CELLS;
   PHASE-I; MICE; DISEASE; ANTIGEN; IMMUNIZATION; INDUCTION
AB Dendritic cell (DC) vaccines might induce both anti-tumour immunity and autoimmunity. In this report, we demonstrate elevated levels of anti-nuclear antibody (ANA) in the sera of patients with cancer who had received immunotherapy with a dendritic/tumour-fusion vaccine. Twenty-two patients were treated with DC vaccine of fusion cells composed of autologous DCs and tumour cells (DC/tumour-fusion vaccine), which was generated by treating each cell type with polyethylene glycol. Nine of the 22 patients were treated with both the DC/tumour-fusion vaccine and systemic administration of recombinant human interleukin (rhIL)-12. Serum levels of ANA were examined with an enzyme-linked immunosorbent assay kit. One patient with gastric carcinoma (patient 1, DC/tumour-fusion vaccine alone), one patient with breast cancer (patient 2, DC/tumour-fusion vaccine alone) and one patient with ovarian cancer (patient 3, DC/tumour-fusion vaccine + rhIL-12) showed significant elevations of serum ANA levels during treatment. In patient 1 malignant ascitic effusion resolved and serum levels of tumour markers decreased. Patients 2 and 3 remained in good physical condition during treatment for 24 and 9 months, respectively. Immunoblot analysis indicated antibody responses to autologous tumour cells after vaccination in patient 2. None of the treated patients showed clinical symptoms suggesting autoimmune disease. Patients with elevated serum levels of ANA had significantly longer treatment periods than those without it. Elevated serum levels of ANA after DC/tumour-fusion cell vaccine might be associated with anti-tumour immune response induced by the vaccination.
C1 Jikei Univ, Sch Med, Inst DNA Med, Dept Oncol,Minato Ku, Tokyo 1058461, Japan.
   Jikei Univ, Sch Med, Inst DNA Med, Clin Data Bank, Tokyo 1058461, Japan.
   Senpo Takanawa Hosp, Tokyo, Japan.
RP Homma, S (corresponding author), Jikei Univ, Sch Med, Inst DNA Med, Dept Oncol,Minato Ku, 3-25-8 Nishi Shimbashi, Tokyo 1058461, Japan.
EM sahya@jikei.ac.jp
FU Grants-in-Aid for Scientific ResearchMinistry of Education, Culture,
   Sports, Science and Technology, Japan (MEXT)Japan Society for the
   Promotion of ScienceGrants-in-Aid for Scientific Research (KAKENHI)
   [16590487] Funding Source: KAKEN
CR Akasaki Y, 2001, J IMMUNOTHER, V24, P106, DOI 10.1097/00002371-200103000-00004
   Banchereau J, 1998, NATURE, V392, P245, DOI 10.1038/32588
   Bondanza A, 2003, J IMMUNOL, V170, P24, DOI 10.4049/jimmunol.170.1.24
   den Brok MHMGM, 2005, EXPERT REV VACCINES, V4, P699, DOI 10.1586/14760584.4.5.699
   Dittel BN, 1999, J IMMUNOL, V163, P32
   Dudley ME, 2002, SCIENCE, V298, P850, DOI 10.1126/science.1076514
   ENGELHARD VH, 2003, ANNU REV IMMUNOL, V188, P136
   FARRANT J, 1986, CLIN IMMUNOL IMMUNOP, V41, P433, DOI 10.1016/0090-1229(86)90014-0
   Georgiev M, 2005, ARTHRITIS RHEUM-US, V52, P225, DOI 10.1002/art.20759
   Gilboa E, 2001, NAT IMMUNOL, V2, P789, DOI 10.1038/ni0901-789
   Gong JL, 1997, NAT MED, V3, P558, DOI 10.1038/nm0597-558
   Homma S, 2005, IMMUNOLOGY, V115, P451, DOI 10.1111/j.1365-2567.2005.02179.x
   Homma S, 2005, EUR J CLIN INVEST, V35, P279, DOI 10.1111/j.1365-2362.2005.01494.x
   Homma S, 2003, J GASTROENTEROL, V38, P989, DOI 10.1007/s00535-002-1183-3
   Homma S, 2001, J GASTROENTEROL, V36, P764, DOI 10.1007/s005350170019
   Iinuma T, 2004, J CLIN INVEST, V113, P1307, DOI 10.1172/JCI200417323
   Kikuchi T, 2001, CANCER IMMUNOL IMMUN, V50, P337, DOI 10.1007/s002620100205
   Kita-Furuyama M, 2003, CLIN EXP IMMUNOL, V131, P234, DOI 10.1046/j.1365-2249.2003.02080.x
   KNIGHT SC, 1988, CLIN IMMUNOL IMMUNOP, V48, P277, DOI 10.1016/0090-1229(88)90021-9
   Lopez JA, 2002, CURR OPIN MOL THER, V4, P54
   Ludewig B, 2000, J EXP MED, V191, P795, DOI 10.1084/jem.191.5.795
   Ludewig B, 1998, J EXP MED, V188, P1493, DOI 10.1084/jem.188.8.1493
   Morse MA, 1999, CLIN CANCER RES, V5, P1331
   Palucka AK, 2002, IMMUNOL CELL BIOL, V80, P484, DOI 10.1046/j.1440-1711.2002.01112.x
   REEVES WH, 2000, TXB AUTOIMMUNE DIS, P81
   RELLY RT, 2001, CURR OPIN INVEST DRU, V2, P133
   Rosenberg SA, 1996, J IMMUNOTHER, V19, P81, DOI 10.1097/00002371-199601000-00009
   SALLUSTO F, 1994, J EXP MED, V179, P1109, DOI 10.1084/jem.179.4.1109
   Shurin MR, 1996, CANCER IMMUNOL IMMUN, V43, P158, DOI 10.1007/s002620050317
   Simons PJ, 1998, J ENDOCRINOL, V157, P43, DOI 10.1677/joe.0.1570043
   Steinman RM, 2001, INT J CANCER, V94, P459, DOI 10.1002/ijc.1503
   Steinmann RM, 1999, ANNU REV IMMUNOL, V9, P271
   Suen JL, 2002, IMMUNOLOGY, V106, P326, DOI 10.1046/j.1365-2567.2002.01438.x
   Tamaki S, 2005, CLIN IMMUNOL, V117, P280, DOI 10.1016/j.clim.2005.08.010
   Tanaka Y, 2001, CLIN IMMUNOL, V101, P192, DOI 10.1006/clim.2001.5112
   Thomas R, 1999, J LEUKOCYTE BIOL, V66, P286
   Wang RF, 1997, MOL MED, V3, P716, DOI 10.1007/BF03401710
NR 37
TC 34
Z9 39
U1 0
U2 2
PU WILEY
PI HOBOKEN
PA 111 RIVER ST, HOBOKEN 07030-5774, NJ USA
SN 0009-9104
EI 1365-2249
J9 CLIN EXP IMMUNOL
JI Clin. Exp. Immunol.
PD APR
PY 2006
VL 144
IS 1
BP 41
EP 47
DI 10.1111/j.1365-2249.2006.03029.x
PG 7
WC Immunology
SC Immunology
GA 021YT
UT WOS:000236022500006
PM 16542363
OA Green Published
DA 2021-05-03
ER

PT J
AU Chang, XH
   Ye, X
   Cui, H
   Feng, J
   Li, Y
   Zhu, HI
   Yang, WI
   Fu, TY
   Cheng, HY
   Guo, HF
AF Chang, XH
   Ye, X
   Cui, H
   Feng, J
   Li, Y
   Zhu, HI
   Yang, WI
   Fu, TY
   Cheng, HY
   Guo, HF
TI Humoral immune responses induced by anti-idiotypic antibody fusion
   protein of 6B11scFv/hGM-CSF in BALB/c mice
SO CHINESE MEDICAL JOURNAL
LA English
DT Article
DE anti-idiotypic antibody; ovarian carcinoma; recombinant fusion protein;
   humoral immune responses; BALB/c mice
ID OVARIAN-CARCINOMA; GM-CSF; IMMUNOLOGICAL RESPONSES; MELANOMA PATIENTS;
   TRANSGENIC MICE; VACCINE ACA125; ANTIGEN; CANCER; MIMICKING; DISEASE
AB Background We have previously developed and characterized a monoclonal anti-idiotype antibody, designated 6B11, which mimics an ovarian carcinoma associated antigen OC166-9 and whose corresponding monoclonal antibody is COC166-9 (Ab1). In this study, we evaluate the humoral immune responses induced by the fusion protein 6B11 single-chain variable fragment (scFv)/human granulocyte macrophage colony-stimulating factor (hGM-CSF) and 6B11scFv in BALB/c mice.
   Methods The fusion protein 6B11scFv/hGM-CSF was constructed by fusing a recombinant single-chain variable fragment of 6B11scFv to GM-CSF. BALB/c mice were administrated by 6B11scFv/hGM-CSF and 6B11scFv, respectively.
   Results The fusion protein 6B11scFv/hGM-CSF retained binding to the anti-mouse F(ab)(2)' and was also biologically active as measured by proliferation of human GM-CSF dependent cell TF1 in vitro. After immunization with the 6B11scFv/hGM-CSF and 6B11ScFv, BALB/c mice showed significantly enhanced Ab3 antibody responses to 6B11scFv/hGM-CSF compared with the 6B11scFv alone. The level of Ab3 was the highest after the first week and maintained for five weeks after the last immunization. Another booster was given when the Ab3 titer descended, and it would reach to the high level in a week.
   Conclusion The fusion protein 6B11scFv/hGM-CSF can induce humoral immunity against ovarian carcinoma in vivo. We also provide the theoretical foundation for the application of the fusion protein 6B11scFv/hGM-CSF for active immunotherapy of ovarian cancer.
C1 Peking Univ Peoples Hosp, Gynecol Oncol Ctr, Beijing 100044, Peoples R China.
RP Cui, H (corresponding author), Peking Univ Peoples Hosp, Gynecol Oncol Ctr, Beijing 100044, Peoples R China.
EM cuiheng20@163.com
CR Alfonso M, 2002, J IMMUNOL, V168, P2523, DOI 10.4049/jimmunol.168.5.2523
   Chang XH, 2003, HYBRIDOMA HYBRIDOM, V22, P109, DOI 10.1089/153685903321948030
   Cui H, 2004, INT J GYNECOL CANCER, V14, P234, DOI 10.1111/j.1048-891X.2004.014206.x
   Ferrari-Lacraz S, 2004, J IMMUNOL, V173, P5818, DOI 10.4049/jimmunol.173.9.5818
   Foon KA, 2000, J CLIN ONCOL, V18, P376, DOI 10.1200/JCO.2000.18.2.376
   MITTELMAN A, 1995, HYBRIDOMA, V14, P175, DOI 10.1089/hyb.1995.14.175
   QIAN HN, 1994, CHINESE MED J-PEKING, V107, P99
   Qian HN, 1997, CHINESE MED J-PEKING, V110, P259
   QIAN HN, 1988, SOSHIRAN, V4, P417
   Reinartz S, 2004, CLIN CANCER RES, V10, P1580, DOI 10.1158/1078-0432.CCR-03-0056
   Reinartz S, 2003, CANCER RES, V63, P3234
   Reinartz S, 1999, HYBRIDOMA, V18, P41, DOI 10.1089/hyb.1999.18.41
   Schlebusch H, 1997, HYBRIDOMA, V16, P47, DOI 10.1089/hyb.1997.16.47
   SCHLEBUSCH H, 1995, HYBRIDOMA, V14, P167, DOI 10.1089/hyb.1995.14.167
   Schwegler C, 2005, CANCER RES, V65, P1925, DOI 10.1158/0008-5472.CAN-04-3591
   Sun QM, 2005, PROTEIN EXPRES PURIF, V42, P278, DOI 10.1016/j.pep.2005.04.007
   Tripathi PK, 1999, HYBRIDOMA, V18, P193, DOI 10.1089/hyb.1999.18.193
   Wagner U, 1997, HYBRIDOMA, V16, P33, DOI 10.1089/hyb.1997.16.33
   Wagner U, 1999, Zentralbl Gynakol, V121, P190
   Xu XC, 2000, CANCER RES, V60, P4475
   ZHANG XY, 1996, J BEIJING MED U, V28, P5
NR 21
TC 1
Z9 3
U1 0
U2 3
PU WOLTERS KLUWER MEDKNOW PUBLICATIONS
PI MUMBAI
PA WOLTERS KLUWER INDIA PVT LTD , A-202, 2ND FLR, QUBE, C T S  NO 1498A-2
   VILLAGE MAROL, ANDHERI EAST, MUMBAI, 400059, INDIA
SN 0366-6999
J9 CHINESE MED J-PEKING
JI Chin. Med. J.
PD JAN 20
PY 2006
VL 119
IS 2
BP 131
EP 139
DI 10.1097/00029330-200601020-00007
PG 9
WC Medicine, General & Internal
SC General & Internal Medicine
GA 008QG
UT WOS:000235055200007
PM 16454995
OA DOAJ Gold
DA 2021-05-03
ER

PT J
AU Went, P
   Vasei, M
   Bubendorf, L
   Terracciano, L
   Tornillo, L
   Riede, U
   Kononen, J
   Simon, R
   Sauter, G
   Baeuerle, PA
AF Went, P
   Vasei, M
   Bubendorf, L
   Terracciano, L
   Tornillo, L
   Riede, U
   Kononen, J
   Simon, R
   Sauter, G
   Baeuerle, PA
TI Frequent high-level expression of the immunotherapeutic target Ep-CAM in
   colon, stomach, prostate and lung cancers
SO BRITISH JOURNAL OF CANCER
LA English
DT Article
DE Ep-CAM; colon cancer; stomach cancer; prostate cancer; lung cancer;
   monoclonal antibody
ID CELL ADHESION MOLECULE; COLORECTAL-CARCINOMA PATIENTS;
   MONOCLONAL-ANTIBODY; BREAST-CANCER; 17-1A ANTIGEN; IN-VITRO; EPITHELIAL
   GLYCOPROTEIN-2; ANTIIDIOTYPIC ANTIBODY; ADJUVANT THERAPY; OVARIAN-CANCER
AB Epithelial cell adhesion molecule (Ep-CAM; CD326) is used as a target by many immunotherapeutic approaches, but little data are available about Ep-CAM expression in major human malignancies with respect to level, frequency, tumour stage, grade, histologic tumour type and impact on survival. We analysed by immunohistochemical staining tissue microarrays with 4046 primary human carcinoma samples from colon, stomach, prostate and lung cancers for both frequency and intensity of Ep-CAM expression under highly standardised conditions. A total of 3360 samples were analysable. High-level Ep-CAM expression was observed in 97.7% (n = 1186) of colon, 90.7% of gastric (n = 473), and 87.2% of prostate cancers ( n 414), and in 63.9% of lung cancers ( n 1287). No detectable Ep-CAM staining was found with only 0.4% of colon, 2.5% of gastric, 1.9% of prostate cancers, and 13.5% of lung cancers. The only significant correlation of Ep-CAM expression with tumour grading was observed in colon cancer where high-level Ep-CAM expression on grade 3 tumours was down to 92.1% (P < 0.0001). Adenosquamous and squamous carcinomas of the lung had a lower percentage of high-level Ep-CAM expression compared to adenocarcinomas with 35.4 and 53.6%, respectively, and with 45.5 and 17.3% of tumours being Ep-CAM negative. With the exception of moderately differentiated colon carcinoma, where patients not expressing Ep-CAM on their tumours showed an inferior survival (P = 0.0014), correlation of Ep-CAM expression with survival did not reach statistical significance for any of the other cancer indications and subgroups. In conclusion, the data strongly support the notion that Ep-CAM is a prime target for immunotherapies in major human malignancies. This is because the most common human cancers show (i) a low frequency of Ep-CAM-negative tumours, (ii) a high frequency of Ep-CAM expression on cells of a given tumour, and (iii) for most cancers, an insignificant influence of tumour staging, grading and histology on Ep-CAM expression.
C1 Univ Basel Hosp, Inst Pathol, CH-4003 Basel, Switzerland.
   Shiraz Univ Med Sci, Dept Pathol, Shiraz, Iran.
   Univ Hosp Freiburg, Dept Pathol, Freiburg, Germany.
   Diomeda Life Sci Inc, Rockville, MD USA.
   Univ Hamburg, Clin Eppendorf, Inst Pathol, Hamburg, Germany.
   Micomet AG, D-81477 Munich, Germany.
RP Went, P (corresponding author), Univ Basel Hosp, Inst Pathol, Schonbeinstr 40, CH-4003 Basel, Switzerland.
EM pwent@uhbs.ch
RI Bubendorfl, Lukas/H-5880-2011; Tornillo, Luigi/I-1732-2019; Went,
   Philip/C-8203-2009
OI Tornillo, Luigi/0000-0003-3610-3733
CR Abdullah N, 1999, CANCER IMMUNOL IMMUN, V48, P517, DOI 10.1007/s002620050600
   Al-Kuraya K, 2004, CANCER RES, V64, P8534, DOI 10.1158/0008-5472.CAN-04-1945
   Balzar M, 1999, J MOL MED, V77, P699, DOI 10.1007/s001099900038
   BRISCHWEIN K, 2005, UNPUB MOL IMMUNOL
   Bubendorf L, 2001, J PATHOL, V195, P72, DOI 10.1002/path.893
   Cirulli V, 1998, J CELL BIOL, V140, P1519, DOI 10.1083/jcb.140.6.1519
   de Bono JS, 2004, CLIN CANCER RES, V10, P7555, DOI 10.1158/1078-0432.CCR-04-0729
   Di Paolo C, 2003, CLIN CANCER RES, V9, P2837
   FIELDS AF, 2002, J CLIN ONCOL, V20, pA508
   Flieger D, 2001, CLIN EXP IMMUNOL, V123, P9, DOI 10.1046/j.1365-2249.2001.01435.x
   Gastl G, 2000, LANCET, V356, P1981, DOI 10.1016/S0140-6736(00)03312-2
   Gires O, 2004, ANTICANCER RES, V24, P3715
   Gires O, 2001, CANCER, V92, P620, DOI 10.1002/1097-0142(20010801)92:3<620::AID-CNCR1362>3.0.CO;2-F
   Haisma HJ, 1999, GENE THER, V6, P1469, DOI 10.1038/sj.gt.3300969
   Hartung G, 2005, ONKOLOGIE, V28, P347, DOI 10.1159/000084595
   HERLYN M, 1979, P NATL ACAD SCI USA, V76, P1438, DOI 10.1073/pnas.76.3.1438
   HIMMLER G, 2005, J CLIN ONCOL, V23, pA2555
   HIMMLER G, 2003, P AN M AM SOC CLIN, V22, pA732
   Houba PHJ, 2001, INT J CANCER, V91, P550, DOI 10.1002/1097-0215(200002)9999:9999<::AID-IJC1075>3.0.CO;2-L
   Jordinson M, 1999, GUT, V44, P709, DOI 10.1136/gut.44.5.709
   Kiemer AK, 2001, ONCOGENE, V20, P6679, DOI 10.1038/sj.onc.1204872
   Kim HL, 2004, CLIN CANCER RES, V10, P5464, DOI 10.1158/1078-0432.CCR-04-0488
   Kim JH, 2003, CLIN CANCER RES, V9, P4782
   Litvinov SV, 1997, J CELL BIOL, V139, P1337, DOI 10.1083/jcb.139.5.1337
   LITVINOV SV, 1994, J CELL BIOL, V125, P437, DOI 10.1083/jcb.125.2.437
   Martin IG, 1999, J CLIN PATHOL, V52, P701, DOI 10.1136/jcp.52.9.701
   McLaughlin PMJ, 2001, CANCER RES, V61, P4105
   Mellstedt H, 2000, ANN NY ACAD SCI, V910, P254
   MOLDENHAUER G, 1987, BRIT J CANCER, V56, P714, DOI 10.1038/bjc.1987.276
   Mosolits S, 2005, CANCER IMMUNOL IMMUN, V54, P557, DOI 10.1007/s00262-004-0620-y
   Mosolits S, 2004, CLIN CANCER RES, V10, P5391, DOI 10.1158/1078-0432.CCR-04-0425
   Munz M, 2004, ONCOGENE, V23, P5748, DOI 10.1038/sj.onc.1207610
   Naundorf S, 2002, INT J CANCER, V100, P101, DOI 10.1002/ijc.10443
   Neidhart J, 2004, VACCINE, V22, P773, DOI 10.1016/j.vaccine.2003.08.021
   Oosterhoff D, 2005, BRIT J CANCER, V92, P882, DOI 10.1038/sj.bjc.6602362
   Osta WA, 2004, CANCER RES, V64, P5818, DOI 10.1158/0008-5472.CAN-04-0754
   Peinado HC, 2004, INT J DEV BIOL, V48, P365, DOI 10.1387/ijdb.041794hp
   PETERS M, 2004, J CLIN ONCOL, V22, pA2600
   Piyathilake CJ, 2000, HUM PATHOL, V31, P482, DOI 10.1053/hp.2000.6711
   Poczatek RB, 1999, J UROLOGY, V162, P1462, DOI 10.1016/S0022-5347(05)68341-3
   Prang N, 2005, BRIT J CANCER, V92, P342, DOI 10.1038/sj.bjc.6602310
   Punt CJA, 2002, LANCET, V360, P671, DOI 10.1016/S0140-6736(02)09836-7
   QUAK JJ, 1990, HYBRIDOMA, V9, P377, DOI 10.1089/hyb.1990.9.377
   QUENNEVILLE J, 2005, J CLIN ONCOL, V23, pA5539
   Ren-Heidenreich L, 2004, CANCER-AM CANCER SOC, V100, P1095, DOI 10.1002/cncr.20060
   RIETHMULLER G, 1994, LANCET, V343, P1177, DOI 10.1016/S0140-6736(94)92398-1
   Schlereth B, 2005, CANCER RES, V65, P2882, DOI 10.1158/0008-5472.CAN-04-2637
   SCHLERETH B, 2005, CANCER IMMUNOL IMMUN, V27, P1
   SEARS HF, 1982, CANCER, V49, P1231, DOI 10.1002/1097-0142(19820315)49:6<1231::AID-CNCR2820490626>3.0.CO;2-A
   SEARS HF, 1984, J BIOL RESP MODIF, V3, P138
   Seligson DB, 2004, CLIN CANCER RES, V10, P2659, DOI 10.1158/1078-0432.CCR-1132-03
   Simon R, 2003, INT J CANCER, V107, P764, DOI 10.1002/ijc.11477
   Songun I, 2005, BRIT J CANCER, V92, P1767, DOI 10.1038/sj.bjc.6602519
   Spizzo G, 2004, BREAST CANCER RES TR, V86, P207, DOI 10.1023/B:BREA.0000036787.59816.01
   Spizzo G, 2002, INT J CANCER, V98, P883, DOI 10.1002/ijc.10270
   STOEHLEIN MA, 2005, J CLIN ONCOL, V23, pA2529
   Sulzer MA, 1998, AM J RESP CRIT CARE, V157, P1319, DOI 10.1164/ajrccm.157.4.9703099
   Thurmond LM, 2003, CANCER IMMUNOL IMMUN, V52, P429, DOI 10.1007/s00262-003-0386-7
   Varga M, 2004, CLIN CANCER RES, V10, P3131, DOI 10.1158/1078-0432.CCR-03-0528
   Went P, 2005, AM J SURG PATHOL, V29, P83, DOI 10.1097/01.pas.0000.146028.70868.7a
   Went PT, 2004, HUM PATHOL, V35, P122, DOI 10.1016/j.humpath.2003.08.026
   Winter MJ, 2003, AM J PATHOL, V163, P2139, DOI 10.1016/S0002-9440(10)63570-5
   Zaloudik J, 2002, CANCER GENE THER, V9, P382, DOI 10.1038/sj.cgt.7700452
   Zellweger T, 2005, INT J CANCER, V113, P619, DOI 10.1002/ijc.20615
   Zimmermann S, 1997, CANCER IMMUNOL IMMUN, V44, P1, DOI 10.1007/s002620050348
NR 65
TC 270
Z9 279
U1 2
U2 24
PU NATURE PUBLISHING GROUP
PI LONDON
PA MACMILLAN BUILDING, 4 CRINAN ST, LONDON N1 9XW, ENGLAND
SN 0007-0920
EI 1532-1827
J9 BRIT J CANCER
JI Br. J. Cancer
PD JAN 16
PY 2006
VL 94
IS 1
BP 128
EP 135
DI 10.1038/sj.bjc.6602924
PG 8
WC Oncology
SC Oncology
GA 001SH
UT WOS:000234556100021
PM 16404366
OA Green Published, Other Gold
DA 2021-05-03
ER

PT J
AU Zhang, XY
   Feng, J
   Ye, X
   Yao, Y
   Zhou, P
   Chen, XX
AF Zhang, Xinyan
   Feng, Jie
   Ye, Xue
   Yao, Yu
   Zhou, Ping
   Chen, Xiaoxin
TI Development of an immunocytokine, IL-2-183B2scFv, for targeted
   immunotherapy of ovarian cancer
SO GYNECOLOGIC ONCOLOGY
LA English
DT Article
DE immunocytokine; interleukin 2; ovarian cancer
ID SINGLE-CHAIN FV; MONOCLONAL-ANTIBODY; PROSTATE-CANCER; INTERLEUKIN-2;
   CARCINOMA; THERAPY; FUSION; ANTIGENS
AB Objectives. The purpose of this study was to develop an immunocytokine for immunotherapy of human ovarian cancer.
   Methods. The single-chain Fv of a monoclonal antibody, COC183B2, specific for an ovarian carcinoma-associated antigen (OC183B2), was genetically fused with the coding sequence of interleukin 2 (IL-2). The fusion protein, also called immunocytokine, IL-2-183B2scFv, was expressed in CHO cells and examined for its specificity and biological function.
   Results. The immunocytokine, IL-2-183B2scFv, retained the functions of both the antibody and IL-2. It was able to target IL-2 to tumor cells that overexpress OC183B2, and stimulate the proliferation of an IL-2-dependent cell line, CTLL-2.
   Conclusions. The IL-2-183B2scFv maintains the functions of both IL-2 and antibody. It can be potentially used for immunotherapy of ovarian cancer by delivering a high concentration of IL-2 to OC183B2-expressing ovarian cancer cells. (c) 2006 Elsevier Inc. All rights reserved.
C1 N Carolina Cent Univ, Canc Res Program, Julius L Chambers Biomed Biotechnol Res Inst, Durham, NC 27707 USA.
   Peking Univ, Peoples Hosp, Gynecol Oncol Ctr, Beijing 100044, Peoples R China.
RP Zhang, XY (corresponding author), N Carolina Cent Univ, Canc Res Program, Julius L Chambers Biomed Biotechnol Res Inst, 700 George St, Durham, NC 27707 USA.
EM xzhang@nccu.edu
OI Zhang, Xinyan/0000-0001-6269-3138
FU NCI NIH HHSUnited States Department of Health & Human ServicesNational
   Institutes of Health (NIH) - USANIH National Cancer Institute (NCI) [U56
   CA092077] Funding Source: Medline; NATIONAL CANCER INSTITUTEUnited
   States Department of Health & Human ServicesNational Institutes of
   Health (NIH) - USANIH National Cancer Institute (NCI) [U56CA092077]
   Funding Source: NIH RePORTER
CR FENG J, 1989, J BEIJING MED U, V21, P11
   Hrouda D, 1999, SEMIN ONCOL, V26, P455
   LIU G, 2001, J PEKING U HLTH SCI, V33, P362
   Liu LJ, 2000, BIOMACROMOLECULES, V1, P350, DOI 10.1021/bm000046k
   MAAS RA, 1993, CANCER IMMUNOL IMMUN, V36, P141, DOI 10.1007/BF01741084
   Matsumoto H, 2002, ANTICANCER RES, V22, P2001
   Melani C, 1998, CANCER RES, V58, P4146
   Penichet Manuel L., 2001, Human Antibodies, V10, P43
   QIAN HI, 1992, GYNECOL ONCOL, V47, P216, DOI 10.1016/0090-8258(92)90109-V
   QIAN HN, 1991, CHINESE MED J-PEKING, V104, P109
   REISFELD RA, 1997, MELANOMA RES, V7, P99
   Rosenberg SA, 1998, ANN SURG, V228, P307, DOI 10.1097/00000658-199809000-00004
   RUTTEN VPMG, 1989, CANCER IMMUNOL IMMUN, V30, P165, DOI 10.1007/BF01669425
   Schanzer Juergen M, 2006, Cancer Immun, V6, P4
   SIEGEL JP, 1991, J CLIN ONCOL, V9, P694, DOI 10.1200/JCO.1991.9.4.694
   Simons JW, 1999, CANCER RES, V59, P5160
   Smith RM, 1999, SEMIN LIVER DIS, V19, P83, DOI 10.1055/s-2007-1007100
   Society AC, 2005, CANC FACTS FIG
   Xu XC, 2000, CANCER RES, V60, P4475
NR 19
TC 8
Z9 11
U1 0
U2 3
PU ACADEMIC PRESS INC ELSEVIER SCIENCE
PI SAN DIEGO
PA 525 B ST, STE 1900, SAN DIEGO, CA 92101-4495 USA
SN 0090-8258
J9 GYNECOL ONCOL
JI Gynecol. Oncol.
PD DEC
PY 2006
VL 103
IS 3
BP 848
EP 852
DI 10.1016/j.ygyno.2006.05.016
PG 5
WC Oncology; Obstetrics & Gynecology
SC Oncology; Obstetrics & Gynecology
GA 116NL
UT WOS:000242809500011
PM 16806435
DA 2021-05-03
ER

PT J
AU Bera, TK
   Fleur, AS
   Lee, Y
   Kydd, A
   Hahn, K
   Popescu, NC
   Zimonjic, DB
   Lee, B
   Pastan, I
AF Bera, TK
   Fleur, AS
   Lee, Y
   Kydd, A
   Hahn, K
   Popescu, NC
   Zimonjic, DB
   Lee, B
   Pastan, I
TI POTE paralogs are induced and differentially expressed in many cancers
SO CANCER RESEARCH
LA English
DT Article
ID PROSTATE-CANCER; GENE; TESTIS; CHROMOSOMES; IDENTIFICATION; CELLS
AB To identify new antigens that are targets for the immunotherapy of prostate and breast cancer, we used expressed sequence tag and genomic databases and discovered POTE, a new primate-specific gene family. Each POTE gene encodes a protein that contains three domains, although the proteins vary greatly in size. The NH2-terminal domain is novel and has properties of an extracellular domain but does not contain a signal sequence. The second and third domains are rich in ankyrin repeats and spectrin-like helices, respectively. The protein encoded by POTE-21, the first family member discovered, is localized on the plasma membrane of the cell. In humans, 13 highly homologous paralogs are dispersed among eight chromosomes. The expression of POTE genes in normal tissues is restricted to prostate, ovary, testis, and placenta. A survey of several cancer samples showed that POTE was expressed in 6 of 6 prostate, 12 of 13 breast, 5 of 5 colon, 5 of 6 lung, and 4 of 5 ovarian cancers. To determine the relative expression of each POTE paralog in cancer and normal samples, we employed a PCR-based cloning and analysis method. We found that POTE-2 alpha, POTE-2 beta, POTE-2 gamma, and POTE-22 are predominantly expressed in cancers whereas POTE expression in normal tissues is somewhat more diverse. Because POTE is primate specific and is expressed in testis and many cancers but only in a few normal tissues, we conclude POTE is a new primate-specific member of the cancer-testis antigen family. It is likely that POTE has a unique role in primate biology.
C1 NCI, Mol Biol Lab, NIH, Bethesda, MD 20892 USA.
   NCI, Ctr Canc Res, NIH, Bethesda, MD 20892 USA.
RP Pastan, I (corresponding author), NCI, Mol Biol Lab, NIH, Room 5106,37 Convent Dr, Bethesda, MD 20892 USA.
EM pastani@mail.nih.gov
RI Zimonjic, Drazen/AAX-7513-2020; pastan, ira/P-9319-2019
OI pastan, ira/0000-0002-9223-0270; HAHN, YOONSOO/0000-0003-4273-9842
FU Intramural NIH HHSUnited States Department of Health & Human
   ServicesNational Institutes of Health (NIH) - USA Funding Source:
   Medline; NATIONAL CANCER INSTITUTEUnited States Department of Health &
   Human ServicesNational Institutes of Health (NIH) - USANIH National
   Cancer Institute (NCI) [Z01BC008759, Z01BC010298, ZIABC010298,
   ZIABC010038, Z01BC010038] Funding Source: NIH RePORTER
CR Bera TK, 2004, GENE, V337, P45, DOI 10.1016/j.gene.2004.05.009
   Bera TK, 2002, P NATL ACAD SCI USA, V99, P16975, DOI 10.1073/pnas.262655399
   Bera TK, 2002, P NATL ACAD SCI USA, V99, P3058, DOI 10.1073/pnas.052713699
   Brinkmann U, 1998, P NATL ACAD SCI USA, V95, P10757, DOI 10.1073/pnas.95.18.10757
   Essand M, 1999, P NATL ACAD SCI USA, V96, P9287, DOI 10.1073/pnas.96.16.9287
   HAHN Y, 2005, IN PRESS GENE
   Jones MH, 1997, GENOMICS, V45, P529, DOI 10.1006/geno.1997.5000
   MEUWISSEN RLJ, 1992, EMBO J, V11, P5091, DOI 10.1002/j.1460-2075.1992.tb05616.x
   Moingeon P, 2001, VACCINE, V19, P1305, DOI 10.1016/S0264-410X(00)00372-8
   Olsson P, 2001, PROSTATE, V48, P231, DOI 10.1002/pros.1102
   Ono T, 2001, P NATL ACAD SCI USA, V98, P3282, DOI 10.1073/pnas.041625098
   Wolfgang CD, 2000, P NATL ACAD SCI USA, V97, P9437, DOI 10.1073/pnas.160270597
   ZIMONJIC DB, 1995, CANCER GENET CYTOGEN, V80, P100, DOI 10.1016/0165-4608(94)00161-4
NR 13
TC 45
Z9 48
U1 1
U2 2
PU AMER ASSOC CANCER RESEARCH
PI PHILADELPHIA
PA 615 CHESTNUT ST, 17TH FLOOR, PHILADELPHIA, PA 19106-4404 USA
SN 0008-5472
EI 1538-7445
J9 CANCER RES
JI Cancer Res.
PD JAN 1
PY 2006
VL 66
IS 1
BP 52
EP 56
DI 10.1158/0008-5472.CAN-05-3014
PG 5
WC Oncology
SC Oncology
GA 001JN
UT WOS:000234529500009
PM 16397215
OA Bronze
DA 2021-05-03
ER

PT J
AU Mookerjee, A
   Basu, JM
   Dutta, P
   Majumder, S
   Bhattacharyya, S
   Biswas, J
   Pal, S
   Mukherjee, P
   Raha, S
   Baral, RN
   Das, T
   Efferth, T
   Sa, G
   Roy, S
   Choudhuri, SK
AF Mookerjee, Ananda
   Basu, Jayati Mookerjee
   Dutta, Pranabanancla
   Majumder, Surajit
   Bhattacharyya, Sankar
   Biswas, Jaydip
   Pal, Smarajit
   Mukherjee, Pratima
   Raha, Sanghamitra
   Baral, Rathindra N.
   Das, Tania
   Efferth, Thomas
   sa, Gourinkar Sa
   Roy, Shyamal
   Choudhuri, Soumitra K.
TI Overcoming drug-resistant cancer by a newly developed copper chelate
   through host-protective cytokine-mediated apoptosis
SO CLINICAL CANCER RESEARCH
LA English
DT Article
ID EHRLICHS ASCITES-CARCINOMA; CELLS IN-VIVO; MULTIDRUG-RESISTANCE;
   INTERFERON-GAMMA; LUNG-CARCINOMA; VISCERAL LEISHMANIASIS; INDUCE
   APOPTOSIS; P-GLYCOPROTEIN; HUMAN OVARIAN; TUMOR-CELLS
AB Purpose: Previously, we have synthesized and characterized a novel Cu(II) complex, copper N-(2-hydroxyacetophenone) glycinate (CuNG). Herein, we have determined the efficacy of CuNG in overcoming multidrug-resistant cancer using drug-resistant murine and human cancer cell lines.
   Experimental Design: Action of CuNG following single i.m. administration (5 mg/kg body weight) was tested in vivo on doxorubicin-resistant Ehrlich ascites carcinoma (EAC/Dox)bearing mice and doxorubicin-resistant sarcoma 180-bearing mice. Tumor size, ascitic load, and survival rates were monitored at regular intervals. Apoptosis of cancer cells was determined by cell cycle analysis, confocal microscopy, Annexin V binding, and terminal deoxynucleotidyl transferase - mediated dUTP nick end labeling assay ex vivo. IFN-gamma and tumor necrosis factor-alpha were assayed in the culture supernatants of in vivo and in vitro CuNG-treated splenic mononuclear cells from EAC/Dox-bearing mice and their apoptogenic effect was determined. Source of IFN-gamma and changes in number of T regulatory marker-bearing cells in the tumor site following CuNG treatment were investigated by flow cytometry. Supernatants of in vitro CuNG-treated cultures of peripheral blood mononuclear cells from different drug-insensitive cancer patients were tested for presence of the apoptogenic cytokine and its involvement in induction of apoptosis of doxorubicin-resistant CEM/ADR5000 cells.
   Results: CuNG treatment could resolve drug-resistant cancers through induction of apoptogenic cytokines, such as IFN-gamma and/or tumor necrosis factor-alpha, from splenic mononuclear cells or patient peripheral blood mononuclear cells and reduce the number of T regulatory marker-bearing cells while increase infiltration of IFN-gamma-producing T cells in the ascetic tumor site.
   Conclusion: Our results show the potential usefulness of CuNG in immunotherapy of drug-resistant cancers irrespective of multidrug resistance phenotype.
C1 Chittaranjan Natl Canc Inst, Dept Environm Carcinogenesis & Toxicol, Kolkata 700026, W Bengal, India.
   Chittaranjan Natl Canc Inst, Dept Surg Oncol & Med Oncol, Hosp Unit, Kolkata 700026, W Bengal, India.
   Chittaranjan Natl Canc Inst, Dept Clin Biochem, Hosp Unit, Kolkata 700026, W Bengal, India.
   Chittaranjan Natl Canc Inst, Dept In Vitro Carcinogenesis & Cellular Chemother, Kolkata 700026, W Bengal, India.
   Chittaranjan Natl Canc Inst, Dept Immunoregulat & Immunodiagnost, Kolkata 700026, W Bengal, India.
   Indian Inst Chem Biol, Dept Immunol, Kolkata 700032, W Bengal, India.
   Saha Inst Nucl Phys, Dept Crystallog & Mol Biol, Kolkata 700009, W Bengal, India.
   Bose Inst, Dept Anim Physiol, Kolkata 700009, W Bengal, India.
   German Canc Res Ctr, D-6900 Heidelberg, Germany.
RP Choudhuri, SK (corresponding author), Chittaranjan Natl Canc Inst, Dept Environm Carcinogenesis & Toxicol, 37 SP Mukherjee Rd, Kolkata 700026, W Bengal, India.
EM soumitra01@vsnl.net
RI Bhattacharyya, Sankar/AAK-2204-2020
OI Efferth, Thomas/0000-0002-3096-3292
CR Anand S, 2003, CANCER CELL, V3, P51, DOI 10.1016/S1535-6108(02)00235-0
   Basu R, 2005, J IMMUNOL, V174, P7160, DOI 10.4049/jimmunol.174.11.7160
   BREUNINGER LM, 1995, CANCER RES, V55, P5342
   Chattopadhyay S, 2002, APOPTOSIS, V7, P49, DOI 10.1023/A:1013512912160
   Chen ML, 2005, P NATL ACAD SCI USA, V102, P419, DOI 10.1073/pnas.0408197102
   Choudhuri SK, 1998, ANTI-CANCER DRUG, V9, P825, DOI 10.1097/00001813-199810000-00013
   Dantzig AH, 2001, CURR MED CHEM, V8, P39, DOI 10.2174/0929867013373903
   Deng HB, 2004, CANCER CHEMOTH PHARM, V54, P301, DOI 10.1007/s00280-004-0815-0
   Doyle LA, 1998, P NATL ACAD SCI USA, V95, P15665, DOI 10.1073/pnas.95.26.15665
   Efferth T, 2003, MOL PHARMACOL, V64, P382, DOI 10.1124/mol.64.2.382
   Efferth T, 2002, BLOOD CELL MOL DIS, V29, P1, DOI 10.1006/bcmd.2002.0530
   Enomoto H, 1986, Gan To Kagaku Ryoho, V13, P1953
   Fan CW, 2004, SCAND J GASTROENTERO, V39, P464, DOI 10.1080/00365520310008809
   Ferrao P, 2001, LEUKEMIA RES, V25, P395, DOI 10.1016/S0145-2126(00)00156-9
   Finke J, 1999, IMMUNOL TODAY, V20, P158, DOI 10.1016/S0167-5699(98)01435-2
   GAMERO AM, 1995, CANCER RES, V55, P4988
   Gong YP, 2003, J BIOL CHEM, V278, P50234, DOI 10.1074/jbc.M306606200
   Gottesman MM, 2002, NAT REV CANCER, V2, P48, DOI 10.1038/nrc706
   Herskind C, 2004, STRAHLENTHER ONKOL, V180, P187, DOI 10.1007/s00066-004-9119-x
   Hirose Masao, 2003, Journal of Medical Investigation, V50, P126
   Horinaka M, 2005, BIOCHEM BIOPH RES CO, V333, P833, DOI 10.1016/j.bbrc.2005.05.179
   Hyer ML, 2005, CANCER RES, V65, P4799, DOI 10.1158/0008-5472.CAN-04-3319
   Jin Y, 2006, J AM CHEM SOC, V128, P410, DOI 10.1021/ja055272m
   Laheru D, 2005, NAT REV CANCER, V5, P459, DOI 10.1038/nrc1630
   LAI GM, 1991, INT J CANCER, V49, P688, DOI 10.1002/ijc.2910490511
   Litman T, 2001, CELL MOL LIFE SCI, V58, P931, DOI 10.1007/PL00000912
   Luqmani YA, 2005, MED PRIN PRACT, V14, P35, DOI 10.1159/000086183
   Majumder S, 2003, EUR J MED CHEM, V38, P893, DOI [10.1016/j.ejmech.2003.08.002, 10.1007/s00775-003-0489-9]
   Majumder S, 2005, Med Chem, V1, P563, DOI 10.2174/157340605774598153
   Majumder S, 2006, CHEM-BIOL INTERACT, V159, P90, DOI 10.1016/j.cbi.2005.10.044
   MAJUMDER S, 2006, CANC LETT       0109
   Mookerjee A, 2003, INFECT IMMUN, V71, P2439, DOI 10.1128/IAI.71.5.2439-2446.2003
   Moran E, 1997, EUR J CANCER, V33, P652, DOI 10.1016/S0959-8049(96)00501-1
   MURRAY HW, 1985, J IMMUNOL, V134, P1619
   NORTH RJ, 1985, ADV CANCER RES, V45, P1, DOI 10.1016/S0065-230X(08)60265-1
   Ochsenbein AF, 2001, NATURE, V411, P1058, DOI 10.1038/35082583
   Pajak B, 2005, J Physiol Pharmacol, V56 Suppl 3, P101
   Pal S, 2001, BIOCHEM BIOPH RES CO, V288, P658, DOI 10.1006/bbrc.2001.5823
   PujadeLauraine E, 1996, J CLIN ONCOL, V14, P343, DOI 10.1200/JCO.1996.14.2.343
   Ravatn R, 2005, CANCER RES, V65, P1631, DOI 10.1158/0008-5472.CAN-04-1970
   Rayman P, 2004, CLIN CANCER RES, V10, p6360S, DOI 10.1158/1078-0432.CCR-050011
   Rhodes J, 2002, CLIN EXP IMMUNOL, V130, P363, DOI 10.1046/j.1365-2249.2002.02016.x
   Ross DD, 1999, J NATL CANCER I, V91, P429, DOI 10.1093/jnci/91.5.429
   Sanlioglu AD, 2004, LUNG CANCER, V44, P199, DOI 10.1016/j.lungcan.2003.11.017
   SCHIMKE RT, 1986, CANCER, V57, P1912, DOI 10.1002/1097-0142(19860515)57:10<1912::AID-CNCR2820571004>3.0.CO;2-O
   Seelig A, 2000, INT J CLIN PHARM TH, V38, P111
   Sen P, 2003, J IMMUNOL, V170, P1770, DOI 10.4049/jimmunol.170.4.1770
   SIMON SM, 1994, P NATL ACAD SCI USA, V91, P3497, DOI 10.1073/pnas.91.9.3497
   Sugimoto Y, 2005, CANCER SCI, V96, P457, DOI 10.1111/j.1349-7006.2005.00081.x
   Trivedi RN, 2005, CANCER RES, V65, P6394, DOI 10.1158/0008-5472.CAN-05-0715
   Utaisincharoen P, 2000, Southeast Asian J Trop Med Public Health, V31 Suppl 1, P167
   UZMAN BG, 1966, CANCER, V19, P1725, DOI 10.1002/1097-0142(196611)19:11<1725::AID-CNCR2820191142>3.0.CO;2-T
   Valera Elvis Terci, 2004, Sao Paulo Med. J., V122, P166, DOI 10.1590/S1516-31802004000400007
   Van Ginderachter JA, 2000, INT J CANCER, V87, P539, DOI 10.1002/1097-0215(20000815)87:4<539::AID-IJC13>3.3.CO;2-5
   Wall L, 2003, CLIN CANCER RES, V9, P2487
   Walter RB, 2005, BLOOD, V106, P3584, DOI 10.1182/blood-2005-02-0711
   Walzer T, 2005, EXPERT OPIN BIOL TH, V5, pS49, DOI 10.1517/14712598.5.1.S49
   Yonekura N, 2003, CELL DEATH DIFFER, V10, P313, DOI 10.1038/sj.cdd.4401169
   YOUNG MRI, 1990, INT J CANCER, V46, P245, DOI 10.1002/ijc.2910460217
   Zhang M, 2005, ONCOGENE, V24, P2474, DOI 10.1038/sj.onc.1208490
   Zou WP, 2005, NAT REV CANCER, V5, P263, DOI 10.1038/nrc1586
NR 61
TC 32
Z9 33
U1 0
U2 5
PU AMER ASSOC CANCER RESEARCH
PI PHILADELPHIA
PA 615 CHESTNUT ST, 17TH FLOOR, PHILADELPHIA, PA 19106-4404 USA
SN 1078-0432
EI 1557-3265
J9 CLIN CANCER RES
JI Clin. Cancer Res.
PD JUL 15
PY 2006
VL 12
IS 14
BP 4339
EP 4349
DI 10.1158/1078-0432.CCR-06-0001
PN 1
PG 11
WC Oncology
SC Oncology
GA 068KR
UT WOS:000239373200029
PM 16857809
OA Bronze
DA 2021-05-03
ER

PT J
AU Reusch, U
   Sundaram, M
   Davol, PA
   Olson, SD
   Davis, JB
   Demel, K
   Nissim, J
   Rathore, R
   Liu, PY
   Lum, LG
AF Reusch, U
   Sundaram, M
   Davol, PA
   Olson, SD
   Davis, JB
   Demel, K
   Nissim, J
   Rathore, R
   Liu, PY
   Lum, LG
TI Anti-CD3 x anti-epidermal growth factor receptor (EGFR) bispecific
   antibody redirects T-cell cytolytic activity to EGFR-positive cancers in
   vitro and in an animal model
SO CLINICAL CANCER RESEARCH
LA English
DT Article
ID ERBB SIGNALING NETWORK; MONOCLONAL-ANTIBODY; INTRAPERITONEAL TREATMENT;
   ADOPTIVE IMMUNOTHERAPY; PSEUDOMONAS EXOTOXIN; COLORECTAL-CANCER;
   OVARIAN-CARCINOMA; PROSTATE-CANCER; ADVANCED BREAST; FACTOR ALPHA
AB Purpose: Targeting epidermal growth factor receptor (EGFR) overexpressed by many epithelial-derived cancer cells with anti-EGFR monoclonal antibodies (mAb) inhibits their growth. A limited number of clinical responses in patients treated with the anti-EGFR mAb, (cetuximab), may reflect variability in EGFR type or signaling in neoplastic cells. This study combines EGFR-targeting with the non-MHC-restricted cytotoxicity of anti-CD3 activated T cells (ATC) to enhance receptor-directed cytotoxicity.
   Experimental Design: ATC from normal and patient donors were expanded ex vivo. Specific cytolytic activity of ATC armed with anti-CD3 X anti-EGFR (EGFRBi) against EGFR-expressing cancer cells derived from lung, pancreas, colon, prostate, brain, skin, or EGFR-negative breast cancer cells was evaluated in Cr-51 release assays. In vivo studies comparing tumor growth delay induced by EGFRBi-armed ATCs or cetuximab were done in severe combined immunodeficient/Beige mice (SCID-Beige) bearing COLO 356/FG pancreatic and LS174T colorectal tumors.
   Results: At effector/target ratios from 3.125 to 50, both EGFRBi-armed normal and patient ATC were significantly more cytotoxic, by 23% to 79%, against EGFR-positive cells over ATC, cetuximab, anti-CD3 alone, or ATC armed with irrelevant BiAb directed at CD20. EGFRBi-armed ATC also secreted significantly higher levels of some T-H1/T-H2 cytokines compared with ATC alone. In mice, i.v. infusions of EGFRBi-armed ATC (0.001 mg equivalent/infusion) were equally effective as cetuximab (1 mg/infusion) alone for significantly delaying growth of established COLO 356/FG but not LS174T tumors compared with mice that received ATC alone or vehicle (P < 0.001).
   Conclusions: Combining EGFR antibody targeting with T cell-mediated cytotoxicity may overcome some limitations associated with EGFR-targeting when using cetuximab alone.
C1 Brown Univ, Roger Williams Canc Med Ctr, Canc Immunotherapy Program, Adele R Decof Canc Ctr, Providence, RI 02908 USA.
   Brown Univ, Roger Williams Canc Med Ctr, Dept Surg, Providence, RI 02908 USA.
   Brown Univ, Dept Med, Roger Williams Canc Med Ctr, Providence, RI 02908 USA.
   Boston Univ, Dept Med, Boston, MA 02215 USA.
RP Davol, PA (corresponding author), Brown Univ, Roger Williams Canc Med Ctr, Canc Immunotherapy Program, Adele R Decof Canc Ctr, N Campus G05,825 Chalkstone Ave, Providence, RI 02908 USA.
EM pdavol@rwmc.org
FU PHS HHSUnited States Department of Health & Human ServicesUnited States
   Public Health Service [R01 92344] Funding Source: Medline
CR AARONSON SA, 1991, SCIENCE, V254, P1146, DOI 10.1126/science.1659742
   Alroy I, 1997, FEBS LETT, V410, P83, DOI 10.1016/S0014-5793(97)00412-2
   Arteaga CL, 2003, EXP CELL RES, V284, P122, DOI 10.1016/S0014-4827(02)00104-0
   Baselga J, 2005, J CLIN ONCOL, V23, P5323, DOI 10.1200/JCO.2005.08.326
   Baselga J, 2002, ONCOLOGIST, V7, P2
   Baselga J, 2001, EUR J CANCER, V37, pS16
   BLAY JY, 1992, CANCER RES, V52, P3317
   CANEVARI S, 1995, JNCI-J NATL CANCER I, V87, P1463, DOI 10.1093/jnci/87.19.1463
   Chung KY, 2005, J CLIN ONCOL, V23, P1803, DOI 10.1200/JCO.2005.08.037
   Ciardiello F, 2001, CLIN CANCER RES, V7, P2958
   Cohen Kimberley A., 2003, Current Pharmaceutical Biotechnology, V4, P39, DOI 10.2174/1389201033378039
   Cunningham D, 2004, NEW ENGL J MED, V351, P337, DOI 10.1056/NEJMoa033025
   DAVOL PA, 2005, EXP HEMATOL, V33
   De Gast G C, 1995, J Hematother, V4, P433, DOI 10.1089/scd.1.1995.4.433
   Eller JL, 2002, NEUROSURGERY, V51, P1005, DOI 10.1227/01.NEU.0000029020.56466.17
   Gall JM, 2005, EXP HEMATOL, V33, P452, DOI 10.1016/j.exphem.2005.01.007
   GOUSTIN AS, 1986, CANCER RES, V46, P1015
   Hartmann F, 1997, BLOOD, V89, P2042, DOI 10.1182/blood.V89.6.2042
   Hombach A, 1997, J IMMUNOTHER, V20, P325, DOI 10.1097/00002371-199709000-00001
   Jung G, 2001, INT J CANCER, V91, P225, DOI 10.1002/1097-0215(200002)9999:9999<::AID-IJC1038>3.3.CO;2-7
   KANEKO T, 1993, BLOOD, V81, P1333
   Karashima T, 2002, CLIN CANCER RES, V8, P1253
   Katayose Y, 1996, CANCER RES, V56, P4205
   Katzenwadel A, 2000, ANTICANCER RES, V20, P1551
   Kostelny SA, 2001, INT J CANCER, V93, P556, DOI 10.1002/ijc.1366
   KREITMAN RJ, 1992, BIOCONJUGATE CHEM, V3, P58, DOI 10.1021/bc00013a009
   Kuwahara M, 1996, ANTICANCER RES, V16, P2661
   Lamers CHJ, 1997, INT J CANCER, V73, P211, DOI 10.1002/(SICI)1097-0215(19971009)73:2<211::AID-IJC9>3.3.CO;2-C
   Laskin JJ, 2004, CANCER TREAT REV, V30, P1, DOI 10.1016/j.ctrv.2003.10.002
   Luiten RM, 1996, BRIT J CANCER, V74, P735, DOI 10.1038/bjc.1996.430
   Lum Lawrence G, 2005, Cancer Chemother Biol Response Modif, V22, P273
   Lum Lawrence G, 2003, Clin Breast Cancer, V4, P212, DOI 10.3816/CBC.2003.n.028
   Lum LG, 2000, P 10 INT S AUT BLOOD, P95
   Mendelsohn J, 2003, J CLIN ONCOL, V21, P2787, DOI 10.1200/JCO.2003.01.504
   NEGRI DRM, 1995, BRIT J CANCER, V72, P928, DOI 10.1038/bjc.1995.435
   Olayioye MA, 2000, EMBO J, V19, P3159, DOI 10.1093/emboj/19.13.3159
   PAI LH, 1991, CANCER RES, V51, P2808
   Parney IF, 2000, NEUROSURGERY, V46, P1169, DOI 10.1097/00006123-200005000-00030
   Peng D, 1996, CANCER RES, V56, P3666
   Perez-Soler R, 2004, ONCOLOGIST, V9, P58, DOI 10.1634/theoncologist.9-1-58
   Ren-Heidenreich L, 2004, CANCER-AM CANCER SOC, V100, P1095, DOI 10.1002/cncr.20060
   Roth W, 1999, CELL MOL LIFE SCI, V56, P481, DOI 10.1007/s000180050447
   Sen M, 2001, J HEMATOTH STEM CELL, V10, P247, DOI 10.1089/15258160151134944
   Siegall C B, 1990, Semin Cancer Biol, V1, P345
   Stragliotto G, 1996, EUR J CANCER, V32A, P636, DOI 10.1016/0959-8049(95)00592-7
   Tartour E, 1996, J CLIN ONCOL, V14, P1697, DOI 10.1200/JCO.1996.14.5.1697
   THEODOULOU M, 1995, P AN M AM SOC CLIN, V14, P480
   Tibben JG, 1996, INT J CANCER, V66, P477
   UBERTI JP, 1994, CLIN IMMUNOL IMMUNOP, V70, P234, DOI 10.1006/clin.1994.1034
   UEDA M, 1993, TRANSPLANTATION, V56, P351, DOI 10.1097/00007890-199308000-00019
   VALONE FH, 1995, J CLIN ONCOL, V13, P2281, DOI 10.1200/JCO.1995.13.9.2281
   VEZERIDIS MP, 1992, CANCER, V69, P2060, DOI 10.1002/1097-0142(19920415)69:8<2060::AID-CNCR2820690810>3.0.CO;2-E
   Voldborg BR, 1997, ANN ONCOL, V8, P1197, DOI 10.1023/A:1008209720526
   WEINER LM, 1995, CANCER RES, V55, P4586
   Wu XP, 1996, ONCOGENE, V12, P1397
NR 55
TC 61
Z9 63
U1 0
U2 6
PU AMER ASSOC CANCER RESEARCH
PI PHILADELPHIA
PA 615 CHESTNUT ST, 17TH FLOOR, PHILADELPHIA, PA 19106-4404 USA
SN 1078-0432
EI 1557-3265
J9 CLIN CANCER RES
JI Clin. Cancer Res.
PD JAN 1
PY 2006
VL 12
IS 1
BP 183
EP 190
DI 10.1158/1078-0432.CCR-05-1855
PG 8
WC Oncology
SC Oncology
GA 001AG
UT WOS:000234503700027
PM 16397041
OA Bronze
DA 2021-05-03
ER

PT J
AU Cioca, DP
   Deak, E
   Cioca, F
   Paunescu, V
AF Cioca, DP
   Deak, E
   Cioca, F
   Paunescu, V
TI Monoclonal antibodies targeted against melanoma and ovarian tumors
   enhance dendritic cell-mediated cross-presentation of tumor-associated
   antigens and efficiently cross-prime CD8(+) T cells
SO JOURNAL OF IMMUNOTHERAPY
LA English
DT Article
DE dendritic cells; cross-presentation; monoclonal antibodies;
   tumor-associated antigens; Fc gamma; receptors
ID THERAPEUTIC ANTITUMOR IMMUNITY; CHRONIC LYMPHOCYTIC-LEUKEMIA; IN-VIVO;
   FC-RECEPTORS; CANCER-IMMUNOTHERAPY; CYTOTOXIC RESPONSE; B-CELLS;
   INDUCTION; PEPTIDE; EXPRESSION
AB Dendritic cells (DCs) constitute very attractive vectors for cancerimmunotherapy due to their ability to efficiently capture and present tumor antigens, which initiates tumor-directed T-cell responses. Because the initiation of cytotoxic anti-tumor immune responses requires the cross-presentation mechanism, antigen targeting to DCs represents a very important step in the chain of events that constitutes the cross-priming immune process. In the current study, we explored the ability of DCs loaded with antibody-coated melanoma and ovarian carcinoma tumor cells to cross-present tumor antigens to CD8(+) T cells and elicit in vitro anti-tumor immune responses. Coating melanoma and ovarian cancer cells with monoclonal antibodies against different surface antigens (CD44, ME491, LFA-3, and CD24) expressed by the tumor cells promoted the cross-presentation of the tumor-associated antigens as MART-1, gp100, tyrosinase, and NY-ESO-1 by DCs to CD8(+) T These tumor antigen-specific CD8(+) T-cell populations resulting from the DC-mediated cross-priming process were identified using specific immune tetramers and were a few fold larger than the ones generated using peptide-pulsed or apoptotic tumor cell-loaded DCs. The CD8(+) T cells generated by DC's loaded with monoclonal antibody-coated tumor cells were cytotoxic against the primary melanoma and ovarian carcinoma cells. Thus, targeting monoclonal antibody-coated tumor cells to DCs is a novel method that opens new perspectives for immunotherapy strategies.
C1 Timisoara Med Univ, Dept Immunol, Timisoara, Romania.
   CSC Pharmaceut Co, Bucharest, Romania.
RP Cioca, DP (corresponding author), Univ Med & Pharm Victor Babes Timisoara, Dept Immunol, Piata Uta Ioan Colonel Martir 2, Timisoara 300041, Romania.
EM dcioca@personal.ro
RI Paunescu, Virgil/C-3661-2011
CR Albert ML, 1998, J EXP MED, V188, P1359, DOI 10.1084/jem.188.7.1359
   Altman JD, 1996, SCIENCE, V274, P94, DOI 10.1126/science.274.5284.94
   ALTOMONTE M, 1993, CANCER RES, V53, P3343
   Ancuta P, 2000, EUR J IMMUNOL, V30, P1872, DOI 10.1002/1521-4141(200007)30:7<1872::AID-IMMU1872>3.0.CO;2-2
   ARUFFO A, 1990, CELL, V61, P1303, DOI 10.1016/0092-8674(90)90694-A
   ATKINSON B, 1984, CANCER RES, V44, P2577
   Berard F, 2000, J EXP MED, V192, P1535, DOI 10.1084/jem.192.11.1535
   BEVAN MJ, 1976, J EXP MED, V143, P1283, DOI 10.1084/jem.143.5.1283
   Binder RJ, 2000, NAT IMMUNOL, V1, P151, DOI 10.1038/77835
   Binder RJ, 2000, J IMMUNOL, V165, P2582, DOI 10.4049/jimmunol.165.5.2582
   Boczkowski D, 1996, J EXP MED, V184, P465, DOI 10.1084/jem.184.2.465
   Celluzzi CM, 1996, J EXP MED, V183, P283, DOI 10.1084/jem.183.1.283
   Cioca DP, 2002, LEUKEMIA, V16, P335, DOI 10.1038/sj.leu.2402393
   Clynes R, 1998, P NATL ACAD SCI USA, V95, P652, DOI 10.1073/pnas.95.2.652
   Clynes RA, 2000, NAT MED, V6, P443
   Dhodapkar KM, 2002, J EXP MED, V195, P125, DOI 10.1084/jem.20011097
   Dietrich A, 1997, EUR J CANCER, V33, P926, DOI 10.1016/S0959-8049(96)00512-6
   Fanger NA, 1997, J IMMUNOL, V158, P3090
   Fields RC, 1998, P NATL ACAD SCI USA, V95, P9482, DOI 10.1073/pnas.95.16.9482
   Fong L, 2000, ANNU REV IMMUNOL, V18, P245, DOI 10.1146/annurev.immunol.18.1.245
   Gaiger A, 2004, EUR J CLIN INVEST, V34, P25, DOI 10.1111/j.0960-135X.2004.01367.x
   Gong JL, 1997, NAT MED, V3, P558, DOI 10.1038/nm0597-558
   Heath WR, 2001, ANNU REV IMMUNOL, V19, P47, DOI 10.1146/annurev.immunol.19.1.47
   HOOIJBERG E, 1995, CANCER RES, V55, P2627
   JIANG WP, 1995, NATURE, V375, P151, DOI 10.1038/375151a0
   Kristiansen G, 2002, AM J PATHOL, V161, P1215, DOI 10.1016/S0002-9440(10)64398-2
   Kurts C, 2001, J IMMUNOL, V166, P1439, DOI 10.4049/jimmunol.166.3.1439
   Lanzavecchia A, 2001, CELL, V106, P263, DOI 10.1016/S0092-8674(01)00455-X
   Lanzavecchia A, 2001, CURR OPIN IMMUNOL, V13, P291, DOI 10.1016/S0952-7915(00)00218-1
   Maurer D, 1998, J IMMUNOL, V161, P2731
   MAYORDOMO JI, 1995, NAT MED, V1, P1297, DOI 10.1038/nm1295-1297
   Mellman I, 2001, CELL, V106, P255, DOI 10.1016/S0092-8674(01)00449-4
   Nouri-Shirazi M, 2000, IMMUNOL LETT, V74, P5, DOI 10.1016/S0165-2478(00)00243-1
   Nowak AK, 2003, J IMMUNOL, V170, P4905, DOI 10.4049/jimmunol.170.10.4905
   Parmiani G, 2002, JNCI-J NATL CANCER I, V94, P805, DOI 10.1093/jnci/94.11.805
   Pegram M, 2000, SEMIN ONCOL, V27, P13
   PORGADOR A, 1995, J EXP MED, V182, P255, DOI 10.1084/jem.182.1.255
   Ravetch JV, 2001, ANNU REV IMMUNOL, V19, P275, DOI 10.1146/annurev.immunol.19.1.275
   REFF ME, 1994, BLOOD, V83, P435
   Regnault A, 1999, J EXP MED, V189, P371, DOI 10.1084/jem.189.2.371
   Rosenberg SA, 2001, NATURE, V411, P380, DOI 10.1038/35077246
   Rosenberg SA, 1997, IMMUNOL TODAY, V18, P175, DOI 10.1016/S0167-5699(97)84664-6
   SALLUSTO F, 1995, J EXP MED, V182, P389, DOI 10.1084/jem.182.2.389
   SALLUSTO F, 1994, J EXP MED, V179, P1109, DOI 10.1084/jem.179.4.1109
   Schaible UE, 2003, NAT MED, V9, P1039, DOI 10.1038/nm906
   Schuurhuis DH, 2002, J IMMUNOL, V168, P2240, DOI 10.4049/jimmunol.168.5.2240
   Shan D, 1998, BLOOD, V91, P1644, DOI 10.1182/blood.V91.5.1644.1644_1644_1652
   Sillanpaa S, 2003, CLIN CANCER RES, V9, P5318
   Song W, 1997, J EXP MED, V186, P1247, DOI 10.1084/jem.186.8.1247
   Speiser DE, 2002, EUR J IMMUNOL, V32, P731, DOI 10.1002/1521-4141(200203)32:3<731::AID-IMMU731>3.0.CO;2-H
   Spisek R, 2002, CANCER RES, V62, P2861
   Stockert E, 1998, J EXP MED, V187, P1349, DOI 10.1084/jem.187.8.1349
   Yada A, 2003, CELL IMMUNOL, V225, P21, DOI 10.1016/j.cellimm.2003.09.008
   Zitvogel L, 1996, J EXP MED, V183, P87, DOI 10.1084/jem.183.1.87
NR 54
TC 17
Z9 19
U1 0
U2 4
PU LIPPINCOTT WILLIAMS & WILKINS
PI PHILADELPHIA
PA 530 WALNUT ST, PHILADELPHIA, PA 19106-3261 USA
SN 1524-9557
J9 J IMMUNOTHER
JI J. Immunother.
PD JAN-FEB
PY 2006
VL 29
IS 1
BP 41
EP 52
DI 10.1097/01.cji.0000175496.51594.8b
PG 12
WC Oncology; Immunology; Medicine, Research & Experimental
SC Oncology; Immunology; Research & Experimental Medicine
GA 000UZ
UT WOS:000234489200005
PM 16365599
DA 2021-05-03
ER

PT J
AU Bozkurt, N
   Yuce, K
   Basaran, M
   Gariboglu, S
   Kose, F
   Ayhan, A
AF Bozkurt, N
   Yuce, K
   Basaran, M
   Gariboglu, S
   Kose, F
   Ayhan, A
TI Correlation of serum and ascitic IL-12 levels with second-look
   laparotomy results and disease progression in advanced epithelial
   ovarian cancer patients
SO INTERNATIONAL JOURNAL OF GYNECOLOGICAL CANCER
LA English
DT Article
DE ascites; interleukin-12; ovarian cancer; prognosis; serum
ID IMMUNE-RESPONSES; IN-VIVO; INTERLEUKIN-12; THERAPY; LYMPHOCYTES;
   ANTITUMOR; IMMUNOTHERAPY; ANGIOGENESIS; SUPPRESSION; INHIBITION
AB Forty-two consecutive patients with advanced epithelial ovarian cancer who underwent primary surgical treatment were evaluated. The control group comprised 21 patients who had undergone surgery associated with benign pathologies. Forty-one patients had stage III disease except one who had stage IV. Optimal debulking (< 1 cm) was performed in all the patients who subsequently received chemotherapy. Based on the results of the second-look laparotomy and follow-up, the patients were divided into three groups: the first group had negative second-look laparotomy or no evidence of disease during follow-up (n=21), the second group had positive second-look laparotomy or progressive disease (n=21), and the third was the control group (n=21). Interleukin-12 (IL-12) levels were measured in preoperative serum and intraoperative ascites samples for all the patients. The mean serum IL-12 levels (+/- SD) in serum (S) and ascites (A) were as follows: in the first group, S: 108.44 +/- 76.40 pg/mL and A: 330.93 +/- 125.25 pg/mL; in the second group, S: 51.80 +/- 40.95 pg/mL and A: 206.89 +/- 113.47 pg/mL; and in the control group, S: 36.55 +/- 33.16 pg/mL and A: 93.62 +/- 73.07 pg/mL (P=0.01). In the patients with advanced ovarian cancer, IL-12 levels in serum and ascites were higher compared to the levels of the controls. Also, there was an inverse relationship between initial serum and ascitic IL-12 levels and disease progression.
C1 Hacettepe Univ, Fac Med, Dept Obstet & Gynecol, Ankara, Turkey.
   Hacettepe Univ, Fac Med, Immunol Lab, Ankara, Turkey.
   SSK Ankara Matern Hosp, Dept Obstet & Gynecol, Ankara, Turkey.
RP Bozkurt, N (corresponding author), Tirebolu Sokak 27-18 Omrumce Apt, TR-06550 Ankara, Turkey.
EM nmbozkurt@yahoo.com
CR Angiolillo AL, 1996, ANN NY ACAD SCI, V795, P158, DOI 10.1111/j.1749-6632.1996.tb52664.x
   BANKS RE, 1995, BRIT J CANCER, V71, P655, DOI 10.1038/bjc.1995.130
   Benedet JL, 2000, INT J GYNECOL OBSTET, V70, P209
   BRUNDA MJ, 1993, J EXP MED, V178, P1223, DOI 10.1084/jem.178.4.1223
   Chiodoni C, 2001, EUR J IMMUNOL, V31, P3101, DOI 10.1002/1521-4141(2001010)31:10<3101::AID-IMMU3101>3.0.CO;2-8
   Colombo MP, 2002, CYTOKINE GROWTH F R, V13, P155, DOI 10.1016/S1359-6101(01)00032-6
   DECESARE SL, 1995, GYNECOL ONCOL, V57, P86, DOI 10.1006/gyno.1995.1103
   FUJIWARA H, 1997, LEUKEMIA S2, V11, pS570
   GATELY MK, 1992, CELL IMMUNOL, V143, P127, DOI 10.1016/0008-8749(92)90011-D
   Gately MK, 1998, ANNU REV IMMUNOL, V16, P495, DOI 10.1146/annurev.immunol.16.1.495
   Hurteau JA, 2001, GYNECOL ONCOL, V82, P7, DOI 10.1006/gyno.2001.6255
   Kawamura T, 1998, J IMMUNOL, V160, P16
   KOBAYASHI M, 1989, J EXP MED, V170, P827, DOI 10.1084/jem.170.3.827
   Koblish HK, 1998, J EXP MED, V188, P1603, DOI 10.1084/jem.188.9.1603
   Kovacs E, 2001, BIOMED PHARMACOTHER, V55, P111, DOI 10.1016/S0753-3322(00)00023-8
   Kurzawa H, 1998, CANCER RES, V58, P491
   Lissoni P, 1997, EUR J CANCER, V33, P1703, DOI 10.1016/S0959-8049(97)00180-9
   Lissoni P, 1998, J BIOL REG HOMEOS AG, V12, P38
   Lissoni P, 1997, INT J BIOL MARKER, V12, P125
   Marana HRC, 1996, BRAZ J MED BIOL RES, V29, P473
   Melero I, 2001, TRENDS IMMUNOL, V22, P113, DOI 10.1016/S1471-4906(00)01824-X
   NASTALA CL, 1994, J IMMUNOL, V153, P1697
   PODLASKI FJ, 1992, ARCH BIOCHEM BIOPHYS, V294, P230, DOI 10.1016/0003-9861(92)90162-P
   SOIFFER RJ, 1993, BLOOD, V82, P2790, DOI 10.1182/blood.V82.9.2790.bloodjournal8292790
   TRINCHIERI G, 1994, IMMUNOL TODAY, V15, P460, DOI 10.1016/0167-5699(94)90189-9
   VOEST EE, 1995, J NATL CANCER I, V87, P581, DOI 10.1093/jnci/87.8.581
   Zeimet AG, 1998, J CLIN ONCOL, V16, P1861, DOI 10.1200/JCO.1998.16.5.1861
NR 27
TC 5
Z9 5
U1 0
U2 0
PU BLACKWELL PUBLISHING
PI OXFORD
PA 9600 GARSINGTON RD, OXFORD OX4 2DQ, OXON, ENGLAND
SN 1048-891X
J9 INT J GYNECOL CANCER
JI Int. J. Gynecol. Cancer
PD JAN-FEB
PY 2006
VL 16
IS 1
BP 83
EP 86
DI 10.1111/j.1525-1438.2006.00464.x
PG 4
WC Oncology; Obstetrics & Gynecology
SC Oncology; Obstetrics & Gynecology
GA 005CL
UT WOS:000234800100014
PM 16445615
DA 2021-05-03
ER

PT J
AU Hareng, L
   Lasek, W
   Switaj, T
   Sienko, J
   Jakubowska, AB
   Nowaczyk, M
   Kasprzycka, M
   Kazimierczuk, Z
AF Hareng, L
   Lasek, W
   Switaj, T
   Sienko, J
   Jakubowska, AB
   Nowaczyk, M
   Kasprzycka, M
   Kazimierczuk, Z
TI TNF-alpha production-enhancing activity of
   2-(1-adamantylamino)-6-methylpyridine (AdAMP) in cultures of human
   normal and neoplastic cells
SO ANTICANCER RESEARCH
LA English
DT Article
DE TNF-alpha; adamantane; immunotherapy; ovarian cancer
ID TUMOR-NECROSIS-FACTOR; HUMAN OVARIAN-CANCER; LIPOTEICHOIC ACID;
   POTENTIAL ROLE; GENE-THERAPY; INTERLEUKIN-12; IMMUNOTHERAPY;
   CYTOTOXICITY; STIMULATION; COMBINATION
AB The purpose of this study was to determine the TNF-alpha-stimulatory effect of a novel immunomodulator 2-(1-adamantylamino)-6-methylpyridine (AdAMP) on normal and neoplastic human cells. In a panel of several human ovarian cancer cell lines, almost half of them spontaneously secreted significant amounts of TNF-alpha. When incubated with AdAMP, a 3-fold enhancement of TNF-alpha production by cells was observed. Furthermore, the phorbol myristic acetate ester (PMA)-induced release of TNF-alpha in cultures of U937 cells was increased in the presence of AdAMP. Primary monocytes isolated from peripheral blood did not respond to AdAMP. Although cytokine release was not triggered in human peripheral blood monocytes, AdAMP co-stimulated these cells to produce TNF-alpha and IL-8 during incubation with lipopolysaccharide (LPS). No effect of AdAMP was found on IL-1 beta and IL-6 production by monocytes. In cultures of peripheral blood T lymphocytes, AdAMP significantly decreased the adhesion of these cells to matrix proteins in an in vitro assay. The results suggest that AdAMP, as a stimulator of cytokine secretion, may have potential application in tumor therapy.
C1 Med Univ Warsaw, Ctr Biostruct, Dept Immunol, PL-02097 Warsaw, Poland.
   Univ Konstanz, D-7750 Constance, Germany.
   Med Univ Warsaw, Dept Obstet & Gynecol 2, PL-02097 Warsaw, Poland.
   Med Univ Warsaw, Clin Obstet & Gynecol, PL-02097 Warsaw, Poland.
   Med Univ Warsaw, Inst Transplantat, Dept Clin Immunol, PL-02097 Warsaw, Poland.
   Agr Univ Warsaw, Inst Chem, Warsaw, Poland.
RP Lasek, W (corresponding author), Med Univ Warsaw, Ctr Biostruct, Dept Immunol, Banacha 1A,F Bldg, PL-02097 Warsaw, Poland.
EM wlasek@ib.amwaw.edu.pl
RI Sienko, Jacek/O-8551-2019; Sienko, Jacek/Q-6838-2018
OI Sienko, Jacek/0000-0002-6277-5237
CR ALUIGI MG, 1995, INT J ONCOL, V7, P461
   Baguley BC, 2003, LANCET ONCOL, V4, P141, DOI 10.1016/S1470-2045(03)01018-0
   Beutler B, 2003, NAT REV IMMUNOL, V3, P169, DOI 10.1038/nri1004
   Canete JD, 2004, ARTHRITIS RHEUM, V50, P1636, DOI 10.1002/art.20181
   CARSWELL WA, 1975, P NATL ACAD SCI USA, V72, P3660
   Dalpke AH, 2002, IMMUNOBIOLOGY, V206, P392, DOI 10.1078/0171-2985-00189
   De Vries MR, 2003, ANTICANCER RES, V23, P1811
   Dockrell DH, 2001, J ANTIMICROB CHEMOTH, V48, P751, DOI 10.1093/jac/48.6.751
   Duverger V, 2004, BRIT J CANCER, V90, P2025, DOI 10.1038/sj.bjc.6601824
   Eigler A, 1997, IMMUNOL TODAY, V18, P487, DOI 10.1016/S0167-5699(97)01118-3
   Feldmann M, 2001, ANNU REV IMMUNOL, V19, P163, DOI 10.1146/annurev.immunol.19.1.163
   Gan XH, 1999, CELL IMMUNOL, V193, P125, DOI 10.1006/cimm.1999.1457
   Gupta S, 2002, J CLIN IMMUNOL, V22, P185, DOI 10.1023/A:1016089607548
   Joseph WR, 1999, CANCER RES, V59, P633
   Kazimierczuk Z, 2001, BIOORG MED CHEM LETT, V11, P1197, DOI 10.1016/S0960-894X(01)00174-3
   Koga Y, 2004, CANCER RES, V64, P1037, DOI 10.1158/0008-5472.CAN-03-1808
   KROSNICK JA, 1989, CANCER RES, V49, P3729
   Lasek W, 2002, CANCER CHEMOTH PHARM, V50, P213, DOI 10.1007/s00280-002-0496-5
   Lasek W, 2000, CANCER GENE THER, V7, P1581, DOI 10.1038/sj.cgt.7700263
   Lasek W, 1996, INT J CANCER, V66, P374
   Lejeune FJ, 1998, CURR OPIN IMMUNOL, V10, P573, DOI 10.1016/S0952-7915(98)80226-4
   Manish R, 2003, TROP MED INT HEALTH, V8, P125, DOI 10.1046/j.1365-3156.2003.00995.x
   Mantovani A, 2002, TRENDS IMMUNOL, V23, P549, DOI 10.1016/S1471-4906(02)02302-5
   Maurin JK, 2001, ANTI-CANCER DRUG DES, V16, P73
   Mease P J, 2003, Skin Therapy Lett, V8, P1
   Mocellin S, 2005, CYTOKINE GROWTH F R, V16, P35, DOI 10.1016/j.cytogfr.2004.11.001
   Nanni P, 1998, CANCER RES, V58, P1225
   NAYLOR MS, 1993, J CLIN INVEST, V91, P2194, DOI 10.1172/JCI116446
   NIO Y, 1990, CANCER CHEMOTH PHARM, V26, P1, DOI 10.1007/BF02940285
   Orzeszko Andrzej, 2003, Farmaco (Lausanne), V58, P371, DOI 10.1016/S0014-827X(03)00049-1
   Parmiani G, 2000, HUM GENE THER, V11, P1269, DOI 10.1089/10430340050032375
   Sedgwick JD, 2000, IMMUNOL TODAY, V21, P110, DOI 10.1016/S0167-5699(99)01573-X
   SHIBATA Y, 1995, CHEM PHARM BULL, V43, P177
   SIDKY YA, 1992, CANCER RES, V52, P3528
   Simonitsch I, 1998, BRIT J CANCER, V78, P862, DOI 10.1038/bjc.1998.594
   STANLEY MA, 1994, J ANXIETY DISORD, V8, P119, DOI 10.1016/0887-6185(94)90010-8
   SUGARMAN BJ, 1985, SCIENCE, V230, P943, DOI 10.1126/science.3933111
   Takeda K, 2003, ANNU REV IMMUNOL, V21, P335, DOI 10.1146/annurev.immunol.21.120601.141126
   TAKEYAMA H, 1991, CANCER RES, V51, P4476
   Thorpe Philip E., 2003, Cancer Research, V63, P1144
   Traub S, 2004, J BIOL CHEM, V279, P8694, DOI 10.1074/jbc.M310556200
   Van Assche G, 2000, EXPERT OPIN INV DRUG, V9, P103
   van Herpen CML, 2000, ANN ONCOL, V11, P1229, DOI 10.1023/A:1008335318764
   VIGANI A, 1991, GYNECOL ONCOL, V41, P52, DOI 10.1016/0090-8258(91)90254-3
   von Aulock S, 2003, IMMUNOBIOLOGY, V208, P413, DOI 10.1078/0171-2985-00285
   Yang J, 2002, INFECT IMMUN, V70, P3649, DOI 10.1128/IAI.70.7.3649-3655.2002
   Zhu N, 2004, BRIT J CANCER, V90, P1457, DOI 10.1038/sj.bjc.6601698
NR 47
TC 3
Z9 3
U1 0
U2 3
PU INT INST ANTICANCER RESEARCH
PI ATHENS
PA EDITORIAL OFFICE 1ST KM KAPANDRITIOU-KALAMOU RD KAPANDRITI, PO BOX 22,
   ATHENS 19014, GREECE
SN 0250-7005
EI 1791-7530
J9 ANTICANCER RES
JI Anticancer Res.
PD MAR-APR
PY 2006
VL 26
IS 2A
BP 1209
EP 1215
PG 7
WC Oncology
SC Oncology
GA 030ZV
UT WOS:000236674800053
PM 16619526
DA 2021-05-03
ER

PT J
AU Prell, RA
   Gearin, L
   Simmons, A
   VanRoey, M
   Jooss, K
AF Prell, Rodney A.
   Gearin, Lisa
   Simmons, Andrew
   VanRoey, Melinda
   Jooss, Karin
TI The anti-tumor efficacy of a GM-CSF-secreting tumor cell vaccine is not
   inhibited by docetaxel administration
SO CANCER IMMUNOLOGY IMMUNOTHERAPY
LA English
DT Article
DE GM-CSF; docetaxel; cancer vaccine; chemo-immunotherapy
ID LENTIVIRUS VECTOR; PROSTATE-CANCER; IN-VIVO; PACLITAXEL; SYSTEM; MICE;
   RADIORESPONSE; EXPRESSION; IMMUNITY; TAXANES
AB Docetaxel has demonstrated therapeutic efficacy against breast, prostate, and ovarian cancer and other solid tumors. The tumoricidal activity of docetaxel is mainly attributed to its ability to block microtubule depolymerization, thus inducing G(2)-M arrest and apoptosis. Mounting evidence indicates that docetaxel also possesses immunomodulatory activity such as augmenting macrophage and lymphokine activated killer activity and inducing pro-inflammatory cytokines, suggesting that docetaxel may be a good chemotherapeutic agent to combine with cancer immunotherapies, assuming that it does not inhibit the vaccine-induced immune response. The anti-tumor activity of the combination of docetaxel and a GM-CSF-secreting B16F10 tumor cell vaccine (B16.GM) was evaluated in the murine B16 melanoma model. Dose levels of docetaxel and the B16.GM vaccine known to be ineffective when used as single agents were selected. Three iv treatments of 6 mg/kg docetaxel per injection given on days 5, 9, and 13 after tumor challenge or a single vaccination with 2-3x10(6) B16.GM cells on day 3 were ineffective at inhibiting tumor growth when used as single agents [median survival time (MST)=24 days in both treatment groups and in control animals]. However, combination of docetaxel and B16.GM vaccine significantly delayed tumor growth, increasing MST to 45 days. A similar improvement in anti-tumor efficacy was observed using multiple treatment cycles of the B16.GM vaccine/docetaxel combination. Administration of docetaxel every 4 days between bi-weekly B16.GM vaccinations increased the median survival of tumor-bearing mice from 31 to 52 days compared to multiple B16.GM vaccinations alone. In summary, these data demonstrate that rather than inhibiting the anti-tumor effects of a GM-CSF-secreting tumor cell vaccine, docetaxel combined with a whole cell vaccine significantly inhibits tumor growth, increases survival time and does not impede T-cell activation in the murine B16F10 melanoma tumor model. GM-secreting tumor cell vaccines in combination with docetaxel may represent a new strategy for combining chemo and immunotherapy for cancer.
C1 Cell Genesys Inc, Dept Preclin Oncol & Immunol, San Francisco, CA 94080 USA.
RP Jooss, K (corresponding author), Cell Genesys Inc, Dept Preclin Oncol & Immunol, 500 Forbes Blvd, San Francisco, CA 94080 USA.
EM karin.jooss@cellgenesys.com
CR Abal M, 2003, CURR CANCER DRUG TAR, V3, P193, DOI 10.2174/1568009033481967
   Bruno R, 1998, J CLIN ONCOL, V16, P187, DOI 10.1200/JCO.1998.16.1.187
   Chan OTM, 2000, CANCER IMMUNOL IMMUN, V49, P181, DOI 10.1007/s002620000122
   Davies AM, 2003, EXPERT OPIN PHARMACO, V4, P553, DOI 10.1517/14656566.4.4.553
   DRANOFF G, 1993, P NATL ACAD SCI USA, V90, P3539, DOI 10.1073/pnas.90.8.3539
   Dull T, 1998, J VIROL, V72, P8463, DOI 10.1128/JVI.72.11.8463-8471.1998
   Dummer W, 2002, J CLIN INVEST, V110, P185, DOI 10.1172/JCI200215175
   Fernandes DM, 2000, EUR J IMMUNOL, V30, P2333, DOI 10.1002/1521-4141(2000)30:8<2333::AID-IMMU2333>3.0.CO;2-F
   GHERSI D, 2003, COCHRANE DATABASE SY
   Herbst RS, 2003, CANCER TREAT REV, V29, P407, DOI 10.1016/S0305-7372(03)00097-5
   Herrlinger U, 1997, CANCER GENE THER, V4, P345
   Hrouda D, 1999, SEMIN ONCOL, V26, P455
   Hu HM, 2002, CANCER RES, V62, P3914
   Jaffee EM, 1996, J IMMUNOTHER, V19, P176, DOI 10.1097/00002371-199605000-00002
   Jaffee EM, 2001, J CLIN ONCOL, V19, P145, DOI 10.1200/JCO.2001.19.1.145
   Katsumata N, 2003, BRIT J CANCER, V89, pS9, DOI 10.1038/sj.bjc.6601495
   Kusumoto M, 2001, CANCER IMMUNOL IMMUN, V50, P373, DOI 10.1007/s002620100213
   Lim M, 1999, CURR OPIN MOL THER, V1, P64
   Lin HL, 2000, CANCER-AM CANCER SOC, V89, P983, DOI 10.1002/1097-0142(20000901)89:5<983::AID-CNCR7>3.0.CO;2-G
   Ma J, 2003, EUR J IMMUNOL, V33, P2123, DOI 10.1002/eji.200324034
   Mach N, 2000, CURR OPIN IMMUNOL, V12, P571, DOI 10.1016/S0952-7915(00)00144-8
   Machiels JPH, 2001, CANCER RES, V61, P3689
   Mason K, 2001, INT J ONCOL, V18, P599
   Mason KA, 1997, CLIN CANCER RES, V3, P2431
   Milas Luka, 2002, Clin Lung Cancer, V3 Suppl 2, pS29, DOI 10.3816/CLC.2002.s.011
   MIYAZAKI J, 1989, GENE, V79, P269
   Nabell L, 2003, SEMIN ONCOL, V30, P89, DOI 10.1053/j.seminoncol.2003.11.017
   Obasaju C, 2001, HEMATOL ONCOL CLIN N, V15, P525, DOI 10.1016/S0889-8588(05)70230-6
   Piechocki MP, 2002, CLIN CANCER RES, V8, P870
   RINGEL I, 1991, J NATL CANCER I, V83, P288, DOI 10.1093/jnci/83.4.288
   Sweeney CJ, 2001, CANCER RES, V61, P3369
   Terando A, 2003, CANCER IMMUNOL IMMUN, V52, P680, DOI 10.1007/s00262-003-0426-3
   Tong AW, 2000, AM J CLIN ONCOL-CANC, V23, P463, DOI 10.1097/00000421-200010000-00007
   Trump Donald, 2003, Curr Urol Rep, V4, P229, DOI 10.1007/s11934-003-0074-3
   Tsavaris N, 2002, BRIT J CANCER, V87, P21, DOI 10.1038/sj.bjc.6600347
   van Tellingen O, 1999, CLIN CANCER RES, V5, P2918
   Zennou V, 2000, CELL, V101, P173, DOI 10.1016/S0092-8674(00)80828-4
   Zufferey R, 1998, J VIROL, V72, P9873, DOI 10.1128/JVI.72.12.9873-9880.1998
   Zufferey R, 1999, J VIROL, V73, P2886, DOI 10.1128/JVI.73.4.2886-2892.1999
NR 39
TC 21
Z9 21
U1 0
U2 1
PU SPRINGER
PI NEW YORK
PA 233 SPRING ST, NEW YORK, NY 10013 USA
SN 0340-7004
EI 1432-0851
J9 CANCER IMMUNOL IMMUN
JI Cancer Immunol. Immunother.
PD OCT
PY 2006
VL 55
IS 10
BP 1285
EP 1293
DI 10.1007/s00262-005-0116-4
PG 9
WC Oncology; Immunology
SC Oncology; Immunology
GA 059BG
UT WOS:000238707700012
PM 16408214
DA 2021-05-03
ER

PT J
AU Chan, JK
   Hamilton, CA
   Cheung, MK
   Karimi, M
   Baker, J
   Gall, JM
   Schulz, S
   Thorne, SH
   Teng, NN
   Contag, CH
   Lum, LG
   Negrin, RS
AF Chan, JK
   Hamilton, CA
   Cheung, MK
   Karimi, M
   Baker, J
   Gall, JM
   Schulz, S
   Thorne, SH
   Teng, NN
   Contag, CH
   Lum, LG
   Negrin, RS
TI Enhanced killing of primary ovarian cancer by retargeting autologous
   cytokine-induced killer cells with bispecific antibodies: A preclinical
   study
SO CLINICAL CANCER RESEARCH
LA English
DT Article
ID GYNECOLOGIC-ONCOLOGY-GROUP; VERSUS-HOST-DISEASE; REGULATORY T-CELLS;
   RECOMBINANT INTERLEUKIN-2; POOR-PROGNOSIS; CARCINOMA; NKG2D;
   IMMUNOTHERAPY; OVEREXPRESSION; RECEPTOR
AB Cytokine-induced killer (CIK) cells are ex vivo activated and expanded CD8(+) natural killer T cells that have been shown to have antitumor activity. This is the first study exploring cell killing of primary ovarian carcinoma cells with and without bispecific antibodies. Primary cancer cells and autologous CIK cells were collected from women with epithelial ovarian cancer. Bispecific antibodies against cancer antigen-125 (BSAbxCA125) and Her2 (BSAbxHer2) were developed using chemical heteroconjugation. On fluorescence-activated cell sorting analysis, the expansion of CIK cells resulted in a significant increase of CD3(+)CD8(+) and CD3(+)CD56(+) T cells. With enhancement by bispecific antibodies, the mean percent lysis in a Cr-51 release assay of fresh ovarian cancer cells exposed to autologous CIK cells increased from 21.7 +/- 0.3%to 89.4 +/- 2.1% at an ET ratio of 100:1 (P < 0.001). Anti-NKG2D antibodies attenuated the CIK activity by 56.8% on primary cells (P < 0.001). In a xenograft severe combined immunodeficient mouse model, real-time tumor regression and progression was visualized using a noninvasive in vivo bioluminescence imaging system. Four hours after CIK cell injection, we were able to visualize CD8(+)NKG2D(+) CIK cells infiltrating Her2-expressing cancer cells on fluorescence microscopy. Mice that underwent adoptive transfer of CIK cells redirected with BSAbxCA125 and BSAbxHer2 had significant reduction in tumor burden (P < 0.001 and P < 0.001) and improvement in survival (P = 0.05 and P = 0.006) versus those treated with ClK cells alone. Bispecific antibodies significantly enhanced the cytotoxicity of CIK cells in primary ovarian cancer cells and in our in vivo mouse model. The mechanism of cytolysis seems to be mediated in part by the NKG2D receptor.
C1 Stanford Univ, Stanford Canc Ctr, Dept Obstet & Gynecol, Div Gynecol Oncol, Stanford, CA 94305 USA.
   Stanford Univ, Dept Med, Div Bone Marrow Transplant, Stanford, CA 94305 USA.
   Roger Williams Med Ctr, Canc Immunotherapy Program, Providence, RI USA.
   Roger Williams Med Ctr, Blood Program, Providence, RI USA.
   Roger Williams Med Ctr, Bone Marrow Transplant Program, Providence, RI USA.
   Stanford Univ, Sch Med, Dept Pediat, Palo Alto, CA 94304 USA.
RP Negrin, RS (corresponding author), Ctr Clin Sci Res Bldg,Room 2205,269 W Campus Dr, Stanford, CA 94305 USA.
EM negrs@Stanford.edu
RI Karimi, Mobin/AAG-8286-2020
OI Karimi, Mobin/0000-0002-3240-4814; Contag,
   Christopher/0000-0002-1011-8278
FU PHS HHSUnited States Department of Health & Human ServicesUnited States
   Public Health Service [R01 92344] Funding Source: Medline
CR ALVAREZ RD, 1987, GYNECOL ONCOL, V26, P284, DOI 10.1016/0090-8258(87)90019-9
   Bauer S, 1999, SCIENCE, V285, P727, DOI 10.1126/science.285.5428.727
   Beilhack A, 2005, BLOOD, V106, P1113, DOI 10.1182/blood-2005-02-0509
   Bookman MA, 2003, J CLIN ONCOL, V21, P283, DOI 10.1200/JCO.2003.10.104
   BRINTON LA, 2005, PRINCIPLES PRACTICE, P9
   Camilleri-Broet S, 2004, ANN ONCOL, V15, P104, DOI 10.1093/annonc/mdh021
   CARTER P, 1992, P NATL ACAD SCI USA, V89, P4285, DOI 10.1073/pnas.89.10.4285
   Curiel TJ, 2004, NAT MED, V10, P942, DOI 10.1038/nm1093
   Di Saia PJ., 2002, CLIN GYNECOLOGIC ONC, P289
   Edinger M, 2003, NAT MED, V9, P1144, DOI 10.1038/nm915
   EPSTEIN RJ, 1995, ONCOGENE, V11, P315
   FORNIER M, 1999, P AN M AM SOC CLIN, V18, P126
   FUCHTNER C, 1993, GYNECOL ONCOL, V48, P203, DOI 10.1006/gyno.1993.1034
   Groh V, 1999, P NATL ACAD SCI USA, V96, P6879, DOI 10.1073/pnas.96.12.6879
   Groh V, 2002, NATURE, V419, P734, DOI 10.1038/nature01112
   Hayakawa Y, 2002, J IMMUNOL, V169, P5377, DOI 10.4049/jimmunol.169.10.5377
   Hoyle C, 1998, BLOOD, V92, P3318, DOI 10.1182/blood.V92.9.3318.421k39_3318_3327
   Jin YS, 2004, GYNECOL ONCOL, V92, P183, DOI 10.1016/j.ygyno.2003.09.007
   Kutteh WH, 1996, J SOC GYNECOL INVEST, V3, P216, DOI 10.1016/1071-5576(96)00013-5
   LAFRENIERE R, 1985, CANCER RES, V45, P3735
   Leemhuis T, 2005, BIOL BLOOD MARROW TR, V11, P181, DOI 10.1016/j.bbmt.2004.11.019
   Li PW, 2001, NAT IMMUNOL, V2, P443
   Lum Lawrence G, 2003, Clin Breast Cancer, V4, P212, DOI 10.3816/CBC.2003.n.028
   Lum LG, 2001, ACTA HAEMATOL-BASEL, V105, P130, DOI 10.1159/000046554
   MEHTA BA, 1995, BLOOD, V86, P3493, DOI 10.1182/blood.V86.9.3493.bloodjournal8693493
   Menendez JA, 2004, P NATL ACAD SCI USA, V101, P10715, DOI 10.1073/pnas.0403390101
   Montero C, 2003, J HISTOCHEM CYTOCHEM, V51, P1
   OMURA GA, 1991, J CLIN ONCOL, V9, P1138, DOI 10.1200/JCO.1991.9.7.1138
   Ozols RF, 2002, J CLIN ONCOL, V20, P1161, DOI 10.1200/JCO.2002.20.5.1161
   PATANKAR MS, 2005, GYNECOL ONCOL, V96, P922
   RODRIGUES ML, 1992, INT J CANCER, P45
   ROSENBERG SA, 1985, NEW ENGL J MED, V313, P1485, DOI 10.1056/NEJM198512053132327
   ROSENBERG SA, 1988, NEW ENGL J MED, V319, P1676, DOI 10.1056/NEJM198812223192527
   SANTIN AD, 1995, GYNECOL ONCOL, V58, P230, DOI 10.1006/gyno.1995.1216
   Scheffold C, 2002, CANCER RES, V62, P5785
   Schmidt-Wolf IGH, 1999, BRIT J CANCER, V81, P1009, DOI 10.1038/sj.bjc.6690800
   Sen M, 2001, J HEMATOTH STEM CELL, V10, P247, DOI 10.1089/15258160151134944
   SHALABY MR, 1992, J EXP MED, V175, P217, DOI 10.1084/jem.175.1.217
   Takayama T, 2000, LANCET, V356, P802, DOI 10.1016/S0140-6736(00)02654-4
   Verneris MR, 2004, BLOOD, V103, P3065, DOI 10.1182/blood-2003-06-2125
   Werner M, 2000, AM J SURG PATHOL, V24, P1016, DOI 10.1097/00000478-200007000-00014
   Zhang L, 2003, NEW ENGL J MED, V348, P203, DOI 10.1056/NEJMoa020177
NR 42
TC 97
Z9 113
U1 0
U2 14
PU AMER ASSOC CANCER RESEARCH
PI PHILADELPHIA
PA 615 CHESTNUT ST, 17TH FLOOR, PHILADELPHIA, PA 19106-4404 USA
SN 1078-0432
EI 1557-3265
J9 CLIN CANCER RES
JI Clin. Cancer Res.
PD MAR 15
PY 2006
VL 12
IS 6
BP 1859
EP 1867
DI 10.1158/1078-0432.CCR-05-2019
PG 9
WC Oncology
SC Oncology
GA 028AX
UT WOS:000236458800028
PM 16551871
OA Bronze
DA 2021-05-03
ER

PT J
AU Lu, YJ
   Xu, LC
   Parker, N
   Westrick, E
   Reddy, JA
   Vetzel, M
   Low, PS
   Leamon, CP
AF Lu, Yingjuan
   Xu, Le-Cun
   Parker, Nikki
   Westrick, Elaine
   Reddy, Joseph A.
   Vetzel, Marilynn
   Low, Philip S.
   Leamon, Christopher P.
TI Preclinical pharmacokinetics, tissue distribution, and antitumor
   activity of a folate-hapten conjugate-targeted immunotherapy in
   hapten-immunized mice
SO MOLECULAR CANCER THERAPEUTICS
LA English
DT Article
ID BREAST-CANCER PATIENTS; OVARIAN-CANCER; ANTIBODY; CELLS; TUMORS;
   VACCINATION; QS-21
AB Folic acid (pteroylglutamic acid) represents a useful ligand for targeted cancer therapies because it binds to a common epithelial tumor antigen known as the folate receptor. We previously devised an immunotherapy strategy that uses a bispecific ligand, a folate-hapten (FITC) conjugate, to redirect endogenously induced anti-FITC antibodies to folate receptor-positive tumor cells following parenteral administration. Here, we present results from preclinical pharmacokinetic and tissue biodistribution studies using a radioactive folate-FITC conjugate and results from dose optimization studies done in tumor-bearing animals. Folate-FITC was found to be rapidly eliminated in non-immunized mice; however, in immunized hosts, folate-FITC was shown to form immune complexes with FITC-specific antibodies, the consequence of which was a similar to 173-fold increase in drug exposure (i.e., area under the curve). Using a newly developed ELISA assay, the extent of circulating anti-FITC antibodies occupied by parenterally given folate-FITC was determined to be proportional to the given dose. Furthermore, high doses of folate-FITC were found to promote the cosaturation of tumor cell surface folate receptors and circulating FITC-specific antibodies, blocking the immune recognition of tumor cells and thereby reducing antitumor activity. Nonetheless, by extending the duration of treatment and administering subsaturating doses of folate-FITC, enhanced antitumor response was observed in mice bearing established folate receptor-positive M109 tumors. Overall, results from the present study may help to guide clinicians through on-going clinical investigations of folate-targeted immunotherapy.
C1 Endocyte Inc, W Lafayette, IN 47906 USA.
   Purdue Univ, Dept Chem, W Lafayette, IN 47907 USA.
RP Leamon, CP (corresponding author), Endocyte Inc, Suite A1-100,3000 Kent Ave, W Lafayette, IN 47906 USA.
EM chrisleamon@endocyte.com
OI Low, Philip/0000-0001-9042-5528
CR Blattman JN, 2004, SCIENCE, V305, P200, DOI 10.1126/science.1100369
   FOOTE J, 1995, P NATL ACAD SCI USA, V92, P1254, DOI 10.1073/pnas.92.5.1254
   Gilewski T, 2000, CLIN CANCER RES, V6, P1693
   Holmberg Leona A, 2003, Clin Breast Cancer, V3 Suppl 4, pS144
   HWU P, 1995, CANCER RES, V55, P3369
   Hwu P, 2002, J IMMUNOTHER, V25, P189, DOI 10.1097/00002371-200205000-00001
   KAMEN BA, 1975, P NATL ACAD SCI USA, V72, P4261, DOI 10.1073/pnas.72.11.4261
   Kennedy MD, 2003, J BIOMED OPT, V8, P636, DOI 10.1117/1.1609453
   Kennedy MD, 2003, PHARM RES-DORDR, V20, P714, DOI 10.1023/A:1023421232689
   Kim DK, 1999, ANTICANCER RES, V19, P2907
   Kim SK, 2000, VACCINE, V19, P530, DOI 10.1016/S0264-410X(00)00195-X
   Lamm DL, 2000, EUR UROL, V37, P41, DOI 10.1159/000052391
   Lu YJ, 2005, INT J CANCER, V116, P710, DOI 10.1002/ijc.21126
   Lu YJ, 2004, ADV DRUG DELIVER REV, V56, P1161, DOI 10.1016/j.addr.2004.01.009
   Lu YJ, 2002, CANCER IMMUNOL IMMUN, V51, P153, DOI 10.1007/s00262-002-0266-6
   Paulos CM, 2004, ADV DRUG DELIVER REV, V56, P1205, DOI 10.1016/j.addr.2004.01.012
   Ragupathi G, 2003, CLIN CANCER RES, V9, P5214
   Ragupathi G, 2002, P NATL ACAD SCI USA, V99, P13699, DOI 10.1073/pnas.202427599
   Reddy JA, 2004, J NUCL MED, V45, P857
   Wang G, 1998, NAT MED, V4, P168, DOI 10.1038/nm0298-168
   Wang P, 1996, ELECTROPHORESIS, V17, P1273, DOI 10.1002/elps.1150170717
NR 21
TC 31
Z9 31
U1 0
U2 10
PU AMER ASSOC CANCER RESEARCH
PI PHILADELPHIA
PA 615 CHESTNUT ST, 17TH FLOOR, PHILADELPHIA, PA 19106-4404 USA
SN 1535-7163
EI 1538-8514
J9 MOL CANCER THER
JI Mol. Cancer Ther.
PD DEC
PY 2006
VL 5
IS 12
BP 3258
EP 3267
DI 10.1158/1535-7163.MCT-06-0439
PG 10
WC Oncology
SC Oncology
GA 122UO
UT WOS:000243252800034
PM 17172429
OA Bronze
DA 2021-05-03
ER

PT J
AU Baxevanis, CN
   Sotiriadou, NN
   Gritzapis, AD
   Sotiropoulou, PA
   Perez, SA
   Cacoullos, NT
   Papamichail, M
AF Baxevanis, CN
   Sotiriadou, NN
   Gritzapis, AD
   Sotiropoulou, PA
   Perez, SA
   Cacoullos, NT
   Papamichail, M
TI Immunogenic HER-2/neu peptides as tumor vaccines
SO CANCER IMMUNOLOGY IMMUNOTHERAPY
LA English
DT Article; Proceedings Paper
CT Conference on Progress in Vaccination Against Cancer
CY SEP 22-25, 2004
CL Frendenstadt Lauterbad, GERMANY
DE vaccines; CTL epitopes; TH epitopes; HER-2/neu; tolerance
ID CYTOTOXIC T-LYMPHOCYTES; TELOMERASE REVERSE-TRANSCRIPTASE; CLASS-I
   MOLECULES; SECONDARY ANCHOR RESIDUES; ENDOTHELIAL GROWTH-FACTOR; PULSED
   DENDRITIC CELLS; CANCER-PATIENTS; BREAST-CANCER; CTL EPITOPES;
   TRANSGENIC MICE
AB During the last decade, a large number of tumor-associated antigens (TAA) have been identified, which can be recognized by T cells. This has led to renewed interest in the use of active immunization as a modality for the treatment of cancer. HER-2/neu is a 185-KDa receptor-like glycoprotein that is overexpressed by a variety of tumors including breast, ovarian, lung, prostate and colorectal carcinomata. Several immunogenic HER-2/neu peptides recognized by cytotoxic T lymphocytes (CTL) or helper T lymphocytes (TH) have been identified thus far. Patients with HER-2/neu over-expressing cancers exhibit increased frequencies of peripheral blood T cells recognizing immunogenic HER-2/neu peptides. Various protocols for generating T cell-mediated immune responses specific for HER-2/neu peptides have been examined in pre-clinical models or in clinical trials. Vaccination studies in animals utilizing HER-2/neu peptides have been successful in eliminating tumor growth. In humans, however, although immunological responses have been detected against the peptides used for vaccination, no clinical responses have been described. Because HER-2/neu is a self-antigen, functional immune responses against it may be limited through tolerance mechanisms. Therefore, it would be interesting to determine whether abrogation of tolerance to HER-2/neu using appropriate adjuvants and/or peptide analogs may lead to the development of immune responses to HER-2/neu epitopes that can be of relevance to cancer immunotherapy. Vaccine preparations containing mixtures of HER-2/neu peptides and peptide from other tumor-related antigens might also enhance efficacy of therapeutic vaccination.
C1 St Savas Hosp, Canc Immunol & Immunotherapy Ctr, Athens 11522, Greece.
RP Baxevanis, CN (corresponding author), St Savas Hosp, Canc Immunol & Immunotherapy Ctr, 171 Alexandras Ave, Athens 11522, Greece.
EM baxevanis@ciic.gr
RI GRITZAPIS, ANGELOS/AAG-9225-2019
CR Ahmad-Nejad P, 2002, EUR J IMMUNOL, V32, P1958, DOI 10.1002/1521-4141(200207)32:7<1958::AID-IMMU1958>3.0.CO;2-U
   Amarnath SMP, 2004, INT J ONCOL, V25, P211
   Andersen MH, 2001, CANCER RES, V61, P869
   Anderson RW, 2000, CANCER IMMUNOL IMMUN, V49, P459, DOI 10.1007/s002620000143
   Baxevanis CN, 2000, J IMMUNOL, V164, P3902, DOI 10.4049/jimmunol.164.7.3902
   Baxevanis CN, 2004, CANCER IMMUNOL IMMUN, V53, P166, DOI 10.1007/s00262-003-0475-7
   Baxevanis CN, 2002, INT J CANCER, V98, P864, DOI 10.1002/ijc.10251
   BJORKMAN PJ, 1987, NATURE, V329, P506, DOI 10.1038/329506a0
   BJORKMAN PJ, 1987, NATURE, V329, P512, DOI 10.1038/329512a0
   BLACKBURN EH, 1992, ANNU REV BIOCHEM, V61, P113, DOI 10.1146/annurev.bi.61.070192.000553
   Bownds S, 2001, J IMMUNOTHER, V24, P1, DOI 10.1097/00002371-200101000-00001
   Brossart P, 1998, CANCER RES, V58, P732
   Castilleja A, 2002, J IMMUNOL, V169, P3545, DOI 10.4049/jimmunol.169.7.3545
   CELIS E, 1994, P NATL ACAD SCI USA, V91, P2105, DOI 10.1073/pnas.91.6.2105
   CHEN PW, 1993, J IMMUNOL, V151, P244
   DAMARO J, 1995, HUM IMMUNOL, V43, P13, DOI 10.1016/0198-8859(94)00153-H
   Disis ML, 2002, J CLIN ONCOL, V20, P2624, DOI 10.1200/JCO.2002.06.171
   Disis ML, 2002, BLOOD, V99, P2845, DOI 10.1182/blood.V99.8.2845
   Eceles SA, 2001, J MAMMARY GLAND BIOL, V6, P393, DOI 10.1023/A:1014730829872
   ENGELHARD VH, 1994, CURR OPIN IMMUNOL, V6, P13, DOI 10.1016/0952-7915(94)90028-0
   Ercolini AM, 2003, J IMMUNOL, V170, P4273, DOI 10.4049/jimmunol.170.8.4273
   FALK K, 1991, NATURE, V351, P290, DOI 10.1038/351290a0
   Farina C, 2004, INT IMMUNOL, V16, P799, DOI 10.1093/intimm/dxh083
   Fisk B, 1997, ANTICANCER RES, V17, P45
   FISK B, 1994, CELL IMMUNOL, V157, P415, DOI 10.1006/cimm.1994.1238
   FISK B, 1995, J EXP MED, V181, P2109, DOI 10.1084/jem.181.6.2109
   FONG L, J IMMUNOL, V170, P4273
   Goodison S, 2005, CANCER GENET CYTOGEN, V156, P37, DOI 10.1016/j.cancergencyto.2004.04.005
   Gritzapis AD, 2004, CANCER IMMUNOL IMMUN, V53, P1027, DOI 10.1007/s00262-004-0541-9
   GUY CT, 1992, P NATL ACAD SCI USA, V89, P10578, DOI 10.1073/pnas.89.22.10578
   Hausmann S, 1999, J IMMUNOL, V162, P338
   Hemmi H, 2000, NATURE, V408, P740, DOI 10.1038/35047123
   Hernandez J, 2004, EUR J IMMUNOL, V34, P2331, DOI 10.1002/eji.200425134
   Hirohashi Y, 2002, CLIN CANCER RES, V8, P1731
   Hori S, 2003, ADV IMMUNOL, V81, P331, DOI 10.1016/S0065-2776(03)81008-8
   Ikeda H, 2004, CANCER SCI, V95, P697, DOI 10.1111/j.1349-7006.2004.tb03248.x
   Ito T, 2000, HEPATOLOGY, V31, P1080, DOI 10.1053/he.2000.6496
   Kageshita T, 1999, AM J PATHOL, V154, P745, DOI 10.1016/S0002-9440(10)65321-7
   KAWAI K, 1995, NATURE, V374, P68, DOI 10.1038/374068a0
   KAWAKAMI Y, 1994, J EXP MED, V180, P347, DOI 10.1084/jem.180.1.347
   Kawashima I, 1998, HUM IMMUNOL, V59, P1, DOI 10.1016/S0198-8859(97)00255-3
   Kawashima I, 1999, CANCER RES, V59, P431
   Keogh E, 2001, J IMMUNOL, V167, P787, DOI 10.4049/jimmunol.167.2.787
   Kessler JH, 2001, J EXP MED, V193, P73, DOI 10.1084/jem.193.1.73
   Kiessling R, 2002, ADV CANCER RES, V85, P101, DOI 10.1016/S0065-230X(02)85004-7
   Kim NW, 1997, EUR J CANCER, V33, P781, DOI 10.1016/S0959-8049(97)00057-9
   Knutson KL, 2001, J CLIN INVEST, V107, P477, DOI 10.1172/JCI11752
   Knutson KL, 2002, CLIN CANCER RES, V8, P1014
   KOBAYASHI H, 2000, CANCER RES, V60, P52258
   KONDO A, 1995, J IMMUNOL, V155, P4307
   Kono K, 1998, INT J CANCER, V78, P202, DOI 10.1002/(SICI)1097-0215(19981005)78:2<202::AID-IJC14>3.0.CO;2-C
   Kuhns JJ, 1999, J BIOL CHEM, V274, P36422, DOI 10.1074/jbc.274.51.36422
   Li YW, 2003, CURR MOL MED, V3, P773, DOI 10.2174/1566524033479438
   Liu JY, 2003, BLOOD, V102, P1815, DOI 10.1182/blood-2002-12-3772
   Lustgarten J, 1997, HUM IMMUNOL, V52, P109, DOI 10.1016/S0198-8859(96)00292-3
   Lustgarten J, 2004, EUR J IMMUNOL, V34, P752, DOI 10.1002/eji.200324427
   Morel S, 2000, IMMUNITY, V12, P107, DOI 10.1016/S1074-7613(00)80163-6
   Morgan DJ, 1998, J IMMUNOL, V160, P643
   Moriai R, 2001, ANTICANCER RES, V21, P595
   MULLER WJ, 1988, CELL, V54, P105, DOI 10.1016/0092-8674(88)90184-5
   Mullins DW, 2001, J IMMUNOL, V167, P4853, DOI 10.4049/jimmunol.167.9.4853
   Murray JL, 2000, SEMIN ONCOL, V27, P71, DOI 10.1053/sonc.2000.19895
   Nakamura TM, 1997, SCIENCE, V277, P955, DOI 10.1126/science.277.5328.955
   Niethammer AG, 2002, NAT MED, V8, P1369, DOI 10.1038/nm794
   Overwijk WW, 1998, J EXP MED, V188, P277, DOI 10.1084/jem.188.2.277
   PAIK S, 1990, J CLIN ONCOL, V8, P103, DOI 10.1200/JCO.1990.8.1.103
   PARKER KC, 1994, J IMMUNOL, V152, P163
   Parkhurst MR, 2004, CLIN CANCER RES, V10, P4688, DOI 10.1158/1078-0432.CCR-04-0325
   Peiper M, 1997, EUR J IMMUNOL, V27, P1115, DOI 10.1002/eji.1830270511
   Perez SA, 2002, CANCER IMMUNOL IMMUN, V50, P615, DOI 10.1007/s002620100225
   Plum Stacy M, 2004, Curr Opin Investig Drugs, V5, P1243
   Rammensee HG, 1999, IMMUNOGENETICS, V50, P213, DOI 10.1007/s002510050595
   Reisfeld RA, 2004, IMMUNOL REV, V199, P181, DOI 10.1111/j.0105-2896.2004.00137.x
   Reker S, 2004, CANCER BIOL THER, V3, P173, DOI 10.4161/cbt.3.2.611
   Ridge JP, 1998, NATURE, V393, P474, DOI 10.1038/30989
   Rivoltini L, 1999, CANCER RES, V59, P301
   RUPPERT J, 1993, CELL, V74, P929, DOI 10.1016/0092-8674(93)90472-3
   Salazar E, 2000, INT J CANCER, V85, P829, DOI 10.1002/(SICI)1097-0215(20000315)85:6<829::AID-IJC16>3.0.CO;2-K
   SANCHEZGARCIA I, 1995, P NATL ACAD SCI USA, V92, P5287, DOI 10.1073/pnas.92.12.5287
   Scardino A, 2002, J IMMUNOL, V168, P5900, DOI 10.4049/jimmunol.168.11.5900
   Scardino A, 2001, EUR J IMMUNOL, V31, P3261, DOI 10.1002/1521-4141(200111)31:11<3261::AID-IMMU3261>3.0.CO;2-4
   Schoenberger SP, 1998, NATURE, V393, P480, DOI 10.1038/31002
   Sercarz EE, 2000, J AUTOIMMUN, V14, P275, DOI 10.1006/jaut.2000.0380
   SERCARZ EE, 1993, ANNU REV IMMUNOL, V11, P729, DOI 10.1146/annurev.immunol.11.1.729
   Serody JS, 2000, J IMMUNOL, V164, P4961, DOI 10.4049/jimmunol.164.9.4961
   Shiku H, 2000, CANCER CHEMOTH PHARM, V46, pS77, DOI 10.1007/s002800000179
   Sidney J, 1996, J IMMUNOL, V157, P3480
   Slansky JE, 2000, IMMUNITY, V13, P529, DOI 10.1016/S1074-7613(00)00052-2
   Smith SD, 2001, JAMA-J AM MED ASSOC, V285, P324, DOI 10.1001/jama.285.3.324
   Sotiriadou R, 2001, BRIT J CANCER, V85, P1527, DOI 10.1054/bjoc.2001.2089
   Sotiropoulou PA, 2003, CANCER IMMUNOL IMMUN, V52, P771, DOI 10.1007/s00262-003-0420-9
   Sotiropoulou PA, 2003, BRIT J CANCER, V89, P1055, DOI 10.1038/sj.bjc.6601244
   Tajima K, 2004, INT J CANCER, V110, P403, DOI 10.1002/ijc.20139
   Tanaka K, 2000, CLIN CANCER RES, V6, P127
   Thomas DG, 2005, CANCER-AM CANCER SOC, V103, P830, DOI 10.1002/cncr.20847
   Titu LV, 2004, ONCOL REP, V12, P871
   Tsai V, 1997, J IMMUNOL, V158, P1796
   Tuttle TM, 1998, CLIN CANCER RES, V4, P2015
   Valmori D, 2000, J IMMUNOL, V164, P1125, DOI 10.4049/jimmunol.164.2.1125
   Vertuani S, 2004, J IMMUNOL, V172, P3501, DOI 10.4049/jimmunol.172.6.3501
   Wang RF, 1999, J MOL MED, V77, P640, DOI 10.1007/s001099900042
   Watson MB, 2004, INT J ONCOL, V25, P277
   Wei YQ, 2001, P NATL ACAD SCI USA, V98, P11545, DOI 10.1073/pnas.191112198
   Williams NS, 2003, CLIN CANCER RES, V9, P931
   Worley BS, 2001, CANCER RES, V61, P6868
   Yang RC, 1999, J IMMUNOL, V163, P1037
   Yi HK, 1997, ONCOGENE, V14, P1259, DOI 10.1038/sj.onc.1201099
   YOSHIMURA A, 1993, J IMMUNOL, V150, P4900
   Zaks TZ, 1998, CANCER RES, V58, P4902
NR 109
TC 60
Z9 62
U1 0
U2 6
PU SPRINGER
PI NEW YORK
PA 233 SPRING ST, NEW YORK, NY 10013 USA
SN 0340-7004
EI 1432-0851
J9 CANCER IMMUNOL IMMUN
JI Cancer Immunol. Immunother.
PD JAN
PY 2006
VL 55
IS 1
BP 85
EP 95
DI 10.1007/s00262-005-0692-3
PG 11
WC Oncology; Immunology
SC Oncology; Immunology
GA 993FJ
UT WOS:000233939700011
PM 15948002
DA 2021-05-03
ER

PT J
AU Sterman, DH
   Gillespie, CT
   Carroll, RG
   Coughlin, CM
   Lord, EM
   Sun, J
   Haas, A
   Recio, A
   Kaiser, LR
   Coukos, G
   June, CH
   Albelda, SM
   Vonderheide, RH
AF Sterman, Daniel H.
   Gillespie, Colin T.
   Carroll, Richard G.
   Coughlin, Christina M.
   Lord, Elaina M.
   Sun, Jing
   Haas, Andrew
   Recio, Adri
   Kaiser, Larry R.
   Coukos, George
   June, Carl H.
   Albelda, Steven M.
   Vonderheide, Robert H.
TI Interferon beta adenoviral gene therapy in a patient with ovarian cancer
SO NATURE CLINICAL PRACTICE ONCOLOGY
LA English
DT Article
DE gene therapy; immunotherapy; interferon beta; ovarian cancer; T cell
ID T-CELLS; INTRAPERITONEAL; CARCINOMA; TUMOR; IMMUNOTHERAPY; SURVIVAL;
   IMMUNITY; ALPHA
AB Background A 47-year-old woman with a history of ovarian cancer and a 6-year disease-free remission presented with dyspnea and increased abdominal girth. The patient was found to have ascites and a large left pleural effusion, both of which contained malignant cells consistent with recurrent ovarian cancer. Her disease progressed despite treatment with chemotherapeutic and hormonal agents. She was then enrolled in a phase I clinical trial of adenoviral-mediated interferon beta gene therapy.
   Investigations Abdominal and chest CT scans, 2-[F-18] fluoro-2-deoxyglucose PET scan, viral cultures, interferon cytokine analysis, immunophenotyping, and tumor cytotoxicity analyses.
   Diagnosis Stage IV ovarian cancer with malignant ascites and pleural effusion.
   Management Tunneled pleural catheter and intrapleural adenoviral-mediated interferon beta gene therapy.
C1 Univ Penn, Abramson Family Canc Res Inst, Thorac Oncol Res Lab, Philadelphia, PA 19104 USA.
RP Vonderheide, RH (corresponding author), Univ Penn, Abramson Family Canc Res Inst, Thorac Oncol Res Lab, 551 BRB 2-3,421 Curie Blvd, Philadelphia, PA 19104 USA.
EM rhv@mail.med.upenn.edu
RI Kaiser, Larry/L-7940-2019; Coukos, George/ABG-7389-2020
OI Coukos, George/0000-0001-8813-7367; Sterman, Daniel/0000-0003-1249-0804
FU NCI NIH HHSUnited States Department of Health & Human ServicesNational
   Institutes of Health (NIH) - USANIH National Cancer Institute (NCI) [P01
   CA 66726] Funding Source: Medline; NATIONAL CANCER INSTITUTEUnited
   States Department of Health & Human ServicesNational Institutes of
   Health (NIH) - USANIH National Cancer Institute (NCI) [P01CA066726]
   Funding Source: NIH RePORTER
CR Albert ML, 1998, NAT MED, V4, P1321, DOI 10.1038/3315
   Armstrong DK, 2006, NEW ENGL J MED, V354, P34, DOI 10.1056/NEJMoa052985
   Berek JS, 1999, GYNECOL ONCOL, V75, P10, DOI 10.1006/gyno.1999.5532
   Biron CA, 2001, IMMUNITY, V14, P661, DOI 10.1016/S1074-7613(01)00154-6
   Cannistra SA, 2004, NEW ENGL J MED, V351, P2519, DOI 10.1056/NEJMra041842
   Coughlin CM, 2004, BLOOD, V103, P2046, DOI 10.1182/blood-2003-07-2379
   Coukos G, 2005, EXPERT OPIN BIOL TH, V5, P1193, DOI 10.1517/14712598.5.9.1193
   Curiel TJ, 2004, NAT MED, V10, P942, DOI 10.1038/nm1093
   Hodi FS, 2003, P NATL ACAD SCI USA, V100, P4712, DOI 10.1073/pnas.0830997100
   Le Bon A, 2002, CURR OPIN IMMUNOL, V14, P432, DOI 10.1016/S0952-7915(02)00354-0
   Markman M, 2004, ONCOLOGY-BASEL, V66, P343, DOI 10.1159/000079480
   Odaka M, 2001, CANCER RES, V61, P6201
   RAMBALDI A, 1985, CANCER, V56, P294, DOI 10.1002/1097-0142(19850715)56:2<294::AID-CNCR2820560216>3.0.CO;2-K
   Schlienger K, 2003, CLIN CANCER RES, V9, P1517
   Seliger B, 2002, SEMIN CANCER BIOL, V12, P3, DOI 10.1006/scbi.2001.0404
   Shih IM, 2004, AM J PATHOL, V164, P1511, DOI 10.1016/S0002-9440(10)63708-X
   Zhang L, 2003, NEW ENGL J MED, V348, P203, DOI 10.1056/NEJMoa020177
NR 17
TC 24
Z9 26
U1 0
U2 2
PU NATURE PUBLISHING GROUP
PI NEW YORK
PA 75 VARICK ST, 9TH FLR, NEW YORK, NY 10013-1917 USA
SN 1743-4254
J9 NAT CLIN PRACT ONCOL
JI Nat. Clin. Pract. Oncol.
PD NOV
PY 2006
VL 3
IS 11
BP 633
EP 639
DI 10.1038/ncponc0658
PG 7
WC Oncology
SC Oncology
GA 102VZ
UT WOS:000241842700013
PM 17080181
DA 2021-05-03
ER

PT J
AU Bjorge, L
   Stoiber, H
   Dierich, MP
   Meri, S
AF Bjorge, L
   Stoiber, H
   Dierich, MP
   Meri, S
TI Minimal residual disease in ovarian cancer as a target for
   complement-mediated mAb immunotherapy
SO SCANDINAVIAN JOURNAL OF IMMUNOLOGY
LA English
DT Article
ID BONE-MARROW INVOLVEMENT; TUMOR-CELLS; REGULATORY PROTEINS;
   MONOCLONAL-ANTIBODY; IN-VITRO; FACTOR-H; EXPRESSION; RESISTANCE;
   CARCINOMA; CD59
AB Ovarian cancer is potentially well suited for local monoclonal antibody (mAb) immunotherapy, because it remains within the peritoneal cavity for a long period of time before giving rise to distant metastases. At the stage of minimal residual disease, the cells appear to be in a state of dormancy (G(0)) or at least have lower rates of tumour cell proliferation. They should be a promising target for immunotherapy. Here we first examined the cell-cycle expression of CD59 and decay-accelerating factor (DAF; CD55) on four different ovarian carcinoma cell lines, using simultaneous flow cytometric analysis of DNA content or the cell-cycle-specific nuclear proliferation protein Ki67 and CD59 or DAF surface expression. We found that CD59 and DAF are stably expressed throughout the cell cycle. The polyvalent approach to target-independent antigens to improve the efficiency of mAb complement (C)-mediated damages was promising, and tumour cells become sensitive to C damage, when incubated with cross-linked mAb against different tumour-associated antigens. Although, such immune complex-mediated C activation was rather ineffective in killing the cells, it could be potentiated by the addition of blocking mAb against CD59 and DAF. Our results suggest that the activities of intrinsic C regulators must be neutralized to make minimal residual disease a promising target for antibody therapy.
C1 Haukeland Hosp, Dept Obstet & Gynecol, Inst Clin Med, N-5021 Bergen, Norway.
   Univ Bergen, Gade Inst, Dept Microbiol & Immunol, Bergen, Norway.
   Innsbruck Med Univ, Dept Hyg Microbiol & Social Med, Innsbruck, Austria.
   Univ Helsinki, Dept Bacteriol & Immunol, Haartman Inst, Helsinki, Finland.
RP Bjorge, L (corresponding author), Haukeland Hosp, Dept Obstet & Gynecol, Inst Clin Med, N-5021 Bergen, Norway.
EM line.bjorge@gades.uib.no
RI Bjorge, Line/AAD-6179-2021; Bjorge, Line/C-1307-2017
OI Bjorge, Line/0000-0002-0240-2770; Meri, Seppo/0000-0001-9142-501X
CR Baekelandt MM, 2000, ANTICANCER RES, V20, P1061
   Barnhill RL, 1998, ARCH DERMATOL, V134, P991, DOI 10.1001/archderm.134.8.991
   Bjorge L, 1997, BRIT J CANCER, V75, P1247, DOI 10.1038/bjc.1997.213
   Bjorge L, 1997, INT J CANCER, V70, P14, DOI 10.1002/(SICI)1097-0215(19970106)70:1<14::AID-IJC3>3.0.CO;2-9
   Bjorge T, 1998, INT J CANCER, V75, P663, DOI 10.1002/(SICI)1097-0215(19980302)75:5<663::AID-IJC1>3.3.CO;2-4
   Bookman MA, 2003, J CLIN ONCOL, V21, P283, DOI 10.1200/JCO.2003.10.104
   Brasoveanu LI, 1996, LAB INVEST, V74, P33
   Braun S, 1999, MED ONCOL, V16, P154, DOI 10.1007/BF02906127
   Braun S, 2001, J CLIN ONCOL, V19, P368, DOI 10.1200/JCO.2001.19.2.368
   Braun S, 1999, INT J CANCER, V84, P1, DOI 10.1002/(SICI)1097-0215(19990219)84:1<1::AID-IJC1>3.0.CO;2-A
   Braun S, 1999, CANCER METAST REV, V18, P75, DOI 10.1023/A:1006212403983
   CAIN JM, 1990, GYNECOL ONCOL, V38, P442, DOI 10.1016/0090-8258(90)90088-3
   Caldani C, 1996, ANAL QUANT CYTOL, V18, P233
   Chhieng DC, 2003, HUM PATHOL, V34, P1016, DOI 10.1053/S0046-8177(03)00355-1
   DAUPLAT J, 1987, CANCER-AM CANCER SOC, V60, P1561, DOI 10.1002/1097-0142(19871001)60:7<1561::AID-CNCR2820600725>3.0.CO;2-V
   DILLMAN RO, 1994, J CLIN ONCOL, V12, P1497, DOI 10.1200/JCO.1994.12.7.1497
   Donin N, 2003, CLIN EXP IMMUNOL, V131, P254, DOI 10.1046/j.1365-2249.2003.02066.x
   Dubeau L, 1999, GYNECOL ONCOL, V72, P437, DOI 10.1006/gyno.1998.5275
   Dyatlovitskaya EV, 1997, BIOCHEMISTRY-MOSCOW+, V62, P557
   Furukawa Y, 1998, Hum Cell, V11, P81
   Golay J, 2000, BLOOD, V95, P3900
   GOODMAN GE, 1990, J CLIN ONCOL, V8, P1083, DOI 10.1200/JCO.1990.8.6.1083
   Gorter A, 1999, IMMUNOL TODAY, V20, P576, DOI 10.1016/S0167-5699(99)01537-6
   Hakulinen J, 1998, AM J PATHOL, V153, P845, DOI 10.1016/S0002-9440(10)65626-X
   HAKULINEN J, 1994, LAB INVEST, V71, P820
   Holmberg MT, 2001, J IMMUNOL, V167, P935, DOI 10.4049/jimmunol.167.2.935
   Hosch SB, 2001, J GASTROINTEST SURG, V5, P673, DOI 10.1016/S1091-255X(01)80111-6
   Junnikkala S, 2000, J IMMUNOL, V164, P6075, DOI 10.4049/jimmunol.164.11.6075
   Junnikkalla S, 2002, BRIT J CANCER, V87, P1119, DOI 10.1038/sj.bjc.6600614
   Jurianz K, 1999, MOL IMMUNOL, V36, P929, DOI 10.1016/S0161-5890(99)00115-7
   KORETZ K, 1993, BRIT J CANCER, V68, P926, DOI 10.1038/bjc.1993.456
   Kristensen GB, 1997, LANCET, V349, P113, DOI 10.1016/S0140-6736(96)06071-0
   Marth C, 1998, INT J BIOL MARKER, V13, P207
   MORGAN BP, 1994, SPRINGER SEMIN IMMUN, V15, P369, DOI 10.1007/BF01837366
   MORGAN BP, 1992, CURR TOP MICROBIOL, V178, P115
   MUTO MG, 1995, CANCER, V76, P2016, DOI 10.1002/1097-0142(19951115)76:10+<2016::AID-CNCR2820761319>3.0.CO;2-3
   Pantel K, 1999, JNCI-J NATL CANCER I, V91, P1113, DOI 10.1093/jnci/91.13.1113
   RIETHMULLER G, 1994, LANCET, V343, P1177, DOI 10.1016/S0140-6736(94)92398-1
   RUBIN SC, 1993, CANCER-AM CANCER SOC, V71, P1602, DOI 10.1002/cncr.2820710427
   Rus HG, 1996, J IMMUNOL, V156, P4892
   Schultes BC, 1998, CANCER IMMUNOL IMMUN, V46, P201, DOI 10.1007/s002620050479
   Scott AM, 1997, CURR OPIN IMMUNOL, V9, P717, DOI 10.1016/S0952-7915(97)80054-4
   Walport MJ, 2001, NEW ENGL J MED, V344, P1058, DOI 10.1056/NEJM200104053441406
   Weiner LM, 1999, SEMIN ONCOL, V26, P41
NR 44
TC 12
Z9 15
U1 0
U2 0
PU WILEY
PI HOBOKEN
PA 111 RIVER ST, HOBOKEN 07030-5774, NJ USA
SN 0300-9475
EI 1365-3083
J9 SCAND J IMMUNOL
JI Scand. J. Immunol.
PD MAY
PY 2006
VL 63
IS 5
BP 355
EP 364
DI 10.1111/j.1365-3083.2006.01751.x
PG 10
WC Immunology
SC Immunology
GA 036SZ
UT WOS:000237097000005
PM 16640659
OA Bronze
DA 2021-05-03
ER

PT J
AU Sewell, R
   Backstrom, M
   Dalziel, M
   Gschmeissner, S
   Karlsson, H
   Noll, T
   Gatgens, J
   Clausen, H
   Hansson, GC
   Burchell, J
   Taylor-Papadimitriou, J
AF Sewell, R
   Backstrom, M
   Dalziel, M
   Gschmeissner, S
   Karlsson, H
   Noll, T
   Gatgens, J
   Clausen, H
   Hansson, GC
   Burchell, J
   Taylor-Papadimitriou, J
TI The ST6GalNAc-I sialyltransferase localizes throughout the golgi and is
   responsible for the synthesis of the tumor-associated Sialyl-Tn O-glycan
   in human breast cancer
SO JOURNAL OF BIOLOGICAL CHEMISTRY
LA English
DT Article
ID SIALOSYL-TN; LINKED GLYCOSYLATION; TRANSGENIC MICE; ADJUVANT
   CHEMOTHERAPY; MONOCLONAL-ANTIBODY; EPITHELIAL-CELLS; MAMMARY-GLAND;
   CHO-K1 CELLS; MUC1 MUCIN; EXPRESSION
AB The functional properties of glycoproteins are strongly influenced by their profile of glycosylation, and changes in this profile are seen in malignancy. In mucin-typeO- linked glycosylation these changes can result in the production of mucins such as MUC1, carrying shorter sialylated O-glycans, and with different site occupancy. Of the tumor-associated sialylated-O-glycans, the disaccharide, sialyl-Tn (sialic acid alpha 2,6GalNAc), is expressed by 30% of breast carcinomas and is the most tumor-specific. The ST6GalNAc-I glycosyltransferase, which can catalyze the transfer of sialic acid to GalNAc, shows a highly restricted pattern of expression in normal adult tissues, being largely limited to the gastrointestinal tract and absent in mammary gland. In breast carcinomas, however, a complete correlation between the expression of RNA-encoding ST6GalNAc-I and the expression of sialyl-Tn is evident, demonstrating that the expression of sialyl-Tn results from switching on expression of hST6GalNAc-I. Endogenous or exogenous expression of hST6GalNAc-I ( but not ST6GalNAc-II) always results in the expression of sialyl-Tn. This ability to override core 1/ core 2 pathways of O-linked glycosylation is explained by the localization of ST6GalNAc-I, which is found throughout the Golgi stacks. The development of a Chinese hamster ovary (CHO) cell line expressing MUC1 and ST6GalNAc-I allowed the large scale production of MUC1 carrying 83% sialyl-Tn O-glycans. The presence of ST6GalNAc-I in the CHO cells reduced the number of O-glycosylation sites occupied in MUC1, from an average of 4.3 to 3.8 per tandem repeat. The availability of large quantities of this MUC1 glycoform will allow the evaluation of its efficacy as an immunogen for immunotherapy of MUC1/ STn- expressing tumors.
C1 Guys Hosp, Canc Res UK Breast Canc Biol Grp, London SE1 9RT, England.
   Gothenburg Univ, Dept Biochem Med, S-41390 Gothenburg, Sweden.
   Canc Res UK London Inst, Electron Microscopy Unit, London WC2A 3PX, England.
   Juelich GmbH, Inst Biochem Res Ctr, D-52425 Julich, Germany.
   Univ Copenhagen, Dept Biochem Med, DK-2200 Copenhagen, Denmark.
   Univ Copenhagen, Genet Hlth Sci Fac, DK-2200 Copenhagen, Denmark.
RP Taylor-Papadimitriou, J (corresponding author), Guys Hosp, Canc Res UK Breast Canc Biol Grp, 3rd Floor, London SE1 9RT, England.
EM joyce.taylor-papadimitriou@cancer.org.uk
RI Burchell, Joy/G-4560-2012; Noll, Thomas/A-3539-2012; Hansson, Gunnar
   C./AAF-7324-2019; Hansson, Gunnar C/A-1236-2009; clausen,
   henrik/AAD-8016-2021
OI Noll, Thomas/0000-0003-0748-3423; Hansson, Gunnar
   C./0000-0002-1900-1869; Hansson, Gunnar C/0000-0002-1900-1869; Dalziel,
   Martin/0000-0002-8967-6378; Burchell, Joy/0000-0003-0413-3823
CR Backstrom M, 2003, BIOCHEM J, V376, P677, DOI 10.1042/BJ20031130
   BARTEK J, 1991, P NATL ACAD SCI USA, V88, P3520, DOI 10.1073/pnas.88.9.3520
   BROCKHAUSEN I, 1995, EUR J BIOCHEM, V233, P607, DOI 10.1111/j.1432-1033.1995.607_2.x
   Brockhausen I, 2001, BIOL CHEM, V382, P219
   Burchell J, 1999, GLYCOBIOLOGY, V9, P1307, DOI 10.1093/glycob/9.12.1307
   BURCHELL J, 1993, CANCER SURV, V18, P135
   Burchell JM, 2001, J MAMMARY GLAND BIOL, V6, P355, DOI 10.1023/A:1011331809881
   Cao Y, 1996, HISTOCHEM CELL BIOL, V106, P197, DOI 10.1007/BF02484401
   Cao Y, 1999, VIRCHOWS ARCH, V434, P503, DOI 10.1007/s004280050375
   Clausen H, 1996, GLYCOBIOLOGY, V6, P635, DOI 10.1093/glycob/6.6.635
   Corfield AP, 1999, GLYCOCONJUGATE J, V16, P307, DOI 10.1023/A:1007026314792
   Dalziel M, 2001, J BIOL CHEM, V276, P11007, DOI 10.1074/jbc.M006523200
   Hakomori S, 2002, P NATL ACAD SCI USA, V99, P10231, DOI 10.1073/pnas.172380699
   Hakomori S, 2004, ARCH BIOCHEM BIOPHYS, V426, P173, DOI 10.1016/j.abb.2004.02.032
   HANISCH FG, 1989, J BIOL CHEM, V264, P872
   Hassan H, 2000, J BIOL CHEM, V275, P38197, DOI 10.1074/jbc.M005783200
   Hull S R, 1989, Cancer Commun, V1, P261
   Ikehara Y, 1999, GLYCOBIOLOGY, V9, P1213, DOI 10.1093/glycob/9.11.1213
   Imai J, 2001, ANTICANCER RES, V21, P1327
   ITZKOWITZ SH, 1989, CANCER RES, V49, P197
   ITZKOWITZ SH, 1990, CANCER-AM CANCER SOC, V66, P1960, DOI 10.1002/1097-0142(19901101)66:9<1960::AID-CNCR2820660919>3.0.CO;2-X
   JASS JR, 1995, J PATHOL, V176, P143, DOI 10.1002/path.1711760207
   Johnson TK, 2002, CANCER, V94, P1240, DOI 10.1002/cncr.10292
   Kinney AY, 1997, CANCER-AM CANCER SOC, V80, P2240, DOI 10.1002/(SICI)1097-0142(19971215)80:12<2240::AID-CNCR4>3.0.CO;2-Y
   KJELDSEN T, 1988, CANCER RES, V48, P2214
   Kono M, 2000, BIOCHEM BIOPH RES CO, V272, P94, DOI 10.1006/bbrc.2000.2745
   Leivonen M, 2001, ONCOLOGY-BASEL, V61, P299, DOI 10.1159/000055337
   Link T, 2004, J BIOTECHNOL, V110, P51, DOI 10.1016/j.jbiotec.2003.12.008
   Lloyd KO, 1996, J BIOL CHEM, V271, P33325, DOI 10.1074/jbc.271.52.33325
   LONGENECKER BM, 1993, ANN NY ACAD SCI, V690, P276
   Lowe JB, 2003, ANNU REV BIOCHEM, V72, P643, DOI 10.1146/annurev.biochem.72.121801.161809
   MACLEAN GD, 1993, CANCER IMMUNOL IMMUN, V36, P215, DOI 10.1007/BF01740902
   Marcos NT, 2004, CANCER RES, V64, P7050, DOI 10.1158/0008-5472.CAN-04-1921
   Miles David, 2003, Clin Breast Cancer, V3 Suppl 4, pS134, DOI 10.3816/CBC.2003.s.002
   MILES DW, 1994, BRIT J CANCER, V70, P1272, DOI 10.1038/bjc.1994.486
   Miles DW, 1996, BRIT J CANCER, V74, P1292, DOI 10.1038/bjc.1996.532
   MILES DW, 1995, BRIT J CANCER, V71, P1074, DOI 10.1038/bjc.1995.207
   Muller S, 2002, J BIOL CHEM, V277, P26103, DOI 10.1074/jbc.M202921200
   Mungul A, 2004, INT J ONCOL, V25, P937
   Ogata S, 1998, GLYCOCONJUGATE J, V15, P29, DOI 10.1023/A:1006935331756
   Olson FJ, 2005, GLYCOBIOLOGY, V15, P177, DOI 10.1093/glycob/cwh158
   PEAT N, 1992, CANCER RES, V52, P1954
   Rottger S, 1998, J CELL SCI, V111, P45
   Samyn-Petit B, 2000, BBA-GEN SUBJECTS, V1474, P201, DOI 10.1016/S0304-4165(00)00020-9
   TAYLORPAPADIMITRIOU J, 1993, ANN NY ACAD SCI, V690, P69
   THOR A, 1986, CANCER RES, V46, P3118
   Vazquez-Martin C, 2004, ONCOLOGY-BASEL, V67, P159, DOI 10.1159/000081003
   VITIELLO A, 1991, J EXP MED, V173, P1007, DOI 10.1084/jem.173.4.1007
   Wells L, 2003, BIOCHEM BIOPH RES CO, V302, P435, DOI 10.1016/S0006-291X(03)00175-X
   Whitehouse C, 1997, J CELL BIOL, V137, P1229, DOI 10.1083/jcb.137.6.1229
NR 50
TC 141
Z9 144
U1 2
U2 11
PU AMER SOC BIOCHEMISTRY MOLECULAR BIOLOGY INC
PI BETHESDA
PA 9650 ROCKVILLE PIKE, BETHESDA, MD 20814-3996 USA
EI 1083-351X
J9 J BIOL CHEM
JI J. Biol. Chem.
PD FEB 10
PY 2006
VL 281
IS 6
BP 3586
EP 3594
DI 10.1074/jbc.M511826200
PG 9
WC Biochemistry & Molecular Biology
SC Biochemistry & Molecular Biology
GA 009QV
UT WOS:000235128200070
PM 16319059
OA Other Gold
DA 2021-05-03
ER

PT J
AU He, W
   Hu, ZB
   Liu, F
   Feng, XQ
   Zou, P
AF He, Wei
   Hu, Zhong-Bo
   Liu, Fang
   Feng, Xian-Qi
   Zou, Ping
TI In vitro co-stimulation of anti-tumor activity by soluble B7 molecules
SO ACTA BIOCHIMICA POLONICA
LA English
DT Article
DE gene fusion; recombinant fusion proteins; tumor escape; immunotherapy
ID COSTIMULATORY MOLECULES; CELLS; INDUCTION; LEUKEMIA; IMMUNITY;
   MAINTENANCE; COMBINATION; EXPRESSION; RESPONSES; LYMPHOMA
AB In order to investigate the anti-tumor activity of a soluble B7-1/immunoglobulin G fusion protein and explore an effective method to eliminate immune escape of tumor cells, a recombinant vector encoding this fusion protein was constructed and constitutively expressed in Chinese hamster ovary cells. After purification with protein G affinity chromatography, the soluble fusion protein was tested for bioactivity. Results showed that the fusion protein could significantly increase the density of B7-1 molecules on WEHI-3 cells, a mouse leukemia cell line. Through allogeneic mixed lymphocyte tumor cultures, it was demonstrated that, with the presence of the first signal, it could also significantly enhance T cell activation and killing activity against WEHI-3 cells and interleukin-2 secretion by activated mouse T lymphocytes. The conclusion can be drawn that the soluble B7-IgG fusion protein has a potent capacity to generate or enhance anti-tumor immune response in vitro, and its clinical value deserves further investigation.
C1 Huazhong Univ Sci & Technol, Inst Haematol, Wuhan 430074, Peoples R China.
   Huazhong Univ Sci & Technol, Union Hosp, Tongji Med Coll, Wuhan 430074, Peoples R China.
RP Zou, P (corresponding author), Huazhong Univ Sci & Technol, Inst Haematol, Wuhan 430074, Peoples R China.
EM medizinhw@gmail.com
CR Bluestone JA, 1997, J IMMUNOL, V158, P1989
   Cai SB, 2002, CHINESE MED J-PEKING, V115, P914
   Dalimi A, 2004, ANN SAUDI MED, V24, P18, DOI 10.5144/0256-4947.2004.18
   Konjevic G, 1999, BRIT J HAEMATOL, V104, P144, DOI 10.1046/j.1365-2141.1999.01129.x
   Liu AH, 2005, CLIN CANCER RES, V11, P8492, DOI 10.1158/1078-0432.CCR-05-1411
   Matsumoto K, 1999, LEUKEMIA LYMPHOMA, V35, P427, DOI 10.1080/10428199909169607
   Matulonis U, 1996, J IMMUNOL, V156, P1126
   Moro M, 1999, CANCER RES, V59, P2650
   Mutis T, 1998, BLOOD, V92, P1677, DOI 10.1182/blood.V92.5.1677.417k14_1677_1684
   NOTTER M, 1993, BLOOD, V82, P3113
   Oh S, 2003, J IMMUNOL, V170, P2523, DOI 10.4049/jimmunol.170.5.2523
   OLWEUS J, 1995, BLOOD, V85, P2402, DOI 10.1182/blood.V85.9.2402.bloodjournal8592402
   Runyon K, 2001, BLOOD, V97, P2420, DOI 10.1182/blood.V97.8.2420
   STEIN H, 1991, ANN ONCOL, V2, P33, DOI 10.1093/annonc/2.suppl_2.33
   Whiteway A, 2003, BRIT J HAEMATOL, V120, P442, DOI 10.1046/j.1365-2141.2003.04085.x
   Zheng GX, 2001, CANCER RES, V61, P8127
   ZHOU XS, 2003, KLU INT S VIDEO COMP, V7, P1
NR 17
TC 2
Z9 2
U1 1
U2 3
PU ACTA BIOCHIMICA POLONICA
PI WARSAW
PA PASTEURA 3, 02-093 WARSAW, POLAND
SN 0001-527X
EI 1734-154X
J9 ACTA BIOCHIM POL
JI Acta Biochim. Pol.
PY 2006
VL 53
IS 4
BP 807
EP 813
DI 10.18388/abp.2006_3310
PG 7
WC Biochemistry & Molecular Biology
SC Biochemistry & Molecular Biology
GA 122PR
UT WOS:000243239400021
PM 17117211
OA Bronze
DA 2021-05-03
ER

PT J
AU Morecki, S
   Lindhofer, H
   Yacovlev, E
   Gelfand, Y
   Slavin, S
AF Morecki, S
   Lindhofer, H
   Yacovlev, E
   Gelfand, Y
   Slavin, S
TI Use of trifunctional bispecific antibodies to prevent graft versus host
   disease induced by allogeneic lymphocytes
SO BLOOD
LA English
DT Article
ID BONE-MARROW-TRANSPLANTATION; ADVANCED OVARIAN-CARCINOMA; MURINE
   MAMMARY-CARCINOMA; CELL THERAPY; MONOCLONAL-ANTIBODY; T-LYMPHOCYTES;
   CANCER-IMMUNOTHERAPY; LEUKEMIA RELAPSE; EFFECTOR-CELLS; TUMOR-CELLS
AB A trifunctional bispecific antibody (BiLu) directed against murine CD3 and human epithelial-cell adhesion molecule (EpCAM) was tested for its ability to improve cell-mediated adoptive immunotherapy in a murine model of B16 melanoma cells transfected with human EpCAM. Intraperitoneal inoculation of naive C57BL/6 (C57) splenocytes induced lethal graft versus host disease (GVHD) in 85% to 97% of sublethally irradiated (BALB/c x C57BL/6) F-1 (F-1) hosts inoculated intraperitoneally with a sublethal or lethal dose of melanoma cells. BiLu antibodies given intraperitoneally concomitantly with alloreactive C57 cells effectively prevented GVHD-related and tumor-related death in 16 of 25 F, mice inoculated with a sublethal tumor-cell dose and in 10 of 20 mice inoculated with a lethal tumor-cell dose over a follow-up period of more than 200 days. BiLu treatment also efficiently prevented severe GVHD, which was induced by high doses of BALB/c-derived splenocytes. Trifunctional bispecific antibodies (TbsAbs) capable of cross-linking T lymphocytes, natural killer, and other Fc gamma R-positive effect or cells, via their Fc region, to the tumor cells may be applied together with adoptive allogeneic-cell therapy to maximize antitumor responses while acting on GVHD in patients with minimal residual disease.
C1 Hadassah Univ Hosp, Dept Bone Marrow Transplant & Canc Immunotherapy, IL-91120 Jerusalem, Israel.
   Hadassah Univ Hosp, Cell Therapy & Transplantat Res Ctr, IL-91120 Jerusalem, Israel.
   TRION Res, Martinsried, Germany.
RP Morecki, S (corresponding author), Hadassah Univ Hosp, Dept Bone Marrow Transplant & Canc Immunotherapy, IL-91120 Jerusalem, Israel.
EM morecki@hadassah.org.il
CR Baeuerle PA, 2003, CURR OPIN MOL THER, V5, P413
   CANEVARI S, 1995, JNCI-J NATL CANCER I, V87, P1463, DOI 10.1093/jnci/87.19.1463
   Childs R, 2000, NEW ENGL J MED, V343, P750, DOI 10.1056/NEJM200009143431101
   CLARK M, 1988, PROG ALLERGY, V45, P31
   COHEN P, 1993, J IMMUNOL, V151, P4803
   DEGAST GC, 1995, CANCER IMMUNOL IMMUN, V40, P390, DOI 10.1007/s002620050189
   Dreier T, 2002, INT J CANCER, V100, P690, DOI 10.1002/ijc.10557
   Flieger D, 2000, CANCER IMMUNOL IMMUN, V49, P441, DOI 10.1007/s002620000130
   Friedrich SW, 2002, NEOPLASIA, V4, P449, DOI 10.1038/sj.neo.7900260
   GOTTLINGER HG, 1986, INT J CANCER, V38, P47
   KAPLAN EL, 1958, J AM STAT ASSOC, V53, P457, DOI 10.2307/2281868
   KOLB HJ, 1995, BLOOD, V86, P2041, DOI 10.1182/blood.V86.5.2041.bloodjournal8652041
   KROESEN BJ, 1993, CANCER IMMUNOL IMMUN, V37, P400, DOI 10.1007/BF01526797
   Kudo T, 1999, TOHOKU J EXP MED, V188, P275, DOI 10.1620/tjem.188.275
   Kufer P, 1997, CANCER IMMUNOL IMMUN, V45, P193, DOI 10.1007/s002620050431
   LINDHOFER H, 1995, J IMMUNOL, V155, P219
   Lindhofer H, 1996, BLOOD, V88, P4651, DOI 10.1182/blood.V88.12.4651.bloodjournal88124651
   MANTEL NATHAN, 1966, CANCERCHEMOTHERAP REP, V50, P163
   Marme A, 2002, INT J CANCER, V101, P183, DOI 10.1002/ijc.10562
   MIESCHER GC, 1989, IMMUNOL LETT, V23, P113, DOI 10.1016/0165-2478(89)90122-3
   Morecki S, 2004, BIOL BLOOD MARROW TR, V10, P40, DOI 10.1016/j.bbmt.2003.09.013
   Morecki S, 2001, J IMMUNOTHER, V24, P114, DOI 10.1097/00002371-200103000-00005
   Morecki S, 1998, CANCER RES, V58, P3891
   NELSON H, 1991, CANCER CELL-MON REV, V3, P163
   NITTA T, 1990, LANCET, V335, P368, DOI 10.1016/0140-6736(90)90205-J
   PEREZ P, 1985, NATURE, V316, P354, DOI 10.1038/316354a0
   Porgador A, 1997, P NATL ACAD SCI USA, V94, P13140, DOI 10.1073/pnas.94.24.13140
   RENNER C, 1995, EUR J IMMUNOL, V25, P2027, DOI 10.1002/eji.1830250734
   Riesenberg R, 2001, J HISTOCHEM CYTOCHEM, V49, P911, DOI 10.1177/002215540104900711
   Ruf P, 2001, BLOOD, V98, P2526, DOI 10.1182/blood.V98.8.2526
   Segal D M, 1995, J Hematother, V4, P377, DOI 10.1089/scd.1.1995.4.377
   Slavin S, 2000, NEW ENGL J MED, V343, P802, DOI 10.1056/NEJM200009143431109
   Slavin S, 1995, EXP HEMATOL, V23, P1553
   Slavin S, 2003, CRIT REV ONCOL HEMAT, V46, P139, DOI 10.1016/S1040-8428(02)00108-7
   Slavin S, 1996, BLOOD, V87, P2195, DOI 10.1182/blood.V87.6.2195.bloodjournal8762195
   Slavin S, 2001, LANCET ONCOL, V2, P491, DOI 10.1016/S1470-2045(01)00455-7
   SULLIVAN KM, 1989, BLOOD, V73, P1720
   Walz A, 2004, ANTICANCER RES, V24, P887
   Wimberger P, 2003, INT J CANCER, V105, P241, DOI 10.1002/ijc.11056
   Zeidler R, 2000, BRIT J CANCER, V83, P261
NR 40
TC 21
Z9 21
U1 0
U2 2
PU AMER SOC HEMATOLOGY
PI WASHINGTON
PA 2021 L ST NW, SUITE 900, WASHINGTON, DC 20036 USA
SN 0006-4971
EI 1528-0020
J9 BLOOD
JI Blood
PD FEB 15
PY 2006
VL 107
IS 4
BP 1564
EP 1569
DI 10.1182/blood-2005-07-2738
PG 6
WC Hematology
SC Hematology
GA 011VH
UT WOS:000235296100049
PM 16234351
DA 2021-05-03
ER

PT J
AU Valmori, D
   Qian, F
   Ayyoub, M
   Renner, C
   Merlo, A
   Gjnatic, S
   Stockert, E
   Driscoll, D
   Lele, S
   Old, LJ
   Odunsi, K
AF Valmori, D
   Qian, F
   Ayyoub, M
   Renner, C
   Merlo, A
   Gjnatic, S
   Stockert, E
   Driscoll, D
   Lele, S
   Old, LJ
   Odunsi, K
TI Expression of synovial sarcoma x (SSX) antigens in epithelial ovarian
   cancer and identification of SSX-4 Epitopes recognized by CD4(+) T cells
SO CLINICAL CANCER RESEARCH
LA English
DT Article
ID YEAST SURFACE DISPLAY; CANCER/TESTIS ANTIGENS; MALIGNANT-MELANOMA;
   CD8-T-CELL MEMORY; IMMUNE-RESPONSES; DENDRITIC CELLS; CD4-T-CELL HELP;
   GENES; LYMPHOCYTES; PROTEIN
AB Purpose: Synovial sarcoma X (SSX) breakpoint genes are expressed in a variety of cancers but not in normal tissues, except for testis, and are potential targets for immunotherapy. The aims of this study were to determine the expression and immunogenicity of these antigens in patients with epithelial ovarian cancer (EOC).
   Experimental Design: SSX-1-, SSX-2-, and SSX-4-specific reverse transcription-PCR were done on a panel of EOC specimens. Sera from a subgroup of the patients were tested for SSX-2 and SSX-4 antibody by ELISA and recombinant antigen expression on yeast surface (RAYS). In vitro stimulation of peripheral blood mononuclear cells from a patient bearing SSX-4-expressing tumor with a pool of long peptides spanning the protein sequence was used for assessment of SSX-4-specific CD4(+) T cells recognizing distinct antigenic sequences restricted by HLA class II alleles.
   Results: Our results indicate expression of SSX-1, SSX-2, and SSX-4 in 2.5%, 10%, and 16% of 120 EOC specimens, respectively. When all three SSX antigens are considered, aberrant expression was found in 26% of ovarian tumors. Antibodies to SSX-2 and SSX-4 were detectable by ELISA and RAYS in two patients. SSX-4-specific CD4(+) T cells recognizing two previously undescribed SSX-4-derived T-cell epitopes in association with HLA-DR (SSX-4: 51-70 and SSX-4: 61-180) were identified.
   Conclusions: Our study shows aberrant expression of SSX antigens in a proportion of patients with EOC. The evidence of humoral immunity to SSX-2 and SSX-4, and SSX-4-specific CD4(+) T cells among circulating lymphocytes in patients with antigen expressing EOC suggest that these antigens are attractive targets for specific immunotherapy in EOC.
C1 New York State Dept Hlth, Roswell Pk Canc Inst, Div Gynecol Oncol, Buffalo, NY 14263 USA.
   Columbia Univ, Coll Phys & Surg, Ludwig Inst Clin Trial Ctr, New York, NY 10027 USA.
   Mem Sloan Kettering Canc Ctr, Ludwig Inst Canc Res, New York Branch, New York, NY 10021 USA.
   New York State Dept Hlth, Roswell Pk Canc Inst, Div Biostat, Buffalo, NY 14263 USA.
   New York State Dept Hlth, Roswell Pk Canc Inst, Div Immunol, Buffalo, NY 14263 USA.
   Univ Saarland, Sch Med, Med Klin, Hamburg, Germany.
RP Odunsi, K (corresponding author), New York State Dept Hlth, Roswell Pk Canc Inst, Div Gynecol Oncol, Buffalo, NY 14263 USA.
EM Kunle.odunsi@roswellpar.org
RI Ayyoub, Maha/A-2074-2017; Ayyoub, Maha/G-2778-2013; Valmori,
   Danila/K-2439-2015; Valmori, Danila/AAL-9766-2021
OI Ayyoub, Maha/0000-0003-2022-0898; 
CR Aldener-Cannava A, 2001, TISSUE ANTIGENS, V57, P287, DOI 10.1034/j.1399-0039.2001.057004287.x
   Ayyoub M, 2005, J IMMUNOL, V174, P5092, DOI 10.4049/jimmunol.174.8.5092
   Ayyoub M, 2005, CLIN IMMUNOL, V114, P70, DOI 10.1016/j.clim.2004.08.014
   Ayyoub M, 2004, J IMMUNOL, V172, P7206, DOI 10.4049/jimmunol.172.11.7206
   Ayyoub M, 2004, J CLIN INVEST, V113, P1225, DOI 10.1172/JCI200420667
   Ayyoub Maha, 2003, Cancer Immun, V3, P13
   Baxevanis CN, 2000, J IMMUNOL, V164, P3902, DOI 10.4049/jimmunol.164.7.3902
   Boder ET, 2000, METHOD ENZYMOL, V328, P430, DOI 10.1016/S0076-6879(00)28410-3
   Boder ET, 1997, NAT BIOTECHNOL, V15, P553, DOI 10.1038/nbt0697-553
   CAREY TE, 1976, P NATL ACAD SCI USA, V73, P3278, DOI 10.1073/pnas.73.9.3278
   CLARK J, 1994, NAT GENET, V7, P502, DOI 10.1038/ng0894-502
   COX DR, 1972, J R STAT SOC B, V34, P187
   Cronwright G, 2005, CANCER RES, V65, P2207, DOI 10.1158/0008-5472.CAN-04-1882
   dos Santos NR, 2001, GENE CHROMOSOME CANC, V30, P1, DOI 10.1002/1098-2264(2000)9999:9999<::AID-GCC1056>3.0.CO;2-G
   Greenlee RT, 2001, CA-CANCER J CLIN, V51, P15, DOI 10.3322/canjclin.51.1.15
   Gure AO, 2002, INT J CANCER, V101, P448, DOI 10.1002/ijc.10634
   Gure AO, 1997, INT J CANCER, V72, P965, DOI 10.1002/(SICI)1097-0215(19970917)72:6<965::AID-IJC8>3.0.CO;2-N
   Hasegawa Kosei, 2004, Cancer Immun, V4, P16
   Hung K, 1998, J EXP MED, V188, P2357, DOI 10.1084/jem.188.12.2357
   KAPLAN EL, 1958, J AM STAT ASSOC, V53, P457, DOI 10.2307/2281868
   KNUTH A, 1984, P NATL ACAD SCI-BIOL, V81, P3511, DOI 10.1073/pnas.81.11.3511
   McGuire WP, 1996, SEMIN ONCOL, V23, P40
   Mischo Axel, 2003, Cancer Immun, V3, P5
   Naka N, 2002, INT J CANCER, V98, P640, DOI 10.1002/ijc.10277
   Odunsi K, 2003, CANCER RES, V63, P6076
   Old L J, 2001, Cancer Immun, V1, P1
   SAHIN U, 1995, P NATL ACAD SCI USA, V92, P11810, DOI 10.1073/pnas.92.25.11810
   Scanlan Matthew J, 2004, Cancer Immun, V4, P1
   SEROV SF, 1973, INT CLASSIFICATION T, V9
   Shedlock DJ, 2003, SCIENCE, V300, P337, DOI 10.1126/science.1082305
   Simpson AJG, 2005, NAT REV CANCER, V5, P615, DOI 10.1038/nrc1669
   Smith CM, 2004, NAT IMMUNOL, V5, P1143, DOI 10.1038/ni1129
   *SPSS, 1997, SPSS ADV STAT
   Stockert E, 1998, J EXP MED, V187, P1349, DOI 10.1084/jem.187.8.1349
   Sun JC, 2003, SCIENCE, V300, P339, DOI 10.1126/science.1083317
   Tammela Jonathan, 2004, Cancer Immun, V4, P10
   Toes REM, 1999, J EXP MED, V189, P753, DOI 10.1084/jem.189.5.753
   Tureci O, 1998, INT J CANCER, V77, P19, DOI 10.1002/(SICI)1097-0215(19980703)77:1<19::AID-IJC4>3.0.CO;2-2
   Tureci O, 1998, P NATL ACAD SCI USA, V95, P5211, DOI 10.1073/pnas.95.9.5211
   VANDERBRUGGEN P, 1991, SCIENCE, V254, P1643, DOI 10.1126/science.1840703
   Wang Y, 2004, IMAGE VISION COMPUT, V22, P269, DOI 10.1016/j.imavis.2003.10.003
   Zhang L, 2003, NEW ENGL J MED, V348, P203, DOI 10.1056/NEJMoa020177
NR 42
TC 27
Z9 31
U1 0
U2 1
PU AMER ASSOC CANCER RESEARCH
PI PHILADELPHIA
PA 615 CHESTNUT ST, 17TH FLOOR, PHILADELPHIA, PA 19106-4404 USA
SN 1078-0432
EI 1557-3265
J9 CLIN CANCER RES
JI Clin. Cancer Res.
PD JAN 15
PY 2006
VL 12
IS 2
BP 398
EP 404
DI 10.1158/1078-0432.CCR-05-1902
PG 7
WC Oncology
SC Oncology
GA 004ZL
UT WOS:000234791300012
PM 16428478
OA Bronze
DA 2021-05-03
ER

PT J
AU Fujimoto, K
   Tomonaga, M
   Goto, S
AF Fujimoto, Katsunada
   Tomonaga, Masamichi
   Goto, Shigenori
TI A case of recurrent ovarian cancer successfully treated with adoptive
   immunotherapy and lentinan
SO ANTICANCER RESEARCH
LA English
DT Article; Proceedings Paper
CT 9th Annual Meeting of the Society-of-Biotherapeutic-Approaches
CY DEC 03, 2005
CL Tokyo, JAPAN
DE adoptive immunotherapy; lentinan; ovarian cancer; lymph node metastases
ID TUMOR-INFILTRATING LYMPHOCYTES; HEPATOCELLULAR-CARCINOMA;
   ANTITUMOR-ACTIVITY; RECEPTOR
AB Background: Immunotherapy is useful for the prevention of the post-operative recurrence of some types of cancer and, in combination with certain anticancer drugs, is expected to prolong survival time. However, the clinical efficacy of immunotherapy alone against advanced cancer has not yet been demonstrated. Case Report: A 67-year-old woman with ovarian cancer who had undergone post-operative adjuvant chemotherapy suffered from recurrent cancer in the lymph nodes. A partial response to adoptive immunotherapy and the administration of the biological response modifier, lentinan containing beta-glucan as the principal component, was maintained for five months without the use of chemotherapy. Conclusion: Adoptive immunotherapy with lentinan alone was potentially useful for the treatment of lymph node metastases from ovarian cancer.
C1 Fukuoka Med Clin, Hakata Ku, Fukuoka 8120025, Japan.
   Seta Clin, Fukuoka, Japan.
RP Fujimoto, K (corresponding author), Fukuoka Med Clin, Hakata Ku, 6-18 Tenya Machi, Fukuoka 8120025, Japan.
EM fujimoto@j-immunother.com
CR Brown GD, 2001, NATURE, V413, P36, DOI 10.1038/35092620
   CHIHARA G, 1969, Nature (London), V222, P687
   CHIHARA G, 1970, CANCER RES, V30, P2776
   Fujita K, 1995, CLIN CANCER RES, V1, P501
   Goto S, 2002, ANTICANCER RES, V22, P2461
   IKARASHI H, 1994, CANCER RES, V54, P190
   Murata Y, 2002, INT IMMUNOPHARMACOL, V2, P673, DOI 10.1016/S1567-5769(01)00212-0
   SEKINE T, 1993, BIOMED PHARMACOTHER, V47, P73, DOI 10.1016/0753-3322(93)90294-U
   SUGA T, 1984, CANCER RES, V44, P5132
   Taguchi T, 1987, Cancer Detect Prev Suppl, V1, P333
   Takayama T, 2000, LANCET, V356, P1690
   Takayama T, 2000, LANCET, V356, P802, DOI 10.1016/S0140-6736(00)02654-4
   Takayama T, 2002, HEPATO-GASTROENTEROL, V49, P87
   Thornton BP, 1996, J IMMUNOL, V156, P1235
   ZAKANY J, 1980, INT J CANCER, V26, P783, DOI 10.1002/ijc.2910260612
NR 15
TC 24
Z9 25
U1 0
U2 1
PU INT INST ANTICANCER RESEARCH
PI ATHENS
PA EDITORIAL OFFICE 1ST KM KAPANDRITIOU-KALAMOU RD KAPANDRITI, PO BOX 22,
   ATHENS 19014, GREECE
SN 0250-7005
EI 1791-7530
J9 ANTICANCER RES
JI Anticancer Res.
PD NOV-DEC
PY 2006
VL 26
IS 6A
BP 4015
EP 4018
PG 4
WC Oncology
SC Oncology
GA 119UT
UT WOS:000243040200005
PM 17195451
DA 2021-05-03
ER

PT J
AU Suda, T
   Tsunoda, T
   Uchida, N
   Watanabe, T
   Hasegawa, S
   Satoh, S
   Ohgi, S
   Furukawa, Y
   Nakamura, Y
   Tahara, H
AF Suda, T
   Tsunoda, T
   Uchida, N
   Watanabe, T
   Hasegawa, S
   Satoh, S
   Ohgi, S
   Furukawa, Y
   Nakamura, Y
   Tahara, H
TI Identification of secernin 1 as a novel immunotherapy target for gastric
   cancer using the expression profiles of cDNA microarray
SO CANCER SCIENCE
LA English
DT Article
ID T-CELL EPITOPES; PERMEABILIZED MAST-CELLS; ALTERED PEPTIDE LIGANDS;
   BLOOD MONONUCLEAR-CELLS; DENDRITIC CELLS; METASTATIC MELANOMA; CYTOSOLIC
   PROTEIN; TUMOR-ANTIGENS; VACCINATION; CTL
AB Despite the discovery of multiple TAAs, only a limited number is available for clinical application, particularly against epithelial malignancies. In this study we searched for novel TAAs using expression profiles of gastric cancer examined with cDNA microarray, and identified the SCRN1 gene as a candidate. SCRN1 was confirmed to be expressed in five out of seven gastric cancers with semiquantitative RT-PCR. With Northern blot analysis, it was detected abundantly in the testis and ovary, but it was barely detectable in 14 other normal human adult organs. Colony formation assay revealed that its augmented expression is associated with promoted cell growth. As these expression profiles and functional features of SCRN1 appeared to be compatible with the characteristics of the hypothesized ideal TAAs, we examined whether SCRN1 protein contains antigenic epitope peptides restricted to HLA-A*0201. We synthesized the candidate peptides derived from SCRN1, and tried to induce CTLs with each peptide. The CTL clones were successfully induced with a peptide SCRN1-196 (KMDAEHPEL), and they lyzed not only the peptide-pulsed targets but also the tumor cells expressing both SCRN1 and HLA-A*0201 endogenously. These results strongly suggest that SCRN1-196 is an epitope peptide restricted to HLA-A*0201. Furthermore, we synthesized an anchor-modified peptide SCRN1-9 V (KMDAEHPEV), in which leucine at position 9 was substituted for valine to increase the binding affinity to the HLA-A*0201 molecules. The CTL clones induced by SCRN1-9 V also recognized tumor cells expressing its natural SCRN1 protein endogenously. These results strongly suggest that SCRN1 is a novel TAA and these peptides, both native and modified, may be applicable for cancer vaccines to treat gastric cancer.
C1 Univ Tokyo, Inst Med Sci, Dept Surg & Bioengn, Minato Ku, Tokyo 1088639, Japan.
   Tottori Univ, Fac Med, Dept Surg, Div Organ Regenerat Surg, Tottori 6838504, Japan.
   Univ Tokyo, Inst Med Sci, Ctr Human Genome, Lab Mol Med,Minato Ku, Tokyo 1088639, Japan.
   Kyoto Univ, Grad Sch Med, Dept Surg Gastroenterol, Kyoto 6068507, Japan.
RP Tahara, H (corresponding author), Univ Tokyo, Inst Med Sci, Dept Surg & Bioengn, Minato Ku, 4-6-1 Shirokanedai, Tokyo 1088639, Japan.
EM tahara@ims.u-tokyo.ac.jp
FU Grants-in-Aid for Scientific ResearchMinistry of Education, Culture,
   Sports, Science and Technology, Japan (MEXT)Japan Society for the
   Promotion of ScienceGrants-in-Aid for Scientific Research (KAKENHI)
   [17015009] Funding Source: KAKEN
CR ARIDOR M, 1993, SCIENCE, V262, P1569, DOI 10.1126/science.7504324
   BENDNAREK MA, 1991, J IMMUNOL, V147, P4047
   BJORKMAN PJ, 1987, NATURE, V329, P506, DOI 10.1038/329506a0
   Boon T, 1997, CURR OPIN IMMUNOL, V9, P681, DOI 10.1016/S0952-7915(97)80049-0
   Brown AM, 1998, MOL BIOL CELL, V9, P1053, DOI 10.1091/mbc.9.5.1053
   Butterfield LH, 2003, CLIN CANCER RES, V9, P998
   Chen YT, 1997, P NATL ACAD SCI USA, V94, P1914, DOI 10.1073/pnas.94.5.1914
   Clay TM, 1999, J IMMUNOL, V162, P1749
   Dionne SO, 2004, CANCER IMMUNOL IMMUN, V53, P307, DOI 10.1007/s00262-003-0439-y
   Dionne SO, 2003, CANCER IMMUNOL IMMUN, V52, P199, DOI 10.1007/s00262-002-0358-3
   FISK B, 1995, J EXP MED, V181, P2109, DOI 10.1084/jem.181.6.2109
   Hasegawa S, 2002, CANCER RES, V62, P7012
   Hu XY, 1996, CANCER RES, V56, P2479
   KAWAKAMI Y, 1995, J IMMUNOL, V154, P3961
   Keogh E, 2001, J IMMUNOL, V167, P787, DOI 10.4049/jimmunol.167.2.787
   Kono K, 2002, CLIN CANCER RES, V8, P3394
   Lander ES, 2001, NATURE, V409, P860, DOI 10.1038/35057062
   Lu J, 2000, CANCER RES, V60, P5223
   Macdonald John S, 2002, Gastric Cancer, V5 Suppl 1, P35, DOI 10.1007/s10120-002-0205-4
   Nakahara S, 2003, CANCER RES, V63, P4112
   Nestle FO, 1998, NAT MED, V4, P328, DOI 10.1038/nm0398-328
   Neugut AI, 1996, SEMIN ONCOL, V23, P281
   OSullivan AJ, 1996, MOL BIOL CELL, V7, P397
   Panelli MC, 2000, J IMMUNOTHER, V23, P487, DOI 10.1097/00002371-200007000-00013
   PARKER KC, 1992, J IMMUNOL, V149, P3580
   Pinxteren JA, 1998, EMBO J, V17, P6210, DOI 10.1093/emboj/17.21.6210
   PRICE LS, 1995, CURR BIOL, V5, P68, DOI 10.1016/S0960-9822(95)00018-2
   Renkvist N, 2001, CANCER IMMUNOL IMMUN, V50, P3, DOI 10.1007/s002620000169
   Rentzsch C, 2003, CLIN CANCER RES, V9, P4376
   Rosenberg SA, 1998, NAT MED, V4, P321, DOI 10.1038/nm0398-321
   Roukos DH, 2000, CANCER TREAT REV, V26, P243, DOI 10.1053/ctrv.2000.0164
   RUPPERT J, 1993, CELL, V74, P929, DOI 10.1016/0092-8674(93)90472-3
   Sadanaga N, 2001, CLIN CANCER RES, V7, P2277
   SAHIN U, 1995, P NATL ACAD SCI USA, V92, P11810, DOI 10.1073/pnas.92.25.11810
   Sarobe P, 1998, J CLIN INVEST, V102, P1239, DOI 10.1172/JCI3714
   Sasada T, 2004, CANCER RES, V64, P2882, DOI 10.1158/0008-5472.CAN-03-3549
   SETTE A, 1994, J IMMUNOL, V153, P5586
   Slansky JE, 2000, IMMUNITY, V13, P529, DOI 10.1016/S1074-7613(00)00052-2
   SloanLancaster J, 1996, ANNU REV IMMUNOL, V14, P1, DOI 10.1146/annurev.immunol.14.1.1
   Smith MH, 1998, MOL IMMUNOL, V35, P1033, DOI 10.1016/S0161-5890(98)00096-0
   Solache A, 1999, J IMMUNOL, V163, P5512
   STEVANOVIC S, 2002, NAT REV CANCER, V2, P1
   Strome SE, 2002, CANCER RES, V62, P1884
   Thurner B, 1999, J EXP MED, V190, P1669, DOI 10.1084/jem.190.11.1669
   Tourdot S, 1997, J IMMUNOL, V159, P2391
   Uchida N, 2004, CLIN CANCER RES, V10, P8577, DOI 10.1158/1078-0432.CCR-04-0104
   Umano Y, 2001, BRIT J CANCER, V84, P1052, DOI 10.1054/bjoc.2000.1715
   VANDERBRUGGEN P, 1991, SCIENCE, V254, P1643, DOI 10.1126/science.1840703
   WALTER EA, 1995, NEW ENGL J MED, V333, P1038, DOI 10.1056/NEJM199510193331603
   Watanabe T, 2005, CANCER SCI, V96, P498, DOI 10.1111/j.1349-7006.2005.00073.x
   Way G, 2002, MOL BIOL CELL, V13, P3344, DOI 10.1091/mbc.E01-10-0094
   Yang SX, 2002, J IMMUNOL, V169, P531, DOI 10.4049/jimmunol.169.1.531
NR 52
TC 29
Z9 30
U1 0
U2 1
PU WILEY-BLACKWELL
PI MALDEN
PA COMMERCE PLACE, 350 MAIN ST, MALDEN 02148, MA USA
SN 1347-9032
J9 CANCER SCI
JI Cancer Sci.
PD MAY
PY 2006
VL 97
IS 5
BP 411
EP 419
DI 10.1111/j.1349-7006.2006.00194.x
PG 9
WC Oncology
SC Oncology
GA 029ST
UT WOS:000236585400012
PM 16630140
OA Bronze
DA 2021-05-03
ER

PT J
AU Choi, J
   Credit, K
   Henderson, K
   Deverkadra, R
   He, Z
   Wiig, H
   Vanpelt, H
   Flessner, MF
AF Choi, J
   Credit, K
   Henderson, K
   Deverkadra, R
   He, Z
   Wiig, H
   Vanpelt, H
   Flessner, MF
TI Intraperitoneal immunotherapy for metastatic ovarian carcinoma:
   Resistance of intratumoral collagen to antibody penetration
SO CLINICAL CANCER RESEARCH
LA English
DT Article
ID CARBOPLATIN-BASED CHEMOTHERAPY; HUMAN OSTEOSARCOMA XENOGRAFTS;
   INTERSTITIAL FLUID PRESSURE; TERM-FOLLOW-UP; CONTINUOUS-INFUSION;
   SKELETAL-MUSCLE; RAT SKIN; CANCER; EXCLUSION; TUMORS
AB Purpose: Convective transport of macromolecules from the peritoneal cavity into tumor is determined by its hydraulic permeability and the pressure gradient. Previous studies showed that establishing a pressure gradient into the tumor failed to result in significant penetration. This study addresses the hypothesis that the extracellular matrix is the major resistance to the penetration of an i.p. injected antibody.
   Experimental Design: Human ovarian tumors (SKOV-3 and OVCAR-3) were established in the abdominal wall of athymic rats. After anesthesia, the tumor serosal surface was treated for 2 hours with Krebs solution (control), collagenase (37.5 unit/mL), or hyaluronidase (10 unit/mL) followed by 3 hours of convective delivery of radiolabeled IgG. Transport of antibody into the tumor was measured with quantitative autoradiography along with the tumor interstitial pressure, concentration of collagen and hyaluronic acid, and IgG volume of distribution.
   Results: Antibody was excluded from 42% to 53% of tumor extracellular volume. Exposure of tumors to hyaluronidase did not enhance IgG transport despite removal of 90% of the hyaluronan from the exposed tumor. In contrast, collagenase reduced collagen content, lowered tumor interstitial pressure, and markedly enhanced antibody penetration.
   Conclusions: Reduction of collagen, but not hyaluronan, in the matrix of ovarian xenografts enhanced the transport of i.p. injected antibody. Although high interstitial pressure is a deterrent to convective transport of macromolecules into the tumor parenchyma, the structure of the interstitial matrix provides an inherent resistance, which must be overcome before effective delivery of an antibody.
C1 Univ Mississippi, Med Ctr, Dept Med, Div Nephrol, Jackson, MS 39216 USA.
   Univ Mississippi, Med Ctr, Dept Pathol, Jackson, MS 39216 USA.
   Univ Bergen, Dept Biomed, Bergen, Norway.
RP Flessner, MF (corresponding author), Univ Mississippi, Med Ctr, Dept Med, Div Nephrol, 2500 N State St, Jackson, MS 39216 USA.
EM mflessner@medicine.umsmed.edu
OI Wiig, Helge/0000-0002-7740-8210
FU NATIONAL CANCER INSTITUTEUnited States Department of Health & Human
   ServicesNational Institutes of Health (NIH) - USANIH National Cancer
   Institute (NCI) [R01CA085984] Funding Source: NIH RePORTER; NATIONAL
   INSTITUTE OF DIABETES AND DIGESTIVE AND KIDNEY DISEASESUnited States
   Department of Health & Human ServicesNational Institutes of Health (NIH)
   - USANIH National Institute of Diabetes & Digestive & Kidney Diseases
   (NIDDK) [R01DK048479, R29DK048479] Funding Source: NIH RePORTER; NCI NIH
   HHSUnited States Department of Health & Human ServicesNational
   Institutes of Health (NIH) - USANIH National Cancer Institute (NCI)
   [CA085984] Funding Source: Medline; NIDDK NIH HHSUnited States
   Department of Health & Human ServicesNational Institutes of Health (NIH)
   - USANIH National Institute of Diabetes & Digestive & Kidney Diseases
   (NIDDK) [DK048479] Funding Source: Medline
CR Alberts DS, 1996, NEW ENGL J MED, V335, P1950, DOI 10.1056/NEJM199612263352603
   Alvarez RD, 1997, GYNECOL ONCOL, V65, P94, DOI 10.1006/gyno.1996.4577
   Barakat RR, 2002, J CLIN ONCOL, V20, P694, DOI 10.1200/JCO.20.3.694
   Brekken C, 2000, ANTICANCER RES, V20, P3513
   Davies CD, 2001, BRIT J CANCER, V85, P1968, DOI 10.1054/bjoc.2001.2180
   DEDRICK RL, 1978, CANCER TREAT REP, V62, P1
   DEDRICK RL, 1989, CANC IMMUN, V2, P429
   Eikenes L, 2004, CANCER RES, V64, P4768, DOI 10.1158/0008-5472.CAN-03-1472
   FLESSNER MF, 1985, AM J PHYSIOL, V248, pH26
   Flessner MF, 1996, J AM SOC NEPHROL, V7, P225
   FLESSNER MF, 1992, AM J PHYSIOL, V262, pF275
   FLESSNER MF, 1992, AM J PHYSIOL, V263, pF15
   Flessner MF, 2005, CLIN CANCER RES, V11, P3117, DOI 10.1158/1078-0432.CCR-04-2332
   Flessner MF, 2004, J APPL PHYSIOL, V97, P1518, DOI 10.1152/japplphysiol.00305.2004
   Flessner MF, 1997, AM J PHYSIOL-HEART C, V273, pH2783
   FLESSNER MF, 1994, CANCER RES, V54, P4376
   FLESSNER MF, 2000, J AM SOC NEPHROL, V11, P207
   FLESSNER MF, 1981, TRANSPORT WATER SOLU
   Frazer J.R., 1996, EXTRACELLULAR MATRIX, V2, P141
   Freedman RS, 2004, J TRANSL MED, V2, P23, DOI [10.1186/1479-5876-2-23, DOI 10.1186/1479-5876-2-23]
   Fujiwara K, 2003, GYNECOL ONCOL, V90, P637, DOI 10.1016/S0090-8258(03)00377-9
   Fujiwara K, 2005, GYNECOL ONCOL, V97, P10, DOI 10.1016/j.ygyno.2004.12.005
   Gershenson DM, 1996, OBSTET GYN CLIN N AM, V23, P475
   Gribbon P, 1999, BIOPHYS J, V77, P2210, DOI 10.1016/S0006-3495(99)77061-X
   Gyenge CC, 2003, J PHYSIOL-LONDON, V552, P907, DOI 10.1113/jphysiol.2003.049379
   Kairemo KJA, 1996, ACTA ONCOL, V35, P343, DOI 10.3109/02841869609101651
   Kievit E, 1997, INT J RADIAT ONCOL, V38, P419, DOI 10.1016/S0360-3016(97)82501-1
   LAURENT TC, 1995, PORTL PR P, P1
   Lokeshwar VB, 2001, J BIOL CHEM, V276, P11922, DOI 10.1074/jbc.M008432200
   Markman M, 1998, SEMIN ONCOL, V25, P356
   Netti PA, 2000, CANCER RES, V60, P2497
   QUADRI SM, 1995, CANCER RES, V55, pS5736
   Reddy GK, 1996, CLIN BIOCHEM, V29, P225, DOI 10.1016/0009-9120(96)00003-6
   Scott JE, 1999, P NATL ACAD SCI USA, V96, P4850, DOI 10.1073/pnas.96.9.4850
   See HT, 2004, CANCER INVEST, V22, P29, DOI 10.1081/CNV-200030119
   Tammi R, 1998, J BIOL CHEM, V273, P28878, DOI 10.1074/jbc.273.44.28878
   Tournigand C, 2005, CURR OPIN OBSTET GYN, V17, P83
   Wiig H, 2005, J PHYSIOL-LONDON, V567, P557, DOI 10.1113/jphysiol.2005.089615
   Wiig H, 2003, AM J PHYSIOL-HEART C, V284, pH416, DOI 10.1152/ajpheart.00327.2002
   WIIG H, 1994, AM J PHYSIOL, V266, pH212
   Wiig H, 2001, AM J PHYSIOL-HEART C, V280, pH1505
   WIIG H, 1992, AM J PHYSIOL, V263, pH1222
   WIIG H, 1981, MICROVASC RES, V21, P308, DOI 10.1016/0026-2862(81)90014-5
   WOESSNER JF, 1961, ARCH BIOCHEM BIOPHYS, V93, P440, DOI 10.1016/0003-9861(61)90291-0
   Yen MS, 2001, INT J GYNECOL OBSTET, V72, P55, DOI 10.1016/S0020-7292(00)00340-4
NR 45
TC 83
Z9 83
U1 0
U2 13
PU AMER ASSOC CANCER RESEARCH
PI PHILADELPHIA
PA 615 CHESTNUT ST, 17TH FLOOR, PHILADELPHIA, PA 19106-4404 USA
SN 1078-0432
EI 1557-3265
J9 CLIN CANCER RES
JI Clin. Cancer Res.
PD MAR 15
PY 2006
VL 12
IS 6
BP 1906
EP 1912
DI 10.1158/1078-0432.CCR-05-2141
PG 7
WC Oncology
SC Oncology
GA 028AX
UT WOS:000236458800033
PM 16551876
OA Bronze
DA 2021-05-03
ER

PT J
AU Akhmatova, NK
   Kuzovlev, EN
   Lebedinskaya, OV
   Donenko, FV
   Shubina, IZ
   Makashin, AI
   Kiselevskii, MV
AF Akhmatova, N. K.
   Kuzovlev, E. N.
   Lebedinskaya, O. V.
   Donenko, F. V.
   Shubina, I. Zh.
   Makashin, A. I.
   Kiselevskii, M. V.
TI Cytotoxic activity of lymphocytes isolated from mouse liver involved
   into tumor process
SO BULLETIN OF EXPERIMENTAL BIOLOGY AND MEDICINE
LA English
DT Article
DE liver metastases; ovarian cancer; immunophenotype
ID T-CELLS; ALPHA-GALACTOSYLCERAMIDE; NKT CELLS
AB We studied cytotoxic activity and immunophenotype of mononuclear cells isolated from the liver of mice after implantation of ovarian cancer cells into the liver parenchyma. The isolated cells exhibited higher natural killer cell activity and possessed higher cytotoxic potential against autologous tumor cells compared to spleen lymphocytes. The ratio of CD3(+) lymphocytes and natural killer cells was high in the liver with tumor metastases. Lymphoid cells were practically absent in the liver of intact animals. Natural killer cells and T cells from liver tumor tissue play an important role in antitumor immunity and can be used for local and regional adjuvant immunotherapy of liver metastases.
C1 Russia Minist Hlth, Perm State Med Acad, Perm, Russia.
   Russian Acad Med Sci, II Mechnikov Inst Vaccines & Sera, Moscow 109801, Russia.
   Russian Acad Med Sci, NN Blokhin Russian Canc Res Ctr, Moscow 109801, Russia.
RP Akhmatova, NK (corresponding author), Russia Minist Hlth, Perm State Med Acad, Perm, Russia.
EM kisele@inbox.ru
RI Kiselevskiy, Mikhail/D-8822-2017; Kiselevskiy, Mikhail V/E-6025-2014
OI Kiselevskiy, Mikhail/0000-0002-0132-167X; Akhmatova,
   Nelly/0000-0002-4212-0276
CR Abo T, 2000, IMMUNOL REV, V174, P135, DOI 10.1034/j.1600-0528.2002.017415.x
   Emoto M, 2003, TRENDS IMMUNOL, V24, P364, DOI 10.1016/S1471-4906(03)00162-5
   Fuji N, 2000, CLIN CANCER RES, V6, P3380
   Godfrey DI, 2000, IMMUNOL TODAY, V21, P573, DOI 10.1016/S0167-5699(00)01735-7
   Kakimi K, 2000, J EXP MED, V192, P921, DOI 10.1084/jem.192.7.921
   Kasper HU, 2003, ANTICANCER RES, V23, P3175
   KENNA T, 2003, J IMMUNOL, V166, P6578
   Lucas M, 2003, J VIROL, V77, P2251, DOI 10.1128/JVI.77.3.2251-2257.2003
   Nakagawa R, 2001, J IMMUNOL, V166, P6578, DOI 10.4049/jimmunol.166.11.6578
   Park SH, 2003, J IMMUNOL, V170, P1197, DOI 10.4049/jimmunol.170.3.1197
NR 10
TC 0
Z9 0
U1 0
U2 0
PU SPRINGER
PI NEW YORK
PA ONE NEW YORK PLAZA, SUITE 4600, NEW YORK, NY, UNITED STATES
SN 0007-4888
EI 1573-8221
J9 B EXP BIOL MED+
JI Bull. Exp. Biol. Med.
PD JAN
PY 2006
VL 141
IS 1
BP 70
EP 72
DI 10.1007/s10517-006-0096-1
PG 3
WC Medicine, Research & Experimental
SC Research & Experimental Medicine
GA 046SC
UT WOS:000237830300020
PM 16929968
DA 2021-05-03
ER

PT J
AU Wang, XP
   Deavers, M
   Patenia, R
   Bassett, RL
   Mueller, P
   Ma, Q
   Wang, E
   Freedman, RS
AF Wang, Xipeng
   Deavers, Michael
   Patenia, Rebecca
   Bassett, Roland L., Jr.
   Mueller, Peter
   Ma, Qing
   Wang, Ena
   Freedman, Ralph S.
TI Monocyte/macrophage and T-cell infiltrates in peritoneum of patients
   with ovarian cancer or benign pelvic disease
SO JOURNAL OF TRANSLATIONAL MEDICINE
LA English
DT Article
ID LYSOPHOSPHATIDIC ACID; ASCITIC FLUID; GROWTH-FACTOR; IN-VIVO; TUMOR;
   EXPRESSION; CARCINOMA; IDENTIFICATION; INTERLEUKIN-8; IMMUNOTHERAPY
AB Background: We previously showed that tumor-free peritoneum of patients with epithelial ovarian cancer (EOC) exhibited enhanced expression of several inflammatory response genes compared to peritoneum of benign disease. Here, we examined peritoneal inflammatory cell patterns to determine their concordance with selected enhanced genes.
   Methods: Expression patterns of selected inflammatory genes were mined from our previously published data base. Bilateral pelvic peritoneal and subjacent stromal specimens were obtained from 20 women with EOC and 7 women with benign pelvic conditions. Sections were first stained by indirect immunoperoxidase and numbers of monocytes/ macrophages (MO/MA), T cells, B cells, and NK cells counted. Proportions of CD68+ cells and CD3+ cells that coexpressed MO/MA differentiation factors (CD163, CCR1, CXCR8, VCAM1, and phosphorylated cytosolic phospholipase A(2) [pcPLA(2)]), which had demonstrated expression in EOC peritoneal samples, were determined by multicolor immunofluorescence.
   Results: MO/MA were present on both sides of the pelvic peritoneum in EOC patients, with infiltration of the subjacent stroma and mesothelium. CD68+ MO/MA, the most commonly represented population, and CD3+ T cells were present more often in EOC than in benign pelvic tumors. NK cells, B cells, and granulocytes were rare. CXCL8 (IL-8) and the chemokine receptor CCR1 were coexpressed more frequently on MO/MA than on CD3+ cells contrasting with CD68+/CD163+ cells that coexpressed CXCL8 less often. An important activated enzyme in the eicosanoid pathway, pcPLA(2), was highly expressed on both CD68+ and CD163+ cells. The adherence molecule Vascular Cell Adhesion Molecule-1 (VCAM1) was expressed on CD31+ endothelial cells and on a proportion of CD68+ MO/MA but rarely on CD3+ cells.
   Conclusion: The pelvic peritoneum in EOC exhibits a general pattern of chronic inflammation, represented primarily by differentiated MO/MA, and distinct from that in benign conditions concordant with previous profiling results.
C1 Univ Texas, MD Anderson Canc Ctr, Dept Gynecol Oncol, Houston, TX 77030 USA.
   Shanghai Tiao Tong Univ, Renji Hosp, Dept Obstet & Gynecol, Shanghai, Peoples R China.
   Univ Texas, MD Anderson Canc Ctr, Dept Pathol, Houston, TX 77030 USA.
   Univ Texas, MD Anderson Canc Ctr, Dept Biostat & Appl Math, Houston, TX 77030 USA.
   Univ Texas, MD Anderson Canc Ctr, Dept Blood & Marrow Transplantat, Houston, TX 77030 USA.
   NIH, Dept Transfus Med, Bethesda, MD 20892 USA.
RP Freedman, RS (corresponding author), Univ Texas, MD Anderson Canc Ctr, Dept Gynecol Oncol, 1515 Holcombe Blvd, Houston, TX 77030 USA.
EM xipengwang@yahoo.com; mdeavers@mdanderson.org; rpatenia@mdanderson.org;
   rlbasset@mdanderson.org; pm@odin.mdacc.tmc.edu; qma@mdanderson.org;
   ewang@cc.nih.gov; rfreedma@mdanderson.org
CR Abdollahi T, 2003, CANCER RES, V63, P4521
   BATTIFORA H, 1995, ATLAS TUMOR PATHOLOG, V1
   BEREK JS, 1991, AM J OBSTET GYNECOL, V164, P1038, DOI 10.1016/0002-9378(91)90582-C
   Boonstra J, 2004, ADV ENZYME REGUL, V44, P61, DOI 10.1016/j.advenzreg.2003.11.008
   Burke F, 1996, CYTOKINE, V8, P578, DOI 10.1006/cyto.1996.0077
   CARTER D, 1997, HIST PATHOLOGISTS, P223
   Chamorro S, 2005, IMMUNOLOGY, V114, P63, DOI 10.1111/j.1365-2567.2004.01994.x
   Dedrick RL, 1997, JNCI-J NATL CANCER I, V89, P480, DOI 10.1093/jnci/89.7.480
   FREEDMAN RS, 1994, J IMMUNOTHER, V16, P198, DOI 10.1097/00002371-199410000-00004
   Freedman RS, 1998, CYTOKINES CELL MOL T, V4, P121
   Freedman RS, 2004, J TRANSL MED, V2, P23, DOI [10.1186/1479-5876-2-23, DOI 10.1186/1479-5876-2-23]
   Gawrychowski K, 1998, EUR J GYNAECOL ONCOL, V19, P262
   Gordinier ME, 1999, CLIN CANCER RES, V5, P2498
   Grewal S, 2002, J CELL SCI, V115, P4533, DOI 10.1242/jcs.00146
   Ivarsson K, 2000, ACTA OBSTET GYN SCAN, V79, P777, DOI 10.1034/j.1600-0412.2000.079009777.x
   Kassim SK, 2004, CLIN BIOCHEM, V37, P363, DOI 10.1016/j.clinbiochem.2004.01.014
   Loercher AE, 1999, J IMMUNOL, V163, P6251
   Mantovani A, 2002, TRENDS IMMUNOL, V23, P549, DOI 10.1016/S1471-4906(02)02302-5
   MORADI MM, 1993, CANCER, V72, P2433, DOI 10.1002/1097-0142(19931015)72:8<2433::AID-CNCR2820720822>3.0.CO;2-L
   Nash MA, 1999, ENDOCR-RELAT CANCER, V6, P93, DOI 10.1677/erc.0.0060093
   Nash MA, 1998, CLIN EXP IMMUNOL, V112, P172
   NEGUS RPM, 1995, J CLIN INVEST, V95, P2391, DOI 10.1172/JCI117933
   OBRIEN PC, 1984, BIOMETRICS, V40, P1079, DOI 10.2307/2531158
   ORDONEZ NG, 1987, GYNECOL ONCOL, V26, P1, DOI 10.1016/0090-8258(87)90065-5
   Orre M, 1999, GYNECOL ONCOL, V73, P47, DOI 10.1006/gyno.1998.5292
   Philippidis P, 2004, CIRC RES, V94, P119, DOI 10.1161/01.RES.0000109414.78907.F9
   Ross DT, 2000, NAT GENET, V24, P227, DOI 10.1038/73432
   Rubin SC, 1999, OBSTET GYNECOL, V93, P21, DOI 10.1016/S0029-7844(98)00334-2
   Schutyser E, 2002, J BIOL CHEM, V277, P24584, DOI 10.1074/jbc.M112275200
   So J, 2004, GYNECOL ONCOL, V95, P314, DOI 10.1016/j.ygyno.2004.08.001
   Wang E, 2005, CLIN CANCER RES, V11, P113
   Wang E, 2000, NAT BIOTECHNOL, V18, P457
   WANG E, 2002, DNA ARRAYS MOL CLONI, P204
   WANG E, 2005, J TRANSL MED, V3
   Wang XP, 2005, J TRANSL MED, V3, DOI 10.1186/1479-5876-3-25
   Wiley SR, 1995, IMMUNITY, V3, P673, DOI 10.1016/1074-7613(95)90057-8
   Xu Y, 1998, JAMA-J AM MED ASSOC, V280, P719, DOI 10.1001/jama.280.8.719
NR 37
TC 52
Z9 61
U1 0
U2 3
PU BMC
PI LONDON
PA CAMPUS, 4 CRINAN ST, LONDON N1 9XW, ENGLAND
EI 1479-5876
J9 J TRANSL MED
JI J. Transl. Med.
PD JUL 6
PY 2006
VL 4
AR 30
DI 10.1186/1479-5876-4-30
PG 11
WC Medicine, Research & Experimental
SC Research & Experimental Medicine
GA 074IO
UT WOS:000239806100002
PM 16824216
OA DOAJ Gold, Green Published
DA 2021-05-03
ER

PT J
AU Nishikawa, H
   Qian, F
   Tsuji, T
   Ritter, G
   Old, LJ
   Gnjatic, S
   Odunsi, K
AF Nishikawa, Hiroyoshi
   Qian, Feng
   Tsuji, Takemasa
   Ritter, Gerd
   Old, Lloyd J.
   Gnjatic, Sacha
   Odunsi, Kunle
TI Influence of CD4(+)CD25(+) regulatory T cells on low/high-avidity CD4(+)
   T cells following peptide vaccination
SO JOURNAL OF IMMUNOLOGY
LA English
DT Article
ID IMMUNOLOGICAL SELF-TOLERANCE; IMMUNE-RESPONSES; DENDRITIC CELLS;
   CANCER-PATIENTS; IN-VIVO; ANTIBODY-RESPONSES; ANTIGEN NY-ESO-1;
   TUMOR-ANTIGENS; CUTTING EDGE; IMMUNOTHERAPY
AB We have recently reported that NY-ESO-1-specific naive CD4(+) T cell precursors exist in most individuals but are suppressed by CD4(+)CD25(+) regulatory T cells (Tregs), while memory CD4(+) T cell effectors against NY-ESO-1 are found only in cancer patients with spontaneous Ab responses to NY-ESO-1. In this study, we have analyzed mechanisms of CD4(+) T cell induction following peptide vaccination in relation to susceptibility to Tregs. Specific HLA-DP4-restricted CD4(+) T cell responses were elicited after vaccination with NY-ESO-1(157-170) peptide (emulsified in IFA) in patients with NY-ESO-1-expressing epithelial ovarian cancer. These vaccine-induced CD4(+) T cells were detectable from effector/memory populations without requirement for in vitro CD4(+)CD25(+) T cell depletion. However, they were only able to recognize NY-ESO-1157-170 peptide but not naturally processed NY-ESO-1 protein and had much lower avidity compared with NY-ESO-1-specific pre-existing naive CD4(+)CD25(-) T cell precursors or spontaneously induced CD4(+) T cell effectors of cancer patients with NY-ESO-1 Ab. We propose that vaccination with NY-ESO-1157-170 peptide recruits low-avidity T cells with low sensitivity to Tregs and fails to modulate the suppressive effect of Tregs on high-avidity NY-ESO-1-specific T cell precursors.
C1 Mem Sloan Kettering Canc Ctr, Ludwig Inst Canc Res, New York Branch, New York, NY 10021 USA.
   Roswell Pk Canc Inst, Dept Gynecol Oncol, Buffalo, NY 14263 USA.
RP Gnjatic, S (corresponding author), Mem Sloan Kettering Canc Ctr, Ludwig Inst Canc Res, New York Branch, 1275 York Ave,Room K-817, New York, NY 10021 USA.
EM gnjatics@mskcc.org; Kunle.Odunsi@RoswellPark.org
RI Nishikawa, Hiroyoshi/AAI-7044-2020
OI Gnjatic, Sacha/0000-0001-5643-9520; Tsuji, Takemasa/0000-0001-7563-2211
CR Apostolou I, 2004, J EXP MED, V199, P1401, DOI 10.1084/jem.20040249
   Atanackovic D, 2003, J IMMUNOL METHODS, V278, P57, DOI 10.1016/S0022-1759(03)00209-6
   Belardelli Filippo, 2004, Cancer Res, V64, P6827, DOI 10.1158/0008-5472.CAN-04-2048
   Chen YT, 1997, P NATL ACAD SCI USA, V94, P1914, DOI 10.1073/pnas.94.5.1914
   Curiel TJ, 2004, NAT MED, V10, P942, DOI 10.1038/nm1093
   Danke NA, 2004, J IMMUNOL, V172, P5967, DOI 10.4049/jimmunol.172.10.5967
   Davis ID, 2004, P NATL ACAD SCI USA, V101, P10697, DOI 10.1073/pnas.0403572101
   Dudley ME, 2003, NAT REV CANCER, V3, P666, DOI 10.1038/nrc1167
   Gnjatic S, 2003, P NATL ACAD SCI USA, V100, P8862, DOI 10.1073/pnas.1133324100
   Gotter J, 2004, J EXP MED, V199, P155, DOI 10.1084/jem.20031677
   Jager E, 2000, P NATL ACAD SCI USA, V97, P12198, DOI 10.1073/pnas.220413497
   Jager E, 1998, J EXP MED, V187, P265, DOI 10.1084/jem.187.2.265
   Jager E, 2000, P NATL ACAD SCI USA, V97, P4760, DOI 10.1073/pnas.97.9.4760
   Jager E, 2003, INT J CANCER, V106, P817, DOI 10.1002/ijc.11292
   Javia LR, 2003, J IMMUNOTHER, V26, P85, DOI 10.1097/00002371-200301000-00009
   Kretschmer K, 2005, NAT IMMUNOL, V6, P1219, DOI 10.1038/ni1265
   Le Gal FA, 2005, J IMMUNOTHER, V28, P252, DOI 10.1097/01.cji.0000161398.34701.26
   Maloy KJ, 2001, NAT IMMUNOL, V2, P816, DOI 10.1038/ni0901-816
   Matsuo M, 2004, P NATL ACAD SCI USA, V101, P14467, DOI 10.1073/pnas.0405947101
   Misra N, 2004, J IMMUNOL, V172, P4676, DOI 10.4049/jimmunol.172.8.4676
   Nagata Y, 2002, P NATL ACAD SCI USA, V99, P10629, DOI 10.1073/pnas.112331099
   Nishikawa H, 2005, P NATL ACAD SCI USA, V102, P9253, DOI 10.1073/pnas.0503852102
   Nishikawa H, 2005, J EXP MED, V201, P681, DOI 10.1084/jem.20041959
   Nishikawa H, 2003, P NATL ACAD SCI USA, V100, P10902, DOI 10.1073/pnas.1834479100
   Nishikawa H, 2005, BLOOD, V106, P1008, DOI 10.1182/blood-2005-02-0607
   Onizuka S, 1999, CANCER RES, V59, P3128
   Pasare C, 2004, IMMUNITY, V21, P733, DOI 10.1016/j.immuni.2004.10.006
   Pasare C, 2003, SCIENCE, V299, P1033, DOI 10.1126/science.1078231
   Piccirillo CA, 2001, J IMMUNOL, V167, P1137, DOI 10.4049/jimmunol.167.3.1137
   Rosenberg SA, 2004, NAT MED, V10, P909, DOI 10.1038/nm1100
   SAHIN U, 1995, P NATL ACAD SCI USA, V92, P11810, DOI 10.1073/pnas.92.25.11810
   Sakaguchi S, 2004, ANNU REV IMMUNOL, V22, P531, DOI 10.1146/annurev.immunol.21.120601.141122
   SAKAGUCHI S, 1995, J IMMUNOL, V155, P1151
   Sasada T, 2003, CANCER-AM CANCER SOC, V98, P1089, DOI 10.1002/cncr.11618
   Scanlan MJ, 2002, IMMUNOL REV, V188, P22, DOI 10.1034/j.1600-065X.2002.18803.x
   Shevach EM, 2002, NAT REV IMMUNOL, V2, P389, DOI 10.1038/nri821
   Shimizu J, 1999, J IMMUNOL, V163, P5211
   Steitz J, 2001, CANCER RES, V61, P8643
   Stockert E, 1998, J EXP MED, V187, P1349, DOI 10.1084/jem.187.8.1349
   Sutmuller RPM, 2001, J EXP MED, V194, P823, DOI 10.1084/jem.194.6.823
   Thornton AM, 2000, J IMMUNOL, V164, P183, DOI 10.4049/jimmunol.164.1.183
   Walker LSK, 2003, J EXP MED, V198, P249, DOI 10.1084/jem.20030315
   Wang YJ, 2004, PROTEOMICS, V4, P20, DOI 10.1002/pmic.200300549
   Yamazaki S, 2003, J EXP MED, V198, P235, DOI 10.1084/jem.20030422
   Yang YP, 2004, NAT IMMUNOL, V5, P508, DOI 10.1038/ni1059
   Zeng G, 2002, CANCER RES, V62, P3630
   Zeng G, 2001, P NATL ACAD SCI USA, V98, P3964, DOI 10.1073/pnas.061507398
NR 47
TC 45
Z9 46
U1 0
U2 1
PU AMER ASSOC IMMUNOLOGISTS
PI BETHESDA
PA 9650 ROCKVILLE PIKE, BETHESDA, MD 20814 USA
SN 0022-1767
EI 1550-6606
J9 J IMMUNOL
JI J. Immunol.
PD MAY 15
PY 2006
VL 176
IS 10
BP 6340
EP 6346
DI 10.4049/jimmunol.176.10.6340
PG 7
WC Immunology
SC Immunology
GA 044WW
UT WOS:000237705200076
PM 16670346
OA Bronze
DA 2021-05-03
ER

PT J
AU Gottlieb, DJ
   Li, YC
   Lionello, I
   Tanzarella, S
   Marangolo, M
   Bradstock, KF
   Russo, V
   Traversari, C
AF Gottlieb, D. J.
   Li, Y-C
   Lionello, I.
   Tanzarella, S.
   Marangolo, M.
   Bradstock, K. F.
   Russo, V.
   Traversari, C.
TI Generation of tumour-specific cytotoxic T-cell clones from
   histocompatibility leucocyte antigen-identical siblings of patients with
   melanoma
SO BRITISH JOURNAL OF CANCER
LA English
DT Article
DE human; tumour immunity; T cells; transplantation; melanoma
ID PERIPHERAL-BLOOD; IN-VITRO; OVARIAN-CARCINOMA; HLA-DR; CD4(+);
   TRANSPLANTATION; LYMPHOCYTES; IMMUNOTHERAPY; CHEMOTHERAPY; REGRESSION
AB Lymphodepletion and infusion of autologous expanded tumour- infiltrating lymphocytes is effective therapy for patients with malignant melanoma. Antitumour responses are likely to be mediated by HLA class I- and II- restricted immune responses directed at tumour antigens. We assessed whether the peripheral blood of normal HLA- matched siblings of patients with melanoma could be used to generate lymphocytes with antimelanoma activity for adoptive immunotherapy after allogeneic blood or marrow transplantation. Melanoma cell lines were derived from two donors and were used to stimulate the mononuclear cells of three HLA-identical siblings. CD4(+) clones dominated cultures. Of these, approximately half were directly cytotoxic towards recipient melanoma cells and secreted interferon- g in response to tumour stimulation. More than half of the noncytotoxic clones also secreted interferong after melanoma stimulation. No CD4(+) clones responded to stimulation with recipient haemopoietic cells. The majority of CD8(+) clones directly lysed recipient melanoma, but did not persist in long-term culture in vitro. No crossreactivity with recipient haemopoietic cells was observed. The antigenic target of one CD4(+) clone was determined to be an HLA- DRII-restricted MAGE-3 epitope. Antigenic targets of the remaining clones were not elucidated, but appeared to be restricted through a non-HLA-DR class II molecule. We conclude that the blood of allogeneic HLA- matched sibling donors contains melanoma- reactive lymphocyte precursors directed at tumour- associated antigens. Adoptive immunotherapy with unselected or ex vivo- stimulated donor lymphocytes after allogeneic stem cell transplantation has a rational basis for the treatment of malignant melanoma.
C1 Univ Sydney, Westmead Hosp, Leukaemia Res Lab, Sydney, NSW 2145, Australia.
   Molmed, I-20132 Milan, Italy.
   Ist Sci San Raffaele, Canc Gene Therapy Unit, Canc Immunotherapy & Gene Therapy Program, I-20132 Milan, Italy.
RP Gottlieb, DJ (corresponding author), Univ Sydney, Westmead Hosp, Leukaemia Res Lab, Sydney, NSW 2145, Australia.
EM david_gottlieb@wmi.usyd.edu.au
RI Russo, Vincenzo/K-5650-2016
OI Russo, Vincenzo/0000-0003-1592-5041; Li, Yi-Chiao/0000-0002-5717-4330;
   Gottlieb, David/0000-0001-5807-1766
CR Bay JO, 2002, BONE MARROW TRANSPL, V30, P95, DOI 10.1038/sj.bmt.1703609
   Bay JO, 2000, BONE MARROW TRANSPL, V25, P681, DOI 10.1038/sj.bmt.1702206
   BOON T, 1994, ANNU REV IMMUNOL, V12, P337, DOI 10.1146/annurev.immunol.12.1.337
   Chaux P, 1999, J EXP MED, V189, P767, DOI 10.1084/jem.189.5.767
   Childs RW, 1999, J CLIN ONCOL, V17, P2044, DOI 10.1200/JCO.1999.17.7.2044
   Childs RW, 2000, CANCER J, V6, P179
   COULIE PG, 1993, J IMMUNOTHER, V14, P104, DOI 10.1097/00002371-199308000-00004
   Darrow TL, 1996, CELL IMMUNOL, V172, P52, DOI 10.1006/cimm.1996.0214
   Donato ML, 2004, GYNECOL ONCOL, V92, P365, DOI 10.1016/j.ygyno.2003.09.004
   Dorrschuck A, 2004, BLOOD, V104, P2591, DOI 10.1182/blood-2004-02-0459
   Dudley ME, 2005, J CLIN ONCOL, V23, P2346, DOI 10.1200/JCO.2005.00.240
   Dudley ME, 2002, J IMMUNOTHER, V25, P243, DOI 10.1097/00002371-200205000-00007
   Gamadia LE, 2003, BLOOD, V101, P2686, DOI 10.1182/blood-2002-08-2502
   Glazyrin AL, 2003, CANCER IMMUNOL IMMUN, V52, P171, DOI 10.1007/s00262-002-0339-6
   GOTTLIEB DJ, 1989, BLOOD, V74, P2335
   HAHN S, 1995, EUR J IMMUNOL, V25, P2679, DOI 10.1002/eji.1830250942
   Hanel M, 2003, J CANCER RES CLIN, V129, P12, DOI 10.1007/s00432-002-0399-1
   HERIN M, 1987, INT J CANCER, V39, P390, DOI 10.1002/ijc.2910390320
   Huang JP, 2004, J IMMUNOL, V172, P6057, DOI 10.4049/jimmunol.172.10.6057
   KAHN M, 1991, J IMMUNOL, V146, P3235
   Kobayashi H, 1998, CANCER RES, V58, P296
   Kurokawa T, 2002, INT J CANCER, V101, P52, DOI 10.1002/ijc.10555
   Lee KH, 1999, J IMMUNOL, V163, P6292
   LEMAY LG, 1993, CANCER IMMUNOL IMMUN, V37, P187, DOI 10.1007/BF01525434
   Mandic M, 2005, J IMMUNOL, V174, P1751, DOI 10.4049/jimmunol.174.3.1751
   Manici S, 1999, J EXP MED, V189, P871, DOI 10.1084/jem.189.5.871
   MITCHELL MS, 1993, ANN NY ACAD SCI, V690, P153
   Nolte A, 2003, J IMMUNOTHER, V26, P257, DOI 10.1097/00002371-200305000-00009
   Pedrazzoli P, 2002, CANCER, V94, P2409, DOI 10.1002/cncr.10491.abs
   Pittet MJ, 2001, CLIN CANCER RES, V7, p796S
   Robbins PF, 2002, J IMMUNOL, V169, P6036, DOI 10.4049/jimmunol.169.10.6036
   Schultz ES, 2000, CANCER RES, V60, P6272
   SHINOMIYA Y, 1995, IMMUNOBIOLOGY, V193, P439, DOI 10.1016/S0171-2985(11)80429-8
   TAKAHASHI J, 1995, J SOL-GEL SCI TECHN, V4, P15, DOI 10.1007/BF00486698
   TRAVERSARI C, 1989, J IMMUNOL, V142, P2887
   Valmori D, 2000, CANCER RES, V60, P4499
   VANDENEYNDE B, 1989, INT J CANCER, V44, P634
   Zarour HM, 2000, CANCER RES, V60, P4946
   Zhou JH, 2005, J IMMUNOTHER, V28, P53, DOI 10.1097/00002371-200501000-00007
NR 39
TC 4
Z9 4
U1 0
U2 1
PU NATURE PUBLISHING GROUP
PI LONDON
PA MACMILLAN BUILDING, 4 CRINAN ST, LONDON N1 9XW, ENGLAND
SN 0007-0920
EI 1532-1827
J9 BRIT J CANCER
JI Br. J. Cancer
PD JUL 17
PY 2006
VL 95
IS 2
BP 181
EP 188
DI 10.1038/sj.bjc.6603243
PG 8
WC Oncology
SC Oncology
GA 064VP
UT WOS:000239118200008
PM 16819544
OA Green Published, Other Gold
DA 2021-05-03
ER

PT J
AU Marth, C
   Windbichler, GH
   Hausmaninger, H
   Petru, E
   Estermann, K
   Pelzer, A
   Mueller-Holzner, E
AF Marth, C.
   Windbichler, G. H.
   Hausmaninger, H.
   Petru, E.
   Estermann, K.
   Pelzer, A.
   Mueller-Holzner, E.
TI Interferon-gamma in combination with carboplatin and paclitaxel as a
   safe and effective first-line treatment option for advanced ovarian
   cancer: results of a phase I/II study
SO INTERNATIONAL JOURNAL OF GYNECOLOGICAL CANCER
LA English
DT Article
DE carboplatin; interferon-gamma; ovarian cancer; paclitaxel
ID CARCINOMA CELL-LINES; STAGE-III; CISPLATIN; CHEMOTHERAPY; EXPRESSION;
   TRIAL; IMMUNOTHERAPY; NEOPTERIN; THERAPY
AB We have previously shown that interferon-gamma 1b (IFN-gamma) in combination with cyclophosphamide and cisplatin significantly prolongs progression-free survival in ovarian cancer. In this phase I/II study, we examined if administration of IFN-gamma is also safe in combination with the current standard treatment, paclitaxel and carboplatin. Thirty-four patients with newly diagnosed advanced epithelial ovarian cancer, FIGO stage III/IV, were treated for six to nine cycles with paclitaxel (175 mg/m(2)) and carboplatin (area under the curve [AUC] 5) every 3 weeks. IFN-gamma was administered in an escalating dose from 6 days/cycle with 0.025 mg sc up to 9 days/cycle with 0.1 mg sc. As expected, administration of IFN-gamma was associated with flu-like symptoms. Grade 3/4 neutropenia was observed in 74% (25 out of 34) of patients. Other side effects, in particular peripheral neuropathies, were within the previously observed ranges for the paclitaxel plus carboplatin combination. Overall response rate (complete or partial response) in patients who received either six or nine doses (0.1 mg) of IFN-gamma/cycle (n = 28) was 71%. IFN-gamma is safe in combination with carboplatin and paclitaxel for first-line treatment of patients with advanced ovarian cancer. This combination should be further evaluated as an immunotherapeutic treatment option for ovarian cancer.
C1 Innsbruck Med Univ, Dept Obstet & Gynaecol, A-6020 Innsbruck, Austria.
   Graz Med Univ, Dept Gynaecol, Salzburg, Austria.
   Salzburg St Johanns Hosp, Dept Med Oncol, Salzburg, Austria.
RP Marth, C (corresponding author), Innsbruck Med Univ, Dept Obstet & Gynaecol, Anichstr 35, A-6020 Innsbruck, Austria.
EM christian.marth@uibk.ac.at
CR Armstrong DK, 2006, NEW ENGL J MED, V354, P34, DOI 10.1056/NEJMoa052985
   Berek JS, 2000, LANCET, V356, P6, DOI 10.1016/S0140-6736(00)02422-3
   Bookman MA, 1998, SEMIN ONCOL, V25, P381
   Chi D S, 2000, Curr Treat Options Oncol, V1, P139, DOI 10.1007/s11864-000-0058-1
   CLARK S, 1994, CANCER IMMUNOL IMMUN, V39, P100, DOI 10.1007/BF01525315
   Covens A, 2002, GYNECOL ONCOL, V85, P71, DOI 10.1006/gyno.2001.6552
   DACQUISTO R, 1988, J CLIN ONCOL, V6, P689, DOI 10.1200/JCO.1988.6.4.689
   Harries M, 2001, EXPERT OPIN INV DRUG, V10, P1715, DOI 10.1517/13543784.10.9.1715
   HUBER C, 1984, J EXP MED, V160, P310, DOI 10.1084/jem.160.1.310
   Hwu P, 2002, J IMMUNOTHER, V25, P189, DOI 10.1097/00002371-200205000-00001
   Kirby TO, 2002, EXPERT OPIN BIOL TH, V2, P409, DOI 10.1517/14712598.2.4.409
   Marth C, 2004, AM J OBSTET GYNECOL, V191, P1598, DOI 10.1016/j.ajog.2004.05.007
   MARTH C, 1990, CANCER RES, V50, P7037
   MARTH C, 1993, EUR J CANCER, V29A, P1863, DOI 10.1016/0959-8049(93)90539-R
   MARTH C, 1989, ANTICANCER RES, V9, P461
   Meng RD, 2001, EXP CELL RES, V262, P154, DOI 10.1006/excr.2000.5073
   Muggia FM, 2000, J CLIN ONCOL, V18, P106, DOI 10.1200/JCO.2000.18.1.106
   NEHME A, 1994, EUR J CANCER, V30A, P520, DOI 10.1016/0959-8049(94)90430-8
   Parmar MKB, 2002, LANCET, V360, P505
   PujadeLauraine E, 1996, J CLIN ONCOL, V14, P343, DOI 10.1200/JCO.1996.14.2.343
   Rustin GJS, 1996, J CLIN ONCOL, V14, P1545, DOI 10.1200/JCO.1996.14.5.1545
   Windbichler GH, 2000, BRIT J CANCER, V82, P1138
   World Health Organization, 1979, WHO HDB REP RES CANC, V48
   Zhang L, 2003, NEW ENGL J MED, V348, P203, DOI 10.1056/NEJMoa020177
NR 24
TC 44
Z9 45
U1 0
U2 4
PU BLACKWELL PUBLISHING
PI OXFORD
PA 9600 GARSINGTON RD, OXFORD OX4 2DQ, OXON, ENGLAND
SN 1048-891X
J9 INT J GYNECOL CANCER
JI Int. J. Gynecol. Cancer
PD JUL-AUG
PY 2006
VL 16
IS 4
BP 1522
EP 1528
DI 10.1111/j.1525-1438.2006.00622.x
PG 7
WC Oncology; Obstetrics & Gynecology
SC Oncology; Obstetrics & Gynecology
GA 063GG
UT WOS:000239005500005
PM 16884360
DA 2021-05-03
ER
