# Supplementary material for: Evolution of Immunotherapy for Ovarian Cancer from a Bird’s-Eye Perspective: A Text-Mining Analysis of Publication Trends and Topics
Source: Front Oncol. 2022 Feb 24;12:795129. doi: 10.3389/fonc.2022.795129 (PMC8907843; doi:10.3389/fonc.2022.795129)
Supplement: Supplementary file 1 [file DataSheet_1.zip › raw data/download2007u66pt1.txt]

PT J
AU Li, G
   Zeng, Y
   Chen, X
   Larmonier, N
   Sepassi, M
   Graner, MW
   Andreansky, S
   Brewer, MA
   Katsanis, E
AF Li, G.
   Zeng, Y.
   Chen, X.
   Larmonier, N.
   Sepassi, M.
   Graner, M. W.
   Andreansky, S.
   Brewer, M. A.
   Katsanis, E.
TI Human ovarian tumour-derived chaperone-rich cell lysate (CRCL) elicits T
   cell responses in vitro
SO CLINICAL AND EXPERIMENTAL IMMUNOLOGY
LA English
DT Article
DE cancer vaccine; chaperone-rich cell lysate (CRCL); dendritic cell (DC);
   heat shock protein (HSP); ovarian cancer
ID HEAT-SHOCK-PROTEIN; METASTATIC MELANOMA PATIENTS; COMPLEX CLASS-II;
   DENDRITIC CELLS; ANTITUMOR IMMUNITY; CANCER; GP96; VACCINATION; ANTIGEN;
   ACTIVATION
AB Tumour-derived chaperone-rich cell lysate (CRCL), which is made up of numerous heat shock proteins, has been used successfully to generate tumour-specific T cell responses and protective immunity against a wide range of murine tumours. In this study, we have investigated the potency of human ovarian cancer-derived CRCL to activate dendritic cells (DC) and to generate tumour-specific T cells in vitro. CRCL was generated from primary ovarian cancers and SKOV3-A2, a HER2/neu, Wilm's tumour gene 1 (WT1) and human leucocyte antigen (HLA)-A2 positive human ovarian tumour cell line. Peripheral blood mononuclear cells from both HLA-A2(+) healthy donors and HLA-A2(+) ovarian cancer patients were stimulated weekly with autologous DC loaded with ovarian tumour-derived CRCL. After four to six stimulations in vitro, specific cytokine secretion and cytotoxicity were measured. CRCL promoted interleukin (IL)-12 secretion and enhanced the immunostimulatory capacity of DC. T cells from healthy controls and from ovarian cancer patients secreted higher amounts of interferon-gamma following in vitro restimulation with ovarian cancer-derived CRCL than with HER2/neu or WT1 peptide-pulsed DC. We were also able to generate cytotoxic T lymphocyte activity against cancer-specific antigens such as HER2/neu and WT1 from all healthy donors, but from only one of the four ovarian cancer patients with bulky disease. These preliminary results substantiate further the concept that CRCL may prove to be a potent adjuvant for women suffering from ovarian cancer and that this personalized vaccine may be a promising approach for active immunotherapy.
C1 Univ Arizona, Dept Pediat, Tucson, AZ 85724 USA.
   Duke Univ, Med Ctr, Durham, NC USA.
   Univ Arizona, Dept Obstet Gynecol & Biomed Engn, Tucson, AZ 85724 USA.
RP Katsanis, E (corresponding author), Univ Arizona, Dept Pediat, 1501 N Campbell Ave, Tucson, AZ 85724 USA.
EM katsanis@peds.arizona.edu
RI Katsanis, Emmanuel/D-9600-2011
OI Katsanis, Emmanuel/0000-0003-1466-6965
FU NATIONAL CANCER INSTITUTEUnited States Department of Health & Human
   ServicesNational Institutes of Health (NIH) - USANIH National Cancer
   Institute (NCI) [R21CA102410] Funding Source: NIH RePORTER; NCI NIH
   HHSUnited States Department of Health & Human ServicesNational
   Institutes of Health (NIH) - USANIH National Cancer Institute (NCI) [R21
   CA102410] Funding Source: Medline
CR Ackerman AL, 2004, NAT IMMUNOL, V5, P678, DOI 10.1038/ni1082
   Albert ML, 1998, NATURE, V392, P86, DOI 10.1038/32183
   Auersperg N, 1998, SEMIN ONCOL, V25, P281
   Basu S, 2001, IMMUNITY, V14, P303, DOI 10.1016/S1074-7613(01)00111-X
   Basu S, 1999, J EXP MED, V189, P797, DOI 10.1084/jem.189.5.797
   Belli F, 2002, J CLIN ONCOL, V20, P4169, DOI 10.1200/JCO.2002.09.134
   Dunn GP, 2002, NAT IMMUNOL, V3, P991, DOI 10.1038/ni1102-991
   Feng HP, 2003, BLOOD, V101, P245, DOI 10.1182/blood-2002-05-1580
   FISK B, 1995, J EXP MED, V181, P2109, DOI 10.1084/jem.181.6.2109
   Graner M, 2000, CANCER IMMUNOL IMMUN, V49, P476, DOI 10.1007/s002620000138
   Graner M, 2000, CLIN CANCER RES, V6, P909
   Graner MW, 2004, CANCER RES, V64, P8085, DOI 10.1158/0008-5472.CAN-04-1871
   Graner MW, 2003, CANCER IMMUNOL IMMUN, V52, P226, DOI 10.1007/s00262-002-0359-2
   Inaba K, 1998, J EXP MED, V188, P2163, DOI 10.1084/jem.188.11.2163
   Janetzki S, 2000, INT J CANCER, V88, P232, DOI 10.1002/1097-0215(20001015)88:2<232::AID-IJC14>3.0.CO;2-8
   Jemal A, 2006, CA-CANCER J CLIN, V56, P106, DOI 10.3322/canjclin.56.2.106
   Khong HT, 2002, NAT IMMUNOL, V3, P999, DOI 10.1038/ni1102-999
   Lenahan C, 2006, BREAST CANCER RES, V8, DOI 10.1186/bcr1375
   Li Z, 1997, Semin Immunol, V9, P315, DOI 10.1006/smim.1997.0087
   Li ZH, 2005, CLIN CANCER RES, V11, P4460, DOI 10.1158/1078-0432.CCR-05-0250
   Manjili MH, 2003, J IMMUNOL, V171, P4054, DOI 10.4049/jimmunol.171.8.4054
   Mazzaferro V, 2003, CLIN CANCER RES, V9, P3235
   Oki Yasuhiro, 2004, Expert Rev Vaccines, V3, P403, DOI 10.1586/14760584.3.4.403
   Park JE, 2006, CANCER RES, V66, P1161, DOI 10.1158/0008-5472.CAN-05-2609
   Pilla L, 2006, CANCER IMMUNOL IMMUN, V55, P958, DOI 10.1007/s00262-005-0084-8
   Rabban JT, 2005, J REPROD MED, V50, P467
   Ramirez SR, 2005, CELL STRESS CHAPERON, V10, P221, DOI 10.1379/CSC-117R.1
   Rivoltini L, 2003, J IMMUNOL, V171, P3467, DOI 10.4049/jimmunol.171.7.3467
   ROMANI N, 1994, J EXP MED, V180, P83, DOI 10.1084/jem.180.1.83
   Satthaporn S, 2004, CANCER IMMUNOL IMMUN, V53, P510, DOI 10.1007/s00262-003-0485-5
   Srivastava P, 2002, ANNU REV IMMUNOL, V20, P395, DOI 10.1146/annurev.immunol.20.100301.064801
   Srivastava PK, 2001, VACCINE, V19, P2590, DOI 10.1016/S0264-410X(00)00492-8
   SRIVASTAVA PK, 1994, IMMUNOGENETICS, V39, P93
   Tamura Y, 1997, SCIENCE, V278, P117, DOI 10.1126/science.278.5335.117
   UDONO H, 1994, J IMMUNOL, V152, P5398
   Watts C, 2004, NAT IMMUNOL, V5, P685, DOI 10.1038/ni1088
   Zeng Y, 2006, CANCER IMMUNOL IMMUN, V55, P329, DOI 10.1007/s00262-005-0694-1
   Zeng Y, 2003, BLOOD, V101, P4485, DOI 10.1182/blood-2002-10-3108
NR 38
TC 21
Z9 22
U1 0
U2 5
PU BLACKWELL PUBLISHING
PI OXFORD
PA 9600 GARSINGTON RD, OXFORD OX4 2DQ, OXON, ENGLAND
SN 0009-9104
J9 CLIN EXP IMMUNOL
JI Clin. Exp. Immunol.
PD APR
PY 2007
VL 148
IS 1
BP 136
EP 145
DI 10.1111/j.1365-2249.2007.03323.x
PG 10
WC Immunology
SC Immunology
GA 143JK
UT WOS:000244716700016
PM 17349014
OA Green Published
DA 2021-05-03
ER

PT J
AU Burges, A
   Wimberger, P
   Kumper, C
   Gorbounova, V
   Sommer, H
   Schmalfeldt, B
   Pfisterer, J
   Lichinitser, M
   Makhson, A
   Moiseyenko, V
   Lahr, A
   Schulze, E
   Jager, M
   Strohlein, MA
   Heiss, MM
   Gottwald, T
   Lindhofer, H
   Kimmig, R
AF Burges, Alexander
   Wimberger, Pauline
   Kuemper, Carolin
   Gorbounova, Vera
   Sommer, Harald
   Schmalfeldt, Barbara
   Pfisterer, Jacobus
   Lichinitser, Michail
   Makhson, Anatoliy
   Moiseyenko, Vladimir
   Lahr, Angelika
   Schulze, Elisabeth
   Jaeger, Michael
   Stroehlein, Michael A.
   Heiss, Markus Maria
   Gottwald, Thomas
   Lindhofer, Horst
   Kimmig, Rainer
TI Effective relief of malignant ascites in patients with advanced ovarian
   cancer by a trifunctional anti-EpCAM x anti-CD3 antibody: A phase I/II
   study
SO CLINICAL CANCER RESEARCH
LA English
DT Article
ID CYTOKINE-RELEASE SYNDROME; ACCESSORY CELLS; I TRIAL; TUMOR;
   PARACENTESIS; ACTIVATION; MANAGEMENT; THERAPY
AB Purpose: Malignant ascites in ovarian carcinoma patients is associated with poor prognosis and reduced quality of life. The trifunctional antibody catumaxomab (anti-EpCAM x anti-CD3) enhances the antitumor activity by redirecting T cells and Fcy receptor I/III - positive accessory cells to the tumor. This multicenter phase I/II dose-escalating study investigated tolerability and efficacy of i.p. catumaxomab application in ovarian cancer patients with malignant ascites containing epithelial cell adhesion molecule (EpCAM)-positive tumor cells.
   Experimental Design: Twenty-three women with recurrent ascites due to pretreated refractory ovarian cancer were treated with four to five i.p. infusions of catumaxomab in doses of 5 to 200 mu g within 9 to 13 days.
   Results: The maximum tolerated dose was defined at 10, 20, 50, 200, and 200 fig for the first through fifth doses. Side effects included transient fever (83%), nausea (61%), and vomiting (57%), mostly CTCAE (Common Terminology Criteria for Adverse Events) grade 1 or 2. A total of 39 grade 3 and 2 grade 4 treatment-related adverse events (AE), 9 of them after the highest dose level (200 mu g), were observed in 16 patients. Most AEs were reversible without sequelae. Treatment with catumaxomab resulted in significant and sustained reduction of ascites flow rate. A total of 22/23 patients did not require paracentesis between the last infusion and the end of study at day 37. Tumor cell monitoring revealed a reduction of EpCAM-positive malignant cells in ascites by up to 5 log.
   Conclusion: I.p. immunotherapy with catumaxomab prevented the accumulation of ascites and efficiently eliminated tumor cells with an acceptable safety profile. This suggests that catumaxomab is a promising treatment option in ovarian cancer patients with malignant ascites.
C1 Univ Munich, Munich Grosshadern, Dept Obstet & Gynecol, Munich, Germany.
   Univ Munich, Munich Grosshadern, Dept Surg, Munich, Germany.
   Univ Duisburg Essen, Dept Obstet & Gynecol, Essen, Germany.
   Res Ctr Oncol, Moscow, Russia.
   Oncol Clin Hosp, Moscow, Russia.
   Univ Munich, Dept Obstet & Gynecol, Munich, Germany.
   Tech Univ Munich, Dept Obstet & Gynecol, D-8000 Munich, Germany.
   Fresenius Biotech GmbH, Bad Homburg, Germany.
   TRION Pharma GmbH, Munich, Germany.
   Univ Kiel, Dept Obstet & Gynecol, Kiel, Germany.
   Sci Oncol Inst, St Petersburg, Russia.
   TRION Res GmbH, Martinsried, Germany.
RP Burges, A (corresponding author), Marchioninistr 15, D-81377 Munich, Germany.
EM Alexander.Burges@med.uni-muenche.de
RI Moiseyenko, Vladimir/E-8892-2014; Kimmig, Rainer/F-1176-2014
OI Moiseyenko, Vladimir/0000-0003-4807-7915; 
CR Adam RA, 2004, J AM COLL SURGEONS, V198, P999, DOI 10.1016/j.jamcollsurg.2004.01.035
   Balzar M, 1999, J MOL MED, V77, P699, DOI 10.1007/s001099900038
   Bar-Sela G, 2006, ANTICANCER RES, V26, P709
   Byrne AT, 2003, CLIN CANCER RES, V9, P5721
   de Boer CJ, 1999, J PATHOL, V188, P201, DOI 10.1002/(SICI)1096-9896(199906)188:2<201::AID-PATH339>3.0.CO;2-8
   DeNardo GL, 2003, CLIN CANCER RES, V9, p4013S
   DeNardo GL, 2003, CANCER IMMUNOL IMMUN, V52, P309, DOI 10.1007/s00262-002-0350-y
   DIAZARIAS AA, 1993, DIAGN CYTOPATHOL, V9, P516, DOI 10.1002/dc.2840090509
   Easson A, 2005, J CLIN ONCOL, V23, p545S
   Freedman RS, 2004, J TRANSL MED, V2, P23, DOI [10.1186/1479-5876-2-23, DOI 10.1186/1479-5876-2-23]
   Heiss MM, 2005, INT J CANCER, V117, P435, DOI 10.1002/ijc.21165
   HOSTETTER RB, 2005, CANC PRINCIPLES PRAC, P2392
   JEYARAJAH DR, 1993, TRANSPLANT P, V25, P16
   Kiewe P, 2006, CLIN CANCER RES, V12, P3085, DOI 10.1158/1078-0432.CCR-05-2436
   Kubicka U, 1996, SCAND J IMMUNOL, V44, P157, DOI 10.1046/j.1365-3083.1996.d01-297.x
   Mackey J R, 1996, Can J Oncol, V6, P474
   Marme A, 2002, INT J CANCER, V101, P183, DOI 10.1002/ijc.10562
   MCKAY PJ, 1991, J CLIN PATHOL, V44, P259, DOI 10.1136/jcp.44.3.259
   Mobus VJ, 2003, AM J OBSTET GYNECOL, V189, P28, DOI 10.1067/mob.2003.347
   Molema G, 2000, BRIT J CANCER, V82, P472
   Ozols RF, 2005, INT J GYNECOL CANCER, V15, P3, DOI 10.1111/j.1525-1438.2005.15351.x
   Parsons SL, 1996, EUR J SURG ONCOL, V22, P237, DOI 10.1016/S0748-7983(96)80009-6
   Parulekar WR, 2004, JNCI-J NATL CANCER I, V96, P990, DOI 10.1093/jnci/djh182
   Riesenberg R, 2001, J HISTOCHEM CYTOCHEM, V49, P911, DOI 10.1177/002215540104900711
   ROSS GJ, 1989, AM J ROENTGENOL, V153, P1309, DOI 10.2214/ajr.153.6.1309
   Ruf P, 2004, INT J CANCER, V108, P725, DOI 10.1002/ijc.11630
   Ruf P, 2001, BLOOD, V98, P2526, DOI 10.1182/blood.V98.8.2526
   Shen-Gunther J, 2002, GYNECOL ONCOL, V87, P77, DOI 10.1006/gyno.2002.6800
   Small TN, 1999, BLOOD, V93, P467, DOI 10.1182/blood.V93.2.467.402k22_467_480
   Smith EM, 2003, CLIN ONCOL-UK, V15, P59, DOI 10.1053/clon.2002.0135
   Stephenson J, 2002, PALLIATIVE MED, V16, P213, DOI 10.1191/0269216302pm509oa
   Stroehlein M, 2004, J CLIN ONCOL, V22, p171S
   STUART GCE, 1993, CANCER, V71, P2027, DOI 10.1002/1097-0142(19930315)71:6<2027::AID-CNCR2820710617>3.0.CO;2-C
   *US NCI, 1999, COMM TOX CRIT CTC
   Winkler U, 1999, BLOOD, V94, P2217, DOI 10.1182/blood.V94.7.2217.419k02_2217_2224
   Zeidler R, 1999, J IMMUNOL, V163, P1246
   Zeidler R, 2000, BRIT J CANCER, V83, P261
NR 37
TC 181
Z9 190
U1 0
U2 20
PU AMER ASSOC CANCER RESEARCH
PI PHILADELPHIA
PA 615 CHESTNUT ST, 17TH FLOOR, PHILADELPHIA, PA 19106-4404 USA
SN 1078-0432
EI 1557-3265
J9 CLIN CANCER RES
JI Clin. Cancer Res.
PD JUL 1
PY 2007
VL 13
IS 13
BP 3899
EP 3905
DI 10.1158/1078-0432.CCR-06-2769
PG 7
WC Oncology
SC Oncology
GA 186IT
UT WOS:000247773100021
PM 17606723
OA Bronze
DA 2021-05-03
ER

PT J
AU Klob, S
   Bochennek, K
   Huenecke, S
   Zimmermann, SY
   Kuci, S
   Muller, T
   Wels, WS
   Klingebiel, T
   Esser, R
   Koehl, U
AF Kloeb, Stephan
   Bochennek, Konrad
   Huenecke, Sabine
   Zimmermann, Stefanie-Yvonne
   Kuci, Selim
   Mueller, Tina
   Wels, Winfried S.
   Klingebiel, Thomas
   Esser, Ruth
   Koehl, Ulrike
TI A novel five-colour flow cytometric assay to determine NK cell
   cytotoxicity against neuroblastoma and other adherent tumour cells
SO JOURNAL OF IMMUNOLOGICAL METHODS
LA English
DT Article
DE cytotoxicity; flow cytometry; natural killer cells; neuroblastoma cells;
   immunotherapy; apoptosis
ID NATURAL-KILLER-CELL; CHILDREN; CANCER
AB For the evaluation of novel therapies, and for initial in vitro testing of potential in vivo graft-versus-tumour-effects (GvT), cytotoxicity of effector cells against target tumour cells needs to be determined in a reliable fashion. Recently Zimmermann et al. [Zimmermann, S.Y., Esser, R., Rohrbach, E., Klingebiel, T., Koehl, U., 2005. A novel four-colour flow cytometric assay to determine natural killer cell or T-cell-mediated cellular cytotoxicity against leukaemia cells in peripheral or bone marrow specimens containing greater than 20% of normal cells. J. Immunol. Methods. 296(1-2), 63-76] introduced a single platform, no-wash flow cytometric assay to quantify natural killer (NK) cell cytotoxicity against leukaemia cells. Here we have optimised this method introducing a novel five-colour flow cytometric assay for the evaluation of NK cell activity against adherent tumour cells, in particular neuroblastoma cells (NB cells). Beside an enhanced cytotoxic activity corresponding to increasing effector/target (E:T) ratios, we could demonstrate an increasing cytotoxicity in a time-dependent manner over a time period of 8 h. The usefulness of this novel method was also confirmed with human tumour cells lines of various other origin including breast and ovarian carcinoma and Wilms tumour cells freshly isolated from a patient after surgery. In addition to flow cytometric analysis, we monitored NK-cell-mediated induction of target cell apoptosis via the caspase cascade in attacked NB cells by fluorescence microscopy after immunofluorescence staining of activated Caspase-3 (Casp-3) in combination with detection of CD45(+) and CD9(+) for discrimination between NK and NB cells. In summary, this novel flow cytometric cytotoxicity assay enables efficient quantification of the phenotype of both, effector and adherent target tumour cells, and therefore represents a useful tool for research on immunotherapies that rely on cytotoxic effector cells. (C) 2007 Elsevier B.V. All rights reserved.
C1 Univ Frankfurt, D-60596 Frankfurt, Germany.
   Chemotherapeut Forschungsinst Georg Speyer Haus, D-60596 Frankfurt, Germany.
RP Koehl, U (corresponding author), Univ Frankfurt, Theodor Stern Kai 7, D-60596 Frankfurt, Germany.
EM koehl@em.uni-frankfurt.de
OI Wels, Winfried/0000-0001-9858-3643; Kuci, Selim/0000-0002-0105-1083;
   Koehl, Ulrike/0000-0002-8159-9160
CR Chiesa S, 2006, BLOOD, V107, P2364, DOI 10.1182/blood-2005-08-3504
   CINATL J, 1993, CANCER LETT, V70, P15, DOI 10.1016/0304-3835(93)90069-L
   Cinatl J, 1996, INT J CANCER, V65, P90, DOI 10.1002/(SICI)1097-0215(19960103)65:1<90::AID-IJC16>3.0.CO;2-M
   Koehl U, 2004, BLOOD CELL MOL DIS, V33, P261, DOI 10.1016/j.bcmd.2004.08.013
   Langler A, 2002, KLIN PADIATR, V214, P153, DOI 10.1055/s-2002-33175
   Lau L, 2004, J PEDIAT HEMATOL ONC, V26, P227, DOI 10.1097/00043426-200404000-00003
   Liu Luzheng, 2004, Methods Mol Biol, V263, P125
   Ogbomo H, 2006, BIOCHEM BIOPH RES CO, V339, P375, DOI 10.1016/j.bbrc.2005.11.025
   Penack O, 2005, LEUKEMIA, V19, P835, DOI 10.1038/sj.leu.2403704
   Prigione I, 2004, ANN NY ACAD SCI, V1028, P69, DOI 10.1196/annals.1322.008
   Uherek C, 2002, BLOOD, V100, P1265, DOI 10.1182/blood.V100.4.1265.h81602001265_1265_1273
   Xu XL, 2006, J CLIN ENDOCR METAB, V91, P2704, DOI 10.1210/jc.2006-0492
   Zimmermann SY, 2005, J IMMUNOL METHODS, V296, P63, DOI 10.1016/j.jim.2004.10.014
NR 13
TC 20
Z9 20
U1 1
U2 3
PU ELSEVIER SCIENCE BV
PI AMSTERDAM
PA PO BOX 211, 1000 AE AMSTERDAM, NETHERLANDS
SN 0022-1759
J9 J IMMUNOL METHODS
JI J. Immunol. Methods
PD AUG 31
PY 2007
VL 325
IS 1-2
BP 140
EP 147
DI 10.1016/j.jim.2007.06.013
PG 8
WC Biochemical Research Methods; Immunology
SC Biochemistry & Molecular Biology; Immunology
GA 208IV
UT WOS:000249313900014
PM 17663991
DA 2021-05-03
ER

PT J
AU Bracher, M
   Gould, HJ
   Sutton, BJ
   Dombrowicz, D
   Karagiannis, SN
AF Bracher, Marguerite
   Gould, Hannah J.
   Sutton, Brian J.
   Dombrowicz, David
   Karagiannis, Sophia N.
TI Three-colour flow cytometric method to measure antibody-dependent tumour
   cell killing by cytotoxicity and phagocytosis
SO JOURNAL OF IMMUNOLOGICAL METHODS
LA English
DT Article
DE antibody-dependent cell mediated cytotoxicity/phagocytosis; MOv 18 IgE;
   NIP IgE; flow cytometry; U937 cells; monocytes; folate binding protein
ID COLONY-STIMULATING FACTOR; FOLATE BINDING-PROTEIN; HUMAN-MONOCYTES; IGE
   ANTIBODY; FC-RECEPTORS; IN-VITRO; ASSAY; LINE; INDUCTION; IMMUNITY
AB We have developed a three-colour flow cytometric method to assay the contributions of cytotoxicity and phagocytosis to antibody-dependent cell-mediated tumour cell killing. In this assay, tumour target cells are pre-labelled with CFSE, and mixed with effector cells and a tumour antigen-specific monoclonal antibody. After incubation of the cells with the antibody, effector cells are labelled with PE and dead cells with Pl. Using flow cytometry, dead and phagocytosed tumour cells can be quickly and easily counted and the numbers summed to determine the total number of killed cells. One can thereby measure the phagocytic aspect of antibody-dependent cell-mediated tumour cell killing, otherwise only revealed by microscopic examination. The failure to detect phagocytosed, in addition to live and dead target cells, by standard assays may result in an underestimation of tumour cell killing and hence the potential of an antibody for immunotherapy of cancer. We illustrate the new method by analysing human monocyte-mediated cytotoxic and phagocytic cell killing of IGROV1 ovarian tumour cells by the ovarian tumour antigen-specific anti-folate binding protein monoclonal antibody, MOv18 IgE. (C) 2007 Elsevier B.V. All rights reserved.
C1 Kings Coll London, Div Cell & Mol Biophys, London SE1 1UL, England.
   Inst Pasteur, INSERM, U547, Inst Federatif Rech 17,Inst Natl Sante Rech Med, F-59019 Lille, France.
RP Karagiannis, SN (corresponding author), Kings Coll London, Div Cell & Mol Biophys, Room 3-8,New Hunts House,Guys Campus,St Thomas St, London SE1 1UL, England.
EM sophia.karagiannis@kcl.ac.uk
RI Karagiannis, Sophia/H-1097-2011; Dombrowicz, David/F-7044-2013
OI Karagiannis, Sophia/0000-0002-4100-7810; Dombrowicz,
   David/0000-0002-0485-8923; Gould, Hannah/0000-0003-0411-688X
FU Medical Research CouncilUK Research & Innovation (UKRI)Medical Research
   Council UK (MRC)European Commission [G0400503B] Funding Source:
   researchfish; Medical Research CouncilUK Research & Innovation
   (UKRI)Medical Research Council UK (MRC)European Commission [G0200486]
   Funding Source: Medline
CR BENARD J, 1985, CANCER RES, V45, P4970
   BRUNNER KT, 1968, IMMUNOLOGY, V14, P181
   CAMP TA, 1991, MOL ENDOCRINOL, V5, P1405, DOI 10.1210/mend-5-10-1405
   Carter PJ, 2006, NAT REV IMMUNOL, V6, P343, DOI 10.1038/nri1837
   Clynes R, 1998, P NATL ACAD SCI USA, V95, P652, DOI 10.1073/pnas.95.2.652
   Clynes RA, 2000, NAT MED, V6, P443
   CONEY LR, 1991, CANCER RES, V51, P6125
   Derby E, 2001, IMMUNOL LETT, V78, P35, DOI 10.1016/S0165-2478(01)00226-7
   Dyall R, 1999, EUR J IMMUNOL, V29, P30, DOI 10.1002/(SICI)1521-4141(199901)29:01<30::AID-IMMU30>3.0.CO;2-D
   Gould HJ, 2003, ANNU REV IMMUNOL, V21, P579, DOI 10.1146/annurev.immunol.21.120601.141103
   Gould HJ, 1999, EUR J IMMUNOL, V29, P3527, DOI 10.1002/(SICI)1521-4141(199911)29:11<3527::AID-IMMU3527>3.3.CO;2-X
   Jadus MR, 1998, J IMMUNOL, V160, P361
   Karagiannis SN, 2003, EUR J IMMUNOL, V33, P1030, DOI 10.1002/eji.200323185
   KORZENIEWSKI C, 1983, J IMMUNOL METHODS, V64, P313, DOI 10.1016/0022-1759(83)90438-6
   Lee-MacAry AE, 2001, J IMMUNOL METHODS, V252, P83, DOI 10.1016/S0022-1759(01)00336-2
   Lu YJ, 2005, INT J CANCER, V116, P710, DOI 10.1002/ijc.21126
   MUNN DH, 1989, J EXP MED, V170, P511, DOI 10.1084/jem.170.2.511
   NEUBERGER MS, 1985, NATURE, V314, P268, DOI 10.1038/314268a0
   Nuutila J, 2005, CYTOM PART A, V65A, P93, DOI 10.1002/cyto.a.20139
   RADOSEVIC K, 1990, J IMMUNOL METHODS, V135, P81, DOI 10.1016/0022-1759(90)90259-X
   RAVETCH JV, 1991, ANNU REV IMMUNOL, V9, P457, DOI 10.1146/annurev.iy.09.040191.002325
   Reischl IG, 1996, CLIN EXP ALLERGY, V26, P630, DOI 10.1046/j.1365-2222.1996.1047408.x
   SUNDSTROM C, 1976, INT J CANCER, V17, P565, DOI 10.1002/ijc.2910170504
   Toffoli G, 1997, INT J CANCER, V74, P193, DOI 10.1002/(SICI)1097-0215(19970422)74:2<193::AID-IJC10>3.0.CO;2-F
   TOMASSETTI A, 1993, FEBS LETT, V317, P143, DOI 10.1016/0014-5793(93)81510-7
   YOKOTA A, 1992, P NATL ACAD SCI USA, V89, P5030, DOI 10.1073/pnas.89.11.5030
NR 26
TC 36
Z9 35
U1 0
U2 3
PU ELSEVIER SCIENCE BV
PI AMSTERDAM
PA PO BOX 211, 1000 AE AMSTERDAM, NETHERLANDS
SN 0022-1759
EI 1872-7905
J9 J IMMUNOL METHODS
JI J. Immunol. Methods
PD JUN 30
PY 2007
VL 323
IS 2
BP 160
EP 171
DI 10.1016/j.jim.2007.04.009
PG 12
WC Biochemical Research Methods; Immunology
SC Biochemistry & Molecular Biology; Immunology
GA 191ZC
UT WOS:000248169500008
PM 17531261
DA 2021-05-03
ER

PT J
AU Barber, A
   Zhang, T
   DeMars, LR
   Conejo-Garcia, J
   Roby, KF
   Sentman, CL
AF Barber, Arnorette
   Zhang, Tong
   DeMars, Leslie R.
   Conejo-Garcia, Jose
   Roby, Katherine F.
   Sentman, Charles L.
TI Chimeric NKG2D receptor-bearing T cells as immunotherapy for ovarian
   cancer
SO CANCER RESEARCH
LA English
DT Article
ID INTERFERON-GAMMA; CUTTING EDGE; EXPRESSION; LIGANDS; MICA;
   IMMUNORECEPTOR; ACTIVATION; CARCINOMA; IMMUNITY; COSTIMULATION
AB Despite advancements in the treatment of ovarian cancer, this disease continues to be a leading cause of cancer death in women. Adoptive transfer of tumor-reactive T cells is a promising antitumor therapy for many cancers. We designed a chimeric receptor linking NKG2D, a natural killer (NK) cell-activating receptor, to the CD3 xi( chain of the T-cell receptor to target ovarian tumor cells. Engagement of chimeric NKG2D receptors (chNKG2D) with ligands for NKG2D, which are commonly expressed on tumor cells, leads to T-cell secretion of proinflammatory cytokines and tumor cytotoxicity. In this study, we show that > 80% of primary human ovarian cancer samples expressed ligands for NKG2D on the cell surface. The tumor samples expressed MHC class I-related protein A, MICB, and UL-16 binding proteins 1 and 3. ChNKG2D-expressing T cells lysed ovarian cancer cell lines. We show that T cells from ovarian cancer patients that express chNKG2D secreted proinflammatory cytokines when cultured with autologous tumor cells. In addition, we show that chNKG2D T cells can be used therapeutically in a murine model of ovarian cancer. These data indicate that treatment with chNKG2D-expressing T cells is a potential immunotherapy for ovarian cancer.
C1 Dartmouth Coll Sch Med, Dept Microbiol & Immunol, Lebanon, NH 03756 USA.
   Dartmouth Hitchcock Med Ctr, Dept Obstet & Gynecol, Lebanon, NH 03766 USA.
   Univ Kansas, Med Ctr, Dept Anat & Cell Biol, Kansas City, KS 66103 USA.
RP Sentman, CL (corresponding author), Dartmouth Coll Sch Med, Dept Microbiol & Immunol, 6W Borwell Bldg,1 Med Ctr Dr, Lebanon, NH 03756 USA.
EM charles.sentman@dartmouth.edu
RI Conejo-Garcia, Jose R/V-1897-2019
OI Conejo-Garcia, Jose R/0000-0001-6431-4074; Zhang,
   Tong/0000-0002-9657-5129
FU NCRR NIH HHSUnited States Department of Health & Human ServicesNational
   Institutes of Health (NIH) - USANIH National Center for Research
   Resources (NCRR) [RR-05-002] Funding Source: Medline; NIAID NIH
   HHSUnited States Department of Health & Human ServicesNational
   Institutes of Health (NIH) - USANIH National Institute of Allergy &
   Infectious Diseases (NIAID) [AI 07363] Funding Source: Medline
CR Cerwenka A, 2003, TISSUE ANTIGENS, V61, P335, DOI 10.1034/j.1399-0039.2003.00070.x
   Conejo-Garcia JR, 2004, CANCER RES, V64, P2175, DOI 10.1158/0008-5472.CAN-03-2194
   Conejo-Garcia JR, 2003, CANCER BIOL THER, V2, P446, DOI 10.4161/cbt.2.4.479
   Coukos G, 2005, EXPERT OPIN BIOL TH, V5, P1193, DOI 10.1517/14712598.5.9.1193
   Diefenbach A, 2000, NAT IMMUNOL, V1, P119, DOI 10.1038/77793
   Disis ML, 2002, J CLIN ONCOL, V20, P2624, DOI 10.1200/JCO.2002.06.171
   Gasser S, 2005, NATURE, V436, P1186, DOI 10.1038/nature03884
   Gattinoni L, 2006, NAT REV IMMUNOL, V6, P383, DOI 10.1038/nri1842
   Groh V, 1999, P NATL ACAD SCI USA, V96, P6879, DOI 10.1073/pnas.96.12.6879
   Groh V, 2002, NATURE, V419, P734, DOI 10.1038/nature01112
   Groh V, 1996, P NATL ACAD SCI USA, V93, P12445, DOI 10.1073/pnas.93.22.12445
   Groh V, 2001, NAT IMMUNOL, V2, P255, DOI 10.1038/85321
   Groh V, 2006, NAT IMMUNOL, V7, P755, DOI 10.1038/ni1350
   Holdenrieder S, 2006, INT J CANCER, V118, P684, DOI 10.1002/ijc.21382
   Jinushi M, 2003, INT J CANCER, V104, P354, DOI 10.1002/ijc.10966
   Lai P, 1996, CLIN CANCER RES, V2, P161
   Lanier LL, 2005, ANNU REV IMMUNOL, V23, P225, DOI 10.1146/annurev.immunol.23.021704.115526
   Lockhart DC, 2001, SURGERY, V129, P749, DOI 10.1067/msy.2001.114554
   Maasho K, 2005, J IMMUNOL, V174, P4480, DOI 10.4049/jimmunol.174.8.4480
   Markiewicz MA, 2005, J IMMUNOL, V175, P2825, DOI 10.4049/jimmunol.175.5.2825
   Milliken D, 2002, CLIN CANCER RES, V8, P1108
   Negus RPM, 1997, AM J PATHOL, V150, P1723
   Norell H, 2006, CANCER RES, V66, P6387, DOI 10.1158/0008-5472.CAN-06-0029
   Pende D, 2002, CANCER RES, V62, P6178
   PujadeLauraine E, 1996, J CLIN ONCOL, V14, P343, DOI 10.1200/JCO.1996.14.2.343
   Raulet DH, 2003, NAT REV IMMUNOL, V3, P781, DOI 10.1038/nri1199
   Roby KF, 2000, CARCINOGENESIS, V21, P585, DOI 10.1093/carcin/21.4.585
   Salih HR, 2003, BLOOD, V102, P1389, DOI 10.1182/blood-2003-01-0019
   Salih HR, 2002, J IMMUNOL, V169, P4098, DOI 10.4049/jimmunol.169.8.4098
   Sentman CL, 2006, ADV CANCER RES, V95, P249, DOI 10.1016/S0065-230X(06)95007-6
   Windbichler GH, 2000, BRIT J CANCER, V82, P1138
   Zhang T, 2005, BLOOD, V106, P1544, DOI 10.1182/blood-2004-11-4365
   Zhang T, 2006, CANCER RES, V66, P5927, DOI 10.1158/0008-5472.CAN-06-0130
NR 33
TC 67
Z9 69
U1 0
U2 5
PU AMER ASSOC CANCER RESEARCH
PI PHILADELPHIA
PA 615 CHESTNUT ST, 17TH FLOOR, PHILADELPHIA, PA 19106-4404 USA
SN 0008-5472
J9 CANCER RES
JI Cancer Res.
PD MAY 15
PY 2007
VL 67
IS 10
BP 5003
EP 5008
DI 10.1158/0008-5472.CAN-06-4047
PG 6
WC Oncology
SC Oncology
GA 172BG
UT WOS:000246778500055
PM 17510432
OA Bronze
DA 2021-05-03
ER

PT J
AU Park, JW
   Melisko, ME
   Esserman, LJ
   Jones, LA
   Wollan, JB
   Sims, R
AF Park, John W.
   Melisko, Michelle E.
   Esserman, Laura J.
   Jones, Lori A.
   Wollan, Jami Breen
   Sims, Robert
TI Treatment with autologous antigen-presenting cells activated with the
   HER-2-based antigen lapuleucel-T: Results of a phase I study in
   immunologic and clinical activity in HER-2-overexpressing breast cancer
SO JOURNAL OF CLINICAL ONCOLOGY
LA English
DT Article
ID REFRACTORY PROSTATE-CANCER; PULSED DENDRITIC CELLS; METASTATIC BREAST;
   CARCINOEMBRYONIC ANTIGEN; PREEXISTENT IMMUNITY; VACCINE EFFICACY;
   OVARIAN-CANCER; HER-2/NEU; PEPTIDE; PROTEIN
AB Purpose
   Lapuleucel-T ( APC8024), an autologous active cellular immunotherapy, was prepared from peripheral-blood mononuclear cells, including antigen-presenting cells, that were activated in vitro with recombinant fusion protein BA7072. This antigen construct consisted of sequences from intracellular and extracellular domains of human epidermal growth factor receptor 2 ( HER-2) linked to granulocyte-macrophage colony-stimulating factor. We conducted a phase I study to evaluate the safety and immunologic activity of lapuleucel-T in patients with HER-2 -overexpressing metastatic breast cancer.
   Patients and Methods
   Metastatic breast cancer patients whose tumors overexpressed or amplified HER-2 were eligible. Patients underwent leukapheresis and subsequent lapuleucel-T infusion 2 days later at weeks 0, 2, and 4. Patients who achieved a partial response ( PR) or had stable disease ( SD) lasting through week 48 were eligible for re-treatment using the same protocol and dose as their initial treatment. End points included safety, immunologic activity, and antitumor activity.
   Results
   Nineteen patients were enrolled; 18 patients received treatment. Therapy was well tolerated, with no grade 3 or 4 adverse events associated with the treatment. Significant cellular immune responses specific for the immunizing antigen and HER-2 sequences were induced after treatment, as measured by lymphocyte proliferation and interferon gamma enzyme-linked immunospot assay. One patient experienced a PR lasting 6 months. Three additional patients had SD lasting more than 1 year.
   Conclusion
   Autologous active cellular immunotherapy with lapuleucel-T was feasible, safe, and well tolerated. The treatment stimulated significant immune responses, which were enhanced after boost infusions. Lapuleucel-T therapy was associated with tumor response or extended disease stabilization in some patients and warrants further investigation.
C1 Univ Calif San Francisco, San Francisco, CA 94143 USA.
   Dendreon Corp, Seattle, WA USA.
RP Park, JW (corresponding author), Univ Calif San Francisco, Ctr Comprehens Canc, 1600 Divisadero St Box 1710, San Francisco, CA 94143 USA.
EM jpark@cc.ucsf.edu
FU NCI NIH HHSUnited States Department of Health & Human ServicesNational
   Institutes of Health (NIH) - USANIH National Cancer Institute (NCI) [U01
   CA111234-01, U54-CA90788, P50-CA 58207] Funding Source: Medline;
   NATIONAL CANCER INSTITUTEUnited States Department of Health & Human
   ServicesNational Institutes of Health (NIH) - USANIH National Cancer
   Institute (NCI) [P50CA058207, U54CA090788, U01CA111234] Funding Source:
   NIH RePORTER
CR Asai T, 2000, CLIN DIAGN LAB IMMUN, V7, P145, DOI 10.1128/CDLI.7.2.145-154.2000
   Avigan D, 2004, CLIN CANCER RES, V10, P4699, DOI 10.1158/1078-0432.CCR-04-0347
   Clynes RA, 2000, NAT MED, V6, P443
   Czerniecki BJ, 1997, J IMMUNOL, V159, P3823
   Disis ML, 2004, J CLIN ONCOL, V22, P1916, DOI 10.1200/JCO.2004.09.005
   Disis ML, 2004, J CLIN IMMUNOL, V24, P571, DOI 10.1023/B:JOCI.0000040928.67495.52
   Disis ML, 2002, J CLIN ONCOL, V20, P2624, DOI 10.1200/JCO.2002.06.171
   DISIS ML, 1994, CANCER RES, V54, P16
   Disis ML, 2000, BREAST CANCER RES TR, V62, P245, DOI 10.1023/A:1006438507898
   Geyer CE, 2006, NEW ENGL J MED, V355, P2733, DOI 10.1056/NEJMoa064320
   Hsu FJ, 1996, NAT MED, V2, P52, DOI 10.1038/nm0196-52
   KALLIONIEMI OP, 1991, INT J CANCER, V49, P650, DOI 10.1002/ijc.2910490504
   Keilholz U, 2002, J IMMUNOTHER, V25, P97, DOI 10.1097/00002371-200203000-00001
   Morse MA, 1999, CLIN CANCER RES, V5, P1331
   Murray JL, 2002, CLIN CANCER RES, V8, P3407
   Mwau M, 2002, AIDS RES HUM RETROV, V18, P611, DOI 10.1089/088922202760019301
   Nagorsen D, 2000, CANCER RES, V60, P4850
   Nestle FO, 1998, NAT MED, V4, P328, DOI 10.1038/nm0398-328
   Peoples GE, 2005, J CLIN ONCOL, V23, P7536, DOI 10.1200/JCO.2005.03.047
   Rentzsch C, 2003, CLIN CANCER RES, V9, P4376
   Russell ND, 2003, J INFECT DIS, V187, P226, DOI 10.1086/367702
   Salazar LG, 2005, J CLIN ONCOL, V23, P7397, DOI 10.1200/JCO.2005.07.020
   Slamon DJ, 2001, NEW ENGL J MED, V344, P783, DOI 10.1056/NEJM200103153441101
   SLAMON DJ, 1987, SCIENCE, V235, P177, DOI 10.1126/science.3798106
   Small EJ, 2000, J CLIN ONCOL, V18, P3894, DOI 10.1200/JCO.2000.18.23.3894
   Small EJ, 2006, J CLIN ONCOL, V24, P3089, DOI 10.1200/JCO.2005.04.5252
   Sotiropoulou PA, 2003, BRIT J CANCER, V89, P1055, DOI 10.1038/sj.bjc.6601244
   Svane IM, 2004, CANCER IMMUNOL IMMUN, V53, P633, DOI 10.1007/s00262-003-0493-5
NR 28
TC 50
Z9 52
U1 0
U2 2
PU AMER SOC CLINICAL ONCOLOGY
PI ALEXANDRIA
PA 330 JOHN CARLYLE ST, STE 300, ALEXANDRIA, VA 22314 USA
SN 0732-183X
J9 J CLIN ONCOL
JI J. Clin. Oncol.
PD AUG 20
PY 2007
VL 25
IS 24
BP 3680
EP 3687
DI 10.1200/JCO.2006.10.5718
PG 8
WC Oncology
SC Oncology
GA 209VK
UT WOS:000249415900021
PM 17704416
DA 2021-05-03
ER

PT J
AU Yasuda, T
   Kamigaki, T
   Kawasaki, K
   Nakamura, T
   Yamamoto, M
   Kanemitsu, K
   Takase, S
   Kuroda, D
   Kim, Y
   Ajiki, T
   Kuroda, Y
AF Yasuda, Takashi
   Kamigaki, Takashi
   Kawasaki, Kentaro
   Nakamura, Tetsu
   Yamamoto, Masashi
   Kanemitsu, Kiyonori
   Takase, Shiro
   Kuroda, Daisuke
   Kim, Yongsik
   Ajiki, Tetsuo
   Kuroda, Yoshikazu
TI Superior anti-tumor protection and therapeutic efficacy of vaccination
   with allogeneic and semiallogeneic dendritic cell/tumor cell fusion
   hybrids for murine colon adenocarcinoma
SO CANCER IMMUNOLOGY IMMUNOTHERAPY
LA English
DT Article
DE DC and tumor cell fusion hybrids; allogeneic and semiallogeneic DC;
   pentamer staining; Th1; Th2 cytokines; tumor immunity
ID ANTIGEN-LOADING STRATEGIES; OVARIAN-CARCINOMA CELLS; CYTOTOXIC
   T-LYMPHOCYTES; TUMOR-CELLS; IN-VIVO; MALIGNANT-MELANOMA; IMMUNITY;
   RESPONSES; PEPTIDE; INDUCTION
AB Cancer immunotherapy by dendritic cell (DC)/tumor cell fusion hybrids (DC/TC hybrids) has been shown to elicit potent anti-tumor effects via the induction of immune responses against multiple tumor-associated antigens. In the present study, we compared the anti-tumor effects of vaccinating Balb/c mice (H-2(d)) with CT26CL25 colon carcinoma cells that had been fused with either syngeneic DCs from Balb/c mice, allogeneic DCs from C57BL/6 mice (H-2(b)) or semiallogeneic DCs from B6D2F1 mice (H-2(b/d)). Preimmunization with either semiallogeneic or allogeneic DC/TC hybrids induced complete protection from tumor challenge, whereas mice preimmunized with syngeneic DC/TC hybrids were only partially protected (75% tumor rejection). The average number of pulmonary metastases after intravenous tumor injection decreased significantly following immunization with semiallogeneic or allogeneic DC/TC hybrids (8.3 +/- 7.9 or 16.3 +/- 3.5, mean +/- SD) relative to syngeneic DC/TC hybrids (67.8 +/- 6.3). These data demonstrate that vaccination with semiallogeneic DC/TC hybrids resulted in the greatest anti-tumor efficacy. Anti-tumor effects showed by in vivo studies were virtually accomplished by the frequency of induced CTLs specific to both gp70 and beta-galactosidase assessed by using pentameric assay. Among the fusion vaccines tested, semiallogeneic DC/TC hybrids induced the highest ratio of Th1 cytokine IFN-gamma to Th2 cytokine IL-10. In addition, allogeneic or semiallogeneic DC/TC hybrids elicited a significantly stronger NK activity than syngeneic DC/TC hybrids. These findings suggest that in clinical settings, DCs derived from a healthy donor (which are generally characterized as more semiallogeneic than allogeneic) may be more capable than autologous DCs of inducing promising anti-tumor effects in vaccinations with DC/TC hybrids.
C1 Kobe Univ, Grad Sch Med Sci, Dept Surg Gastroenterol, Chuo Ku, Kobe, Hyogo 6500017, Japan.
RP Yasuda, T (corresponding author), Kobe Univ, Grad Sch Med Sci, Dept Surg Gastroenterol, Chuo Ku, Kusunoki Cho 7-5-1, Kobe, Hyogo 6500017, Japan.
EM yasudatyamane@yahoo.co.jp
OI Nakamura, Tetsu/0000-0003-2653-9234
FU Grants-in-Aid for Scientific ResearchMinistry of Education, Culture,
   Sports, Science and Technology, Japan (MEXT)Japan Society for the
   Promotion of ScienceGrants-in-Aid for Scientific Research (KAKENHI)
   [16591316, 18790960] Funding Source: KAKEN
CR Ali S, 2004, INT J CANCER, V110, P239, DOI 10.1002/ijc.20113
   Ashley DM, 1997, J EXP MED, V186, P1177, DOI 10.1084/jem.186.7.1177
   Avigan D, 2004, CLIN CANCER RES, V10, P4699, DOI 10.1158/1078-0432.CCR-04-0347
   Banchereau J, 2001, CANCER RES, V61, P6451
   Banchereau J, 2005, J IMMUNOTHER, V28, P505, DOI 10.1097/01.cji.0000171292.79663.cb
   Berard F, 2000, J EXP MED, V192, P1535, DOI 10.1084/jem.192.11.1535
   Boczkowski D, 1996, J EXP MED, V184, P465, DOI 10.1084/jem.184.2.465
   BODMER JG, 1994, HUM IMMUNOL, V41, P1, DOI 10.1016/0198-8859(94)90077-9
   Brossart P, 2000, BLOOD, V96, P3102, DOI 10.1182/blood.V96.9.3102.h8003102_3102_3108
   Fabre JW, 2001, NAT MED, V7, P649, DOI 10.1038/89008
   Ferlazzo G, 2000, INT IMMUNOL, V12, P1741, DOI 10.1093/intimm/12.12.1741
   Fields RC, 1998, P NATL ACAD SCI USA, V95, P9482, DOI 10.1073/pnas.95.16.9482
   Galea-Lauri J, 2004, CANCER IMMUNOL IMMUN, V53, P963, DOI 10.1007/s00262-004-0542-8
   Galea-Lauri J, 2002, CANCER IMMUNOL IMMUN, V51, P299, DOI 10.1007/s00262-002-0284-4
   Gallucci S, 1999, NAT MED, V5, P1249, DOI 10.1038/15200
   Gong JL, 1997, NAT MED, V3, P558, DOI 10.1038/nm0597-558
   Gong JL, 2000, J IMMUNOL, V165, P1705, DOI 10.4049/jimmunol.165.3.1705
   Gong JL, 2000, P NATL ACAD SCI USA, V97, P2715, DOI 10.1073/pnas.050587197
   Harris N, 1997, EUR J IMMUNOL, V27, P155, DOI 10.1002/eji.1830270123
   Hsu FJ, 1996, NAT MED, V2, P52, DOI 10.1038/nm0196-52
   Iinuma H, 2006, J IMMUNOL, V176, P3461, DOI 10.4049/jimmunol.176.6.3461
   Kalinski P, 2005, MOL IMMUNOL, V42, P535, DOI 10.1016/j.molimm.2004.07.038
   Kao JY, 2005, IMMUNOL LETT, V101, P154, DOI 10.1016/j.imlet.2005.05.006
   Kikuchi T, 2001, CANCER IMMUNOL IMMUN, V50, P337, DOI 10.1007/s002620100205
   Koido S, 2005, CLIN CANCER RES, V11, P7891, DOI 10.1158/1078-0432.CCR-05-1330
   Koido S, 2005, GYNECOL ONCOL, V99, P462, DOI 10.1016/j.ygyno.2005.07.019
   Krause SW, 2002, J IMMUNOTHER, V25, P421, DOI 10.1097/00002371-200209000-00006
   Kugler A, 2000, NAT MED, V6, P332, DOI 10.1038/73193
   Lutz MB, 1999, J IMMUNOL METHODS, V223, P77, DOI 10.1016/S0022-1759(98)00204-X
   Marten A, 2003, HUM GENE THER, V14, P483, DOI 10.1089/104303403321467243
   MAYORDOMO JI, 1995, NAT MED, V1, P1297, DOI 10.1038/nm1295-1297
   MEIRVENNE SV, 2005, MOL THER, V12, P922
   Moalic V, 2005, PRESSE MED, V34, P1101, DOI 10.1016/S0755-4982(05)84126-0
   Murphy GP, 1999, PROSTATE, V38, P73
   Nestle FO, 1998, NAT MED, V4, P328, DOI 10.1038/nm0398-328
   Osada T, 2006, CANCER IMMUNOL IMMUN, V55, P1122, DOI 10.1007/s00262-005-0089-3
   PORGADOR A, 1995, J EXP MED, V182, P255, DOI 10.1084/jem.182.1.255
   Prasad SJ, 2005, J IMMUNOL, V174, P90, DOI 10.4049/jimmunol.174.1.90
   Shimizu K, 2004, J IMMUNOTHER, V27, P265, DOI 10.1097/00002371-200407000-00002
   SILDERS WM, 2003, MOL THER, V7, P498
   STEINMAN RM, 1991, ANNU REV IMMUNOL, V9, P271, DOI 10.1146/annurev.iy.09.040191.001415
   Suchin EJ, 2001, J IMMUNOL, V166, P973, DOI 10.4049/jimmunol.166.2.973
   Suzuki T, 2005, CLIN CANCER RES, V11, P58
   Tanaka Y, 2001, CLIN IMMUNOL, V101, P192, DOI 10.1006/clim.2001.5112
   Trefzer U, 2005, VACCINE, V23, P2367, DOI 10.1016/j.vaccine.2005.01.081
   Wang JL, 1998, J IMMUNOL, V161, P5516
   Yamazaki S, 2006, P NATL ACAD SCI USA, V103, P2758, DOI 10.1073/pnas.0510606103
NR 47
TC 45
Z9 50
U1 0
U2 4
PU SPRINGER
PI NEW YORK
PA ONE NEW YORK PLAZA, SUITE 4600, NEW YORK, NY, UNITED STATES
SN 0340-7004
EI 1432-0851
J9 CANCER IMMUNOL IMMUN
JI Cancer Immunol. Immunother.
PD JUL
PY 2007
VL 56
IS 7
BP 1025
EP 1036
DI 10.1007/s00262-006-0252-5
PG 12
WC Oncology; Immunology
SC Oncology; Immunology
GA 162NO
UT WOS:000246094800008
PM 17131118
DA 2021-05-03
ER

PT J
AU Karagiannis, SN
   Bracher, MG
   Hunt, J
   McCloskey, N
   Beavil, RL
   Beavil, AJ
   Fear, DJ
   Thompson, RG
   East, N
   Burke, F
   Moore, RJ
   Dombrowicz, DD
   Balkwill, FR
   Gould, HJ
AF Karagiannis, Sophia N.
   Bracher, Marguerite G.
   Hunt, James
   McCloskey, Natalie
   Beavil, Rebecca L.
   Beavil, Andrew J.
   Fear, David J.
   Thompson, Richard G.
   East, Nicholas
   Burke, Frances
   Moore, Robert J.
   Dombrowicz, David D.
   Balkwill, Frances R.
   Gould, Hannah J.
TI IgE-antibody-dependent immunotherapy of solid tumors: Cytotoxic and
   phagocytic mechanisms of eradication of ovarian cancer cells
SO JOURNAL OF IMMUNOLOGY
LA English
DT Article
ID FOLATE-BINDING-PROTEIN; ALPHA-RECEPTOR-I; FC-EPSILON-RII; MONONUCLEAR
   PHAGOCYTES; MONOCLONAL-ANTIBODIES; IMMUNOGLOBULIN-E; CHIMERIC IGE;
   T-CELLS; ALLERGY; SITE
AB Abs have a paramount place in the treatment of certain, mainly lymphoid, malignancies, although tumors of nonhemopoietic origin have proved more refractory ones. We have previously shown that the efficacy of immunotherapy of solid tumors, in particular ovarian carcinoma, may be improved by the use of IgE Abs in place of the conventional IgG. An IgE Ab (MOv18 IgE) against an ovarian-tumor-specific Ag (folate binding protein), in combination with human PBMC, introduced into ovarian cancer xenograft-bearing mice, greatly exceeded the analogous IgG1 in promoting survival. In this study, we analyzed the mechanisms by which MOv18 IgE may exert its antitumor activities. Monocytes were essential IgE receptor-expressing effector cells that mediated the enhanced survival of tumor-bearing mice by MOv18 IgE and human PBMC. Monocytes mediated MOv18 IgE-dependent ovarian tumor cell killing in vitro by two distinct pathways, cytotoxicity and phagocytosis, acting respectively through the IgE receptors Fc epsilon RI and CD23. We also show that human eosinophils were potent effector cells in MOv18 IgE Ab-dependent ovarian tumor cell cytotoxicity in vitro. These results demonstrate that IgE Abs can engage cell surface IgE receptors and activate effector cells against ovarian tumor cells. Our findings offer a framework for an improved immunotherapeutic strategy for combating solid tumors.
C1 Kings Coll London, Randall Div Cell & Mol Biophys, London WC2R 2LS, England.
   Barts & London Queen Marys Sch Med & Dent, John Vane Sci Ctr, Ctr Translat Oncol, Inst Canc, London, England.
   Barts & London Queen Marys Sch Med & Dent, John Vane Sci Ctr, CR UK Clin Ctr, London, England.
   Inst Pasteur, Inst Natl Sante & Rech Med, Inst Fed Rech 17, Unite 547, Lille, France.
RP Karagiannis, SN (corresponding author), Kings Coll London, Randall Div Cell & Mol Biophys, Room 3-8,New Hunts House,Guys Campus,St Thomass s, London WC2R 2LS, England.
EM sophia.karagiannis@kcl.ac.uk
RI Beavil, Andrew/B-5624-2009; Karagiannis, Sophia/H-1097-2011; Dombrowicz,
   David/F-7044-2013
OI Beavil, Andrew/0000-0002-0768-122X; Karagiannis,
   Sophia/0000-0002-4100-7810; Fear, David/0000-0003-0239-8385; Balkwill,
   Frances/0000-0002-5587-9759; Gould, Hannah/0000-0003-0411-688X;
   Dombrowicz, David/0000-0002-0485-8923
FU Medical Research CouncilUK Research & Innovation (UKRI)Medical Research
   Council UK (MRC)European Commission [G0501974, G0200486] Funding Source:
   Medline; Medical Research CouncilUK Research & Innovation (UKRI)Medical
   Research Council UK (MRC)European Commission [G0400503B] Funding Source:
   researchfish
CR BALKWILL FR, 1986, CANCER RES, V46, P3990
   BENARD J, 1985, CANCER RES, V45, P4970
   BOLTZNITULESCU G, 1995, J LEUKOCYTE BIOL, V58, P256
   Bracher M, 2007, J IMMUNOL METHODS, V323, P160, DOI 10.1016/j.jim.2007.04.009
   Bray F, 2005, INT J CANCER, V113, P977, DOI 10.1002/ijc.20649
   Brenner AV, 2002, INT J CANCER, V99, P252, DOI 10.1002/ijc.10320
   BRUGGEMANN M, 1987, J EXP MED, V166, P1351, DOI 10.1084/jem.166.5.1351
   CAMPBELL IG, 1991, CANCER RES, V51, P5329
   Chan JK, 2005, GYNECOL ONCOL, V99, P20, DOI 10.1016/j.ygyno.2005.05.042
   Clynes RA, 2000, NAT MED, V6, P443
   CONEY LR, 1991, CANCER RES, V51, P6125
   CONEY LR, 1994, CANCER RES, V54, P2448
   Cook JPD, 1997, BIOCHEMISTRY-US, V36, P15579, DOI 10.1021/bi9713005
   Cormier SA, 2006, J LEUKOCYTE BIOL, V79, P1131, DOI 10.1189/jlb.0106027
   Dyall R, 1999, EUR J IMMUNOL, V29, P30, DOI 10.1002/(SICI)1521-4141(199901)29:01<30::AID-IMMU30>3.0.CO;2-D
   DYER MJS, 1989, BLOOD, V73, P1431
   Glennie MJ, 2003, DRUG DISCOV TODAY, V8, P503, DOI 10.1016/S1359-6446(03)02714-4
   Gordon IO, 2006, CLIN CANCER RES, V12, P1515, DOI 10.1158/1078-0432.CCR-05-2254
   Gould HJ, 2003, ANNU REV IMMUNOL, V21, P579, DOI 10.1146/annurev.immunol.21.120601.141103
   Gould HJ, 1999, EUR J IMMUNOL, V29, P3527, DOI 10.1002/(SICI)1521-4141(199911)29:11<3527::AID-IMMU3527>3.3.CO;2-X
   GOUNNI AS, 1994, NATURE, V367, P183, DOI 10.1038/367183a0
   Hagemann T, 2006, J IMMUNOL, V176, P5023, DOI 10.4049/jimmunol.176.8.5023
   Karagiannis SN, 2003, EUR J IMMUNOL, V33, P1030, DOI 10.1002/eji.200323185
   Kayaba H, 2001, J IMMUNOL, V167, P995, DOI 10.4049/jimmunol.167.2.995
   KEEGAN AD, 1991, MOL IMMUNOL, V28, P1149, DOI 10.1016/0161-5890(91)90030-N
   Keler T, 2000, J IMMUNOL, V164, P5746, DOI 10.4049/jimmunol.164.11.5746
   Kershaw MH, 1998, ONCOL RES, V10, P133
   Kershaw MH, 1996, J LEUKOCYTE BIOL, V60, P721
   LEUNG DYM, 1987, CLIN IMMUNOL IMMUNOP, V42, P328, DOI 10.1016/0090-1229(87)90021-3
   Lotfi R, 2007, J IMMUNOTHER, V30, P16, DOI 10.1097/01.cji.0000211324.53396.f6
   Luborsky JL, 2005, AM J REPROD IMMUNOL, V54, P55, DOI 10.1111/j.1600-0897.2005.00287.x
   MILLS PK, 1992, AM J EPIDEMIOL, V136, P287, DOI 10.1093/oxfordjournals.aje.a116494
   MOSSALAYI MD, 1994, INT IMMUNOL, V6, P931, DOI 10.1093/intimm/6.7.931
   Munitz A, 2004, ALLERGY, V59, P268, DOI 10.1111/j.1398-9995.2003.00442.x
   NAGY E, 1991, CANCER IMMUNOL IMMUN, V34, P63, DOI 10.1007/BF01741326
   NEUBERGER MS, 1985, NATURE, V314, P268, DOI 10.1038/314268a0
   Nicodemus CF, 2005, EXPERT REV ANTICANC, V5, P87, DOI 10.1586/14737140.5.1.87
   Otten MA, 2005, J IMMUNOL, V174, P5472, DOI 10.4049/jimmunol.174.9.5472
   Park JW, 2004, CLIN CANCER RES, V10, P3885, DOI 10.1158/1078-0432.CCR-03-0785
   PAULEUGENE N, 1995, CELL IMMUNOL, V163, P314, DOI 10.1006/cimm.1995.1132
   Quirk JT, 2005, GYNECOL ONCOL, V97, P519, DOI 10.1016/j.ygyno.2005.02.007
   RAVETCH JV, 1991, ANNU REV IMMUNOL, V9, P457, DOI 10.1146/annurev.iy.09.040191.002325
   Reali E, 2001, CANCER RES, V61, P5517
   Riemer AB, 2007, CANCER RES, V67, P3406, DOI 10.1158/0008-5472.CAN-06-3758
   RISKE F, 1991, J BIOL CHEM, V266, P11245
   Scholl L, 2005, AM J CLIN NUTR, V81, P154
   Schoppmann SF, 2002, AM J PATHOL, V161, P947, DOI 10.1016/S0002-9440(10)64255-1
   Stockmeyer B, 2000, J IMMUNOL, V165, P5954, DOI 10.4049/jimmunol.165.10.5954
   Teng MWL, 2006, HUM GENE THER, V17, P1134, DOI 10.1089/hum.2006.17.1134
   THOMSEN LL, 1988, CANCER METAST REV, V17, P107
   Toffoli G, 1997, INT J CANCER, V74, P193, DOI 10.1002/(SICI)1097-0215(19970422)74:2<193::AID-IJC10>3.0.CO;2-F
   Turner MC, 2005, AM J EPIDEMIOL, V162, P212, DOI 10.1093/aje/kwi193
   Turner MC, 2006, INT J CANCER, V118, P3124, DOI 10.1002/ijc.21752
   Untersmayr E, 2003, J ALLERGY CLIN IMMUN, V112, P616, DOI 10.1016/mai.2003.1681
   van Spriel AB, 2003, BLOOD, V101, P253, DOI 10.1182/blood.V101.1.253
   VERCELLI D, 1989, NATURE, V338, P649, DOI 10.1038/338649a0
   WAKAI M, 1993, HYBRIDOMA, V12, P25, DOI 10.1089/hyb.1993.12.25
   Wang H, 2006, BRIT J DERMATOL, V154, P205, DOI 10.1111/j.1365-2133.2005.07077.x
   Wang H, 2005, ALLERGY, V60, P1098, DOI 10.1111/j.1398-9995.2005.00813.x
   Wang H, 2006, INT J CANCER, V119, P695, DOI 10.1002/ijc.21883
   Wei S, 2005, CANCER RES, V65, P5020, DOI 10.1158/0008-5472.CAN-04-4043
   Weiner Louis M., 2006, Human Antibodies, V15, P103
   Wiemels JL, 2004, CANCER RES, V64, P8468, DOI 10.1158/0008-5472.CAN-04-1706
   Wiemels JL, 2002, INT J CANCER, V98, P609, DOI 10.1002/ijc.10239
   WILLIAMS J, 1992, J IMMUNOL, V149, P2823
   WONG HL, 1992, J IMMUNOL, V148, P2118
   YOKOTA A, 1992, P NATL ACAD SCI USA, V89, P5030, DOI 10.1073/pnas.89.11.5030
NR 67
TC 74
Z9 74
U1 0
U2 5
PU AMER ASSOC IMMUNOLOGISTS
PI BETHESDA
PA 9650 ROCKVILLE PIKE, BETHESDA, MD 20814 USA
SN 0022-1767
EI 1550-6606
J9 J IMMUNOL
JI J. Immunol.
PD SEP 1
PY 2007
VL 179
IS 5
BP 2832
EP 2843
DI 10.4049/jimmunol.179.5.2832
PG 12
WC Immunology
SC Immunology
GA 203RN
UT WOS:000248991800023
PM 17709497
OA Green Published, Other Gold
DA 2021-05-03
ER

PT J
AU Nedergaard, BS
   Nielsen, K
   Nyengaard, JR
   Ladekarl, M
AF Nedergaard, Bettina S.
   Nielsen, Karsten
   Nyengaard, Jens Randel
   Ladekarl, Morten
TI Stereologic estimation of the total numbers, the composition and the
   anatomic distribution of lymphocytes in cone biopsies from patients with
   stage I squamous cell carcinoma of the cervix uteri
SO APMIS
LA English
DT Article
DE tumor-infiltrating lymphocytes; stereology; morphometry;
   immunohistochemistry; cervix carcinoma
ID TUMOR-INFILTRATING LYMPHOCYTES; LOCAL IMMUNE-RESPONSE; CD8(+)
   T-LYMPHOCYTES; INTRAEPITHELIAL NEOPLASIA; FAVORABLE PROGNOSIS; TISSUE
   SHRINKAGE; OVARIAN-CANCER; SURVIVAL; SIZE; MELANOMA
AB The aim of this study was to present a method to obtain basic biological data on the in situ cellular immune response towards cancer. Using stereology, we estimated the density and frequency of immune cells of 10 different phenotypes in cone biopsies from 20 patients with FIGO stage I cervical squamous cell carcinoma. The anatomic distribution of immune cells with respect to intraepithelial, periepithelial or stromal compartments was recorded in normal epithelium, dysplastic epithelium and carcinoma. We estimated the number of immune cells per cancer cell, and the 3D total number of immune cells, inside cancer tissue. The tumor volume was estimated in 3D and corrected for shrinkage occurring during tissue processing. We found more immune cells in cancer compared to dysplasia and normal epithelia. A median total number of 278 center dot 10(3) CD3+, 69.1 center dot 10(3) CD4+ and 113 center dot 10(3) CD8+ cells were present in the cancers. A median number of 63 CD3+, 11 CD4+ and 29 CD8+ cells were present per cancer cell. The average volume of tumors in stage IA was significantly smaller than that of stage IB. This method was found to be usable and of potential value in clinical pathology research, and for development and evaluation of immunotherapy.
C1 [Nedergaard, Bettina S.; Ladekarl, Morten] Aarhus Univ Hosp, Aalborg Hosp, Dept Oncol, DK-9100 Aalborg, Denmark.
   [Nedergaard, Bettina S.] Aarhus Univ Hosp, Aalborg Hosp, Dept Pathol, DK-9100 Aalborg, Denmark.
   [Nielsen, Karsten] Univ Aarhus, Stereol & Elect Microscopy Lab, Aarhus, Denmark.
   [Nielsen, Karsten] Univ Aarhus, MIND Ctr, Aarhus, Denmark.
RP Nedergaard, BS (corresponding author), Aarhus Univ Hosp, Aalborg Hosp, Dept Oncol, Hobrovej 18-22,Postboks 365, DK-9100 Aalborg, Denmark.
RI Ladekarl, Morten/AAD-5654-2020; Ladekarl, Morten/AAQ-1702-2020
OI Ladekarl, Morten/0000-0002-0182-1228; 
CR Benedet JL, 2000, INT J GYNECOL OBSTET, V70, P209
   Bethwaite PB, 1996, PATHOLOGY, V28, P321, DOI 10.1080/00313029600169274
   BLOOM G, 1956, Acta Morphol Neerl Scand, V1, P12
   BONNIERBENOIT S, 2006, GYNECOL ONCOL, V102, P22
   BOONSTRA H, 1983, VIRCHOWS ARCH A, V402, P195, DOI 10.1007/BF00695061
   Chao HT, 1999, EUR J GYNAECOL ONCOL, V20, P136
   Davidson B, 1997, PATHOL RES PRACT, V193, P491, DOI 10.1016/S0344-0338(97)80102-1
   Donskov F, 2002, BRIT J CANCER, V87, P194, DOI 10.1038/sj.bjc.6600437
   Dorph-Petersen KA, 2001, J MICROSC-OXFORD, V204, P232, DOI 10.1046/j.1365-2818.2001.00958.x
   Eerola AK, 2000, CLIN CANCER RES, V6, P1875
   Frisch M, 2000, JNCI-J NATL CANCER I, V92, P1500, DOI 10.1093/jnci/92.18.1500
   GUNDERSEN HJG, 1988, APMIS, V96, P379, DOI 10.1111/j.1699-0463.1988.tb05320.x
   GUNDERSEN HJG, 1977, J MICROSC-OXFORD, V111, P219, DOI 10.1111/j.1365-2818.1977.tb00062.x
   GUNDERSEN HJG, 1986, J MICROSC-OXFORD, V143, P3, DOI 10.1111/j.1365-2818.1986.tb02764.x
   Hachisuga T, 2001, GYNECOL OBSTET INVES, V52, P3, DOI 10.1159/000052931
   Hakansson A, 2001, BRIT J CANCER, V85, P1871, DOI 10.1054/bjoc.2001.2169
   HANSTEDE JG, 1983, J MICROSC-OXFORD, V131, P79, DOI 10.1111/j.1365-2818.1983.tb04233.x
   IWADARE T, 1984, J MICROSC-OXFORD, V136, P323, DOI 10.1111/j.1365-2818.1984.tb00541.x
   Kawakami Y, 2000, J IMMUNOTHER, V23, P17, DOI 10.1097/00002371-200001000-00004
   Kondo MC, 2005, EUR J GYNAECOL ONCOL, V26, P87
   Kondratiev S, 2004, CLIN CANCER RES, V10, P4450, DOI 10.1158/1078-0432.CCR-0732-3
   Ladekarl M, 1996, ANAL QUANT CYTOL, V18, P151
   Ladekarl M, 1997, ANAL QUANT CYTOL, V19, P329
   Menard S, 1997, CLIN CANCER RES, V3, P817
   Mihm MC, 1996, LAB INVEST, V74, P43
   Nakano O, 2001, CANCER RES, V61, P5132
   OOMS EC, 1989, J MICROSC 1, V154, P63
   OOMS ECM, 1983, HUM PATHOL, V14, P140, DOI 10.1016/S0046-8177(83)80242-1
   Piersma SJ, 2007, CANCER RES, V67, P354, DOI 10.1158/0008-5472.CAN-06-3388
   Sato E, 2005, P NATL ACAD SCI USA, V102, P18538, DOI 10.1073/pnas.0509182102
   Shurin MR, 2006, CANCER METAST REV, V25, P333, DOI 10.1007/s10555-006-9010-6
   Straten PT, 1999, CANCER IMMUNOL IMMUN, V48, P386, DOI 10.1007/s002620050591
   Tandrup T, 2004, J NEUROCYTOL, V33, P173, DOI 10.1023/B:NEUR.0000030693.91881.53
   VANNAGELL JR, 1978, CANCER, V41, P228, DOI 10.1002/1097-0142(197801)41:1<228::AID-CNCR2820410131>3.0.CO;2-6
   Yakirevich E, 1999, MODERN PATHOL, V12, P1050
   Zhang L, 2003, NEW ENGL J MED, V348, P203, DOI 10.1056/NEJMoa020177
NR 36
TC 12
Z9 14
U1 0
U2 2
PU BLACKWELL PUBLISHING
PI OXFORD
PA 9600 GARSINGTON RD, OXFORD OX4 2DQ, OXON, ENGLAND
SN 0903-4641
J9 APMIS
JI APMIS
PD DEC
PY 2007
VL 115
IS 12
BP 1321
EP 1330
DI 10.1111/j.1600-0643.2007.00655.x
PG 10
WC Immunology; Microbiology; Pathology
SC Immunology; Microbiology; Pathology
GA 244IM
UT WOS:000251859600001
PM 18184401
DA 2021-05-03
ER

PT J
AU Tobiasova, Z
   Pospisilova, D
   Miller, AM
   Minarik, I
   Sochorova, K
   Spisek, R
   Rob, L
   Bartunkova, J
AF Tobiasova, Zuzana
   Pospisilova, Dagmar
   Miller, Ashley M.
   Minarik, Ivo
   Sochorova, Klara
   Spisek, Radek
   Rob, Lukas
   Bartunkova, Jirina
TI In vitro assessment of dendritic cells pulsed with apoptotic tumor cells
   as a vaccine for ovarian cancer patients
SO CLINICAL IMMUNOLOGY
LA English
DT Article
DE dendritic cells; ovarian cancer; immunotherapy
ID CYTOTOXIC T-LYMPHOCYTES; ANTIGEN PRESENTATION; MELANOMA PATIENTS;
   INDUCTION; MATURATION; RESPONSES; MATURE; IMMUNOTHERAPY; STIMULATION;
   IMMATURE
AB Surgery and chemotherapy are standard treatments in ovarian cancer, but patients have a high rate of relapse. Dendritic cell (DC)-based vaccines are a new treatment option for elimination of residual tumor disease. We aim to explore the feasibility and immunogenicity of DC vaccines pulsed with autotogous irradiated tumor cells from ovarian cancer patients. Monocyte-derived DC were generated and pulsed with autotogous tumor-derived bodies, matured and subsequently cocultured with autologous lymphocytes. The ability of DC to activate lymphocytes was evaluated by proliferation and IFN-gamma ELISPOT. Induction of tumor cell apoptosis was optimal at 24 h, and DC pulsing optimal at 4 h. Maturation of DC and proliferation of lymphocytes were achieved in 75% of patients tested. Lymphocyte IFN-gamma production increased in response to tumor antigen-pulsed DC. We show the feasibility of preparing individual DC-based vaccines in ovarian cancer patients and the potential for induction of lymphocyte responses. (c) 2006 Elsevier Inc. All rights reserved.
C1 Charles Univ Prague, Sch Med 2, Dept Immunol, Prague 15006 5, Czech Republic.
   Fac Hosp Motol, Prague 15006 5, Czech Republic.
   2nd Med Sch, Dept Obstet & Gynecol, Prague, Czech Republic.
   2nd Med Sch, Dept Urol, Prague, Czech Republic.
   Karolinska Inst, Canc Ctr Karolinska, Immune & Gene Therapy Lab, Stockholm, Sweden.
RP Bartunkova, J (corresponding author), Charles Univ Prague, Sch Med 2, Dept Immunol, V Uvalu 84, Prague 15006 5, Czech Republic.
EM jirina.bartunkova@lfmotol.cuni.cz
RI Spisek, Radek/E-6724-2011
CR Albert ML, 1998, NATURE, V392, P86, DOI 10.1038/32183
   Banchereau J, 2000, ANNU REV IMMUNOL, V18, P767, DOI 10.1146/annurev.immunol.18.1.767
   Brossart P, 2000, BLOOD, V96, P3102, DOI 10.1182/blood.V96.9.3102.h8003102_3102_3108
   Cannon MJ, 2004, CURR OPIN OBSTET GYN, V16, P87, DOI 10.1097/00001703-200402000-00015
   de Vries IJM, 2003, CANCER RES, V63, P12
   de Vries IJM, 2003, CLIN CANCER RES, V9, P5091
   Gabrilovich D, 2004, NAT REV IMMUNOL, V4, P941, DOI 10.1038/nri1498
   Gabrilovich DI, 1997, CLIN CANCER RES, V3, P483
   Galea-Lauri J, 2002, CANCER IMMUNOL IMMUN, V51, P299, DOI 10.1007/s00262-002-0284-4
   Gallucci S, 1999, NAT MED, V5, P1249, DOI 10.1038/15200
   Goldszmid RS, 2003, J IMMUNOL, V171, P5940, DOI 10.4049/jimmunol.171.11.5940
   Guermonprez P, 2002, ANNU REV IMMUNOL, V20, P621, DOI 10.1146/annurev.immunol.20.100301.064828
   Heiser A, 2001, J IMMUNOL, V166, P2953, DOI 10.4049/jimmunol.166.5.2953
   Henry F, 1999, CANCER RES, V59, P3329
   Hirschowitz EA, 2004, J CLIN ONCOL, V22, P2808, DOI 10.1200/JCO.2004.01.074
   Iwashita Y, 2003, CANCER IMMUNOL IMMUN, V52, P155, DOI 10.1007/s00262-002-0360-9
   Jenne L, 2000, CANCER RES, V60, P4446
   Jonuleit H, 2000, J EXP MED, V192, P1213, DOI 10.1084/jem.192.9.1213
   Kiertscher SM, 2000, J IMMUNOL, V164, P1269, DOI 10.4049/jimmunol.164.3.1269
   Landis SH, 1999, CA-CANCER J CLIN, V49, P8, DOI 10.3322/canjclin.49.1.8
   Lutz MB, 2002, TRENDS IMMUNOL, V23, P445, DOI 10.1016/S1471-4906(02)02281-0
   Maier T, 2003, BLOOD, V102, P2338, DOI 10.1182/blood-2002-08-2455
   Marten A, 2002, CANCER IMMUNOL IMMUN, V51, P637, DOI 10.1007/s00262-002-0324-0
   Ozols RF, 2004, CANCER CELL, V5, P19, DOI 10.1016/S1535-6108(04)00002-9
   Paczesny S, 2004, J EXP MED, V199, P1503, DOI 10.1084/jem.20032118
   Pospisilova D, 2005, MED ONCOL, V22, P79, DOI 10.1385/MO:22:1:079
   Ragde Haakon, 2004, J Urol, V172, P2532, DOI 10.1097/01.ju.0000144211.51111.e4
   Santin AD, 2000, AM J OBSTET GYNECOL, V183, P601, DOI 10.1067/mob.2000.107097
   Sauter B, 2000, J EXP MED, V191, P423, DOI 10.1084/jem.191.3.423
   Scheffer SR, 2003, INT J CANCER, V103, P205, DOI 10.1002/ijc.10777
   Schnurr M, 2002, CANCER RES, V62, P2347
   Schuler G, 2003, CURR OPIN IMMUNOL, V15, P138, DOI 10.1016/S0952-7915(03)00015-3
   Schuler-Thurner B, 2002, J EXP MED, V195, P1279, DOI 10.1084/jem.20012100
   Sombroek CC, 2002, J IMMUNOL, V168, P4333, DOI 10.4049/jimmunol.168.9.4333
   Spisek R, 2001, CANCER IMMUNOL IMMUN, V50, P417, DOI 10.1007/s002620100215
   Spisek R, 2004, VACCINE, V22, P2761, DOI 10.1016/j.vaccine.2004.01.006
   Vicari AP, 2002, SEMIN CANCER BIOL, V12, P33, DOI 10.1006/scbi.2001.0400
   Wagner U, 2001, CLIN CANCER RES, V7, P1154
   Zhao X, 2001, IMMUNOL INVEST, V30, P33, DOI 10.1081/IMM-100103689
NR 39
TC 15
Z9 19
U1 0
U2 1
PU ACADEMIC PRESS INC ELSEVIER SCIENCE
PI SAN DIEGO
PA 525 B ST, STE 1900, SAN DIEGO, CA 92101-4495 USA
SN 1521-6616
EI 1521-7035
J9 CLIN IMMUNOL
JI Clin. Immunol.
PD JAN
PY 2007
VL 122
IS 1
BP 18
EP 27
DI 10.1016/j.clim.2006.09.003
PG 10
WC Immunology
SC Immunology
GA 123XC
UT WOS:000243329200003
PM 17059893
DA 2021-05-03
ER

PT J
AU Kim, HM
   Kang, JS
   Lim, J
   Park, SK
   Lee, K
   Yoon, YD
   Lee, CW
   Lee, KH
   Han, G
   Yang, KH
   Kim, YJ
   Kim, Y
   Han, SB
AF Kim, Hwan Mook
   Kang, Jong Soon
   Lim, Jaeseung
   Park, Song-Kyu
   Lee, Kiho
   Yoon, Yeo Dae
   Lee, Chang Woo
   Lee, Ki Hoon
   Han, Gyoonhee
   Yang, Kyu-Hwan
   Kim, Yeon Jin
   Kim, Youngsoo
   Han, Sang-Bae
TI Inhibition of human ovarian tumor growth by cytokine-induced killer
   cells
SO ARCHIVES OF PHARMACAL RESEARCH
LA English
DT Article
DE cytokine-induced killer cells; ovarian cancer; adoptive immunotherapy
ID VERSUS-HOST-DISEASE; CD8(+) T-CELLS; HEPATOCELLULAR-CARCINOMA;
   BISPECIFIC ANTIBODIES; ONCOLYTIC VIROTHERAPY; CANCER; LINES;
   IMMUNOTHERAPY; RECURRENCE; INDUCTION
AB Despite the recent improvement in the treatment of ovarian cancer, this disease is still leading cause of cancer death in women. In this study, the anti-tumor activity of cytokine-induced killer (CIK) cells against human ovarian cancer was evaluated in vitro and in vivo. Although CD3(+)CD56(+) cells were rare in fresh human peripheral blood mononuclear cells, they could expand more than 1,000-fold on day 14 in the presence of anti-CD3 antibody plus IL-2. At an effector-target cell ratio of 30:1, CIK cells destroyed 45% of SK-OV-3 human ovarian cancer cells, which was determined by the Cr-51-release assay. In addition, CIK cells at a dose of 23 million cells per mouse inhibited 73% of SK-OV-3 tumor growth in nude mouse xenograft assay. This study suggests that CIK cells may be used as an adoptive immunotherapy for patients with ovarian cancer.
C1 Chungbuk Natl Univ, Coll Pharm, Cheongju 361763, Chungbuk, South Korea.
   Chungbuk Natl Univ, CBITRC, Cheongju 361763, Chungbuk, South Korea.
   Korea Res Inst Biosci & Biotechnol KRIBB, Bioevaluat Ctr, Ochang 363883, Chungbuk, South Korea.
   Innocell Ltd, Seoul 153769, South Korea.
   Yonsei Univ, Dept Biotechnol, Seoul 120749, South Korea.
   Kyungwon Univ, Songnam 461701, Gyeonggi, South Korea.
RP Han, SB (corresponding author), Chungbuk Natl Univ, Coll Pharm, Cheongju 361763, Chungbuk, South Korea.
EM shan@chungbuk.ac.kr
CR Alvarnas JC, 2001, BIOL BLOOD MARROW TR, V7, P216, DOI 10.1053/bbmt.2001.v7.pm11349808
   Baker J, 2001, BLOOD, V97, P2923, DOI 10.1182/blood.V97.10.2923
   Barber A, 2007, CANCER RES, V67, P5003, DOI 10.1158/0008-5472.CAN-06-4047
   Chan JK, 2006, CLIN CANCER RES, V12, P1859, DOI 10.1158/1078-0432.CCR-05-2019
   Chung HH, 2007, INT J GYNECOL CANCER, V17, P595, DOI 10.1111/j.1525-1438.2007.00824.x
   Gabaglia CR, 2007, CANCER RES, V67, P2290, DOI 10.1158/0008-5472.CAN-06-3399
   Grabert RC, 2006, CLIN CANCER RES, V12, P569, DOI 10.1158/1078-0432.CCR-05-2005
   Han SB, 2005, BIOCHEM PHARMACOL, V70, P1518, DOI 10.1016/j.bcp.2005.08.017
   Han SB, 2005, IMMUNITY, V22, P343, DOI 10.1016/j.immuni.2005.01.017
   HAN XT, 1999, CHINESE J HERBIVORE, V1, P41
   Kalinski P, 2006, IMMUNOL RES, V36, P137, DOI 10.1385/IR:36:1:137
   Karimi M, 2005, J IMMUNOL, V175, P7819, DOI 10.4049/jimmunol.175.12.7819
   Kim JY, 2007, INT IMMUNOPHARMACOL, V7, P78, DOI 10.1016/j.intimp.2006.08.017
   KOMACKER M, 2006, INT J CANCER, V119, P1377
   Law KS, 2007, ANTICANCER RES, V27, P841
   Leemhuis T, 2005, BIOL BLOOD MARROW TR, V11, P181, DOI 10.1016/j.bbmt.2004.11.019
   LU PH, 1994, J IMMUNOL, V153, P1687
   SCHMIDTWOLF IGH, 1991, J EXP MED, V174, P139, DOI 10.1084/jem.174.1.139
   Suh SI, 2000, CANCER LETT, V160, P81, DOI 10.1016/S0304-3835(00)00566-8
   Sun S, 2005, CANCER BIOTHER RADIO, V20, P173, DOI 10.1089/cbr.2005.20.173
   Takashima K, 2006, ANTICANCER RES, V26, P3327
   Takayama T, 2000, LANCET, V356, P802, DOI 10.1016/S0140-6736(00)02654-4
   Thorne SH, 2005, SEMIN ONCOL, V32, P537, DOI 10.1053/j.seminoncol.2005.09.007
   Thorne SH, 2006, SCIENCE, V311, P1780, DOI 10.1126/science.1121411
   Thorne SH, 2004, EXPERT OPIN BIOL TH, V4, P1307, DOI 10.1517/14712598.4.8.1307
   Verneris MR, 2005, CLIN CANCER RES, V11, P4561, DOI 10.1158/1078-0432.CCR-05-0157
   Wang Huan, 2006, Ai Zheng, V25, P625
   Wang W, 2006, CANCER RES, V66, P6826, DOI 10.1158/0008-5472.CAN-05-3529
   Yang Xin-Jing, 2006, Ai Zheng, V25, P1329
   Zhang L, 2003, NEW ENGL J MED, V348, P203, DOI 10.1056/NEJMoa020177
NR 30
TC 45
Z9 51
U1 0
U2 8
PU PHARMACEUTICAL SOC KOREA
PI SEOUL
PA 1489-3 SUHCHO-DONG, SUHCHO-KU, SEOUL 137-071, SOUTH KOREA
SN 0253-6269
EI 1976-3786
J9 ARCH PHARM RES
JI Arch. Pharm. Res.
PD NOV
PY 2007
VL 30
IS 11
BP 1464
EP 1470
DI 10.1007/BF02977372
PG 7
WC Chemistry, Medicinal; Pharmacology & Pharmacy
SC Pharmacology & Pharmacy
GA 235NX
UT WOS:000251242300016
PM 18087816
DA 2021-05-03
ER

PT J
AU Harrison, ML
   Obermueller, E
   Maisey, NR
   Hoare, S
   Edmonds, K
   Li, NF
   Chao, D
   Hall, K
   Lee, C
   Timotheadou, E
   Charles, K
   Ahern, R
   King, DM
   Eisen, T
   Corringham, R
   DeWitte, M
   Balkwill, F
   Gore, M
AF Harrison, Michelle L.
   Obermueller, Eva
   Maisey, Nick R.
   Hoare, Susan
   Edmonds, Kim
   Li, Ningfeng F.
   Chao, David
   Hall, Kate
   Lee, Chooi
   Timotheadou, Eleni
   Charles, Kellie
   Ahern, Roger
   King, D. Mike
   Eisen, Tim
   Corringham, Robert
   DeWitte, Mark
   Balkwill, Frances
   Gore, Martin
TI Tumor necrosis factor alpha as a new target for renal cell carcinoma:
   Two sequential phase II trials of infliximab at standard and high dose
SO JOURNAL OF CLINICAL ONCOLOGY
LA English
DT Article; Proceedings Paper
CT 40th Annual Meeting of the American-Society-of-Clinical-Oncology
CY JUN 05-08, 2004
CL New Orleans, LA
SP Amer Soc Clin Oncol
ID ENDOTHELIAL GROWTH-FACTOR; TNF-ALPHA; INTERFERON-ALPHA; THALIDOMIDE;
   CANCER; INTERLEUKIN-6; THERAPY; OVARIAN
AB Purpose Tumor necrosis factor alpha (TNF-alpha) may play a role in renal cell carcinoma (RCC). We performed two sequential phase II studies of infliximab, an anti-TNF-alpha monoclonal antibody, in patients with immunotherapy-resistant or refractory RCC.
   Patients and Methods Patients progressing after cytokine therapy were treated with intravenous infliximab as follows: study 1 (19 patients), 5 mg/kg at weeks 0, 2, and 6, and then every 8 weeks; study 2 (18 patients), 10 mg/kg at weeks 0, 2, and 6, and then every 4 weeks. Treatment continued until disease progression (PD). Response was assessed according to Response Evaluation Criteria in Solid Tumors. Plasma levels of TNF-alpha, CCL2, and interleukin-6 (IL-6) were measured before and during treatment.
   Results TNF-alpha and its receptors were detected in malignant cells in RCC biopsies. In study 1, three patients (16%) achieved partial response (PR) and three patients (16%) achieved stable disease (SD). Median duration of response (PR + SD) was 7.7 months (range, 5.0 to 40.5 + months). In study 2, 11 patients (61%) achieved SD. Median duration of response was 6.2 months (range, 3.5 to 24 + months). One patient developed grade 3 hypersensitivity and another died as a result of pulmonary infection/sepsis. Enzyme-linked immunosorbent assay analysis of plasma revealed that higher levels of TNF-alpha at baseline and higher levels of CCL2 during treatment were associated with PD. There were also correlations between higher levels of TNF-alpha, IL-6, and CCL2 and poor survival (< 12 months).
   Conclusion This is the first direct clinical evidence suggesting that TNF-alpha may be a therapeutic target in RCC. Plasma levels of TNF-alpha, IL- 6, and CCL2 may have predictive and prognostic significance.
C1 Royal Marsden Hosp, Dept Med, Ctr Translat Oncol, Inst Canc, London SW3 6JJ, England.
   CR UK Clin Ctr, London, England.
   Royal Free Hosp, Dept Clin Oncol, Queens Marys Sch Med & Dent, Dept Clin Oncol,Inst Canc Res, London, England.
   Centocor R&D Inc, Malvern, PA USA.
RP Gore, M (corresponding author), Royal Marsden Hosp, Dept Med, Ctr Translat Oncol, Inst Canc, Fulham Rd, London SW3 6JJ, England.
EM martin.gore@rmh.nhs.uk
RI Charles, Kellie/A-6886-2012; TIMOTHEADOU, ELENI/AAM-6301-2020
OI Balkwill, Frances/0000-0002-5587-9759; LI, Ningfeng/0000-0001-5908-9976
FU Medical Research CouncilUK Research & Innovation (UKRI)Medical Research
   Council UK (MRC)European Commission [G0501974] Funding Source: Medline
CR Balkwill F, 2002, CYTOKINE GROWTH F R, V13, P135, DOI 10.1016/S1359-6101(01)00020-X
   Balkwill F, 2004, NAT REV CANCER, V4, P540, DOI 10.1038/nrc1388
   Balkwill F, 2006, CANCER METAST REV, V25, P409, DOI 10.1007/s10555-006-9005-3
   Charles P, 1999, J IMMUNOL, V163, P1521
   CHING LM, 1995, BRIT J CANCER, V72, P339, DOI 10.1038/bjc.1995.335
   Conti I, 2004, SEMIN CANCER BIOL, V14, P149, DOI 10.1016/j.semcancer.2003.10.009
   Daliani DD, 2002, CANCER, V95, P758, DOI 10.1002/cncr.10740
   Eisen T, 2000, BRIT J CANCER, V82, P812, DOI 10.1054/bjoc.1999.1004
   Escudier B, 2002, ANN ONCOL, V13, P1029, DOI 10.1093/annonc/mdf213
   Escudier B, 2007, NEW ENGL J MED, V356, P125, DOI 10.1056/NEJMoa060655
   FWEIDMANN E, 1992, J IMMUNOTHER, V12, P123
   GOGUSEV J, 1993, KIDNEY INT, V44, P585, DOI 10.1038/ki.1993.285
   Hanninen EL, 1996, J UROLOGY, V155, P19, DOI 10.1016/S0022-5347(01)66527-3
   Hudes G, 2007, NEW ENGL J MED, V356, P2271, DOI 10.1056/NEJMoa066838
   KAPLAN EL, 1958, J AM STAT ASSOC, V53, P457, DOI 10.2307/2281868
   KNIGHT DM, 1993, MOL IMMUNOL, V30, P1443, DOI 10.1016/0161-5890(93)90106-L
   Kulbe H, 2007, CANCER RES, V67, P585, DOI 10.1158/0008-5472.CAN-06-2941
   LI Z, 2001, P AN M AM SOC CLIN, V19, pA180
   Locksley RM, 2001, CELL, V104, P487, DOI 10.1016/S0092-8674(01)00237-9
   MANTOVANI A, 1992, IMMUNOL TODAY, V13, P265, DOI 10.1016/0167-5699(92)90008-U
   Minor DR, 2002, INVEST NEW DRUG, V20, P389, DOI 10.1023/A:1020669705369
   MIZUTANI Y, 1994, J UROLOGY, V151, P1697, DOI 10.1016/S0022-5347(17)35347-8
   Moore RJ, 1999, NAT MED, V5, P828, DOI 10.1038/10552
   Motzer RJ, 2002, J CLIN ONCOL, V20, P302, DOI 10.1200/JCO.20.1.302
   Motzer RJ, 2004, J CLIN ONCOL, V22, P454, DOI 10.1200/JCO.2004.06.132
   Motzer RJ, 2007, NEW ENGL J MED, V356, P115, DOI 10.1056/NEJMoa065044
   NG SB, 1994, J BIOL CHEM, V269, P19021
   NOVIK Y, 2001, P AN M AM SOC CLIN, V19, pA265
   SCALLON BJ, 1995, CYTOKINE, V7, P251, DOI 10.1006/cyto.1995.0029
   Stebbing J, 2001, BRIT J CANCER, V85, P953, DOI 10.1054/bjoc.2001.2025
   Strand V, 2007, NAT REV DRUG DISCOV, V6, P75, DOI 10.1038/nrd2196
   Therasse P, 2000, J NATL CANCER I, V92, P205, DOI 10.1093/jnci/92.3.205
   Yang JC, 2003, NEW ENGL J MED, V349, P427, DOI 10.1056/NEJMoa021491
   Yoshida S, 1997, MOL CELL BIOL, V17, P4015, DOI 10.1128/MCB.17.7.4015
NR 34
TC 168
Z9 180
U1 1
U2 7
PU AMER SOC CLINICAL ONCOLOGY
PI ALEXANDRIA
PA 2318 MILL ROAD, STE 800, ALEXANDRIA, VA 22314 USA
SN 0732-183X
EI 1527-7755
J9 J CLIN ONCOL
JI J. Clin. Oncol.
PD OCT 10
PY 2007
VL 25
IS 29
BP 4542
EP 4549
DI 10.1200/JCO.2007.11.2136
PG 8
WC Oncology
SC Oncology
GA 233EQ
UT WOS:000251073600009
PM 17925549
DA 2021-05-03
ER

PT J
AU Rivero-Muller, A
   Vuorenoja, S
   Tuominen, M
   Waclawik, A
   Brokken, LJS
   Ziecik, AJ
   Huhtaniemi, I
   Rahman, NA
AF Rivero-Muller, A.
   Vuorenoja, S.
   Tuominen, M.
   Waclawik, A.
   Brokken, L. J. S.
   Ziecik, A. J.
   Huhtaniemi, I.
   Rahman, N. A.
TI Use of hecate-chorionic gonadotropin beta conjugate in therapy of
   lutenizing hormone receptor expressing gonadal somatic cell tumors
SO MOLECULAR AND CELLULAR ENDOCRINOLOGY
LA English
DT Article; Proceedings Paper
CT 1st International Symposium on Gonadal and Nongonadal Actions of LHlhCG
CY JUN 03-04, 2005
CL Turku, FINLAND
DE gonadal tumors; transgenic mice; gonadotropins; LHR; lytic peptide
   hecate; hecate-CG beta conjugate
ID PROSTATE-CANCER CELLS; SEVERE COMBINED IMMUNODEFICIENCY; OVARIAN-CANCER;
   TRANSGENIC MICE; LYTIC PEPTIDES; GENE-THERAPY; T-ANTIGEN; ANTIMICROBIAL
   PEPTIDES; TARGETED DESTRUCTION; MONOCLONAL-ANTIBODY
AB Improvement of cancer treatment is a major challenge of medical research. Despite the immense efforts made in the improvement of diagnosis and treatment, cancer remains a major concern and cause of morbidity and mortality. Most of the modern anti-neoplastic therapies have severe side effects, and tumor cells often develop drug resistance. There is promise in the new generation of treatments (gene therapy, immunotherapy, vaccines, etc.) that are under development, but the efficacies and side effects of such therapies have so far been disappointing. Receptor-based therapies are not new, but many normal cells also present the same receptors reducing the specificity of such approaches. Several lytic peptides have been investigated because of they appear to kill cancer cells due to changes of their membrane potential. Thus, linking receptor-specific ligands to lytic peptides is expected to augment the specificity of targeting and decrease the toxicity of lytic peptides on normal cells. One such polypeptide is hecate (an analogue to the bee venom main component, melittin) that preferentially kills cancer cells at low doses. When this peptide is fused with the 81-95 amino acid fragment of chorionic gonadotropin-beta (CG beta) subunit (hecate-CG beta), it targets cells expressing luteinizing hormone receptor (LHR), even at very low doses, or when LHR is expressed at low level. Our recent data showed that this peptide conjugate is efficient in destroying LHR-positive cells in xenografts and more importantly in transgenic mouse models developing LHR-positive somatic cell tumors in gonads. The mechanism of action of hecate-CG beta after binding to LHR is destruction of cell membranes resulting in rapid cell death by necrosis with minimal side effects. This review summarizes our findings on the action of this novel peptide and considers the future potential of this family of targeting peptides in the treatment of neoplasias. (c) 2007 Elsevier Ireland Ltd. All rights reserved.
C1 Univ Turku, Dept Physiol, FIN-20520 Turku, Finland.
   Polish Acad Sci, Inst Anim Reprod & Food Res, PL-10714 Olsztyn, Poland.
   Univ London Imperial Coll Sci Technol & Med, Inst Reprod & Dev Biol, London W12 0NN, England.
RP Rahman, NA (corresponding author), Univ Turku, Dept Physiol, Kiinamyllynkatu 10, FIN-20520 Turku, Finland.
EM nafis.rahman@utu.fi
RI Waclawik, Agnieszka/H-7260-2017; Brokken, Leon/A-6439-2009; Ziecik, Adam
   J./H-7273-2017; Rivero-Muller, Adolfo/A-5120-2008
OI Waclawik, Agnieszka/0000-0002-5428-4550; Brokken,
   Leon/0000-0001-9695-5124; Ziecik, Adam J./0000-0001-9163-9683;
   Rivero-Muller, Adolfo/0000-0002-9794-802X
CR Auersperg N, 2001, ENDOCR REV, V22, P255, DOI 10.1210/er.22.2.255
   Bodek G, 2005, NEOPLASIA, V7, P497, DOI 10.1593/neo.04751
   Bohdiewicz P J, 1998, J Nucl Med Technol, V26, P155
   BOMAN HG, 1995, ANNU REV IMMUNOL, V13, P61, DOI 10.1146/annurev.iy.13.040195.000425
   BUREK C, 2003, GENE THER MOL BIOL, P173
   Chawla-Sarkar M, 2004, CELL DEATH DIFFER, V11, P915, DOI 10.1038/sj.cdd.4401416
   Crayford TJB, 2000, LANCET, V355, P1060, DOI 10.1016/S0140-6736(00)02038-9
   Cronje HS, 1999, AM J OBSTET GYNECOL, V180, P323, DOI 10.1016/S0002-9378(99)70207-3
   Gawronska B, 2002, GYNECOL ONCOL, V85, P45, DOI 10.1006/gyno.2001.6558
   Gawronska B, 1999, J REPROD FERTIL, V115, P293, DOI 10.1530/jrf.0.1150293
   Gaya AM, 2005, CLIN ONCOL-UK, V17, P277, DOI 10.1016/j.clon.2004.11.011
   Goff BA, 2000, CANCER, V89, P2068, DOI 10.1002/1097-0142(20001115)89:10<2068::AID-CNCR6>3.0.CO;2-Z
   Hacein-Bey-Abina S, 2002, NEW ENGL J MED, V346, P1185, DOI 10.1056/NEJMoa012616
   Hacein-Bey-Abina S, 2003, SCIENCE, V302, P415, DOI 10.1126/science.1088547
   Hacein-Bey-Abina S, 2002, INT J HEMATOL, V76, P295, DOI 10.1007/BF02982686
   Halin C, 2002, INT J CANCER, V102, P109, DOI 10.1002/ijc.10674
   HALPERN SE, 1983, CANCER RES, V43, P5347
   Hansel W, 2001, Reprod Biol, V1, P20
   HENK WG, 1995, SCANNING MICROSCOPY, V9, P501
   HERTLER AA, 1989, J CLIN ONCOL, V7, P1932, DOI 10.1200/JCO.1989.7.12.1932
   Jaattela M, 1999, EXP CELL RES, V248, P30, DOI 10.1006/excr.1999.4455
   Kakinuma C, 1999, TOXICOL PATHOL, V27, P412, DOI 10.1177/019262339902700404
   Kananen K, 1996, MOL CELL ENDOCRINOL, V119, P135, DOI 10.1016/0303-7207(96)03802-6
   KANANEN K, 1995, MOL ENDOCRINOL, V9, P616, DOI 10.1210/me.9.5.616
   KASAHARA N, 1994, SCIENCE, V266, P1373, DOI 10.1126/science.7973726
   Kinkade S, 1999, AM FAM PHYSICIAN, V59, P2539
   KOHLER G, 1975, NATURE, V256, P495, DOI 10.1038/256495a0
   Konishi I, 1999, ONCOLOGY-BASEL, V57, P45, DOI 10.1159/000055274
   Kuroda H, 2001, INT J CANCER, V91, P309, DOI 10.1002/1097-0215(200002)9999:9999<::AID-IJC1060>3.0.CO;2-0
   Lawrence D, 2001, NAT MED, V7, P383, DOI 10.1038/86397
   Leuschner C, 2004, CURR PHARM DESIGN, V10, P2299, DOI 10.2174/1381612043383971
   Leuschner C, 2003, PROSTATE, V56, P239, DOI 10.1002/pros.10259
   Leuschner C, 2003, BREAST CANCER RES TR, V78, P17, DOI 10.1023/A:1022169525521
   Leuschner C, 2001, PROSTATE, V46, P116
   Lin Y, 2004, J BIOL CHEM, V279, P10822, DOI 10.1074/jbc.M313141200
   Los M, 2003, DRUG DISCOV TODAY, V8, P67, DOI 10.1016/S1359-6446(02)02563-1
   Los M, 2002, MOL BIOL CELL, V13, P978, DOI 10.1091/mbc.01-05-0272
   Lu JJ, 2000, GYNECOL ONCOL, V79, P158, DOI 10.1006/gyno.2000.5928
   Mandai M, 1997, EUR J CANCER, V33, P1501, DOI 10.1016/S0959-8049(97)00166-4
   Matsuzaki K, 1999, BBA-BIOMEMBRANES, V1462, P1, DOI 10.1016/S0005-2736(99)00197-2
   Meduri G, 1997, CANCER RES, V57, P857
   MORBECK DE, 1993, MOL CELL ENDOCRINOL, V97, P173, DOI 10.1016/0303-7207(93)90225-9
   Nomura T, 2005, ONCOL REP, V14, P993
   Oren Z, 1997, J BIOL CHEM, V272, P14643, DOI 10.1074/jbc.272.23.14643
   Papo N, 2003, BIOCHEMISTRY-US, V42, P9346, DOI 10.1021/bi027212o
   Papo N, 2003, J BIOL CHEM, V278, P21018, DOI 10.1074/jbc.M211204200
   PASTAN I, 1991, SCIENCE, V254, P1173, DOI 10.1126/science.1683495
   PECKMILLER KA, 1993, CANCER CHEMOTH PHARM, V32, P109, DOI 10.1007/BF00685612
   PIMM MV, 1985, EUR J NUCL MED, V11, P300, DOI 10.1007/BF00252341
   Rahman NA, 2001, BIOL REPROD, V64, P1122, DOI 10.1095/biolreprod64.4.1122
   Rao CV, 2004, BIOL REPROD, V71, P579, DOI 10.1095/biolreprod.104.027300
   Rosal R, 2005, ADV DRUG DELIVER REV, V57, P653, DOI 10.1016/j.addr.2004.10.008
   Shai Y, 1999, BBA-BIOMEMBRANES, V1462, P55, DOI 10.1016/S0005-2736(99)00200-X
   Sharpless NE, 2006, NAT REV DRUG DISCOV, V5, P741, DOI 10.1038/nrd2110
   Suggitt M, 2005, CLIN CANCER RES, V11, P971
   Tao YX, 1997, BIOL REPROD, V56, P67, DOI 10.1095/biolreprod56.1.67
   Timmer T, 2002, J PATHOL, V196, P125, DOI 10.1002/path.1028
   UTSUGI T, 1991, CANCER RES, V51, P3062
   Vanderhyden Barbara C, 2003, Reprod Biol Endocrinol, V1, P67, DOI 10.1186/1477-7827-1-67
   YEH MY, 1992, INT J CANCER, V51, P274, DOI 10.1002/ijc.2910510217
   Yoon TKL, 2001, CURR CANCER DRUG TAR, V1, P85, DOI 10.2174/1568009013334223
   YOUNG RH, 1984, AM J SURG PATHOL, V8, P575, DOI 10.1097/00000478-198408000-00002
   Zaleska M, 2003, EXP CLIN ENDOCR DIAB, V111, P146, DOI 10.1055/s-2003-39787
   Zasloff M, 2002, NATURE, V415, P389, DOI 10.1038/415389a
NR 64
TC 9
Z9 9
U1 0
U2 10
PU ELSEVIER IRELAND LTD
PI CLARE
PA ELSEVIER HOUSE, BROOKVALE PLAZA, EAST PARK SHANNON, CO, CLARE, 00000,
   IRELAND
SN 0303-7207
J9 MOL CELL ENDOCRINOL
JI Mol. Cell. Endocrinol.
PD APR 15
PY 2007
VL 269
IS 1-2
BP 17
EP 25
DI 10.1016/j.mce.2006.11.016
PG 9
WC Cell Biology; Endocrinology & Metabolism
SC Cell Biology; Endocrinology & Metabolism
GA 161FZ
UT WOS:000246001200004
PM 17363137
DA 2021-05-03
ER

PT J
AU Garg, M
   Chaurasiya, D
   Rana, R
   Jagadish, N
   Kanojia, D
   Dudha, N
   Kamran, N
   Salhan, S
   Bhatnagar, A
   Suri, S
   Gupta, A
   Suri, A
AF Garg, Manoj
   Chaurasiya, Dipak
   Rana, Ritu
   Jagadish, Nirmala
   Kanojia, Deepika
   Dudha, Namrata
   Kamran, Neha
   Salhan, Sudha
   Bhatnagar, Amar
   Suri, Sushma
   Gupta, Anju
   Suri, Anil
TI Sperm-associated antigen 9, a novel cancer testis antigen, is a
   potential target for immunotherapy in epithelial ovarian cancer
SO CLINICAL CANCER RESEARCH
LA English
DT Article
ID GENE COPY NUMBER; IMMUNE-RESPONSES; TUMOR-ANTIGENS; LUNG-CANCER;
   EXPRESSION; SPAG9; IMMUNOGENICITY; NY-ESO-1; CLONING
AB Purpose: Cancer testis antigens are a group of tumor antigens with gene expression restricted to male germ cells in the testis and in various cancerous tissues. Recently, we reported a novel testis-specific sperm-associated antigen 9 (SPAG9) gene, a new member of the c-Jun NH2-terminal kinase-interacting protein family, having functional role in sperm-egg fusion and mitogen-activated protein kinase signaling pathway. National Center for Biotechnology Information Blast searches revealed SPAG9 nucleotide sequence similarities with expressed sequence tags of various cancerous tissues. In an effort to examine the clinical utility of SPAG9, we investigated the SPAG9 mRNA and protein expression in epithelial ovarian cancer (EOC). Humoral immune response to SPAG9 was also evaluated in EOC patients.
   Experimental Design: We determined the expression profile of SPAG9 transcript by reverse transcription-PCR and RNA in situ hybridization and SPAG9 protein expression by immunohistochemistry in EOC specimens and human ovarian cancer cell lines. Using ELISA and Western blotting, we analyzed specific antibodies for SRAG9 in sera from patients with EOC.
   Results: SPAG9 mRNA and protein expression was detected in 90% of EOC tissues and in all three human ovarian cancer cell lines. Specific SPAG9 antibodies were detected in 67% of EOC patients and not in sera from healthy individuals.
   Conclusions: Our findings indicate that SPAG9 is highly expressed in EOC and immunogenic in patients. Humoral immune response against SPAG9 in early stages of EOC suggests its important role in early diagnostics. These results collectively suggest that SPAG9, a novel member of cancer testis antigen family, could be a potential target for the development of diagnostic and therapeutic methods in EOC.
C1 Natl Inst Immunol, Genes & Prot Lab, New Delhi 110067, India.
   Moolchang Hosp, New Delhi, India.
   Safdarjang Hosp, Dept Obstet & Gynecol, New Delhi, India.
   Safdarjang Hosp, Dept Canc Surg, New Delhi, India.
   Vardhman Mahavir Med Coll, New Delhi, India.
RP Suri, A (corresponding author), Natl Inst Immunol, Genes & Prot Lab, New Delhi 110067, India.
EM anil@nii.res.in
RI Jagadish, Nirmala/AAR-3046-2020; Rana, Ritu/F-2591-2011; Suri,
   Anil/P-5128-2016
OI Suri, Anil/0000-0001-5231-5555; Jagadish, Nirmala/0000-0002-5812-9283;
   Garg, Manoj/0000-0002-3492-2957
CR Drapkin R, 2002, WOMENS ONCOL REV, V2, P261
   Hasegawa Kosei, 2004, Cancer Immun, V4, P16
   Helm J, 2005, CLIN CANCER RES, V11, P2478, DOI 10.1158/1078-0432.CCR-04-1280
   HOLLSTEIN M, 1991, SCIENCE, V253, P49, DOI 10.1126/science.1905840
   Iwata T, 2005, CLIN CANCER RES, V11, P3949, DOI 10.1158/1078-0432.CCR-04-1702
   Jagadish N, 2006, VACCINE, V24, P3695, DOI 10.1016/j.vaccine.2005.07.007
   Jagadish N, 2005, J REPROD IMMUNOL, V67, P69, DOI 10.1016/j.jri.2005.06.004
   Jagadish N, 2005, BIOCHEM J, V389, P73, DOI 10.1042/BJ20041577
   Jagadish N, 2005, MOL REPROD DEV, V71, P58, DOI 10.1002/mrd.20245
   Jagadish Nirmala, 2005, Keio Journal of Medicine, V54, P66, DOI 10.2302/kjm.54.66
   Jager Dirk, 2002, Cancer Immun, V2, P10
   Jemal A, 2004, CA-CANCER J CLIN, V54, P8, DOI 10.3322/canjclin.54.1.8
   Kitahara O, 2002, NEOPLASIA, V4, P295, DOI 10.1038/sj.neo.7900251
   Linn SC, 2003, AM J PATHOL, V163, P2383, DOI 10.1016/S0002-9440(10)63593-6
   Nakagawa K, 2005, CLIN CANCER RES, V11, P5496, DOI 10.1158/1078-0432.CCR-05-0216
   Odunsi K, 2003, CANCER RES, V63, P6076
   Rana R, 2006, HUM REPROD, V21, P2894, DOI 10.1093/humrep/del068
   Scanlan Matthew J, 2004, Cancer Immun, V4, P1
   Shankar S, 2004, MOL REPROD DEV, V69, P186, DOI 10.1002/mrd.20164
   Shankar S, 1998, BIOCHEM BIOPH RES CO, V243, P561, DOI 10.1006/bbrc.1997.7943
   Stockert E, 1998, J EXP MED, V187, P1349, DOI 10.1084/jem.187.8.1349
   Stone B, 2003, INT J CANCER, V104, P73, DOI 10.1002/ijc.10900
   Straughn JM, 2004, INT J CANCER, V108, P805, DOI 10.1002/ijc.11617
   Suri A, 2006, EXPERT OPIN BIOL TH, V6, P379, DOI 10.1517/14712598.6.4.379
   Tammela Jonathan, 2004, Cancer Immun, V4, P10
   Terry KL, 2004, DIS MARKERS, V20, P53, DOI 10.1155/2004/241982
   Tureci O, 2006, CANCER LETT, V236, P64, DOI 10.1016/j.canlet.2005.05.008
   Vogelstein B, 2000, NATURE, V408, P307, DOI 10.1038/35042675
   Wei CL, 2006, CELL, V124, P207, DOI 10.1016/j.cell.2005.10.043
   Willis S, 2003, GENE CHROMOSOME CANC, V36, P382, DOI 10.1002/gcc.10138
NR 30
TC 58
Z9 64
U1 0
U2 3
PU AMER ASSOC CANCER RESEARCH
PI PHILADELPHIA
PA 615 CHESTNUT ST, 17TH FLOOR, PHILADELPHIA, PA 19106-4404 USA
SN 1078-0432
J9 CLIN CANCER RES
JI Clin. Cancer Res.
PD MAR 1
PY 2007
VL 13
IS 5
BP 1421
EP 1428
DI 10.1158/1078-0432.CCR-06-2340
PG 8
WC Oncology
SC Oncology
GA 144CL
UT WOS:000244772800011
PM 17332284
OA Bronze
DA 2021-05-03
ER

PT J
AU Gottlieb, DJ
   Micklethwaite, K
   Bradstock, KF
   Li, YC
AF Gottlieb, D. J.
   Micklethwaite, K.
   Bradstock, K. F.
   Li, Y-Ch
TI Rapid expansion of tumor-reactive cells from HLA-matched siblings for
   adoptive immunotherapy of melanoma
SO CYTOTHERAPY
LA English
DT Article
DE co-stimulation; immunotherapy; melanoma; transplantation
ID CYTOTOXIC T-LYMPHOCYTES; OVARIAN-CANCER; METASTATIC MELANOMA; TRANSFER
   THERAPY; IFN-GAMMA; IN-VITRO; TRANSPLANTATION; RESPONSES; B7-1;
   CHEMOTHERAPY
AB Background Administration of expanded tumor-infiltrating lymphocytes in association with lymphodepleting chemotherapy is effective in some patients with advanced malignant melanoma. However, obtaining lymphocytes and subsequent expansion is labor intensive, making it impractical for broad clinical application. Allogeneic transplantation may have anti-melanoma efficacy because of a graft vs. tumor effect. The disappointing tumor control observed post-transplant suggests that adoptive immunotherapy using melanoma-reactive cells will be essential for sustained responses.
   Methods Melanoma cell lines were grown from two patients with advanced disease. High-level CD80 and CD86 expression was obtained in the tumor lines using a retroviral vector for gene transfer. Transduced melanoma and controls were cultured with mononuclear cells from HLA-identical sibling donors.
   Results Expression of CD80 and CD86, particularly the former, promoted marked expansion of lymphocytes from HLA-matched sibling donors. Proliferation of up to 300-fold after 4 weeks of culture was observed. lymphocytes from cultures stimulated with CD80 demonstrated cytotoxicity against recipient-untranifiected melanoma (45-75% specific lysis at an ET ratio of 50:1). Although expanded lymphocytes were predominantly CD4(+), cytotoxicity was greatest in the numerically smaller CD8(+) subpopulation. Both CD4(+) and CD8(+) cells secreted IFN-gamma (but not IL-4) on exposure to untransduced stimulator melanoma cells.
   Discussion Our strategy generates a large number of melanoma-reactive lymphocytes from HLA-identical siblings using a 4-week culture strategy. Lymphocytes expanded in this way offer an alternative to tumor-infiltrating lymphocytes for allogeneic cellular immunotherapy after stem cell transplantation in young patients.
C1 Univ Sydney, Westmead Hosp, Dept Med, Leukaemia Res Lab, Sydney, NSW 2145, Australia.
RP Gottlieb, DJ (corresponding author), Univ Sydney, Westmead Hosp, Dept Med, Leukaemia Res Lab, Sydney, NSW 2145, Australia.
EM david_gottlieb@wmi.usyd.edu.au
OI Micklethwaite, Kenneth/0000-0001-7519-9489; Gottlieb,
   David/0000-0001-5807-1766; Li, Yi-Chiao/0000-0002-5717-4330
CR Bay JO, 2002, BONE MARROW TRANSPL, V30, P95, DOI 10.1038/sj.bmt.1703609
   Bay JO, 2000, BONE MARROW TRANSPL, V25, P681, DOI 10.1038/sj.bmt.1702206
   BEATTY PA, 1985, TRANSPLANTATION, V39, P182, DOI 10.1097/00007890-198502000-00014
   Childs R, 2002, BLOOD, V100, p429A
   Childs RW, 1999, J CLIN ONCOL, V17, P2044, DOI 10.1200/JCO.1999.17.7.2044
   Childs RW, 2000, CANCER J, V6, P179
   DOHRING C, 1994, INT J CANCER, V57, P754, DOI 10.1002/ijc.2910570524
   Donato ML, 2004, GYNECOL ONCOL, V92, P365, DOI 10.1016/j.ygyno.2003.09.004
   Dudley ME, 2005, J CLIN ONCOL, V23, P2346, DOI 10.1200/JCO.2005.00.240
   Dudley ME, 2003, J IMMUNOTHER, V26, P332, DOI 10.1097/00002371-200307000-00005
   Dummer R, 1998, BRIT J CANCER, V77, P1413, DOI 10.1038/bjc.1998.234
   Gajewski TF, 1996, J IMMUNOL, V156, P465
   Gamadia LE, 2003, BLOOD, V101, P2686, DOI 10.1182/blood-2002-08-2502
   Gottlieb DJ, 2006, BRIT J CANCER, V95, P181, DOI 10.1038/sj.bjc.6603243
   GUERDER S, 1995, J IMMUNOL, V155, P5167
   Hanel M, 2003, J CANCER RES CLIN, V129, P12, DOI 10.1007/s00432-002-0399-1
   HARDING FA, 1993, J EXP MED, V177, P1791, DOI 10.1084/jem.177.6.1791
   KAHN M, 1991, J IMMUNOL, V146, P3235
   Kasow KA, 2003, J PEDIAT HEMATOL ONC, V25, P982, DOI 10.1097/00043426-200312000-00016
   Kurokawa T, 2002, INT J CANCER, V101, P52, DOI 10.1002/ijc.10555
   Marzo AL, 2000, J IMMUNOL, V165, P6047, DOI 10.4049/jimmunol.165.11.6047
   Matulonis U, 1996, J IMMUNOL, V156, P1126
   McCarthy DO, 2000, CANCER IMMUNOL IMMUN, V49, P85, DOI 10.1007/s002620050606
   Meisenberg B, 1996, BONE MARROW TRANSPL, V17, P903
   Pedrazzoli P, 2002, CANCER, V94, P2409, DOI 10.1002/cncr.10491.abs
   Plumas J, 1995, EUR J IMMUNOL, V25, P3332, DOI 10.1002/eji.1830251220
   Rudy W, 1997, INT IMMUNOL, V9, P853, DOI 10.1093/intimm/9.6.853
   SHINOMIYA Y, 1995, IMMUNOBIOLOGY, V193, P439, DOI 10.1016/S0171-2985(11)80429-8
   Yang SX, 1997, CANCER RES, V57, P1561
NR 29
TC 0
Z9 0
U1 0
U2 2
PU TAYLOR & FRANCIS AS
PI OSLO
PA PO BOX 12 POSTHUSET, NO-0051 OSLO, NORWAY
SN 1465-3249
J9 CYTOTHERAPY
JI Cytotherapy
PY 2007
VL 9
IS 2
BP 133
EP 143
DI 10.1080/14653240601145231
PG 11
WC Cell & Tissue Engineering; Biotechnology & Applied Microbiology; Cell
   Biology; Hematology; Medicine, Research & Experimental
SC Cell Biology; Biotechnology & Applied Microbiology; Hematology; Research
   & Experimental Medicine
GA 164BX
UT WOS:000246208700004
PM 17453965
DA 2021-05-03
ER

PT J
AU Kiniwa, Y
   Miyahara, Y
   Wang, HY
   Peng, W
   Peng, G
   Wheeler, TM
   Thompson, TC
   Old, LJ
   Wang, RF
AF Kiniwa, Yukiko
   Miyahara, Yoshihiro
   Wang, Helen Y.
   Peng, Weiyi
   Peng, Guangyong
   Wheeler, Thomas M.
   Thompson, Timothy C.
   Old, Lloyd J.
   Wang, Rong-Fu
TI CD8(+) Foxp3(+) regulatory T cells mediate immunosuppression in prostate
   cancer
SO CLINICAL CANCER RESEARCH
LA English
DT Article
ID TRANSCRIPTION FACTOR FOXP3; IMMUNE-RESPONSES; OVARIAN-CANCER; TOLL-LIKE;
   PERIPHERAL-BLOOD; MOUSE MODEL; TUMOR; INFLAMMATION; LYMPHOCYTES;
   IMMUNOTHERAPY
AB Purpose: Although elevated proportions of CD4(+)CD25(+) regulatory T (Treg) cells have been shown in several types of cancers, very little is known about the existence and function of CD8(+) Treg cells in prostate cancer, In this study, we investigated prostate tumor-derived CD8(+) Treg cells, and their function.
   Experimental Design: Tumor-infiltrating lymphocytes (TIL) from fresh tumor specimens of patients with prostate cancer were generated and subjected to phenotypic and suppressive function analyses. In particular, we investigated the role and function CD8(+) Treg cells in prostate cancer.
   Results: We show that high percentages of CD4(+)CD25(+) T cells are probably present in the majority (70%) of prostate TILs. Remarkably, both CD4(+) and CD8(+) T-cell subpopulations possessed potent suppressive activity. T-cell cloning and fluorescence-activated cell sorting analyses showed the presence of CD8(+)CD25(+) Treg cell clones that expressed FoxP3 and suppressed naive T-cell proliferation, in addition to the previously known CD4(+)CD25(+) Treg cells. These CD8(+) Treg cells suppressed naive T-cell proliferation mainly through a cell contact dependent mechanism. Importantly, the suppressive function of CD8(+) Treg cells could be reversed by human Toll-like receptor 8 (TLR8) signaling.
   Conclusion: Our study shows that like CD4(+)CD25(+) Treg cells, CD8(+) Foxp3(+) Treg cells present in prostate tumor-derived TILs suppress immune responses and that their suppressive function can be regulated by TLR8 ligands, raising the possibility that the manipulation of Treg cell function by TLR8 ligands could improve the efficacy of immunotherapy for prostate cancer patients.
C1 Baylor Coll Med, Ctr Cell & Gen Therapy, Dept Pathol, Dept Immunol, Houston, TX 77030 USA.
   Baylor Coll Med, Dept Pathol, Houston, TX 77030 USA.
   Baylor Coll Med, Dept Urol Scott, Houston, TX 77030 USA.
   Mem Sloan Kettering Canc Ctr, Ludwig Inst Canc Res, New York, NY USA.
RP Wang, RF (corresponding author), Baylor Coll Med, Ctr Cell & Gen Therapy, Alker Bldg,N1120,One Baylor Plaza, Houston, TX 77030 USA.
EM rongfuw@bcm.tmc.edu
FU NCI NIH HHSUnited States Department of Health & Human ServicesNational
   Institutes of Health (NIH) - USANIH National Cancer Institute (NCI) [P50
   CA58204] Funding Source: Medline; Grants-in-Aid for Scientific
   ResearchMinistry of Education, Culture, Sports, Science and Technology,
   Japan (MEXT)Japan Society for the Promotion of ScienceGrants-in-Aid for
   Scientific Research (KAKENHI) [19591298] Funding Source: KAKEN; NATIONAL
   CANCER INSTITUTEUnited States Department of Health & Human
   ServicesNational Institutes of Health (NIH) - USANIH National Cancer
   Institute (NCI) [P50CA058204] Funding Source: NIH RePORTER
CR Arlen PM, 2006, CLIN CANCER RES, V12, P1260, DOI 10.1158/1078-0432.CCR-05-2059
   Attia P, 2005, J IMMUNOTHER, V28, P582, DOI 10.1097/01.cji.0000175468.19742.10
   Baecher-Allan C, 2006, CURR OPIN IMMUNOL, V18, P214, DOI 10.1016/j.coi.2006.01.010
   Bienvenu B, 2005, J IMMUNOL, V175, P246, DOI 10.4049/jimmunol.175.1.246
   Cosmi L, 2003, BLOOD, V102, P4107, DOI 10.1182/blood-2003-04-1320
   Coussens LM, 2002, NATURE, V420, P860, DOI 10.1038/nature01322
   Curiel TJ, 2004, NAT MED, V10, P942, DOI 10.1038/nm1093
   Dannull J, 2005, J CLIN INVEST, V115, P3623, DOI 10.1172/JCI25947
   Dudley ME, 2002, SCIENCE, V298, P850, DOI 10.1126/science.1076514
   Fong Lawrence, 2007, Curr Oncol Rep, V9, P226, DOI 10.1007/s11912-007-0026-z
   Fontenot JD, 2005, IMMUNITY, V22, P329, DOI 10.1016/j.immuni.2005.01.016
   Fontenot JD, 2003, NAT IMMUNOL, V4, P330, DOI 10.1038/ni904
   Greten FR, 2004, CELL, V118, P285, DOI 10.1016/j.cell.2004.07.013
   Hori S, 2003, SCIENCE, V299, P1057, DOI 10.1126/science.1079490
   Huang B, 2006, CANCER RES, V66, P1123, DOI 10.1158/0008-5472.CAN-05-1299
   Jarvis LB, 2005, EUR J IMMUNOL, V35, P2896, DOI 10.1002/eji.200526162
   Jiang H, 2000, ANNU REV IMMUNOL, V18, P185, DOI 10.1146/annurev.immunol.18.1.185
   Jiang H, 2004, J CLIN INVEST, V114, P1198, DOI 10.1172/JCI200423411
   Jurk M, 2002, NAT IMMUNOL, V3, P499, DOI 10.1038/ni0602-499
   Karin M, 2005, NAT REV IMMUNOL, V5, P749, DOI 10.1038/nri1703
   Liu HY, 2006, P NATL ACAD SCI USA, V103, P7048, DOI 10.1073/pnas.0601554103
   McNeel DG, 2005, IMMUNOL LETT, V96, P3, DOI 10.1016/j.imlet.2004.06.009
   Miller AM, 2006, J IMMUNOL, V177, P7398, DOI 10.4049/jimmunol.177.10.7398
   Morgan ME, 2005, HUM IMMUNOL, V66, P13, DOI 10.1016/j.humimm.2004.05.016
   Onizuka S, 1999, CANCER RES, V59, P3128
   Palapattu GS, 2005, CARCINOGENESIS, V26, P1170, DOI 10.1093/carcin/bgh317
   Peng GY, 2005, SCIENCE, V309, P1380, DOI 10.1126/science.1113401
   Rifa'i M, 2004, J EXP MED, V200, P1123, DOI 10.1084/jem.20040395
   Roncador G, 2005, EUR J IMMUNOL, V35, P1681, DOI 10.1002/eji.200526189
   Rosenberg SA, 2004, NAT MED, V10, P909, DOI 10.1038/nm1100
   Sakaguchi S, 2004, ANNU REV IMMUNOL, V22, P531, DOI 10.1146/annurev.immunol.21.120601.141122
   Sarantopoulos S, 2004, J CLIN INVEST, V114, P1218, DOI 10.1172/JCI200423152
   Sato E, 2005, P NATL ACAD SCI USA, V102, P18538, DOI 10.1073/pnas.0509182102
   SLOVIN SF, 2007, ONCOLOGY HUNTINGT, V21, P46
   SLOVIN SF, 2007, ONCOLOGY HUNTINGT, V21, P38
   SLOVIN SF, 2007, ONCOLOGY HUNTINGT, V21, P34
   Slovin SF, 2007, ONCOLOGY-NY, V21, P326
   Sugar Linda M, 2006, Can J Urol, V13 Suppl 1, P46
   Sutmuller RPM, 2006, J CLIN INVEST, V116, P485, DOI 10.1172/JCI25439
   Tien AH, 2005, CANCER RES, V65, P2947, DOI 10.1158/0008-5472.CAN-04-3271
   Vlad G, 2005, J IMMUNOL, V174, P5907, DOI 10.4049/jimmunol.174.10.5907
   Wang HY, 2005, J IMMUNOL, V174, P2661, DOI 10.4049/jimmunol.174.5.2661
   Wang HY, 2004, IMMUNITY, V20, P107, DOI 10.1016/S1074-7613(03)00359-5
   Wang RF, 2006, SEMIN CANCER BIOL, V16, P106, DOI 10.1016/j.semcancer.2005.11.004
   Wang RF, 2006, SEMIN IMMUNOL, V18, P136, DOI 10.1016/j.smim.2006.01.008
   Wang RF, 2002, IMMUNOL REV, V188, P65, DOI 10.1034/j.1600-065X.2002.18807.x
   Wei S, 2005, CANCER RES, V65, P5020, DOI 10.1158/0008-5472.CAN-04-4043
   Woo EY, 2001, CANCER RES, V61, P4766
   Zhang L, 2003, NEW ENGL J MED, V348, P203, DOI 10.1056/NEJMoa020177
   Ziegler SF, 2006, ANNU REV IMMUNOL, V24, P209, DOI 10.1146/annurev.immunol.24.021605.090547
NR 50
TC 226
Z9 252
U1 0
U2 11
PU AMER ASSOC CANCER RESEARCH
PI PHILADELPHIA
PA 615 CHESTNUT ST, 17TH FLOOR, PHILADELPHIA, PA 19106-4404 USA
SN 1078-0432
J9 CLIN CANCER RES
JI Clin. Cancer Res.
PD DEC 1
PY 2007
VL 13
IS 23
BP 6947
EP 6958
DI 10.1158/1078-0432.CCR-07-0842
PG 12
WC Oncology
SC Oncology
GA 239PA
UT WOS:000251529000005
PM 18056169
OA Bronze
DA 2021-05-03
ER

PT J
AU Palena, C
   Polev, DE
   Tsang, KY
   Fernando, RI
   Litzinger, M
   Krukovskaya, LL
   Baranova, AV
   Kozlov, AP
   Schlom, J
AF Palena, Claudia
   Polev, Dmitry E.
   Tsang, Kwong Y.
   Fernando, Romaine I.
   Litzinger, Mary
   Krukovskaya, Larisa L.
   Baranova, Ancha V.
   Kozlov, Andrei P.
   Schlom, Jeffrey
TI The human T-box mesodermal transcription factor Brachyury is a candidate
   target for T-cell-mediated cancer immunotherapy
SO CLINICAL CANCER RESEARCH
LA English
DT Article
ID EPITHELIAL-MESENCHYMAL TRANSITIONS; COSTIMULATORY MOLECULES; EXPRESSED
   SEQUENCES; TUMOR PROGRESSION; IN-SILICO; GENE; MOUSE; BINDING;
   METASTASIS; REGULATOR
AB Purpose: Identification of tumor antigens is essential in advancing immune-based therapeutic interventions in cancer. Particularly attractive targets are those molecules that are selectively expressed by malignant cells and that are also essential for tumor progression.
   Experimental Design and Results: We have used a computer-based differential display analysis tool for mining of expressed sequence tag clusters in the human Unigene database and identified Brachyury as a novel tumor antigen. Brachyury, a member of the T-box transcription factor family, is a key player in mesoderm specification during embryonic development. Moreover, transcription factors that control mesoderm have been implicated in the epithelial-mesenchymal transition (EMT), which has been postulated to be a key step during tumor progression to metastasis. Reverse transcription-PCR analysis validated the in silico predictions and showed Brachyury expression in tumors of the small intestine, stomach, kidney, bladder, uterus, ovary, and testis, as well as in cell lines derived from lung, colon, and prostate carcinomas, but not in the vast majority of the normal tissues tested. An HLA-A0201 epitope of human Brachyury was identified that was able to expand T lymphocytes from blood of cancer patients and normal donors with the ability to lyse Brachyury-expressing tumor cells.
   Conclusions: To our knowledge, this is the first demonstration that (a) a T-box transcription factor and (b) a molecule implicated in mesodermal development, i.e., EMT, can be a potential target for human T-cell - mediated cancer immunotherapy.
C1 NCI, Tumor Immunol & Biol Lab, Ctr Canc Res, NIH, Bethesda, MD 20892 USA.
   Biomed Ctr, St Petersburg, Russia.
   George Mason Univ, Mol & Microbiol Dept, Fairfax, VA 22030 USA.
RP Schlom, J (corresponding author), NCI, Tumor Immunol & Biol Lab, Ctr Canc Res, NIH, 10 Ctr Dr,MSC 1750, Bethesda, MD 20892 USA.
EM js141c@nih.gov
RI Polev, Dmitrii/D-1386-2012; Pillay, Nischalan/F-9536-2012; Kozlov,
   Andrei P/H-2117-2016; , Ancha/B-4608-2012; Polev, Dmitrii/J-7477-2012
OI Polev, Dmitrii/0000-0001-9679-2791; Kozlov, Andrei
   P/0000-0003-4611-1534; , Ancha/0000-0001-6810-5982; 
FU NATIONAL CANCER INSTITUTEUnited States Department of Health & Human
   ServicesNational Institutes of Health (NIH) - USANIH National Cancer
   Institute (NCI) [Z01BC010425, ZIABC010425] Funding Source: NIH RePORTER;
   Intramural NIH HHSUnited States Department of Health & Human
   ServicesNational Institutes of Health (NIH) - USA Funding Source:
   Medline
CR Audic S, 1997, GENOME RES, V7, P986, DOI 10.1101/gr.7.10.986
   Baranova AV, 2001, FEBS LETT, V508, P143, DOI 10.1016/S0014-5793(01)03028-9
   Behr R, 2005, STEM CELLS, V23, P805, DOI 10.1634/stemcells.2004-0234
   Cano A, 2000, NAT CELL BIOL, V2, P76, DOI 10.1038/35000025
   Edwards YH, 1996, GENOME RES, V6, P226, DOI 10.1101/gr.6.3.226
   Fan WW, 2004, CANCER RES, V64, P5132, DOI 10.1158/0008-5472.CAN-04-0615
   Furlong MT, 1999, J NATL CANCER I, V91, P1327, DOI 10.1093/jnci/91.15.1327
   Gokhale PJ, 2000, CELL GROWTH DIFFER, V11, P157
   HERRMANN BG, 1990, NATURE, V343, P617, DOI 10.1038/343617a0
   Huber MA, 2005, CURR OPIN CELL BIOL, V17, P548, DOI 10.1016/j.ceb.2005.08.001
   Kang YB, 2004, CELL, V118, P277, DOI 10.1016/j.cell.2004.07.011
   KISPERT A, 1994, DEV BIOL, V161, P179, DOI 10.1006/dbio.1994.1019
   KISPERT A, 1994, GENE DEV, V8, P2137, DOI 10.1101/gad.8.18.2137
   KISPERT A, 1993, EMBO J, V12, P3211, DOI 10.1002/j.1460-2075.1993.tb05990.x
   Krukovskaja LL, 2005, TUMOR BIOL, V26, P17, DOI 10.1159/000084182
   Lu J, 2000, CANCER RES, V60, P5223
   Mahlamaki EH, 2002, GENE CHROMOSOME CANC, V35, P353, DOI 10.1002/gcc.10122
   Palena C, 2005, BLOOD, V106, P3515, DOI 10.1182/blood-2005-03-1214
   Papaioannou VE, 1998, BIOESSAYS, V20, P9, DOI 10.1002/(SICI)1521-1878(199801)20:1<9::AID-BIES4>3.0.CO;2-Q
   PARKER KC, 1994, J IMMUNOL, V152, P163
   Romeo S, 2006, J PATHOL, V209, P143, DOI 10.1002/path.1987
   SALTER RD, 1986, EMBO J, V5, P943, DOI 10.1002/j.1460-2075.1986.tb04307.x
   Scheurle D, 2000, CANCER RES, V60, P4037
   SHIMOJO N, 1989, J IMMUNOL, V143, P2939
   Showell C, 2004, DEV DYNAM, V229, P201, DOI 10.1002/dvdy.10480
   Sinclair CS, 2002, CANCER RES, V62, P3587
   SMITH JC, 1991, CELL, V67, P79, DOI 10.1016/0092-8674(91)90573-H
   Technau U, 2003, INT J DEV BIOL, V47, P531
   Thiery JP, 2003, CURR OPIN CELL BIOL, V15, P740, DOI 10.1016/j.ceb.2003.10.006
   Thiery JP, 2002, NAT REV CANCER, V2, P442, DOI 10.1038/nrc822
   Tsang KY, 2005, CLIN CANCER RES, V11, P1597, DOI 10.1158/1078-0432.CCR-04-1609
   VIDRICAIRE G, 1994, DEVELOPMENT, V120, P115
   Vujovic S, 2006, J PATHOL, V209, P157, DOI 10.1002/path.1969
   WILKINSON DG, 1990, NATURE, V343, P657, DOI 10.1038/343657a0
   Yang J, 2004, CELL, V117, P927, DOI 10.1016/j.cell.2004.06.006
NR 35
TC 112
Z9 118
U1 0
U2 6
PU AMER ASSOC CANCER RESEARCH
PI PHILADELPHIA
PA 615 CHESTNUT ST, 17TH FLOOR, PHILADELPHIA, PA 19106-4404 USA
SN 1078-0432
EI 1557-3265
J9 CLIN CANCER RES
JI Clin. Cancer Res.
PD APR 15
PY 2007
VL 13
IS 8
BP 2471
EP 2478
DI 10.1158/1078-0432.CCR-06-2353
PG 8
WC Oncology
SC Oncology
GA 159RK
UT WOS:000245883800024
PM 17438107
OA Bronze
DA 2021-05-03
ER

PT J
AU Imai, H
   Saio, M
   Nonaka, K
   Suwa, T
   Umemura, N
   Ouyang, GF
   Nakagawa, J
   Tomita, H
   Osada, S
   Sugiyama, Y
   Adachi, Y
   Takami, T
AF Imai, Hisashi
   Saio, Masanao
   Nonaka, Kenichi
   Suwa, Tatsuhiko
   Umemura, Naoki
   Ouyang, Guan-Feng
   Nakagawa, Jiro
   Tomita, Hiroyuki
   Osada, Shinji
   Sugiyama, Yasuyuki
   Adachi, Yosuke
   Takami, Tsuyoshi
TI Depletion of CD4(+)CD25(+) regulatory T cells enhances
   interleukin-2-induced antitumor immunity in a mouse model of colon
   adenocarcinoma
SO CANCER SCIENCE
LA English
DT Article
ID DOSE RECOMBINANT INTERLEUKIN-2; VASCULAR LEAK SYNDROME; METASTATIC
   MELANOMA; CANCER-PATIENTS; ANTIGEN-4 BLOCKADE; OVARIAN-CANCER; TUMOR;
   LYMPHOCYTES; IMMUNOTHERAPY; CARCINOMA
AB Interleukin 2 (IL)-2 induces antitumor immunity and clinical responses in melanoma and renal cell carcinoma. However, IL-2 also increases the number of CD4(+)CD25(+) regulatory T (Treg) cells that suppress antitumor immune responses. The aim of the present study was to elucidate the effect of depletion of Treg cells on IL-2-induced antitumor immunity. IL-2-transfected mouse colon adenocarcinoma (MC38/IL-2) cells were implanted subcutaneously or intrahepatically into male C57BL/6 mice, and tumor growth and the proportion of tumor-infiltrating lymphocytes with Treg-cell depletion in response to treatment with anti-CD25 monoclonal antibody (PC61) were determined. In mice treated with phosphate-buffered saline, 40-60% of MC38/IL-2 tumors were rejected. In contrast, all MC38/IL-2 tumors were rejected in mice treated with PC61. The number of tumor-infiltrating CD8(+) T cells in mice treated with PC61 was approximately twice that in mice treated with PBS. The numbers of tumor-infiltrating CD4(+) and natural killer cells were also increased significantly. To test the antimetastatic effects of IL-2 treatment in combination with Treg-cell depletion, human recombinant IL-2 (rIL-2) and PC61 were administered to mice implanted with MC38/mock cells in the spleen, and hepatic metastasis was investigated. The average liver weight in mice treated with rIL-2 plus PC61 was 1.04 +/- 0.03 g, less than that in mice treated with rIL-2 (2.04 +/- 0.51 g) or PC61 alone (1.81 +/- 0.38 g). We conclude that IL-2-induced antitumor immunity is enhanced by Treg-cell depletion and is due to expansion of the tumor-infiltrating cytotoxic CD8(+) T-cell population.
C1 Gifu Univ, Grad Sch Med, Dept Surg Oncol, Gifu 5011194, Japan.
   Gifu Univ, Grad Sch Med, Dept Immunopathol, Gifu 5011194, Japan.
   Gifu Univ, Grad Sch Med, Dept Oral & Maxillofacial Sci, Gifu 5011194, Japan.
   Gifu Univ, Grad Sch Med, Dept Neurosurg, Gifu 5011194, Japan.
RP Imai, H (corresponding author), Gifu Univ, Grad Sch Med, Dept Surg Oncol, 1-1 Yanagido, Gifu 5011194, Japan.
EM i2111101@edu.gifu-u.ac.jp
RI Tomita, Hiroyuki/L-5571-2019; Umemura, Naoki/K-9152-2019
OI Tomita, Hiroyuki/0000-0002-3291-0274; Umemura, Naoki/0000-0002-3249-782X
FU Grants-in-Aid for Scientific ResearchMinistry of Education, Culture,
   Sports, Science and Technology, Japan (MEXT)Japan Society for the
   Promotion of ScienceGrants-in-Aid for Scientific Research (KAKENHI)
   [18390393] Funding Source: KAKEN
CR Ahmadzadeh M, 2006, BLOOD, V107, P2409, DOI 10.1182/blood-2005-06-2399
   Antony PA, 2005, J IMMUNOTHER, V28, P120, DOI 10.1097/01.cji.0000155049.26787.45
   Assier E, 2004, J IMMUNOL, V172, P7661, DOI 10.4049/jimmunol.172.12.7661
   Atkins MB, 1999, J CLIN ONCOL, V17, P2105, DOI 10.1200/JCO.1999.17.7.2105
   Attia P, 2006, J IMMUNOTHER, V29, P208, DOI 10.1097/01.cji.0000187959.45803.0c
   Attia P, 2005, J IMMUNOTHER, V28, P582, DOI 10.1097/01.cji.0000175468.19742.10
   Baecher-Allan C, 2004, SEMIN IMMUNOL, V16, P89, DOI 10.1016/j.smim.2003.12.005
   Baluna R, 1997, IMMUNOPHARMACOLOGY, V37, P117, DOI 10.1016/S0162-3109(97)00041-6
   Barnard AL, 2000, CANCER GENE THER, V7, P207, DOI 10.1038/sj.cgt.7700087
   Bernsen MR, 1999, CANCER TREAT REV, V25, P73, DOI 10.1053/ctrv.1998.0115
   Cesana GC, 2006, J CLIN ONCOL, V24, P1169, DOI 10.1200/JCO.2005.03.6830
   Cohen AD, 2006, CANCER RES, V66, P4904, DOI 10.1158/0008-5472.CAN-05-2813
   Comes A, 2006, J IMMUNOL, V176, P1750, DOI 10.4049/jimmunol.176.3.1750
   Correale P, 2005, J CLIN ONCOL, V23, P8950, DOI 10.1200/JCO.2005.12.147
   D'Cruz LM, 2005, NAT IMMUNOL, V6, P1152, DOI 10.1038/ni1264
   Dannull J, 2005, J CLIN INVEST, V115, P3623, DOI 10.1172/JCI25947
   Ghiringhelli F, 2005, J EXP MED, V202, P919, DOI 10.1084/jem.20050463
   Ghiringhelli F, 2005, J EXP MED, V202, P1075, DOI 10.1084/jem.20051511
   Jacobs JJL, 2005, CANCER IMMUNOL IMMUN, V54, P647, DOI 10.1007/s00262-004-0627-4
   Kudo-Saito C, 2005, CLIN CANCER RES, V11, P4533, DOI 10.1158/1078-0432.CCR-04-2237
   Maker AV, 2005, ANN SURG ONCOL, V12, P1005, DOI 10.1245/ASO.2005.03.536
   Masumori N, 1995, Int J Urol, V2, P6
   McDermott DF, 2005, J CLIN ONCOL, V23, P133, DOI 10.1200/JCO.2005.03.206
   MORGAN DA, 1976, SCIENCE, V193, P1007, DOI 10.1126/science.181845
   Murakami M, 2002, P NATL ACAD SCI USA, V99, P8832, DOI 10.1073/pnas.132254399
   NAKAJIMA I, 1991, CANCER IMMUNOL IMMUN, V33, P9, DOI 10.1007/BF01742521
   Onizuka S, 1999, CANCER RES, V59, P3128
   Phan GQ, 2003, P NATL ACAD SCI USA, V100, P8372, DOI 10.1073/pnas.1533209100
   RODOLFO M, 1990, CANCER IMMUNOL IMMUN, V31, P28, DOI 10.1007/BF01742492
   ROSENBERG SA, 1985, J EXP MED, V161, P1169, DOI 10.1084/jem.161.5.1169
   Sato E, 2005, P NATL ACAD SCI USA, V102, P18538, DOI 10.1073/pnas.0509182102
   Shimizu J, 2002, NAT IMMUNOL, V3, P135, DOI 10.1038/ni759
   Smyth MJ, 2006, J IMMUNOL, V176, P1582, DOI 10.4049/jimmunol.176.3.1582
   Takeuchi T, 2004, BJU INT, V94, P171, DOI 10.1111/j.1464-4096.2004.04876.x
   Tamakawa N, 2004, INT J MOL MED, V13, P497
   TANIGUCHI T, 1983, NATURE, V302, P305, DOI 10.1038/302305a0
   Valzasina B, 2006, CANCER RES, V66, P4488, DOI 10.1158/0008-5472.CAN-05-4217
   Wing K, 2005, SCAND J IMMUNOL, V62, P1, DOI 10.1111/j.1365-3083.2005.01634.x
   Wolf D, 2005, CLIN CANCER RES, V11, P8326, DOI 10.1158/1078-0432.CCR-05-1244
   Yang JC, 2003, J CLIN ONCOL, V21, P3127, DOI 10.1200/JCO.2003.02.122
NR 40
TC 65
Z9 80
U1 0
U2 5
PU WILEY
PI HOBOKEN
PA 111 RIVER ST, HOBOKEN 07030-5774, NJ USA
SN 1349-7006
J9 CANCER SCI
JI Cancer Sci.
PD MAR
PY 2007
VL 98
IS 3
BP 416
EP 423
DI 10.1111/j.1349-7006.2006.00385.x
PG 8
WC Oncology
SC Oncology
GA 129AB
UT WOS:000243699700023
PM 17270031
OA Bronze
DA 2021-05-03
ER

PT J
AU Duncan, TJ
   Rolland, P
   Deen, S
   Scott, IV
   Liu, DTY
   Spendlove, I
   Durrant, LG
AF Duncan, Timothy J.
   Rolland, Phil
   Deen, Suha
   Scott, Ian V.
   Liu, David T. Y.
   Spendlove, Ian
   Durrant, Lindy G.
TI Loss of IFN gamma receptor is an independent prognostic factor in
   ovarian cancer
SO CLINICAL CANCER RESEARCH
LA English
DT Article
ID MHC CLASS-I; INTERFERON-GAMMA; CELL-LINES; TISSUE MICROARRAYS; CARCINOMA
   CELLS; EXPRESSION; APOPTOSIS; IMMUNOTHERAPY; CISPLATIN; THERAPY
AB Purpose: There is evidence that IFN gamma plays an important role in ovarian cancer development. IFN gamma produces numerous antitumor effects and it may be evasion of these effects which allows tumor progression. We postulate that genetic instability in tumor cells may lead to modulation of expression of the IFN gamma receptor, thus leading to altered tumor biology and patient prognosis. This hypothesis would support the theory of immunoediting in ovarian cancer.
   Experimental Design: Using tissue microarray technology of 339 primary ovarian cancers, the expression of IFN gamma receptor was assessed immunohistochemically. Coupled to a comprehensive database of clinicopathologic variables, its effect on these factors was studied.
   Results: Tumors expressing high levels of IFN gamma receptor had significantly improved survival (P = 0.017) compared with tumors expressing low levels of the receptor; this was also seen with complete receptor loss (P = 0.014). Factors shown to predict prognosis independently of each other were the following: age, International Federation of Gynecologists and Obstetricians stage, and the absence of macroscopic disease after surgery. The level of IFN gamma receptor expression and complete receptor loss were independently predictive of prognosis on multivariate analysis. There was no correlation between receptor status and any of the standard clinicopathologic variables.
   Conclusions: Loss of IFN gamma receptor independently predicts poor prognosis in ovarian cancer. Loss of receptor expression may be responsible for the limited success in the therapeutic use of IFN gamma in ovarian cancer trials and highlights a subgroup of high expressing IFN gamma receptor tumors which are more likely to be susceptible to such treatments.
C1 Univ Nottingham, City Hosp Nottingham NHS Trust, Inst Infect & Immun, Acad & Clin Dept Oncol, Nottingham NG5 1PB, England.
   Univ Nottingham Hosp, Dept Obstet & Gynaecol, Nottingham NG7 2UH, England.
   Derby City Gen Hosp, Dept Obstet & Gynaecol, Derby, England.
RP Durrant, LG (corresponding author), Univ Nottingham, City Hosp Nottingham NHS Trust, Inst Infect & Immun, Acad & Clin Dept Oncol, Hucknall Rd, Nottingham NG5 1PB, England.
EM lindy.durrant@nottingham.ac.uk
OI Spendlove, Ian/0000-0002-7480-3768
CR Bali A, 2004, CLIN CANCER RES, V10, P5168, DOI 10.1158/1078-0432.CCR-03-0751
   Barton C, 2005, EUR J CANCER, V41, P1474, DOI 10.1016/j.ejca.2005.03.022
   Bookman MA, 1998, SEMIN ONCOL, V25, P381
   Burke F, 1999, BRIT J CANCER, V80, P1236, DOI 10.1038/sj.bjc.6690491
   Camp RL, 2000, LAB INVEST, V80, P1943, DOI 10.1038/labinvest.3780204
   DIGHE AS, 1994, IMMUNITY, V1, P447, DOI 10.1016/1074-7613(94)90087-6
   Dunn GP, 2004, ANNU REV IMMUNOL, V22, P329, DOI 10.1146/annurev.immunol.22.012703.104803
   Gao YF, 2003, J EXP MED, V198, P433, DOI 10.1084/jem.20030584
   Hwu P, 2002, J IMMUNOTHER, V25, P189, DOI 10.1097/00002371-200205000-00001
   Ikeda H, 2002, CYTOKINE GROWTH F R, V13, P95, DOI 10.1016/S1359-6101(01)00038-7
   *INTERMUNE, 2006, INTERMUNE DISC OV CA
   Kaplan DH, 1998, P NATL ACAD SCI USA, V95, P7556, DOI 10.1073/pnas.95.13.7556
   Kirby TO, 2002, EXPERT OPIN BIOL TH, V2, P409, DOI 10.1517/14712598.2.4.409
   Kononen J, 1998, NAT MED, V4, P844, DOI 10.1038/nm0798-844
   Madjd Z, 2005, INT J CANCER, V117, P248, DOI 10.1002/ijc.21163
   Marth C, 2006, INT J GYNECOL CANCER, V16, P1522, DOI 10.1111/j.1525-1438.2006.00622.x
   Marth C, 2004, AM J OBSTET GYNECOL, V191, P1598, DOI 10.1016/j.ajog.2004.05.007
   MARTH C, 1990, CANCER RES, V50, P7037
   MARTH C, 1989, ANTICANCER RES, V9, P461
   Meng RD, 2001, EXP CELL RES, V262, P154, DOI 10.1006/excr.2000.5073
   NEHME A, 1994, EUR J CANCER, V30A, P520, DOI 10.1016/0959-8049(94)90430-8
   Ossina NK, 1997, J BIOL CHEM, V272, P16351, DOI 10.1074/jbc.272.26.16351
   Quinn M, 2001, CANC TRENDS ENGLAND
   Rubin SC, 1999, OBSTET GYNECOL, V93, P21, DOI 10.1016/S0029-7844(98)00334-2
   Sers C, 2002, ONCOGENE, V21, P2829, DOI 10.1038/sj.onc.1205377
   Torhorst J, 2001, AM J PATHOL, V159, P2249, DOI 10.1016/S0002-9440(10)63075-1
   Wall L, 2003, CLIN CANCER RES, V9, P2487
   Watson NFS, 2006, INT J CANCER, V118, P6, DOI 10.1002/ijc.21303
   Windbichler GH, 2000, BRIT J CANCER, V82, P1138
NR 29
TC 29
Z9 29
U1 0
U2 2
PU AMER ASSOC CANCER RESEARCH
PI PHILADELPHIA
PA 615 CHESTNUT ST, 17TH FLOOR, PHILADELPHIA, PA 19106-4404 USA
SN 1078-0432
J9 CLIN CANCER RES
JI Clin. Cancer Res.
PD JUL 15
PY 2007
VL 13
IS 14
BP 4139
EP 4145
DI 10.1158/1078-0432.CCR-06-2833
PG 7
WC Oncology
SC Oncology
GA 191DO
UT WOS:000248110500017
PM 17634541
OA Bronze
DA 2021-05-03
ER

PT J
AU Stojadinovic, A
   Mittendorf, EA
   Holmes, JP
   Amin, A
   Hueman, MT
   Ponniah, S
   Peoples, GE
AF Stojadinovic, Alexander
   Mittendorf, Elizabeth A.
   Holmes, Jarrod P.
   Amin, Asna
   Hueman, Matthew T.
   Ponniah, Sathibalan
   Peoples, George E.
TI Quantification and phenotypic characterization of circulating tumor
   cells for monitoring response to a preventive HER2/neu vaccine-based
   immunotherapy for breast cancer: A pilot study
SO ANNALS OF SURGICAL ONCOLOGY
LA English
DT Article
DE breast cancer; peptide; vaccine; circulating tumor cells
ID CYTOTOXIC T-LYMPHOCYTES; METASTATIC BREAST; OVARIAN-CANCER;
   IMMUNE-RESPONSE; E75 VACCINE; PEPTIDE; HER-2/NEU; IMMUNIZATION;
   PROGRESSION; RECURRENCE
AB Background: Ongoing cancer vaccine trials are limited by the inability of immunologic assays to monitor clinically relevant surrogates of response. Recent advances in the ability to quantify and phenotype circulating tumor cells (CTCs) in breast cancer patients may lead to a role for CTCs in monitoring response to vaccine-based immunotherapy.
   Methods: The CellSearch System (Veridex-LLC, Warren, NJ) was used to enumerate total and HER2/neu(+) CTCs in 20 mL of blood from all 16 node-positive (NP) breast cancer patients active in our NP HER2/neu E75 peptide vaccine trial at the initiation of this pilot study. These patients were vaccinated with E75 (1000 mu g)/GM-CSF (250 mu g) monthly x 6 after completion of multimodality therapy. Mean (+/- SEM) number of CTCs and HER2/neu(+) CTCs were compared in unmatched (n = 16) and matched (n = 9) prevaccination and postvaccination cases.
   Results: CTCs were detected in 14 of 16 (88%) patients (mean: 3.4 +/- 0.2 CTC/20 mL). After vaccination, a reduction in CTC/20 mL (prevaccination 3.9 +/- 1.5 vs postvaccination 0.7 +/- 0.4, P = .077) and HER2/neu(+) CTC/20 mL (prevaccination 2.8 +/- 1.0 vs postvaccination 0.5 +/- 0.2, P = .048) was demonstrated. A significant delayed-type hypersensitivity (DTH) response suggesting that vaccination was effective in eliciting a peptide-specific immune response was confirmed (22.3 +/- 4.1 vs 3.0 +/- 2.2 [controls] mm, P < .01). All nine patients followed throughout the vaccination series also showed significant reduction in CTCs (4.8 +/- 1.5 vs 0.3 +/- 0.2, P < .01) and HER2/neu(+) CTCs (3.0 +/- 0.9 vs 0.4 +/- 0.2, P = .013).
   Conclusions: CTCs are readily demonstrated in posttreatment, clinically disease-free NP breast cancer patients. E75+GM-CSF vaccination appears to reduce the number of CTCs. These data suggest a potential role for this clinically validated CTC assay in assessing response to preventive vaccine-based immunotherapy, and further validation studies are underway.
C1 Walter Reed Army Med Ctr, Dept Surg, Washington, DC 20307 USA.
   Uniformed Serv Univ Hlth Sci, US Mil Canc Inst, Canc Vaccine Dev Program, Bethesda, MD USA.
   UTMD Anderson Canc Ctr, Dept Surg, Houston, TX USA.
   Natl Naval Med Ctr, Dept Med, Bethesda, MD USA.
   Walter Reed Army Med Ctr, Dept Surg, Washington, DC USA.
   Brooke Army Med Ctr, Dept Surg, Houston, TX USA.
RP Stojadinovic, A (corresponding author), Walter Reed Army Med Ctr, Dept Surg, Washington, DC 20307 USA.
EM alexander.stojadinovic@amedd.army.mil
OI Stojadinovic, Alexander/0000-0002-2829-8967
CR Correa I, 2001, BREAST CANCER RES, V3, P399, DOI 10.1186/bcr330
   Cristofanilli M, 2005, J CLIN ONCOL, V23, P1420, DOI 10.1200/JCO.2005.08.140
   Cristofanilli M, 2004, NEW ENGL J MED, V351, P781, DOI 10.1056/NEJMoa040766
   Disis ML, 2004, J CLIN ONCOL, V22, P1916, DOI 10.1200/JCO.2004.09.005
   FISK B, 1995, J EXP MED, V181, P2109, DOI 10.1084/jem.181.6.2109
   Hayes DF, 2006, CLIN CANCER RES, V12, P4218, DOI 10.1158/1078-0432.CCR-05-2821
   Hoos A, 2007, J IMMUNOTHER, V30, P1, DOI 10.1097/01.cji.0000211341.88835.ae
   Kahn HJ, 2004, BREAST CANCER RES TR, V86, P237, DOI 10.1023/B:BREA.0000036897.92513.72
   Keilhoz U, 2006, CLIN CANCER RES, V12, p2346S, DOI 10.1158/1078-0432.CCR-05-2540
   Knutson KL, 2002, CLIN CANCER RES, V8, P1014
   Meng SD, 2004, CLIN CANCER RES, V10, P8152, DOI 10.1158/1078-0432.CCR-04-1110
   Mittendorf EA, 2006, SURGERY, V139, P407, DOI 10.1016/j.surg.2005.06.059
   Murray JL, 2002, CLIN CANCER RES, V8, P3407
   Murray JL, 2000, SEMIN ONCOL, V27, P71, DOI 10.1053/sonc.2000.19895
   Peoples GE, 2006, BREAST CANCER RES TR, V100, pS6
   Peoples GE, 2005, J CLIN ONCOL, V23, P7536, DOI 10.1200/JCO.2005.03.047
   PEOPLES GE, 1995, P NATL ACAD SCI USA, V92, P432, DOI 10.1073/pnas.92.2.432
   Riethdorf S, 2007, CLIN CANCER RES, V13, P920, DOI 10.1158/1078-0432.CCR-06-1695
   SLAMON DJ, 1989, SCIENCE, V244, P707, DOI 10.1126/science.2470152
   Woll MM, 2004, J CLIN IMMUNOL, V24, P449, DOI 10.1023/B:JOCI.0000029117.10791.98
   Zaks TZ, 1998, CANCER RES, V58, P4902
NR 21
TC 15
Z9 17
U1 0
U2 6
PU SPRINGER
PI NEW YORK
PA 233 SPRING STREET, NEW YORK, NY 10013 USA
SN 1068-9265
J9 ANN SURG ONCOL
JI Ann. Surg. Oncol.
PD DEC
PY 2007
VL 14
IS 12
BP 3359
EP 3368
DI 10.1245/s10434-007-9538-x
PG 10
WC Oncology; Surgery
SC Oncology; Surgery
GA 231VE
UT WOS:000250976500016
PM 17906897
DA 2021-05-03
ER

PT J
AU Cheung, IY
   Feng, Y
   Vickers, A
   Gerald, W
   Cheung, NKV
AF Cheung, Irene Y.
   Feng, Yi
   Vickers, Andrew
   Gerald, William
   Cheung, Nai-Kong V.
TI Cyclin D1, a novel molecular marker of minimal residual disease, in
   metastatic neuroblastoma
SO JOURNAL OF MOLECULAR DIAGNOSTICS
LA English
DT Article
ID POLYMERASE-CHAIN-REACTION; HYDROXYLASE MESSENGER-RNA; EPITHELIAL
   OVARIAN-CANCER; REVERSE TRANSCRIPTION-PCR; BONE-MARROW;
   PERIPHERAL-BLOOD; GENE-EXPRESSION; CELLS; THERAPY; D1
AB Accurate monitoring of minimal residual disease (MRD) is critical for the management of metastatic neuroblastoma (NB). We evaluated cyclin D1 (CCND1), a cell-cycle control gene, as a novel MRD marker of NB. Using quantitative reverse transcriptase-polymerase chain reaction, we studied CCND1 expression in 133 solid tumors of different histological types, including 39 NB tumors, and examined its potential clinical utility as an early response marker in the bone marrows before and after treatment of 118 stage 4 patients enrolled after induction chemotherapy in an immunotherapy protocol. Based on 40 normal marrow and peripheral blood samples, a CCND1 transcript value greater than the mean + 2 SD was defined as positive. Sensitivity of this assay was one NB cell in 10(6) normal mononuclear cells. CCND1 transcript levels were high in NB, breast cancer, and Ewing family tumors. Among the NB patients evaluated, early (2-5 months from protocol entry) marrow response was strongly associated with both progression-free (P = 0.0001) and overall survival (P = 0.0006). CCND1 response remained predictive of survival among a subset of 66 patients who had no histological evidence of marrow disease before immunotherapy. We conclude that CCND1 has potential clinical utility as a novel molecular marker of MRD in the bone marrow of patients with metastatic NB.
C1 Mem Sloan Kettering Canc Ctr, Dept Pediat, New York, NY 10021 USA.
   Mem Sloan Kettering Canc Ctr, Dept Biostat & Epidemiol, New York, NY 10021 USA.
   Mem Sloan Kettering Canc Ctr, Dept Pathol, New York, NY 10021 USA.
RP Cheung, IY (corresponding author), Mem Sloan Kettering Canc Ctr, Dept Pediat, 1275 York Ave, New York, NY 10021 USA.
EM cheungi@mskcc.org
OI Vickers, Andrew/0000-0003-1525-6503
FU NCI NIH HHSUnited States Department of Health & Human ServicesNational
   Institutes of Health (NIH) - USANIH National Cancer Institute (NCI) [P01
   CA106450, CA106450, CA118845, R21 CA118845] Funding Source: Medline;
   NATIONAL CANCER INSTITUTEUnited States Department of Health & Human
   ServicesNational Institutes of Health (NIH) - USANIH National Cancer
   Institute (NCI) [R21CA118845, P01CA106450] Funding Source: NIH RePORTER
CR Baer C, 2004, INT J CANCER, V110, P687, DOI 10.1002/ijc.20171
   Bali A, 2004, CLIN CANCER RES, V10, P5168, DOI 10.1158/1078-0432.CCR-03-0751
   Barbieri F, 2004, ONCOLOGY-BASEL, V66, P310, DOI 10.1159/000078332
   BRODEUR GM, 1993, J CLIN ONCOL, V11, P1466, DOI 10.1200/JCO.1993.11.8.1466
   Burchill SA, 2001, J CLIN ONCOL, V19, P1795, DOI 10.1200/JCO.2001.19.6.1795
   Cheung IY, 1997, CLIN CANCER RES, V3, P821
   Cheung IY, 2004, CANCER, V101, P2303, DOI 10.1002/cncr.20660
   Cheung IY, 2001, CLIN CANCER RES, V7, P1698
   Cheung IY, 2003, J CLIN ONCOL, V21, P1087, DOI 10.1200/JCO.2003.02.055
   Cheung IY, 2003, J CLIN ONCOL, V21, P3853, DOI 10.1200/JCO.2003.11.077
   Cheung IY, 1998, CLIN CANCER RES, V4, P2801
   CHEUNG NKV, 1994, CANCER RES, V54, P2228
   Donnellan R, 1998, J CLIN PATHOL-MOL PA, V51, P1
   Fu MF, 2004, ENDOCRINOLOGY, V145, P5439, DOI 10.1210/en.2004-0959
   GOLDIE JH, 1989, PRINCIPLES PRACTICE, P1
   Jain RK, 2005, SCIENCE, V307, P58, DOI 10.1126/science.1104819
   Kim SH, 1998, CLIN CANCER RES, V4, P2377
   Kushner BH, 2001, J CLIN ONCOL, V19, P4189, DOI 10.1200/JCO.2001.19.22.4189
   MIYAJIMA Y, 1995, CANCER, V75, P2757, DOI 10.1002/1097-0142(19950601)75:11<2757::AID-CNCR2820751120>3.0.CO;2-S
   Molenaar JJ, 2003, GENE CHROMOSOME CANC, V36, P242, DOI 10.1002/gcc.10166
   NAITO H, 1991, EUR J CANCER, V27, P762, DOI 10.1016/0277-5379(91)90184-F
   Nishimura Y, 2004, ANTICANCER RES, V24, P2185
   Oshita F, 2004, AM J CLIN ONCOL-CANC, V27, P425, DOI 10.1097/01.coc.0000128864.15609.5b
   SCHIPPER H, 1995, J CLIN ONCOL, V13, P801, DOI 10.1200/JCO.1995.13.4.801
   Semenza GL, 2003, NAT REV CANCER, V3, P721, DOI 10.1038/nrc1187
   Sidransky D, 1997, SCIENCE, V278, P1054, DOI 10.1126/science.278.5340.1054
   Son CG, 2005, GENOME RES, V15, P443, DOI 10.1101/gr.3124505
   Tchirkov A, 2003, J HEMATOTH STEM CELL, V12, P435, DOI 10.1089/152581603322286060
   Trager C, 2003, CLIN CHEM, V49, P104, DOI 10.1373/49.1.104
   Yu ZW, 2005, CLIN CANCER RES, V11, P1160
NR 30
TC 19
Z9 19
U1 0
U2 1
PU ELSEVIER SCIENCE INC
PI NEW YORK
PA 360 PARK AVE SOUTH, NEW YORK, NY 10010-1710 USA
SN 1525-1578
EI 1943-7811
J9 J MOL DIAGN
JI J. Mol. Diagn.
PD APR
PY 2007
VL 9
IS 2
BP 237
EP 241
DI 10.2353/jmoldx.2007.060130
PG 5
WC Pathology
SC Pathology
GA 153JB
UT WOS:000245427600014
PM 17384216
OA Green Published
DA 2021-05-03
ER

PT J
AU Wang, WWS
   Das, D
   McQuarrie, SA
   Suresh, MR
AF Wang, Welson Wen-Shang
   Das, Dipankar
   McQuarrie, Stephen A.
   Suresh, Mavanur R.
TI Design of a bifunctional fusion protein for ovarian cancer drug
   delivery: Single-chain anti-CA125 core-streptavidin fusion protein
SO EUROPEAN JOURNAL OF PHARMACEUTICS AND BIOPHARMACEUTICS
LA English
DT Article
DE bifunctional fusion protein; recombinant antibody; ovarian cancer;
   universal delivery vector and liposome
ID ANTIBODY-STREPTAVIDIN; PRETARGETED RADIOIMMUNOTHERAPY; IMMUNE-RESPONSES;
   COLON-CANCER; LUNG-CANCER; CARCINOMA; THERAPY; BIOTIN; IMMUNOTHERAPY;
   CELLS
AB We have developed a universal ovarian cancer cell targeting vehicle that can deliver biotinylated therapeutic drugs. A single-chain antibody variable domain (scFv) that recognizes the CA125 antigen of ovarian cancer cells was fused with a core-streptavidin domain (core-streptavidin-VL-VH and VL-VH-core-streptavidin orientations) using recombinant DNA technology and then expressed in Escherichia coli using the T7 expression system. The bifunctional fusion protein (bfFp) was expressed in a shaker flask culture, extracted from the periplasmic soluble protein, and affinity purified using an IMAC column. The two distinct activities (biotin binding and anti-CA125) of the bfFp were demonstrated using ELISA, Western blot and confocal laser-scanning microscopy (CLSM). The ELISA method utilized human NIH OVCAR-3 cells along with biotinylated bovine serum albumin (B-BSA) or biotinylated liposomes, whereas, the Western blot involved probing with B-BSA. The CLSM study has shown specificity in binding to the OVCAR-3 cell-line. ELISA and Western blot studies have confirmed the bifunctional activity and specificity. In the presence of bfFp, there was enhanced binding of biotinylated antigen and liposome to OVCAR-3 cells. In contrast, the control EMT6 cells, which do not express the CA125 antigen, showed minimal binding of the bfFp. Consequently, bfFp based targeting of biotinylated therapeutic drugs, proteins, liposomes, or nanoparticles could be an alternative, convenient method to deliver effective therapy to ovarian cancer patients. Peritoneal infusion of the bfFp-therapeutic complex could also be effective in locally targeting the most common site of metastatic spread. (c) 2007 Elsevier B.V. All rights reserved.
C1 Univ Alberta, Fac Pharm & Pharmaceut Sci, Edmonton, AB T6G 2N8, Canada.
RP Suresh, MR (corresponding author), Univ Alberta, Fac Pharm & Pharmaceut Sci, 114 St 89 Ave, Edmonton, AB T6G 2N8, Canada.
EM msuresh@pharmacy.ualberta.ca
CR AHMAD I, 1992, CANCER RES, V52, P4817
   AHMAD I, 1993, CANCER RES, V53, P1484
   BAUM RP, 1993, HYBRIDOMA, V12, P583, DOI 10.1089/hyb.1993.12.583
   BAUM RP, 1994, CANCER, V73, P1121, DOI 10.1002/1097-0142(19940201)73:3+<1121::AID-CNCR2820731353>3.0.CO;2-Q
   Breitz HB, 2000, J NUCL MED, V41, P131
   Cannon MJ, 2004, CURR OPIN OBSTET GYN, V16, P87, DOI 10.1097/00001703-200402000-00015
   Cao Y, 2000, J DRUG TARGET, V8, P257, DOI 10.3109/10611860008997904
   CHATTERJEE MB, 1994, CANCER IMMUNOL IMMUN, V38, P75, DOI 10.1007/BF01526201
   DUBEL S, 1995, J IMMUNOL METHODS, V178, P201, DOI 10.1016/0022-1759(94)00257-W
   Ehlen TG, 2005, INT J GYNECOL CANCER, V15, P1023, DOI 10.1111/j.1525-1438.2005.00483.x
   Fernandez N, 1998, CYTOKINES CELL MOL T, V4, P53
   Forster GJ, 2006, J NUCL MED, V47, P140
   GABIZON AA, 1992, CANCER RES, V52, P891
   Graves SS, 2003, CLIN CANCER RES, V9, P3712
   Kipriyanov Sergey M., 1995, Human Antibodies and Hybridomas, V6, P93
   Kipriyanov SM, 1996, PROTEIN ENG, V9, P203, DOI 10.1093/protein/9.2.203
   Knox SJ, 2000, CLIN CANCER RES, V6, P406
   Kriangkum J, 2000, HYBRIDOMA, V19, P33, DOI 10.1089/027245700315770
   Markman M, 1998, SEMIN ONCOL, V25, P356
   McQuarrie Steve, 2005, J Pharm Pharm Sci, V7, P29
   Mobus VJ, 2003, AM J OBSTET GYNECOL, V189, P28, DOI 10.1067/mob.2003.347
   Nustad K, 1998, INT J BIOL MARKER, V13, P196
   O'Brien TJ, 2002, TUMOR BIOL, V23, P154, DOI 10.1159/000064032
   Pavlinkova G, 2003, PEPTIDES, V24, P353, DOI 10.1016/S0196-9781(03)00049-4
   Prokopenko PG, 2002, B EXP BIOL MED+, V133, P156, DOI 10.1023/A:1015598805945
   Schultz J, 2000, CANCER RES, V60, P6663
   Shen S, 2005, J NUCL MED, V46, P642
   THEODORE LJ, 2002, Patent No. 6358490
   Tighe H, 1998, IMMUNOL TODAY, V19, P89, DOI 10.1016/S0167-5699(97)01201-2
   Wagner U, 2001, CLIN CANCER RES, V7, P1154
   Wang WWS, 2005, MOL BIOTECHNOL, V31, P29, DOI 10.1385/MB:31:1:029
   Xiao Z, 2002, J BIOTECHNOL, V94, P171, DOI 10.1016/S0168-1656(01)00424-2
   Yao ZS, 2004, CLIN CANCER RES, V10, P3137, DOI 10.1158/1078-0432.CCR-03-0171
   Yao ZS, 2002, CANCER RES, V62, P5755
   Zhang ML, 2003, P NATL ACAD SCI USA, V100, P1891, DOI 10.1073/pnas.0437788100
NR 35
TC 24
Z9 26
U1 0
U2 13
PU ELSEVIER SCIENCE BV
PI AMSTERDAM
PA PO BOX 211, 1000 AE AMSTERDAM, NETHERLANDS
SN 0939-6411
J9 EUR J PHARM BIOPHARM
JI Eur. J. Pharm. Biopharm.
PD MAR
PY 2007
VL 65
IS 3
BP 398
EP 405
DI 10.1016/j.ejpb.2006.12.012
PG 8
WC Pharmacology & Pharmacy
SC Pharmacology & Pharmacy
GA 151WQ
UT WOS:000245322000017
PM 17257818
DA 2021-05-03
ER

PT S
AU Ravindranath, MH
   Muthugounder, S
   Hannah, MR
   Morton, DL
AF Ravindranath, Mepur H.
   Muthugounder, Sakunthala
   Hannah, Maghasi R.
   Morton, Donald L.
BE Shoenfeld, Y
   Gershwin, ME
TI Significance of endogenous augmentation of antiganglioside IgM in cancer
   patients - Potential tool for early detection and management of cancer
   therapy
SO AUTOIMMUNITY, PT C: THE MOSAIC OF AUTOIMMUNITY
SE Annals of the New York Academy of Sciences
LA English
DT Article; Proceedings Paper
CT 5th International Congress on Autoimmunity
CY NOV 29-DEC 03, 2006
CL Sorrento, ITALY
DE antiganglioside IgM antibody; total gangliosides; sarcoma; melanoma;
   colon cancer; prostate cancer; ovarian epithelial cancer; ascitic fluid;
   plasma; serum
ID TUMOR GANGLIOSIDES; SERUM; ANTIBODIES; CELLS; LOCALIZATION; ELISA
AB Gangliosides expressed by solid malignancies are shed into the circulation at a rate that varies with tumor stage, burden, and progression. Gangliosides have an immunosuppressive effect; thus an increase in the total ganglioside (TG) serum level may coincide with tumor progression. However, circulating gangliosides also may induce an endogenous IgM response. Unlike conventional pentameric IgM antibodies against peptide antigens, antiganglioside IgM antibodies can be polymeric and may not have a J-chain. Because these antibodies can remove shed gangliosides from the tumor microenvironment and the circulation, therapy that actively or passively augments serum levels of IgM against tumor-derived immunosuppressive gangliosides might restore immunocompetence and thereby slow tumor progression. The success of this approach, in passive and active specific therapy of cancer patients, requires analysis of biopsy tissue or sera of therapy recipients to confirm the presence of target gangliosides, such as GM2 or GD3. A patient's response to active or passive immunotherapy against a specific ganglioside target(s) can be monitored by serial assessment of serum specimens for TG level and antiganglioside IgM titer(s). This tailored approach to immunotherapy could be incorporated in postoperative adjuvant protocols.
C1 John Wayne Canc Inst, Dept Glycoimmunotherapy, Santa Monica, CA 90404 USA.
RP Ravindranath, MH (corresponding author), John Wayne Canc Inst, Dept Glycoimmunotherapy, 2200 Santa Monica Blvd, Santa Monica, CA 90404 USA.
EM Ravindranathm@jwci.org
OI Ravindranath, Mepur/0000-0002-5731-4129
FU NATIONAL CANCER INSTITUTEUnited States Department of Health & Human
   ServicesNational Institutes of Health (NIH) - USANIH National Cancer
   Institute (NCI) [R03CA107831, R21CA107316] Funding Source: NIH RePORTER;
   NCI NIH HHSUnited States Department of Health & Human ServicesNational
   Institutes of Health (NIH) - USANIH National Cancer Institute (NCI)
   [CA107831, CA107316] Funding Source: Medline
CR BERGELSON LD, 1995, IMMUNOL TODAY, V16, P483, DOI 10.1016/0167-5699(95)80032-8
   Chahlavi A, 2005, CANCER RES, V65, P5428, DOI 10.1158/0008-5472.CAN-04-4395
   Dolo V, 2000, BBA-MOL CELL BIOL L, V1486, P265, DOI 10.1016/S1388-1981(00)00063-9
   HAKANSSON L, 1985, J BIOCHEM-TOKYO, V98, P843, DOI 10.1093/oxfordjournals.jbchem.a135343
   KALASHNIKOVA M M, 1985, Byulleten' Eksperimental'noi Biologii i Meditsiny, V100, P355
   Keller S, 2006, IMMUNOL LETT, V107, P102, DOI 10.1016/j.imlet.2006.09.005
   Keryer-Bibens C, 2006, BMC CANCER, V6, DOI 10.1186/1471-2407-6-283
   Kong Y, 1998, BBA-LIPID LIPID MET, V1394, P43, DOI 10.1016/S0005-2760(98)00096-4
   MORRIS VL, 1993, CLIN EXP METASTAS, V11, P377, DOI 10.1007/BF00132981
   Perez CA, 2002, CANCER J, V8, P384, DOI 10.1097/00130404-200209000-00009
   Ravindranath MH, 2007, BIOCHEM BIOPH RES CO, V353, P251, DOI 10.1016/j.bbrc.2006.12.001
   Ravindranath Mepur H., 2000, Indian Journal of Experimental Biology, V38, P301
   RAVINDRANATH MH, 1994, J IMMUNOL METHODS, V169, P257, DOI 10.1016/0022-1759(94)90270-4
   Ravindranath MH, 2005, ANN NY ACAD SCI, V1050, P229, DOI 10.1196/annals.1313.024
   Ravindranath MH, 2005, INT J CANCER, V116, P368, DOI 10.1002/ijc.21023
   Ravindranath MH, 2003, J IMMUNOTHER, V26, P277, DOI 10.1097/00002371-200305000-00011
   Ravindranath MH, 2002, CRYOBIOLOGY, V45, P10, DOI 10.1016/S0011-2240(02)00102-5
   RAVINDRANATH MH, 1994, J AUTOIMMUN, V7, P803, DOI 10.1006/jaut.1994.1063
   Shurin GV, 2001, CANCER RES, V61, P363
   Thornton MV, 2004, J IMMUNOL, V172, P3480, DOI 10.4049/jimmunol.172.6.3480
   TONEGAWA Y, 1977, BIOCHEM BIOPH RES CO, V76, P9, DOI 10.1016/0006-291X(77)91661-8
   VALENTINO LA, 1992, CANCER RES, V52, P810
NR 22
TC 6
Z9 8
U1 0
U2 2
PU WILEY-BLACKWELL
PI MALDEN
PA COMMERCE PLACE, 350 MAIN STREET, MALDEN 02148, MA USA
SN 0077-8923
BN 978-1-57331-662-0
J9 ANN NY ACAD SCI
JI Ann.NY Acad.Sci.
PY 2007
VL 1107
BP 212
EP 222
DI 10.1196/annals.1381.023
PG 11
WC Immunology; Multidisciplinary Sciences
SC Immunology; Science & Technology - Other Topics
GA BGO38
UT WOS:000248944300023
PM 17804549
DA 2021-05-03
ER

PT J
AU Hung, CF
   Tsai, YC
   He, L
   Wu, TC
AF Hung, C-F
   Tsai, Y-C
   He, L.
   Wu, T-C
TI Control of mesothelin-expressing ovarian cancer using adoptive transfer
   of mesothelin peptide-specific CD8(+) T cells
SO GENE THERAPY
LA English
DT Article
DE immunotherapy; mesothelin; ovarian cancer; adoptive T cells
ID ANTIGEN-PRESENTING CELLS; SINDBIS VIRAL VECTORS; MOUSE MODEL; ANTITUMOR
   IMMUNITY; VACCINE POTENCY; DENDRITIC CELLS; TUMOR-GROWTH; CTL EPITOPES;
   IN-VIVO; IMMUNOTHERAPY
AB Cancer immunotherapy targeting mesothelin represents a potentially plausible approach for the control of ovarian cancer as most ovarian cancers express high levels of mesothelin. In the current study, we created a mesothelin-positive luciferase- expressing ovarian cancer model, MOSEC/ luc. This luciferase- expressing tumor model allowed us to quantitate tumor distribution and tumor load in tumor-challenged mice using a non-invasive bioluminescence imaging system. In addition, we identified an H-2D(b)-restricted mesothelin peptide-specific cytotoxic T-lymphocyte ( CTL) epitope (amino acid (aa) 406-414) that was endogenously processed and presented by MOSEC/luc tumor cells. We showed that adoptive transfer of mesothelin peptide (aa406-414)- specific CD8(+) T cells led to the control of MOSEC/luc tumor cells. The MOSEC/luc tumor model and the newly identified H-2D(b)-restricted murine mesothelin- specific CTL epitope ( aa406-414) will be very useful for the development of immunotherapy for ovarian cancer as well as for the development of quantitative CD8(+) T cell-mediated immunological assays.
C1 Johns Hopkins Univ, Sch Med, Dept Pathol, Johns Hopkins Med Inst, Baltimore, MD 21231 USA.
   Johns Hopkins Med Inst, Dept Obstet & Gynecol, Baltimore, MD 21205 USA.
   Johns Hopkins Med Inst, Dept Mol Microbiol & Immunol, Baltimore, MD 21205 USA.
   Johns Hopkins Med Inst, Dept Oncol, Baltimore, MD 21205 USA.
RP Hung, CF (corresponding author), Johns Hopkins Univ, Sch Med, Dept Pathol, Johns Hopkins Med Inst, CRB 2,Room 307,1550 Orleans St, Baltimore, MD 21231 USA.
EM chung2@jhmi.edu
FU NATIONAL CANCER INSTITUTEUnited States Department of Health & Human
   ServicesNational Institutes of Health (NIH) - USANIH National Cancer
   Institute (NCI) [U19CA113341] Funding Source: NIH RePORTER; NCI NIH
   HHSUnited States Department of Health & Human ServicesNational
   Institutes of Health (NIH) - USANIH National Cancer Institute (NCI) [U19
   CA113341, 1U19 CA113341-01] Funding Source: Medline
CR Bhoola S, 2006, OBSTET GYNECOL, V107, P1399, DOI 10.1097/01.AOG.0000220516.34053.48
   Brown CE, 2005, J IMMUNOL METHODS, V297, P39, DOI 10.1016/j.jim.2004.11.021
   Chen CH, 2000, CANCER RES, V60, P1035
   Conejo-Garcia JR, 2004, NAT MED, V10, P950, DOI 10.1038/nm1097
   Connolly DC, 2003, CANCER RES, V63, P1389
   Coukos G, 2005, EXPERT OPIN BIOL TH, V5, P1193, DOI 10.1517/14712598.5.9.1193
   Currier JR, 2002, J VIROL, V76, P4971, DOI 10.1128/JVI.76.10.4971-4986.2002
   Dinulescu DM, 2005, NAT MED, V11, P63, DOI 10.1038/nm1173
   Drake JM, 2005, CLIN EXP METASTAS, V22, P674, DOI 10.1007/s10585-006-9011-4
   Harrer T, 1998, J IMMUNOL, V161, P4875
   Hassan R, 2004, CLIN CANCER RES, V10, P3937, DOI 10.1158/1078-0432.CCR-03-0801
   Hung CF, 2007, VACCINE, V25, P127, DOI 10.1016/j.vaccine.2006.06.087
   Jenkins DE, 2003, CLIN EXP METASTAS, V20, P733, DOI 10.1023/B:CLIN.0000006815.49932.98
   Ji HX, 1999, HUM GENE THER, V10, P2727, DOI 10.1089/10430349950016474
   Kim TW, 2005, CANCER RES, V65, P309
   Orsulic S, 2002, CANCER CELL, V1, P53, DOI 10.1016/S1535-6108(01)00002-2
   Ozols RF, 2006, SEMIN ONCOL, V33, pS3, DOI 10.1053/j.seminoncol.2006.03.011
   PARKER KC, 1994, J IMMUNOL, V152, P163
   Pfisterer J, 2006, SEMIN ONCOL, V33, pS12, DOI 10.1053/j.seminoncol.2006.03.012
   Roby KF, 2000, CARCINOGENESIS, V21, P585, DOI 10.1093/carcin/21.4.585
   Scholler N, 1999, P NATL ACAD SCI USA, V96, P11531, DOI 10.1073/pnas.96.20.11531
   Shen ZH, 1997, J IMMUNOL, V158, P2723
   Thomas AM, 2004, J EXP MED, V200, P297, DOI 10.1084/jem.20031435
   Tseng JC, 2004, NAT BIOTECHNOL, V22, P70, DOI 10.1038/nbt917
   Tseng JC, 2004, CANCER RES, V64, P6684, DOI 10.1158/0008-5472.CAN-04-1924
   Wang TL, 2000, GENE THER, V7, P726, DOI 10.1038/sj.gt.3301160
   Xing DY, 2006, CANCER RES, V66, P8949, DOI 10.1158/0008-5472.CAN-06-1495
   Yokokawa J, 2005, CLIN CANCER RES, V11, P6342, DOI 10.1158/1078-0432.CCR-05-0596
NR 28
TC 39
Z9 39
U1 0
U2 5
PU NATURE PUBLISHING GROUP
PI LONDON
PA MACMILLAN BUILDING, 4 CRINAN ST, LONDON N1 9XW, ENGLAND
SN 0969-7128
J9 GENE THER
JI Gene Ther.
PD JUN
PY 2007
VL 14
IS 12
BP 921
EP 929
DI 10.1038/sj.gt.3302913
PG 9
WC Biochemistry & Molecular Biology; Biotechnology & Applied Microbiology;
   Genetics & Heredity; Medicine, Research & Experimental
SC Biochemistry & Molecular Biology; Biotechnology & Applied Microbiology;
   Genetics & Heredity; Research & Experimental Medicine
GA 176BW
UT WOS:000247058700001
PM 17377599
OA Green Accepted, Bronze
DA 2021-05-03
ER

PT J
AU Bak, SP
   Walters, JJ
   Takeya, M
   Conejo-Garcia, JR
   Berwin, BL
AF Bak, S. Peter
   Walters, Julie Jo
   Takeya, Motohiro
   Conejo-Garcia, Jose R.
   Berwin, Brent L.
TI Scavenger receptor-A-targeted leukocyte depletion inhibits peritoneal
   ovarian tumor progression
SO CANCER RESEARCH
LA English
DT Article
ID DENDRITIC CELL PRECURSORS; MYELOID SUPPRESSOR-CELLS; IMMUNE-RESPONSES;
   CANCER; MACROPHAGES; CARCINOMA; THERAPY; CARCINOGENESIS; VASCULOGENESIS;
   IMMUNOTHERAPY
AB Immunosuppressive leukocytes are emerging as a critical factor in facilitating tumor progression. These leukocytes are converted by the tumor microenvironment to become tolerogenic, facilitate metastasis, and to aid in neovascularization. The predominant variety of suppressive leukocytes found in human and murine ovarian cancer are called vascular leukocytes (VLC), due to sharing functions and cell surface markers of both dendritic cells and endothelial cells. Using the ID8 murine model of ovarian cancer, the aim of this study was to test the efficacy of VLC elimination as an ovarian tumor therapy. We show that carrageenan-mediated depletion of peritoneal tumor-associated leukocytes inhibits ovarian tumor progression. We then identified scavenger receptor-A (SR-A) as a cell surface receptor that is robustly and specifically expressed within human and murine ovarian tumor ascites upon VLCs. Administration of anti-SR-A immunotoxin to mice challenged with peritoneal ID8 tumors eliminated tumor-associated VLCs and, importantly, substantially inhibited peritoneal tumor burden and ascites accumulation. Moreover, the toxin required targeting to SR-A because mice that received untargeted toxin did not exhibit inhibition of tumor progression. We conclude that SR-A constitutes a novel and specific target for efficacious immunotherapeutic treatment of peritoneal ovarian cancer.
C1 Dartmouth Coll Sch Med, Dept Microbiol & Immunol, Lebanon, NH 03756 USA.
   Kumamoto Univ, Dept Cell Biol, Grad Sch Med Sci, Kumamoto, Japan.
RP Berwin, BL (corresponding author), Dartmouth Coll Sch Med, Dept Microbiol & Immunol, HB7556,1 Med Ctr Dr, Lebanon, NH 03756 USA.
EM berwin@dartmouth.edu
RI Conejo-Garcia, Jose R/V-1897-2019
OI Conejo-Garcia, Jose R/0000-0001-6431-4074; Berwin,
   Brent/0000-0001-9196-3256
FU NATIONAL CENTER FOR RESEARCH RESOURCESUnited States Department of Health
   & Human ServicesNational Institutes of Health (NIH) - USANIH National
   Center for Research Resources (NCRR) [P20RR016437] Funding Source: NIH
   RePORTER; NATIONAL INSTITUTE OF ALLERGY AND INFECTIOUS DISEASESUnited
   States Department of Health & Human ServicesNational Institutes of
   Health (NIH) - USANIH National Institute of Allergy & Infectious
   Diseases (NIAID) [R01AI067405] Funding Source: NIH RePORTER; NCRR NIH
   HHSUnited States Department of Health & Human ServicesNational
   Institutes of Health (NIH) - USANIH National Center for Research
   Resources (NCRR) [P20RR016437] Funding Source: Medline; NIAID NIH
   HHSUnited States Department of Health & Human ServicesNational
   Institutes of Health (NIH) - USANIH National Institute of Allergy &
   Infectious Diseases (NIAID) [R01 AI067405] Funding Source: Medline
CR Alberts DS, 2006, GYNECOL ONCOL, V103, P783, DOI 10.1016/j.ygyno.2006.09.012
   Amadori D., 1997, FRONT BIOSCI, V2, P8
   Bell D, 1999, J EXP MED, V190, P1417, DOI 10.1084/jem.190.10.1417
   Berwin B, 2004, J BIOL CHEM, V279, P51250, DOI 10.1074/jbc.M406202200
   Bhoola S, 2006, OBSTET GYNECOL, V107, P1399, DOI 10.1097/01.AOG.0000220516.34053.48
   Bingle L, 2002, J PATHOL, V196, P254, DOI 10.1002/path.1027
   Bronte V, 2006, IMMUNOL INVEST, V35, P327, DOI 10.1080/08820130600754994
   Condeelis J, 2006, CELL, V124, P263, DOI 10.1016/j.cell.2006.01.007
   Conejo-Garcia JR, 2004, NAT MED, V10, P950, DOI 10.1038/nm1097
   Conejo-Garcia JR, 2005, BLOOD, V105, P679, DOI 10.1182/blood-2004-05-1906
   Coukos G, 2005, BRIT J CANCER, V92, P1182, DOI 10.1038/sj.bjc.6602476
   Coussens LM, 1999, GENE DEV, V13, P1382, DOI 10.1101/gad.13.11.1382
   Daniel D, 2003, J EXP MED, V197, P1017, DOI 10.1084/jem.20021047
   de Visser KE, 2006, NAT REV CANCER, V6, P24, DOI 10.1038/nrc1782
   Delneste Y, 2002, IMMUNITY, V17, P353, DOI 10.1016/S1074-7613(02)00388-6
   FRASER I, 1993, NATURE, V364, P343, DOI 10.1038/364343a0
   Fricke I, 2006, IMMUNOL INVEST, V35, P459, DOI 10.1080/08820130600803429
   Gordon IO, 2006, CLIN CANCER RES, V12, P1515, DOI 10.1158/1078-0432.CCR-05-2254
   Hamilton CA, 2006, CURR OPIN ONCOL, V18, P507, DOI 10.1097/01.cco.0000239892.21161.18
   Hodi FS, 2003, P NATL ACAD SCI USA, V100, P4712, DOI 10.1073/pnas.0830997100
   INABA K, 1993, P NATL ACAD SCI USA, V90, P3038, DOI 10.1073/pnas.90.7.3038
   ISHIZAKA S, 1989, J IMMUNOL METHODS, V124, P17
   Kryczek I, 2006, J EXP MED, V203, P871, DOI 10.1084/jem.20050930
   Lin EY, 2004, BRIT J CANCER, V90, P2053, DOI 10.1038/sj.bjc.6601705
   Lin EY, 2001, J EXP MED, V193, P727, DOI 10.1084/jem.193.6.727
   Liu SH, 2005, CANCER BIOTHER RADIO, V20, P491, DOI 10.1089/cbr.2005.20.491
   Mukhopadhyay S, 2004, IMMUNOBIOLOGY, V209, P39, DOI 10.1016/j.imbio.2004.02.004
   Ozols RF, 2006, SEMIN ONCOL, V33, pS3, DOI 10.1053/j.seminoncol.2006.03.011
   Pollard JW, 2004, NAT REV CANCER, V4, P71, DOI 10.1038/nrc1256
   Puls LE, 1996, GYNECOL ONCOL, V61, P109, DOI 10.1006/gyno.1996.0106
   Roby KF, 2000, CARCINOGENESIS, V21, P585, DOI 10.1093/carcin/21.4.585
   Sandel MH, 2005, CLIN CANCER RES, V11, P2576, DOI 10.1158/1078-0432.CCR-04-1448
   Serafini P, 2004, CANCER IMMUNOL IMMUN, V53, P64, DOI 10.1007/s00262-003-0443-2
   Serafini P, 2006, SEMIN CANCER BIOL, V16, P53, DOI 10.1016/j.semcancer.2005.07.005
   Sinha P, 2005, J IMMUNOL, V174, P636, DOI 10.4049/jimmunol.174.2.636
   THOMSON AW, 1981, AGENTS ACTIONS, V11, P265, DOI 10.1007/BF01967625
   Tomokiyo R, 2002, ATHEROSCLEROSIS, V161, P123, DOI 10.1016/S0021-9150(01)00624-4
   Voss CY, 2004, TRANSFUS MED REV, V18, P189, DOI 10.1016/j.tmrv.2004.03.005
   Wei S, 2005, CANCER RES, V65, P5020, DOI 10.1158/0008-5472.CAN-04-4043
   Yang L, 2004, CANCER CELL, V6, P409, DOI 10.1016/j.ccr.2004.08.031
   Zeisberger SM, 2006, BRIT J CANCER, V95, P272, DOI 10.1038/sj.bjc.6603240
NR 41
TC 66
Z9 67
U1 1
U2 5
PU AMER ASSOC CANCER RESEARCH
PI PHILADELPHIA
PA 615 CHESTNUT ST, 17TH FLOOR, PHILADELPHIA, PA 19106-4404 USA
SN 0008-5472
J9 CANCER RES
JI Cancer Res.
PD MAY 15
PY 2007
VL 67
IS 10
BP 4783
EP 4789
DI 10.1158/0008-5472.CAN-06-4410
PG 7
WC Oncology
SC Oncology
GA 172BG
UT WOS:000246778500029
PM 17510407
OA Bronze
DA 2021-05-03
ER

PT J
AU Kalli, KR
AF Kalli, Kimberly R.
TI Drug evaluation: MORAb-003, a fully humanized monoclonal antibody
   against the folate receptor alpha, for the potential treatment of
   epithelial ovarian cancer
SO CURRENT OPINION IN INVESTIGATIONAL DRUGS
LA English
DT Article
ID CYTOTOXIC T-LYMPHOCYTE; BINDING-PROTEIN; CARCINOMA PATIENTS; IN-VITRO;
   CELLS; OVEREXPRESSION; IMMUNOTHERAPY; EXPRESSION; IMMUNITY; VACCINATION
AB Morphotek Inc is developing MORAb-003, a humanized monoclonal antibody directed against folate receptor a, for the potential treatment of ovarian cancer. Phase II clinical trials of MORAb-003, either alone or in combination with platinum/taxane chemotherapy, are underway in ovarian cancer patients experiencing their first disease recurrence.
C1 Mayo Clin, Coll Med, Womens Canc Program, Rochester, MN 55905 USA.
RP Kalli, KR (corresponding author), Mayo Clin, Coll Med, Womens Canc Program, 200 1st St SW, Rochester, MN 55905 USA.
EM kalli.kimberly@mayo.edu
CR Aletti GD, 2007, MAYO CLIN PROC, V82, P751
   Allard JE, 2007, GYNECOL ONCOL, V107, P52, DOI 10.1016/j.ygyno.2007.05.018
   Bast RC, 2005, INT J GYNECOL CANCER, V15, P274, DOI 10.1111/j.1525-1438.2005.00441.x
   BELLMCGUINN KM, 2007, AM SOC CLIN ONCOL, V43
   Bjorge L, 2005, BRIT J CANCER, V92, P895, DOI 10.1038/sj.bjc.6602334
   BOTTERO F, 1993, CANCER RES, V53, P5791
   Buijs WCAM, 1998, EUR J NUCL MED, V25, P1552, DOI 10.1007/s002590050335
   Cannistra SA, 2004, NEW ENGL J MED, V351, P2519, DOI 10.1056/NEJMra041842
   Dietrich M, 2005, J AM COLL NUTR, V24, P266, DOI 10.1080/07315724.2005.10719474
   Dixit V, 2006, BIOCONJUGATE CHEM, V17, P603, DOI 10.1021/bc050335b
   Ebel Wolfgang, 2007, Cancer Immun, V7, P6
   *END INC, 2007, COMP WORLD WID WEB S
   Figini M, 2003, GENE THER, V10, P1018, DOI 10.1038/sj.gt.3301962
   Fishelson Z, 2003, MOL IMMUNOL, V40, P109, DOI 10.1016/S0161-5890(03)00112-3
   GARINCHESA P, 1993, AM J PATHOL, V142, P557
   Goodell V, 2006, J CLIN ONCOL, V24, P762, DOI 10.1200/JCO.2005.03.2813
   Gostout BS, 2006, CLIN OBSTET GYNECOL, V49, P448, DOI 10.1097/00003081-200609000-00005
   Grothey Axel, 2006, Oncology (Williston Park), V20, P21
   Hartmann LC, 2007, INT J CANCER, V121, P938, DOI 10.1002/ijc.22811
   Hasegawa K, 2006, CLIN CANCER RES, V12, P6170, DOI 10.1158/1078-0432.CCR-06-0992
   Hernando JJ, 2007, LANCET ONCOL, V8, P451, DOI 10.1016/S1470-2045(07)70142-0
   HILGENBRINK AR, 2006, J PHARM SCI, V33, P1007
   HILPERT F, 2005, P AM SOC CLIN ONCOL, V24
   Jemal A, 2006, CA-CANCER J CLIN, V56, P106, DOI 10.3322/canjclin.56.2.106
   Jhaveri MS, 2004, MOL CANCER THER, V3, P1505
   Junnikkalla S, 2002, BRIT J CANCER, V87, P1119, DOI 10.1038/sj.bjc.6600614
   Kamen BA, 2004, ADV DRUG DELIVER REV, V56, P1085, DOI 10.1016/j.addr.2004.01.002
   Kim R, 2006, CANCER RES, V66, P5527, DOI 10.1158/0008-5472.CAN-05-4128
   Knutson KL, 2006, J CLIN ONCOL, V24, P4254, DOI 10.1200/JCO.2006.05.9311
   KONNER JA, 2006, P AM SOC CLIN ONCOL, V25
   KRANZ DM, 1995, P NATL ACAD SCI USA, V92, P9057, DOI 10.1073/pnas.92.20.9057
   Leamon CP, 2007, INT J CANCER, V121, P1585, DOI 10.1002/ijc.22853
   Li J, 2006, P NATL ACAD SCI USA, V103, P3557, DOI 10.1073/pnas.0511285103
   Lu YJ, 2005, INT J CANCER, V116, P710, DOI 10.1002/ijc.21126
   Molthoff CFM, 1997, CANCER-AM CANCER SOC, V80, P2712, DOI 10.1002/(SICI)1097-0142(19971215)80:12+<2712::AID-CNCR50>3.0.CO;2-B
   *MORPH INC, 2007, CLIN TRIALS GOV
   Muller C, 2006, EUR J NUCL MED MOL I, V33, P1007, DOI 10.1007/s00259-006-0111-9
   Neglia F, 1999, CANCER GENE THER, V6, P349, DOI 10.1038/sj.cgt.7700053
   Nicodemus CF, 2005, EXPERT REV ANTICANC, V5, P87, DOI 10.1586/14737140.5.1.87
   Nicolaides NC, 2005, ANN NY ACAD SCI, V1059, P86, DOI 10.1196/annals.1339.029
   NICOLAIDES NC, 2006, IDDB M REP 2006
   Okarvi SM, 2006, CANCER BIOTHER RADIO, V21, P49, DOI 10.1089/cbr.2006.21.49
   Peoples GE, 1998, ANN SURG ONCOL, V5, P743, DOI 10.1007/BF02303486
   Peoples GE, 1999, CLIN CANCER RES, V5, P4214
   Phillips M, 2007, J CLIN ONCOL, V25
   Reddy JA, 2006, CANCER CHEMOTH PHARM, V58, P229, DOI 10.1007/s00280-005-0151-z
   ROUTHIER E, 2006, P AM SOC CLIN ONCOL, V25
   Roy EJ, 2004, ADV DRUG DELIVER REV, V56, P1219, DOI 10.1016/j.addr.2004.01.006
   Sabbatini P, 2007, J CLIN ONCOL, V25, P2884, DOI 10.1200/JCO.2007.11.0775
   Siegel BA, 2003, J NUCL MED, V44, P700
   Toffoli G, 1997, INT J CANCER, V74, P193, DOI 10.1002/(SICI)1097-0215(19970422)74:2<193::AID-IJC10>3.0.CO;2-F
   van Zanten-Przybysz I, 2002, J CANCER RES CLIN, V128, P484, DOI 10.1007/s00432-002-0348-z
   WEITMAN SD, 1992, CANCER RES, V52, P3396
   Yang R, 2007, CLIN CANCER RES, V13, P2557, DOI 10.1158/1078-0432.CCR-06-1343
   Zhang L, 2003, NEW ENGL J MED, V348, P203, DOI 10.1056/NEJMoa020177
   Zia-Amirhosseini P, 1999, J PHARMACOL EXP THER, V291, P1060
NR 56
TC 16
Z9 18
U1 0
U2 4
PU THOMSON REUTERS (SCIENTIFIC) LTD
PI LONDON
PA 77 HATTON GARDEN, LONDON, EC1N 8JS, ENGLAND
SN 1472-4472
EI 2040-3429
J9 CURR OPIN INVEST DR
JI Curr. Opin. Investig. Drugs
PD DEC
PY 2007
VL 8
IS 12
BP 1067
EP 1073
PG 7
WC Pharmacology & Pharmacy
SC Pharmacology & Pharmacy
GA 237ZY
UT WOS:000251417500010
PM 18058577
DA 2021-05-03
ER

PT J
AU Mohanty, K
   Saha, A
   Pal, S
   Mallick, P
   Chatterjee, SK
   Foon, KA
   Bhattacharya-Chatterjee, M
AF Mohanty, Kartik
   Saha, Asim
   Pal, Smarajit
   Mallick, Palash
   Chatterjee, Sunil K.
   Foon, Kenneth A.
   Bhattacharya-Chatterjee, Malaya
TI Anti-tumor immunity induced by an anti-idiotype antibody mimicking human
   Her-2/neu
SO BREAST CANCER RESEARCH AND TREATMENT
LA English
DT Article; Proceedings Paper
CT 28th Annual San Antonio Breast Cancer Symposium
CY DEC 08-11, 2005
CL San Antonio, TX
SP San Antonio Canc Inst, Baylor Coll Med, Canc Therapy & Res Ctr, Univ Texas San Antonio, Hlth Sci Ctr
DE Her-2/neu; anti-idiotype antibody; vaccines; breast cancer; murine model
ID OVEREXPRESSING BREAST-CANCER; T-CELL; MONOCLONAL-ANTIBODY;
   CARCINOEMBRYONIC ANTIGEN; COLORECTAL-CANCER; MELANOMA PATIENTS;
   DISIALOGANGLIOSIDE GD2; OVARIAN-CANCER; METASTATIC MELANOMA; NEU
   ONCOGENE
AB Our goal is to apply an anti-idiotype (Id) antibody based vaccine approach for the treatment of Her-2/neu-positive human cancer. Amplification and/or over-expression of Her-2/neu occur in multiple human malignancies and are associated with poor prognosis. Her-2/neu proto-oncogene is a suitable target for cancer immunotherapy. We have developed and characterized a murine monoclonal anti-Id antibody, 6D12 that mimics a specific epitope of Her-2/neu and can be used as a surrogate antigen for Her-2/neu. In this study, the efficacy of 6D12 as a tumor vaccine was evaluated in a murine tumor model. Immunization of immunocompetent C57BL/6 mice with 6D12 conjugated to keyhole limpet hemocyanin and mixed with Freund's adjuvant or 6D12 combined with the adjuvant QS21 induced anti-6D12 as well as anti-Her-2/neu immunity. Her-2/neu-positive human breast carcinoma cells, SK-BR-3 reacted with immunized mice sera as determined by ELISA and flow cytometry. Flow cytometry analysis also demonstrated strong reactivity of immunized mice sera with human Her-2/neu transfected EL4 cells (EL4-Her-2), but no reactivity with nontransfected parental EL4 cells. Antibody dependent cellular cytotoxicity against EL4-Her-2 cells was also observed in presence of immune sera. Mice immunized with 6D12 were protected against a challenge with lethal doses of EL4-Her-2 cells, whereas no protection was observed against parental EL4 cells or when mice were immunized with an unrelated anti-Id antibody and challenged with EL4-Her-2 cells. These data suggest that anti-Id 6D12 vaccine can induce protective Her-2/neu specific antitumor immunity and may serve as a potential network antigen for the treatment of patients with Her-2/neu-positive tumors.
C1 Univ Cincinnati, Dept Internal Med, Vontz Ctr Mol Studies, Cincinnati, OH 45267 USA.
   Univ Pittsburgh, Inst Canc, Pittsburgh, PA USA.
RP Bhattacharya-Chatterjee, M (corresponding author), Univ Cincinnati, Dept Internal Med, Vontz Ctr Mol Studies, 3125 Eden Ave, Cincinnati, OH 45267 USA.
EM malaya.chatterjee@uc.edu
FU NATIONAL CANCER INSTITUTEUnited States Department of Health & Human
   ServicesNational Institutes of Health (NIH) - USANIH National Cancer
   Institute (NCI) [R01CA091878] Funding Source: NIH RePORTER; NCI NIH
   HHSUnited States Department of Health & Human ServicesNational
   Institutes of Health (NIH) - USANIH National Cancer Institute (NCI) [R01
   CA91878] Funding Source: Medline
CR BERCHUCK A, 1991, AM J OBSTET GYNECOL, V164, P15, DOI 10.1016/0002-9378(91)90615-X
   BERCHUCK A, 1990, CANCER RES, V50, P4087
   Bhattachary-Chatterjee M, 2000, CANCER IMMUNOL IMMUN, V49, P133, DOI 10.1007/s002620050612
   Bhattacharya-Chatterjee M, 2000, IMMUNOL LETT, V74, P51, DOI 10.1016/S0165-2478(00)00249-2
   Bhattacharya-Chatterjee M, 2002, EXPERT OPIN BIOL TH, V2, P869, DOI 10.1517/14712598.2.8.869
   BHATTACHARYACHATTERJEE M, 1989, ADV EXP MED BIOL, V251, P113
   Brodowicz T, 2001, BRIT J CANCER, V85, P1764, DOI 10.1054/bjoc.2001.2197
   CAMPBELL MJ, 1987, J IMMUNOL, V139, P2825
   Chatterjee SK, 1998, CANCER RES, V58, P1217
   Chen Y, 1998, CANCER RES, V58, P1965
   Cooley S, 1999, EXP HEMATOL, V27, P1533, DOI 10.1016/S0301-472X(99)00089-2
   COUSSENS L, 1985, SCIENCE, V230, P1132, DOI 10.1126/science.2999974
   Disis ML, 2002, J CLIN ONCOL, V20, P2624, DOI 10.1200/JCO.2002.06.171
   Durrant LG, 2000, INT J CANCER, V85, P87, DOI 10.1002/(SICI)1097-0215(20000101)85:1<87::AID-IJC16>3.0.CO;2-K
   Foon KA, 2000, J CLIN ONCOL, V18, P376, DOI 10.1200/JCO.2000.18.2.376
   Foon KA, 1997, CLIN CANCER RES, V3, P1267
   Foon KA, 1999, J CLIN ONCOL, V17, P2889, DOI 10.1200/JCO.1999.17.9.2889
   Foon KA, 1998, CLIN CANCER RES, V4, P1117
   Foy TM, 2001, VACCINE, V19, P2598, DOI 10.1016/S0264-410X(00)00493-X
   Hung K, 1998, J EXP MED, V188, P2357, DOI 10.1084/jem.188.12.2357
   Ikuta Y, 2002, BLOOD, V99, P3717, DOI 10.1182/blood.V99.10.3717
   JERNE NK, 1974, ANN INST PASTEUR IMM, VC125, P373
   KENSIL CR, 1991, J IMMUNOL, V146, P431
   KERN JA, 1990, CANCER RES, V50, P5184
   Knutson KL, 2002, CLIN CANCER RES, V8, P1014
   Lewis JJ, 2000, INT J CANCER, V87, P391, DOI 10.1002/1097-0215(20000801)87:3<391::AID-IJC13>3.0.CO;2-K
   LINDENMANN J, 1973, ANN INST PASTEUR IMM, VC124, P171
   NATALI PG, 1990, INT J CANCER, V45, P457, DOI 10.1002/ijc.2910450314
   NIEHANS GA, 1993, J NATL CANCER I, V85, P1230, DOI 10.1093/jnci/85.15.1230
   OHNISHI Y, 1995, BRIT J CANCER, V71, P969, DOI 10.1038/bjc.1995.187
   PAL S, 2003, P AM ASSOC CANC RES, V44, P196
   Penichet ML, 1999, LAB ANIM SCI, V49, P179
   PEOPLES GE, 1995, P NATL ACAD SCI USA, V92, P432, DOI 10.1073/pnas.92.2.432
   Pervin S, 1997, CANCER RES, V57, P728
   Press MF, 1997, J CLIN ONCOL, V15, P2894, DOI 10.1200/JCO.1997.15.8.2894
   Pride MW, 1998, CLIN CANCER RES, V4, P2363
   Qin ZH, 2000, IMMUNITY, V12, P677, DOI 10.1016/S1074-7613(00)80218-6
   Ragupathi G, 2000, INT J CANCER, V85, P659, DOI 10.1002/(SICI)1097-0215(20000301)85:5&lt;659::AID-IJC11&gt;3.0.CO;2-5
   Reilly RT, 2001, CANCER RES, V61, P880
   Riethmuller G, 1998, J CLIN ONCOL, V16, P1788, DOI 10.1200/JCO.1998.16.5.1788
   Rosenberg SA, 1998, NAT MED, V4, P321, DOI 10.1038/nm0398-321
   Rovero S, 2000, J IMMUNOL, V165, P5133, DOI 10.4049/jimmunol.165.9.5133
   Saha A, 2006, CANCER IMMUNOL IMMUN, V55, P515, DOI 10.1007/s00262-005-0009-6
   Sen G, 1997, CLIN CANCER RES, V3, P1969
   SLAMON DJ, 1989, SCIENCE, V244, P707, DOI 10.1126/science.2470152
   Slamon DJ, 2001, NEW ENGL J MED, V344, P783, DOI 10.1056/NEJM200103153441101
   SLAMON DJ, 1987, SCIENCE, V235, P177, DOI 10.1126/science.3798106
   SOMASUNDARAM R, 1995, J IMMUNOL, V155, P3253
   Spiridon CI, 2002, CLIN CANCER RES, V8, P1720
   Stockmeyer B, 1997, CANCER RES, V57, P696
   Thomas WD, 1998, J IMMUNOL, V161, P2195
   VANDEVIJVER MJ, 1988, NEW ENGL J MED, V319, P1239, DOI 10.1056/NEJM198811103191902
   Vogel CL, 2002, J CLIN ONCOL, V20, P719, DOI 10.1200/JCO.2002.20.3.719
   Ward RL, 1999, HUM IMMUNOL, V60, P510, DOI 10.1016/S0198-8859(99)00003-8
NR 54
TC 16
Z9 17
U1 1
U2 4
PU SPRINGER
PI NEW YORK
PA 233 SPRING STREET, NEW YORK, NY 10013 USA
SN 0167-6806
J9 BREAST CANCER RES TR
JI Breast Cancer Res. Treat.
PD JUL
PY 2007
VL 104
IS 1
BP 1
EP 11
DI 10.1007/s10549-006-9391-9
PG 11
WC Oncology
SC Oncology
GA 181HB
UT WOS:000247426700001
PM 17004107
DA 2021-05-03
ER

PT J
AU Tita-Nwa, F
   Moldenhauer, G
   Herbst, M
   Kleist, C
   Ho, AD
   Kornacker, M
AF Tita-Nwa, Freddy
   Moldenhauer, Gerhard
   Herbst, Markus
   Kleist, Christian
   Ho, Anthony D.
   Kornacker, Martin
TI Cytokine-induced killer cells targeted by the novel bispecific antibody
   CD19xCD5 (HD37xT5.16) efficiently lyse B-lymphoma cells
SO CANCER IMMUNOLOGY IMMUNOTHERAPY
LA English
DT Article
DE bispecific antibody; cytokine-induced killer cells; non-Hodgkin's
   lymphoma; adoptive immunotherapy; targeted immunotherapy
ID SEVERE COMBINED IMMUNODEFICIENCY; ADVANCED OVARIAN-CARCINOMA;
   NON-HODGKIN-LYMPHOMA; T-CELLS; MEDIATES ACTIVATION; MONOCLONAL-ANTIBODY;
   APOPTOSIS; LEUKEMIA; CD28; COSTIMULATION
AB Due to their dual binding capacity, bispecific antibodies (bsAb) can be used to cross-link cytotoxic effector cells with malignant targets and may thereby improve adoptive immunotherapy. In this study, the development and preclinical testing of the quadroma-derived bsAb HD37xT5.16 of the specificity CD19xCD5 is reported. Effector cells used were a population of ex vivo expanded and activated T cells called cytokine-induced killer (CIK) cells expressing CD5. When combined with CIK cells, the cytolytic potency of HD37xT5.16 against CD19 positive B cell lymphoma lines was comparable to that observed with a previously described CD19xCD3 bsAb. Further on, we could demonstrate that bsAb CD19xCD5, in contrast to its CD3-binding counterpart, does not induce proliferation of resting T cells and causes only little activation-induced cell death. Therefore, this novel bsAb binding effector T cells via CD5 may be particularly useful in combination with adoptive transfer of ex vivo activated T cells, e.g., in the setting of adoptive immunotherapy after allogeneic stem cell transplantation. The in vitro studies outlined here support the experimental use of bsAb HD37xT5.16 in preclinical in vivo models for evaluation of its safety and efficacy profile.
C1 German Canc Res Ctr, Dept Mol Immunol, D-69120 Heidelberg, Germany.
   Univ Heidelberg, Dept Internal Med 5, Heidelberg, Germany.
   Univ Heidelberg, Inst Immunol, Heidelberg, Germany.
RP Moldenhauer, G (corresponding author), German Canc Res Ctr, Dept Mol Immunol, Neuenheimer Feld 280, D-69120 Heidelberg, Germany.
EM g.moldenhauer@dkfz.de
CR ALDERSON MR, 1995, J EXP MED, V181, P71, DOI 10.1084/jem.181.1.71
   Baeuerle PA, 2003, CURR OPIN MOL THER, V5, P413
   BOHLEN H, 1993, CANCER RES, V53, P4310
   BOHLEN H, 1993, BLOOD, V82, P1803
   BRUNNER T, 1995, NATURE, V373, P441, DOI 10.1038/373441a0
   CANEVARI S, 1995, JNCI-J NATL CANCER I, V87, P1463, DOI 10.1093/jnci/87.19.1463
   Cochlovius B, 2000, J IMMUNOL, V165, P888, DOI 10.4049/jimmunol.165.2.888
   Csoka M, 1996, LEUKEMIA, V10, P1765
   Daniel PT, 1997, J IMMUNOL, V159, P3808
   DEGAST GC, 1995, CANCER IMMUNOL IMMUN, V40, P390, DOI 10.1007/s002620050189
   DHEIN J, 1995, NATURE, V373, P438, DOI 10.1038/373438a0
   HAAGEN IA, 1994, CANCER IMMUNOL IMMUN, V39, P391, DOI 10.1007/BF01534426
   Hoyle C, 1998, BLOOD, V92, P3318, DOI 10.1182/blood.V92.9.3318.421k39_3318_3327
   Kipriyanov SM, 1998, INT J CANCER, V77, P763, DOI 10.1002/(SICI)1097-0215(19980831)77:5<763::AID-IJC16>3.0.CO;2-2
   Kornacker M, 2006, INT J CANCER, V119, P1377, DOI 10.1002/ijc.21994
   KROESEN BJ, 1995, CANCER RES, V55, P4409
   Leemhuis T, 2005, BIOL BLOOD MARROW TR, V11, P181, DOI 10.1016/j.bbmt.2004.11.019
   LU PH, 1994, J IMMUNOL, V153, P1687
   Manzke O, 1997, CANCER IMMUNOL IMMUN, V45, P198, DOI 10.1007/s002620050432
   Marme A, 2002, INT J CANCER, V101, P183, DOI 10.1002/ijc.10562
   MEHTA BA, 1995, BLOOD, V86, P3493, DOI 10.1182/blood.V86.9.3493.bloodjournal8693493
   PEZZUTTO A, 1987, J IMMUNOL, V138, P2793
   Ruf P, 2001, BLOOD, V98, P2526, DOI 10.1182/blood.V98.8.2526
   Scheffold C, 2002, CANCER RES, V62, P5785
   Schlosser KL, 2006, SOC NATUR RESOUR, V19, P3, DOI 10.1080/08941920500323096
   SchmidtWolf GD, 1997, ANN HEMATOL, V74, P51, DOI 10.1007/s002770050257
   SCHMIDTWOLF IGH, 1993, EXP HEMATOL, V21, P1673
   SCHMIDTWOLF IGH, 1994, BRIT J HAEMATOL, V87, P453, DOI 10.1111/j.1365-2141.1994.tb08297.x
   SCHMIDTWOLF IGH, 1991, J EXP MED, V174, P139, DOI 10.1084/jem.174.1.139
   Segal DM, 1999, CURR OPIN IMMUNOL, V11, P558, DOI 10.1016/S0952-7915(99)00015-1
   STRASSER A, 1995, NATURE, V373, P385, DOI 10.1038/373385a0
   van Spriel AB, 2000, IMMUNOL TODAY, V21, P391, DOI 10.1016/S0167-5699(00)01659-5
   Verneris MR, 2000, CANCER IMMUNOL IMMUN, V49, P335, DOI 10.1007/s002620000111
   Verneris MR, 2004, BLOOD, V103, P3065, DOI 10.1182/blood-2003-06-2125
   Verneris MR, 2001, BIOL BLOOD MARROW TR, V7, P532, DOI 10.1016/S1083-8791(01)70014-6
   Zeidler R, 2000, BRIT J CANCER, V83, P261
NR 36
TC 29
Z9 33
U1 0
U2 4
PU SPRINGER
PI NEW YORK
PA 233 SPRING STREET, NEW YORK, NY 10013 USA
SN 0340-7004
J9 CANCER IMMUNOL IMMUN
JI Cancer Immunol. Immunother.
PD DEC
PY 2007
VL 56
IS 12
BP 1911
EP 1920
DI 10.1007/s00262-007-0333-0
PG 10
WC Oncology; Immunology
SC Oncology; Immunology
GA 216ZF
UT WOS:000249916900005
PM 17487487
DA 2021-05-03
ER

PT J
AU Ishikura, H
   Ikeda, H
   Abe, H
   Ohkuri, T
   Hiraga, H
   Isu, K
   Tsukahara, T
   Sato, N
   Kitamura, H
   Iwasaki, N
   Takeda, N
   Minami, A
   Nishimura, T
AF Ishikura, Hisamitsu
   Ikeda, Hiroaki
   Abe, Hiroyuki
   Ohkuri, Takayuki
   Hiraga, Hiroaki
   Isu, Kazuo
   Tsukahara, Tomohide
   Sato, Noriyuki
   Kitamura, Hidemitsu
   Iwasaki, Norimasa
   Takeda, Naoki
   Minami, Akio
   Nishimura, Takashi
TI Identification of CLUAP1 as a human osteosarcoma tumor-associated
   antigen recognized by the humoral immune system
SO INTERNATIONAL JOURNAL OF ONCOLOGY
LA English
DT Article
DE tumor-associated antigen; SEREX; osteosarcoma
ID HUNTINGTIN-INTERACTING PROTEIN-1; CYTOLYTIC T-LYMPHOCYTES; HEAT-SHOCK
   PROTEINS; REJECTION ANTIGEN; EXPRESSION; CANCER; GENES; INDUCTION;
   CARCINOMA; RESPONSES
AB Since the prognosis of human osteosarcoma in advanced stage remains poor, the development of new and effective therapies including immunotherapy is required. To identify tumor-associated antigens of osteosarcoma applicable to the immunotherapy of this malignancy, we employed the serological analysis of recombinant cDNA expression library (SEREX) technique that defines tumor antigens recognized by the humoral immune system. Screening a cDNA library derived from an osteosarcoma cell line MG63 with sera from osteosarcoma patients identified 43 positive clones, representing 14 distinct antigens. Among them, CLUAP1 (clusterin-associated protein 1) was highly expressed in osteosarcoma tissue samples and cell lines. Overexpression of CLUAP1 was observed in other malignancies including ovarian, colon, and lung cancers. Our results suggest that CLUAP1 may be useful as a prognostic/diagnostic marker and/or for a target of immunotherapy of osteosarcoma.
C1 Hokkaido Univ, Inst Med Genet, Div Immunoregulat, Kita Ku, Sapporo, Hokkaido 0600815, Japan.
   Hokkaido Canc Ctr, Natl Hosp Org, Div Orthopaed Surg, Sapporo, Hokkaido, Japan.
   Sapporo Med Univ, Sch Med, Dept Orthopaed Surg, Sapporo, Hokkaido, Japan.
   Sapporo Med Univ, Sch Med, Dept Pathol, Sapporo, Hokkaido, Japan.
   Hokkaido Univ, Grad Sch Med, Dept Orthopaed Surg, Sapporo, Hokkaido 0600815, Japan.
   Hokkaido Univ, Coll Med Technol, Sapporo, Hokkaido 0600815, Japan.
RP Nishimura, T (corresponding author), Hokkaido Univ, Inst Med Genet, Div Immunoregulat, Kita Ku, N-15,W-7, Sapporo, Hokkaido 0600815, Japan.
EM tak24@igm.hokudai.ac.jp
RI Kitamura, Hidemitsu/A-8184-2012; Iwasaki, Norimasa/D-6448-2012
FU Grants-in-Aid for Scientific ResearchMinistry of Education, Culture,
   Sports, Science and Technology, Japan (MEXT)Japan Society for the
   Promotion of ScienceGrants-in-Aid for Scientific Research (KAKENHI)
   [18591534, 18604001, 18015002, 05J02568] Funding Source: KAKEN
CR Bacci G, 2001, EUR J CANCER, V37, P2030, DOI 10.1016/S0959-8049(01)00229-5
   Birch JM, 2003, EUR J CANCER, V39, P2622, DOI 10.1016/j.ejca.2003.08.006
   Boon T, 1997, CURR OPIN IMMUNOL, V9, P681, DOI 10.1016/S0952-7915(97)80049-0
   BRICHARD V, 1993, J EXP MED, V178, P489, DOI 10.1084/jem.178.2.489
   Bruland OS, 1997, EUR J CANCER, V33, P1725, DOI 10.1016/S0959-8049(97)00252-9
   Chen XD, 2003, P NATL ACAD SCI USA, V100, P9530, DOI 10.1073/pnas.1233633100
   CIOCCA DR, 1993, J NATL CANCER I, V85, P570, DOI 10.1093/jnci/85.7.570
   Cornford PA, 2000, CANCER RES, V60, P7099
   Garrido C, 2001, BIOCHEM BIOPH RES CO, V286, P433, DOI 10.1006/bbrc.2001.5427
   Hellwinkel OJC, 2005, J GENE MED, V7, P407, DOI 10.1002/jgm.684
   Hough CD, 2001, CANCER RES, V61, P3869
   Ishida H, 2000, INT J ONCOL, V17, P29
   Jinawath N, 2004, CANCER SCI, V95, P430, DOI 10.1111/j.1349-7006.2004.tb03227.x
   Jolly C, 2000, JNCI-J NATL CANCER I, V92, P1564, DOI 10.1093/jnci/92.19.1564
   Kaur J, 1995, INT J CANCER, V63, P774, DOI 10.1002/ijc.2910630604
   Kawakami Y, 2004, CANCER SCI, V95, P784, DOI 10.1111/j.1349-7006.2004.tb02182.x
   Li G, 2004, CANCER IMMUNOL IMMUN, V53, P139, DOI 10.1007/s00262-003-0471-y
   Lohrisch C, 2001, SEMIN ONCOL, V28, P3, DOI 10.1053/sonc.2001.29713
   Malusecka E, 2001, ANTICANCER RES, V21, P1015
   Nabeta Yuki, 2003, J Orthop Sci, V8, P554, DOI 10.1007/s00776-003-0663-5
   Naka N, 2002, INT J CANCER, V98, P640, DOI 10.1002/ijc.10277
   Nishimura T, 2000, CANCER CHEMOTH PHARM, V46, pS52, DOI 10.1007/PL00014051
   Old LJ, 1998, J EXP MED, V187, P1163, DOI 10.1084/jem.187.8.1163
   Pardoll DM, 1998, CURR OPIN IMMUNOL, V10, P588, DOI 10.1016/S0952-7915(98)80228-8
   Park CS, 1999, GYNECOL ONCOL, V74, P53, DOI 10.1006/gyno.1999.5429
   Rao DS, 2002, J CLIN INVEST, V110, P351, DOI 10.1172/JCI200215529
   Rosenberg SA, 2001, NATURE, V411, P380, DOI 10.1038/35077246
   Ross TS, 1998, BLOOD, V91, P4419, DOI 10.1182/blood.V91.12.4419.412k43_4419_4426
   SAHIN U, 1995, P NATL ACAD SCI USA, V92, P11810, DOI 10.1073/pnas.92.25.11810
   Sato Y, 2002, J IMMUNOL, V169, P1611, DOI 10.4049/jimmunol.169.3.1611
   SLOVIN SF, 1986, J IMMUNOL, V137, P3042
   Sudo T, 1997, J ORTHOPAED RES, V15, P128, DOI 10.1002/jor.1100150119
   Takahashi M, 2004, ONCOGENE, V23, P9289, DOI 10.1038/sj.onc.1208100
   Trieb K, 2003, EUR J SURG ONCOL, V29, P379, DOI 10.1053/ejso.2002.1415
   Tsuda N, 2001, J ORTHOP RES, V19, P346, DOI 10.1016/S0736-0266(00)90031-7
   Tsukahara T, 2004, CANCER RES, V64, P5442, DOI 10.1158/0008-5472.CAN-04-0522
   VANDERBRUGGEN P, 1994, EUR J IMMUNOL, V24, P2134
   Wang RF, 1999, IMMUNOL REV, V170, P85, DOI 10.1111/j.1600-065X.1999.tb01331.x
   Wang WJ, 2006, J SURG ONCOL, V93, P578, DOI 10.1002/jso.20507
   Worley BS, 2001, CANCER RES, V61, P6868
   Yoshida N, 2006, INT J ONCOL, V28, P1089
NR 41
TC 8
Z9 9
U1 0
U2 1
PU SPANDIDOS PUBL LTD
PI ATHENS
PA POB 18179, ATHENS, 116 10, GREECE
SN 1019-6439
EI 1791-2423
J9 INT J ONCOL
JI Int. J. Oncol.
PD FEB
PY 2007
VL 30
IS 2
BP 461
EP 467
PG 7
WC Oncology
SC Oncology
GA 127YC
UT WOS:000243621300020
PM 17203229
DA 2021-05-03
ER

PT J
AU Duluc, D
   Delneste, Y
   Tan, F
   Moles, MP
   Grimaud, L
   Lenoir, J
   Preisser, L
   Anegon, I
   Catala, L
   Ifrah, N
   Descamps, P
   Gamelin, E
   Gascan, H
   Hebbar, M
   Jeannin, P
AF Duluc, Dorothee
   Delneste, Yves
   Tan, Fang
   Moles, Marie-Pierre
   Grimaud, Linda
   Lenoir, Julien
   Preisser, Laurence
   Anegon, Ignacio
   Catala, Laurent
   Ifrah, Norbert
   Descamps, Philippe
   Gamelin, Erick
   Gascan, Hugues
   Hebbar, Mohamed
   Jeannin, Pascale
TI Tumor-associated leukemia inhibitory factor and IL-6 skew monocyte
   differentiation into tumor-associated macrophage-like cells
SO BLOOD
LA English
DT Article
ID DENDRITIC CELLS; ONCOSTATIN-M; IMMUNE DYSFUNCTION; INDOLEAMINE
   2,3-DIOXYGENASE; HUMAN INTERLEUKIN; LONG PENTRAXIN; BREAST-CANCER;
   KAPPA-B; EXPRESSION; ACTIVATION
AB Tumor-associated macrophages (TAMs), the most abundant immunosuppressive cells in the tumor microenvironment, originate from blood monocytes and exhibit an IL-10(high)IL-12(low) M2 profile. The factors involved in TAM generation remain unidentified. We identify here leukemia inhibitory factor (LIF) and IL-6 as tumor microenvironmental factors that can promote TAM generation. Ovarian cancer ascites switched monocyte differentiation into TAM-like cells that exhibit most ovarian TAM functional and phenotypic characteristics. Ovarian cancer ascites contained high concentrations of LIF and IL-6. Recombinant LIF and IL-6 skew monocyte differentiation into TAM-like cells by enabling monocytes to consume monocyte-colony-stimulating factor (M-CSF). Depletion of LIF, IL-6, and M-CSF in ovarian cancer ascites suppressed TAM-like cell induction. We extended these observations to different tumor-cell line supernatants. In addition to revealing a new tumor-escape mechanism associated with TAM generation via LIF and IL-6, these findings offer novel therapeutic perspectives to subvert TAM-induced immunosuppression and hence improve T-cell-based antitumor immunotherapy efficacy.
C1 [Duluc, Dorothee; Delneste, Yves; Tan, Fang; Moles, Marie-Pierre; Lenoir, Julien; Gamelin, Erick; Gascan, Hugues; Jeannin, Pascale] Univ Angers, Unite Rech Sante 564, Angers, France.
   [Moles, Marie-Pierre; Lenoir, Julien; Ifrah, Norbert] UPRES EA3863, Angers, France.
   [Moles, Marie-Pierre; Ifrah, Norbert] CHU Angers, Dept Malad Sang, Angers, France.
   [Anegon, Ignacio] INSERM, UMR 643, Nantes, France.
   [Anegon, Ignacio] Univ Nantes, Inst Transplantat & Rech Transplantat, FOCIS, Nantes, France.
   [Catala, Laurent; Descamps, Philippe] CHU Angers, Dept Gynecol, Angers, France.
   [Gamelin, Erick] Ctr Lutte Contre Canc Paul Papin, Angers, France.
   [Hebbar, Mohamed] CHU Lille, Dept Oncol, F-59037 Lille, France.
   [Jeannin, Pascale] CHU Angers, Lab Immunol & Allergol, Angers, France.
   [Duluc, Dorothee; Delneste, Yves; Tan, Fang; Moles, Marie-Pierre; Jeannin, Pascale] Ctr Hosp Univ, INSERM, Unit Equipe Avenir 564, F-49933 Angers, France.
RP Jeannin, P (corresponding author), Ctr Hosp Univ, INSERM, Unit Equipe Avenir 564, 4 Rue Larrey, F-49933 Angers, France.
EM pascale.jeannin@univ-angers.fr
RI Anegon, Ignacio/I-7760-2018; Anegon, Ignacio/I-7498-2018; JEANNIN,
   Pascale/K-8656-2015; Delneste, Yves/O-3956-2016; DELNESTE,
   Yves/K-7367-2015
OI DELNESTE, Yves/0000-0002-2142-596X; JEANNIN,
   Pascale/0000-0002-3666-3856; IFRAH, Norbert/0000-0003-3063-850X
CR Allavena P, 1997, ADV EXP MED BIOL, V417, P323
   Almand B, 2001, J IMMUNOL, V166, P678, DOI 10.4049/jimmunol.166.1.678
   Bernard C, 1999, CIRC RES, V85, P1124
   Biswas SK, 2006, BLOOD, V107, P2112, DOI 10.1182/blood-2005-01-0428
   BURG C, 1995, CYTOKINE, V7, P784, DOI 10.1006/cyto.1995.0094
   Carmeliet P, 2000, NATURE, V407, P249, DOI 10.1038/35025220
   Chang CC, 2002, NAT IMMUNOL, V3, P237, DOI 10.1038/ni760
   Chen SH, 2004, CYTOKINE GROWTH F R, V15, P379, DOI 10.1016/j.cytogfr.2004.06.002
   Chomarat P, 2000, NAT IMMUNOL, V1, P510, DOI 10.1038/82763
   Colombo MP, 2005, CANCER RES, V65, P9113, DOI 10.1158/0008-5472.CAN-05-2714
   Condeelis J, 2006, CELL, V124, P263, DOI 10.1016/j.cell.2006.01.007
   Curiel TJ, 2003, NAT MED, V9, P562, DOI 10.1038/nm863
   De Santo C, 2005, P NATL ACAD SCI USA, V102, P4185, DOI 10.1073/pnas.0409783102
   Dhingra K, 1998, BREAST CANCER RES TR, V48, P165, DOI 10.1023/A:1005942923757
   Elgert KD, 1998, J LEUKOCYTE BIOL, V64, P275
   Frey AB, 2006, J CLIN INVEST, V116, P2587, DOI 10.1172/JCI29906
   Fukada K, 1997, GROWTH FACTORS, V14, P279, DOI 10.3109/08977199709021526
   Gabrilovich D, 1998, BLOOD, V92, P4150, DOI 10.1182/blood.V92.11.4150.423k45_4150_4166
   Gabrilovich DI, 1999, CLIN CANCER RES, V5, P2963
   Gallina G, 2006, J CLIN INVEST, V116, P2777, DOI 10.1172/JCI28828
   GASCAN H, 1990, J IMMUNOL, V144, P2592
   Gordon IO, 2006, CLIN CANCER RES, V12, P1515, DOI 10.1158/1078-0432.CCR-05-2254
   Gordon S, 2005, NAT REV IMMUNOL, V5, P953, DOI 10.1038/nri1733
   Hagemann T, 2006, J IMMUNOL, V176, P5023, DOI 10.4049/jimmunol.176.8.5023
   Heikkinen J, 2003, CLIN EXP IMMUNOL, V131, P498, DOI 10.1046/j.1365-2249.2003.02092.x
   HEYMANN D, 1995, J CELL BIOCHEM, V58, P305, DOI 10.1002/jcb.240580305
   Hodge DR, 2005, EUR J CANCER, V41, P2502, DOI 10.1016/j.ejca.2005.08.016
   Isler P, 1999, AM J RESP CELL MOL, V20, P270, DOI 10.1165/ajrcmb.20.2.3313
   Kascinski Barry, 2002, Cancer Treat Res, V107, P285
   Kishimoto T, 2005, ANNU REV IMMUNOL, V23, P1, DOI 10.1146/annurev.immunol.23.021704.115806
   Kryczek I, 2006, J EXP MED, V203, P871, DOI 10.1084/jem.20050930
   Lewis CE, 2006, CANCER RES, V66, P605, DOI 10.1158/0008-5472.CAN-05-4005
   Lin EY, 2002, J MAMMARY GLAND BIOL, V7, P147, DOI 10.1023/A:1020399802795
   Mantovani A, 2004, TRENDS IMMUNOL, V25, P677, DOI 10.1016/j.it.2004.09.015
   Mantovani A, 2002, TRENDS IMMUNOL, V23, P549, DOI 10.1016/S1471-4906(02)02302-5
   Mantovani A, 2004, EUR J CANCER, V40, P1660, DOI 10.1016/j.ejca.2004.03.016
   Mazzoni A, 2002, J IMMUNOL, V168, P689, DOI 10.4049/jimmunol.168.2.689
   McKenzie RC, 2004, DERMATOL SURG, V30, P279, DOI 10.1111/j.1524-4725.2004.30087.x
   Mellor AL, 2004, NAT REV IMMUNOL, V4, P762, DOI 10.1038/nri1457
   Menetrier-Caux C, 1998, BLOOD, V92, P4778, DOI 10.1182/blood.V92.12.4778
   Metcalf D, 2003, STEM CELLS, V21, P5, DOI 10.1634/stemcells.21-1-5
   Metcalfe SM, 2005, TRANSPLANTATION, V79, P726, DOI 10.1097/01.TP.0000149324.42994.38
   Muller AJ, 2006, NAT REV CANCER, V6, P613, DOI 10.1038/nrc1929
   Munn DH, 2007, J CLIN INVEST, V117, P1147, DOI 10.1172/JCI31178
   Munn DH, 2004, J CLIN INVEST, V114, P280, DOI 10.1172/JCI200421583
   Munn DH, 1999, J EXP MED, V189, P1363, DOI 10.1084/jem.189.9.1363
   Oyama T, 1998, J IMMUNOL, V160, P1224
   Peri G, 2000, CIRCULATION, V102, P636, DOI 10.1161/01.CIR.102.6.636
   Piccinni MP, 2002, AM J REPROD IMMUNOL, V47, P289, DOI 10.1034/j.1600-0897.2002.01104.x
   Pollard JW, 2004, NAT REV CANCER, V4, P71, DOI 10.1038/nrc1256
   Queen MM, 2005, CANCER RES, V65, P8896, DOI 10.1158/0008-5472.CAN-05-1734
   Rabinovich GA, 2007, ANNU REV IMMUNOL, V25, P267, DOI 10.1146/annurev.immunol.25.022106.141609
   Rusnati M, 2004, BLOOD, V104, P92, DOI 10.1182/blood-2003-10-3433
   Savarese TM, 2002, CYTOKINE, V17, P324, DOI 10.1006/cyto.2002.1022
   Schutyser E, 2002, J BIOL CHEM, V277, P24584, DOI 10.1074/jbc.M112275200
   Serafini P, 2006, SEMIN CANCER BIOL, V16, P53, DOI 10.1016/j.semcancer.2005.07.005
   Sica A, 2002, INT IMMUNOPHARMACOL, V2, P1045, DOI 10.1016/S1567-5769(02)00064-4
   Sica A, 2006, EUR J CANCER, V42, P717, DOI 10.1016/j.ejca.2006.01.003
   Sica A, 2007, J CLIN INVEST, V117, P1155, DOI 10.1172/JCI31422
   Stout RD, 2004, J LEUKOCYTE BIOL, V76, P509, DOI 10.1189/jlb.0504272
   Tanaka M, 2004, REV PHYSIOL BIOCH P, V149, P39, DOI 10.1007/s10254-003-0013-1
   Van Wagoner NJ, 2000, J NEUROCHEM, V75, P563, DOI 10.1046/j.1471-4159.2000.0750563.x
   Verreck FAW, 2004, P NATL ACAD SCI USA, V101, P4560, DOI 10.1073/pnas.0400983101
   VILLIGER PM, 1993, J CLIN INVEST, V91, P1575, DOI 10.1172/JCI116363
   Wang JM, 2003, J BIOL CHEM, V278, P31226, DOI 10.1074/jbc.M301820200
   Yang RC, 2006, CANCER RES, V66, P6807, DOI 10.1158/0008-5472.CAN-05-3755
   Zou WP, 2005, NAT REV CANCER, V5, P263, DOI 10.1038/nrc1586
   Zou WP, 2006, NAT REV IMMUNOL, V6, P295, DOI 10.1038/nri1806
NR 68
TC 243
Z9 261
U1 1
U2 19
PU AMER SOC HEMATOLOGY
PI WASHINGTON
PA 2021 L ST NW, SUITE 900, WASHINGTON, DC 20036 USA
SN 0006-4971
EI 1528-0020
J9 BLOOD
JI Blood
PD DEC 15
PY 2007
VL 110
IS 13
BP 4319
EP 4330
DI 10.1182/blood-2007-02-072587
PG 12
WC Hematology
SC Hematology
GA 246IR
UT WOS:000252001200037
PM 17848619
DA 2021-05-03
ER

PT J
AU Chiriva-Internati, M
   Grizzi, F
   Weidanz, JA
   Ferrari, R
   Yu, YF
   Velez, B
   Shearer, MH
   Lowe, DB
   Frezza, EE
   Cobos, E
   Kast, WM
   Kennedy, RC
AF Chiriva-Internati, Maurizio
   Grizzi, Fabio
   Weidanz, Jon A.
   Ferrari, Raffaele
   Yu Yuefei
   Velez, Beatriz
   Shearer, Michael H.
   Lowe, Devin B.
   Frezza, Eldo E.
   Cobos, Everardo
   Kast, W. Martin
   Kennedy, Ronald C.
TI A NOD/SCID tumor model for human ovarian cancer that allows tracking of
   tumor progression through the biomarker Sp17
SO JOURNAL OF IMMUNOLOGICAL METHODS
LA English
DT Article
DE ovary; cancer; sperm protein 17; animal model; immunotherapy
ID SPERM PROTEIN-17; SPERM-PROTEIN-17; METASTASIS; TESTIS
AB No experimental animal model employing a primary human ovarian carcinoma (OC) cell line is presently available that tracks the progression of this cell line with an identifiable marker. This hinders investigations related to developing new approaches for treating OC. Here, we describe the development of a tumor model in NOD/SCID mice for human OC that makes use of the endogenously expressed tumor specific sperm protein 17 (Sp17) cancer testis antigen. In this model, human SKOV-3 OC cell lines were intra-peritoneally seeded. Subsequently viable SKOV-3 cells were recovered from primary organ cell cultures from the liver ovaries, abdomen, and ascitic fluid, and their presence was confirmed by the detection of Sp17 mRNA by RT-PCR and Sp17 protein by immunocytochemistry and FACS analysis. When SKOV-3 tumor cells were administered intravenously the mice developed primarily lung tumor foci. This model makes it possible to evaluate new immunotherapeutic strategies for the treatment of human OC based on the biomarker Sp17 (c) 2007 Elsevier B.V. All rights reserved.
C1 Texas Tech Univ, Hlth Sci Ctr, Dept Microbiol & Immunol, Lubbock, TX 79430 USA.
   SW Canc Treatment & Res Ctr, Lubbock, TX 79430 USA.
   Texas Tech Univ, Hlth Sci Ctr, Div Hematol Oncol, Lubbock, TX 79430 USA.
   Texas Tech Univ, Hlth Sci Ctr, Dept Surg, Lubbock, TX 79430 USA.
   Texas Tech Univ, Dept Pharmaceut Sci, Sch Pharm, Hlth Sci Ctr, Amarillo, TX USA.
   IRCCS, Lab Quantitat Med, Ist Clin Humanitas, I-20089 Milan, Italy.
   Univ So Calif, Dept Mol Microbiol & Immunol, Los Angeles, CA 91011 USA.
   Univ So Calif, Kenneth Norris Jr Comprehens Canc Ctr, Los Angeles, CA 91011 USA.
RP Chiriva-Internati, M (corresponding author), Texas Tech Univ, Hlth Sci Ctr, Dept Microbiol & Immunol, Room 5B191, Lubbock, TX 79430 USA.
EM maurizio.chiriva@ttuhsc.edu
RI Grizzi, Fabio/K-3448-2018
OI Kast, W Martin/0000-0003-2321-3159; Lowe, Devin/0000-0001-8025-7866
CR Auersperg N, 2001, ENDOCR REV, V22, P255, DOI 10.1210/er.22.2.255
   Cheng WJ, 2005, NAT MED, V11, P531, DOI 10.1038/nm1230
   Chiriva-Internati M, 2003, BLOOD, V102, P2308, DOI 10.1182/blood-2003-05-1747
   Chiriva-Internati M, 2002, CANCER-AM CANCER SOC, V94, P2447, DOI 10.1002/cncr.10506
   Chiriva-Internati M, 2002, SCAND J IMMUNOL, V56, P429, DOI 10.1046/j.1365-3083.2002.01138.x
   Feeley KM, 2001, HISTOPATHOLOGY, V38, P87, DOI 10.1046/j.1365-2559.2001.01042.x
   Garson K, 2005, MOL CELL ENDOCRINOL, V239, P15, DOI 10.1016/j.mce.2005.03.019
   Grizzi F, 2004, GASTROENTEROLOGY, V126, P630, DOI 10.1053/j.gastro.2003.12.033
   Grizzi F, 2003, J HISTOCHEM CYTOCHEM, V51, P1245, DOI 10.1177/002215540305100916
   Hamilton TC, 2003, INT J GYNECOL CANCER, V13, P220, DOI 10.1111/j.1525-1438.2003.13350.x
   Jemal A, 2005, CA-CANCER J CLIN, V55, P10, DOI 10.3322/canjclin.55.1.10
   KONG M, 1995, BIOL REPROD, V53, P579, DOI 10.1095/biolreprod53.3.579
   Lim SH, 2001, BLOOD, V97, P1508, DOI 10.1182/blood.V97.5.1508
   Liu JS, 2004, CANCER RES, V64, P1655, DOI 10.1158/0008-5472.CAN-03-3380
   Mesiano S, 1998, AM J PATHOL, V153, P1249, DOI 10.1016/S0002-9440(10)65669-6
   Naora H, 2005, NAT REV CANCER, V5, P355, DOI 10.1038/nrc1611
   Parkin DM, 2005, CA-CANCER J CLIN, V55, P74, DOI 10.3322/canjclin.55.2.74
   Roberts PC, 2005, NEOPLASIA, V7, P944, DOI 10.1593/neo.05358
   Smith LH, 2005, CANCER, V104, P1398, DOI 10.1002/cncr.21310
   Straughn JM, 2004, INT J CANCER, V108, P805, DOI 10.1002/ijc.11617
   Vanderhyden Barbara C, 2003, Reprod Biol Endocrinol, V1, P67, DOI 10.1186/1477-7827-1-67
   Watts AM, 1997, J VIROL METHODS, V69, P93, DOI 10.1016/S0166-0934(97)00147-X
   Wen Fushuan, 2001, Automation of Electric Power Systems, V25, P1
   WEXLER H, 1966, JNCI-J NATL CANCER I, V36, P641, DOI 10.1093/jnci/36.4.641
NR 24
TC 19
Z9 22
U1 0
U2 2
PU ELSEVIER
PI AMSTERDAM
PA RADARWEG 29, 1043 NX AMSTERDAM, NETHERLANDS
SN 0022-1759
EI 1872-7905
J9 J IMMUNOL METHODS
JI J. Immunol. Methods
PD APR 10
PY 2007
VL 321
IS 1-2
BP 86
EP 93
DI 10.1016/j.jim.2007.01.010
PG 8
WC Biochemical Research Methods; Immunology
SC Biochemistry & Molecular Biology; Immunology
GA 158MD
UT WOS:000245794700008
PM 17336323
DA 2021-05-03
ER

PT J
AU Curigliano, G
   Rescigno, M
   Goldhirsch, A
AF Curigliano, Giuseppe
   Rescigno, Maria
   Goldhirsch, Aron
TI Immunology and breast cancer: Therapeutic cancer vaccines
SO BREAST
LA English
DT Article; Proceedings Paper
CT 10th International Conference on Primary Therapy of Early Breast Cancer
CY MAR 14-17, 2007
CL St Gallen, SWITZERLAND
DE active immunotherapy; breast cancer; vaccines
ID COLONY-STIMULATING FACTOR; ACTIVE SPECIFIC IMMUNOTHERAPY; CELLULAR
   IMMUNE-RESPONSE; SYNTHETIC MUC1 PEPTIDE; HIGH-DOSE CHEMOTHERAPY;
   OVARIAN-CANCER; SIALYL-TN; METASTATIC BREAST; PHASE-I; DIVERSIFIED PRIME
AB Cancer immunosurveillance is a process that results from activity of recognition and destruction of cancer cells by innate and adaptive immune effector cells and molecules. Cancer cells can avoid immunosurveillance through the immunoselection, that is the development of poorly immunogenic tumor-cell variants, and through subversion of the immune system (also known as immunosubversion). Identification of tumor antigens (Ags) that can be recognized by immune effector cells has opened the perspective of developing therapeutic vaccines in the field of breast cancer. Breast cancer vaccines can induce immunogenic response against tumors weakly immunogenic; usually have a good tolerance and safety profile and can induce a long-term immune memory, critical to prevent efficiently tumor recurrence. Several studies evaluating breast cancer vaccines have been performed in patients with extended metastatic breast cancer, usually refractory to other standard treatments so that clinical efficacy was difficult to achieve. Significant immune responses against tumor Ags induced upon vaccinations were described to several tumor Ag vaccines. A better understanding of the relation between innate and adaptive immune responses, of the immune escape mechanisms employed by tumor cells and acknowledgment of the importance of both cell-mediated and humoral adaptive immunity for the control of tumor growth are necessary for leading to a more comprehensive immuno therapeutic approach in breast cancer. (C) 2007 Elsevier Ltd. All rights reserved.
C1 [Curigliano, Giuseppe; Goldhirsch, Aron] European Inst Oncol, Div Med Oncol, Dept Med, I-20141 Milan, Italy.
   [Rescigno, Maria] European Inst Oncol, Div Expt Immunol, Dept Mol Med, Milan, Italy.
RP Curigliano, G (corresponding author), European Inst Oncol, Div Med Oncol, Dept Med, Via Ripamonti 435, I-20141 Milan, Italy.
EM giuseppe.curigliano@ieo.it
RI Rescigno, Maria/J-9704-2012; Curigliano, Giuseppe/D-3371-2018
OI Rescigno, Maria/0000-0002-6464-509X; Curigliano,
   Giuseppe/0000-0003-1781-2518
CR Aarts WM, 2002, CANCER RES, V62, P5770
   ACRES RB, 1993, J IMMUNOTHER, V14, P136, DOI 10.1097/00002371-199308000-00009
   APOSTOLOPOULOS V, 1994, CANCER RES, V54, P5186
   Apostolopoulos V, 1996, VACCINE, V14, P930, DOI 10.1016/0264-410X(95)00258-3
   APOSTOLOPOULOS V, 1995, P NATL ACAD SCI USA, V92, P10128, DOI 10.1073/pnas.92.22.10128
   APOSTOLOPOULOS V, 1995, J IMMUNOL, V155, P5089
   Baxevanis CN, 2004, CANCER IMMUNOL IMMUN, V53, P166, DOI 10.1007/s00262-003-0475-7
   Bernstein PL, 2003, J PORTFOLIO MANAGE, V30, P1, DOI 10.3905/jpm.2003.390948
   Chen DS, 2003, IMMUNOLOGY, V109, P300, DOI 10.1046/j.1365-2567.2003.01656.x
   DING L, 1993, CANCER IMMUNOL IMMUN, V36, P9, DOI 10.1007/BF01789125
   Disis ML, 1998, IMMUNOLOGY, V93, P192
   Disis ML, 2004, J CLIN ONCOL, V22, P1916, DOI 10.1200/JCO.2004.09.005
   DISIS ML, 1998, P AN M AM SOC CLIN, V17, pA97
   Emens Leisha A, 2004, Breast Dis, V20, P13
   Emens Leisha A, 2003, Oncology (Williston Park), V17, P1200
   FRANCISCO JE, 2004, ONCOLOGIST S, V9, P4
   Gilewski T, 2000, CLIN CANCER RES, V6, P1693
   Goydos JS, 1996, J SURG RES, V63, P298, DOI 10.1006/jsre.1996.0264
   Hodge JW, 1997, VACCINE, V15, P759, DOI 10.1016/S0264-410X(96)00238-1
   Holmberg LA, 2000, BONE MARROW TRANSPL, V25, P1233, DOI 10.1038/sj.bmt.1702430
   Huber CH, 2004, J CANCER RES CLIN, V130, P367, DOI 10.1007/s00432-004-0550-2
   IBRAHIM NK, 2004, ASCO P, V22, P2547
   Karanikas V, 1997, J CLIN INVEST, V100, P2783, DOI 10.1172/JCI119825
   Knutson KL, 2001, J CLIN INVEST, V107, P477, DOI 10.1172/JCI11752
   Knutson KL, 2002, CLIN CANCER RES, V8, P1014
   Ko BK, 2003, CLIN CANCER RES, V9, P3222
   Kohlgraf KG, 2004, CANCER IMMUNOL IMMUN, V53, P1068, DOI 10.1007/s00262-004-0557-1
   LIMENTANI S, 2005, ASCO P
   Lyerly HK, 2003, SEMIN ONCOL, V30, P9, DOI 10.1016/S0093-7754(03)00230-6
   MacLean GD, 1996, J IMMUNOTHER, V19, P59, DOI 10.1097/00002371-199601000-00007
   MacLean GD, 1996, J IMMUNOTHER, V19, P309, DOI 10.1097/00002371-199607000-00006
   MACLEAN GD, 1993, CANCER IMMUNOL IMMUN, V36, P215, DOI 10.1007/BF01740902
   MACLEAN GD, 1992, J IMMUNOTHER, V11, P292, DOI 10.1097/00002371-199205000-00008
   Marshall J, 2003, SEMIN ONCOL, V30, P30, DOI 10.1016/S0093-7754(03)00233-1
   Marshall JL, 2005, J CLIN ONCOL, V23, P720, DOI 10.1200/JCO.2005.10.206
   Marshall JL, 2000, J CLIN ONCOL, V18, P3964, DOI 10.1200/JCO.2000.18.23.3964
   MAYORDOMO J, 2004, ASCO P, V22, P2603
   MILES D, 2003, P AN M AM SOC CLIN, V22, P55
   Miles DW, 1996, BRIT J CANCER, V74, P1292, DOI 10.1038/bjc.1996.532
   Murray JL, 2002, CLIN CANCER RES, V8, P3407
   Murray JL, 2000, SEMIN ONCOL, V27, P71, DOI 10.1053/sonc.2000.19895
   Musselli C, 2002, INT J CANCER, V97, P660, DOI 10.1002/ijc.10081
   Nair SK, 2000, NAT MED, V6, P1011, DOI 10.1038/79519
   Nencioni A, 2004, ANN ONCOL, V15, P153, DOI 10.1093/annonc/mdh920
   OBOYLE KP, 1992, CANCER RES, V52, P5663
   Reddish MA, 1998, INT J CANCER, V76, P817, DOI 10.1002/(SICI)1097-0215(19980610)76:6<817::AID-IJC9>3.0.CO;2-0
   Rosenberg SA, 2004, NAT MED, V10, P909, DOI 10.1038/nm1100
   Rosenberg SA, 1997, IMMUNOL TODAY, V18, P175, DOI 10.1016/S0167-5699(97)84664-6
   Salazar LG, 2003, CLIN CANCER RES, V9, P5559
   Sandmaier BM, 1999, J IMMUNOTHER, V22, P54, DOI 10.1097/00002371-199901000-00008
   Sung MH, 2004, METHODS, V34, P460, DOI 10.1016/j.ymeth.2004.06.001
   von Mehren M, 2001, CLIN CANCER RES, V7, P1181
   Vonderheide RH, 2002, ONCOGENE, V21, P674, DOI 10.1038/sj.onc.1205074
   Vonderheide RH, 2004, CLIN CANCER RES, V10, P828, DOI 10.1158/1078-0432.CCR-0620-3
   ZAKS TZ, 1998, CANCER RES, P369
   Zhang SL, 1996, CANCER RES, V56, P3315
NR 56
TC 19
Z9 21
U1 0
U2 4
PU CHURCHILL LIVINGSTONE
PI EDINBURGH
PA JOURNAL PRODUCTION DEPT, ROBERT STEVENSON HOUSE, 1-3 BAXTERS PLACE,
   LEITH WALK, EDINBURGH EH1 3AF, MIDLOTHIAN, SCOTLAND
SN 0960-9776
J9 BREAST
JI Breast
PD DEC
PY 2007
VL 16
SU 2
BP S20
EP S26
DI 10.1016/j.breast.2007.07.004
PG 7
WC Oncology; Obstetrics & Gynecology
SC Oncology; Obstetrics & Gynecology
GA 324AF
UT WOS:000257489200005
PM 17706425
DA 2021-05-03
ER

PT J
AU Koido, S
   Hara, E
   Homma, S
   Mitsunaga, M
   Takahara, A
   Nagasaki, E
   Kawahara, H
   Watanabe, M
   Toyama, Y
   Yanagisawa, S
   Kobayashi, S
   Yanaga, K
   Fujise, K
   Gong, J
   Tajiri, H
AF Koido, Shigeo
   Hara, Eiichi
   Homma, Sadamu
   Mitsunaga, Makoto
   Takahara, Akitaka
   Nagasaki, Eijiro
   Kawahara, Hidejiro
   Watanabe, Michiaki
   Toyama, Yoichi
   Yanagisawa, Satoru
   Kobayashi, Susumu
   Yanaga, Katsuhiko
   Fujise, Kiyotaka
   Gong, Jianlin
   Tajiri, Hisao
TI Synergistic induction of antigen-specific CTL by fusions of
   TLR-stimulated dendritic cells and heat-stressed tumor cells
SO JOURNAL OF IMMUNOLOGY
LA English
DT Article
ID CYTOTOXIC T-LYMPHOCYTES; STREPTOCOCCAL PREPARATION OK-432;
   OVARIAN-CARCINOMA CELLS; TOLL-LIKE RECEPTOR-4; ANTITUMOR IMMUNITY;
   CANCER-IMMUNOTHERAPY; GLIOMA PATIENTS; SHOCK PROTEINS; VACCINATION;
   IMMUNIZATION
AB Dendritic cell (DC)/tumor cell fusion cells (FCs) can induce potent CTL responses. The therapeutic efficacy of a vaccine requires the improved immunogenicity of both DCs and tumor cells. The DCs stimulated with the TLR agonist penicillin-killed Streptococcus pyogenes (OK-432; OK-DCs) showed higher expression levels of MHC class I and II, CD80, CD86, CD83, IL-12, and heat shock proteins (HSPs) than did immature DCs. Moreover, heat-treated autologous tumor cells displayed a characteristic phenotype with increased expression of HSPs, carcinoembryonic Ag (CEA), MUC1, and MHC class I (HLA-A2 and/or A24). In this study, we have created four types of FC preparation by alternating fusion cell partners: 1) immature I)Cs fused with unheated tumor cells; 2) immature DCs fused with heat-treated tumor cells; 3) OK-DCs fused with unheated tumor cells; and 4) OK-DCs fused with heat-treated tumor cells. Although OK-DCs fused with unheated tumor cells efficiently enhanced CTL induction, OK-DCs fused with heat-treated tumor cells were most active, as demonstrated by: 1) up-regulation of multiple HSPs, MHC class I and II, CEA, CD80, CD86, CD83, and IL-12; 2) activation of CD4(+) and CD8(+) T cells able to produce IFN-gamma at higher levels; 3) efficient induction of CTL activity specific-for CEA or MUC1 or both against autologous tumor; and 4) superior abilities to induce CD107(+)IFN-gamma(+)CD8(+) T cells and CD154(+) IFN-gamma(+)CD4(+) T cells. These results strongly suggest that synergism between OK-DCs and heat-treated tumor cells enhances the immunogenicity of FCs and provides a promising means of inducing therapeutic antitumor immunity.
C1 Jikei Univ, Sch Med, Kashiwa, Chiba 2778564, Japan.
   Jikei Univ, Sch Med, Dept Internal Med, Div Gastroenterol & Hepatol, Tokyo, Japan.
   Jikei Univ, Sch Med, Inst Clin Med & Res, Tokyo, Japan.
   Jikei Univ, Sch Med, Inst DNA Med, Dept Oncol, Tokyo, Japan.
   Jikei Univ, Sch Med, Dept Surg, Tokyo, Japan.
   Saitama Canc Ctr, Res Inst Clin Oncol, Saitama, Japan.
   Boston Univ, Sch Med, Dept Med, Boston, MA 02118 USA.
RP Koido, S (corresponding author), Jikei Univ, Sch Med, 163-1 Kashiwa Shita, Kashiwa, Chiba 2778564, Japan.
EM shigeo_koido@jikei.ac.jp
RI Yanaga, Katsuhiko/Y-6290-2019
OI Yanaga, Katsuhiko/0000-0001-8918-4720; Gong, Jianlin/0000-0003-0910-014X
FU Grants-in-Aid for Scientific ResearchMinistry of Education, Culture,
   Sports, Science and Technology, Japan (MEXT)Japan Society for the
   Promotion of ScienceGrants-in-Aid for Scientific Research (KAKENHI)
   [18659174, 19590793] Funding Source: KAKEN
CR Aneja R, 2006, J IMMUNOL, V177, P7184, DOI 10.4049/jimmunol.177.10.7184
   Avigan D, 2004, CLIN CANCER RES, V10, P4699, DOI 10.1158/1078-0432.CCR-04-0347
   Bachelet M, 1998, CELL STRESS CHAPERON, V3, P168, DOI 10.1379/1466-1268(1998)003<0168:FCIARA>2.3.CO;2
   Barry M, 2002, NAT REV IMMUNOL, V2, P401, DOI 10.1038/nri819
   Berger TG, 2002, J IMMUNOL METHODS, V268, P131, DOI 10.1016/S0022-1759(02)00189-8
   Betts MR, 2003, J IMMUNOL METHODS, V281, P65, DOI 10.1016/S0022-1759(03)00265-5
   Calderwood SK, 2005, INT J HYPERTHER, V21, P713, DOI 10.1080/02656730500340794
   Callahan MK, 2006, J IMMUNOL, V177, P8393, DOI 10.4049/jimmunol.177.12.8393
   Chattopadhyay PK, 2005, NAT MED, V11, P1113, DOI 10.1038/nm1293
   Cronje Marianne J, 2003, Methods Cell Sci, V25, P237
   Dai SM, 2005, CLIN CANCER RES, V11, P7554, DOI 10.1158/1078-0432.CCR-05-0810
   Enomoto Y, 2006, J IMMUNOL, V177, P5946, DOI 10.4049/jimmunol.177.9.5946
   Feng HP, 2002, BLOOD, V100, P4108, DOI 10.1182/blood-2002-05-1389
   Flohe SB, 2003, J IMMUNOL, V170, P2340, DOI 10.4049/jimmunol.170.5.2340
   Frentsch M, 2005, NAT MED, V11, P1118, DOI 10.1038/nm1292
   Fujimoto T, 1997, J IMMUNOL, V158, P5619
   GEORGOPOULOS C, 1993, ANNU REV CELL BIOL, V9, P601, DOI 10.1146/annurev.cellbio.9.1.601
   Gong JL, 1997, NAT MED, V3, P558, DOI 10.1038/nm0597-558
   Gong JL, 2004, LEUKEMIA RES, V28, P1303, DOI 10.1016/j.leukres.2004.03.018
   Gong JL, 2000, J IMMUNOL, V165, P1705, DOI 10.4049/jimmunol.165.3.1705
   Gong JL, 2000, P NATL ACAD SCI USA, V97, P2715, DOI 10.1073/pnas.050587197
   Gong JL, 2000, BLOOD, V96, p121A
   Hiraoka K, 2004, J IMMUNOL, V173, P4297, DOI 10.4049/jimmunol.173.7.4297
   Homma S, 2006, CLIN EXP IMMUNOL, V144, P41, DOI 10.1111/j.1365-2249.2006.03029.x
   Homma S, 2005, EUR J CLIN INVEST, V35, P279, DOI 10.1111/j.1365-2362.2005.01494.x
   Homma S, 2003, J GASTROENTEROL, V38, P989, DOI 10.1007/s00535-002-1183-3
   Iinuma H, 2006, J IMMUNOL, V176, P3461, DOI 10.4049/jimmunol.176.6.3461
   Iinuma T, 2004, J CLIN INVEST, V113, P1307, DOI 10.1172/JCI200417323
   Itoh T, 2003, CANCER IMMUNOL IMMUN, V52, P207, DOI 10.1007/s00262-002-0337-8
   Jerome KR, 2003, NAT MED, V9, P4, DOI 10.1038/nm0103-4
   Kaisho T, 2003, CURR MOL MED, V3, P373, DOI 10.2174/1566524033479726
   Kikuchi T, 2001, CANCER IMMUNOL IMMUN, V50, P337, DOI 10.1007/s002620100205
   Kikuchi T, 2004, J IMMUNOTHER, V27, P452, DOI 10.1097/00002371-200411000-00005
   Koido S, 2000, J IMMUNOL, V165, P5713, DOI 10.4049/jimmunol.165.10.5713
   Koido S, 2005, CLIN CANCER RES, V11, P7891, DOI 10.1158/1078-0432.CCR-05-1330
   Koido S, 2005, GYNECOL ONCOL, V99, P462, DOI 10.1016/j.ygyno.2005.07.019
   Koido S, 2005, INT J CANCER, V117, P587, DOI 10.1002/ijc.21184
   Koido S, 2002, J IMMUNOL, V168, P2111, DOI 10.4049/jimmunol.168.5.2111
   Koido S, 2007, J IMMUNOL, V178, P613, DOI 10.4049/jimmunol.178.1.613
   Kuo CC, 2006, J BIOL CHEM, V281, P38200, DOI 10.1074/jbc.M605439200
   Kuroki H, 2003, CANCER IMMUNOL IMMUN, V52, P561, DOI 10.1007/s00262-003-0394-7
   Lee KP, 2006, HEMATOL ONCOL CLIN N, V20, P637, DOI 10.1016/j.hoc.2006.02.007
   LINDQUIST S, 1988, ANNU REV GENET, V22, P631, DOI 10.1146/annurev.ge.22.120188.003215
   Liu LZ, 2002, NAT MED, V8, P185, DOI 10.1038/nm0202-185
   Mittendorf EA, 2005, BREAST CANCER RES TR, V92, P85, DOI 10.1007/s10549-005-0988-1
   Munz C, 2005, J EXP MED, V202, P203, DOI 10.1084/jem.20050810
   Nakahara S, 2003, CANCER RES, V63, P4112
   Nestle FO, 1998, NAT MED, V4, P328, DOI 10.1038/nm0398-328
   Norbury CC, 2004, SCIENCE, V304, P1318, DOI 10.1126/science.1096378
   Okamoto M, 2004, CANCER RES, V64, P5461, DOI 10.1158/0008-5472.CAN-03-4005
   Okamoto M, 2006, J IMMUNOTHER, V29, P78, DOI 10.1097/01.cji.0000192106.32206.30
   Ono T, 2006, CLIN CANCER RES, V12, P1325, DOI 10.1158/1078-0432.CCR-05-1293
   Paglia P, 1996, J EXP MED, V183, P317, DOI 10.1084/jem.183.1.317
   Parmiani G, 2004, CLIN CANCER RES, V10, P8142, DOI 10.1158/1078-0432.CCR-04-1194
   Russo V, 2000, P NATL ACAD SCI USA, V97, P2185, DOI 10.1073/pnas.040540197
   Schild H, 1999, CURR OPIN IMMUNOL, V11, P109, DOI 10.1016/S0952-7915(99)80019-3
   Shi HZ, 2006, J IMMUNOL, V176, P2134, DOI 10.4049/jimmunol.176.4.2134
   SHITARA K, 1985, J IMMUNOL, V134, P1039
   Srivastava Pramod K, 2005, Curr Oncol Rep, V7, P104, DOI 10.1007/s11912-005-0035-8
   STEINMAN RM, 1991, ANNU REV IMMUNOL, V9, P271, DOI 10.1146/annurev.iy.09.040191.001415
   Suzuki T, 2005, CLIN CANCER RES, V11, P58
   Tamura Y, 1997, SCIENCE, V278, P117, DOI 10.1126/science.278.5335.117
   Tanaka Y, 2005, J IMMUNOL, V174, P1274, DOI 10.4049/jimmunol.174.3.1274
   Toes REM, 1999, J EXP MED, V189, P753, DOI 10.1084/jem.189.5.753
   Warger T, 2006, J BIOL CHEM, V281, P22545, DOI 10.1074/jbc.M502900200
   Warger T, 2006, BLOOD, V108, P544, DOI 10.1182/blood-2005-10-4015
   Yamanaka R, 2005, CLIN CANCER RES, V11, P4160, DOI 10.1158/1078-0432.CCR-05-0120
NR 67
TC 32
Z9 34
U1 0
U2 2
PU AMER ASSOC IMMUNOLOGISTS
PI BETHESDA
PA 9650 ROCKVILLE PIKE, BETHESDA, MD 20814 USA
SN 0022-1767
EI 1550-6606
J9 J IMMUNOL
JI J. Immunol.
PD OCT 1
PY 2007
VL 179
IS 7
BP 4874
EP 4883
DI 10.4049/jimmunol.179.7.4874
PG 10
WC Immunology
SC Immunology
GA 214QB
UT WOS:000249752100066
PM 17878387
OA Bronze
DA 2021-05-03
ER

PT J
AU Koido, S
   Hara, E
   Homma, S
   Torii, A
   Mitsunaga, M
   Yanagisawa, S
   Toyama, Y
   Kawahara, H
   Watanabe, M
   Yoshida, S
   Kobayashi, S
   Yanaga, K
   Fujise, K
   Tajiri, H
AF Koido, Shigeo
   Hara, Eiichi
   Homma, Sadamu
   Torii, Akira
   Mitsunaga, Makoto
   Yanagisawa, Satoru
   Toyama, Yoichi
   Kawahara, Hidejiro
   Watanabe, Michiaki
   Yoshida, Seiya
   Kobayashi, Susumu
   Yanaga, Katsuhiko
   Fujise, Kiyotaka
   Tajiri, Hisao
TI Streptococcal preparation OK-432 promotes fusion efficiency and enhances
   induction of antigen-specific CTL by fusions of dendritic cells and
   colorectal cancer cells
SO JOURNAL OF IMMUNOLOGY
LA English
DT Article
ID CYTOTOXIC T-LYMPHOCYTES; OVARIAN-CARCINOMA CELLS; TUMOR-NECROSIS-FACTOR;
   ANTITUMOR IMMUNITY; IN-VITRO; VACCINATION; IMMUNOTHERAPY; MATURATION;
   PEPTIDE; PATIENT
AB Dendritic/tumor fusion cell (FC) vaccine is an effective approach for various types of cancer but has not yet been standardized. Antitumor activity can be modulated by different mechanisms such as dendritic cell (DC) maturation state. This study addressed optimal strategies for FC preparations to enhance Ag-specific CTL activity. We have created three types of FC preparations by alternating fusion cell partners: 1) immature DCs fused with autologous colorectal carcinoma cells (Imm-FCs); 2) Imm-FCs followed by stimulation with penicillin-inactivated Streptococcus pyogenes (OK-432) (Imm-FCs/OK); and 3) OK-432-stimulated DCs directly fused to autologous colorectal carcinoma cells (OK-FCs). Both OK-FCs and Imm-FCs/OK coexpressed the CEA, MUC1, and significantly higher levels of CD86, CD83, and IL-12 than those obtained with Imm-FCs. Short-term culture of fusion cell preparations promoted the fusion efficiency. Interestingly, OK-FCs were more efficient in stimulating CD4(+) and CD8(+) T cells capable of high levels of IFN-gamma production and cytolysis of autologous tumor or semiallogeneic targets. Moreover, OK-FCs are more effective inducer of CTL activation compared with Imm-FCs/OK on a per fusion cell basis. The pentameric assay confirmed that CEA- and MUC1-specific CTL was induced simultaneously by OK-FCs at high frequency. Furthermore, the cryopreserved OK-FCs retained stimulatory capacity for inducing antitumor immunity. These results suggest that OK-432 promotes fusion efficiency and induction of Ag-specific CTL by fusion cells. We conclude that DCs fused after stimulation by OK-432 may have the potential applicability to the field of antitumor immunotherapy and may provide a platform for adoptive immunotherapy in the clinical setting.
C1 Jikei Univ, Sch Med, Dept Internal Med, Div Gastroenterol & Hepatol, Tokyo, Japan.
   Jikei Univ, Sch Med, Inst Clin Med & Res, Tokyo, Japan.
   Jikei Univ, Sch Med, Dept Oncol, Inst DNA Med, Tokyo, Japan.
   Jikei Univ, Sch Med, Dept Surg, Tokyo, Japan.
RP Koido, S (corresponding author), Jikei Univ, Sch Med, Dept Internal Med, Div Gastroenterol & Hepatol, Tokyo, Japan.
EM shigeo.koido@jikei.ac.jp
RI Yanaga, Katsuhiko/Y-6290-2019
OI Yanaga, Katsuhiko/0000-0001-8918-4720
CR Avigan D, 2004, CLIN CANCER RES, V10, P4699, DOI 10.1158/1078-0432.CCR-04-0347
   Banchereau J, 1998, NATURE, V392, P245, DOI 10.1038/32588
   Bhardwaj N, 1996, J CLIN INVEST, V98, P715, DOI 10.1172/JCI118843
   Bonehill A, 2004, J IMMUNOL, V172, P6649, DOI 10.4049/jimmunol.172.11.6649
   Cella M, 1997, CURR OPIN IMMUNOL, V9, P10, DOI 10.1016/S0952-7915(97)80153-7
   Cisco RM, 2004, J IMMUNOL, V172, P7162, DOI 10.4049/jimmunol.172.11.7162
   Forster R, 1999, CELL, V99, P23, DOI 10.1016/S0092-8674(00)80059-8
   Fujii S, 2001, BLOOD, V98, P2143, DOI 10.1182/blood.V98.7.2143
   Fujimoto T, 1997, J IMMUNOL, V158, P5619
   Gong JL, 1997, NAT MED, V3, P558, DOI 10.1038/nm0597-558
   Gong JL, 2004, LEUKEMIA RES, V28, P1303, DOI 10.1016/j.leukres.2004.03.018
   Gong JL, 2000, J IMMUNOL, V165, P1705, DOI 10.4049/jimmunol.165.3.1705
   Gong JL, 2000, P NATL ACAD SCI USA, V97, P2715, DOI 10.1073/pnas.050587197
   Gong JL, 2000, BLOOD, V96, p121A
   Gong JL, 1998, P NATL ACAD SCI USA, V95, P6279, DOI 10.1073/pnas.95.11.6279
   Hasbold J, 1999, IMMUNOL CELL BIOL, V77, P516
   Homma S, 2006, CLIN EXP IMMUNOL, V144, P41, DOI 10.1111/j.1365-2249.2006.03029.x
   Homma S, 2005, EUR J CLIN INVEST, V35, P279, DOI 10.1111/j.1365-2362.2005.01494.x
   Homma S, 2003, J GASTROENTEROL, V38, P989, DOI 10.1007/s00535-002-1183-3
   Itoh T, 2003, CANCER IMMUNOL IMMUN, V52, P207, DOI 10.1007/s00262-002-0337-8
   Jerome KR, 2003, NAT MED, V9, P4, DOI 10.1038/nm0103-4
   Kaech SM, 2001, NAT IMMUNOL, V2, P415
   Ke Y, 1998, J EXP MED, V187, P49, DOI 10.1084/jem.187.1.49
   Kikuchi T, 2004, J IMMUNOTHER, V27, P452, DOI 10.1097/00002371-200411000-00005
   Koido S, 2000, J IMMUNOL, V165, P5713, DOI 10.4049/jimmunol.165.10.5713
   Koido S, 2005, CLIN CANCER RES, V11, P7891, DOI 10.1158/1078-0432.CCR-05-1330
   Koido S, 2005, GYNECOL ONCOL, V99, P462, DOI 10.1016/j.ygyno.2005.07.019
   Koido S, 2005, INT J CANCER, V117, P587, DOI 10.1002/ijc.21184
   Koido S, 2004, CLIN IMMUNOL, V113, P261, DOI 10.1016/j.clim.2004.08.004
   Koido S, 2002, J IMMUNOL, V168, P2111, DOI 10.4049/jimmunol.168.5.2111
   Kuroki H, 2003, CANCER IMMUNOL IMMUN, V52, P561, DOI 10.1007/s00262-003-0394-7
   Liu LZ, 2002, NAT MED, V8, P185, DOI 10.1038/nm0202-185
   MISAKI T, 1992, CANCER IMMUNOL IMMUN, V35, P92, DOI 10.1007/BF01741855
   Morel S, 2000, IMMUNITY, V12, P107, DOI 10.1016/S1074-7613(00)80163-6
   Nakahara S, 2003, CANCER RES, V63, P4112
   Nestle FO, 1998, NAT MED, V4, P328, DOI 10.1038/nm0398-328
   Okamoto M, 2004, CANCER RES, V64, P5461, DOI 10.1158/0008-5472.CAN-03-4005
   Ono T, 2006, CLIN CANCER RES, V12, P1325, DOI 10.1158/1078-0432.CCR-05-1293
   Paglia P, 1996, J EXP MED, V183, P317, DOI 10.1084/jem.183.1.317
   Pasare C, 2003, SCIENCE, V299, P1033, DOI 10.1126/science.1078231
   ROAKE JA, 1995, J EXP MED, V181, P2237, DOI 10.1084/jem.181.6.2237
   Russo V, 2000, P NATL ACAD SCI USA, V97, P2185, DOI 10.1073/pnas.040540197
   Schaft N, 2005, J IMMUNOL, V174, P3087, DOI 10.4049/jimmunol.174.5.3087
   Schmidt CS, 1999, J IMMUNOL, V163, P2561
   Schultz ES, 2002, J EXP MED, V195, P391, DOI 10.1084/jem.20011974
   SHITARA K, 1985, J IMMUNOL, V134, P1039
   STEINMAN RM, 1991, ANNU REV IMMUNOL, V9, P271, DOI 10.1146/annurev.iy.09.040191.001415
   Steinman RM, 2003, ANNU REV IMMUNOL, V21, P685, DOI 10.1146/annurev.immunol.21.120601.141040
   Trefzer U, 2000, INT J CANCER, V85, P618
   Yamanaka R, 2005, CLIN CANCER RES, V11, P4160, DOI 10.1158/1078-0432.CCR-05-0120
NR 50
TC 36
Z9 38
U1 0
U2 2
PU AMER ASSOC IMMUNOLOGISTS
PI BETHESDA
PA 9650 ROCKVILLE PIKE, BETHESDA, MD 20814 USA
SN 0022-1767
EI 1550-6606
J9 J IMMUNOL
JI J. Immunol.
PD JAN 1
PY 2007
VL 178
IS 1
BP 613
EP 622
DI 10.4049/jimmunol.178.1.613
PG 10
WC Immunology
SC Immunology
GA 120XU
UT WOS:000243120900069
PM 17182602
OA Bronze
DA 2021-05-03
ER

PT J
AU Chang, CL
   Tsai, YC
   He, LM
   Wu, TC
   Hung, CF
AF Chang, Chih-Long
   Tsai, Ya-Chea
   He, Liangmei
   Wu, T.-C.
   Hung, Chien-Fu
TI Cancer immunotherapy using irradiated tumor cells secreting heat shock
   protein 70
SO CANCER RESEARCH
LA English
DT Article
ID HEAT-SHOCK PROTEINS; ANTIGEN-PRESENTING CELLS; SINDBIS VIRAL VECTORS;
   OVARIAN-CANCER; DENDRITIC CELLS; ENDOPLASMIC-RETICULUM; EXTRACELLULAR
   HSP70; CROSS-PRESENTATION; RECEPTOR; VACCINE
AB Ovarian cancer is responsible for the highest mortality rate among patients with gynecologic malignancies. Therefore, there is an emerging need for innovative therapies for the control of advanced ovarian cancer. Immunotherapy has emerged as a potentially plausible approach for the control of ovarian cancer. In the current study, we have generated heat shock protein 70 (Hsp70)-secreting murine ovarian cancer cells that express luciferase (MOSEC/luc). Hsp70 has been shown to target and concentrate antigenic peptides in dendritic cells and is also able to activate dendritic cells. We characterized the antigen-specific immune response and the antitumor effect of the MOSEC/luc cells expressing Hsp70 using noninvasive luminescence images to measure the amount of ovarian tumors in the peritoneal cavity of mice. We found that mice challenged with MOSEC/luc cells expressing Hsp70 generate significant antigen-specific CD8(+) T-cell immune responses. Furthermore, we also found that mice vaccinated with irradiated MOSEC/luc cells expressing Hsp70 generate significant therapeutic effect against MOSEC/luc cells. In addition, we have shown that CD8(+), natural killer, and CD4(+) cells are important for protective antitumor effect generated by irradiated tumor cell-based vaccines expressing Hsp70. Moreover, we also found that CD40 receptor is most important, followed by Toll-like receptor 4 receptor, for inhibiting in vivo tumor growth of the viable MOSEC/luc expressing Hsp70. Thus, the use of Hsp70-secreting ovarian tumor cells represents a potentially effective therapy for the control of lethal ovarian cancer. [Cancer Res 2007;67(20):10047-57]
C1 Johns Hopkins Med Inst, Dept Pathol, Baltimore, MD 21205 USA.
   Johns Hopkins Univ, Sch Med, Dept Oncol, Baltimore, MD 21231 USA.
   Johns Hopkins Med Inst, Dept Obstet & Gynecol, Baltimore, MD USA.
   Johns Hopkins Med Inst, Dept Mol Microbiol & Immunol, Baltimore, MD USA.
   Johns Hopkins Med Inst, Dept Oncol, Baltimore, MD USA.
   Mackay Mem Hosp, Dept Obstet & Gynecol, Taipei, Taiwan.
RP Hung, CF (corresponding author), Johns Hopkins Univ, Sch Med, Dept Pathol, CRB 2 Room 307,1550 Orleans St, Baltimore, MD 21231 USA.
EM chung2@jhmi.edu
RI Chang, Chih-Long/AAJ-8784-2020
OI Chang, Chih-Long/0000-0003-3981-9366
FU NCI NIH HHSUnited States Department of Health & Human ServicesNational
   Institutes of Health (NIH) - USANIH National Cancer Institute (NCI) [U19
   CA113341, 1U19 CA113341-01] Funding Source: Medline; NATIONAL CANCER
   INSTITUTEUnited States Department of Health & Human ServicesNational
   Institutes of Health (NIH) - USANIH National Cancer Institute (NCI)
   [U19CA113341] Funding Source: NIH RePORTER
CR Asea A, 2002, J BIOL CHEM, V277, P15028, DOI 10.1074/jbc.M200497200
   Becker T, 2002, J CELL BIOL, V158, P1277, DOI 10.1083/jcb.200208083
   Bhoola S, 2006, OBSTET GYNECOL, V107, P1399, DOI 10.1097/01.AOG.0000220516.34053.48
   Chen CH, 2000, CANCER RES, V60, P1035
   Chen CH, 2000, J HEPATOL, V33, P91, DOI 10.1016/S0168-8278(00)80164-6
   Chen K, 2004, J LEUKOCYTE BIOL, V75, P260, DOI 10.1189/jlb.0703341
   Drake JM, 2005, CLIN EXP METASTAS, V22, P674, DOI 10.1007/s10585-006-9011-4
   FELTKAMP MCW, 1993, EUR J IMMUNOL, V23, P2242, DOI 10.1002/eji.1830230929
   Flohe SB, 2003, J IMMUNOL, V170, P2340, DOI 10.4049/jimmunol.170.5.2340
   Hauser H, 2004, GENE THER, V11, P924, DOI 10.1038/sj.gt.3302160
   Hung CF, 2007, GENE THER, V14, P921, DOI 10.1038/sj.gt.3302913
   Hung CF, 2007, GENE THER, V14, P20, DOI 10.1038/sj.gt.3302840
   Hung CF, 2007, VACCINE, V25, P127, DOI 10.1016/j.vaccine.2006.06.087
   Jenkins DE, 2003, CLIN EXP METASTAS, V20, P733, DOI 10.1023/B:CLIN.0000006815.49932.98
   Li ZH, 2002, CURR OPIN IMMUNOL, V14, P45, DOI 10.1016/S0952-7915(01)00297-7
   Lin KY, 1996, CANCER RES, V56, P21
   Massa C, 2004, CANCER RES, V64, P1502, DOI 10.1158/0008-5472.CAN-03-2936
   Noessner E, 2002, J IMMUNOL, V169, P5424, DOI 10.4049/jimmunol.169.10.5424
   Ozols RF, 2006, SEMIN ONCOL, V33, pS3, DOI 10.1053/j.seminoncol.2006.03.011
   Pfisterer J, 2006, SEMIN ONCOL, V33, pS12, DOI 10.1053/j.seminoncol.2006.03.012
   Roby KF, 2000, CARCINOGENESIS, V21, P585, DOI 10.1093/carcin/21.4.585
   Sanchez-Perez L, 2006, J IMMUNOL, V177, P4168, DOI 10.4049/jimmunol.177.6.4168
   Singh-Jasuja H, 2000, CELL STRESS CHAPERON, V5, P462, DOI 10.1379/1466-1268(2000)005<0462:THSPGA>2.0.CO;2
   Spee P, 1997, EUR J IMMUNOL, V27, P2441, DOI 10.1002/eji.1830270944
   Srivastava P, 2002, ANNU REV IMMUNOL, V20, P395, DOI 10.1146/annurev.immunol.20.100301.064801
   SRIVASTAVA PK, 1994, IMMUNOGENETICS, V39, P93
   Szymczak AL, 2004, NAT BIOTECHNOL, V22, P589, DOI 10.1038/nbt957
   Tamura Y, 1997, SCIENCE, V278, P117, DOI 10.1126/science.278.5335.117
   Theriault JR, 2005, FEBS LETT, V579, P1951, DOI 10.1016/j.febslet.2005.02.046
   Trimble C, 2003, VACCINE, V21, P4036, DOI 10.1016/S0264-410X(03)00275-5
   Tseng JC, 2004, NAT BIOTECHNOL, V22, P70, DOI 10.1038/nbt917
   Tseng JC, 2004, CANCER RES, V64, P6684, DOI 10.1158/0008-5472.CAN-04-1924
   Wang XY, 2006, J IMMUNOL, V177, P1543, DOI 10.4049/jimmunol.177.3.1543
   Wang YF, 2001, IMMUNITY, V15, P971, DOI 10.1016/S1074-7613(01)00242-4
   Whittall T, 2006, EUR J IMMUNOL, V36, P2304, DOI 10.1002/eji.200635953
   Yamazaki K, 1999, J IMMUNOL, V163, P5178
NR 36
TC 23
Z9 24
U1 0
U2 6
PU AMER ASSOC CANCER RESEARCH
PI PHILADELPHIA
PA 615 CHESTNUT ST, 17TH FLOOR, PHILADELPHIA, PA 19106-4404 USA
SN 0008-5472
J9 CANCER RES
JI Cancer Res.
PD OCT 15
PY 2007
VL 67
IS 20
BP 10047
EP 10057
DI 10.1158/0008-5472.CAN-07-0523
PG 11
WC Oncology
SC Oncology
GA 222HG
UT WOS:000250286300053
PM 17942939
OA Green Accepted, Bronze
DA 2021-05-03
ER

PT J
AU Rodeberg, DA
   Erskine, C
   Celis, E
AF Rodeberg, David A.
   Erskine, Courtney
   Celis, Esteban
TI In vitro induction of immune responses to shared tumor-associated
   antigens in rhabdomyosarcoma
SO JOURNAL OF PEDIATRIC SURGERY
LA English
DT Article
DE immunotherapy; cancer vaccine; alveolar rhabdomyosarcoma
ID CYTOTOXIC T-LYMPHOCYTES; DENDRITIC CELLS; CARCINOEMBRYONIC ANTIGEN;
   MELANOMA PATIENTS; PROSTATE-CANCER; PEPTIDE; VACCINATION; IMMUNOTHERAPY;
   CD4(+); IMMUNIZATION
AB Purpose: Currently, novel therapies to improve survival of patients with rhabdomyosarcoma (RMS) are being investigated. One of the new approaches involves immunotherapy using tumor-specific T-lymphocytes. An effective prolonged immune-mediated response against tumor cells is dependent upon the response of helper T-lymphocytes (HTLs) to tumor-associated antigens in the presence of histocompatibility lymphocyte antigen surface proteins.
   Methods: Rhabdomyosarcoma tumor lysate-pulsed human dendritic cells were used to stimulate HTL precursors (naive CD4+ T-cells) in vitro. After 3 rounds of antigen stimulation with antigen-presenting cells, the T-cells were tested for reactivity (T-cell proliferation assays) against a large panel of tumor lysate-pulsed autologous antigen-presenting cells.
   Results: Using peripheral blood mononuclear cells from normal naive donors, we have been able to generate HTL clones that recognize and proliferate to multiple tumor cell lines. The HTLs were induced using lysate from a single alveolar RMS tumor cell line (RMS13). The clones generated recognized all of the alveolar RMS cell lines (RMS13, Rh18, Rh28, Rh30, and Rh41), prostate cancer cell lines (LNCAP and LAPC4), melanoma cell lines (Mel 624 and G361), and breast cancer cell line (SKBR3). Helper T-lymphocytes recognition was also confirmed by interferon-gamma production. The clones did not recognize colon, lymphoma, ovarian carcinoma, ERMS or Epstein-Barr virus (EBV) transformed B-cells. This recognition was histocompatibility lymphocyte antigen class II restricted and was not an allogeneic response.
   Conclusion: The results of this work demonstrate that HTLs, exposed to RMS lysate, are able to recognize and respond to a broad range of tumor types suggesting that a common antigen exist among these different tumors. These findings suggest novel treatment strategies for patients with RMS using tumor lysate to induce antitumor immune responses. (C) 2007 Elsevier Inc. All rights reserved.
C1 Childrens Hosp Pittsburgh, Dept Pediat Surg, Pittsburgh, PA 15213 USA.
   Mayo Clin, Coll Med, Dept Immunol, Rochester, MN 55905 USA.
   Univ S Florida, H Lee Moffitt Canc Ctr, Dept Immunol, Tampa, FL 33612 USA.
RP Rodeberg, DA (corresponding author), Childrens Hosp Pittsburgh, Dept Pediat Surg, Pittsburgh, PA 15213 USA.
EM david.rodeberg@chp.edu
FU NATIONAL CANCER INSTITUTEUnited States Department of Health & Human
   ServicesNational Institutes of Health (NIH) - USANIH National Cancer
   Institute (NCI) [R01CA080782, P50CA091956] Funding Source: NIH RePORTER;
   NCI NIH HHSUnited States Department of Health & Human ServicesNational
   Institutes of Health (NIH) - USANIH National Cancer Institute (NCI)
   [R01CA80782, P50CA91956] Funding Source: Medline
CR Adema GJ, 1997, NATURE, V387, P713, DOI 10.1038/42716
   Arndt CAS, 1999, NEW ENGL J MED, V341, P342, DOI 10.1056/NEJM199907293410507
   Banchereau J, 2001, CANCER RES, V61, P6451
   Barr FG, 1999, CANCER RES, V59, P5443
   Bennett SRM, 1997, J EXP MED, V186, P65, DOI 10.1084/jem.186.1.65
   Boczkowski D, 2000, CANCER RES, V60, P1028
   Brossart P, 2000, BLOOD, V96, P3102, DOI 10.1182/blood.V96.9.3102.h8003102_3102_3108
   CELIS E, 1994, P NATL ACAD SCI USA, V91, P2105, DOI 10.1073/pnas.91.6.2105
   Chada S, 2003, CURR OPIN DRUG DI DE, V6, P169
   CRIST W, 1995, J CLIN ONCOL, V13, P610, DOI 10.1200/JCO.1995.13.3.610
   Fernandez N, 1998, CYTOKINES CELL MOL T, V4, P53
   Fields RC, 1998, P NATL ACAD SCI USA, V95, P9482, DOI 10.1073/pnas.95.16.9482
   Galea-Lauri J, 2004, CANCER IMMUNOL IMMUN, V53, P963, DOI 10.1007/s00262-004-0542-8
   Geiger JD, 2001, CANCER RES, V61, P8513
   Glazyrin AL, 2003, CANCER IMMUNOL IMMUN, V52, P171, DOI 10.1007/s00262-002-0339-6
   Herr W, 2000, BLOOD, V96, P1857, DOI 10.1182/blood.V96.5.1857.h8001857_1857_1864
   Hsueh EC, 2002, J CLIN ONCOL, V20, P4549, DOI 10.1200/JCO.2002.01.151
   Huarte E, 2002, CLIN CANCER RES, V8, P2336
   Hubert RS, 1999, P NATL ACAD SCI USA, V96, P14523, DOI 10.1073/pnas.96.25.14523
   Jaffee EM, 2001, J CLIN ONCOL, V19, P145, DOI 10.1200/JCO.2001.19.1.145
   Jager E, 1996, INT J CANCER, V66, P470, DOI 10.1002/(SICI)1097-0215(19960516)66:4<470::AID-IJC10>3.0.CO;2-C
   Kobayashi H, 2000, CANCER RES, V60, P5228
   Kobayashi H, 2002, CLIN CANCER RES, V8, P3219
   Kobayashi H, 2001, CANCER RES, V61, P4773
   Kotera Y, 2001, CANCER RES, V61, P8105
   Lu J, 2000, CANCER RES, V60, P5223
   Lu J, 2001, J IMMUNOL, V166, P7063, DOI 10.4049/jimmunol.166.12.7063
   Ludewig B, 2001, J IMMUNOL, V166, P3678, DOI 10.4049/jimmunol.166.6.3678
   MACATONIA SE, 1995, J IMMUNOL, V154, P5071
   Malmberg KJ, 2004, CANCER IMMUNOL IMMUN, V53, P879, DOI 10.1007/s00262-004-0577-x
   Mitchell MS, 1998, SEMIN ONCOL, V25, P623
   Nestle FO, 1998, NAT MED, V4, P328, DOI 10.1038/nm0398-328
   Reichardt VL, 1999, BLOOD, V93, P2411, DOI 10.1182/blood.V93.7.2411.407a24_2411_2419
   Renkvist N, 2001, CANCER IMMUNOL IMMUN, V50, P3, DOI 10.1007/s002620000169
   Rosenberg SA, 1998, NAT MED, V4, P321, DOI 10.1038/nm0398-321
   Sarobe P, 2004, CURR CANCER DRUG TAR, V4, P443, DOI 10.2174/1568009043332916
   Scholl FA, 2001, CANCER RES, V61, P823
   Schuler G, 1997, J EXP MED, V186, P1183, DOI 10.1084/jem.186.8.1183
   Small EJ, 2000, J CLIN ONCOL, V18, P3894, DOI 10.1200/JCO.2000.18.23.3894
   Smith JW, 2003, J CLIN ONCOL, V21, P1562, DOI 10.1200/JCO.2003.09.020
   Thurner B, 1999, J EXP MED, V190, P1669, DOI 10.1084/jem.190.11.1669
   Timmerman JM, 2002, BLOOD, V99, P1517, DOI 10.1182/blood.V99.5.1517
   Toes REM, 1996, CANCER RES, V56, P3782
   TOPALIAN SL, 1994, CURR OPIN IMMUNOL, V6, P741, DOI 10.1016/0952-7915(94)90078-7
   Tsuboi A, 2002, CANCER IMMUNOL IMMUN, V51, P614, DOI 10.1007/s00262-002-0328-9
   Yang DM, 2001, CANCER RES, V61, P5857
NR 46
TC 9
Z9 9
U1 0
U2 2
PU W B SAUNDERS CO-ELSEVIER INC
PI PHILADELPHIA
PA 1600 JOHN F KENNEDY BOULEVARD, STE 1800, PHILADELPHIA, PA 19103-2899 USA
SN 0022-3468
EI 1531-5037
J9 J PEDIATR SURG
JI J. Pediatr. Surg.
PD AUG
PY 2007
VL 42
IS 8
BP 1396
EP 1402
DI 10.1016/j.jpedsurg.2007.03.041
PG 7
WC Pediatrics; Surgery
SC Pediatrics; Surgery
GA 214EH
UT WOS:000249718300016
PM 17706503
DA 2021-05-03
ER

PT J
AU Yie, SM
   Yang, H
   Ye, SR
   Li, K
   Dong, DD
   Lin, XM
AF Yie, Shang-Mian
   Yang, Hong
   Ye, Shang-Rong
   Li, Ke
   Dong, Dan-Dan
   Lin, Xin-Mei
TI Expression of human leucocyte antigen G (HLA-G) is associated with
   prognosis in non-small cell lung cancer
SO LUNG CANCER
LA English
DT Article
DE non-small cell lung cancer; human leucocyte antigen G;
   immunohistochemistry; host immune response; tumour immune escape;
   prognosis
ID CLASS-I; OVARIAN-CARCINOMA; G MOLECULES; MARKER; CHEMOTHERAPY;
   PROLIFERATION; IMMUNOTHERAPY; MECHANISM; ESCAPE
AB In a previous study, we demonstrated that human leucocyte antigen G (HLA-G) was aberrantly expressed in a majority of primary colorectal carcinomas, and that the detection of HLA-G expression had a strong and independent prognostic value in human colorectal cancer. In the current study, we look into whether the aberrant expression of HLA-G is also related to non-small cell lung cancer (NSCLC). The expression of HLA-G was investigated immunohistochemically in 106 patients with NSCLC. The correlation between HLA-G status and various clinicopathological parameters was analysed. As well, the level of HLA-G expression was also compared to the survival rate of patients with NSCLC. In total, we found that in 75% (79/106) of the primary site of NSCLC, an aberrant HLA-G expression was detected. However, this expression was not observed in the normal lung tissues. HLA-G expression in NSCLC was significantly correlated with lymph nodal metastasis, clinical stages of the disease, and host immune response (P=0.0001, 0.0001, and 0.027, respectively). Patients with HLA-G positive tumours had a significantly shorter survival time than those with tumours that were HLA-G negative (P=0.001). In addition, through multivariate analysis, HLA-G exhibited an independent prognostic factor (P=0.01, relative risk 4.09; 95% confidence interval 1.40-11.9). All in all, our results indicate that the expression of HLA-G is a characteristic feature of NSCLC, and they suggest that immunostaining by anti-HLA-G antibodies may be a potentially useful prognostic indicator. (c) 2007 Elsevier Ireland Ltd. All rights reserved.
C1 Sichuan Provincial Peoples Hosp, Sichuan Acad Med Sci, Core Lab, Chengdu, Sichuan, Peoples R China.
   Chengdu Bioengn Inst Canc Res, Chengdu, Sichuan, Peoples R China.
   Sichuan Provincial Peoples Hosp, Dept Pathol, Chengdu, Sichuan, Peoples R China.
RP Yie, SM (corresponding author), Sichuan Provincial Peoples Hosp, Sichuan Acad Med Sci, Core Lab, 32 Yi Huan Lu Xi Er Duan, Chengdu, Sichuan, Peoples R China.
EM shangmian.yie@gmail.com
CR Alexander J, 2001, AM J PATHOL, V158, P527, DOI 10.1016/S0002-9440(10)63994-6
   Barrier BF, 2006, GYNECOL ONCOL, V103, P25, DOI 10.1016/j.ygyno.2006.01.045
   Beahrs O, 1992, MANUAL STAGING CANC, P115
   Carney DN, 2002, NEW ENGL J MED, V346, P126, DOI 10.1056/NEJM200201103460211
   Carosella ED, 2003, ADV IMMUNOL, V81, P199, DOI 10.1016/S0065-2776(03)81006-4
   Davidson B, 2005, GYNECOL ONCOL, V96, P42, DOI 10.1016/j.ygyno.2004.09.049
   GINSBERG RJ, 2001, CANC PRINCIPLES PRAC, P925
   Graziano SL, 1997, LUNG CANCER, V17, pS37, DOI 10.1016/S0169-5002(97)00639-9
   Hahne M, 1996, SCIENCE, V274, P1363, DOI 10.1126/science.274.5291.1363
   Higashiyama M, 1998, CANCER, V83, P466, DOI 10.1002/(SICI)1097-0142(19980801)83:3<466::AID-CNCR15>3.0.CO;2-U
   HUETTNER C, 1995, AM J PATHOL, V146, P317
   Kwiatkowski DJ, 1998, J CLIN ONCOL, V16, P2468, DOI 10.1200/JCO.1998.16.7.2468
   LeMaoult J, 2003, TISSUE ANTIGENS, V62, P273, DOI 10.1034/j.1399-0039.2003.00143.x
   Li Hw, 2003, ANN THORAC CARDIOVAS, V9, P147
   Malmberg KJ, 2002, J CLIN INVEST, V110, P1515, DOI 10.1172/JC1200215564
   Menier C, 2003, HUM IMMUNOL, V64, P315, DOI 10.1016/S0198-8859(02)00821-2
   Miyoshi T, 1997, CLIN CANCER RES, V3, P1289
   Nuckel H, 2005, BLOOD, V105, P1694, DOI 10.1182/blood-2004-08-3335
   Oizumi S, 2002, ONCOLOGY-BASEL, V62, P333, DOI 10.1159/000065065
   PENCE JC, 1993, ARCH SURG-CHICAGO, V128, P1382
   Perdomo JA, 1998, J CANCER RES CLIN, V124, P10, DOI 10.1007/s004320050127
   REDONDO M, 1991, CANCER RES, V51, P4948
   Rouas-Freiss N, 2005, CANCER RES, V65, P10139, DOI 10.1158/0008-5472.CAN-05-0097
   RUSCH V, 1995, CANCER RES, V55, P5038
   SAMUELS V, 1989, AM J PATHOL, V134, P895
   Sebti Y, 2003, HUM IMMUNOL, V64, P1093, DOI 10.1016/j.humimm.2003.08.345
   Singer G, 2003, CLIN CANCER RES, V9, P4460
   Singer G, 2002, AM J SURG PATHOL, V26, P914, DOI 10.1097/00000478-200207000-00010
   Smyth MJ, 2001, NAT IMMUNOL, V2, P293, DOI 10.1038/86297
   TRAVIS WD, 1999, COLLABORATION SOBIN
   Ugurel S, 2001, CANCER, V92, P369, DOI 10.1002/1097-0142(20010715)92:2<369::AID-CNCR1332>3.0.CO;2-U
   Urosevic M, 2001, AM J PATHOL, V159, P817, DOI 10.1016/S0002-9440(10)61756-7
   WU TC, 1995, J EXP MED, V182, P1415, DOI 10.1084/jem.182.5.1415
   Yamazaki K, 1999, CANCER RES, V59, P4642
   Ye SR, 2007, MODERN PATHOL, V20, P375, DOI 10.1038/modpathol.3800751
NR 35
TC 80
Z9 87
U1 0
U2 5
PU ELSEVIER IRELAND LTD
PI CLARE
PA ELSEVIER HOUSE, BROOKVALE PLAZA, EAST PARK SHANNON, CO, CLARE, 00000,
   IRELAND
SN 0169-5002
EI 1872-8332
J9 LUNG CANCER
JI Lung Cancer
PD NOV
PY 2007
VL 58
IS 2
BP 267
EP 274
DI 10.1016/j.lungcan.2007.06.011
PG 8
WC Oncology; Respiratory System
SC Oncology; Respiratory System
GA 231HU
UT WOS:000250938300014
PM 17673327
DA 2021-05-03
ER

PT J
AU Liu, L
   Zhu, XL
   Zhang, DM
   Huang, JY
   Li, GX
AF Liu, Lei
   Zhu, Xiaoli
   Zhang, Dongmei
   Huang, Junyi
   Li, Genxi
TI An electrochemical method to detect folate receptor positive tumor cells
SO ELECTROCHEMISTRY COMMUNICATIONS
LA English
DT Article
DE electrochemistry; tumor cell; gold nanoparticles; folic acid; folate
   receptor
ID GOLD NANOPARTICLES; IMMUNOTHERAPY; ANTIGEN
AB This paper reports an electrochemical method to detect folate receptor positive tumor cells by making use of the interaction between folic acid immobilized on gold nanoparticles and its receptor over-expressed on tumor cell membrane. Experimental results have shown that a gold electrode modified with folic acid functionalized gold nanoparticles can clearly denote folate receptor positive tumor cells, such as ovarian tumor cells and human cervical cancer cells. So, electrochemical technique has been introduced for cancer cells detection and a simple method to detect folate receptor positive tumor cells has been developed. (C) 2007 Elsevier B.V. All rights reserved.
C1 Nanjing Univ, Dept Biochem, Nanjing 210093, Peoples R China.
   Nanjing Univ, Natl Key Lab Pharmaceut Biotechnol, Nanjing 210093, Peoples R China.
   Shanghai Univ, Sch Life Sci, Shanghai 200444, Peoples R China.
   Shanghai Univ, Shanghai Key Lab Bioenergy Crops, Shanghai 200444, Peoples R China.
RP Li, GX (corresponding author), Nanjing Univ, Dept Biochem, Nanjing 210093, Peoples R China.
EM genxili@nju.edu.cn
RI Li, Genxi/H-1952-2013
OI Li, Genxi/0000-0001-9663-9914
CR Aili D, 2006, J AM CHEM SOC, V128, P2194, DOI 10.1021/ja057056j
   Akamatsu K, 2006, NANO LETT, V6, P491, DOI 10.1021/nl0524748
   Bellone M, 2000, J IMMUNOL, V165, P2651, DOI 10.4049/jimmunol.165.5.2651
   BUIST MR, 1995, J CLIN PATHOL, V48, P631, DOI 10.1136/jcp.48.7.631
   Jager D, 2001, J CLIN PATHOL, V54, P669, DOI 10.1136/jcp.54.9.669
   Lu YJ, 2003, J CONTROL RELEASE, V91, P17, DOI 10.1016/S0168-3659(03)00215-3
   Lytton-Jean AKR, 2005, J AM CHEM SOC, V127, P12754, DOI 10.1021/ja052255o
   ROSS JF, 1994, CANCER-AM CANCER SOC, V73, P2432, DOI 10.1002/1097-0142(19940501)73:9<2432::AID-CNCR2820730929>3.0.CO;2-S
   Schulz-Dobrick M, 2005, J AM CHEM SOC, V127, P12816, DOI 10.1021/ja054734t
   Visser GW, 2001, J NUCL MED, V42, P509
   Wang S, 1996, BIOCONJUGATE CHEM, V7, P56, DOI 10.1021/bc9500709
   WEITMAN SD, 1994, J NEURO-ONCOL, V21, P107, DOI 10.1007/BF01052894
   Zhou N, 2006, ANAL CHEM, V78, P5227, DOI 10.1021/ac0605492
NR 13
TC 41
Z9 43
U1 1
U2 38
PU ELSEVIER SCIENCE INC
PI NEW YORK
PA 360 PARK AVE SOUTH, NEW YORK, NY 10010-1710 USA
SN 1388-2481
EI 1873-1902
J9 ELECTROCHEM COMMUN
JI Electrochem. Commun.
PD OCT
PY 2007
VL 9
IS 10
BP 2547
EP 2550
DI 10.1016/j.elecom.2007.07.032
PG 4
WC Electrochemistry
SC Electrochemistry
GA 223KJ
UT WOS:000250368700017
DA 2021-05-03
ER

PT J
AU Hartmann, LC
   Keeney, GL
   Lingle, WL
   Christianson, TJH
   Varghese, B
   Hillman, D
   Oberg, AL
   Low, PS
AF Hartmann, Lynn C.
   Keeney, Gary L.
   Lingle, Wilma L.
   Christianson, Teresa J. H.
   Varghese, Bindu
   Hillman, David
   Oberg, Ann L.
   Low, Philip S.
TI Folate receptor overexpression is associated with poor outcome in breast
   cancer
SO INTERNATIONAL JOURNAL OF CANCER
LA English
DT Article
DE folate receptor; breast cancer; prognosis
ID BINDING-PROTEIN; OVARIAN-CANCER; IN-VIVO; ESTROGEN-RECEPTOR;
   CELL-GROWTH; EXPRESSION; MECHANISM; TISSUES; GENE; IMMUNOTHERAPY
AB The high affinity folate receptor is a membrane-associated glycoprotein that is preferentially expressed in cancers of epithelial origin and rarely expressed in normal cells. We examined its expression pattern in breast cancer, utilizing a tissue microarray containing samples from 63 invasive breast cancers from women with divergent clinical outcomes. Thirty-three women comprised the poor outcome group with a median time to recurrence of 1.9 years. Thirty women, the good outcome group, were free of recurrence for a minimum of 7 years after diagnosis. The intensity of folate receptor staining was strongly correlated with outcome. There were two summary categories of staining intensity: weak (n = 42) or strong (n = 21). In the strong staining group, 17 of 21 women (81%) have recurred and their median survival is 2.4 years. In the weak staining group, 16 of 42 women (38%) have recurred. Their median survival is not estimable. After adjustment for tumor size, nodal status, ER status, adjuvant therapy, histology and tumor grade, strong staining for the folate receptor remained significantly associated with poor outcome, p < 0.001. Our work requires validation in a larger cohort, but supports the possibility of using folate receptor-targeted approaches in the management of breast cancer. (C) 2007 Wiley-Liss, Inc.
C1 Mayo Clin, Ctr Canc, Div Med Oncol, Rochester, MN 55905 USA.
   Mayo Clin, Coll Med, Rochester, MN 55905 USA.
   Mayo Clin, Ctr Canc, Dept Pathol, Rochester, MN 55905 USA.
   Mayo Clin, Ctr Canc, Div Biostat, Rochester, MN 55905 USA.
   Purdue Univ, W Lafayette, IN 47907 USA.
   Purdue Canc Ctr, Dept Chem, W Lafayette, IN USA.
RP Hartmann, LC (corresponding author), Mayo Clin, Ctr Canc, Div Med Oncol, 200 1st St SW, Rochester, MN 55905 USA.
EM hartmann.lynn@mayo.edu
OI Low, Philip/0000-0001-9042-5528
FU NCI NIH HHSUnited States Department of Health & Human ServicesNational
   Institutes of Health (NIH) - USANIH National Cancer Institute (NCI)
   [CA89581] Funding Source: Medline; NATIONAL CANCER INSTITUTEUnited
   States Department of Health & Human ServicesNational Institutes of
   Health (NIH) - USANIH National Cancer Institute (NCI) [R01CA089581]
   Funding Source: NIH RePORTER
CR ANTONY AC, 1992, BLOOD, V79, P2807
   Bagnoli M, 2003, GYNECOL ONCOL, V88, pS140, DOI 10.1006/gyno.2002.6705
   BOTTERO F, 1993, CANCER RES, V53, P5791
   Bruckheimer E, 2004, CANCER GENE THER, V11, P128, DOI 10.1038/sj.cgt.7700662
   CAMPBELL IG, 1991, CANCER RES, V51, P5329
   Campbell MJ, 2006, EXPERT OPIN THER TAR, V10, P735, DOI 10.1517/14728222.10.5.735
   Contal C, 1999, COMPUT STAT DATA AN, V30, P253, DOI 10.1016/S0167-9473(98)00096-6
   Evans CO, 2003, CANCER RES, V63, P4218
   Figini M, 2003, GENE THER, V10, P1018, DOI 10.1038/sj.gt.3301962
   FRANKLIN WA, 1994, INT J CANCER, P89
   GARINCHESA P, 1993, AM J PATHOL, V142, P557
   Huq MDM, 2007, NAT CHEM BIOL, V3, P161, DOI 10.1038/nchembio861
   Jemal A, 2004, CA-CANCER J CLIN, V54, P8, DOI 10.3322/canjclin.54.1.8
   Jhaveri MS, 2004, MOL CANCER THER, V3, P1505
   Kelley KMM, 2003, CANCER RES, V63, P2820
   Knutson K, 2006, J CLIN ONCOL, V24, P1
   Leamon CP, 2006, BIOCONJUGATE CHEM, V17, P1226, DOI 10.1021/bc060145g
   Low PS, 2004, ADV DRUG DELIVER REV, V56, P1055, DOI 10.1016/j.addr.2004.02.003
   Lu YJ, 2004, ADV DRUG DELIVER REV, V56, P1161, DOI 10.1016/j.addr.2004.01.009
   Lu YJ, 2002, CANCER IMMUNOL IMMUN, V51, P153, DOI 10.1007/s00262-002-0266-6
   MASON JB, 1990, BIOCHIM BIOPHYS ACTA, V1024, P331, DOI 10.1016/0005-2736(90)90362-R
   MATSUE H, 1992, P NATL ACAD SCI USA, V89, P6006, DOI 10.1073/pnas.89.13.6006
   O'Donnell AJM, 2005, ENDOCR-RELAT CANCER, V12, P851, DOI 10.1677/erc.1.01039
   Parker N, 2005, ANAL BIOCHEM, V338, P284, DOI 10.1016/j.ab.2004.12.026
   Reichrath J, 2007, HORM METAB RES, V39, P71, DOI 10.1055/s-2007-958715
   ROSS JF, 1994, CANCER-AM CANCER SOC, V73, P2432, DOI 10.1002/1097-0142(19940501)73:9<2432::AID-CNCR2820730929>3.0.CO;2-S
   SADASIVAN E, 1989, J BIOL CHEM, V264, P5806
   SPINELLA MJ, 1995, J BIOL CHEM, V270, P7842, DOI 10.1074/jbc.270.14.7842
   Toffoli G, 1997, INT J CANCER, V74, P193, DOI 10.1002/(SICI)1097-0215(19970422)74:2<193::AID-IJC10>3.0.CO;2-F
   Toffoli G, 1998, INT J CANCER, V79, P121, DOI 10.1002/(SICI)1097-0215(19980417)79:2<121::AID-IJC4>3.0.CO;2-V
   WEITMAN SD, 1992, CANCER RES, V52, P3396
   Zhu HP, 2007, BIRTH DEFECTS RES A, V79, P257, DOI 10.1002/bdra.20347
NR 32
TC 173
Z9 180
U1 2
U2 30
PU WILEY
PI HOBOKEN
PA 111 RIVER ST, HOBOKEN 07030-5774, NJ USA
SN 0020-7136
EI 1097-0215
J9 INT J CANCER
JI Int. J. Cancer
PD SEP 1
PY 2007
VL 121
IS 5
BP 938
EP 942
DI 10.1002/ijc.22811
PG 5
WC Oncology
SC Oncology
GA 192ZK
UT WOS:000248242500002
PM 17487842
OA Bronze
DA 2021-05-03
ER

PT J
AU Wei, S
   Kryezek, I
   Edwards, RP
   Zou, LH
   Szeliga, W
   Banerjee, M
   Cost, M
   Cheng, P
   Chang, A
   Redman, B
   Herberman, RB
   Zou, WP
AF Wei, Shuang
   Kryezek, Ilona
   Edwards, Robert P.
   Zou, Linhua
   Szeliga, Woiciech
   Banerjee, Mousumi
   Cost, Marilyn
   Cheng, Pui
   Chang, Alfred
   Redman, Bruce
   Herberman, Ronald B.
   Zou, Weiping
TI Interleukin-2 administration alters the CD4(+)FOXP3(+) T-cell pool and
   tumor trafficking in patients with ovarian carcinoma
SO CANCER RESEARCH
LA English
DT Article
ID HIV-INFECTED PATIENTS; METASTATIC RENAL-CANCER; RECOMBINANT
   INTERLEUKIN-2; DOSE INTERLEUKIN-2; CONTROLLED-TRIAL; CUTTING EDGE;
   PHASE-II; IN-VIVO; IMMUNITY; THERAPY
AB Interleukin (IL)-2 is used in the immunotherapy of patients with certain cancer and HIV infection. IL-2 treatment reliably results in 16% to 20% objective clinical response rate in cancer patients, with significant durability of responses in selected patients. However, the mechanisms of therapeutic activity in responding versus nonresponding patients remain poorly understood. CD4(+)CD25(+)FOXP3(+) regulatory T (Treg) cells contribute to immunosuppressive networks in human tumors. We treated 31 ovarian cancer patients with IL-2. We show that administration of IL-2 induces the proliferation of existent Treg cells in patients with ovarian cancer. The potency of Treg cell proliferation is negatively determined by the initial prevalence of Treg cells, suggesting that Treg cells are a factor for self-con trolling Treg cell proliferation. After IL-2 cessation, the number of Treg cells more efficiently dropped in clinical responders than nonresponders. Furthermore, IL-2 treatment stimulates chemokine receptor CXCR4 expression on Treg cells, enables Treg cell migration toward chemokine CXCL12 in the tumor microenvironment, and may enforce Treg cell tumor accumulation. Our findings support the concept that administration of IL-2 numerically and functionally affects the Treg cell compartment. These data provide an important insight in evaluating the clinical benefit and therapeutic prediction of IL-2 treatment in patients with cancer.
C1 Univ Michigan, Sch Med, Dept Surg, Ann Arbor, MI 48109 USA.
   Univ Michigan, Sch Med, Dept Biostat, Ann Arbor, MI 48109 USA.
   Univ Michigan, Sch Med, Dept Med, Ann Arbor, MI 48109 USA.
   Univ Pittsburgh, Magee Womens Hosp, Inst Canc, Pittsburgh, PA 15213 USA.
   Tulane Univ, Sect Gynecol Oncol, New Orleans, LA 70118 USA.
RP Zou, WP (corresponding author), Univ Michigan, Sch Med, Dept Surg, C560B MSRB 2,1150 W Med Ctr Dr, Ann Arbor, MI 48109 USA.
EM wzou@umich.edu
FU NCI NIH HHSUnited States Department of Health & Human ServicesNational
   Institutes of Health (NIH) - USANIH National Cancer Institute (NCI)
   [CA099985, CA092562, CA74105-02S1] Funding Source: Medline; NATIONAL
   CANCER INSTITUTEUnited States Department of Health & Human
   ServicesNational Institutes of Health (NIH) - USANIH National Cancer
   Institute (NCI) [R01CA092562, R01CA099985, R21CA074105] Funding Source:
   NIH RePORTER
CR Ahmadzadeh M, 2006, BLOOD, V107, P2409, DOI 10.1182/blood-2005-06-2399
   Antony PA, 2005, J IMMUNOTHER, V28, P120, DOI 10.1097/01.cji.0000155049.26787.45
   Antony PA, 2006, J IMMUNOL, V176, P5255, DOI 10.4049/jimmunol.176.9.5255
   Atkins MB, 2000, CANCER J SCI AM, V6, pS11
   Barnett B, 2005, AM J REPROD IMMUNOL, V54, P369, DOI 10.1111/j.1600-0897.2005.00330.x
   Bayer AL, 2005, J EXP MED, V201, P769, DOI 10.1084/jem.20041179
   Bieche I, 2001, ONCOGENE, V20, P8109, DOI 10.1038/sj.onc.1204917
   Cannistra SA, 2004, NEW ENGL J MED, V351, P2519, DOI 10.1056/NEJMra041842
   Cesana GC, 2006, J CLIN ONCOL, V24, P1169, DOI 10.1200/JCO.2005.03.6830
   CHANG AE, 1989, SEMIN SURG ONCOL, V5, P385, DOI 10.1002/ssu.2980050604
   Chang E, 2001, J IMMUNOTHER, V24, P88, DOI 10.1097/00002371-200101000-00010
   Curiel TJ, 2004, NAT MED, V10, P942, DOI 10.1038/nm1093
   Dannull J, 2005, J CLIN INVEST, V115, P3623, DOI 10.1172/JCI25947
   de la Rosa M, 2004, EUR J IMMUNOL, V34, P2480, DOI 10.1002/eji.200425274
   Edwards RP, 1997, J CLIN ONCOL, V15, P3399, DOI 10.1200/JCO.1997.15.11.3399
   FISHER RI, 1988, ANN INTERN MED, V108, P518, DOI 10.7326/0003-4819-108-4-518
   Furtado GC, 2002, J EXP MED, V196, P851, DOI 10.1084/jem.20020190
   FYFE G, 1995, J CLIN ONCOL, V13, P688, DOI 10.1200/JCO.1995.13.3.688
   Gordon AN, 2001, J CLIN ONCOL, V19, P3312, DOI 10.1200/JCO.2001.19.14.3312
   Kovacs JA, 1996, NEW ENGL J MED, V335, P1350, DOI 10.1056/NEJM199610313351803
   Kryczek I, 2005, CANCER RES, V65, P465
   Levy Y, 2003, AIDS, V17, P343, DOI 10.1097/00002030-200302140-00008
   Long MX, 2006, J IMMUNOL, V177, P4257, DOI 10.4049/jimmunol.177.7.4257
   Malek TR, 2004, NAT REV IMMUNOL, V4, P665, DOI 10.1038/nri1435
   Paredes Roger, 2002, AIDS Reviews, V4, P36
   Sakaguchi S, 2001, IMMUNOL REV, V182, P18, DOI 10.1034/j.1600-065X.2001.1820102.x
   Sereti I, 2005, J CLIN INVEST, V115, P1839, DOI 10.1172/JCI24307
   Sereti I, 2004, BLOOD, V104, P775, DOI 10.1182/blood-2003-12-4355
   Setoguchi R, 2005, J EXP MED, V201, P723, DOI 10.1084/jem.20041982
   Shevach EM, 2002, NAT REV IMMUNOL, V2, P389, DOI 10.1038/nri821
   Thornton AM, 2004, J IMMUNOL, V172, P6519, DOI 10.4049/jimmunol.172.11.6519
   Tourani JM, 2003, J CLIN ONCOL, V21, P3987, DOI 10.1200/JCO.2003.02.073
   Turk MJ, 2004, J EXP MED, V200, P771, DOI 10.1084/jem.20041130
   Wei S, 2006, BLOOD, V108, P426, DOI 10.1182/blood-2006-01-0177
   Williams MA, 2006, NATURE, V441, P890, DOI 10.1038/nature04790
   Yang JC, 2003, J CLIN ONCOL, V21, P3127, DOI 10.1200/JCO.2003.02.122
   Yu P, 2005, J EXP MED, V201, P779, DOI 10.1084/jem.20041684
   Zhang H, 2005, NAT MED, V11, P1238, DOI 10.1038/nm1312
   Zhou G, 2006, BLOOD, V107, P628, DOI 10.1182/blood-2005-07-2737
   Zou LH, 2004, CANCER RES, V64, P8451, DOI 10.1158/0008-5472.CAN-04-1987
   Zou WP, 1999, J ACQ IMMUN DEF SYND, V22, P31, DOI 10.1097/00042560-199909010-00004
   Zou WP, 1999, AIDS, V13, P455, DOI 10.1097/00002030-199903110-00003
   Zou WP, 2001, NAT MED, V7, P1339, DOI 10.1038/nm1201-1339
   Zou WP, 2005, NAT REV CANCER, V5, P263, DOI 10.1038/nrc1586
   Zou WP, 2006, NAT REV IMMUNOL, V6, P295, DOI 10.1038/nri1806
NR 45
TC 113
Z9 118
U1 0
U2 5
PU AMER ASSOC CANCER RESEARCH
PI PHILADELPHIA
PA 615 CHESTNUT ST, 17TH FLOOR, PHILADELPHIA, PA 19106-4404 USA
SN 0008-5472
J9 CANCER RES
JI Cancer Res.
PD AUG 1
PY 2007
VL 67
IS 15
BP 7487
EP 7494
DI 10.1158/0008-5472.CAN-07-0565
PG 8
WC Oncology
SC Oncology
GA 197BW
UT WOS:000248529300052
PM 17671219
DA 2021-05-03
ER

PT J
AU Li, H
   Cao, MY
   Lee, Y
   Benatar, T
   Lee, V
   Feng, NP
   Gu, XP
   Liu, P
   Jin, HN
   Wang, M
   Der, S
   Lightfoot, J
   Wright, JA
   Young, AH
AF Li, Hui
   Cao, Ming Y.
   Lee, Yoon
   Benatar, Tania
   Lee, Vivian
   Feng, Ningping
   Gu, Xiaoping
   Liu, Pu
   Jin, Hongnan
   Wang, Ming
   Der, Sandy
   Lightfoot, Jeff
   Wright, Jim A.
   Young, Aiping H.
TI Virulizin (R) a novel immunotherapy agent, stimulates TNF alpha
   expression in monocytes/macrophages in vitro and in vivo
SO INTERNATIONAL IMMUNOPHARMACOLOGY
LA English
DT Article
DE cancer; cytokines; macrophage; immunotherapy; TNF alpha; Virulizin (R)
ID TUMOR-NECROSIS-FACTOR; NF-KAPPA-B; TRANSCRIPTION FACTORS;
   ANTITUMOR-ACTIVITY; MACROPHAGES; ACTIVATION; CELLS; PHOSPHORYLATION;
   MECHANISMS; CLONING
AB Virulizin((R)), a novel biological response modifier, has demonstrated broad antitumor efficacy in a variety of human tumor xenograft models including melanoma, pancreatic cancer, breast cancer, ovarian cancer and prostate cancer. Previous studies have demonstrated a significant role of macrophages and NK cells in the antitumor mechanism of Virulizin((R)). Increased activity and expansion of macrophages and NK cells has been observed in mice treated with Virulizin((R)). In the present study, the effects of Virulizin((R)) on TNF alpha expression were investigated in vitro and in vivo. CD-l nude mice were treated with Virulizin((R)) daily for 5 days. Quantitative RT-PCR demonstrated that the level of TNF alpha mRNA increased in peritoneal macrophages isolated from Virulizin((R))-treated mice as compared to the control group. An increase in TNF alpha protein expression was also observed, as assessed by flow cytometric analysis. Increased levels of TNFa mRNA were seen in human tumor xenografts following treatment of tumor-bearing mice with Virulizin((R)). In the presence of LPS, Virulizin((R)) also stimulated TNF alpha protein secretion and mRNA expression in human monocytic U937 cells and mouse macrophage RAW264.7 cells in vitro in a time- and dose-dependent manner. U937 cells treated with Virulizin S showed a significantly enhanced cytotoxicity that was eliminated upon neutralization of TNFa. Virulizin((R)) also induced the phosphorylation of IKB, suggesting that induction of TNF (R) expression by Virulizin((R)) is mediated by activation of NF kappa B. The results indicate that Virulizin((R))-induced TNF alpha expression contributes to modulation of immune responses and antitumor activities. (c) 2007 Elsevier B.V. All rights reserved.
C1 Lorus Theraput Inc, Dept Res & Dev, Toronto, ON M9W 4Z7, Canada.
   Univ Toronto, Dept Lab Med & Pathobiol, Program Proteom & Bioinformat, Toronto, ON M5S 1A8, Canada.
RP Cao, MY (corresponding author), Hlth Canada, BGTD, 100 Eglantine Dr,Room 1452-H,A-L 0603B2, Ottawa, ON K1A 0K9, Canada.
EM ming_yu_cao@hc-sc.gc.ca; ylee@lorusthera.com
CR Ashkenazi A, 1998, SCIENCE, V281, P1305, DOI 10.1126/science.281.5381.1305
   BAEUERLE PA, 1988, SCIENCE, V242, P540, DOI 10.1126/science.3140380
   BEG AA, 1993, GENE DEV, V7, P2064, DOI 10.1101/gad.7.11.2064
   BEUTLER B, 1989, ANNU REV IMMUNOL, V7, P625, DOI 10.1146/annurev.immunol.7.1.625
   Black RA, 1997, NATURE, V385, P729, DOI 10.1038/385729a0
   BROCKMAN JA, 1995, MOL CELL BIOL, V15, P2809
   BROWN K, 1995, SCIENCE, V267, P1485, DOI 10.1126/science.7878466
   Cao MY, 2005, CANCER IMMUNOL IMMUN, V54, P229, DOI 10.1007/s00262-004-0582-0
   Cao MY, 2004, J PHARMACOL EXP THER, V308, P538, DOI 10.1124/jpet.103.059618
   CARSWELL EA, 1975, P NATL ACAD SCI USA, V72, P3666, DOI 10.1073/pnas.72.9.3666
   *CHARL RIV LAB, IMM MOD DAT
   CHENSUE SW, 1988, AM J PATHOL, V133, P564
   Dahlen E, 1998, J IMMUNOL, V160, P3585
   Denk A, 2000, CYTOKINE GROWTH F R, V11, P303, DOI 10.1016/S1359-6101(00)00009-5
   Du CG, 2003, INT J ONCOL, V23, P1341
   Du CG, 2003, ANTI-CANCER DRUG, V14, P289, DOI 10.1097/00001813-200304000-00006
   Feng NP, 2003, CANCER CHEMOTH PHARM, V51, P247, DOI 10.1007/s00280-002-0559-7
   Ferdinandi, 1999, Expert Opin Investig Drugs, V8, P1721, DOI 10.1517/13543784.8.10.1721
   FINCO TS, 1994, P NATL ACAD SCI USA, V91, P11884, DOI 10.1073/pnas.91.25.11884
   Foghsgaard L, 2001, J CELL BIOL, V153, P999, DOI 10.1083/jcb.153.5.999
   FRANSEN L, 1985, NUCLEIC ACIDS RES, V13, P4417, DOI 10.1093/nar/13.12.4417
   Idriss HT, 2000, MICROSC RES TECHNIQ, V50, P184, DOI 10.1002/1097-0029(20000801)50:3<184::AID-JEMT2>3.0.CO;2-H
   Knofler M, 1997, FEBS LETT, V405, P213, DOI 10.1016/S0014-5793(97)00190-7
   KRIEGLER M, 1988, CELL, V53, P45, DOI 10.1016/0092-8674(88)90486-2
   KWON JB, 1993, GENE, V132, P227, DOI 10.1016/0378-1119(93)90200-M
   Lees CJ, 1999, J INTERF CYTOK RES, V19, P1373, DOI 10.1089/107999099312830
   Leist M, 2001, NAT REV MOL CELL BIO, V2, P589, DOI 10.1038/35085008
   Li H, 2005, CANCER IMMUNOL IMMUN, V54, P1115, DOI 10.1007/s00262-005-0698-x
   MANNEL DN, 1989, BRIT J CANCER, V60, P585, DOI 10.1038/bjc.1989.318
   MANNEL DN, 1980, INFECT IMMUN, V30, P523
   Medana IM, 1997, AM J PATHOL, V150, P1473
   Mercurio F, 1997, SCIENCE, V278, P860, DOI 10.1126/science.278.5339.860
   Mocellin S, 2003, INT J CANCER, V107, P317, DOI 10.1002/ijc.11369
   Moss ML, 1997, NATURE, V385, P733, DOI 10.1038/385733a0
   Ozes ON, 1999, NATURE, V401, P82
   SHAKHOV AN, 1990, J EXP MED, V171, P35, DOI 10.1084/jem.171.1.35
   Tchelingerian JL, 1996, J NEUROSCI RES, V43, P99, DOI 10.1002/jnr.490430113
   TRAENCKNER EBM, 1995, EMBO J, V14, P2876, DOI 10.1002/j.1460-2075.1995.tb07287.x
   TRIPP CS, 1993, P NATL ACAD SCI USA, V90, P3725, DOI 10.1073/pnas.90.8.3725
   VASSALLI P, 1992, ANNU REV IMMUNOL, V10, P411, DOI 10.1146/annurev.immunol.10.1.411
   VILCEK J, 1991, J BIOL CHEM, V266, P7313
   Vujanovic N L, 2001, Int Rev Immunol, V20, P415, DOI 10.3109/08830180109054415
   Wallach D, 1999, ANNU REV IMMUNOL, V17, P331, DOI 10.1146/annurev.immunol.17.1.331
   WELCH DR, 1991, INT J CANCER, V47, P227, DOI 10.1002/ijc.2910470211
   WORINICZ JD, 1997, SCIENCE, V278, P866
NR 45
TC 9
Z9 9
U1 0
U2 6
PU ELSEVIER SCIENCE BV
PI AMSTERDAM
PA PO BOX 211, 1000 AE AMSTERDAM, NETHERLANDS
SN 1567-5769
J9 INT IMMUNOPHARMACOL
JI Int. Immunopharmacol.
PD OCT
PY 2007
VL 7
IS 10
BP 1350
EP 1359
DI 10.1016/j.intimp.2007.06.001
PG 10
WC Immunology; Pharmacology & Pharmacy
SC Immunology; Pharmacology & Pharmacy
GA 204TT
UT WOS:000249067600009
PM 17673150
DA 2021-05-03
ER

PT J
AU Hung, CF
   Calizo, R
   Tsai, YC
   He, LM
   Wu, TC
AF Hung, Chien-Fu
   Calizo, Roanne
   Tsai, Ya-Chea
   He, Liangmei
   Wu, T-C
TI A DNA vaccine encoding a single-chain trimer of HLA-A2 linked to human
   mesothelin peptide generates anti-tumor effects against human
   mesothelin-expressing tumors
SO VACCINE
LA English
DT Article
DE DNA vaccine; immunotherapy; human mesothelin; single-chain trimer
ID ANTIGEN-PRESENTING CELLS; CLASS-II PRESENTATION; CANCER; POTENCY;
   EPITOPE
AB Mesothelin is highly expressed in a majority of ovarian cancer cells and is expressed at low levels in normal cells. Therefore, mesothelin represents a potential target antigen for ovarian cancer vaccine development. DNA vaccines employing single-chain trimers (SCT) have been shown to bypass antigen processing and presentation and result in significant enhancement of DNA vaccine potency. In the current study, we created a DNA vaccine employing an SCT targeting human mesothelin and characterized the ensuing antigen-specific CD8(+) T cell-mediated immune responses and anti-tumor effects against human mesothelin-expressing tumors in HLA-A2 transgenic mice. Our results showed that vaccination with DNA employing an SCT of HLA-A2 linked to human mesothelin epitope aa540-549 (pcDNA3-Hmeso540-beta 2m-A2) generated strong human mesothelin peptide (aa540-549)-specific CD8(+) T cell immune responses in HLA-A2 transgenic mice. Vaccination with pcDNA3-Hmeso540-beta 2m-A2 prevented the growth of HLA-A2 positive human mesothelin-expressing tumor cell lines in HLA-A2 transgenic mice in contrast to vaccination with DNA encoding SCT linked to OVA CTL epitope. Thus, the employment of SCT of HLA-A2 linked to the human mesothelin epitope aa540-549 represents a potential opportunity for the clinical translation of DNA vaccines against human mesothelin-expressing tumors, particularly ovarian cancer cells. (c) 2006 Elsevier Ltd. All rights reserved.
C1 Johns Hopkins Med Inst, Dept Pathol, Baltimore, MD 21205 USA.
   Johns Hopkins Med Inst, Dept Obstet & Gynecol, Baltimore, MD 21205 USA.
   Johns Hopkins Med Inst, Dept Mol Microbiol & Immunol, Baltimore, MD 21205 USA.
   Johns Hopkins Med Inst, Dept Oncol, Baltimore, MD 21205 USA.
RP Hung, CF (corresponding author), Johns Hopkins Univ, Sch Med, Dept Pathol, CRB 2 Room 307,1550 Orleans St, Baltimore, MD 21231 USA.
EM chung2@jhmi.edu
CR Bai XF, 2003, J CLIN INVEST, V111, P1487, DOI 10.1172/JCI200317656
   BAUM M, 1990, ADJUVANT THERAPY CAN, V6, P269
   Boyd DAK, 2003, IDRUGS, V6, P1155
   Chen CH, 2000, CANCER RES, V60, P1035
   EARL PL, 1993, AIDS RES HUM RETROV, V9, P589, DOI 10.1089/aid.1993.9.589
   Early Breast Cancer Trialists Collaborative Group, 1992, LANCET, V339, P1
   Huang CH, 2005, GENE THER, V12, P1180, DOI 10.1038/sj.gt.3302519
   Hung CF, 2003, CURR OPIN MOL THER, V5, P20
   Lin KY, 1996, CANCER RES, V56, P21
   Nagata T, 2002, INFECT IMMUN, V70, P2676, DOI 10.1128/IAI.70.5.2676-2680.2002
   Newberg MH, 1996, J IMMUNOL, V156, P2473
   Peng S, 2006, GENE THER, V13, P67, DOI 10.1038/sj.gt.3302607
   Scholler N, 1999, P NATL ACAD SCI USA, V96, P11531, DOI 10.1073/pnas.96.20.11531
   SWAIN SM, 1990, SURG CLIN N AM, V70, P1061
   Thomas AM, 2004, J EXP MED, V200, P297, DOI 10.1084/jem.20031435
   WU TC, 1995, P NATL ACAD SCI USA, V92, P11671, DOI 10.1073/pnas.92.25.11671
   Yokokawa J, 2005, CLIN CANCER RES, V11, P6342, DOI 10.1158/1078-0432.CCR-05-0596
NR 17
TC 51
Z9 55
U1 0
U2 1
PU ELSEVIER SCI LTD
PI OXFORD
PA THE BOULEVARD, LANGFORD LANE, KIDLINGTON, OXFORD OX5 1GB, OXON, ENGLAND
SN 0264-410X
J9 VACCINE
JI Vaccine
PD JAN 2
PY 2007
VL 25
IS 1
BP 127
EP 135
DI 10.1016/j.vaccine.2006.06.087
PG 9
WC Immunology; Medicine, Research & Experimental
SC Immunology; Research & Experimental Medicine
GA 125VO
UT WOS:000243471500017
PM 16930783
DA 2021-05-03
ER

PT J
AU Ishiyama, S
   Matsueda, S
   Jones, LA
   Efferson, C
   Celestino, J
   Schmandt, R
   Ioannides, CG
   Tsuda, N
   Chang, DZ
AF Ishiyama, Satoshi
   Matsueda, Satoko
   Jones, Lovell A.
   Efferson, Clay
   Celestino, Joseph
   Schmandt, Rosemarie
   Ioannides, Constantin G.
   Tsuda, Naotake
   Chang, David Z.
TI Novel natural immunogenic peptides from Numb1 and Notch1 proteins for
   CD8(+) cells in ovarian ascites
SO INTERNATIONAL JOURNAL OF ONCOLOGY
LA English
DT Article
DE Notch; Numb; CTL; ovarian cancer
ID TUMOR ANGIOGENESIS; CANCER; ACTIVATION; IDENTIFICATION; TUMORIGENESIS;
   MECHANISM; DIVISION; LEUKEMIA; ALLELES; ANTIGEN
AB Notch is a plasma membrane receptor involved in the control of cell fate specification and in the maintenance of the balance between proliferation and differentiation in many cell lineages. Disruption of Notch has been implicated in a variety of hematological and solid cancers. Numb is also expressed in many adult mammalian cells. Adult cells divide symmetrically, and Numb is symmetrically partitioned at mitosis. The Numb-mediated regulation of Notch is believed to play a causative role in naturally occurring breast cancers. Reduction of Numb levels in breast tumors is regulated by proteasomal degradation. We reasoned that if the disregulated negative control of Notch by Numb protein is the consequence of Numb proteasomal degradation, then degradation of Numb can generate peptides which are transported, presented by MHC-I molecules. Surprisingly we found few candidate naturally processed peptides from Notch 1, Notch2, and Numb1. CD8(+) T cells expressing TCRs which specifically recognized peptides Notch1 (2112-2120) and Numb1 (87-95) were presented in the ascites of ovarian cancer patients. Many of these cells were differentiated and expressed high levels of Perforin. The natural immunogenicity of Notch1 and particularly of Numb I suggests a mechanism of immunosurveillance which is overcome during tumor progression. Immunotherapy with tumor antigens from Notch and Numb should be important for treatment of cancer patients.
C1 Univ Texas, MD Anderson Canc Ctr, Dept Gynecol Oncol, Houston, TX 77030 USA.
   Univ Texas, MD Anderson Canc Ctr, Dept Immunol, Houston, TX 77030 USA.
   Univ Texas, MD Anderson Canc Ctr, Dept GI Med Oncol, Houston, TX 77030 USA.
   Univ Texas, MD Anderson Canc Ctr, Ctr Res Minor Hlth, Houston, TX 77030 USA.
   Merck & Co Res Labs, Boston, MA USA.
RP Ioannides, CG (corresponding author), Univ Texas, MD Anderson Canc Ctr, Dept Gynecol Oncol, Houston, TX 77030 USA.
EM cioannid@mdanderson.org; dzchang@mdanderson.org
FU NATIONAL CANCER INSTITUTEUnited States Department of Health & Human
   ServicesNational Institutes of Health (NIH) - USANIH National Cancer
   Institute (NCI) [P50CA093459] Funding Source: NIH RePORTER; NCI NIH
   HHSUnited States Department of Health & Human ServicesNational
   Institutes of Health (NIH) - USANIH National Cancer Institute (NCI) [P50
   CA93459] Funding Source: Medline; PHS HHSUnited States Department of
   Health & Human ServicesUnited States Public Health Service [16672]
   Funding Source: Medline
CR Arias AM, 2002, CURR OPIN GENET DEV, V12, P524, DOI 10.1016/S0959-437X(02)00336-2
   Artavanis-Tsakonas S, 1999, SCIENCE, V284, P770, DOI 10.1126/science.284.5415.770
   Bian HJ, 2003, METHODS, V29, P299, DOI 10.1016/S1046-2023(02)00352-3
   Capobianco AJ, 1997, MOL CELL BIOL, V17, P6265, DOI 10.1128/MCB.17.11.6265
   Ehebauer MT, 2005, BIOCHEM J, V392, P13, DOI 10.1042/BJ20050515
   Ellis JM, 2000, HUM IMMUNOL, V61, P334, DOI 10.1016/S0198-8859(99)00155-X
   ELLISEN LW, 1991, CELL, V66, P649, DOI 10.1016/0092-8674(91)90111-B
   Fahmy TM, 2002, J IMMUNOL METHODS, V268, P93, DOI 10.1016/S0022-1759(02)00203-X
   Fahmy TM, 2001, IMMUNITY, V14, P135, DOI 10.1016/S1074-7613(01)00096-6
   FISK B, 1995, J EXP MED, V181, P2109, DOI 10.1084/jem.181.6.2109
   Frahm N, 2004, J VIROL, V78, P2187, DOI 10.1128/JVI.78.5.2187-2200.2004
   Frischmann U, 2006, CYTOM PART A, V69A, P124, DOI 10.1002/cyto.a.20221
   Gomez-Nunez M, 2006, LEUKEMIA RES, V30, P1293, DOI 10.1016/j.leukres.2006.02.010
   Guo M, 1996, NEURON, V17, P27, DOI 10.1016/S0896-6273(00)80278-0
   Hainaud P, 2006, CANCER RES, V66, P8501, DOI 10.1158/0008-5472.CAN-05-4226
   Hambleton S, 2004, STRUCTURE, V12, P2173, DOI 10.1016/j.str.2004.09.012
   Hopfer O, 2005, BRIT J CANCER, V93, P709, DOI 10.1038/sj.bjc.6602719
   Kawano K, 2005, CANCER RES, V65, P2930, DOI 10.1158/0008-5472.CAN-04-2232
   Kopp J, 2006, NUCLEIC ACIDS RES, V34, pD315, DOI 10.1093/nar/gkj056
   Leong KG, 2006, BLOOD, V107, P2223, DOI 10.1182/blood-2005-08-3329
   Li JL, 2005, CANCER CELL, V8, P1, DOI 10.1016/j.ccr.2005.06.013
   Mailhos C, 2001, DIFFERENTIATION, V69, P135, DOI 10.1046/j.1432-0436.2001.690207.x
   Mumm JS, 2000, MOL CELL, V5, P197, DOI 10.1016/S1097-2765(00)80416-5
   Nickoloff BJ, 2003, ONCOGENE, V22, P6598, DOI 10.1038/sj.onc.1206758
   Nussbaum AK, 2001, IMMUNOGENETICS, V53, P87, DOI 10.1007/s002510100300
   Park JT, 2006, CANCER RES, V66, P6312, DOI 10.1158/0008-5472.CAN-05-3610
   Parkin DM, 2005, CA-CANCER J CLIN, V55, P74, DOI 10.3322/canjclin.55.2.74
   Patel NS, 2005, CANCER RES, V65, P8690, DOI 10.1158/0008-5472.CAN-05-1208
   Pece S, 2004, J CELL BIOL, V167, P215, DOI 10.1083/jcb.200406140
   Radtke F, 2003, NAT REV CANCER, V3, P756, DOI 10.1038/nrc1186
   Rehman AO, 2006, TRENDS CELL BIOL, V16, P293, DOI 10.1016/j.tcb.2006.04.003
   Reya T, 2001, NATURE, V414, P105, DOI 10.1038/35102167
   RHYU MS, 1994, CELL, V76, P477, DOI 10.1016/0092-8674(94)90112-0
   Santolini E, 2000, J CELL BIOL, V151, P1345, DOI 10.1083/jcb.151.6.1345
   Sette A, 1999, IMMUNOGENETICS, V50, P201, DOI 10.1007/s002510050594
   Stylianou S, 2006, CANCER RES, V66, P1517, DOI 10.1158/0008-5472.CAN-05-3054
   Weijzen S, 2002, NAT MED, V8, P979, DOI 10.1038/nm754
   Weng AP, 2004, SCIENCE, V306, P269, DOI 10.1126/science.1102160
   Zwahlen C, 2000, EMBO J, V19, P1505, DOI 10.1093/emboj/19.7.1505
NR 39
TC 6
Z9 8
U1 0
U2 2
PU SPANDIDOS PUBL LTD
PI ATHENS
PA POB 18179, ATHENS, 116 10, GREECE
SN 1019-6439
EI 1791-2423
J9 INT J ONCOL
JI Int. J. Oncol.
PD APR
PY 2007
VL 30
IS 4
BP 889
EP 898
PG 10
WC Oncology
SC Oncology
GA 147RP
UT WOS:000245020400015
PM 17332928
DA 2021-05-03
ER

PT J
AU Hermsen, BBJ
   Verheijen, RHM
   Menko, FH
   Gille, JJP
   van Uffelen, K
   Blankenstein, MA
   Meijer, S
   van Diest, PJ
   Kenemans, P
   von Mensdorff-Pouilly, S
AF Hermsen, B. B. J.
   Verheijen, R. H. M.
   Menko, F. H.
   Gille, J. J. P.
   van Uffelen, K.
   Blankenstein, M. A.
   Meijer, S.
   van Diest, P. J.
   Kenemans, P.
   von Mensdorff-Pouilly, S.
TI Humoral immune responses to MUC1 in women with a BRCA1 or BRCA2 mutation
SO EUROPEAN JOURNAL OF CANCER
LA English
DT Article
DE BRCA1/2 mutations; MUC1; natural antibodies
ID OVARIAN-CANCER; PROPHYLACTIC OOPHORECTOMY; SALPINGO-OOPHORECTOMY; HIGH
   PREVALENCE; BREAST; RISK; ANTIBODIES; IDENTIFICATION; IMMUNOBIOLOGY;
   MANAGEMENT
AB Introduction: Breast cancer patients with early disease and a natural humoral response to MUC1 have a favourable prognosis, suggesting a possible role of MUC1 antibodies (ab) in controlling haematogenous tumour dissemination and outgrowth. The aim of the study was to evaluate humoral immune responses to MUC1 in women at hereditary high risk of breast cancer to investigate whether this immune response could play a role in the prevention of disease.
   Materials and methods: CA15.3 (U/mL), and IgG and IgM ab to MUC1 (arbitrary units per mL, Arb-U/mL) were measured in serum samples obtained from 422 women at hereditary high risk of breast/ovarian cancer, of whom 127 BRCA1/2 carriers, attending the Familial Cancer Clinic of the VU University Medical Centre, and from 370 age-matched healthy controls. Serum samples obtained from women who developed breast cancer (N = 12) or breast cancer recurrence (N = 17), and from women who underwent prophylactic mastectomy (N = 12) and had no breast lesions were also tested.
   Results: CA15.3 ranked significantly higher in mutation carriers than in controls (P = 0.03). MUC1 IgG ab levels ranked significantly lower in BRCA1/2 mutation carriers than in controls (P = 0.003). MUC1 IgG levels were not significantly different (P = 0.53) between women who developed primary breast cancer (median 0.72 Arb-U/ml, range 0.52-2.44 Arb-U/ml) and women who underwent prophylactic mastectomy and had no breast lesions (median 1.04 Arb-U/ml, range 0.43-2.88 Arb-U/ml).
   Conclusion: Serum levels of natural IgG ab to MUC1 are lower in BRCA1/2 mutation carriers than in healthy controls. Furthermore, in contrast to previous results in women with sporadic breast cancer, no elevated MUC1 IgG ab were seen in women at hereditary high risk who developed breast cancer. Prophylactic immunotherapy with MUC1 substrates may be a strategy to reduce the risk of breast cancer in BRCA1/2 mutation carriers, strengthening tumour immune surveillance. (C) 2007 Elsevier Ltd. All rights reserved.
C1 Free Univ Amsterdam, Med Ctr, Dept Obstet & Gynaecol, NL-1081 HV Amsterdam, Netherlands.
   Free Univ Amsterdam, Med Ctr, Dept Clin Genet & Human Genet, NL-1081 HV Amsterdam, Netherlands.
   Free Univ Amsterdam, Med Ctr, Dept Clin Chem, NL-1081 HV Amsterdam, Netherlands.
   Free Univ Amsterdam, Med Ctr, Dept Surg Oncol, NL-1081 HV Amsterdam, Netherlands.
   Univ Utrecht, Med Ctr, Dept Pathol, Utrecht, Netherlands.
RP Hermsen, BBJ (corresponding author), Free Univ Amsterdam, Med Ctr, Dept Obstet & Gynaecol, Boelenlaan 1117, NL-1081 HV Amsterdam, Netherlands.
EM b.hermsen@vumc.nl
OI Blankenstein, Marinus/0000-0003-1186-0770; Gille,
   Johan/0000-0003-4526-298X
CR Bon GG, 1996, AM J OBSTET GYNECOL, V174, P107, DOI 10.1016/S0002-9378(96)70381-2
   BOURNE TH, 1993, BRIT MED J, V306, P1025, DOI 10.1136/bmj.306.6884.1025
   Dunn GP, 2004, IMMUNITY, V21, P137, DOI 10.1016/j.immuni.2004.07.017
   Finn OJ, 2002, CURR OPIN IMMUNOL, V14, P172, DOI 10.1016/S0952-7915(02)00317-5
   FORD D, 1995, AM J HUM GENET, V57, P1457
   George SK, 2001, J AM CHEM SOC, V123, P11117, DOI 10.1021/ja015570t
   Hamanaka Y, 2003, INT J CANCER, V103, P97, DOI 10.1002/ijc.10801
   Hartmann LC, 1999, NEW ENGL J MED, V340, P77, DOI 10.1056/NEJM199901143400201
   Hermsen BBJ, 2006, INT J CANCER, V119, P1412, DOI 10.1002/ijc.21988
   Hirasawa Y, 2000, AM J RESP CRIT CARE, V161, P589, DOI 10.1164/ajrccm.161.2.9905028
   Hogervorst FBL, 2003, CANCER RES, V63, P1449
   Hoogerbrugge N, 2003, J CLIN ONCOL, V21, P41, DOI 10.1200/JCO.2003.02.137
   Karsten U, 2004, GLYCOBIOLOGY, V14, P681, DOI 10.1093/glycob/cwh090
   Kauff ND, 2002, NEW ENGL J MED, V346, P1609, DOI 10.1056/NEJMoa020119
   KENEMANS P, 1992, CLIN CHEM, V38, P1466
   King MC, 2003, SCIENCE, V302, P643, DOI 10.1126/science.1088759
   Lollini PL, 2002, CANCER IMMUNOL IMMUN, V51, P409, DOI 10.1007/s00262-002-0293-3
   Madalinska JB, 2005, J CLIN ONCOL, V23, P6890, DOI 10.1200/JCO.2005.02.626
   MENSDORFFPOUILL.S, 1998, TUMOR BIOL, V19, P186
   MIKI Y, 1994, SCIENCE, V266, P66, DOI 10.1126/science.7545954
   Rebbeck TR, 2002, NEW ENGL J MED, V346, P1616, DOI 10.1056/NEJMoa012158
   Sauven P, 2004, EUR J CANCER, V40, P653, DOI 10.1016/j.ejca.2003.10.028
   Sevilla C, 2002, EUR J HUM GENET, V10, P599, DOI 10.1038/sj.ejhg.5200854
   Struewing JP, 1997, NEW ENGL J MED, V336, P1401, DOI 10.1056/NEJM199705153362001
   Tarp MA, 2007, GLYCOBIOLOGY, V17, P197, DOI 10.1093/glycob/cwl061
   Taylor-Papadimitriou J, 2002, J MAMMARY GLAND BIOL, V7, P209, DOI 10.1023/A:1020360121451
   TOBACMAN JK, 1982, LANCET, V2, P795
   Vasen HFA, 1998, EUR J CANCER, V34, P1922, DOI 10.1016/S0959-8049(98)00288-3
   von Mensdorff-Pouilly S, 2005, GLYCOBIOLOGY, V15, P735, DOI 10.1093/glycob/cwi058
   von Mensdorff-Pouilly S, 2000, INT J CANCER, V86, P702, DOI 10.1002/(SICI)1097-0215(20000601)86:5<702::AID-IJC16>3.0.CO;2-1
   von Mensdorff-Pouilly S, 2000, J CLIN ONCOL, V18, P574, DOI 10.1200/JCO.2000.18.3.574
   Wolfram RM, 2000, INT J CANCER, V88, P239, DOI 10.1002/1097-0215(20001015)88:2<239::AID-IJC15>3.0.CO;2-Z
   WOOSTER R, 1995, NATURE, V378, P789, DOI 10.1038/378789a0
   Zielinski CC, 2003, BREAST CANCER RES TR, V81, P99, DOI 10.1023/A:1025761716283
NR 34
TC 14
Z9 14
U1 0
U2 0
PU ELSEVIER SCI LTD
PI OXFORD
PA THE BOULEVARD, LANGFORD LANE, KIDLINGTON, OXFORD OX5 1GB, OXON, ENGLAND
SN 0959-8049
EI 1879-0852
J9 EUR J CANCER
JI Eur. J. Cancer
PD JUL
PY 2007
VL 43
IS 10
BP 1556
EP 1563
DI 10.1016/j.ejca.2007.04.007
PG 8
WC Oncology
SC Oncology
GA 191UG
UT WOS:000248156900011
PM 17532207
DA 2021-05-03
ER

PT J
AU Feng, WJN
   Liu, JS
   Rycaj, K
   Huang, M
   Tsai, K
   Rosen, DG
   Chen, DT
   Lu, DW
   Barnhart, KF
   Johanning, GL
AF Feng Wang-Johanning
   Liu, Jinsong
   Rycaj, Kiera
   Huang, Miao
   Tsai, Kate
   Rosen, Daniel G.
   Chen, Dung-Tsa
   Lu, Danielle W.
   Barnhart, Kirstin F.
   Johanning, Gary L.
TI Expression of multiple human endogenous retrovirus surface envelope
   proteins in ovarian cancer
SO INTERNATIONAL JOURNAL OF CANCER
LA English
DT Article
DE ovarian cancer; human endogenous retroviruses; surface envelope
   proteins; anti-HERV antibodies; tumor targets
ID LONG TERMINAL REPEATS; ENV GENE-EXPRESSION; HUMAN PROVIRUS ERV3;
   TRANSCRIPTIONAL ACTIVITY; MESSENGER-RNA; FAMILY; IDENTIFICATION;
   SEQUENCES; LOCALIZATION; CORF
AB Individual classes of human endogenous retrovirus (HERV) genes and proteins are expressed in cancer, but expression of more than one type of HERV is rare. We report here the expression of multiple. p HERV genes and proteins in ovarian cell lines and tissues. Expression of HERV-K env mRNA was greater in ovarian epithelial tumors than in normal ovarian tissues (N = 254). The expression of this protein on the surface and in the cytoplasm of ovarian cancer cells was confirmed using anti-HERV-K specific antibody by flow cytometric analysis. The frequency of expression of HERV-K env protein in multitissue microarrays (N = 641) was determined by immunohistochemistry and a significant correlation with tumor histotype was found. A significantly increased expression of HERV-K was observed in tumors with low malignant potential and low grade, relative to expression in normal ovarian tissues. The increase in expression of HERV-K env protein took place in a stepwise fashion in serous papillary adenocarcinoma. Interestingly, we found that other classes of HERV env mRNAs, including ERV3 and HERV-E, are expressed in the same ovarian cancer tissues that expressed HERV-K. Furthermore, anti-HERV antibodies including anti-ERV3 (30%), anti-HERV-E (40%) and anti-HERV-K (55%) were detected in patients with ovarian cancer, but not in normal female controls. HERV env proteins are frequently transcribed and translated in ovarian epithelial tumors, and multiple HERV families are detectable in ovarian cancer. HERV env proteins, and especially those expressed on the cell surface, may serve as novel tumor targets for detection, diagnosis and immunotherapy of ovarian cancer. (c) 2006 Wiley-Liss, Inc.
C1 Univ Texas, MD Anderson Canc Ctr, Dept Vet Sci, Bastrop, TX 78602 USA.
   Univ Texas, MD Anderson Canc Ctr, Michael E Keeling Ctr Comparat Med & Res, Bastrop, TX 78602 USA.
   Univ Texas, MD Anderson Canc Ctr, Dept Immunol, Bastrop, TX 78602 USA.
   Univ Texas, MD Anderson Canc Ctr, Dept Pathol, Bastrop, TX 78602 USA.
   Univ Alabama Birmingham, Biostat & Bioinformat Unit, Birmingham, AL USA.
   Huntington Mem Hosp, Dept Pathol, Pasadena, CA USA.
RP Feng, WJN (corresponding author), Univ Texas, MD Anderson Canc Ctr, Dept Vet Sci, 650 Cool Water Dr, Bastrop, TX 78602 USA.
EM fwangjoh@mdanderson.org
CR Aguinaldo AMA, 1997, NATURE, V387, P489, DOI 10.1038/387489a0
   Andersson AC, 2005, J VIROL, V79, P9270, DOI 10.1128/JVI.79.14.9270-9284.2005
   Andersson AC, 1996, J INVEST DERMATOL, V106, P125, DOI 10.1111/1523-1747.ep12329612
   Armbruester V, 2002, CLIN CANCER RES, V8, P1800
   Bessis D, 2004, BRIT J DERMATOL, V151, P737, DOI 10.1111/j.1365-2133.2004.06116.x
   Blaise S, 2004, J VIROL, V78, P1050, DOI 10.1128/JVI.78.2.1050-1054.2004
   Blaise S, 2003, P NATL ACAD SCI USA, V100, P13013, DOI 10.1073/pnas.2132646100
   Boese A, 2000, ONCOGENE, V19, P4328, DOI 10.1038/sj.onc.1203794
   Boese A, 2000, FEBS LETT, V468, P65, DOI 10.1016/S0014-5793(00)01197-2
   BOYD MT, 1993, VIROLOGY, V196, P905, DOI 10.1006/viro.1993.1556
   Britten RJ, 2004, P NATL ACAD SCI USA, V101, P16825, DOI 10.1073/pnas.0406985101
   Buscher K, 2005, CANCER RES, V65, P4172, DOI 10.1158/0008-5472.CAN-04-2983
   COHEN M, 1985, VIROLOGY, V147, P449, DOI 10.1016/0042-6822(85)90147-3
   de Parseval N, 1999, J GEN VIROL, V80, P841, DOI 10.1099/0022-1317-80-4-841
   de Parseval N, 2003, J VIROL, V77, P10414, DOI 10.1128/JVI.77.19.10414-10422.2003
   de Parseval N, 1998, J VIROL, V72, P3442, DOI 10.1128/JVI.72.4.3442-3445.1998
   Dewannieux M, 2005, J VIROL, V79, P15573, DOI 10.1128/JVI.79.24.15573-15577.2005
   Etkind PR, 1997, VIROLOGY, V234, P304, DOI 10.1006/viro.1997.8670
   Florl AR, 1999, BRIT J CANCER, V80, P1312, DOI 10.1038/sj.bjc.6690524
   Galli UM, 2005, ONCOGENE, V24, P3223, DOI 10.1038/sj.onc.1208543
   Griffiths DJ, 2001, GENOME BIOL, V2
   HOLLAND CA, 1985, J VIROL, V53, P158, DOI 10.1128/JVI.53.1.158-165.1985
   Hughes JF, 2001, NAT GENET, V29, P487, DOI 10.1038/ng775
   Jern P, 2002, AIDS RES HUM RETROV, V18, P671, DOI 10.1089/088922202760019383
   KATO N, 1987, J VIROL, V61, P2182, DOI 10.1128/JVI.61.7.2182-2191.1987
   Katsumata K, 1999, CLIN IMMUNOL, V93, P75, DOI 10.1006/clim.1999.4762
   KITAMURA M, 1994, INT J CANCER, V58, P836, DOI 10.1002/ijc.2910580615
   Lander ES, 2001, NATURE, V409, P860, DOI 10.1038/35057062
   Larsson Erik, 1994, Upsala Journal of Medical Sciences, V99, P113
   Lavie L, 2005, J VIROL, V79, P876, DOI 10.1128/JVI.79.2.876-883.2005
   Lee S, 2001, COMPUT SPEECH LANG, V15, P75, DOI 10.1006/csla.2000.0158
   Li JM, 1996, CLIN EXP IMMUNOL, V104, P388
   Liu JS, 2004, CANCER RES, V64, P1655, DOI 10.1158/0008-5472.CAN-03-3380
   Lower R, 1996, P NATL ACAD SCI USA, V93, P5177, DOI 10.1073/pnas.93.11.5177
   Lower R, 1999, TRENDS MICROBIOL, V7, P350, DOI 10.1016/S0966-842X(99)01565-6
   LOWER R, 1995, J VIROL, V69, P141
   LOWER R, 1993, P NATL ACAD SCI USA, V90, P4480, DOI 10.1073/pnas.90.10.4480
   Magin C, 2000, VIROLOGY, V274, P11, DOI 10.1006/viro.2000.0438
   Magin C, 1999, J VIROL, V73, P9496, DOI 10.1128/JVI.73.11.9496-9507.1999
   Mayer J, 1999, NAT GENET, V21, P257
   Menendez L, 2004, MOL CANCER, V3, DOI 10.1186/1476-4598-3-12
   OCONNELL C, 1984, VIROLOGY, V138, P225, DOI 10.1016/0042-6822(84)90347-7
   OCONNELL CD, 1984, SCIENCE, V226, P1204, DOI 10.1126/science.6505687
   ONO M, 1987, J VIROL, V61, P2059, DOI 10.1128/JVI.61.6.2059-2062.1987
   Seifarth W, 2005, J VIROL, V79, P341, DOI 10.1128/JVI.79.1.341-352.2005
   SEIFARTH W, 1995, J VIROL, V69, P6408, DOI 10.1128/JVI.69.10.6408-6416.1995
   Sjottem E, 1996, J VIROL, V70, P188
   Tonjes RR, 1996, J ACQ IMMUN DEF SYND, V13, pS261
   Turbeville MA, 1996, PATHOBIOLOGY, V64, P233, DOI 10.1159/000164053
   Wang-Johanning F, 2003, CANCER-AM CANCER SOC, V98, P187, DOI 10.1002/cncr.11451
   Wang-Johanning F, 2003, ONCOGENE, V22, P1528, DOI 10.1038/sj.onc.1206241
   Wang-Johanning F, 2002, CANCER-AM CANCER SOC, V94, P2199, DOI 10.1002/cncr.10439
   Wang-Johanning F, 1998, CANCER RES, V58, P1893
   Wang-Johanning F, 2001, CLIN CANCER RES, V7, P1553
   Willer A, 1997, VIRUS GENES, V15, P123, DOI 10.1023/A:1007910924177
   Yang J, 1999, P NATL ACAD SCI USA, V96, P13404, DOI 10.1073/pnas.96.23.13404
NR 56
TC 127
Z9 128
U1 1
U2 7
PU WILEY
PI HOBOKEN
PA 111 RIVER ST, HOBOKEN 07030-5774, NJ USA
SN 0020-7136
EI 1097-0215
J9 INT J CANCER
JI Int. J. Cancer
PD JAN 1
PY 2007
VL 120
IS 1
BP 81
EP 90
DI 10.1002/ijc.22256
PG 10
WC Oncology
SC Oncology
GA 114FY
UT WOS:000242653300012
PM 17013901
DA 2021-05-03
ER

PT J
AU Nguyen, P
   Duthoit, CT
   Geiger, TL
AF Nguyen, P.
   Duthoit, C. T.
   Geiger, T. L.
TI Induction of tolerance and immunity by redirected B cell-specific
   cytolytic T lymphocytes
SO GENE THERAPY
LA English
DT Article
DE T lymphocyte; B lymphocyte; T-cell receptor; immune tolerance; antibody
   response
ID GREEN FLUORESCENT PROTEIN; ADOPTIVE IMMUNOTHERAPY; IN-VIVO; AUTOIMMUNE
   ENCEPHALOMYELITIS; CD28 COSTIMULATION; OVARIAN-CANCER; GENE-THERAPY;
   RECEPTOR; CHAIN; SURVIVAL
AB Chimeric receptors bearing ligand recognition domains linked to signaling regions from the T-cell receptor can redirect T lymphocytes against non-MHC-restricted targets. Cytolytic T lymphocytes (CTL) expressing these chimeric receptors are being tested in preclinical and clinical trials for activity in cancer, infectious diseases and autoimmunity. The chimeric receptors may incorporate antigenic epitopes previously unrecognized by the immune system. Whether a receptorspecific antibody response develops to these neoantigens and whether such a response inhibits therapeutic cell activity is unknown. We hypothesized that upon engagement of a chimeric receptor-specific B cell, receptor-modified CTL will be activated, lysing the B cell and inducing tolerance to the chimeric receptor rather than immunity. We demonstrate that receptor-modified CTL are indeed stimulated by cognate receptor-specific B cells, proliferate and produce cytokines in response and kill the B cells in vitro and in vivo. However, this is insufficient to induce full B-cell tolerance. Modified CTL induce a chimeric receptor-specific antibody response independent of any other source of antigen. Nevertheless, the CTL retain substantial activity even in the presence of saturating doses of receptor-specific antibody. Thus antichimeric receptor antibody responses need to be considered in the clinical use of chimeric receptor-modified T cells. However, the inhibitory activity of these antibodies may in cases be limited.
C1 St Jude Childrens Hosp, Dept Pathol, Memphis, TN 38105 USA.
RP Geiger, TL (corresponding author), St Jude Childrens Hosp, Dept Pathol, 332 N Lauderdale St,D-4047, Memphis, TN 38105 USA.
EM terrence.geiger@stjude.org
RI Geiger, Terrence/M-4516-2018
OI Geiger, Terrence/0000-0001-8290-5732
FU NATIONAL INSTITUTE OF ALLERGY AND INFECTIOUS DISEASESUnited States
   Department of Health & Human ServicesNational Institutes of Health (NIH)
   - USANIH National Institute of Allergy & Infectious Diseases (NIAID)
   [R01AI056153] Funding Source: NIH RePORTER; NIAID NIH HHSUnited States
   Department of Health & Human ServicesNational Institutes of Health (NIH)
   - USANIH National Institute of Allergy & Infectious Diseases (NIAID)
   [R01 AI056153] Funding Source: Medline
CR Ausubel F.M., 1989, CURRENT PROTOCOLS MO
   Bitton Natacha, 1999, Frontiers in Bioscience, V4, pD386, DOI 10.2741/Bitton
   Cahalan MD, 2005, SEMIN IMMUNOL, V17, P442, DOI 10.1016/j.smim.2005.09.001
   Deeks SG, 2002, MOL THER, V5, P788, DOI 10.1006/mthe.2002.0611
   Fabre JW, 2001, NAT MED, V7, P649, DOI 10.1038/89008
   Gattinoni L, 2006, NAT REV IMMUNOL, V6, P383, DOI 10.1038/nri1842
   Geiger TL, 2001, TRANSFUS MED REV, V15, P21, DOI 10.1053/tmrv.2001.19949
   Geiger TL, 2001, BLOOD, V98, P2364, DOI 10.1182/blood.V98.8.2364
   GOODNOW CC, 1988, NATURE, V334, P676, DOI 10.1038/334676a0
   HWU P, 1993, J EXP MED, V178, P361, DOI 10.1084/jem.178.1.361
   Israel EJ, 1996, IMMUNOLOGY, V89, P573, DOI 10.1046/j.1365-2567.1996.d01-775.x
   JANEWAY CA, 1992, ANNU REV IMMUNOL, V10, P645, DOI 10.1146/annurev.iy.10.040192.003241
   Jyothi MD, 2002, NAT BIOTECHNOL, V20, P1215, DOI 10.1038/nbt758
   Kershaw MH, 2006, CLIN CANCER RES, V12, P6106, DOI 10.1158/1078-0432.CCR-06-1183
   Kowolik CM, 2006, CANCER RES, V66, P10995, DOI 10.1158/0008-5472.CAN-06-0160
   Krause A, 1998, J EXP MED, V188, P619, DOI 10.1084/jem.188.4.619
   Lanzavecchia A, 1999, CELL, V96, P1, DOI 10.1016/S0092-8674(00)80952-6
   Mekala DJ, 2005, BLOOD, V105, P2090, DOI 10.1182/blood-2004-09-3579
   Mitsuyasu RT, 2000, BLOOD, V96, P785, DOI 10.1182/blood.V96.3.785.015k10_785_793
   Moeller M, 2004, CANCER GENE THER, V11, P371, DOI 10.1038/sj.cgt.7700710
   Nguyen P, 2003, BLOOD, V102, P4320, DOI 10.1182/blood-2003-04-1255
   Nguyen P, 2003, GENE THER, V10, P594, DOI 10.1038/sj.gt.3301932
   Persons DA, 1997, BLOOD, V90, P1777, DOI 10.1182/blood.V90.5.1777
   RIDDELL SR, 1995, ANNU REV IMMUNOL, V13, P545
   ROBERTS MR, 1994, BLOOD, V84, P2878
   Rossig C, 2003, ACTA HAEMATOL-BASEL, V110, P154, DOI 10.1159/000072465
   RUSSELL DM, 1991, NATURE, V354, P308, DOI 10.1038/354308a0
   Sadelain M, 2003, NAT REV CANCER, V3, P35, DOI 10.1038/nrc971
   Starr TK, 2003, ANNU REV IMMUNOL, V21, P139, DOI 10.1146/annurev.immunol.21.120601.141107
   Stripecke R, 1999, GENE THER, V6, P1305, DOI 10.1038/sj.gt.3300951
   Tey SK, 2006, IMMUNOL CELL BIOL, V84, P281, DOI 10.1111/j.1440-1711.2006.01441.x
   Walker RE, 2000, BLOOD, V96, P467
   Westermann J, 2001, IMMUNOL REV, V184, P20, DOI 10.1034/j.1600-065x.2001.1840103.x
NR 33
TC 1
Z9 1
U1 0
U2 2
PU NATURE PUBLISHING GROUP
PI LONDON
PA MACMILLAN BUILDING, 4 CRINAN ST, LONDON N1 9XW, ENGLAND
SN 0969-7128
J9 GENE THER
JI Gene Ther.
PD DEC
PY 2007
VL 14
IS 24
BP 1739
EP 1749
DI 10.1038/sj.gt.3303045
PG 11
WC Biochemistry & Molecular Biology; Biotechnology & Applied Microbiology;
   Genetics & Heredity; Medicine, Research & Experimental
SC Biochemistry & Molecular Biology; Biotechnology & Applied Microbiology;
   Genetics & Heredity; Research & Experimental Medicine
GA 237RB
UT WOS:000251392700009
PM 17928872
OA Bronze
DA 2021-05-03
ER

PT J
AU Sadoulet, MO
   Franceschi, C
   Aubert, M
   Silvy, F
   Bernard, JP
   Lombardo, D
   Mas, E
AF Sadoulet, Marie-Odile
   Franceschi, Cecile
   Aubert, Muriel
   Silvy, Francoise
   Bernard, Jean-Paul
   Lombardo, Dominique
   Mas, Eric
TI Glycoengineering of alpha Gal xenoantigen on recombinant peptide bearing
   the J28 pancreatic oncofetal glycotope
SO GLYCOBIOLOGY
LA English
DT Article
DE pancreas; cancer; tumor-associated carbohydrate antigen; glycotope;
   alpha Gal epitope; alpha 1,3 galactosyltransferase
ID HYPERACUTE VASCULAR REJECTION; SYRIAN GOLDEN-HAMSTER; SALT-DEPENDENT
   LIPASE; MELANOMA PATIENTS; ESTER HYDROLASE; CANCER PATIENTS;
   GENE-TRANSFER; TUMOR-CELLS; FAP PROTEIN; SIALYL-TN
AB In human pancreatic adenocarcinoma, alterations of glycosylation processes leads to the expression of tumor-associated carbohydrate antigens, representing potential targets for cancer immunotherapy. Among these pancreatic tumor-associated carbohydrate antigens, the J28 glycotope located within the O-glycosylated mucin-like C-terminal domain of the fetoacinar pancreatic protein (FAPP) and expressed at the surface of human tumoral tissues, can be a good target for anticancer therapeutic vaccines. However, the oncodevelopmental self character of the J28 glycotope associated with the low immunogenicity of tumor-associated carbohydrate antigens may be a major obstacle to effective anti-tumor vaccine therapy. In this study, we have investigated a method to increase the immunogenicity of the recombinant pancreatic oncofetal J28 glycotope by glycoengineering Gal alpha 1,3Gal beta 1,4GlcNAc-R (alpha Gal epitope) which may be recognized by natural anti-alpha Gal antibody present in humans. For this purpose, we have developed a stable Chinese hamster ovary cell clone expressing the alpha Gal epitope by transfecting the cDNA encoding the alpha 1,3galactosyltransferase. These cells have been previously equipped to produce the recombinant O-glycosylated C-terminal domain of FAPP carrying the J28 glycotope. As a consequence, the C-terminal domain of FAPP produced by these cells carries the alpha Gal epitope on oligosaccharide structures associated with the J28 glycotope. Furthermore, we show that this recombinant "alpha 1,3galactosyl and J28 glycotope" may not only be targeted by human natural anti-alpha Gal antibodies but also by the mAbJ28, suggesting that the J28 glycotope remains accessible to the immune system as vaccinating agent. This approach may be used for many identified tumor-associated carbohydrate antigens which can be glycoengineered to carry a alpha Gal epitope to increase their immunogenicity and to develop therapeutic vaccines.
C1 INSERM, Fac Med Timone, UMR 777, F-13385 Marseille 05, France.
   Univ Aix Marseille 2, Marseille, France.
   Canceropole PACA, Marseille, France.
   Univ London Imperial Coll Sci Technol & Med, Lung Canc Biol Grp, London SW7 2AZ, England.
RP Mas, E (corresponding author), INSERM, Fac Med Timone, UMR 777, 27 Blvd Jean Moulin, F-13385 Marseille 05, France.
EM eric.mas@medecine.univ-mrs.fr
RI Mas, Eric/O-9569-2017; Franceschi, Claudio/L-4484-2017
OI Franceschi, Claudio/0000-0001-9841-6386
CR Abbruzzese JL, 2002, SEMIN ONCOL, V29, P2, DOI 10.1053/sonc.2002.37382
   ABOUAKIL N, 1988, BIOCHIM BIOPHYS ACTA, V961, P299, DOI 10.1016/0005-2760(88)90077-X
   Aubert M, 2003, INT J CANCER, V107, P910, DOI 10.1002/ijc.11470
   BENEDI VJ, 1984, CANCER RES, V44, P1135
   BIERHUIZEN MF, 1994, J BIOL CHEM, V69, P4473
   BIERHUIZEN MFA, 1992, P NATL ACAD SCI USA, V89, P9326, DOI 10.1073/pnas.89.19.9326
   Chapman PB, 2000, CLIN CANCER RES, V6, P874
   Chen ZC, 2001, GLYCOBIOLOGY, V11, P577, DOI 10.1093/glycob/11.7.577
   COLLINS BH, 1995, J IMMUNOL, V154, P5500
   Cooper D K, 1993, Transpl Immunol, V1, P198, DOI 10.1016/0966-3274(93)90047-C
   Corzana F, 2002, GLYCOBIOLOGY, V12, P241, DOI 10.1093/glycob/12.4.241
   Deriy L, 2002, GLYCOBIOLOGY, V12, P135, DOI 10.1093/glycob/12.2.135
   Elliott S, 2003, NAT BIOTECHNOL, V21, P414, DOI 10.1038/nbt799
   ESCRIBANO MJ, 1989, J BIOL CHEM, V264, P21865
   ESCRIBANO MJ, 1986, INT J CANCER, V38, P155, DOI 10.1002/ijc.2910380202
   Galili U, 2004, CANCER IMMUNOL IMMUN, V53, P935, DOI 10.1007/s00262-004-0524-x
   GALILI U, 1988, J BIOL CHEM, V263, P17755
   GALILI U, 1984, J EXP MED, V160, P1519, DOI 10.1084/jem.160.5.1519
   GALILI U, 1985, J EXP MED, V162, P573, DOI 10.1084/jem.162.2.573
   GALILI U, 1987, P NATL ACAD SCI USA, V84, P1369, DOI 10.1073/pnas.84.5.1369
   GALILI U, 1988, INFECT IMMUN, V56, P1730, DOI 10.1128/IAI.56.7.1730-1737.1988
   Gilewski T, 2001, P NATL ACAD SCI USA, V98, P3270, DOI 10.1073/pnas.051626298
   GOOD AH, 1992, TRANSPL P, V24, P559
   Hakomori S, 1996, CANCER RES, V56, P5309
   ITZKOWITZ S, 1991, GASTROENTEROLOGY, V100, P1691, DOI 10.1016/0016-5085(91)90671-7
   Jager U, 1999, GENE THER, V6, P1073, DOI 10.1038/sj.gt.3300934
   Joziasse DH, 1999, BBA-MOL BASIS DIS, V1455, P403, DOI 10.1016/S0925-4439(99)00056-3
   Kim S, 2001, GLYCOCONJUGATE J, V18, P623, DOI 10.1023/A:1020691619908
   KIM YS, 1988, CANCER RES, V48, P475
   Krug LM, 2004, CLIN CANCER RES, V10, P6094, DOI 10.1158/1078-0432.CCR-04-0482
   LaTemple DC, 1999, CANCER RES, V59, P3417
   Liu JN, 2005, GLYCOBIOLOGY, V15, P571, DOI 10.1093/glycob/cwi037
   Lo-Man R, 2004, CANCER RES, V64, P4987, DOI 10.1158/0008-5472.CAN-04-0252
   Lo-Man R, 2001, J IMMUNOL, V166, P2849, DOI 10.4049/jimmunol.166.4.2849
   LOMBARDO D, 1980, BIOCHIM BIOPHYS ACTA, V611, P147, DOI 10.1016/0005-2744(80)90050-9
   MacLean GD, 1996, J IMMUNOTHER, V19, P59, DOI 10.1097/00002371-199601000-00007
   MAS E, 1993, BIOCHEM J, V289, P609, DOI 10.1042/bj2890609
   Mas E, 1998, GLYCOBIOLOGY, V8, P605, DOI 10.1093/glycob/8.6.605
   Mas E, 1997, GLYCOBIOLOGY, V7, P745, DOI 10.1093/glycob/7.6.745
   MAZO A, 1991, PANCREAS, V6, P37, DOI 10.1097/00006676-199101000-00006
   MIRALLES F, 1993, EUR J CELL BIOL, V60, P115
   ORIOL R, 1993, TRANSPLANTATION, V56, P1433, DOI 10.1097/00007890-199312000-00031
   Panicot L, 1999, GLYCOBIOLOGY, V9, P935, DOI 10.1093/glycob/9.9.935
   Panicot L, 1999, DIABETES, V48, P2316, DOI 10.2337/diabetes.48.12.2316
   Panicot-Dubois L, 2004, NEOPLASIA, V6, P713, DOI 10.1593/neo.04298
   Pasqualini E, 1998, J BIOL CHEM, V273, P28208, DOI 10.1074/jbc.273.43.28208
   Raeder H, 2006, NAT GENET, V38, P54, DOI 10.1038/ng1708
   Ragupathi G, 2000, INT J CANCER, V85, P659, DOI 10.1002/(SICI)1097-0215(20000301)85:5&lt;659::AID-IJC11&gt;3.0.CO;2-5
   Sandmaier BM, 1999, J IMMUNOTHER, V22, P54, DOI 10.1097/00002371-199901000-00008
   Slovin SF, 2005, IMMUNOL CELL BIOL, V83, P418, DOI 10.1111/j.1440-1711.2005.01350.x
   TAKEDA Y, 1992, J CANCER RES CLIN, V118, P377, DOI 10.1007/BF01294443
   TAN MH, 1986, CANCER INVEST, V4, P15, DOI 10.3109/07357908609039823
   Unfer RC, 2003, CANCER RES, V63, P987
   Wurm FM, 2004, NAT BIOTECHNOL, V22, P1393, DOI 10.1038/nbt1026
NR 54
TC 6
Z9 6
U1 0
U2 0
PU OXFORD UNIV PRESS INC
PI CARY
PA JOURNALS DEPT, 2001 EVANS RD, CARY, NC 27513 USA
SN 0959-6658
J9 GLYCOBIOLOGY
JI Glycobiology
PD JUN
PY 2007
VL 17
IS 6
BP 620
EP 630
DI 10.1093/glycob/cwm028
PG 11
WC Biochemistry & Molecular Biology
SC Biochemistry & Molecular Biology
GA 184YO
UT WOS:000247678700009
PM 17374617
OA Bronze, Green Published
DA 2021-05-03
ER

PT J
AU Zhang, YJ
   Xiang, LM
   Hassan, R
   Pastan, I
AF Zhang, Yujian
   Xiang, Laiman
   Hassan, Raffit
   Pastan, Ira
TI Immunotoxin and Taxol synergy results from a decrease in shed mesothelin
   levels in the extracellular space of tumors
SO PROCEEDINGS OF THE NATIONAL ACADEMY OF SCIENCES OF THE UNITED STATES OF
   AMERICA
LA English
DT Article
DE chemotherapy; drug resistance; immunotherapy; mesothelioma; ovarian
   cancer
ID MONOCLONAL-ANTIBODY THERAPY; BINDING-SITE BARRIER; BREAST-CANCER MODEL;
   SOLID TUMORS; RECOMBINANT IMMUNOTOXIN; TRANSFERRIN RECEPTOR;
   INTERSTITIAL FLUID; OVARIAN-CARCINOMA; SERUM MESOTHELIN; CELL-LINES
AB Recombinant immunotoxins are chimeric proteins composed of the Fv portion of a tumor-specific antibody fused to a toxin. SS1P (CAT-5001) is an immunotoxin composed of an antimesothelin Fv fused to a 38-kDa portion of Pseudomonas exotoxin A. Immunotoxins have been shown to be active in lymphomas and leukemias, but are much less active against solid tumors. We recently reported that Taxol and other chemotherapeutic agents show striking synergistic antitumor activity in mice when immunotoxin SS1P, which targets the mesothelin antigen on solid tumors, is given with Taxol. Using a pair of Taxol-sensitive and Taxol-resistant KB tumors equally sensitive to immunotoxin SS1P, we examined the mechanism of synergy. We show that synergy is only observed with Taxol-sensitive tumors, ruling out an effect of Taxol on endothelial cells. We also show that the KB tumors have high levels of shed mesothelin in their extracellular space; these levels increase with tumor size and, after Taxol treatment, dramatically fall in the drug-sensitive but not the drug-resistant tumors. Because the mesothelin levels in the tumor exceed the levels of SS1P in the tumor, and because shed mesothelin is being continuously released into the circulation at a high rate, we propose that synergy is due to the Taxol-induced fall in shed antigen levels.
C1 NCI, Mol Biol Lab, Ctr Canc Res, NIH, Bethesda, MD 20892 USA.
RP Pastan, I (corresponding author), NCI, Mol Biol Lab, Ctr Canc Res, NIH, Bethesda, MD 20892 USA.
EM pastani@mail.nih.gov
RI pastan, ira/P-9319-2019
OI pastan, ira/0000-0002-9223-0270
FU Intramural NIH HHSUnited States Department of Health & Human
   ServicesNational Institutes of Health (NIH) - USA Funding Source:
   Medline
CR AKIYAMA SI, 1985, SOMAT CELL MOLEC GEN, V11, P117, DOI 10.1007/BF01534700
   Annereau JP, 2004, MOL PHARMACOL, V66, P1397, DOI 10.1124/mol.104.005009
   Bera TK, 2001, MOL CANCER THER, V1, P79
   Bjerner J, 2002, TUMOR BIOL, V23, P146, DOI 10.1159/000064031
   Buchsbaum DJ, 2003, CLIN CANCER RES, V9, P3731
   Carney WP, 2007, EXPERT REV MOL DIAGN, V7, P309, DOI 10.1586/14737159.7.3.309
   Clarke K, 2000, CLIN CANCER RES, V6, P3621
   Egland KA, 2006, P NATL ACAD SCI USA, V103, P5929, DOI 10.1073/pnas.0601296103
   Gopal AK, 2003, BLOOD, V102, P2351, DOI 10.1182/blood-2003-02-0622
   Green MC, 2000, CANCER TREAT REV, V26, P269, DOI 10.1053/ctrv.2000.0176
   Griffon-Etienne G, 1999, CANCER RES, V59, P3776
   Hassan R, 2006, CLIN CANCER RES, V12, P447, DOI 10.1158/1078-0432.CCR-05-1477
   Hassan R, 2007, CLIN CANCER RES, V13, P5144, DOI 10.1158/1078-0432.CCR-07-0869
   Ho M, 2007, CLIN CANCER RES, V13, P1571, DOI 10.1158/1078-0432.CCR-06-2161
   Ho M, 2006, CANCER EPIDEM BIOMAR, V15, P1751, DOI 10.1158/1055-9965.EPI-06-0479
   Huang CY, 2006, ANTICANCER RES, V26, P4721
   Jain RK, 1999, ANNU REV BIOMED ENG, V1, P241, DOI 10.1146/annurev.bioeng.1.1.241
   Jang SH, 2003, PHARM RES-DORDR, V20, P1337, DOI 10.1023/A:1025785505977
   JUWEID M, 1992, CANCER RES, V52, P5144
   Kreitman RJ, 2005, J CLIN ONCOL, V23, P6719, DOI 10.1200/JCO.2005.11.437
   Kreitman RJ, 2001, NEW ENGL J MED, V345, P241, DOI 10.1056/NEJM200107263450402
   Kreitman RJ, 2006, BEST PRACT RES CL HA, V19, P685, DOI 10.1016/j.beha.2006.06.009
   Masters GR, 2006, GYNECOL ONCOL, V102, P462, DOI 10.1016/j.ygyno.2005.12.004
   Murakami S, 2004, FRONT BIOSCI, V9, P3085, DOI 10.2741/1461
   Netti PA, 2000, CANCER RES, V60, P2497
   Nowak AK, 2003, CANCER RES, V63, P4490
   Olsen E, 2001, J CLIN ONCOL, V19, P376, DOI 10.1200/JCO.2001.19.2.376
   Onda M, 2005, CLIN CANCER RES, V11, P5840, DOI 10.1158/1078-0432.CCR-05-0578
   Pai LH, 1996, NAT MED, V2, P350, DOI 10.1038/nm0396-350
   Pastan I, 2006, NAT REV CANCER, V6, P559, DOI 10.1038/nrc1891
   SAGA T, 1995, P NATL ACAD SCI USA, V92, P8999, DOI 10.1073/pnas.92.19.8999
   SBARBA PD, 2002, BIOL CHEM, V383, P69
   Scherpereel A, 2007, CURR OPIN PULM MED, V13, P339, DOI 10.1097/MCP.0b013e32812144bb
   Shinohara H, 2000, INT J ONCOL, V17, P643
   Visco C, 2006, EUR J HAEMATOL, V77, P387, DOI 10.1111/j.1600-0609.2006.00725.x
   von Mehren M, 2003, ANNU REV MED, V54, P343, DOI 10.1146/annurev.med.54.101601.152442
   Wiig H, 2005, J PHYSIOL-LONDON, V567, P557, DOI 10.1113/jphysiol.2005.089615
   Wiig H, 2003, AM J PHYSIOL-HEART C, V284, pH416, DOI 10.1152/ajpheart.00327.2002
   Zhang YJ, 2006, CLIN CANCER RES, V12, P4695, DOI 10.1158/1078-0432.CCR-06-0346
NR 39
TC 61
Z9 61
U1 0
U2 5
PU NATL ACAD SCIENCES
PI WASHINGTON
PA 2101 CONSTITUTION AVE NW, WASHINGTON, DC 20418 USA
SN 0027-8424
J9 P NATL ACAD SCI USA
JI Proc. Natl. Acad. Sci. U. S. A.
PD OCT 23
PY 2007
VL 104
IS 43
BP 17099
EP 17104
DI 10.1073/pnas.0708101104
PG 6
WC Multidisciplinary Sciences
SC Science & Technology - Other Topics
GA 224ZT
UT WOS:000250487600067
PM 17940013
OA Green Published, Bronze
DA 2021-05-03
ER

PT J
AU Ho, M
   Bera, TK
   Willingham, MC
   Onda, M
   Hassan, R
   FitzGerald, D
   Pastan, I
AF Ho, Mitchell
   Bera, Tapan K.
   Willingham, Mark C.
   Onda, Masanori
   Hassan, Raffit
   FitzGerald, David
   Pastan, Ira
TI Mesothelin expression in human lung cancer
SO CLINICAL CANCER RESEARCH
LA English
DT Article
ID OVARIAN-CANCER; MONOCLONAL-ANTIBODY; MOLECULAR-CLONING; TUMOR-CELLS;
   DIAGNOSIS; CARCINOMA; ADENOCARCINOMA; BINDING; MARKER; FAMILY
AB Purpose: To investigate mesothelin as a new target for immunotherapy in lung cancer.
   Experimental Design: Mesothelin mRNA and protein expression were assessed by reverse transcription-PCR, immunoblotting, and immunohistochemistry in human lung cancer specimens. Expression was also characterized in human lung cancer cell lines by flow cytometry and immunoblotting. The SS1P immunotoxin specific for mesothelin was assessed for its cytotoxic activity against lung cancer cells.
   Results: We found that mesothelin mRNA was expressed in 83% of lung adenocarcinomas (10 of 12 patients). The mesothelin precursor protein was detected in 82% of lung adenocarcinoma (9 of 11 patients), and its mature form was detected in 55% (6 of 11 patients). Immunohistochemistry showed strong and diffuse mesothelin staining in human lung adenocarcinomas and weak or modest staining in squamous cell carcinomas. We detected mesothelin mRNA in 78% of lung cancer cell lines (7 of 9) of the NCl-60 cell line panel. Mesothelin mRNA and proteins were expressed at a high level in non-small cell lung cancer lines EKVX, NCl-H460, NCl-H322M, and NCl-H522. Flow cytometric analysis showed high surface expression of mesothelin in NCl-H322M and EKVX cell lines. Immunotoxin SS1P showed high cytotoxic activity on NCl-H322M and EKVX cells with IC50 values ranging from 2 to 5 ng/mL.
   Conclusions: Mesothelin is expressed on the surface of most lung adenocarcinoma cells. Immunotoxin SS1P is cytotoxic against mesothelin-expressing lung cancer cell lines and merits evaluation as a new therapeutic agent in treating non-small cell lung cancer.
C1 NCI, Mol Biol Lab, Ctr Canc Res, NIH, Bethesda, MD 20892 USA.
   Wake Forest Univ, Sch Med, Dept Pathol, Winston Salem, NC 27109 USA.
RP Pastan, I (corresponding author), NCI, Mol Biol Lab, Ctr Canc Res, NIH, 37 Convent Dr,Room 5106, Bethesda, MD 20892 USA.
EM pastani@mail.nih.gov
RI pastan, ira/P-9319-2019; Ho, Mitchell/F-5059-2015
OI pastan, ira/0000-0002-9223-0270; 
FU Intramural NIH HHSUnited States Department of Health & Human
   ServicesNational Institutes of Health (NIH) - USA Funding Source:
   Medline; NATIONAL CANCER INSTITUTEUnited States Department of Health &
   Human ServicesNational Institutes of Health (NIH) - USANIH National
   Cancer Institute (NCI) [ZIABC010816, ZIABC008753, Z01BC010816,
   Z01BC008753] Funding Source: NIH RePORTER
CR CHANG K, 1992, INT J CANCER, V50, P373, DOI 10.1002/ijc.2910500308
   CHANG K, 1992, AM J SURG PATHOL, V16, P259, DOI 10.1097/00000478-199203000-00006
   Chang K, 1996, P NATL ACAD SCI USA, V93, P136, DOI 10.1073/pnas.93.1.136
   Granville CA, 2005, AM J RESP CELL MOL, V32, P169, DOI 10.1165/rcmb.F290
   Gubbels JAA, 2006, MOL CANCER, V5, DOI 10.1186/1476-4598-5-50
   Hassan R, 2006, CLIN CANCER RES, V12, P447, DOI 10.1158/1078-0432.CCR-05-1477
   Hassan R, 2004, CLIN CANCER RES, V10, P3937, DOI 10.1158/1078-0432.CCR-03-0801
   Hellstrom I, 2006, CANCER EPIDEM BIOMAR, V15, P1014, DOI 10.1158/1055-9965.EPI-05-0334
   Ho M, 2005, CLIN CANCER RES, V11, P3814, DOI 10.1158/1078-0432.CCR-04-2304
   Ho M, 2005, J BIOL CHEM, V280, P607, DOI 10.1074/jbc.M409783200
   Ho M, 2006, CANCER EPIDEM BIOMAR, V15, P1751, DOI 10.1158/1055-9965.EPI-06-0479
   Jaffee EM, 2001, J CLIN ONCOL, V19, P145, DOI 10.1200/JCO.2001.19.1.145
   KOJIMA T, 1995, J BIOL CHEM, V270, P21984, DOI 10.1074/jbc.270.37.21984
   McIntosh MW, 2004, GYNECOL ONCOL, V95, P9, DOI 10.1016/j.ygyno.2004.07.039
   Miettinen M, 2003, AM J SURG PATHOL, V27, P150, DOI 10.1097/00000478-200302000-00002
   Namimatsu S, 2005, J HISTOCHEM CYTOCHEM, V53, P3, DOI 10.1369/jhc.4C6466.2005
   Onda M, 2005, CLIN CANCER RES, V11, P5840, DOI 10.1158/1078-0432.CCR-05-0578
   Ordonez NG, 2003, AM J SURG PATHOL, V27, P1418, DOI 10.1097/00000478-200311000-00003
   Ordonez NG, 2003, AM J SURG PATHOL, V27, P1031, DOI 10.1097/00000478-200308000-00001
   Prieve Mary G, 2003, BMC Dev Biol, V3, P2, DOI 10.1186/1471-213X-3-2
   Robinson BWS, 2005, LUNG CANCER, V49, pS109, DOI 10.1016/j.lungcan.2005.03.020
   Robinson BWS, 2003, LANCET, V362, P1612, DOI 10.1016/S0140-6736(03)14794-0
   Rump A, 2004, J BIOL CHEM, V279, P9190, DOI 10.1074/jbc.M312372200
   SCHERPEREEL A, 2006, AM J RESP CRIT CARE, V144, P360
   Scholler N, 1999, P NATL ACAD SCI USA, V96, P11531, DOI 10.1073/pnas.96.20.11531
   Shoemaker RH, 2006, NAT REV CANCER, V6, P813, DOI 10.1038/nrc1951
   YAMAGUCHI N, 1994, J BIOL CHEM, V269, P805
   Yen MJ, 2006, CLIN CANCER RES, V12, P827, DOI 10.1158/1078-0432.CCR-05-1397
   Yokokawa J, 2005, CLIN CANCER RES, V11, P6342, DOI 10.1158/1078-0432.CCR-05-0596
NR 29
TC 96
Z9 96
U1 0
U2 5
PU AMER ASSOC CANCER RESEARCH
PI PHILADELPHIA
PA 615 CHESTNUT ST, 17TH FLOOR, PHILADELPHIA, PA 19106-4404 USA
SN 1078-0432
J9 CLIN CANCER RES
JI Clin. Cancer Res.
PD MAR 1
PY 2007
VL 13
IS 5
BP 1571
EP 1575
DI 10.1158/1078-0432.CCR-06-2161
PG 5
WC Oncology
SC Oncology
GA 144CL
UT WOS:000244772800030
PM 17332303
OA Bronze
DA 2021-05-03
ER

PT J
AU Wrobel, P
   Shojaei, H
   Schittek, B
   Gieseler, F
   Wollenberg, B
   Kalthoff, H
   Kabelitz, D
   Wesch, D
AF Wrobel, P.
   Shojaei, H.
   Schittek, B.
   Gieseler, F.
   Wollenberg, B.
   Kalthoff, H.
   Kabelitz, D.
   Wesch, D.
TI Lysis of a broad range of epithelial tumour cells by human gamma delta T
   cells: Involvement of NK62D ligands and T-cell receptor- versus
   NKG2D-dependent recognition
SO SCANDINAVIAN JOURNAL OF IMMUNOLOGY
LA English
DT Article
ID NONPEPTIDE ANTIGENS; INFILTRATING LYMPHOCYTES; MULTIPLE-MYELOMA;
   IN-VITRO; IMMUNOTHERAPY; CARCINOMA; CANCER; NKG2D; MICA; CYTOTOXICITY
AB Human gamma delta T cells expressing a V gamma 9V delta 2 T-cell receptor (TCR) kill various turnout cells including autologous tumours. In addition to TCR-dependent recognition, activation of NKG2D-positive gamma delta T cells by turnout cell-expressed NKG2D ligands can also trigger cytotoxic effector function. In this study, we investigated the involvement of TCR versus NKG2D in turnout cell recognition as a prerequisite to identify turnout types suitable for gamma delta T-cell-based immunotherapy. We have characterized epithelial turnout cells of different origin with respect to cell surface expression of the known NKG2D ligands MHC class I-chain-related antigens (MIC) A/B and UL16-binding proteins (ULBP), and susceptibility to 6 T-cell killing. Most turnout cells expressed comparable levels of MICA and MICB as well as ULBP with the exception of ULBP-1 which was absent or only weakly expressed. Most epithelial tumours were susceptible to allogeneic 6 T-cell lysis and in the case of an established ovarian carcinoma to autologous gamma delta T-cell killing. Lysis of resistant cells was enhanced by pre-treatment of turnout cells with aminobisphosphonates or pre-activation of gamma delta T cells with phosphoantigens. A potential involvement of TCR and/or NKG2D was investigated by antibody blockade. These experiments revealed three patterns of inhibition, i.e. preferential inhibition by anti-TCR antibody, preferential inhibition by anti-NKG2D antibody, or additive blockade by anti-TCR plus anti-NKG2D antibodies. Our results indicate for the first time that the NKG2D pathway is involved in the lysis of different melanomas, pancreatic adenocarcinomas, squameous cell carcinomas of the head and neck, and lung carcinoma.
C1 Univ Hosp Schleswig Holstein, Inst Immunol, D-24105 Kiel, Germany.
   Univ Tubingen, Dept Dermatol, Tubingen, Germany.
   Univ Hosp Schleswig Holstein, Dept Med 1, Kiel, Germany.
   Univ Hosp Schleswig Holstein, Sect Mol Oncol, Kiel, Germany.
   Univ Hosp Schleswig Holstein, Dept Otorhinolaryngol, Lubeck, Germany.
RP Kabelitz, D (corresponding author), Univ Hosp Schleswig Holstein, Inst Immunol, Campus Kiel,Michaelisstr 5, D-24105 Kiel, Germany.
EM kabelitz@immunologie.uni-kiel.de
RI Wollenberg, Barbara/AAK-7272-2020; Gieseler, Frank/E-8386-2012;
   Wollenberg, Barbara/E-7435-2010; Kabelitz, Dieter/A-2757-2010; Kabelitz,
   Dieter/AAB-4199-2021; Wesch, Daniela/C-1940-2019; Kalthoff,
   Holger/B-1618-2010; Gieseler, Frank/L-4668-2013
OI Gieseler, Frank/0000-0001-6409-3822; Wesch, Daniela/0000-0001-6509-208X;
   
CR Bauer S, 1999, SCIENCE, V285, P727, DOI 10.1126/science.285.5428.727
   Bonneville M, 2006, CURR OPIN IMMUNOL, V18, P539, DOI 10.1016/j.coi.2006.07.002
   BUKOWSKI JF, 1995, J IMMUNOL, V154, P998
   Carding SR, 2000, IMMUNOL REV, V173, P98, DOI 10.1034/j.1600-065X.2000.917302.x
   Chen YP, 2002, P NATL ACAD SCI USA, V99, P14338, DOI 10.1073/pnas.212290499
   CHOUDHARY A, 1995, J IMMUNOL, V154, P3932
   Corvaisier M, 2005, J IMMUNOL, V175, P5481, DOI 10.4049/jimmunol.175.8.5481
   Cosman D, 2001, IMMUNITY, V14, P123, DOI 10.1016/S1074-7613(09)00098-3
   Das H, 2001, IMMUNITY, V15, P83, DOI 10.1016/S1074-7613(01)00168-6
   Eisele G, 2006, BRAIN, V129, P2416, DOI 10.1093/brain/awl205
   Espinosa E, 2001, J BIOL CHEM, V276, P18337, DOI 10.1074/jbc.M100495200
   Ferrarini M, 2002, TRENDS IMMUNOL, V23, P14, DOI 10.1016/S1471-4906(01)02110-X
   FISCH P, 1990, J EXP MED, V171, P1567, DOI 10.1084/jem.171.5.1567
   Girardi M, 2001, SCIENCE, V294, P605, DOI 10.1126/science.1063916
   Girardi Michael, 2005, V86, P136, DOI 10.1159/000086658
   Gober HJ, 2003, J EXP MED, V197, P163, DOI 10.1084/jem.20021500
   Groh V, 1999, P NATL ACAD SCI USA, V96, P6879, DOI 10.1073/pnas.96.12.6879
   Guo BL, 2005, BREAST CANCER RES TR, V93, P169, DOI 10.1007/s10549-005-4792-8
   Hayday A, 2003, NAT REV IMMUNOL, V3, P233, DOI 10.1038/nri1030
   Holdenrieder S, 2006, INT J CANCER, V118, P684, DOI 10.1002/ijc.21382
   Jameson J, 2002, SCIENCE, V296, P747, DOI 10.1126/science.1069639
   JANSSEN O, 1991, J IMMUNOL, V146, P35
   Jomaa H, 1999, FEMS IMMUNOL MED MIC, V25, P371, DOI 10.1016/S0928-8244(99)00110-8
   Kabelitz D, 2004, J IMMUNOL, V173, P6767, DOI 10.4049/jimmunol.173.11.6767
   Kabelitz D, 2004, INT J CANCER, V112, P727, DOI 10.1002/ijc.20445
   KABELITZ D, 1992, INT IMMUNOL, V4, P1381, DOI 10.1093/intimm/4.12.1381
   Kabelitz D, 2000, INT ARCH ALLERGY IMM, V122, P1, DOI 10.1159/000024353
   Kabelitz D, 2007, CANCER RES, V67, P5, DOI 10.1158/0008-5472.CAN-06-3069
   Kato Y, 2001, J IMMUNOL, V167, P5092, DOI 10.4049/jimmunol.167.9.5092
   KITAYAMA J, 1993, CLIN EXP IMMUNOL, V93, P442, DOI 10.1111/j.1365-2249.1993.tb08198.x
   Kobayashi H, 2007, CANCER IMMUNOL IMMUN, V56, P469, DOI 10.1007/s00262-006-0199-6
   Kriegeskorte AK, 2005, P NATL ACAD SCI USA, V102, P11805, DOI 10.1073/pnas.0502026102
   Kunzmann V, 2000, BLOOD, V96, P384
   Lamb LS, 2005, BIOL BLOOD MARROW TR, V11, P161, DOI 10.1016/j.bbmt.2004.11.015
   Marten A, 2006, INT J CANCER, V119, P2359, DOI 10.1002/ijc.22186
   Maeurer MJ, 1996, J EXP MED, V183, P1681, DOI 10.1084/jem.183.4.1681
   Mariani S, 2005, LEUKEMIA, V19, P664, DOI 10.1038/sj.leu.2403693
   MATTAROLLO SR, 2007, CANC IMMUNOL IMMUNOT
   Otto M, 2005, CLIN CANCER RES, V11, P8486, DOI 10.1158/1078-0432.CCR-05-1184
   Otto M, 2005, J IMMUNOTHER, V28, P73, DOI 10.1097/00002371-200501000-00009
   PENNINGER JM, 1995, NATURE, V375, P241, DOI 10.1038/375241a0
   Poggi A, 2004, CANCER RES, V64, P9172, DOI 10.1158/0008-5472.CAN-04-2417
   Poupot M, 2004, IMMUNOL LETT, V95, P129, DOI 10.1016/j.imlet.2004.06.013
   Rincon-Orozco B, 2005, J IMMUNOL, V175, P2144, DOI 10.4049/jimmunol.175.4.2144
   Salih HR, 2006, HUM IMMUNOL, V67, P188, DOI 10.1016/j.humimm.2006.02.008
   Sato K, 2005, INT J CANCER, V116, P94, DOI 10.1002/ijc.20987
   Scotet E, 2005, IMMUNITY, V22, P71, DOI 10.1016/j.immuni.2004.11.012
   Shen Y, 2002, SCIENCE, V295, P2255, DOI 10.1126/science.1068819
   Sicard H, 2005, J IMMUNOL, V175, P5471, DOI 10.4049/jimmunol.175.8.5471
   Sipos B, 2003, VIRCHOWS ARCH, V442, P444, DOI 10.1007/s00428-003-0784-4
   Song H, 2006, CELL IMMUNOL, V239, P22, DOI 10.1016/j.cellimm.2006.03.002
   TANAKA Y, 1995, NATURE, V375, P155, DOI 10.1038/375155a0
   Viey E, 2005, J IMMUNOL, V174, P1338, DOI 10.4049/jimmunol.174.3.1338
   Viey E, 2005, EXPERT REV ANTICANC, V5, P973, DOI 10.1586/14737140.5.6.973
   von Lilienfeld-Toal M, 2006, CLIN EXP IMMUNOL, V144, P528, DOI 10.1111/j.1365-2249.2006.03078.x
   Waldhauer I, 2006, CANCER RES, V66, P2520, DOI 10.1158/0008-5472.CAN-05-2520
NR 56
TC 130
Z9 139
U1 0
U2 10
PU BLACKWELL PUBLISHING
PI OXFORD
PA 9600 GARSINGTON RD, OXFORD OX4 2DQ, OXON, ENGLAND
SN 0300-9475
J9 SCAND J IMMUNOL
JI Scand. J. Immunol.
PD AUG-SEP
PY 2007
VL 66
IS 2-3
BP 320
EP 328
DI 10.1111/j.1365-3083.2007.01963.x
PG 9
WC Immunology
SC Immunology
GA 196TC
UT WOS:000248504100025
PM 17635809
OA Bronze
DA 2021-05-03
ER

PT J
AU Sharma, P
   Shen, Y
   Wen, SJ
   Yamada, S
   Jungbluth, AA
   Gnjatic, S
   Bajorin, DF
   Reuter, VE
   Herr, H
   Old, LJ
   Sato, E
AF Sharma, Padmanee
   Shen, Yu
   Wen, Sijin
   Yamada, Sachiko
   Jungbluth, Achim A.
   Gnjatic, Sacha
   Bajorin, Dean F.
   Reuter, Victor E.
   Herr, Harry
   Old, Lloyd J.
   Sato, Eiichi
TI CD8 tumor-infiltrating lymphocytes are predictive of survival in
   muscle-invasive urothelial carcinoma
SO PROCEEDINGS OF THE NATIONAL ACADEMY OF SCIENCES OF THE UNITED STATES OF
   AMERICA
LA English
DT Article
DE CD8 T cell; major histocompatibility complex; cancer testis antigen;
   NY-ESO-1; bladder
ID CANCER-TESTIS ANTIGENS; PROGNOSTIC-FACTOR; T-CELLS; BLADDER-CANCER;
   OVARIAN-CANCER; EXPRESSION; PEPTIDE; IMMUNOTHERAPY; VACCINATION;
   RESPONSES
AB Tumor-infiltrating cytotoxic T lymphocytes (TILs), including CD8 TILs, have been associated with favorable clinical outcomes in multiple tumor types. Tumor-infiltrating CD8 T cells and major histocompatibility complex (MHC) class I expression in urothelial carcinoma (UC) have not been previously reported. Most immune responses are mediated by local cytotoxic lymphocytes (CD8 T cells), which can eradicate tumor cells by recognizing tumor-associated antigens presented by MHC class I molecules. Here we analyzed the presence of intratumoral CD8 T cells, the expression of MHC class I antigen, and the expression of the NY-ESO-1 tumor antigen in UC samples and correlated our findings with clinical outcome. Immunohistochemical staining for intratumoral CD8 T cells in tissue samples from 69 patients with UC showed that patients with advanced UC (pT2, pT3, or pT4) and higher numbers of CD8 TILs within the tumor (>= B) had better disease-free survival (P < 0.001) and overall survival (P = 0.018) than did patients with similar-staged UC and fewer intratumoral CD8 TILs. We conclude that the extent of intratumoral CD8 TILs is an important prognostic indicator in advanced UC.
C1 Univ Texas, MD Anderson Canc Ctr, Dept Genitourinary Med Oncol, Houston, TX 77030 USA.
   Univ Texas, MD Anderson Canc Ctr, Dept Immunol, Houston, TX 77030 USA.
   Univ Texas, MD Anderson Canc Ctr, Dept Biostat & Appl Math, Houston, TX 77030 USA.
   Tokyo Med Univ, Dept Pathol, Shinjuku Ku, Tokyo, Japan.
   Mem Sloan Kettering Canc Ctr, Dept Med, Div Genitourinary Med Oncol, New York, NY 10021 USA.
   Mem Sloan Kettering Canc Ctr, Dept Pathol, New York, NY 10021 USA.
   Mem Sloan Kettering Canc Ctr, Dept Urol, New York, NY 10021 USA.
RP Sharma, P (corresponding author), Univ Texas, MD Anderson Canc Ctr, Dept Genitourinary Med Oncol, Houston, TX 77030 USA.
EM padsharma@mdanderson.org; sato-e@tokyo-med.ac.jp
OI Wen, Sijin/0000-0002-6955-2917; Gnjatic, Sacha/0000-0001-5643-9520;
   Shen, Yu/0000-0002-3899-7868
CR Alexandroff AB, 1999, LANCET, V353, P1689, DOI 10.1016/S0140-6736(98)07422-4
   Boon T, 1997, CURR OPIN IMMUNOL, V9, P681, DOI 10.1016/S0952-7915(97)80049-0
   Boon T, 1997, IMMUNOL TODAY, V18, P267, DOI 10.1016/S0167-5699(97)80020-5
   Chen YT, 1999, CANCER J SCI AM, V5, P16
   Chiba T, 2004, BRIT J CANCER, V91, P1711, DOI 10.1038/sj.bjc.6602201
   Davis ID, 2004, P NATL ACAD SCI USA, V101, P10697, DOI 10.1073/pnas.0403572101
   Dunn GP, 2005, IMMUNOL RES, V32, P231, DOI 10.1385/IR:32:1-3:231
   Galon J, 2006, SCIENCE, V313, P1960, DOI 10.1126/science.1129139
   Gnjatic S, 2003, J IMMUNOL, V170, P1191, DOI 10.4049/jimmunol.170.3.1191
   Jager E, 2000, ONKOLOGIE, V23, P410, DOI 10.1159/000027202
   Mendez R, 2001, TISSUE ANTIGENS, V57, P508, DOI 10.1034/j.1399-0039.2001.057006508.x
   Naito Y, 1998, CANCER RES, V58, P3491
   Nakano O, 2001, CANCER RES, V61, P5132
   Nishiyama T, 2001, CLIN CANCER RES, V7, P23
   Ponticiello A, 2004, RESP MED, V98, P509, DOI 10.1016/j.rmed.2003.12.003
   Sadanaga N, 2001, CLIN CANCER RES, V7, P2277
   SAHIN U, 1995, P NATL ACAD SCI USA, V92, P11810, DOI 10.1073/pnas.92.25.11810
   Sato E, 2005, P NATL ACAD SCI USA, V102, P18538, DOI 10.1073/pnas.0509182102
   Scanlan Matthew J, 2004, Cancer Immun, V4, P1
   Scanlan MJ, 2002, INT J CANCER, V98, P485, DOI 10.1002/ijc.10276
   Schumacher K, 2001, CANCER RES, V61, P3932
   Sharma P, 2006, CLIN CANCER RES, V12, P5442, DOI 10.1158/1078-0432.CCR-06-0527
   Sharma S, 2003, BMC CANCER, V3, DOI 10.1186/1471-2407-3-19
   SIMONS MA, 1979, EUR J IMMUNOL, V9, P887, DOI 10.1002/eji.1830091110
   Simpson AJG, 2005, NAT REV CANCER, V5, P615, DOI 10.1038/nrc1669
   STAM NJ, 1990, INT IMMUNOL, V2, P113, DOI 10.1093/intimm/2.2.113
   VANDERBRUGGEN P, 1991, SCIENCE, V254, P1643, DOI 10.1126/science.1840703
   Zhang L, 2003, NEW ENGL J MED, V348, P203, DOI 10.1056/NEJMoa020177
NR 28
TC 302
Z9 310
U1 0
U2 11
PU NATL ACAD SCIENCES
PI WASHINGTON
PA 2101 CONSTITUTION AVE NW, WASHINGTON, DC 20418 USA
SN 0027-8424
J9 P NATL ACAD SCI USA
JI Proc. Natl. Acad. Sci. U. S. A.
PD MAR 6
PY 2007
VL 104
IS 10
BP 3967
EP 3972
DI 10.1073/pnas.0611618104
PG 6
WC Multidisciplinary Sciences
SC Science & Technology - Other Topics
GA 146ZE
UT WOS:000244972400054
PM 17360461
OA Green Published, Bronze
DA 2021-05-03
ER

PT J
AU Odunsi, K
   Qian, F
   Matsuzaki, J
   Mhawech-Fauceglia, P
   Andrews, C
   Hoffman, EW
   Pan, L
   Ritter, G
   Villella, J
   Thomas, B
   Rodabaugh, K
   Lele, S
   Shrikant, P
   Old, LJ
   Gnjatic, S
AF Odunsi, Kunle
   Qian, Feng
   Matsuzaki, Junko
   Mhawech-Fauceglia, Paulette
   Andrews, Christopher
   Hoffman, Eric W.
   Pan, Linda
   Ritter, Gerd
   Villella, Jeannine
   Thomas, Bridget
   Rodabaugh, Kerry
   Lele, Shashikant
   Shrikant, Protul
   Old, Lloyd J.
   Gnjatic, Sacha
TI Vaccination with an NY-ESO-1 peptide of HLA class I/II specificities
   induces integrated humoral and T cell responses in ovarian cancer
SO PROCEEDINGS OF THE NATIONAL ACADEMY OF SCIENCES OF THE UNITED STATES OF
   AMERICA
LA English
DT Article
DE hLA-DP4; peptide epitope; tumor recognition; vaccine
ID CLASS-I; ANTIBODY-RESPONSES; ANTIGEN NY-ESO-1; IMMUNE-RESPONSE; TESTIS
   ANTIGEN; EPITOPES; IMMUNIZATION; GENERATION; INDUCTION; STRATEGY
AB NY-ESO-1 is a "cancer-testis" antigen expressed in epithelial ovarian cancer (EOC) and is among the most immunogenic tumor antigens defined to date. The NY-ESO-1 peptide epitope, ESO157-170, is recognized by HLA-DP4-restricted CD4(+) T cells and HLA-A2- and A24-restricted CD8(+) T cells. To test whether providing cognate helper CD4(+) T cells would enhance the antitumor immune response, we conducted a phase I clinical trial of immunization with ESO157-170 mixed with incomplete Freund's adjuvant (Montanide ISA51) in 18 HLA-DP4(+) EOC patients with minimal disease burden. NY-ESO-1-specific Ab responses and/or specific HLA-A2-restricted CD8(+) and HLA-DP4-restricted CD4(+) T cell responses were induced by a course of at least five vaccinations at three weekly intervals in a high proportion of patients. There were no serious vaccine-related adverse events. Vaccine-induced CD8(+) and CD4(+) T cell clones were shown to recognize NY-ESO-1-expressing tumor targets. T cell receptor analysis indicated that tumor-recognizing CD4(+) T cell clones were structurally distinct from non-tumor-recognizing clones. Long-lived and functional vaccine-elicited CD8(+) and CD4(+) T cells were detectable in some patients up to 12 months after immunization. These results confirm the paradigm that the provision of cognate CD4(+) T cell help is important for cancer vaccine design and provides the rationale for a phase II study design using ESO157-170 epitope or the full-length NY-ESO-1 protein for immunotherapy in patients with EOC.
C1 Roswell Park Canc Inst, Canc Prevent & Poplulat Sci, Dept Immunol, Buffalo, NY 14263 USA.
   Roswell Park Canc Inst, Canc Prevent & Poplulat Sci, Dept Pathol & Clin Biostat, Buffalo, NY 14263 USA.
   Ludwig Inst Canc Res, Memorial Sloan Kettering Canc Ctr, New York, NY 10021 USA.
RP Odunsi, K (corresponding author), Roswell Park Canc Inst, Canc Prevent & Poplulat Sci, Dept Immunol, Buffalo, NY 14263 USA.
EM kunle.odunsi@roswellpark.org; lold@licr.org
OI Gnjatic, Sacha/0000-0001-5643-9520; Andrews, Chris/0000-0001-5130-6374
CR Armstrong DK, 2006, NEW ENGL J MED, V354, P34, DOI 10.1056/NEJMoa052985
   Bennett SRM, 1998, NATURE, V393, P478
   BURROWS SR, 1995, J EXP MED, V182, P1703, DOI 10.1084/jem.182.6.1703
   Chen YT, 1997, P NATL ACAD SCI USA, V94, P1914, DOI 10.1073/pnas.94.5.1914
   Davis ID, 2004, P NATL ACAD SCI USA, V101, P10697, DOI 10.1073/pnas.0403572101
   Dutoit V, 2002, J CLIN INVEST, V110, P1813, DOI 10.1172/JCI200216428
   FEARON ER, 1990, CELL, V60, P397, DOI 10.1016/0092-8674(90)90591-2
   Gnjatic S, 2000, P NATL ACAD SCI USA, V97, P10917, DOI 10.1073/pnas.97.20.10917
   Gnjatic S, 2003, P NATL ACAD SCI USA, V100, P8862, DOI 10.1073/pnas.1133324100
   Gnjatic S, 2003, J IMMUNOL, V170, P1191, DOI 10.4049/jimmunol.170.3.1191
   Gnjatic S, 2002, P NATL ACAD SCI USA, V99, P11813, DOI 10.1073/pnas.142417699
   Gordon AN, 2001, J CLIN ONCOL, V19, P3312, DOI 10.1200/JCO.2001.19.14.3312
   Jager E, 2006, P NATL ACAD SCI USA, V103, P14453, DOI 10.1073/pnas.0606512103
   Jager E, 2000, P NATL ACAD SCI USA, V97, P12198, DOI 10.1073/pnas.220413497
   Jager E, 1998, J EXP MED, V187, P265, DOI 10.1084/jem.187.2.265
   Khong HT, 2004, J IMMUNOTHER, V27, P472, DOI 10.1097/00002371-200411000-00007
   Le Gal FA, 2005, J IMMUNOTHER, V28, P252, DOI 10.1097/01.cji.0000161398.34701.26
   Marzo AL, 1999, CANCER RES, V59, P1071
   Mizoguchi A, 2006, J IMMUNOL, V176, P705, DOI 10.4049/jimmunol.176.2.705
   Nagata Y, 2002, P NATL ACAD SCI USA, V99, P10629, DOI 10.1073/pnas.112331099
   Nishikawa H, 2006, J IMMUNOL, V176, P6340, DOI 10.4049/jimmunol.176.10.6340
   Odunsi K, 2003, CANCER RES, V63, P6076
   Sato E, 2005, P NATL ACAD SCI USA, V102, P18538, DOI 10.1073/pnas.0509182102
   Valmori D, 2007, P NATL ACAD SCI USA, V104, P8947, DOI 10.1073/pnas.0703395104
   Vessey SJR, 1996, EUR J IMMUNOL, V26, P1660, DOI 10.1002/eji.1830260739
   Yamaguchi H, 2004, CLIN CANCER RES, V10, P890, DOI 10.1158/1078-0432.CCR-1086-3
   Zeng G, 2002, CANCER RES, V62, P3630
   Zhang L, 2003, NEW ENGL J MED, V348, P203, DOI 10.1056/NEJMoa020177
NR 28
TC 182
Z9 192
U1 1
U2 7
PU NATL ACAD SCIENCES
PI WASHINGTON
PA 2101 CONSTITUTION AVE NW, WASHINGTON, DC 20418 USA
SN 0027-8424
J9 P NATL ACAD SCI USA
JI Proc. Natl. Acad. Sci. U. S. A.
PD JUL 31
PY 2007
VL 104
IS 31
BP 12837
EP 12842
DI 10.1073/pnas.0703342104
PG 6
WC Multidisciplinary Sciences
SC Science & Technology - Other Topics
GA 198CF
UT WOS:000248603900045
PM 17652518
OA Bronze, Green Published
DA 2021-05-03
ER

PT J
AU Kretz-Rommel, A
   Qin, FH
   Dakappagari, N
   Ravey, EP
   McWhirter, J
   Oltean, D
   Frederickson, S
   Maruyama, T
   Wild, MA
   Nolan, MJ
   Wu, DY
   Springhorn, J
   Bowdish, KS
AF Kretz-Rommel, Anke
   Qin, Fenghua
   Dakappagari, Naveen
   Ravey, E. Prenn
   McWhirter, John
   Oltean, Daniela
   Frederickson, Shana
   Maruyama, Toshiaki
   Wild, Martha A.
   Nolan, Mary-Jean
   Wu, Dayang
   Springhorn, Jeremy
   Bowdish, Katherine S.
TI CD200 expression on tumor cells suppresses antitumor immunity: New
   approaches to cancer immunotherapy
SO JOURNAL OF IMMUNOLOGY
LA English
DT Article
ID CHRONIC LYMPHOCYTIC-LEUKEMIA; REGULATORY T-CELLS; MONOCLONAL-ANTIBODIES;
   DENDRITIC CELLS; DISEASE PROGRESSION; OVARIAN-CARCINOMA; B7 FAMILY;
   IN-VITRO; RECEPTOR; MICE
AB d Although the immune system is capable of mounting a response against many cancers, that response is insufficient for tumor eradication in most patients due to factors in the tumor microenvironment that defeat tumor immunity. We previously identified the immune-suppressive molecule CD200 as up-regulated on primary B cell chronic lymphocytic leukemia (B-CLL) cells and demonstrated negative immune regulation by B-CLL and other tumor cells overexpressing CD200 in vitro. In this study we developed a novel animal model that incorporates human immune cells and human tumor cells to address the effects of CD200 overexpression on tumor cells in vivo and to assess the effect of targeting Abs in the presence of human immune cells. Although human mononuclear cells prevented tumor growth when tumor cells did not express CD200, tumor-expressed CD200 inhibited the ability of lymphocytes to eradicate tumor cells. Anti-CD200 Ab administration to mice bearing CD200-expressing tumors resulted in nearly complete tumor growth inhibition even in the context of established receptor-ligand interactions. Evaluation of an anti-CD200 Ab with abrogated effector function provided evidence that blocking of the receptor-ligand interaction was sufficient for control of CD200-mediated immune modulation and tumor growth inhibition in this model. Our data indicate that CD200 expression by tumor cells suppresses antitumor responses and suggest that anti-CD200 treatment might be therapeutically beneficial for treating CD200-expressing cancers.
C1 Alex Antibody Technol, San Diego, CA 92121 USA.
   Alex Pharmaceut, Cheshire, CT 06410 USA.
RP Bowdish, KS (corresponding author), Alex Antibody Technol, 3985 Sorrento Valley Blvd,Suite A, San Diego, CA 92121 USA.
EM kbowdish@alxnsd.com
CR Albanell J, 2003, ADV EXP MED BIOL, V532, P253
   Barclay AN, 2002, TRENDS IMMUNOL, V23, P285, DOI 10.1016/S1471-4906(02)02223-8
   BARCLAY AN, 1986, BIOCHEM SOC SYMP, P149
   Beyer M, 2005, BLOOD, V106, P2018, DOI 10.1182/blood-2005-02-0642
   Buhmann R, 2002, BRIT J HAEMATOL, V118, P968, DOI 10.1046/j.1365-2141.2002.03719.x
   Burger JA, 1999, BLOOD, V94, P3658, DOI 10.1182/blood.V94.11.3658.423k11_3658_3667
   Cartron G, 2004, BLOOD, V104, P2635, DOI 10.1182/blood-2004-03-1110
   Cartron G, 2002, BLOOD, V99, P754, DOI 10.1182/blood.V99.3.754
   Curiel TJ, 2004, NAT MED, V10, P942, DOI 10.1038/nm1093
   Curiel TJ, 2003, NAT MED, V9, P562, DOI 10.1038/nm863
   Dong HD, 2002, NAT MED, V8, P793, DOI 10.1038/nm730
   EPSTEIN MA, 1966, J NATL CANCER I, V37, P547
   Fallarino F, 2004, J IMMUNOL, V173, P3748, DOI 10.4049/jimmunol.173.6.3748
   Frey AB, 2006, J LEUKOCYTE BIOL, V79, P652, DOI 10.1189/jlb.1105628
   Gitelson E, 2003, CLIN CANCER RES, V9, P1656
   Goddard RV, 2001, CLIN EXP IMMUNOL, V126, P16, DOI 10.1046/j.1365-2249.2001.01617.x
   Gorczynski L, 1999, J IMMUNOL, V162, P774
   Gorczynski R, 2004, J IMMUNOL, V172, P7744, DOI 10.4049/jimmunol.172.12.7744
   Gorczynski RM, 2005, TRANSPLANTATION, V79, P488, DOI 10.1097/01.TP.0000152118.51622.F9
   Gorczynski RM, 2004, TRANSPLANTATION, V77, P1138, DOI 10.1097/01.TP.0000121773.18476.1C
   Gorczynski RM, 2001, CLIN EXP IMMUNOL, V126, P220, DOI 10.1046/j.1365-2249.2001.01689.x
   Gorczynski RM, 1999, J IMMUNOL, V163, P1654
   Hami LS, 2004, CYTOTHERAPY, V6, P554, DOI 10.1080/14653240410005348
   Hoek RM, 2000, SCIENCE, V290, P1768, DOI 10.1126/science.290.5497.1768
   Jenmalm MC, 2006, J IMMUNOL, V176, P191, DOI 10.4049/jimmunol.176.1.191
   KLEIN G, 1972, INT J CANCER, V10, P44, DOI 10.1002/ijc.2910100108
   Kryczek I, 2006, J EXP MED, V203, P871, DOI 10.1084/jem.20050930
   Lauerova L, 2002, NEOPLASMA, V49, P159
   McWhirter JR, 2006, P NATL ACAD SCI USA, V103, P1041, DOI 10.1073/pnas.0510081103
   Mohty M, 2002, LEUKEMIA, V16, P2197, DOI 10.1038/sj.leu.2402710
   Mueller JP, 1997, MOL IMMUNOL, V34, P441, DOI 10.1016/S0161-5890(97)00042-4
   Orsini E, 2003, CANCER RES, V63, P4497
   Phan GQ, 2003, P NATL ACAD SCI USA, V100, P8372, DOI 10.1073/pnas.1533209100
   Podhorecka M, 2002, LEUKEMIA RES, V26, P657, DOI 10.1016/S0145-2126(01)00194-1
   Podhorecka M, 2001, HAEMATOLOGICA, V86, P549
   Prasad DVR, 2003, IMMUNITY, V18, P863, DOI 10.1016/S1074-7613(03)00147-X
   Ribas A, 2005, J CLIN ONCOL, V23, P8968, DOI 10.1200/JCO.2005.01.109
   Sica GL, 2003, IMMUNITY, V18, P849, DOI 10.1016/S1074-7613(03)00152-3
   Takahashi S, 2003, CANCER RES, V63, P5213
   Takeuchi T, 1997, CANCER IMMUNOL IMMUN, V43, P375, DOI 10.1007/s002620050347
   Taylor N, 2005, J IMMUNOL, V174, P143, DOI 10.4049/jimmunol.174.1.143
   Teeling JL, 2004, BLOOD, V104, P1793, DOI 10.1182/blood-2004-01-0039
   TENDLER CL, 1994, CANCER RES, V54, P4430
   Trojan A, 2000, NAT MED, V6, P667
   Wild MA, 2003, NAT BIOTECHNOL, V21, P1305, DOI 10.1038/nbt891
   Wright GJ, 2003, J IMMUNOL, V171, P3034, DOI 10.4049/jimmunol.171.6.3034
   Wright GJ, 2001, IMMUNOLOGY, V102, P173, DOI 10.1046/j.1365-2567.2001.01163.x
   Zou WP, 2005, NAT REV CANCER, V5, P263, DOI 10.1038/nrc1586
NR 48
TC 121
Z9 127
U1 0
U2 5
PU AMER ASSOC IMMUNOLOGISTS
PI BETHESDA
PA 9650 ROCKVILLE PIKE, BETHESDA, MD 20814 USA
SN 0022-1767
EI 1550-6606
J9 J IMMUNOL
JI J. Immunol.
PD MAY 1
PY 2007
VL 178
IS 9
BP 5595
EP 5605
DI 10.4049/jimmunol.178.9.5595
PG 11
WC Immunology
SC Immunology
GA 161YZ
UT WOS:000246054400024
PM 17442942
OA Other Gold
DA 2021-05-03
ER

PT J
AU Law, KS
   Chen, HC
   Liao, SK
AF Law, Kim Seng
   Chen, Hung-Chang
   Liao, Shuen-Kuei
TI Non-cytotoxic and sublethal paclitaxel treatment potentiates the
   sensitivity of cultured ovarian tumor SKOV-3 cells to lysis by
   lymphokine-activated killer cells
SO ANTICANCER RESEARCH
LA English
DT Article
DE ovarian carcinoma; SKOV-3 cell line; paclitaxel; apoptosis; LAK cells;
   ICAM-1; chemo-immunotherapy
ID RECOMBINANT INTERLEUKIN-2; CARCINOMA CELLS; ADVANCED CANCER;
   MELANOMA-CELLS; ICAM-1; IMMUNOTHERAPY; SUSCEPTIBILITY; LYMPHOCYTES;
   METASTASIS; EXPRESSION
AB Background: The standard treatment of epithelial ovarian cancer is tumor debulking by surgery, followed by six cycles of chemotherapy consisting of cisplatinum and paclitaxel. However, this therapy protocol is not satisfactory, since about 50% of the treated patients eventually experience recurrence within a few years of follow-up. Thus, a more innovative treatment modality is urgently needed for patients with this malignancy. We hypothesized that pretreatment Of ovarian cancer SKOV-3 cells at a non-cytotoxic to sublethal dose range of paclitaxel would result in increased sensitivity to LAK-mediated killing. Materials and Methods: MTT and trypan blue dye exclusion were used to determine the non-cytotoxic to sublethal range of paclitaxel against SKOV-3 cells. A 4-h Cr-51 release cytotoxicity assay was used to evaluate the sensitivity of paclitaxel-treated and untreated SKOV-3 cells. Immunofluorescence/flow cytometric analysis was used for phenotypic changes of cells with or without paclitaxel treatment. Results: Our results with trypan blue dye exclusion and MTT assays showed that the non-cytotoxic to sublethal range was between 0.001 mu M and 0.01 mu M. Pretreatment of SKOV-3 cells with paclitaxel at these doses for 72 h revealed significantly enhanced LAK-mediated killing against SKOV-3 cells with the highest sensitivity achieved with cells treated with 0.001 mu M paclitaxel, as compared with the baseline killing of untreated cells using LAK cell alone (p<0.05). The enhanced sensitivity of LAK-mediated killing appeared to be in pan due to paclitaxel-induced expression of ICAM-1 on SKOV-3 cells. Conclusion: This treatment approach may be useful for further development of an effective therapeutic mode for patients with ovarian cancer.
C1 Chang Gung Univ, Grad Inst Clin Med Sci, Coll Med, Tao Yuan 333, Taiwan.
   Chang Gung Univ, Grad Inst Basic Med Sci, Coll Med, Tao Yuan 333, Taiwan.
   Tungs Taichung Metro Harbour Hosp, Dept Obstet & Gynecol, Taichung, Taiwan.
   Taipei Med Univ, Dept Obstet & Gynecol, Taipei, Taiwan.
RP Liao, SK (corresponding author), Chang Gung Univ, Grad Inst Clin Med Sci, Coll Med, 259 Wen Hua 1st Rd, Tao Yuan 333, Taiwan.
EM liaosk@mail.cgu.edu.tw
RI Chen, Hung-Chang/R-5702-2019
OI Chen, Hung-Chang/0000-0002-2849-6752
CR Abrahams VM, 2003, CANCER RES, V63, P5573
   ANICHINI A, 1990, INT J CANCER, V46, P508, DOI 10.1002/ijc.2910460330
   Botzler C, 1996, CANCER IMMUNOL IMMUN, V43, P226, DOI 10.1007/s002620050326
   Catalfamo M, 2003, CURR OPIN IMMUNOL, V15, P522, DOI 10.1016/S0952-7915(03)00114-6
   Chang CTR, 2005, ANTICANCER RES, V25, P683
   Coukos G, 2006, CANC DRUG DISC DEV, P285
   FRIXEN UH, 1991, J CELL BIOL, V113, P173, DOI 10.1083/jcb.113.1.173
   GRIMM EA, 1983, J EXP MED, V157, P884, DOI 10.1084/jem.157.3.884
   Gwin JL, 1996, J SURG RES, V60, P129, DOI 10.1006/jsre.1996.0021
   ITOH K, 1989, CANCER IMMUNOL IMMUN, V29, P57
   Kudo Y, 2004, CLIN CANCER RES, V10, P5455, DOI 10.1158/1078-0432.CCR-04-0372
   LACERNA LV, 1989, ADOPTIVE CELLULAR IM, P175
   Lake RA, 2005, NAT REV CANCER, V5, P397, DOI 10.1038/nrc1613
   Lamendola DE, 2003, CANCER RES, V63, P2200
   LIN CP, 1995, J POLYM RES, V2, P133
   MICHCH E, 1982, RATIONALE BIOL RESPO, P105
   Moore KW, 2001, ANNU REV IMMUNOL, V19, P683, DOI 10.1146/annurev.immunol.19.1.683
   Multhoff G, 2000, INT J CANCER, V88, P791, DOI 10.1002/1097-0215(20001201)88:5<791::AID-IJC17>3.0.CO;2-I
   MUUL LM, 1986, J IMMUNOL METHODS, V88, P265
   NAGANUMA H, 1991, INT J CANCER, V47, P527, DOI 10.1002/ijc.2910470410
   ORTALDO JR, 1986, J EXP MED, V164, P1193, DOI 10.1084/jem.164.4.1193
   ORTALDO JR, 1986, NATURAL IMMUNITY CAN, P114
   Park SJ, 2004, J BIOL CHEM, V279, P51057, DOI 10.1074/jbc.M406543200
   Perng YP, 1997, CANCER BIOTHER RADIO, V12, P317, DOI 10.1089/cbr.1997.12.317
   PROSS HF, 1981, J CLIN IMMUNOL, V1, P51, DOI 10.1007/BF00915477
   RILEY LB, 1990, INT J CANCER, V46, P785, DOI 10.1002/ijc.2910460506
   RIVOLTINI L, 1991, INT J CANCER, V47, P746, DOI 10.1002/ijc.2910470521
   ROSENBERG S, 1985, J NATL CANCER I, V75, P595
   ROSENBERG SA, 1987, NEW ENGL J MED, V316, P889, DOI 10.1056/NEJM198704093161501
   ROSENBERG SA, 1985, NEW ENGL J MED, V313, P1485, DOI 10.1056/NEJM198512053132327
   Sarin A, 1998, J IMMUNOL, V161, P2810
   SCHIFF PB, 1981, MOL ACTIONS TARGETS, P483
   Shi Yong-jin, 2006, Zhonghua Zhongliu Zazhi, V28, P188
   SPENCER CM, 1994, DRUGS, V48, P794, DOI 10.2165/00003495-199448050-00009
   Sugimura M, 2004, ONCOLOGY-BASEL, V66, P53, DOI 10.1159/000076335
   TANNER J, 1991, J CLIN INVEST, V88, P239, DOI 10.1172/JCI115283
   Tong AW, 2000, AM J CLIN ONCOL-CANC, V23, P463, DOI 10.1097/00000421-200010000-00007
   WANI MC, 1971, J AM CHEM SOC, V93, P2325, DOI 10.1021/ja00738a045
   WEST WH, 1987, NEW ENGL J MED, V316, P898, DOI 10.1056/NEJM198704093161502
   Yamaguchi Y, 2005, ANTICANCER RES, V25, P827
   YANNELLI JR, 1987, J IMMUNOL METHODS, V100, P137, DOI 10.1016/0022-1759(87)90182-7
   ZARCONE D, 1989, J IMMUNOL RES, V1, P87
   Zou WP, 2005, NAT REV CANCER, V5, P263, DOI 10.1038/nrc1586
NR 43
TC 13
Z9 14
U1 0
U2 1
PU INT INST ANTICANCER RESEARCH
PI ATHENS
PA EDITORIAL OFFICE 1ST KM KAPANDRITIOU-KALAMOU RD KAPANDRITI, PO BOX 22,
   ATHENS 19014, GREECE
SN 0250-7005
EI 1791-7530
J9 ANTICANCER RES
JI Anticancer Res.
PD MAR-APR
PY 2007
VL 27
IS 2
BP 841
EP 850
PG 10
WC Oncology
SC Oncology
GA 155FJ
UT WOS:000245563000019
PM 17465210
DA 2021-05-03
ER

PT J
AU Lambeck, A
   Leffers, N
   Hoogeboom, BN
   Sluiter, W
   Hamming, I
   Klip, H
   ten Hoor, K
   Esajas, M
   van Oven, M
   Drijfhout, JW
   Platteel, I
   Offringa, R
   Hollema, H
   Melief, K
   van der Burg, S
   van der Zee, A
   Daemen, T
   Nijman, H
AF Lambeck, Annechien
   Leffers, Ninke
   Hoogeboom, Baukje-Nynke
   Sluiter, Wim
   Hamming, Ineke
   Klip, Harry
   ten Hoor, Klaske
   Esajas, Martha
   van Oven, Magda
   Drijfhout, Jan-Wouter
   Platteel, Inge
   Offringa, Rienk
   Hollema, Harry
   Melief, Kees
   van der Burg, Sjoerd
   van der Zee, Ate
   Daemen, Toos
   Nijman, Hans
TI P53-specific T cell responses in patients with malignant and benign
   ovarian tumors: Implications for p53 based immunotherapy
SO INTERNATIONAL JOURNAL OF CANCER
LA English
DT Article
DE p53; ovarian cancer; T cell; immunotherapy
ID DENDRITIC CELLS; IMMUNE-RESPONSES; POTENTIAL TARGET; CANCER PATIENTS;
   IN-VITRO; WILD; PEPTIDE; LYMPHOCYTES; RECOGNIZE; IDENTIFICATION
AB Despite intensive treatment, 70% of the ovarian cancer patients will develop recurrent disease, emphasizing the need for new approaches such as immunotherapy. A promising antigenic target for immunotherapy in ovarian cancer is the frequently overexpressed p53 protein. The aim of the study was to evaluate the nature and magnitude of the baseline anti-p53 immune response in ovarian cancer patients. P53-specific T cell responses were detected in both half of the ovarian cancer patients as in the group of control subjects, consisting of women with benign ovarian tumors and healthy controls. Importantly, while in the control group p53-specific immunity was detected among the CD45RA(+) naive subset of T cells only, the p53-specific T-cell responses in ovarian cancer patients were also present in the CD45RO(+) memory T-cell subset, suggesting that in the cancer patients sufficient amounts of cancer-derived p53 was presented to induce the formation of a p53-specific memory T-cell response. Further characterization of the p53-specific memory T-cell responses revealed that in addition to the type 1 cytokine IFN-gamma also the type 2 cytokines IL4 and IL-5, as well as the immunosuppressive cytokine IL-10 were produced. Notably, p53-specific T cells were not only detected in the peripheral blood, but also among tumor infiltrating lymphocytes and in tumor-draining lymph nodes. In conclusion, the existence of a weak mixed T-helper type 1 and 2 p53-specific T-cell repertoire supports the rationale of using p53 long peptides in vaccination strategies aiming at the induction of p53-specific Thl/ CTL immunity. (c) 2007 Wiley-Liss, Inc.
C1 Univ Groningen, Med Ctr, Dept Gynaecol, NL-9700 RB Groningen, Netherlands.
   Univ Groningen, Med Ctr, Dept Med Microbiol, Mol Virol Sect, NL-9700 RB Groningen, Netherlands.
   Univ Groningen, Med Ctr, Dept Endocrinol, NL-9700 RB Groningen, Netherlands.
   Martini Hosp, Dept Gynaecol Pathol, Groningen, Netherlands.
   Leiden Univ, Med Ctr, Dept Immunohematol & Blood Transfus, Leiden, Netherlands.
   Univ Groningen, Med Ctr, Dept Pathol, NL-9700 RB Groningen, Netherlands.
   Leiden Univ, Med Ctr, Dept Clin Oncol, Leiden, Netherlands.
RP Nijman, H (corresponding author), Univ Groningen, Med Ctr, Dept Gynaecol Oncol, PO 30-001, NL-9700 RB Groningen, Netherlands.
EM h.w.nijman@og.umcg.nl
CR Abendstein B, 2000, CANCER, V88, P1432, DOI 10.1002/(SICI)1097-0142(20000315)88:6<1432::AID-CNCR22>3.0.CO;2-8
   Angelopoulou K, 1996, CANCER, V78, P2146, DOI 10.1002/(SICI)1097-0142(19961115)78:10<2146::AID-CNCR15>3.3.CO;2-U
   Antonia SJ, 2006, CLIN CANCER RES, V12, P878, DOI 10.1158/1078-0432.CCR-05-2013
   Azuma K, 2003, CANCER RES, V63, P854
   Barfoed AM, 2000, SCAND J IMMUNOL, V51, P128
   BERCHUCK A, 1994, AM J OBSTET GYNECOL, V170, P246
   Beyer M, 2005, BLOOD, V106, P2018, DOI 10.1182/blood-2005-02-0642
   Cannistra SA, 2004, NEW ENGL J MED, V351, P2519, DOI 10.1056/NEJMra041842
   Chikamatsu K, 2003, CANCER RES, V63, P3675
   Chikamatsu K, 1999, CLIN CANCER RES, V5, P1281
   Chiriva-Internati M, 2002, CANCER-AM CANCER SOC, V94, P2447, DOI 10.1002/cncr.10506
   de Visser KE, 2000, EUR J IMMUNOL, V30, P1458, DOI 10.1002/(SICI)1521-4141(200005)30:5<1458::AID-IMMU1458>3.0.CO;2-2
   Eura M, 2000, CLIN CANCER RES, V6, P979
   FISK B, 1995, J EXP MED, V181, P2109, DOI 10.1084/jem.181.6.2109
   Frost P, 2003, INT J ONCOL, V22, P431
   Fujita H, 1998, EUR J IMMUNOL, V28, P305, DOI 10.1002/(SICI)1521-4141(199801)28:01<305::AID-IMMU305>3.0.CO;2-3
   Gajewski TF, 2006, J IMMUNOTHER, V29, P233, DOI 10.1097/01.cji.0000199193.29048.56
   Goodell V, 2006, J CLIN ONCOL, V24, P762, DOI 10.1200/JCO.2005.03.2813
   Harlin H, 2006, CANCER IMMUNOL IMMUN, V55, P1185, DOI 10.1007/s00262-005-0118-2
   Herod JJO, 1996, CANCER RES, V56, P2178
   Hoffmann TK, 2002, CANCER RES, V62, P3521
   Hogdall EVS, 2002, APMIS, V110, P545, DOI 10.1034/j.1600-0463.2002.11007805.x
   IOANNIDES CG, 1993, J IMMUNOL, V151, P3693
   KLEMI PJ, 1995, CANCER, V76, P1201, DOI 10.1002/1097-0142(19951001)76:7<1201::AID-CNCR2820760716>3.0.CO;2-L
   LEVINE AJ, 1991, NATURE, V351, P453, DOI 10.1038/351453a0
   MARKS JR, 1991, CANCER RES, V51, P2979
   McArdle SEB, 2000, CANCER IMMUNOL IMMUN, V49, P417, DOI 10.1007/s002620000137
   Menon AG, 2003, CANCER GENE THER, V10, P509, DOI 10.1038/sj.cgt.7700600
   Nijman HW, 2005, J TRANSL MED, V3, P1, DOI 10.1186/1479-5876-3-34
   Nijman HW, 1999, EUR J OBSTET GYN R B, V83, P201, DOI 10.1016/S0301-2115(98)00317-0
   NIJMAN HW, 1994, IMMUNOL LETT, V40, P171, DOI 10.1016/0165-2478(94)90189-9
   Nowak AK, 2003, J IMMUNOL, V170, P4905, DOI 10.4049/jimmunol.170.10.4905
   Nowak AK, 2003, CANCER RES, V63, P4490
   Nowak AK, 2002, CANCER RES, V62, P2353
   Offringa R, 2000, ANN NY ACAD SCI, V910, P223
   Petersen TR, 2001, SCAND J IMMUNOL, V53, P357, DOI 10.1046/j.1365-3083.2001.00887.x
   Qian Feng, 2004, Cancer Immun, V4, P12
   Rojas JM, 2005, CANCER IMMUNOL IMMUN, V54, P243, DOI 10.1007/s00262-004-0596-7
   Ropke M, 1996, P NATL ACAD SCI USA, V93, P14704, DOI 10.1073/pnas.93.25.14704
   Sato E, 2005, P NATL ACAD SCI USA, V102, P18538, DOI 10.1073/pnas.0509182102
   Schlienger K, 2003, CLIN CANCER RES, V9, P1517
   Schultes BC, 2003, J IMMUNOL METHODS, V279, P1, DOI 10.1016/S0022-1759(03)00253-9
   Soussi T, 2000, CANCER RES, V60, P1777
   Svane IM, 2004, CANCER IMMUNOL IMMUN, V53, P633, DOI 10.1007/s00262-003-0493-5
   Theobald M, 1995, P NATL ACAD SCI USA, V92, P11993, DOI 10.1073/pnas.92.26.11993
   Van der Burg SH, 2003, INT J CANCER, V107, P425, DOI 10.1002/ijc.11419
   van der Burg SH, 2002, CLIN CANCER RES, V8, P1019
   van der Burg SH, 2001, EUR J IMMUNOL, V31, P146, DOI 10.1002/1521-4141(200101)31:1<146::AID-IMMU146>3.0.CO;2-T
   van der Burg SH, 2006, ADV DRUG DELIVER REV, V58, P916, DOI 10.1016/j.addr.2005.11.003
   VANDERZEE AGJ, 1995, J CLIN ONCOL, V13, P70, DOI 10.1200/JCO.1995.13.1.70
   Vierboom MPM, 1997, J EXP MED, V186, P695, DOI 10.1084/jem.186.5.695
   Vogl FD, 2000, BRIT J CANCER, V83, P1338, DOI 10.1054/bjoc.2000.1446
   Wurtzen PA, 2002, INT J CANCER, V99, P568, DOI 10.1002/ijc.10375
   Wurtzen PA, 2001, INT J CANCER, V93, P855, DOI 10.1002/ijc.1417
   Yamada A, 1999, CANCER IMMUNOL IMMUN, V48, P147, DOI 10.1007/s002620050559
   Yamaguchi Y, 2006, ONCOL REP, V15, P895
   Zhang L, 2003, NEW ENGL J MED, V348, P203, DOI 10.1056/NEJMoa020177
   Zwaveling S, 2002, CANCER RES, V62, P6187
NR 58
TC 28
Z9 28
U1 0
U2 1
PU WILEY
PI HOBOKEN
PA 111 RIVER ST, HOBOKEN 07030-5774, NJ USA
SN 0020-7136
EI 1097-0215
J9 INT J CANCER
JI Int. J. Cancer
PD AUG 1
PY 2007
VL 121
IS 3
BP 606
EP 614
DI 10.1002/ijc.22710
PG 9
WC Oncology
SC Oncology
GA 180ZV
UT WOS:000247407400018
PM 17415711
OA Bronze
DA 2021-05-03
ER

PT J
AU Chang, CL
   Wu, TC
   Hung, CF
AF Chang, C-L
   Wu, T-C
   Hung, C-F
TI Control of human mesothelin-expressing tumors by DNA vaccines
SO GENE THERAPY
LA English
DT Article
DE ovarian cancer; adoptive serum transfer; human mesothelin; specific
   antibodies; DNA vaccine
ID IMMUNOGENE THERAPY; GENETIC IMMUNIZATION; GROWTH-FACTOR; NAKED DNA;
   CANCER; AUTOIMMUNITY; VACCINATION; TOLERANCE; CARCINOMA; DIAGNOSIS
AB Mesothelin has been implicated as a potential ideal target antigen for the development of antigen-specific cancer immunotherapy for the control of mesothelin-expressing cancers such as ovarian cancer, mesothelioma and pancreatic adenocarcinoma. In the current study, we utilized a DNA vaccine encoding human mesothelin (pcDNA3-Hmeso) to treat C57BL/6 mice challenged with luciferase-expressing, Hmeso-expressing ovarian cancer cell line, Defb29 Vegf-luc/ Hmeso. The therapeutic effect of the tumor-challenged mice was followed by noninvasive bioluminescence imaging systems. The mechanism of the antitumor effect was characterized by depletion of subsets of lymphocytes as well as adopted transfer of serum from pcDNA3-Hmeso-mice. We found that vaccination with pcDNA3Hmeso DNA vaccine generates a significant antitumor effect and promotes survival in mice challenged with Defb29 Vegfluc/ Hmeso. Furthermore, we found CD4+ and CD8+ T-cell immune responses as well as the humoral immune responses are important for the observed antitumor effects in vaccinated mice. Our data indicated that vaccination with DNA vaccine targeting Hmeso could generate potent antitumor effects against mesothelin-expressing tumors through both T cell-mediated immunity as well as antibody-mediated immunity.
C1 Johns Hopkins Med Inst, Dept Pathol, Baltimore, MD 21205 USA.
   Johns Hopkins Med Inst, Dept Obstet & Gynecol, Baltimore, MD 21205 USA.
   Johns Hopkins Med Inst, Dept Mol Microbiol & Immunol, Baltimore, MD 21205 USA.
   Johns Hopkins Med Inst, Dept Oncol, Baltimore, MD 21205 USA.
   Mackay Mem Hosp, Dept Obstet & Gynecol, Taipei, Taiwan.
RP Hung, CF (corresponding author), Johns Hopkins Univ, Sch Med, Dept Pathol, CRBII Room 307,1550 Orleans St, Baltimore, MD 21231 USA.
EM chung2@jhmi.edu
FU NATIONAL CANCER INSTITUTEUnited States Department of Health & Human
   ServicesNational Institutes of Health (NIH) - USANIH National Cancer
   Institute (NCI) [U19CA113341] Funding Source: NIH RePORTER; NCI NIH
   HHSUnited States Department of Health & Human ServicesNational
   Institutes of Health (NIH) - USANIH National Cancer Institute (NCI)
   [1U19 CA113341-01, U19 CA113341] Funding Source: Medline
CR Argani P, 2001, CLIN CANCER RES, V7, P3862
   Boyd DAK, 2003, IDRUGS, V6, P1155
   Chen CH, 2000, CANCER RES, V60, P1035
   Conejo-Garcia JR, 2004, NAT MED, V10, P950, DOI 10.1038/nm1097
   Donnelly JJ, 1997, ANNU REV IMMUNOL, V15, P617, DOI 10.1146/annurev.immunol.15.1.617
   Forconi F, 2002, IMMUNOLOGY, V107, P39, DOI 10.1046/j.1365-2567.2002.01452.x
   Greenlee RT, 2000, CA-CANCER J CLIN, V50, P7, DOI 10.3322/canjclin.50.1.7
   Hassan R, 2004, CLIN CANCER RES, V10, P3937, DOI 10.1158/1078-0432.CCR-03-0801
   Hawkins WG, 2000, SURGERY, V128, P273, DOI 10.1067/msy.2000.107421
   Ho M, 2005, CLIN CANCER RES, V11, P3814, DOI 10.1158/1078-0432.CCR-04-2304
   Hung CF, 2007, GENE THER, V14, P20, DOI 10.1038/sj.gt.3302840
   Hung CF, 2003, CURR OPIN MOL THER, V5, P20
   Hung CF, 2007, VACCINE, V25, P127, DOI 10.1016/j.vaccine.2006.06.087
   Jasinska J, 2003, INT J CANCER, V107, P976, DOI 10.1002/ijc.11485
   Jhala N, 2006, AM J CLIN PATHOL, V126, P572, DOI 10.1309/CEV30BE088CBDQD9
   Johnen H, 2001, CANCER IMMUNOL IMMUN, V50, P356, DOI 10.1007/s002620100212
   Leitner WW, 2003, NAT MED, V9, P33, DOI 10.1038/nm813
   Lu Y, 2003, J IMMUNOL, V170, P3162, DOI 10.4049/jimmunol.170.6.3162
   Luo YP, 2003, P NATL ACAD SCI USA, V100, P8850, DOI 10.1073/pnas.1033132100
   Mendiratta SK, 2001, CANCER RES, V61, P859
   Moniz M, 2003, FRONT BIOSCI-LANDMRK, V8, pD55, DOI 10.2741/936
   Niethammer AG, 2002, NAT MED, V8, P1369, DOI 10.1038/nm794
   Niethammer AG, 2001, VACCINE, V20, P421, DOI 10.1016/S0264-410X(01)00362-0
   Nowak AK, 2002, SEMIN ONCOL, V29, P82, DOI 10.1053/sonc.2002.30234
   PARDOLL DM, 1995, IMMUNITY, V3, P165, DOI 10.1016/1074-7613(95)90085-3
   Robinson BWS, 2003, LANCET, V362, P1612, DOI 10.1016/S0140-6736(03)14794-0
   Scholler N, 1999, P NATL ACAD SCI USA, V96, P11531, DOI 10.1073/pnas.96.20.11531
   Shedlock DJ, 2000, J LEUKOCYTE BIOL, V68, P793
   Steitz J, 2000, INT J CANCER, V86, P89, DOI 10.1002/(SICI)1097-0215(20000401)86:1<89::AID-IJC14>3.0.CO;2-I
   Steitz J, 2002, GENE THER, V9, P208, DOI 10.1038/sj.gt.3301634
   Su JM, 2003, CANCER RES, V63, P600
   Suarez-Alvarez B, 2001, ANTICANCER RES, V21, P3677
   Weber LW, 1998, J CLIN INVEST, V102, P1258, DOI 10.1172/JCI4004
   Wei YQ, 2001, P NATL ACAD SCI USA, V98, P11545, DOI 10.1073/pnas.191112198
   Xiang R, 2000, P NATL ACAD SCI USA, V97, P5492, DOI 10.1073/pnas.090097697
   Yen MJ, 2006, CLIN CANCER RES, V12, P827, DOI 10.1158/1078-0432.CCR-05-1397
   Zellos LS, 2002, SEMIN ONCOL, V29, P41, DOI 10.1053/sonc.2002.30230
NR 37
TC 37
Z9 37
U1 0
U2 1
PU NATURE PUBLISHING GROUP
PI LONDON
PA MACMILLAN BUILDING, 4 CRINAN ST, LONDON N1 9XW, ENGLAND
SN 0969-7128
EI 1476-5462
J9 GENE THER
JI Gene Ther.
PD AUG
PY 2007
VL 14
IS 16
BP 1189
EP 1198
DI 10.1038/sj.gt.3302974
PG 10
WC Biochemistry & Molecular Biology; Biotechnology & Applied Microbiology;
   Genetics & Heredity; Medicine, Research & Experimental
SC Biochemistry & Molecular Biology; Biotechnology & Applied Microbiology;
   Genetics & Heredity; Research & Experimental Medicine
GA 199CW
UT WOS:000248674800001
PM 17581599
OA Green Accepted, Bronze
DA 2021-05-03
ER

PT J
AU Li, B
   Allendorf, DJ
   Hansen, R
   Marroquin, J
   Cramer, DE
   Harris, CL
   Yan, J
AF Li, Bing
   Allendorf, Daniel J.
   Hansen, Richard
   Marroquin, Jose
   Cramer, Daniel E.
   Harris, Claire L.
   Yan, Jun
TI Combined yeast beta-glucan and antitumor monoclonal antibody therapy
   requires C5a-mediated neutrophil chemotaxis via regulation of
   decay-accelerating factor CD55
SO CANCER RESEARCH
LA English
DT Article
ID MEMBRANE COFACTOR PROTEIN; TUMOR-CELLS; COMPLEMENT; CANCER; EXPRESSION;
   CD46; IMMUNOTHERAPY; RECEPTOR; LYMPHOMA; RESTRICTION
AB Administration of a combination of yeast-derived beta-glucan with antitumor monoclonal antibodies (mAb) has significant therapeutic efficacy in a variety of syngeneic murine tumor models. We have now tested this strategy using human carcinomas implanted in immunocompromised severe combined immunodeficient mice. Combined immunotherapy was therapeutically effective in vivo against NCI-H23 human nonsmall-cell lung carcinomas, but this modality was surprisingly ineffective against SKOV-3 human ovarian carcinomas. Whereas NCI-H23 tumors responded to this combination therapy with increased intratumoral neutrophil infiltration and C5a production, these responses were lacking in treated SKOV-3 tumors. Further results suggested that SKOV-3 tumors were protected by up-regulation of the membrane complement regulatory protein CD55 (decay-accelerating factor). Blockade of CD55 in vitro led to enhanced deposition of C activation product C3b and increased cytotoxicity mediated by beta-glucan-primed neutrophils. In vivo, administration of anti-CD55 mAb along with beta-glucan and anti-Her-2/neu mAb caused tumor regression and greatly improved long-term survival in animals bearing the previously resistant SKOV-3 tumors. This was accompanied by increased intratumoral neutrophil accumulation and C5a production. We conclude that CD55 suppresses tumor killing by antitumor mAb plus beta-glucan therapy (and, perhaps, in other circumstances). These results suggest a critical role for CD55 to regulate iC3b and C5a release and in turn to influence the recruitment of beta-glucan-primed neutrophils eliciting killing activity.
C1 Univ Louisville, Sch Med, James Graham Brown Canc Ctr, Dept Med,Tumor Immunobiol Program, Louisville, KY 40292 USA.
   Cardiff Univ, Sch Med, Dept Med Biochem & Immunol, Cardiff, Wales.
RP Yan, J (corresponding author), Univ Louisville, James Graham Brown Canc Ctr, Room 119A,580 S Preston St, Louisville, KY 40202 USA.
EM jun.yan@louisville.edu
FU NATIONAL CANCER INSTITUTEUnited States Department of Health & Human
   ServicesNational Institutes of Health (NIH) - USANIH National Cancer
   Institute (NCI) [R01CA086412] Funding Source: NIH RePORTER; NCI NIH
   HHSUnited States Department of Health & Human ServicesNational
   Institutes of Health (NIH) - USANIH National Cancer Institute (NCI) [R01
   CA086412-24, R01 CA86412, R01 CA086412] Funding Source: Medline
CR Adams GP, 2005, NAT BIOTECHNOL, V23, P1147, DOI 10.1038/nbt1137
   Allendorf DJ, 2005, J IMMUNOL, V174, P7050, DOI 10.4049/jimmunol.174.11.7050
   Barilla-LaBarca ML, 2002, J IMMUNOL, V168, P6298, DOI 10.4049/jimmunol.168.12.6298
   Binder R, 1999, MOL IMMUNOL, V36, P885, DOI 10.1016/S0161-5890(99)00110-8
   Bjorge L, 1997, INT J CANCER, V70, P14, DOI 10.1002/(SICI)1097-0215(19970106)70:1<14::AID-IJC3>3.0.CO;2-9
   Cheung NKV, 2002, CANCER IMMUNOL IMMUN, V51, P557, DOI 10.1007/s00262-002-0321-3
   CHEUNG NKV, 1988, J CLIN INVEST, V81, P1122, DOI 10.1172/JCI113426
   Cheung NKV, 2002, CLIN CANCER RES, V8, P1217
   Di Gaetano N, 2001, BRIT J HAEMATOL, V114, P800, DOI 10.1046/j.1365-2141.2001.03014.x
   Fishelson Z, 2003, MOL IMMUNOL, V40, P109, DOI 10.1016/S0161-5890(03)00112-3
   Gelderman KA, 2006, EUR J IMMUNOL, V36, P977, DOI 10.1002/eji.200535653
   Gelderman KA, 2004, CANCER RES, V64, P4366, DOI 10.1158/0008-5472.CAN-03-2131
   Gelderman KA, 2004, TRENDS IMMUNOL, V25, P158, DOI 10.1016/j.it.2004.01.008
   Gordon MS, 2006, J CLIN ONCOL, V24, P4324, DOI 10.1200/JCO.2005.05.4221
   Govindan R, 2004, CLIN CANCER RES, V10, p4241S, DOI 10.1158/1078-0432.CCR-040015
   Harris CL, 2000, IMMUNOLOGY, V100, P462, DOI 10.1046/j.1365-2567.2000.00066.x
   Harris CL, 2002, J IMMUNOL METHODS, V268, P245, DOI 10.1016/S0022-1759(02)00207-7
   Heeger PS, 2005, J EXP MED, V201, P1523, DOI 10.1084/jem.20041967
   Hong F, 2004, J IMMUNOL, V173, P797, DOI 10.4049/jimmunol.173.2.797
   Hong F, 2003, CANCER RES, V63, P9023
   Jha P, 2006, J IMMUNOL, V176, P7221, DOI 10.4049/jimmunol.176.12.7221
   LeBlanc BW, 2006, J LEUKOCYTE BIOL, V79, P667, DOI 10.1189/jlb.0305150
   Li B, 2006, J IMMUNOL, V177, P1661, DOI 10.4049/jimmunol.177.3.1661
   Lin F, 2002, LAB INVEST, V82, P563, DOI 10.1038/labinvest.3780451
   Lin F, 2002, J CLIN INVEST, V110, P1269, DOI 10.1172/JCI200216086
   Liszewski MK, 2007, MOL IMMUNOL, V44, P1559, DOI 10.1016/j.molimm.2006.08.024
   Liu JN, 2005, J EXP MED, V201, P567, DOI 10.1084/jem.20040863
   LUBLIN DM, 1989, ANNU REV IMMUNOL, V7, P35, DOI 10.1146/annurev.iy.07.040189.000343
   Madjd Z, 2005, CANCER IMMUNOL IMMUN, V54, P149, DOI 10.1007/s00262-004-0590-0
   Modak S, 2005, LEUKEMIA RES, V29, P679, DOI 10.1016/j.leukres.2004.10.008
   Niehans GA, 1996, AM J PATHOL, V149, P129
   Pal SK, 2006, SEMIN ONCOL, V33, P386, DOI 10.1053/j.seminoncol.2006.04.004
   Ravindranath NMH, 2006, J ORAL PATHOL MED, V35, P560, DOI 10.1111/j.1600-0714.2006.00466.x
   Rees MA, 2004, TRANSPLANTATION, V77, P1416, DOI 10.1097/01.TP.0000121135.24688.A3
   Ross JS, 2004, AM J CLIN PATHOL, V122, P598, DOI 10.1309/5CWPU41AFR1VYM3F
   SHIN ML, 1986, J IMMUNOL, V136, P1777
   Solly K, 2004, ASSAY DRUG DEV TECHN, V2, P363, DOI 10.1089/adt.2004.2.363
   Terui Y, 2006, CANCER SCI, V97, P72, DOI 10.1111/j.1349-7006.2006.00139.x
   Thornton BP, 1996, J IMMUNOL, V156, P1235
   Tsikitis VL, 2004, SURGERY, V136, P384, DOI 10.1016/j.surg.2004.05.014
   Watson NFS, 2006, CANCER IMMUNOL IMMUN, V55, P973, DOI 10.1007/s00262-005-0055-0
   Xia Y, 1999, J IMMUNOL, V162, P2281
   Yan J, 1999, J IMMUNOL, V163, P3045
   Yan J, 2005, EXPERT OPIN BIOL TH, V5, P691, DOI 10.1517/14712598.5.5.691
   Ziller F, 2005, EUR J IMMUNOL, V35, P2175, DOI 10.1002/eji.200425920
NR 45
TC 36
Z9 39
U1 0
U2 6
PU AMER ASSOC CANCER RESEARCH
PI PHILADELPHIA
PA 615 CHESTNUT ST, 17TH FLOOR, PHILADELPHIA, PA 19106-4404 USA
SN 0008-5472
EI 1538-7445
J9 CANCER RES
JI Cancer Res.
PD AUG 1
PY 2007
VL 67
IS 15
BP 7421
EP 7430
DI 10.1158/0008-5472.CAN-07-1465
PG 10
WC Oncology
SC Oncology
GA 197BW
UT WOS:000248529300045
PM 17671212
OA Bronze, Green Accepted
DA 2021-05-03
ER

PT J
AU Wrzesinski, C
   Paulos, CM
   Gattinoni, L
   Palmer, DC
   Kaiser, A
   Yu, ZY
   Rosenberg, SA
   Restifo, NP
AF Wrzesinski, Claudia
   Paulos, Chrystal M.
   Gattinoni, Luca
   Palmer, Douglas C.
   Kaiser, Andrew
   Yu, Zhiya
   Rosenberg, Steven A.
   Restifo, Nicholas P.
TI Hematopoietic stem cells promote the expansion and function of
   adoptively transferred antitumor CD8(+) T cells
SO JOURNAL OF CLINICAL INVESTIGATION
LA English
DT Article
ID ALLOGENEIC BONE-MARROW; NATURAL-KILLER-CELLS; IN-VIVO; HOMEOSTATIC
   PROLIFERATION; TRANSPLANT RECIPIENTS; METASTATIC MELANOMA; CANCER
   REGRESSION; MULTIPLE-MYELOMA; GROWTH-HORMONE; OVARIAN-CANCER
AB Depleting host immune elements with nonmyeloablative regimens prior to the adoptive transfer of tumor-specific CD8(+) T cells significantly enhances tumor treatment. In the current study, superior antitumor efficacy was achieved by further increasing the intensity of lymphodepletion to a level that required HSC transplantation. Surprisingly, the HSC transplant and not the increased lymphodepletion caused a robust expansion of adoptively transferred tumor-specific CD8(+) T cells. The HSC-driven cell expansion of effector, but not of naive, CD8(+) T cells was independent of in vivo restimulation. by MHC class I-expressing APCs. Simultaneously, HSCs also facilitated the reconstitution of the host lymphoid compartment, including inhibitory elements, not merely via the production of progeny cells but by enhancing the expansion of cells that had survived lymphodepletion. Profound lymphodepletion, by myeloablation or by genetic means, focused the nonspecific HSC boost preferentially toward the transferred tumor-specific T cells, leading to successful tumor treatment. These findings indicate that CD8(+) T cell-mediated tumor responses can be efficiently driven by HSCs in the myeloablative setting and have substantial implications for the design of new antitumor immunotherapies.
C1 NCI, NIH, Bethesda, MD 20892 USA.
RP Wrzesinski, C (corresponding author), NCI, NIH, Bethesda, MD 20892 USA.
EM wrzesinc@mail.nih.gov; restifo@nih.gov
RI Restifo, Nicholas P/A-5713-2008; Palmer, Douglas/B-9454-2008; Restifo,
   Nicholas Phillip/M-6549-2019; Wrzesinski, Claudia/A-3077-2008; Restifo,
   Nicholas Phillip/Z-1614-2019; Gattinoni, Luca/A-2281-2008; Kaiser,
   Andrew D/C-2617-2012
OI Palmer, Douglas/0000-0001-5018-5734; Gattinoni,
   Luca/0000-0003-2239-3282; Restifo, Nicholas P./0000-0003-4229-4580
FU NATIONAL CANCER INSTITUTEUnited States Department of Health & Human
   ServicesNational Institutes of Health (NIH) - USANIH National Cancer
   Institute (NCI) [Z01SC003811, Z01BC010763, Z01SC003800] Funding Source:
   NIH RePORTER; Intramural NIH HHSUnited States Department of Health &
   Human ServicesNational Institutes of Health (NIH) - USA [Z01
   BC010763-01, Z99 CA999999] Funding Source: Medline
CR Alves NL, 2003, BLOOD, V102, P2541, DOI 10.1182/blood-2003-01-0183
   Antony PA, 2005, J IMMUNOL, V174, P2591, DOI 10.4049/jimmunol.174.5.2591
   Antony PA, 2006, J IMMUNOL, V176, P5255, DOI 10.4049/jimmunol.176.9.5255
   Barlogie B, 2004, BLOOD, V103, P20, DOI 10.1182/blood-2003-04-1045
   Bronski JC, 1998, J NONLINEAR SCI, V8, P161, DOI 10.1007/s003329900047
   CHEEVER MA, 1980, J IMMUNOL, V125, P711
   Cho BK, 2000, J EXP MED, V192, P549, DOI 10.1084/jem.192.4.549
   CLARK R, 1993, J CLIN INVEST, V92, P540, DOI 10.1172/JCI116621
   Dobashi H, 2001, FASEB J, V15, P1861, DOI 10.1096/fj.00-0702fje
   Drouet M, 2004, BLOOD, V103, P878, DOI 10.1182/blood-2003-05-1400
   Dudley ME, 2005, J CLIN ONCOL, V23, P2346, DOI 10.1200/JCO.2005.00.240
   Dudley ME, 2002, SCIENCE, V298, P850, DOI 10.1126/science.1076514
   Foster AE, 2006, EXPERT OPIN BIOL TH, V6, P215, DOI 10.1517/14712598.6.3.215
   Frey AB, 2006, J CLIN INVEST, V116, P2587, DOI 10.1172/JCI29906
   Fry TJ, 2005, J IMMUNOL, V174, P6571, DOI 10.4049/jimmunol.174.11.6571
   Gallina G, 2006, J CLIN INVEST, V116, P2777, DOI 10.1172/JCI28828
   Garnett CT, 2004, CANCER RES, V64, P7985, DOI 10.1158/0008-5472.CAN-04-1525
   Gattinoni L, 2005, J CLIN INVEST, V115, P1616, DOI 10.1172/JCI24480
   Gattinoni L, 2005, J EXP MED, V202, P907, DOI 10.1084/jem.20050732
   Gattinoni L, 2006, NAT REV IMMUNOL, V6, P383, DOI 10.1038/nri1842
   Goldrath AW, 1999, IMMUNITY, V11, P183, DOI 10.1016/S1074-7613(00)80093-X
   Goldrath AW, 2002, J EXP MED, V195, P1515, DOI 10.1084/jem.20020033
   Haque T, 2002, LANCET, V360, P436, DOI 10.1016/S0140-6736(02)09672-1
   Haque T, 1998, J IMMUNOL, V160, P6204
   Herodin F, 2003, BLOOD, V101, P2609, DOI 10.1182/blood-2002-06-1634
   Heslop HE, 1996, NAT MED, V2, P551, DOI 10.1038/nm0596-551
   Kieper WC, 1999, P NATL ACAD SCI USA, V96, P13306, DOI 10.1073/pnas.96.23.13306
   Klebanoff CA, 2004, P NATL ACAD SCI USA, V101, P1969, DOI 10.1073/pnas.0307298101
   Klebanoff CA, 2006, IMMUNOL REV, V211, P214, DOI 10.1111/j.0105-2896.2006.00391.x
   Koka R, 2003, J EXP MED, V197, P977, DOI 10.1084/jem.20021836
   Kondo M, 2003, ANNU REV IMMUNOL, V21, P759, DOI 10.1146/annurev.immunol.21.120601.141007
   Maine GN, 2002, J CLIN INVEST, V110, P157, DOI 10.1172/JCI200216166
   Morgan RA, 2006, SCIENCE, V314, P126, DOI 10.1126/science.1129003
   Muranski P, 2006, NAT CLIN PRACT ONCOL, V3, P668, DOI 10.1038/ncponc0666
   NORTH RJ, 1982, J EXP MED, V155, P1063, DOI 10.1084/jem.155.4.1063
   Overwijk WW, 2003, J EXP MED, V198, P569, DOI 10.1084/jem.20030590
   Palmer DC, 2004, J IMMUNOL, V173, P7209, DOI 10.4049/jimmunol.173.12.7209
   PAPADOPOULOS EB, 1994, NEW ENGL J MED, V330, P1185, DOI 10.1056/NEJM199404283301703
   Porrata LF, 2001, BLOOD, V98, P579, DOI 10.1182/blood.V98.3.579
   Prlic M, 2003, J EXP MED, V197, P967, DOI 10.1084/jem.20021847
   Quezada SA, 2006, J CLIN INVEST, V116, P1935, DOI 10.1172/JCI27745
   Rapoport AP, 2005, NAT MED, V11, P1230, DOI 10.1038/nm1310
   Reits EA, 2006, J EXP MED, V203, P1259, DOI 10.1084/jem.20052494
   RIDDELL SR, 1992, SCIENCE, V257, P238
   Rooney CM, 1998, BLOOD, V92, P1549, DOI 10.1182/blood.V92.5.1549.417k32_1549_1555
   Rosenberg SA, 2004, NAT MED, V10, P909, DOI 10.1038/nm1100
   Sato E, 2005, P NATL ACAD SCI USA, V102, P18538, DOI 10.1073/pnas.0509182102
   Schluns KS, 2003, NAT REV IMMUNOL, V3, P269, DOI 10.1038/nri1052
   Schluns KS, 2000, NAT IMMUNOL, V1, P426, DOI 10.1038/80868
   Shen SQ, 2005, J CLIN INVEST, V115, P3517, DOI 10.1172/JCI25463
   STUART CA, 1991, J CLIN ENDOCR METAB, V72, P1117, DOI 10.1210/jcem-72-5-1117
   Tan JT, 2001, P NATL ACAD SCI USA, V98, P8732, DOI 10.1073/pnas.161126098
   Tan JT, 2002, J EXP MED, V195, P1523, DOI 10.1084/jem.20020066
   Turk MJ, 2004, J EXP MED, V200, P771, DOI 10.1084/jem.20041130
   van den Brink MRM, 2004, NAT REV IMMUNOL, V4, P856, DOI 10.1038/nri1484
   Viret C, 1999, IMMUNITY, V10, P559, DOI 10.1016/S1074-7613(00)80055-2
   WALTER EA, 1995, NEW ENGL J MED, V333, P1038, DOI 10.1056/NEJM199510193331603
   Welniak LA, 2002, J LEUKOCYTE BIOL, V71, P381
   Yee C, 2002, P NATL ACAD SCI USA, V99, P16168, DOI 10.1073/pnas.242600099
   Zhang L, 2003, NEW ENGL J MED, V348, P203, DOI 10.1056/NEJMoa020177
   Zhao Y, 2005, EXP HEMATOL, V33, P428, DOI 10.1016/j.exphem.2005.01.003
   ZIJLSTRA M, 1990, NATURE, V344, P742, DOI 10.1038/344742a0
NR 62
TC 139
Z9 144
U1 1
U2 2
PU AMER SOC CLINICAL INVESTIGATION INC
PI ANN ARBOR
PA 35 RESEARCH DR, STE 300, ANN ARBOR, MI 48103 USA
SN 0021-9738
J9 J CLIN INVEST
JI J. Clin. Invest.
PD FEB
PY 2007
VL 117
IS 2
BP 492
EP 501
DI 10.1172/JCI30414
PG 10
WC Medicine, Research & Experimental
SC Research & Experimental Medicine
GA 133ZD
UT WOS:000244051500029
PM 17273561
OA Green Published, Bronze
DA 2021-05-03
ER

PT J
AU Wimberger, P
   Heubner, M
   Otterbach, F
   Fehm, T
   Kimmig, R
   Kasimir-Bauer, S
AF Wimberger, Pauline
   Heubner, Martin
   Otterbach, Friedrich
   Fehm, Tanja
   Kimmig, Rainer
   Kasimir-Bauer, Sabine
TI Influence of platinum-based chemotherapy on disseminated tumor cells in
   blood and bone marrow of patients with ovarian cancer
SO GYNECOLOGIC ONCOLOGY
LA English
DT Article
DE disseminated tumor cells; EpCAM; apoptosis; platinum-based chemotherapy;
   ovarian cancer
ID BREAST-CANCER; PERIPHERAL-BLOOD; IMMUNOCYTOCHEMICAL DETECTION;
   PROGNOSTIC-SIGNIFICANCE; CARCINOMA; SURVIVAL; DISEASE; SURGERY;
   INVOLVEMENT; PREDICTS
AB Objective. We evaluated (1) the prevalence of disseminated tumor cells (DTC) before and after first-line chemotherapy with carboplatin and paclitaxel in the bone marrow (BM) and peripheral blood (PB) of 57 patients with primary ovarian cancer and (2) the coexpression of the epithelial antigen EpCAM on DTC including the determination of apoptotic cells.
   Methods. DTC were detected by immunocytochemistry applying the anti-cytokeratin (CK) antibody A45-B/B3. For double-labeling of DTCs, the antibodies M30 (apoptosis), HEA-125-FITC/Ber-EP4-FITC (EpCAM) were used.
   Results. Before chemotherapy, we identified DTC in 12/57 PB samples (21%) with a median number of 2 cells/20 ml (range 1-8) and in 25/46 BM samples (54%) with a median number of 5 cells/9 x 10E6 BM cells (range 1-28). Analysis of DTC in PB and BM before and after therapy was performed in 30 patients. In this subgroup, we identified DTC in 5/30 PB samples (16%) and in 15/30 BM samples (50%) before chemotherapy. After chemotherapy, DTC in PB were only detected in one patient but in the BM of 15/30 patients (50%). After chemotherapy, BM analysis revealed evidence that no DTC were detectable any longer in 9 patients, no significant change in DTC was documented in 14 patients and a significant enhancement of DTC was shown in 10 patients, including 8 patients who had no DTC before chemotherapy. DTC, still present after chemotherapy, co-expressed EpCAM and were non-apoptotic. In a univariable analysis, patients with a marked increase of DTC showed a significantly reduced PFS (p=0.041). A corresponding multivariable Cox regression analysis was not feasible due to the limited number of events. No correlation of DTC in BM and PB was found with patient's and tumor characteristics.
   Conclusion. DTC were present in 50% of patients after first-line chemotherapy in ovarian cancer. It has to be considered whether patients with persisting EpCAM/CK-positive BM cells probably might benefit from an additive immunotherapy e.g. targeting EpCAM. (c) 2007 Elsevier Inc. All rights reserved.
C1 Univ Duisburg Essen, Dept Gynecol & Obstet, D-45122 Essen, Germany.
   Univ Duisburg Essen, Inst Pathol, D-45122 Essen, Germany.
   Univ Tubingen, Dept Gynecol & Obstet, Tubingen, Germany.
RP Wimberger, P (corresponding author), Univ Duisburg Essen, Dept Gynecol & Obstet, Hufelandstr 55, D-45122 Essen, Germany.
EM pauline.wimberger@uk-essen.de
RI Kimmig, Rainer/F-1176-2014; Heubner, Martin/F-2229-2014
OI Heubner, Martin/0000-0002-2715-3387
CR ABDULKARIM FW, 1990, GYNECOL ONCOL, V39, P108, DOI 10.1016/0090-8258(90)90414-G
   [Anonymous], 1987, Am J Obstet Gynecol, V156, P263
   *ARB BEV KREBSR, 2002, DEUTSCHL KREBS DEUTS
   *ASS GYN OBST, 2005, INT GUID GERM CANC A
   Benoy IH, 2006, BRIT J CANCER, V94, P672, DOI 10.1038/sj.bjc.6602985
   Braun S, 1999, MED ONCOL, V16, P154, DOI 10.1007/BF02906127
   Braun S, 2001, J CLIN ONCOL, V19, P368, DOI 10.1200/JCO.2001.19.2.368
   Braun S, 2005, NEW ENGL J MED, V353, P793, DOI 10.1056/NEJMoa050434
   Braun S, 1998, J NATL CANCER I, V90, P1099, DOI 10.1093/jnci/90.14.1099
   Braun S, 2000, J CLIN ONCOL, V18, P80, DOI 10.1200/JCO.2000.18.1.80
   Bristow RE, 2002, J CLIN ONCOL, V20, P1248, DOI 10.1200/JCO.20.5.1248
   CAIN JM, 1990, GYNECOL ONCOL, V38, P442, DOI 10.1016/0090-8258(90)90088-3
   Caulin C, 1997, J CELL BIOL, V138, P1379, DOI 10.1083/jcb.138.6.1379
   Cristofanilli M, 2004, NEW ENGL J MED, V351, P781, DOI 10.1056/NEJMoa040766
   DAUPLAT J, 1987, CANCER-AM CANCER SOC, V60, P1561, DOI 10.1002/1097-0142(19871001)60:7<1561::AID-CNCR2820600725>3.0.CO;2-V
   du Bois A, 2003, JNCI-J NATL CANCER I, V95, P1320, DOI 10.1093/jnci/djg036
   Eisenkop SM, 2003, GYNECOL ONCOL, V90, P390, DOI 10.1016/S0090-8258(03)00278-6
   Fehm T, 2005, CYTOTHERAPY, V7, P171, DOI 10.1080/14653240510027082
   Fehm T, 2006, GYNECOL ONCOL, V103, P942, DOI 10.1016/j.ygyno.2006.05.049
   FEHM T, 2006, BREAST CANCER RES, V8, P1
   Gaforio JJ, 2003, INT J CANCER, V107, P984, DOI 10.1002/ijc.11479
   HEISS MM, 1995, NAT MED, V1, P1035, DOI 10.1038/nm1095-1035
   Janni W, 2003, CANCER-AM CANCER SOC, V97, P405, DOI 10.1002/cncr.11066
   Janni W, 2005, CANCER-AM CANCER SOC, V103, P884, DOI 10.1002/cncr.20834
   Judson PL, 2003, GYNECOL ONCOL, V91, P389, DOI 10.1016/j.ygyno.2003.08.004
   KAPLAN EL, 1958, J AM STAT ASSOC, V53, P457, DOI 10.2307/2281868
   Leers MPG, 1999, J PATHOL, V187, P567, DOI 10.1002/(SICI)1096-9896(199904)187:5<567::AID-PATH288>3.0.CO;2-J
   Marth C, 2002, CANCER-AM CANCER SOC, V94, P707, DOI 10.1002/cncr.10250
   Mehes G, 2001, AM J PATHOL, V159, P17, DOI 10.1016/S0002-9440(10)61667-7
   Meng SD, 2004, CLIN CANCER RES, V10, P8152, DOI 10.1158/1078-0432.CCR-04-1110
   Muller V, 2005, CLIN CANCER RES, V11, P3678, DOI 10.1158/1078-0432.CCR-04-2469
   Pantel K, 2004, NAT REV CANCER, V4, P448, DOI 10.1038/nrc1370
   Pantel K, 1994, J Hematother, V3, P165, DOI 10.1089/scd.1.1994.3.165
   Passlick B, 1999, ANN THORAC SURG, V68, P2053, DOI 10.1016/S0003-4975(99)01125-X
   ROSS AA, 1995, BONE MARROW TRANSPL, V15, P929
   Slade MJ, 2005, INT J CANCER, V114, P94, DOI 10.1002/ijc.20655
   Solomayer EF, 2006, BREAST CANCER RES TR, V98, P179, DOI 10.1007/s10549-005-9147-y
   Taubert H, 2004, GYNECOL ONCOL, V92, P256, DOI 10.1016/j.ygyno.2003.09.009
   Wiedswang G, 2003, J CLIN ONCOL, V21, P3469, DOI 10.1200/JCO.2003.02.009
   Wiedswang G, 2004, CLIN CANCER RES, V10, P5342, DOI 10.1158/1078-0432.CCR-04-0245
   Wiedswang G, 2006, INT J CANCER, V118, P2013, DOI 10.1002/ijc.21576
   WIMBERGER P, 2005, P AM ASSOC CANC RES, P46
NR 42
TC 40
Z9 42
U1 0
U2 3
PU ACADEMIC PRESS INC ELSEVIER SCIENCE
PI SAN DIEGO
PA 525 B ST, STE 1900, SAN DIEGO, CA 92101-4495 USA
SN 0090-8258
EI 1095-6859
J9 GYNECOL ONCOL
JI Gynecol. Oncol.
PD NOV
PY 2007
VL 107
IS 2
BP 331
EP 338
DI 10.1016/j.ygyno.2007.07.073
PG 8
WC Oncology; Obstetrics & Gynecology
SC Oncology; Obstetrics & Gynecology
GA 227KF
UT WOS:000250654900031
PM 17764727
DA 2021-05-03
ER

PT J
AU Yang, WL
   Feng, J
   Chang, XH
   Fu, TY
   Ye, X
   Zhang, H
   Li, XP
   Wen, H
   Feng, L
   Tong, C
   Cui, H
AF Yang, Wenlan
   Feng, Jie
   Chang, Xiaohong
   Fu, Tianyun
   Ye, Xue
   Zhang, Hong
   Li, Xiaoping
   Wen, Hongwu
   Feng, Limin
   Tong, Chunrong
   Cui, Heng
TI Cytotoxic effects of T cells induced by fusion protein 6B11-pulsed
   dendritic cells on ovarian carcinoma cells
SO GYNECOLOGIC ONCOLOGY
LA English
DT Article
DE T cells; fusion protein 6B11; dendritic cells; ovarian carcinorna cells;
   anti-tumor immunotherapy
ID CARCINOEMBRYONIC ANTIGEN CEA; CANCER-IMMUNOTHERAPY; ANTITUMOR IMMUNITY;
   PEPTIDE; VACCINATION; SYSTEM
AB Introduction. 6B11 anti-idiotype minibody, a fusion protein, has been shown to mimic ovarian carcinoma associated antigen OC166-9. This study was designed to determine whether 6B11 anti-idiotype minibody-pulsed dendritic cells (DCs) can induce cytotoxic T cells against ovarian cancer cells.
   Methods. Monocytes were isolated from peripheral blood mononuclear cells collected from patients with epithelial ovarian carcinoma (n=10). The monocytes-derived immature DCs were stimulated by cytokines, and mature DCs were pulsed with 6B11 anti-idiotype-minibody or murine F(ab)'(2) fragments. The proliferation of autologous T cells induced by DCs was determined by H-3-thymidine uptake. The cytotoxicity of DC-activated T cells against autologous carcinoma cells was determined by Cr-51-release assay.
   Results. Purified T cells demonstrated strong proliferation following incubation with 6B11 anti-idiotype minibody-pulsed DCs in 4 of 10 patients. The specific cytotoxicity of purified T cells against autologous carcinoma cells was induced after stimulation with 6B11 anti-idiotype minibody-pulsed DCs in 5 of 10 patients with cytotoxic effects ranging from 25 to 95%. In contrast, isotype murine F(ab)'(2) fragments-pulsed DCs did not induce T cell proliferation and cytotoxicity against the targets. Additionally, the cytotoxic effect was partially inhibited by anti-MHC class-I antibody indicating that the cytotoxic effects are antigen-specific.
   Conclusion. 6B11 anti-idiotype-antibody-pulsed DCs can induce T cell proliferation and T cell-mediated cytotoxicity against autologous ovarian tumor cells in vitro. The cytotoxic effects of T cells against autologous tumor cells are antigen-specific. These data implicate the rationale for the use of 6B11 anti-idiotype minibody as immunotherapy against ovarian carcinoma. (c) 2007 Elsevier Inc. All rights reserved.
C1 Peking Univ, Peoples Hosp, Gynecol Oncol Ctr, Beijing 100044, Peoples R China.
   Peking Univ, Affiliated Hosp 1, Dept Gynecol, Beijing 100044, Peoples R China.
   Peking Univ, Peoples Hosp, Dept Hematol, Beijing 100044, Peoples R China.
   Tian Tan Hosp, Dept Gynecol, Beijing 100050, Peoples R China.
RP Cui, H (corresponding author), Peking Univ, Peoples Hosp, Gynecol Oncol Ctr, Beijing 100044, Peoples R China.
EM cuiheng20@tom.com
CR BABATZ J, 2005, CANCER IMMUNOL IMMUN, V54, P372
   Badovinac VP, 2005, NAT MED, V11, P748, DOI 10.1038/nm1257
   Banchereau J, 1998, NATURE, V392, P245, DOI 10.1038/32588
   Bendandi Maurizio, 2004, Expert Rev Vaccines, V3, P163, DOI 10.1586/14760584.3.2.163
   Brossart P, 1999, BLOOD, V93, P4309, DOI 10.1182/blood.V93.12.4309.412k19_4309_4317
   Chang XH, 2003, HYBRIDOMA HYBRIDOM, V22, P109, DOI 10.1089/153685903321948030
   Chang Xiao-Hong, 2004, Ai Zheng, V23, P777
   Goldszmid RS, 2003, J IMMUNOL, V171, P5940, DOI 10.4049/jimmunol.171.11.5940
   Hart DNJ, 1997, BLOOD, V90, P3245, DOI 10.1182/blood.V90.9.3245
   Inaba K, 2000, J EXP MED, V191, P927, DOI 10.1084/jem.191.6.927
   Jarnjak-Jankovic S, 2005, CANCER GENE THER, V12, P699, DOI 10.1038/sj.cgt.7700820
   JERNE NK, 1974, ANN INST PASTEUR IMM, VC125, P373
   Mocellin Simone, 2005, Curr Opin Investig Drugs, V6, P576
   O'Neill DW, 2004, BLOOD, V104, P2235, DOI 10.1182/blood-2003-12-4392
   Ohta K, 2002, ANTICANCER RES, V22, P2597
   QIAN HN, 1988, SOSHIRAN, V4, P417
   Rosenblatt J, 2005, EXPERT OPIN BIOL TH, V5, P703, DOI 10.1517/14712598.5.5.703
   Rossi M, 2005, J IMMUNOL, V175, P1373, DOI 10.4049/jimmunol.175.3.1373
   Saha A, 2004, CANCER RES, V64, P4995, DOI 10.1158/0008-5472.CAN-04-0626
   Saha A, 2003, CANCER RES, V63, P2844
   Sheng KC, 2005, CURR MED CHEM, V12, P1783, DOI 10.2174/0929867054367248
   Turley SJ, 2000, SCIENCE, V288, P522, DOI 10.1126/science.288.5465.522
   Vleeschouwer S.D., 2005, CANCER IMMUNOL IMMUN, V54, P372
   Yang RC, 1999, J IMMUNOL, V163, P1037
   YI L, 2003, ACTA MED MED SIN, V25, P452
   Yu JS, 2004, CANCER RES, V64, P4973, DOI 10.1158/0008-5472.CAN-03-3505
   Zajac AJ, 1998, J EXP MED, V188, P2205, DOI 10.1084/jem.188.12.2205
   Zhao X, 2001, IMMUNOL INVEST, V30, P33, DOI 10.1081/IMM-100103689
NR 28
TC 5
Z9 6
U1 0
U2 0
PU ACADEMIC PRESS INC ELSEVIER SCIENCE
PI SAN DIEGO
PA 525 B ST, STE 1900, SAN DIEGO, CA 92101-4495 USA
SN 0090-8258
EI 1095-6859
J9 GYNECOL ONCOL
JI Gynecol. Oncol.
PD APR
PY 2007
VL 105
IS 1
BP 238
EP 243
DI 10.1016/j.ygyno.2006.04.028
PG 6
WC Oncology; Obstetrics & Gynecology
SC Oncology; Obstetrics & Gynecology
GA 155DW
UT WOS:000245559000038
PM 17383546
DA 2021-05-03
ER

PT J
AU Philip, R
   Murthy, S
   Krakover, J
   Sinnathamby, G
   Zerfass, J
   Keller, L
   Philip, M
AF Philip, Ramila
   Murthy, Sidhartha
   Krakover, Jonathan
   Sinnathamby, Gomathinayagam
   Zerfass, Jennifer
   Keller, Lorraine
   Philip, Mohan
TI Shared immunoproteome for ovarian cancer diagnostics and immunotherapy:
   Potential theranostic approach to cancer
SO JOURNAL OF PROTEOME RESEARCH
LA English
DT Article
DE immunoproteomics; autoantigens; ovarian cancer; immunotherapy;
   biomarker; early diagnosis
ID CYTOLYTIC T-LYMPHOCYTES; CELLULAR IMMUNE-RESPONSE; TESTIS ANTIGEN
   NY-ESO-1; HUMAN RENAL-CELL; TUMOR-IMMUNITY; LUNG-CANCER;
   COLORECTAL-CANCER; ANTIBODY IMMUNITY; IN-VIVO; IDENTIFICATION
AB Elimination of cancer through early detection and treatment is the ultimate goal of cancer research and is especially critical for ovarian and other forms of cancer typically diagnosed at very late stages that have very poor response rates. Proteomics has opened new avenues for the discovery of diagnostic and therapeutic targets. Immunoproteomics, which defines the subset of proteins involved in the immune response, holds considerable promise for providing a better understanding of the early-stage immune response to cancer as well as important insights into antigens that may be suitable for immunotherapy. Early administration of immunotherapeutic vaccines can potentially have profound effects on prevention of metastasis and may potentially cure through efficient and complete tumor elimination. We developed a mass-spectrometry-based method to identify novel autoantibody-based serum biomarkers for the early diagnosis of ovarian cancer that uses native tumor-associated proteins immunoprecipitated by autoantibodies from sera obtained from cancer patients and from cancer-free controls to identify autoantibody signatures that occur at high frequency only in cancer patient sera. Interestingly, we identified a subset of more than 50 autoantigens that were also processed and presented by MHC class I molecules on the surfaces of ovarian cancer cells and thus were common to the two immunological processes of humoral and cell-mediated immunity. These shared autoantigens were highly representative of families of proteins with roles in key processes in carcinogenesis and metastasis, such as cell cycle regulation, cell proliferation, apoptosis, tumor suppression, and cell adhesion. Autoantibodies appearing at the early stages of cancer suggest that this detectable immune response to the developing tumor can be exploited as early-stage biomarkers for the development of ovarian cancer diagnostics. Correspondingly, because the T-cell immune response depends on MHC class I processing and presentation of peptides, proteins that go through this pathway are potential candidates for the development of immunotherapeutics designed to activate a T-cell immune response to cancer. To the best of our knowledge, this is the first comprehensive study that identifies and categorizes proteins that are involved in both humoral and cell-mediated immunity against ovarian cancer, and it may have broad implications for the discovery and selection of theranostic molecular targets for cancer therapeutics and diagnostics in general.
C1 Immunotope Inc, Pennsylvania Biotechnol Ctr, Doylestown, PA 18902 USA.
RP Philip, R (corresponding author), Immunotope Inc, Pennsylvania Biotechnol Ctr, 3805 Old Easton Rd, Doylestown, PA 18902 USA.
EM rphilip@immunotope.com
FU NATIONAL CANCER INSTITUTEUnited States Department of Health & Human
   ServicesNational Institutes of Health (NIH) - USANIH National Cancer
   Institute (NCI) [R43CA114194] Funding Source: NIH RePORTER; NCI NIH
   HHSUnited States Department of Health & Human ServicesNational
   Institutes of Health (NIH) - USANIH National Cancer Institute (NCI) [R43
   CA114194-01, R43 CA114194-02, R43 CA114194] Funding Source: Medline
CR Angelopoulou K, 1996, CANCER, V78, P2146, DOI 10.1002/(SICI)1097-0142(19961115)78:10<2146::AID-CNCR15>3.3.CO;2-U
   Azuma K, 2003, CANCER RES, V63, P854
   BARND DL, 1989, P NATL ACAD SCI USA, V86, P7159, DOI 10.1073/pnas.86.18.7159
   Bernhard H, 2002, ENDOCR-RELAT CANCER, V9, P33, DOI 10.1677/erc.0.0090033
   Bowne WB, 1999, J EXP MED, V190, P1717, DOI 10.1084/jem.190.11.1717
   BOYSE EA, 1969, ANNU REV GENET, V3, P269, DOI 10.1146/annurev.ge.03.120169.001413
   Bremers AJA, 2000, INT J CANCER, V88, P956, DOI 10.1002/1097-0215(20001215)88:6<956::AID-IJC19>3.0.CO;2-3
   Brossart P, 2000, BLOOD, V96, P3102, DOI 10.1182/blood.V96.9.3102.h8003102_3102_3108
   Brossart P, 1998, CANCER RES, V58, P732
   Chatterjee M, 2006, CANCER RES, V66, P1181, DOI 10.1158/0008-5472.CAN-04-2962
   Chen YT, 1997, P NATL ACAD SCI USA, V94, P1914, DOI 10.1073/pnas.94.5.1914
   Chung-Faye GA, 2000, BRIT MED J, V321, P1397, DOI 10.1136/bmj.321.7273.1397
   Consogno G, 2003, BLOOD, V101, P1038, DOI 10.1182/blood-2002-03-0933
   Daley M, 2001, J PSYCHOACTIVE DRUGS, V33, P57, DOI 10.1080/02791072.2001.10400469
   DISIS ML, 1994, CANCER RES, V54, P16
   Fernandez-Madrid F, 2004, CANCER RES, V64, P5089, DOI 10.1158/0008-5472.CAN-03-0932
   Fernandez-Madrid F, 1999, CLIN CANCER RES, V5, P1393
   FernandezMadrid F, 1996, CANCER RES, V56, P121
   FISK B, 1995, J EXP MED, V181, P2109, DOI 10.1084/jem.181.6.2109
   Fossa A, 2004, CANCER IMMUNOL IMMUN, V53, P431, DOI 10.1007/s00262-003-0458-8
   Gure AO, 1998, CANCER RES, V58, P1034
   Habal N, 2001, ANN SURG ONCOL, V8, P389, DOI 10.1245/aso.2001.8.5.389
   HOUGHTON AN, 1982, J EXP MED, V156, P1755, DOI 10.1084/jem.156.6.1755
   HOUGHTON AN, 1987, J EXP MED, V165, P812, DOI 10.1084/jem.165.3.812
   Hwu P, 2002, J IMMUNOTHER, V25, P189, DOI 10.1097/00002371-200205000-00001
   Jager E, 1998, J EXP MED, V187, P265, DOI 10.1084/jem.187.2.265
   Jager E, 1999, INT J CANCER, V84, P506, DOI 10.1002/(SICI)1097-0215(19991022)84:5<506::AID-IJC10>3.0.CO;2-6
   Jager E, 2000, J EXP MED, V191, P625, DOI 10.1084/jem.191.4.625
   Le Naour F, 2002, MOL CELL PROTEOMICS, V1, P197, DOI 10.1074/mcp.M100029-MCP200
   Lloyd K O, 1991, Semin Cancer Biol, V2, P421
   Lucas S, 2000, INT J CANCER, V87, P55, DOI 10.1002/1097-0215(20000701)87:1<55::AID-IJC8>3.0.CO;2-J
   Luo LY, 2002, BRIT J CANCER, V87, P339, DOI 10.1038/sj.bjc.6600439
   Madrid MF, 2005, CANCER LETT, V230, P187, DOI 10.1016/j.canlet.2004.12.017
   Markovic SN, 2006, AM J CLIN ONCOL-CANC, V29, P352, DOI 10.1097/01.coc.0000217877.78473.a4
   MERIMSKY O, 1994, TUMOR BIOL, V15, P188, DOI 10.1159/000217892
   Miyazono Y, 1999, J GASTROEN HEPATOL, V14, P997, DOI 10.1046/j.1440-1746.1999.01990.x
   Moreau-Aubry A, 2000, J EXP MED, V191, P1617, DOI 10.1084/jem.191.9.1617
   Mumberg D, 1999, P NATL ACAD SCI USA, V96, P8633, DOI 10.1073/pnas.96.15.8633
   Nijman HW, 2001, EUR J OBSTET GYN R B, V94, P114, DOI 10.1016/S0301-2115(00)00294-3
   Old LJ, 1998, J EXP MED, V187, P1163, DOI 10.1084/jem.187.8.1163
   Pardoll DM, 1998, CURR OPIN IMMUNOL, V10, P588, DOI 10.1016/S0952-7915(98)80228-8
   Parmiani G, 2002, JNCI-J NATL CANCER I, V94, P805, DOI 10.1093/jnci/94.11.805
   PEOPLES GE, 1995, P NATL ACAD SCI USA, V92, P432, DOI 10.1073/pnas.92.2.432
   PEOPLES GE, 1993, SURGERY, V114, P227
   Pieper R, 1999, J EXP MED, V189, P757, DOI 10.1084/jem.189.5.757
   Qin SZ, 2006, PROTEOMICS, V6, P3199, DOI 10.1002/pmic.200500673
   RAMMENSEE HG, 1995, IMMUNOGENETICS, V41, P178, DOI 10.1007/BF00172063
   Robinson C, 2000, AM J RESP CELL MOL, V22, P550, DOI 10.1165/ajrcmb.22.5.3930
   SCHENDEL DJ, 1993, J IMMUNOL, V151, P4209
   Shastri N, 2002, ANNU REV IMMUNOL, V20, P463, DOI 10.1146/annurev.immunol.20.100301.064819
   SLINGLUFF CL, 1994, CANCER RES, V54, P2731
   SLOVIN SF, 1986, J IMMUNOL, V137, P3042
   Suzuki H, 2004, J UROLOGY, V171, P182, DOI 10.1097/01.ju.0000101501.54931.4a
   Takechi Y, 1996, CLIN CANCER RES, V2, P1837
   Tamura M, 2001, JPN J CANCER RES, V92, P762, DOI 10.1111/j.1349-7006.2001.tb01159.x
   Tan EM, 2001, J CLIN INVEST, V108, P1411, DOI 10.1172/JCI14451
   Taylor DD, 1998, ONCOL REP, V5, P1519
   Toes REM, 1999, J EXP MED, V189, P753, DOI 10.1084/jem.189.5.753
   Tomkiel JE, 2002, CLIN CANCER RES, V8, P752
   Turk MJ, 2002, IMMUNOL REV, V188, P122, DOI 10.1034/j.1600-065X.2002.18811.x
   Van den Eynde B, 1999, J EXP MED, V190, P1793, DOI 10.1084/jem.190.12.1793
   van Rhee F, 2005, BLOOD, V105, P3939, DOI 10.1182/blood-2004-09-3707
   VANDERBRUGGEN P, 1991, SCIENCE, V254, P1643, DOI 10.1126/science.1840703
   VIJAYASARADHI S, 1990, J EXP MED, V171, P1375, DOI 10.1084/jem.171.4.1375
   Wang RF, 1999, SCIENCE, V284, P1351, DOI 10.1126/science.284.5418.1351
   Wang XJ, 2005, NEW ENGL J MED, V353, P1224, DOI 10.1056/NEJMoa051931
   Wang Y, 2002, J IMMUNOL, V169, P1102, DOI 10.4049/jimmunol.169.2.1102
   Ward RL, 1999, HUM IMMUNOL, V60, P510, DOI 10.1016/S0198-8859(99)00003-8
   Weber LW, 1998, J CLIN INVEST, V102, P1258, DOI 10.1172/JCI4004
   WOLFEL T, 1995, SCIENCE, V269, P1281, DOI 10.1126/science.7652577
   WOLFEL T, 1993, INT J CANCER, V54, P636, DOI 10.1002/ijc.2910540419
   Yamamoto A, 1996, INT J CANCER, V69, P283, DOI 10.1002/(SICI)1097-0215(19960822)69:4<283::AID-IJC8>3.3.CO;2-D
   YASUMURA S, 1993, CANCER RES, V53, P1461
   YOSHINO I, 1994, CANCER RES, V54, P3387
   Zeng G, 2000, J IMMUNOL, V165, P1153, DOI 10.4049/jimmunol.165.2.1153
   Zhang JY, 2003, CANCER EPIDEM BIOMAR, V12, P136
NR 76
TC 35
Z9 37
U1 0
U2 12
PU AMER CHEMICAL SOC
PI WASHINGTON
PA 1155 16TH ST, NW, WASHINGTON, DC 20036 USA
SN 1535-3893
EI 1535-3907
J9 J PROTEOME RES
JI J. Proteome Res.
PY 2007
VL 6
IS 7
BP 2509
EP 2517
DI 10.1021/pr0606777
PG 9
WC Biochemical Research Methods
SC Biochemistry & Molecular Biology
GA 186QD
UT WOS:000247792300011
PM 17547437
OA Green Accepted
DA 2021-05-03
ER

PT J
AU Carlsten, M
   Bjorkstrom, NK
   Norell, H
   Bryceson, Y
   van Hall, T
   Baumann, BC
   Hanson, M
   Schedvins, K
   Kiessling, R
   Ljunggren, HG
   Malmberg, KJ
AF Carlsten, Mattias
   Bjorkstrom, Niklas K.
   Norell, Hakan
   Bryceson, Yenan
   van Hall, Thorbald
   Baumann, Bettina C.
   Hanson, Mikael
   Schedvins, Kjell
   Kiessling, Rolf
   Ljunggren, Hans-Gustaf
   Malmberg, Karl Johan
TI DNAX accessory molecule-1 mediated recognition of freshly isolated
   ovarian carcinoma by resting natural killer cells
SO CANCER RESEARCH
LA English
DT Article
ID HLA CLASS-I; POLIOVIRUS RECEPTOR CD155; NK CELLS; NECTIN-2 CD112; PVR
   CD155; T-CELLS; CYTOTOXICITY; IDENTIFICATION; ACTIVATION; ANTIGEN
AB Although natural killer (NK) cells are well known for their ability to kill tumors, few studies have addressed the interactions between resting (nonactivated) NK cells and freshly isolated human tumors. Here, we show that human leukocyte antigen class I-low tumor cells isolated directly from patients with advanced ovarian carcinoma trigger degranulation by resting allogeneic NK cells. This was paralleled by induction of granzyme B and caspase-6 activities in the tumor cells and significant tumor cell lysis. Ovarian carcinoma cells displayed ubiquitous expression of the DNAX accessory molecule-1 (DNAM-1) ligand PVB and sparse/heterogeneous expression of the NKG2D ligands MICA/MICB and ULBP1, ULBP2, and ULBP3. In line with the NK receptor ligand expression profiles, antibody-mediated blockade of activating receptor pathways revealed a dominant role for DNAM-1 and a complementary contribution of NKG2D signaling in tumor cell recognition. These results show that resting NK cells are capable of directly recognizing freshly isolated human tumor cells and identify ovarian carcinoma as a potential target for adoptive NK cell-based immunotherapy.
C1 Karolinska Univ Hosp, Karolinska Inst, Dept Med, Ctr Infect Med, S-14186 Huddinge, Stockholm, Sweden.
   Karolinska Inst, Dept Pathol & Oncol, Canc Ctr Karolinska, Immune & Gene Therapy Lab, Stockholm, Sweden.
   Karolinska Univ, Hosp Solna, Dept Obstet & Gynecol, Stockholm, Sweden.
   Leiden Univ, Med Ctr, Dept Immunohematol & Blood Transfus, Leiden, Netherlands.
RP Malmberg, KJ (corresponding author), Karolinska Univ Hosp, Karolinska Inst, Dept Med, Ctr Infect Med, F59, S-14186 Huddinge, Stockholm, Sweden.
EM kalle.malmberg@ki.se
RI Bryceson, Yenan T/D-2121-2018; Bjorkstrom, Niklas/N-2919-2017; Carlsten,
   Mattias/AAH-7001-2019; van Hall, Thorbald/Y-5651-2018
OI Bryceson, Yenan T/0000-0002-7783-9934; Bjorkstrom,
   Niklas/0000-0002-0967-076X; Carlsten, Mattias/0000-0001-9815-0012;
   Malmberg, Karl-Johan/0000-0002-8718-9373; Norell,
   Haakan/0000-0001-5232-7660; van Hall, Thorbald/0000-0002-9115-558X
FU NATIONAL CANCER INSTITUTEUnited States Department of Health & Human
   ServicesNational Institutes of Health (NIH) - USANIH National Cancer
   Institute (NCI) [R01CA102280] Funding Source: NIH RePORTER; NCI NIH
   HHSUnited States Department of Health & Human ServicesNational
   Institutes of Health (NIH) - USANIH National Cancer Institute (NCI) [CA
   102280] Funding Source: Medline
CR Alter G, 2004, J IMMUNOL METHODS, V294, P15, DOI 10.1016/j.jim.2004.08.008
   Bauer S, 1999, SCIENCE, V285, P727, DOI 10.1126/science.285.5428.727
   Betts MR, 2003, J IMMUNOL METHODS, V281, P65, DOI 10.1016/S0022-1759(03)00265-5
   Bottino C, 2003, J EXP MED, V198, P557, DOI 10.1084/jem.20030788
   Bryceson YT, 2006, BLOOD, V107, P159, DOI 10.1182/blood-2005-04-1351
   Bryceson YT, 2005, J EXP MED, V202, P1001, DOI 10.1084/jem.20051143
   Carbone E, 2005, BLOOD, V105, P251, DOI 10.1182/blood-2004-04-1422
   Castriconi R, 2004, CANCER RES, V64, P9180, DOI 10.1158/0008-5472.CAN-04-2682
   Cosman D, 2001, IMMUNITY, V14, P123, DOI 10.1016/S1074-7613(09)00098-3
   Fuchs A, 2004, J IMMUNOL, V172, P3994, DOI 10.4049/jimmunol.172.7.3994
   Fuchs A, 2006, SEMIN CANCER BIOL, V16, P359, DOI 10.1016/j.semcancer.2006.07.002
   Jamieson AM, 2002, IMMUNITY, V17, P19, DOI 10.1016/S1074-7613(02)00333-3
   KIESSLING R, 1975, EUR J IMMUNOL, V5, P112, DOI 10.1002/eji.1830050208
   Lai P, 1996, CLIN CANCER RES, V2, P161
   Lanier LL, 2005, ANNU REV IMMUNOL, V23, P225, DOI 10.1146/annurev.immunol.23.021704.115526
   Liu LZ, 2002, NAT MED, V8, P185, DOI 10.1038/nm0202-185
   LJUNGGREN HG, 1990, IMMUNOL TODAY, V11, P237, DOI 10.1016/0167-5699(90)90097-S
   Long EO, 2000, SEMIN IMMUNOL, V12, P101, DOI 10.1006/smim.2000.0212
   Lopez-Botet M, 2000, SEMIN IMMUNOL, V12, P109, DOI 10.1006/smim.2000.0213
   LOTZOVA E, 1988, INT J CANCER, V42, P225, DOI 10.1002/ijc.2910420214
   LOTZOVA F, 1986, COMP IMMUNOL MICROB, V9, P269
   Malmberg KJ, 2006, SEMIN CANCER BIOL, V16, P16, DOI 10.1016/j.semcancer.2005.07.007
   Malmberg KJ, 2004, CANCER IMMUNOL IMMUN, V53, P879, DOI 10.1007/s00262-004-0577-x
   Malmberg KJ, 2002, J CLIN INVEST, V110, P1515, DOI 10.1172/JC1200215564
   Miller JS, 2005, BLOOD, V105, P3051, DOI 10.1182/blood-2004-07-2974
   Norell H, 2006, CANCER RES, V66, P6387, DOI 10.1158/0008-5472.CAN-06-0029
   Passweg JR, 2004, LEUKEMIA, V18, P1835, DOI 10.1038/sj.leu.2403524
   Pende D, 2005, MOL IMMUNOL, V42, P463, DOI 10.1016/j.molimm.2004.07.028
   Pende D, 2005, BLOOD, V105, P2066, DOI 10.1182/blood-2004-09-3548
   Pende D, 1999, J EXP MED, V190, P1505, DOI 10.1084/jem.190.10.1505
   Pessino A, 1998, J EXP MED, V188, P953, DOI 10.1084/jem.188.5.953
   Roszkowski P. I., 1993, European Journal of Gynaecological Oncology, V14, P114
   Ruggeri L, 2002, SCIENCE, V295, P2097, DOI 10.1126/science.1068440
   Shlomchik WD, 1999, SCIENCE, V285, P412, DOI 10.1126/science.285.5426.412
   Vitale M, 2005, CLIN CANCER RES, V11, P67
   Vitale M, 1998, J EXP MED, V187, P2065, DOI 10.1084/jem.187.12.2065
   WANG PL, 1992, J IMMUNOL, V148, P2600
NR 37
TC 153
Z9 166
U1 0
U2 11
PU AMER ASSOC CANCER RESEARCH
PI PHILADELPHIA
PA 615 CHESTNUT ST, 17TH FLOOR, PHILADELPHIA, PA 19106-4404 USA
SN 0008-5472
J9 CANCER RES
JI Cancer Res.
PD FEB 1
PY 2007
VL 67
IS 3
BP 1317
EP 1325
DI 10.1158/0008-5472.CAN-06-2264
PG 9
WC Oncology
SC Oncology
GA 135EQ
UT WOS:000244137300060
PM 17283169
OA Other Gold
DA 2021-05-03
ER

PT J
AU Godefroy, E
   Wang, Y
   Souleimanian, NE
   Scotto, L
   Stevanovic, S
   Chen, YT
   Valmori, D
   Ayyoub, M
AF Godefroy, Emmanuelle
   Wang, Yu
   Souleimanian, Naira E.
   Scotto, Luigi
   Stevanovic, Stefan
   Chen, Yao-Tseng
   Valmori, Danila
   Ayyoub, Maha
TI Assessment of CD4(+) T cells specific for the tumor antigen SSX-1 in
   cancer-free individuals
SO CANCER IMMUNOLOGY IMMUNOTHERAPY
LA English
DT Article
DE human; tumor immunity; T lymphocytes
ID SYNOVIAL SARCOMA-CELLS; MELANOMA PATIENTS; SYT-SSX; TRANSCRIPTIONAL
   REPRESSION; FUSION GENE; IMMUNOTHERAPY; EXPRESSION; IDENTIFICATION;
   TRANSLOCATION; RESPONSES
AB Proteins encoded by genes of the SSX family are specifically expressed in tumors and are therefore relevant targets for cancer immunotherapy. One of the first identified family members, SSX-1, is expressed in a large fraction of synovial sarcomas as a fusion protein together with the product of the SYT gene. In addition, the full-length SSX-1 antigen is frequently expressed in tumors of several other histological types such as sarcoma, melanoma, hepatocellular carcinoma, ovarian cancer and myeloma. To date, however, SSX-1 specific T cell responses have not been investigated and no SSX-1 derived T cell epitopes have been described. Here, we have assessed the presence of CD4(+) T cells directed against the SSX-1 antigen in circulating lymphocytes of cancer-free individuals. After a single in vitro stimulation with a pool of peptides spanning the entire SSX-1 protein we could detect and isolate SSX-1-specific CD4(+) T cells from 5/5 donors analyzed. SSX-1-specific polyclonal populations isolated from these cultures recognized peptides located in three distinct regions of the protein containing clusters of sequences with significant predicted binding to frequently expressed MHC class II alleles. Characterization of specific clonal CD4(+) T cell populations derived from one donor allowed the identification of several naturally processed epitopes recognized in association with HLA-DR. These data document the existence of a significant repertoire of CD4(+) T cells specific for SSX-1 derived sequences in circulating lymphocytes of any individual that can be exploited for the development of both passive and active immunotherapeutic approaches to control disease evolution in cancer patients.
C1 Columbia Univ, Coll Phys & Surg, Dept Med, Div Med Oncol,Ludwig Inst Clin Trial Ctr, New York, NY 10032 USA.
   Univ Tubingen, Inst Cell Biol, Dept Immunol, Tubingen, Germany.
   Cornell Univ, Weill Med Coll, Dept Pathol, New York, NY USA.
RP Ayyoub, M (corresponding author), Columbia Univ, Coll Phys & Surg, Dept Med, Div Med Oncol,Ludwig Inst Clin Trial Ctr, 650 W 168th St,Black Bldg Room 20-07, New York, NY 10032 USA.
EM msa2106@columbia.edu
RI Valmori, Danila/AAL-9766-2021; Ayyoub, Maha/A-2074-2017; Godefroy,
   Emmanuelle/AAQ-3082-2020; Ayyoub, Maha/G-2778-2013; Valmori,
   Danila/K-2439-2015
OI Ayyoub, Maha/0000-0003-2022-0898; Godefroy,
   Emmanuelle/0000-0002-4981-6639; 
CR Ayyoub M, 2005, J IMMUNOL, V174, P5092, DOI 10.4049/jimmunol.174.8.5092
   Ayyoub M, 2004, J CLIN INVEST, V113, P1225, DOI 10.1172/JCI200420667
   Ayyoub M, 2003, CANCER RES, V63, P5601
   Ayyoub Maha, 2003, Cancer Immun, V3, P13
   Blattman JN, 2004, SCIENCE, V305, P200, DOI 10.1126/science.1100369
   Chen CH, 2001, CANCER LETT, V164, P189, DOI 10.1016/S0304-3835(01)00379-2
   CLARK J, 1994, NAT GENET, V7, P502, DOI 10.1038/ng0894-502
   dosSantos NR, 1997, HUM MOL GENET, V6, P1549, DOI 10.1093/hmg/6.9.1549
   Dudley ME, 2002, SCIENCE, V298, P850, DOI 10.1126/science.1076514
   Dunn GP, 2004, ANNU REV IMMUNOL, V22, P329, DOI 10.1146/annurev.immunol.22.012703.104803
   Dutoit V, 2002, J CLIN INVEST, V110, P1813, DOI 10.1172/JCI200216428
   GODEFROY E, 2006, CLIN IMMUNOL
   Gure AO, 1997, INT J CANCER, V72, P965, DOI 10.1002/(SICI)1097-0215(19970917)72:6<965::AID-IJC8>3.0.CO;2-N
   MARGOLIN JF, 1994, P NATL ACAD SCI USA, V91, P4509, DOI 10.1073/pnas.91.10.4509
   Moosmann P, 1996, NUCLEIC ACIDS RES, V24, P4859, DOI 10.1093/nar/24.24.4859
   Nagai M, 2001, P NATL ACAD SCI USA, V98, P3843, DOI 10.1073/pnas.061036798
   Naka N, 2002, INT J CANCER, V98, P640, DOI 10.1002/ijc.10277
   Nilsson G, 1999, CANCER RES, V59, P3180
   Rammensee HG, 1999, IMMUNOGENETICS, V50, P213, DOI 10.1007/s002510050595
   Rosenberg SA, 2001, NATURE, V411, P380, DOI 10.1038/35077246
   Sandberg AA, 2002, CANCER GENET CYTOGEN, V133, P1, DOI 10.1016/S0165-4608(01)00626-4
   Scanlan MJ, 2002, IMMUNOL REV, V188, P22, DOI 10.1034/j.1600-065X.2002.18803.x
   Scott AM, 1997, CURR OPIN IMMUNOL, V9, P717, DOI 10.1016/S0952-7915(97)80054-4
   Skytting B, 1999, J NATL CANCER I, V91, P974, DOI 10.1093/jnci/91.11.974
   Stockert E, 1998, J EXP MED, V187, P1349, DOI 10.1084/jem.187.8.1349
   Valmori D, 2005, CLIN IMMUNOL, V117, P161, DOI 10.1016/j.clim.2005.07.004
   van Baren N, 2005, J CLIN ONCOL, V23, P9008, DOI 10.1200/JCO.2005.08.375
   VandenEynde BJ, 1997, CURR OPIN IMMUNOL, V9, P684, DOI 10.1016/S0952-7915(97)80050-7
   Xie YT, 2003, ONCOGENE, V22, P7628, DOI 10.1038/sj.onc.1207153
   Xie YT, 2002, CANCER RES, V62, P3861
NR 30
TC 6
Z9 7
U1 0
U2 1
PU SPRINGER
PI NEW YORK
PA 233 SPRING ST, NEW YORK, NY 10013 USA
SN 0340-7004
EI 1432-0851
J9 CANCER IMMUNOL IMMUN
JI Cancer Immunol. Immunother.
PD AUG
PY 2007
VL 56
IS 8
BP 1183
EP 1192
DI 10.1007/s00262-006-0269-9
PG 10
WC Oncology; Immunology
SC Oncology; Immunology
GA 168ZG
UT WOS:000246561900006
PM 17186289
DA 2021-05-03
ER

PT J
AU Oflazoglu, E
   Elliott, M
   Takita, H
   Ferrone, S
   Henderson, RA
   Repasky, EA
AF Oflazoglu, Ezogelin
   Elliott, Mark
   Takita, Hiroshi
   Ferrone, Soldano
   Henderson, Robert A.
   Repasky, Elizabeth A.
TI Adoptively transferred human lung tumor specific cytotoxic T cells can
   control autologous tumor growth and shape tumor phenotype in a SCID
   mouse xenograft model
SO JOURNAL OF TRANSLATIONAL MEDICINE
LA English
DT Article
ID INFILTRATING LYMPHOCYTES; LYMPHOBLASTIC-LEUKEMIA; MONOCLONAL-ANTIBODY;
   OVARIAN CARCINOMAS; CANCER-PATIENTS; HUMAN-MELANOMA; IFN-GAMMA;
   IMMUNOTHERAPY; PATIENT; EXPRESSION
AB Background: The anti-tumor efficacy of human immune effector cells, such as cytolytic T lymphocytes (CTLs),has been difficult to study in lung cancer patients in the clinical setting. Improved experimental models for the study of lung tumor-immune cell interaction as well as for evaluating the efficacy of adoptive transfer of immune effector cells are needed.
   Methods: To address questions related to the in vivo interaction of human lung tumor cells and immune effector cells, we obtained an HLA class I + lung tumor cell line from a fresh surgical specimen, and using the infiltrating immune cells, isolated and characterized tumor antigen-specific, CD8+ CTLs. We then established a SCID mouse-human tumor xenograft model with the tumor cell line and used it to study the function of the autologous CTLs provided via adoptive transfer.
   Results: The tumor antigen specific CTLs isolated from the tumor were found to have an activated memory phenotype and able to kill tumor cells in an antigen specific manner in vitro. Additionally, the tumor antigen-specific CTLs were fully capable of homing to and killing autologous tumors in vivo, and expressing IFN-gamma, each in an antigen-dependent manner. A single injection of these CTLs was able to provide significant but temporary control of the growth of autologous tumors in vivo without the need for IL-2. The timing of injection of CTLs played an essential role in the outcome of tumor growth control. Moreover, immunohistochemical analysis of surviving tumor cells following CTL treatment indicated that the surviving tumor cells expressed reduced MHC class I antigens on their surface.
   Conclusion: These studies confirm and extend previous studies and provide additional information regarding the characteristics of CTLs which can be found within a patient's tumor. Moreover, the in vivo model described here provides a unique window for observing events that may also occur in patients undergoing adoptive cellular immunotherapy as effector cells seek and destroy areas of tumor growth and for testing strategies to improve clinical effectiveness.
C1 Roswell Pk Canc Inst, Dept Immunol, Buffalo, NY 14263 USA.
   Roswell Pk Canc Inst, Dept Surg, Buffalo, NY 14263 USA.
   Corixa Corp, Seattle, WA 98101 USA.
RP Repasky, EA (corresponding author), Roswell Pk Canc Inst, Dept Immunol, Buffalo, NY 14263 USA.
EM eoflazoglu@seagen.com; melliott@combimatrix.com;
   hiroshi.takita@roswellpark.org; soldano.ferrone@roswellpark.org;
   rhenders@amgen.com; elizabeth.repasky@roswellpark.org
FU NATIONAL CANCER INSTITUTEUnited States Department of Health & Human
   ServicesNational Institutes of Health (NIH) - USANIH National Cancer
   Institute (NCI) [P30CA016056] Funding Source: NIH RePORTER; NCI NIH
   HHSUnited States Department of Health & Human ServicesNational
   Institutes of Health (NIH) - USANIH National Cancer Institute (NCI) [P30
   CA016056, CA16056] Funding Source: Medline
CR BANKERT RB, 1989, CURR TOP MICROBIOL, V152, P201
   Bankert RB, 2001, TRENDS IMMUNOL, V22, P386, DOI 10.1016/S1471-4906(01)01943-3
   Beckhove P, 2004, J CLIN INVEST, V114, P67, DOI 10.1172/JC1200420278
   BERKE G, 1994, ANNU REV IMMUNOL, V12, P735, DOI 10.1146/annurev.iy.12.040194.003511
   BOON T, 1993, INT J CANCER, V54, P177, DOI 10.1002/ijc.2910540202
   BOSMA MJ, 1991, ANNU REV IMMUNOL, V9, P323, DOI 10.1146/annurev.iy.09.040191.001543
   BRICHARD V, 1993, J EXP MED, V178, P489, DOI 10.1084/jem.178.2.489
   Chouaib S, 1997, IMMUNOL TODAY, V18, P493, DOI 10.1016/S0167-5699(97)01115-8
   CROWLEY NJ, 1992, CANCER RES, V52, P394
   Doubrovina ES, 2004, CLIN CANCER RES, V10, P7207, DOI 10.1158/1078-0432.CCR-04-1040
   Egilmez NK, 2002, CANCER RES, V62, P2611
   FABER LM, 1992, J EXP MED, V176, P1283, DOI 10.1084/jem.176.5.1283
   Feuerer M, 2001, NAT MED, V7, P452, DOI 10.1038/86523
   FINKE JH, 1992, J IMMUNOTHER, V11, P1, DOI 10.1097/00002371-199201000-00001
   FINKE JH, 1993, CANCER RES, V53, P5613
   FINN OJ, 1993, CURR OPIN IMMUNOL, V5, P701, DOI 10.1016/0952-7915(93)90124-B
   FREEDMAN RS, 1992, AM J OBSTET GYNECOL, V167, P1470, DOI 10.1016/S0002-9378(11)91735-9
   Fukada K, 2002, J IMMUNOL, V168, P2225, DOI 10.4049/jimmunol.168.5.2225
   Gattinoni L, 2006, NAT REV IMMUNOL, V6, P383, DOI 10.1038/nri1842
   Hamann D, 1997, J EXP MED, V186, P1407, DOI 10.1084/jem.186.9.1407
   Hambach L, 2006, LEUKEMIA, V20, P371, DOI 10.1038/sj.leu.2404056
   HAYASHI Y, 1992, CANCER IMMUNOL IMMUN, V34, P419, DOI 10.1007/BF01741754
   Hylander BL, 2005, J TRANSL MED, V3, DOI 10.1186/1479-5876-3-22
   JAIN RK, 1994, SCI AM, V271, P58, DOI 10.1038/scientificamerican0794-58
   Jain RK, 1997, MICROCIRCULATION, V4, P3
   Karanikas V, 2001, CANCER RES, V61, P3718
   Kedl RM, 2002, NAT IMMUNOL, V3, P27, DOI 10.1038/ni742
   Khong HT, 2004, J IMMUNOTHER, V27, P184, DOI 10.1097/00002371-200405000-00002
   Kono K, 1997, INT J CANCER, V70, P112
   Kowolik CM, 2006, CANCER RES, V66, P10995, DOI 10.1158/0008-5472.CAN-06-0160
   Levey DL, 1996, IMMUNOL TODAY, V17, P365, DOI 10.1016/0167-5699(96)10013-X
   LOEFFLER CM, 1992, J IMMUNOL, V149, P949
   Mami-Chouaib F, 2002, IMMUNOL REV, V188, P114, DOI 10.1034/j.1600-065X.2002.18810.x
   Marincola F M, 2000, Adv Immunol, V74, P181, DOI 10.1016/S0065-2776(08)60911-6
   MELIEF CJM, 1992, ADV CANCER RES, V58, P143, DOI 10.1016/S0065-230X(08)60294-8
   MIZOGUCHI H, 1992, SCIENCE, V258, P1795, DOI 10.1126/science.1465616
   Naka T, 2002, CANCER RES, V62, P5800
   NAKAO M, 1995, CANCER RES, V55, P4248
   Nijmeijer BA, 2002, BLOOD, V100, P654, DOI 10.1182/blood.V100.2.654
   Nishizaka S, 2000, CANCER RES, V60, P4830
   Perosa F, 2003, J IMMUNOL, V171, P1918, DOI 10.4049/jimmunol.171.4.1918
   RESTIFO NP, 1995, BIOL THERAPY CANC, P3
   ROSENBERG SA, 1988, IMMUNOL TODAY, V9, P58, DOI 10.1016/0167-5699(88)91261-3
   SABZEVARI H, 1993, CANCER RES, V53, P4933
   Sakakibara T, 1996, Cancer J Sci Am, V2, P291
   Shankaran V, 2001, NATURE, V410, P1107, DOI 10.1038/35074122
   Sogn JA, 1998, IMMUNITY, V9, P757, DOI 10.1016/S1074-7613(00)80641-X
   STAM NJ, 1986, J IMMUNOL, V137, P2299
   SULITZEANU D, 1993, ADV CANCER RES, V60, P247
   TANAKA T, 1991, J IMMUNOL, V147, P2222
   TOPALIAN SL, 1988, J CLIN ONCOL, V6, P839, DOI 10.1200/JCO.1988.6.5.839
   TOPALIAN SL, 1987, J IMMUNOL METHODS, V102, P127, DOI 10.1016/S0022-1759(87)80018-2
   TSAI L, 1989, INT J CANCER, V44, P669, DOI 10.1002/ijc.2910440419
   Verra NCV, 2004, CANCER RES, V64, P2153, DOI 10.1158/0008-5472.CAN-03-1339
   Visonneau S, 1997, CLIN CANCER RES, V3, P1491
   Weynants P, 1999, AM J RESP CRIT CARE, V159, P55, DOI 10.1164/ajrccm.159.1.9805073
   Wright SE, 2002, INT J MOL MED, V9, P401
   Xu Y, 1999, GYNECOL ONCOL, V72, P161, DOI 10.1006/gyno.1998.5238
NR 58
TC 7
Z9 7
U1 0
U2 2
PU BMC
PI LONDON
PA CAMPUS, 4 CRINAN ST, LONDON N1 9XW, ENGLAND
EI 1479-5876
J9 J TRANSL MED
JI J. Transl. Med.
PD JUN 25
PY 2007
VL 5
AR 29
DI 10.1186/1479-5876-5-29
PG 13
WC Medicine, Research & Experimental
SC Research & Experimental Medicine
GA 194MP
UT WOS:000248348800001
PM 17592641
OA DOAJ Gold, Green Published
DA 2021-05-03
ER

PT J
AU Ritchie, D
   Mileshkin, L
   Wall, D
   Bartholeyns, J
   Thompson, M
   Coverdale, J
   Lau, E
   Wong, J
   Eu, P
   Hicks, RJ
   Prince, HM
AF Ritchie, D.
   Mileshkin, L.
   Wall, D.
   Bartholeyns, J.
   Thompson, M.
   Coverdale, J.
   Lau, E.
   Wong, J.
   Eu, P.
   Hicks, R. J.
   Prince, H. M.
TI In vivo tracking of macrophage activated killer cells to sites of
   metastatic ovarian carcinoma
SO CANCER IMMUNOLOGY IMMUNOTHERAPY
LA English
DT Article
DE immunotherapy; macrophage; radiolabel; PET
ID CELLULAR IMMUNOTHERAPY; ADOPTIVE IMMUNOTHERAPY; ANTITUMOR PROPERTIES;
   BLOOD MONOCYTES; CANCER-PATIENTS; LARGE-SCALE; BIODISTRIBUTION; CULTURE;
   MICE
AB Radio-labelling of blood cells is an established technique for evaluating in vivo migration of normal cells to sites of pathology such as infection and haemorrhage. A limitation of cellular immunotherapies to induce anti-tumour responses is in part due to the uncertain ability of cellular effectors to reach their intended target. We extended the approach of cell radiolabelling to accurately examine the in vivo distribution of cellular immunotherapy with ex-vivo macrophage activated killer (MAK) cells. We describe the use of two methods of cell labelling for tracking the destination of autologous-derived macrophage activated killer (MAK (R)) cells linked to the bi-specific antibody MDX-H210 delivered either by intravenous (i.v.) or intraperitoneal (i.p.) injection in ten patients with peritoneal relapse of epithelial ovarian carcinoma. Our results demonstrate the feasibility of generating high numbers and purity of GMP quality MAK cells, which can be radiolabelled with F-18-FDG or In-111-oxime. MAK cell administration produced minimal infusional toxicity and demonstrated a reproducible pattern of in vivo distribution and active in vivo tracking to sites of known tumour following 8 of 16 i.v. infusions or 4 of 6 i.p. infusions. However, the leakage of F-18-FDG limited the ability to confidently confirm the tracking of MAK cells to tumour in all cases and improved PET labels are required. The addition of MDX-H210 bispecific antibody did not alter the distribution of cells to tumour sites, but did accelerate the clearance of i.v. administered MAK cells from the pulmonary circulation. This data demonstrates that cellular cancer immunotherapies may be successfully delivered to the sites of active tumour following either i.v. or i.p. injection in a proportion of patients with metastatic cancer. Incorporation of tracking studies in early cycles of cellular immunotherapy may allow selection of patients who demonstrate successful targeting of the immunotherapy for ongoing treatment.
C1 Univ Melbourne, Melbourne, Vic 3052, Australia.
   Peter MacCallum Canc Ctr, Dept Haematol & Med Oncol, Melbourne, Vic 8006, Australia.
   Immuno Designed Mol, Paris, France.
   Peter MacCallum Canc Ctr, Dept Diagnost Imaging, Melbourne, Vic, Australia.
RP Prince, HM (corresponding author), Univ Melbourne, Melbourne, Vic 3052, Australia.
EM miles.prince@petermac.org
OI Hicks, Rodney/0000-0002-0758-0824
CR Adonai N, 2002, P NATL ACAD SCI USA, V99, P3030, DOI 10.1073/pnas.052709599
   Baron-Bodo W, 2005, IMMUNOBIOLOGY, V210, P267, DOI 10.1016/j.imbio.2005.05.021
   BARTHOLEYNS J, 1988, CANCER DETECT PREV, V12, P413
   CHOKRI M, 1989, ANTICANCER RES, V9, P1185
   CHOKRI M, 1992, ANTICANCER RES, V12, P2257
   CHOKRI M, 1990, INT J IMMUNOTHER, V6, P79
   Curnow RT, 1997, CANCER IMMUNOL IMMUN, V45, P210, DOI 10.1007/s002620050435
   de Gramont A, 2002, GYNECOL ONCOL, V86, P102, DOI 10.1006/gyno.2002.6667
   DUMONT S, 1988, EUR J CANCER CLIN ON, V24, P1691, DOI 10.1016/0277-5379(88)90069-7
   FARADJI A, 1994, J IMMUNOL METHODS, V174, P297, DOI 10.1016/0022-1759(94)90033-7
   FARADJI A, 1991, J CLIN ONCOL, V9, P1251, DOI 10.1200/JCO.1991.9.7.1251
   FIDLER I, 1992, RES IMMUNOL, V144, P284
   Forstrom LA, 2000, NUCL MED COMMUN, V21, P691
   Frangioni JV, 2004, CIRCULATION, V110, P3378, DOI 10.1161/01.CIR.0000149840.46523.FC
   Hofmann M, 2005, CIRCULATION, V111, P2198, DOI 10.1161/01.CIR.0000163546.27639.AA
   Lesimple T, 2003, CANCER IMMUNOL IMMUN, V52, P438, DOI 10.1007/s00262-003-0390-y
   LOPEZ M, 1992, J IMMUNOTHER, V11, P209, DOI 10.1097/00002371-199204000-00008
   Mano MS, 2004, GYNECOL ONCOL, V92, P887, DOI 10.1016/j.ygyno.2003.12.010
   MUNN DH, 1990, J EXP MED, V172, P231, DOI 10.1084/jem.172.1.231
   Quillien V, 2001, CANCER IMMUNOL IMMUN, V50, P477, DOI 10.1007/s002620100224
   Ribas A, 2003, J CLIN ONCOL, V21, P2415, DOI 10.1200/JCO.2003.06.041
   VALONE FH, 1995, J CLIN ONCOL, V13, P2281, DOI 10.1200/JCO.1995.13.9.2281
   Wall DMP, 2003, CYTOTHERAPY, V5, P284, DOI 10.1080/14653240310002207
NR 23
TC 30
Z9 30
U1 1
U2 6
PU SPRINGER
PI NEW YORK
PA 233 SPRING STREET, NEW YORK, NY 10013 USA
SN 0340-7004
J9 CANCER IMMUNOL IMMUN
JI Cancer Immunol. Immunother.
PD FEB
PY 2007
VL 56
IS 2
BP 155
EP 163
DI 10.1007/s00262-006-0181-3
PG 9
WC Oncology; Immunology
SC Oncology; Immunology
GA 110DT
UT WOS:000242359200004
PM 16733671
DA 2021-05-03
ER

PT J
AU Turin, I
   Pedrazzoli, P
   Tullio, C
   Montini, E
   La Grotteria, MC
   Schiavo, R
   Perotti, C
   Locatelli, F
   Carretto, E
   Maccario, R
   Siena, S
   Montagna, D
AF Turin, I.
   Pedrazzoli, P.
   Tullio, C.
   Montini, E.
   La Grotteria, M. Carmela
   Schiavo, R.
   Perotti, C.
   Locatelli, F.
   Carretto, E.
   Maccario, R.
   Siena, S.
   Montagna, D.
TI GMP production of anti-tumor cytotoxic T-cell lines for adoptive T-cell
   therapy in patients with solid neoplasia
SO CYTOTHERAPY
LA English
DT Article
DE adoptive immunotherapy; cytotoxic T cells; GMP; solid tumors
ID METASTATIC MELANOMA; CANCER REGRESSION; CENTRAL MEMORY; TUMOR-CELLS;
   LYMPHOCYTES; IMMUNOTHERAPY; SUBSETS; AUTOIMMUNITY; MAINTENANCE;
   GENERATION
AB Background The adoptive transfer of ex vivo-induced tumor-specific T-cell lines provides a promising approach for cancer immunotherapy. We have demonstrated previously the feasibility of inducing in vitro long-term anti-tumor cytotoxic T-cell (CTL) lines directed against different types of solid tumors derived from both autologous and allogeneic PBMC. We have now investigated the possibility of producing large amounts of autologous anti-tumor CTL, in compliance with good manufacturing practices, for in vivo use.
   Methods Four patients with advanced solid tumors (two sarcoma, one renal cell cancer and one ovarian cancer), who had received several lines of anticancer therapy, were enrolled. For anti-tumor CTL induction, patient-derived CD8-enriched PBMC were stimulated with DC pulsed with apoptotic autologous tumor cells (TC) as the source of tumor Ag. CTL were then restimulated in the presence of TC and expanded in an Ag-independent way.
   Results Large amounts of anti-tumor CTL (range 14-20 x 10 9), which displayed high levels of cytotoxic activity against autologous TC, were obtained in all patients by means of two-three rounds of tumorspecific stimulation and two rounds of Ag-independent expansion, even when a very low number of viable TC was available. More than 90% of effector cells were CD3(+) CD8(+) T cells, while CD4(+) T lymphocytes and/or NK cells were less than 10%.
   Discussion Our results demonstrate the feasibility of obtaining large quantities of anti-tumor specific CTL suitable for adoptive immunotherapy approaches.
C1 IRCCS Policlin San Matteo, Immunol Lab, Pavia, Italy.
   Univ Pavia, Dept Pediat, I-27100 Pavia, Italy.
   Osped Niguarda Ca Granda, Falck Div Med Oncol, Milan, Italy.
   IRCCS Policlin San Matteo, Serv Immunoematol & Trasfus, Pavia, Italy.
   IRCCS Policlin San Matteo, Area Infettivol, Lab Expt Res, Pavia, Italy.
[truncated: 2,528 more chars]
