# Supplementary material for: Evolution of Immunotherapy for Ovarian Cancer from a Bird’s-Eye Perspective: A Text-Mining Analysis of Publication Trends and Topics
Source: Front Oncol. 2022 Feb 24;12:795129. doi: 10.3389/fonc.2022.795129 (PMC8907843; doi:10.3389/fonc.2022.795129)
Supplement: Supplementary file 1 [file DataSheet_1.zip › raw data/download2014u74pt1.txt]

PT J
AU Spinosa, JP
   Kanduc, D
AF Spinosa, Jean Pierre
   Kanduc, Darja
TI Ovarian cancer: designing effective vaccines and specific diagnostic
   tools
SO IMMUNOTHERAPY
LA English
DT Article
DE anti-ovarian cancer vaccine; CA125 biomarker; human proteome;
   low-similarity peptides; ovarian cancer; ovarian cancer diagnosis
ID PEPTIDE EPITOPE; CA 125; SEQUENCE UNIQUENESS; MOLECULAR MIMICRY;
   LOW-SIMILARITY; CELL BIOLOGY; CA-125; IDENTIFICATION; PROTEIN;
   ANTIBODIES
AB Aim: Notwithstanding a renewed interest in the application of immunotherapy as an alternative to chemotherapy and radiotherapy for the treatment of ovarian cancer (OC), and in spite of the available knowledge about ovarian tumor-associated-antigens, the search for a vaccine against OC remains a scientific and clinical challenge. Likewise, immunodiagnostics can detect only a late stage of the disease. Thus, the development of new therapeutic and diagnostic options is highly desirable. Methods: Based on the low-similarity hypothesis, which supports the concept that immunogenicity is preferentially associated to sequences with no/low-similarity to the host proteome, and using Protein Information Resource peptide match program, we searched the ovarian tumor antigen CA125 for amino acid sequences unique to CA125 and absent in the remaining human proteins. Results & conclusion: We identified a set of 159 pentapeptides unique to CA125 that might be used to design specific and effective immunological tools for diagnosis and treatment of OC.
C1 [Spinosa, Jean Pierre; Kanduc, Darja] Univ Bari, Dept Biosci Biotechnol & Biopharmaceut, Bari, Italy.
   [Spinosa, Jean Pierre] Univ Lausanne, Fac Biol & Med, Lausanne, Switzerland.
RP Kanduc, D (corresponding author), Univ Bari, Dept Biosci Biotechnol & Biopharmaceut, Bari, Italy.
EM darja.kanduc@uniba.it
CR Al-Ghouleh A, 2012, PLOS ONE, V7, DOI 10.1371/journal.pone.0033929
   *AM CANC SOC, GLOB CANC FACTS FIG
   American Cancer Society, OV CANC
   Berek J, 2009, J CLIN ONCOL, V27, P418, DOI 10.1200/JCO.2008.17.8400
   Braly P, 2009, J IMMUNOTHER, V32, P54, DOI 10.1097/CJI.0b013e31818b3dad
   CAMPBELL IG, 1992, CANCER RES, V52, P5416
   CAMPBELL IG, 1991, CANCER RES, V51, P5329
   CHANG K, 1994, INT J CANCER, V57, P90, DOI 10.1002/ijc.2910570117
   CONEY LR, 1991, CANCER RES, V51, P6125
   Duan ZF, 1999, GENE, V229, P75, DOI 10.1016/S0378-1119(99)00042-6
   Dummer R, 2004, INT J CANCER, V111, P720, DOI 10.1002/ijc.20310
   Goonewardene TI, 2007, LANCET ONCOL, V8, P813, DOI 10.1016/S1470-2045(07)70273-5
   Grisham RN, 2011, IMMUNOTHERAPY-UK, V3, P153, DOI 10.2217/IMT.10.100
   Hemmer B, 2000, INT IMMUNOL, V12, P375, DOI 10.1093/intimm/12.3.375
   Hung CF, 2008, IMMUNOL REV, V222, P43, DOI 10.1111/j.1600-065X.2008.00622.x
   JERNE NK, 1985, EMBO J, V4, P847, DOI 10.1002/j.1460-2075.1985.tb03709.x
   Job ER, 2013, J IMMUNOL, V190, P2169, DOI 10.4049/jimmunol.1202433
   Kanduc D, 2004, PEPTIDES, V25, P243, DOI 10.1016/j.peptides.2003.12.004
   Kanduc D, 2008, ADV EXP MED BIOL, V640, P198, DOI 10.1007/978-0-387-09789-3_15
   Kanduc D, 2008, CANCER IMMUNOL IMMUN, V57, P1215, DOI 10.1007/s00262-008-0456-y
   Kanduc D, 2008, AUTOIMMUN REV, V7, P291, DOI 10.1016/j.autrev.2007.11.001
   Kanduc D, 2013, CURR PROTEIN PEPT SC, V14, P111, DOI 10.2174/1389203711314020003
   Kanduc D, 2012, J PEPT SCI, V18, P487, DOI 10.1002/psc.2419
   Kanduc Darja, 2012, Front Biosci (Schol Ed), V4, P1393
   Kanduc Darja, 2010, Self Nonself, V1, P255, DOI 10.4161/self.1.3.11897
   Kanduc D, 2010, PEPTIDES, V31, P983, DOI 10.1016/j.peptides.2010.02.003
   Kanduc D, 2009, CURR PHARM DESIGN, V15, P3283, DOI 10.2174/138161209789105135
   KOBAYASHI H, 1993, CLIN BIOCHEM, V26, P391, DOI 10.1016/0009-9120(93)90116-N
   Leffers N, 2010, COCHRANE DB SYST REV, V1
   Longuespee R, 2012, CANCER METAST REV, V31, P713, DOI 10.1007/s10555-012-9383-7
   Lu KH, 2013, CANCER-AM CANCER SOC, V119, P3454, DOI 10.1002/cncr.28183
   Lucchese A, 2005, J IMMUNOL, V175, P7009, DOI 10.4049/jimmunol.175.10.7009
   Lucchese A, 2009, INT J IMMUNOPATH PH, V22, P639, DOI 10.1177/039463200902200309
   Lucchese G, 2007, AMINO ACIDS, V33, P703, DOI 10.1007/s00726-006-0458-z
   Lucchese G, 2012, CURR PHARM DESIGN, V18, P832, DOI 10.2174/138161212799277635
   Lucchese Guglielmo, 2012, Front Biosci (Elite Ed), V4, P1843
   Lucchese G, 2010, J BIOMED BIOTECHNOL, DOI 10.1155/2010/832341
   Lucchese G, 2009, FEMS IMMUNOL MED MIC, V57, P88, DOI 10.1111/j.1574-695X.2009.00582.x
   Maggiore ULR, 2013, EXPERT OPIN INV DRUG, V22, P1049, DOI 10.1517/13543784.2013.802769
   Magrane M, 2011, DATABASE-OXFORD, DOI 10.1093/database/bar009
   Markman Maurie, 2003, Curr Oncol Rep, V5, P263, DOI 10.1007/s11912-003-0063-1
   Mittelman A, 2004, J INVEST DERMATOL, V123, P670, DOI 10.1111/j.0022-202X.2004.23417.x
   Mittelman A, 2002, INT J CANCER, V98, P741, DOI 10.1002/ijc.10259
   Modrak DE, 2005, INT J ONCOL, V26, P1591
   Morse MA, 2011, CLIN CANCER RES, V17, P3408, DOI 10.1158/1078-0432.CCR-10-2614
   Natale C, 2000, IMMUNOL CELL BIOL, V78, P580, DOI 10.1046/j.1440-1711.2000.00949.x
   National Cancer Institute at the NIH, CLIN TRIAL RES SUMM
   Nguyen L, 2013, WOMENS HEALTH, V9, P171, DOI [10.2217/WHE.13.2, 10.2217/whe.13.2]
   Nustad K, 2002, TUMOR BIOL, V23, P303, DOI 10.1159/000068570
   O'Brien TJ, 2001, TUMOR BIOL, V22, P348, DOI 10.1159/000050638
   Odunsi K, 2003, CANCER RES, V63, P6076
   Peters B, 2005, PLOS BIOL, V3, P379, DOI 10.1371/journal.pbio.0030091
   Qian Feng, 2004, Cancer Immun, V4, P12
   Rahma OE, 2012, CANCER IMMUNOL IMMUN, V61, P373, DOI 10.1007/s00262-011-1100-9
   REDDEHASE MJ, 1989, NATURE, V337, P651, DOI 10.1038/337651a0
   Reitter JN, 1998, NAT MED, V4, P679, DOI 10.1038/nm0698-679
   Rosen DG, 2005, GYNECOL ONCOL, V99, P267, DOI 10.1016/j.ygyno.2005.06.040
   Rosenthal AN, 1998, INT J BIOL MARKER, V13, P216
   ROTHBARD JB, 1989, EMBO J, V8, P2321, DOI 10.1002/j.1460-2075.1989.tb08359.x
   ROTHBARD JB, 1991, ANNU REV IMMUNOL, V9, P527, DOI 10.1146/annurev.iy.09.040191.002523
   Rustin GJS, 2004, CLIN CANCER RES, V10, P3919, DOI 10.1158/1078-0432.CCR-03-0787
   Rustin GJS, 2003, J CLIN ONCOL, V21, P2815, DOI 10.1200/JCO.2003.05.185
   Sabbatini P, 2007, CLIN CANCER RES, V13, P4026, DOI 10.1158/1078-0432.CCR-07-0718
   Sabbatini P, 2013, J CLIN ONCOL, V31, P1554, DOI 10.1200/JCO.2012.46.4057
   Sant'Angelo DB, 2002, EUR J IMMUNOL, V32, P2510, DOI 10.1002/1521-4141(200209)32:9<2510::AID-IMMU2510>3.0.CO;2-Q
   Schuler Mathias M., 2007, V409, P75
   Singleton J, 2006, TUMOR BIOL, V27, P122, DOI 10.1159/000092717
   Stufano Angela, 2010, Self Nonself, V1, P154
   Stufano A, 2009, EXP MOL PATHOL, V86, P36, DOI 10.1016/j.yexmp.2008.11.009
   Tiwari R, 2004, PEPTIDES, V25, P1865, DOI 10.1016/j.peptides.2004.07.004
   Warren DJ, 2009, TUMOR BIOL, V30, P51, DOI 10.1159/000209988
   Weiland F, 2012, INT J MOL SCI, V13, P9942, DOI 10.3390/ijms13089942
   Wu CH, 2003, NUCLEIC ACIDS RES, V31, P345, DOI 10.1093/nar/gkg040
   Yemelyanova A, 2011, MODERN PATHOL, V24, P1248, DOI 10.1038/modpathol.2011.85
   YU YH, 1991, CANCER RES, V51, P468
NR 75
TC 4
Z9 5
U1 0
U2 3
PU FUTURE MEDICINE LTD
PI LONDON
PA UNITEC HOUSE, 3RD FLOOR, 2 ALBERT PLACE, FINCHLEY CENTRAL, LONDON, N3
   1QB, ENGLAND
SN 1750-743X
EI 1750-7448
J9 IMMUNOTHERAPY-UK
JI Immunotherapy
PD JAN
PY 2014
VL 6
IS 1
BP 35
EP 41
DI 10.2217/imt.13.144
PG 7
WC Immunology
SC Immunology
GA 273TP
UT WOS:000328559500011
PM 24341882
DA 2021-05-03
ER

PT J
AU Kersual, N
   Garambois, V
   Chardes, T
   Pouget, JP
   Salhi, I
   Bascoul-Mollevi, C
   Bibeau, F
   Busson, M
   Vie, H
   Clemenceau, B
   Behrens, CK
   Estupina, P
   Pelegrin, A
   Navarro-Teulon, I
AF Kersual, Nathalie
   Garambois, Veronique
   Chardes, Thierry
   Pouget, Jean-Pierre
   Salhi, Imed
   Bascoul-Mollevi, Caroline
   Bibeau, Frederic
   Busson, Muriel
   Vie, Henri
   Clemenceau, Beatrice
   Behrens, Christian K.
   Estupina, Pauline
   Pelegrin, Andre
   Navarro-Teulon, Isabelle
TI The human Mullerian inhibiting substance type II receptor as
   immunotherapy target for ovarian cancer Validation using the mAb 12G4
SO MABS
LA English
DT Article
DE MISRII; immunotherapy; GCT; ovarian carcinoma; therapeutic antibodies
ID GRANULOSA-CELL TUMORS; MONOCLONAL-ANTIBODIES; ENDOCYTIC REGULATION;
   GROWTH; HORMONE; LINE; MUTATION; PATHWAY; BREAST; FOXL2
AB Ovarian cancer has the highest mortality rate among gynecologic malignancies. The monoclonal antibody 12G4 specifically recognizes the human Mullerian inhibiting substance type II receptor (MISRII) that is strongly expressed in human granulosa cell tumors (GCT) and in the majority of human epithelial ovarian cancers (EOC). To determine whether MISRII represents an attractive target for antibody-based tumor therapy, we first confirmed by immunohistochemistry with 12G4 its expression in all tested GCT samples (4/4) and all, but one, EOC human tissue specimens (13/14). We then demonstrated in vitro the internalization of 12G4 in MISRII(high)COV434 cells after binding to MISRII and its ability to increase the apoptosis rate (FACS, DNA fragmentation) in MISRII(high)COV434 (GCT) and (MISRIINIH)-N-medium-OVCAR-3 (EOC) cells that express different levels of MISRII. A standard Cr-51 release assay showed that 12G4 mediates antibody-dependent cell-meditated cytotoxicity. Finally, in vivo assessment of 12G4 anti-tumor effects showed a significant reduction of tumor growth and an increase of the median survival time in mice xenografted with MISRII(high)COV434 or (MISRIINIH)-N-medium-OVCAR-3 cells and treated with 12G4 in comparison to controls treated with an irrelevant antibody. Altogether, our data indicate that MISRII is a new promising target for the control of ovarian GCTs and EOCs. A humanized version of the 12G4 antibody, named 3C23K, is in development for the targeted therapy of MISRII-positive gynecologic cancers.
C1 [Kersual, Nathalie; Garambois, Veronique; Chardes, Thierry; Pouget, Jean-Pierre; Salhi, Imed; Busson, Muriel; Estupina, Pauline; Pelegrin, Andre; Navarro-Teulon, Isabelle] IRCM, Montpellier, France.
   [Kersual, Nathalie; Garambois, Veronique; Chardes, Thierry; Pouget, Jean-Pierre; Salhi, Imed; Busson, Muriel; Estupina, Pauline; Pelegrin, Andre; Navarro-Teulon, Isabelle] INSERM, U896, Montpellier, France.
   [Kersual, Nathalie; Garambois, Veronique; Chardes, Thierry; Pouget, Jean-Pierre; Salhi, Imed; Busson, Muriel; Estupina, Pauline; Pelegrin, Andre; Navarro-Teulon, Isabelle] Univ Montpellier, F-34059 Montpellier, France.
   [Kersual, Nathalie; Garambois, Veronique; Chardes, Thierry; Pouget, Jean-Pierre; Salhi, Imed; Bascoul-Mollevi, Caroline; Bibeau, Frederic; Busson, Muriel; Estupina, Pauline; Pelegrin, Andre; Navarro-Teulon, Isabelle] ICM, Inst Reg Canc Montpellier, Montpellier, France.
   [Vie, Henri; Clemenceau, Beatrice] Univ Nantes, INSERM, U892, Inst Rech Therapeut, Nantes, France.
   [Behrens, Christian K.] LFB Biotechnol, Les Ulis, France.
RP Navarro-Teulon, I (corresponding author), IRCM, Montpellier, France.
EM isabelle.teulon@inserm.fr
RI Mollevi, Caroline/AAA-6839-2019; Pelegrin, Andre/J-3167-2016; Vie,
   Henri/L-2651-2015; Chardes, Thierry/B-5420-2019; CLEMENCEAU, Beatrice
   BC/L-2605-2015
OI Mollevi, Caroline/0000-0003-4827-3684; Chardes,
   Thierry/0000-0002-1836-7439; salhi, imed/0000-0001-6445-8748; Pelegrin,
   Andre/0000-0001-9254-2648
FU LFB Biotechnologies; program "Investissement d'avenir"French National
   Research Agency (ANR) [ANR-10-LABX-5301]
FX This work was supported by grants from LFB Biotechnologies. N.K. was
   also supported by a fellowship from LFB Biotechnologies. This work was
   supported by the program "Investissement d'avenir" grant agreement:
   Labex Mabimprove, ANR-10-LABX-5301.
CR Anttonen M, 2011, LAB INVEST, V91, P1605, DOI 10.1038/labinvest.2011.116
   Bakkum-Gamez JN, 2008, GYNECOL ONCOL, V108, P141, DOI 10.1016/j.ygyno.2007.09.010
   Barbie TU, 2003, P NATL ACAD SCI USA, V100, P15601, DOI 10.1073/pnas.2636900100
   Chen YG, 2009, CELL RES, V19, P58, DOI 10.1038/cr.2008.315
   Clemenceau B, 2006, BLOOD, V107, P4669, DOI 10.1182/blood-2005-09-3775
   Clemenceau B, 2013, MABS-AUSTIN, V5, P587, DOI 10.4161/mabs.25077
   Clynes RA, 2000, NAT MED, V6, P443
   Di Guglielmo GM, 2003, NAT CELL BIOL, V5, P410, DOI 10.1038/ncb975
   Durlinger ALL, 2002, REPRODUCTION, V124, P601, DOI 10.1530/reprod/124.5.601
   Gordon AN, 2004, GYNECOL ONCOL, V94, P340, DOI 10.1016/j.ygyno.2004.04.024
   Gupta V, 2005, P NATL ACAD SCI USA, V102, P3219, DOI 10.1073/pnas.0409709102
   Ha TU, 2000, J BIOL CHEM, V275, P37101, DOI 10.1074/jbc.M005701200
   HAMMARSTROM S, 1989, CANCER RES, V49, P4852
   HASUI M, 1989, CELL IMMUNOL, V120, P230, DOI 10.1016/0008-8749(89)90190-1
   Hoshiya Y, 2003, MOL CELL ENDOCRINOL, V211, P43, DOI 10.1016/j.mce.2003.09.010
   Hwang SJ, 2011, INT J ONCOL, V39, P811, DOI 10.3892/ijo.2011.1042
   Ingraham HA, 2000, RECENT PROG HORM RES, V55, P53
   Jamieson S, 2010, MODERN PATHOL, V23, P1477, DOI 10.1038/modpathol.2010.145
   Jamin SP, 2003, MOL CELL ENDOCRINOL, V211, P15, DOI 10.1016/j.mce.2003.09.006
   Jemal A, 2009, CA-CANCER J CLIN, V59, P225, DOI 10.3322/caac.20006
   Kandalaft LE, 2011, J CLIN ONCOL, V29, P925, DOI 10.1200/JCO.2009.27.2369
   Krysko DV, 2008, METHODS, V44, P205, DOI 10.1016/j.ymeth.2007.12.001
   La Marca A, 2007, HUM REPROD UPDATE, V13, P265, DOI 10.1093/humupd/dm1060
   Le Roy C, 2005, NAT REV MOL CELL BIO, V6, P112, DOI 10.1038/nrm1571
   Maggiore ULR, 2013, EXPERT OPIN BIOL TH, V13, P739, DOI 10.1517/14712598.2013.767328
   Masiakos PT, 1999, CLIN CANCER RES, V5, P3488
   Oei ALM, 2008, INT J ONCOL, V32, P1145
   Ozols RF, 2003, J CLIN ONCOL, V21, P3194, DOI 10.1200/JCO.2003.02.153
   Pieretti-Vanmarcke R, 2006, CLIN CANCER RES, V12, P1593, DOI 10.1158/1078-0432.CCR-05-2108
   Pieretti-Vanmarcke R, 2006, P NATL ACAD SCI USA, V103, P17426, DOI 10.1073/pnas.0607959103
   Reichert JM, 2014, MABS-AUSTIN, V6, P5, DOI 10.4161/mabs.27333
   Renaud EJ, 2005, P NATL ACAD SCI USA, V102, P111, DOI 10.1073/pnas.0407772101
   Rodina AV, 2008, BIOCHEMISTRY-MOSCOW+, V73, P797, DOI 10.1134/S0006297908070080
   Salhi I, 2004, BIOCHEM J, V379, P785, DOI 10.1042/BJ20031961
   Segev DL, 2000, J BIOL CHEM, V275, P28371, DOI 10.1074/jbc.M004554200
   Segev DL, 2002, P NATL ACAD SCI USA, V99, P239, DOI 10.1073/pnas.221599298
   Shah SP, 2009, NEW ENGL J MED, V360, P2719, DOI 10.1056/NEJMoa0902542
   Singh-Ranger Gurpreet, 2004, Int Semin Surg Oncol, V1, P4, DOI 10.1186/1477-7800-1-4
   Song JY, 2009, INT J ONCOL, V34, P1583, DOI 10.3892/ijo_00000288
   Sriraman V, 2001, J ANDROL, V22, P750
   Stephen AE, 2002, CLIN CANCER RES, V8, P2640
   Tavassoli FAaD. P., 2003, PATHOLOGY GENETICS T
   Teixeira J, 2001, ENDOCR REV, V22, P657, DOI 10.1210/er.22.5.657
   VANDENBERGBAKKER CAM, 1993, INT J CANCER, V53, P613, DOI 10.1002/ijc.2910530415
   WAHYONO D, 1991, THER DRUG MONIT, V13, P113, DOI 10.1097/00007691-199103000-00005
   Zhang H, 2000, MOL HUM REPROD, V6, P146, DOI 10.1093/molehr/6.2.146
NR 46
TC 15
Z9 16
U1 0
U2 2
PU TAYLOR & FRANCIS INC
PI PHILADELPHIA
PA 530 WALNUT STREET, STE 850, PHILADELPHIA, PA 19106 USA
SN 1942-0862
EI 1942-0870
J9 MABS-AUSTIN
JI mAbs
PD SEP-OCT
PY 2014
VL 6
IS 5
BP 1314
EP 1326
DI 10.4161/mabs.29316
PG 13
WC Medicine, Research & Experimental
SC Research & Experimental Medicine
GA AX4BG
UT WOS:000346878500020
PM 25517316
OA Green Published, Bronze
DA 2021-05-03
ER

PT J
AU Yang, J
   Wang, Q
   Qiao, CX
   Lin, Z
   Li, XY
   Huang, YF
   Zhou, TT
   Li, Y
   Shen, BF
   Lv, M
   Feng, JN
AF Yang, Jing
   Wang, Qun
   Qiao, Chunxia
   Lin, Zhou
   Li, Xinying
   Huang, Yifei
   Zhou, Tingting
   Li, Yan
   Shen, Beifen
   Lv, Ming
   Feng, Jiannan
TI Potent anti-angiogenesis and anti-tumor activity of a novel human
   anti-VEGF antibody, MIL60
SO CELLULAR & MOLECULAR IMMUNOLOGY
LA English
DT Article
DE angiogenesis; anti-VEGF antibody; cancer
ID ENDOTHELIAL GROWTH-FACTOR; MONOCLONAL-ANTIBODY; TUMOR-GROWTH; CANCER;
   BEVACIZUMAB; INHIBITION; THERAPY; CARCINOMA
AB Angiogenesis is crucial for tumor development, growth and metastasis. Vascular endothelial growth factor (VEGF) has been implicated in promoting solid tumor growth and metastasis via stimulating tumor-associated angiogenesis, and blocking the activity of VEGF can starve tumors. Avastin, which is a humanized anti-VEGF antibody, has been successfully applied in clinics since 2004. However, the price of Avastin is extremely high for Chinese people. Here, we report a novel human anti-VEGF neutralizing antibody, MIL60, which shows an affinity comparable to that of Avastin (the K-D value of MIL60 was 44.5 pM, while that of Avastin was 42.7 pM). MIL60 displays favorable actions in inhibiting VEGF-triggered endothelial cell proliferation (the IC50 value of MIL60 was 31 +/- 6.4 ng/ml and that of Avastin was 47 +/- 8.1 ng/ml), migration (8 mu g/ml or 0.8 mu g/ml MIL60 versus the control: P<0.05) and tube formation (2 mu g/ml or 0.2 mu g/ml MIL60 versus the control: P<0.05) via the VEGFR2 signaling pathway. Moreover, MIL60 was shown to inhibit tumor growth and angiogenesis in vivo in xenograft models of human colon carcinoma and ovarian cancer using immunotherapy and immunohistochemistry analysis (MIL60 versus N.S.: P=0.0007; Avastin versus N.S.: P=0.00046). These data suggest that MIL60 is a potential therapeutic, anti-angiogenic agent. Our work provides a novel anti-VEGF antibody, which can be considered an anti-tumor antibody candidate and a new option for patients with various cancers.
C1 [Yang, Jing; Qiao, Chunxia; Lin, Zhou; Li, Xinying; Zhou, Tingting; Li, Yan; Shen, Beifen; Lv, Ming; Feng, Jiannan] Inst Basic Med Sci, Immunol Lab, Beijing 100850, Peoples R China.
   [Yang, Jing] Chinese Peoples Armed Police Forces, Logist Coll, Dept Pathogens & Immunol, Tianjin, Peoples R China.
   [Wang, Qun; Huang, Yifei] Peoples Liberat Army, Gen Hosp, Dept Ophthalmol, Beijing, Peoples R China.
RP Lv, M (corresponding author), Inst Basic Med Sci, Immunol Lab, POB 130 3,Taiping Rd 27, Beijing 100850, Peoples R China.
EM lm62033@aliyun.com; Fengjiannan1970@qq.com
RI Huang, Yifei/ABE-4692-2020; Huang, Yifei/ABE-7566-2020
OI Huang, Yifei/0000-0002-7089-6426; 
FU National Sciences Fund [31370938, 81272528]; National High Technology
   Research and Development Program (863 Program)National High Technology
   Research and Development Program of China [2012AA02A302]
FX This work was supported by grants from the National Sciences Fund (Nos.
   31370938 and 81272528) and the National High Technology Research and
   Development Program (863 Program, No. 2012AA02A302).
CR Brooks BR, 2009, J COMPUT CHEM, V30, P1545, DOI 10.1002/jcc.21287
   Carmeliet P, 2011, NATURE, V473, P298, DOI 10.1038/nature10144
   Ferla R, 2011, BMC CANCER, V11, DOI 10.1186/1471-2407-11-303
   Ferrara N, 2004, NAT REV DRUG DISCOV, V3, P391, DOI 10.1038/nrd1381
   Ferrara N, 1999, J MOL MED, V77, P527, DOI 10.1007/s001099900019
   Ferrara N, 2005, NATURE, V438, P967, DOI 10.1038/nature04483
   Gasparini G, 2005, NAT CLIN PRACT ONCOL, V2, P562, DOI 10.1038/ncponc0342
   Gerber HP, 2007, P NATL ACAD SCI USA, V104, P3478, DOI 10.1073/pnas.0611492104
   Gerber HP, 2000, CANCER RES, V60, P6253
   Higgins B, 2007, ANTICANCER RES, V27, P2279
   Hurwitz H, 2004, NEW ENGL J MED, V350, P2335, DOI 10.1056/NEJMoa032691
   Ichihara E, 2011, ACTA MED OKAYAMA, V65, P353
   Jain Rakesh K, 2005, Oncology (Williston Park), V19, P7
   Jain RK, 2006, NAT CLIN PRACT ONCOL, V3, P24, DOI 10.1038/ncponc0403
   Kim KJ, 1992, GROWTH FACTORS, V7, P53, DOI 10.3109/08977199209023937
   KIM KJ, 1993, NATURE, V362, P841, DOI 10.1038/362841a0
   Klagsbrun Michael, 1996, Cytokine and Growth Factor Reviews, V7, P259, DOI 10.1016/S1359-6101(96)00027-5
   Konner Jason, 2004, Clin Colorectal Cancer, V4 Suppl 2, pS81
   Maeda K, 1996, CANCER, V77, P858, DOI 10.1002/(SICI)1097-0142(19960301)77:5<858::AID-CNCR8>3.0.CO;2-A
   Martiny-Baron G, 2004, NEOPLASIA, V6, P248, DOI 10.1593/neo.03457
   McTigue M, 2012, P NATL ACAD SCI USA, V109, P18281, DOI 10.1073/pnas.1207759109
   Neufeld G, 1999, FASEB J, V13, P9
   Ng EWM, 2006, NAT REV DRUG DISCOV, V5, P123, DOI 10.1038/nrd1955
   Papadopoulos N, 2012, ANGIOGENESIS, V15, P171, DOI 10.1007/s10456-011-9249-6
   Presta LG, 1997, CANCER RES, V57, P4593
   Prewett M, 1999, CANCER RES, V59, P5209
   Qiao CX, 2013, J BIOMOL STRUCT DYN, V31, P511, DOI 10.1080/07391102.2012.706073
   Sandler A, 2006, NEW ENGL J MED, V355, P2542, DOI 10.1056/NEJMoa061884
   Sullivan LA, 2010, MABS-AUSTIN, V2, P165, DOI 10.4161/mabs.2.2.11360
   Wang Yaning, 2004, Angiogenesis, V7, P335, DOI 10.1007/s10456-004-8272-2
   WEIDNER N, 1992, JNCI-J NATL CANCER I, V84, P1875, DOI 10.1093/jnci/84.24.1875
   Yu YL, 2010, PLOS ONE, V5, DOI 10.1371/journal.pone.0009072
NR 32
TC 9
Z9 10
U1 0
U2 15
PU CHIN SOCIETY IMMUNOLOGY
PI BEING
PA 5 DONGDAN SANTIAO, DONGCHEN DISTRICT, BEING, 100005, PEOPLES R CHINA
SN 1672-7681
EI 2042-0226
J9 CELL MOL IMMUNOL
JI Cell. Mol. Immunol.
PD MAY
PY 2014
VL 11
IS 3
BP 285
EP 293
DI 10.1038/cmi.2014.6
PG 9
WC Immunology
SC Immunology
GA AG4FF
UT WOS:000335374000010
PM 24608894
OA Bronze, Green Published
DA 2021-05-03
ER

PT J
AU Singer, J
   Fazekas, J
   Wang, W
   Weichselbaumer, M
   Matz, M
   Mader, A
   Steinfellner, W
   Meitz, S
   Mechtcheriakova, D
   Sobanov, Y
   Willmann, M
   Stockner, T
   Spillner, E
   Kunert, R
   Jensen-Jarolim, E
AF Singer, Josef
   Fazekas, Judit
   Wang, Wei
   Weichselbaumer, Marlene
   Matz, Miroslawa
   Mader, Alexander
   Steinfellner, Willibald
   Meitz, Sarah
   Mechtcheriakova, Diana
   Sobanov, Yuri
   Willmann, Michael
   Stockner, Thomas
   Spillner, Edzard
   Kunert, Renate
   Jensen-Jarolim, Erika
TI Generation of a Canine Anti-EGFR (ErbB-1) Antibody for Passive
   Immunotherapy in Dog Cancer Patients
SO MOLECULAR CANCER THERAPEUTICS
LA English
DT Article
ID GROWTH-FACTOR RECEPTOR; NON-HODGKIN-LYMPHOMA; BREAST-CANCER; PROTEIN-A;
   MONOCLONAL-ANTIBODIES; COLORECTAL-CANCER; MEDIATED CYTOTOXICITY;
   TUMORICIDAL ACTIVITY; IGE ANTIBODY; CELLS
AB Passive immunotherapy with monoclonal antibodies represents a cornerstone of human anticancer therapies, but has not been established in veterinary medicine yet. As the tumor-associated antigen EGFR (ErbB-1) is highly conserved between humans and dogs, and considering the effectiveness of the anti-EGFR antibody cetuximab in human clinical oncology, we present here a "caninized" version of this antibody, can225IgG, for comparative oncology studies. Variable region genes of 225, the murine precursor of cetuximab, were fused with canine constant heavy gamma and kappa chain genes, respectively, and transfected into Chinese hamster ovary (CHO) DUKX-B11 cells. Of note, 480 clones were screened and the best clones were selected according to productivity and highest specificity in EGFR-coated ELISA. Upon purification with Protein G, the recombinant cetuximab-like canine IgG was tested for integrity, correct assembly, and functionality. Specific binding to the surface of EGFR-overexpressing cells was assessed by flow cytometry and immunofluorescence; moreover, binding to canine mammary tissue was demonstrated by immunohistochemistry. In cell viability and proliferation assays, incubation with can225IgG led to significant tumor cell growth inhibition. Moreover, this antibody mediated significant tumor cell killing via phagocytosis in vitro. We thus present here, for the first time, the generation of a canine IgG antibody and its hypothetical structure. On the basis of its cetuximab-like binding site, on the one hand, and the expression of a 91% homologous EGFR molecule in canine cancer, on the other hand, this antibody may be a promising research compound to establish passive immunotherapy in dog patients with cancer. (C) 2014 AACR.
C1 [Singer, Josef; Fazekas, Judit; Weichselbaumer, Marlene; Matz, Miroslawa; Meitz, Sarah; Mechtcheriakova, Diana; Sobanov, Yuri; Jensen-Jarolim, Erika] Med Univ Vienna, Inst Pathophysiol & Allergy Res, A-1090 Vienna, Austria.
   [Stockner, Thomas] Med Univ Vienna, Ctr Physiol & Pharmacol, A-1090 Vienna, Austria.
   [Singer, Josef; Fazekas, Judit; Weichselbaumer, Marlene; Meitz, Sarah; Jensen-Jarolim, Erika] Med Univ Vienna, Univ Vet Med Vienna, Messerli Res Inst, A-1090 Vienna, Austria.
   [Singer, Josef; Fazekas, Judit; Weichselbaumer, Marlene; Meitz, Sarah; Jensen-Jarolim, Erika] Univ Vienna, Vienna, Austria.
   [Willmann, Michael] Univ Vet Med Vienna, Dept Compan Animals & Horses, Vienna, Austria.
   [Fazekas, Judit] Univ Appl Sci, Dept Appl Life Sci, Vienna, Austria.
   [Mader, Alexander; Steinfellner, Willibald; Kunert, Renate] Univ Nat Resources & Life Sci, Dept Biotechnol, VIBT BOKU, Vienna, Austria.
   [Wang, Wei] Capital Med Univ, Dept Immunol, Beijing, Peoples R China.
   [Spillner, Edzard] Univ Hamburg, Inst Biochem & Mol Biol, Hamburg, Germany.
RP Jensen-Jarolim, E (corresponding author), Med Univ Vienna, Messerli Res Inst, Univ Vet Med Vienna, Waehringer Guertel 18-20, A-1090 Vienna, Austria.
EM erika.jensen-jarolim@meduniwien.ac.at
RI Stockner, Thomas/A-9509-2014; Jensen-Jarolim, Erika/C-5120-2018; Kunert,
   Renate E/B-9185-2018; Fazekas-Singer, Judit/R-4349-2017
OI Stockner, Thomas/0000-0002-7071-8283; Jensen-Jarolim,
   Erika/0000-0003-4019-5765; Kunert, Renate E/0000-0002-3397-3621;
   spillner, edzard/0000-0003-0999-5254; Fazekas-Singer,
   Judit/0000-0002-8777-3502; Mechtcheriakova, Diana/0000-0002-8737-3592
FU Austrian Science Fund (FWF)Austrian Science Fund (FWF) [P23398-B11];
   CCHD PhD program, FWF [W1205-B09]; Austrian Science Fund (FWF)Austrian
   Science Fund (FWF) [P 23398] Funding Source: researchfish
FX This work was supported by grant P23398-B11 (to E. Jensen-Jarolim) of
   the Austrian Science Fund (FWF) and J. Singer and J. Fazekas were
   supported by the CCHD PhD program, FWF project W1205-B09 (to E.
   Jensen-Jarolim).
CR Bergman PJ, 2006, VACCINE, V24, P4582, DOI 10.1016/j.vaccine.2005.08.027
   Bracher M, 2007, J IMMUNOL METHODS, V323, P160, DOI 10.1016/j.jim.2007.04.009
   Brekke OH, 2003, NAT REV DRUG DISCOV, V2, P52, DOI 10.1038/nrd984
   BRUGGEMANN M, 1987, J EXP MED, V166, P1351, DOI 10.1084/jem.166.5.1351
   Buffet W, 2008, ACTA GASTRO-ENT BELG, V71, P213
   Cardoso F, 2011, ANN ONCOL, V22, pvi25, DOI 10.1093/annonc/mdr372
   Challacombe JM, 2006, J IMMUNOL, V177, P8123, DOI 10.4049/jimmunol.177.11.8123
   Chang C, 2013, EXP CELL RES, V319, P1146, DOI 10.1016/j.yexcr.2013.03.002
   Cooley DM, 1998, J VET INTERN MED, V12, P288, DOI 10.1111/j.1939-1676.1998.tb02124.x
   Dalle S, 2008, ANTI-CANCER AGENT ME, V8, P523, DOI 10.2174/187152008784533071
   Eccles SA, 2011, INT J DEV BIOL, V55, P685, DOI 10.1387/ijdb.113396se
   Edgar RC, 2004, NUCLEIC ACIDS RES, V32, P1792, DOI 10.1093/nar/gkh340
   Ferreira E, 2010, BMC CANCER, V10, DOI 10.1186/1471-2407-10-61
   Fukuoka H, 2011, J CLIN INVEST, V121, P4712, DOI 10.1172/JCI60417
   Gama A, 2009, RES VET SCI, V87, P432, DOI 10.1016/j.rvsc.2009.04.016
   Goldstein NI, 1995, CLIN CANCER RES, V1, P1311
   Gordon I, 2009, PLOS MED, V6, DOI 10.1371/journal.pmed.1000161
   Griffith TS, 1999, J EXP MED, V189, P1343, DOI 10.1084/jem.189.8.1343
   Harris CA, 2011, ANN ONCOL, V22, P1308, DOI 10.1093/annonc/mdq593
   Harris LJ, 1998, J MOL BIOL, V275, P861, DOI 10.1006/jmbi.1997.1508
   Jaillardon L, 2012, VET CLIN PATH, V41, P261, DOI 10.1111/j.1939-165X.2012.00433.x
   Jubala CM, 2005, VET PATHOL, V42, P468, DOI 10.1354/vp.42-4-468
   Karagiannis P, 2009, CANCER IMMUNOL IMMUN, V58, P915, DOI 10.1007/s00262-008-0607-1
   Kim George P, 2008, Biologics, V2, P223
   Knittelfelder R, 2009, EXPERT OPIN BIOL TH, V9, P493, DOI [10.1517/14712590902870386 , 10.1517/14712590902870386]
   Kurzman ID, 1999, CANCER BIOTHER RADIO, V14, P121, DOI 10.1089/cbr.1999.14.121
   Lachowicz JL, 2005, J VET INTERN MED, V19, P860, DOI 10.1892/0891-6640(2005)19[860:APICTE]2.0.CO;2
   Larkin MA, 2007, BIOINFORMATICS, V23, P2947, DOI 10.1093/bioinformatics/btm404
   Laskowski RA, 1996, J BIOMOL NMR, V8, P477, DOI 10.1007/BF00228148
   Lee HJ, 2010, LUNG CANCER, V68, P375, DOI 10.1016/j.lungcan.2009.07.014
   Li SQ, 2005, CANCER CELL, V7, P301, DOI 10.1016/j.ccr.2005.03.003
   Lindblad-Toh K, 2005, NATURE, V438, P803, DOI 10.1038/nature04338
   London CA, 2009, CLIN CANCER RES, V15, P3856, DOI 10.1158/1078-0432.CCR-08-1860
   Marconato L, 2013, HEMATOL ONCOL, V31, P1, DOI 10.1002/hon.2017
   Mendelsohn J, 1997, CLIN CANCER RES, V3, P2703
   Millanta F, 2010, J COMP PATHOL, V142, P36, DOI 10.1016/j.jcpa.2009.06.004
   Nakada YN, 2000, J VET MED SCI, V62, P457
   OWEN LN, 1979, INVEST CELL PATHOL, V2, P257
   Paoloni M, 2008, NAT REV CANCER, V8, P147, DOI 10.1038/nrc2273
   PENG Z, 1991, J IMMUNOL METHODS, V145, P255, DOI 10.1016/0022-1759(91)90335-D
   Petricevic B, 2013, J TRANSL MED, V11, DOI 10.1186/1479-5876-11-307
   Rekhert JM, 2008, DRUG DISCOV TODAY, V13, P30, DOI 10.1016/j.drudis.2007.09.003
   Rimawi MF, 2010, CANCER-AM CANCER SOC, V116, P1234, DOI 10.1002/cncr.24816
   Ritt MG, 1998, VET PATHOL, V35, P94, DOI 10.1177/030098589803500202
   Rivera P, 2011, VET PATHOL, V48, P132, DOI 10.1177/0300985810387939
   Sabattini S, 2012, VET COMP ONCOL
   SALI A, 1993, J MOL BIOL, V234, P779, DOI 10.1006/jmbi.1993.1626
   Sato J D, 1983, Mol Biol Med, V1, P511
   Schmoll HJ, 2012, ANN ONCOL, V23, P2479, DOI 10.1093/annonc/mds236
   Scott MA, 1997, VET IMMUNOL IMMUNOP, V59, P205, DOI 10.1016/S0165-2427(97)00073-1
   Shen MY, 2006, PROTEIN SCI, V15, P2507, DOI 10.1110/ps.062416606
   Singer J, 2012, MOL IMMUNOL, V50, P200, DOI 10.1016/j.molimm.2012.01.002
   Soergel SA, 1999, J IMMUNOTHER, V22, P443, DOI 10.1097/00002371-199909000-00009
   Sorenmo K, 2003, VET CLIN N AM-SMALL, V33, P573, DOI 10.1016/S0195-5616(03)00020-2
   Spillner E, 2012, CANCER IMMUNOL IMMUN, V61, P1565, DOI 10.1007/s00262-012-1287-4
   Starkl P, 2012, CLIN EXP ALLERGY, V42, P1801, DOI 10.1111/cea.12031
   STEPLEWSKI Z, 1990, In Vivo (Attiki), V4, P231
   Swoboda I, 2002, J IMMUNOL, V168, P4576, DOI 10.4049/jimmunol.168.9.4576
   Takashima-Uebelhoer BB, 2012, ENVIRON RES, V112, P171, DOI 10.1016/j.envres.2011.12.003
   Tang L, 2001, VET IMMUNOL IMMUNOP, V80, P259, DOI 10.1016/S0165-2427(01)00318-X
   Tol J, 2010, CLIN THER, V32, P437, DOI 10.1016/j.clinthera.2010.03.012
   Vale CL, 2012, CANCER TREAT REV, V38, P618, DOI 10.1016/j.ctrv.2011.11.002
   WARR GW, 1979, AM J VET RES, V40, P922
   Washburn B, 2003, J IMMUNOL, V170, P1814, DOI 10.4049/jimmunol.170.4.1814
   YAMAMOTO S, 1985, VET IMMUNOL IMMUNOP, V9, P195, DOI 10.1016/0165-2427(85)90019-4
   Yang XM, 2013, MOL THER, V21, P91, DOI 10.1038/mt.2012.184
   Yarden Y, 2001, NAT REV MOL CELL BIO, V2, P127, DOI 10.1038/35052073
   Yarden Y, 2007, CELL, V131, DOI 10.1016/j.cell.2007.11.013
   You B, 2011, J CLIN PHARM
NR 69
TC 32
Z9 32
U1 0
U2 13
PU AMER ASSOC CANCER RESEARCH
PI PHILADELPHIA
PA 615 CHESTNUT ST, 17TH FLOOR, PHILADELPHIA, PA 19106-4404 USA
SN 1535-7163
EI 1538-8514
J9 MOL CANCER THER
JI Mol. Cancer Ther.
PD JUL
PY 2014
VL 13
IS 7
BP 1777
EP 1790
DI 10.1158/1535-7163.MCT-13-0288
PG 14
WC Oncology
SC Oncology
GA AK8WT
UT WOS:000338710100010
PM 24755200
OA Green Accepted, Bronze
DA 2021-05-03
ER

PT J
AU Erfani, N
   Hamedi-Shahraki, M
   Rezaeifard, S
   Haghshenas, M
   Rasouli, M
   Dehaghani, AS
AF Erfani, Nasrollah
   Hamedi-Shahraki, Mahboobeh
   Rezaeifard, Somayeh
   Haghshenas, Mohammadreza
   Rasouli, Manoochehr
   Dehaghani, Alamtaj Samsami
TI FoxP3(+) Regulatory T Cells in Peripheral Blood of Patients with
   Epithelial Ovarian Cancer
SO IRANIAN JOURNAL OF IMMUNOLOGY
LA English
DT Article
DE Flowcytometry; Ovarian Cancer; Treg
ID TRANSCRIPTION FACTOR FOXP3; IN-VIVO; HEPATOCELLULAR-CARCINOMA;
   LUNG-CANCER; LYMPHOCYTES; EXPRESSION; INCREASE; STAGE; SUPPRESSION;
   PROGRESSION
AB Background: Ovarian cancer is the fifth leading cause of death from malignancy in women. CD4+ CD25+ FoxP3+ regulatory T (Treg) cells are a subset of T lymphocytes with great inhibitory impact on immune response. Objectives: To investigate the percentage of CD4+ CD25+ FoxP3+ regulatory T cells in the peripheral blood of the Iranian patients with epithelial ovarian cancer compared to healthy women and to evaluate the correlation of the Treg cell percentage with clinicopathological characteristics including cancer stage and CA-125 serum level. Methods: Seventeen women with epithelial ovarian cancer and 20 healthy subjects were enrolled in the study. Peripheral blood mononuclear cells were stained at the surface, for CD4 and CD25 molecules, followed by fixation, permeabilization and intracellular staining for FoxP3 molecule. After processing and flowcytometry analysis, prevalence of Treg cells was determined as the percentages of CD25+ FoxP3+ cells among CD4+ lymphocytes. Results: Despite no difference in the percentage of total CD4+ lymphocytes, analysis indicated that Treg cell percentage was significantly higher in ovarian cancer patients than controls (5.7 +/- 3.1% versus 2.8 +/- 1.4%, p= 0.002). A trend toward higher Treg cells was observed in higher stages of ovarian cancer (III+IV) in comparison to lower stages (I+ II) (6.5 +/- 3.2% vs. 4.44 +/- 2.7%, p= 0.2). Higher percentage of Treg cells was also observed in the patients with high CA125 (CA-125 > 100 U/mL) in comparison to those with low CA-125 serum level (CA-125 = 100 U/mL) although the difference was not significant (6.44 versus 4.18%, p= 0.19). Conclusion: Increased frequency of Tregs in ovarian cancer might participate in immune suppression in these patients. The findings collectively suggest the likely impact of Treg cell-targeted immunotherapy in ovarian cancer.
C1 [Erfani, Nasrollah; Rezaeifard, Somayeh; Haghshenas, Mohammadreza] Shiraz Univ Med Sci, Sch Med, Shiraz Inst Canc Res, Canc Immunol Grp, Shiraz, Iran.
   [Hamedi-Shahraki, Mahboobeh; Dehaghani, Alamtaj Samsami] Shiraz Univ Med Sci, Sch Med, Dept Obstet & Gynecol, Shiraz, Iran.
   [Rasouli, Manoochehr] Shiraz Univ Med Sci, Nemazee Hosp, Prof Alborzi Clin Microbiol Res Ctr, Shiraz, Iran.
RP Dehaghani, AS (corresponding author), Shiraz Univ Med Sci, Sch Med, Dept Obstet & Gynecol, Shiraz, Iran.
EM samsamia@sums.ac.ir
RI Rezaeifard, Somayeh/L-9208-2016; Erfani, Nasrollah/C-9376-2011;
   Haghshenas, Mohammad Reza/N-1314-2018; Samsami Dehaghani,
   Alamtaj/O-5811-2017
OI Rezaeifard, Somayeh/0000-0003-3720-3875; Erfani,
   Nasrollah/0000-0002-4158-9128; Haghshenas, Mohammad
   Reza/0000-0001-8228-9888; 
FU Shiraz University of Medical Sciences [88-4805]; Shiraz Institute for
   Cancer Research
FX This study was financially supported by a grant from Shiraz University
   of Medical Sciences (grant no 88-4805) and also a grant from Shiraz
   Institute for Cancer Research. The manuscript was derived from the
   specialty thesis by Dr. Mahboobeh Hamedi-Shahraki at the Shiraz
   University of Medical Sciences.
CR AM E., 2008, IRAN CANC REPORT, P95
   Arab M, 2010, INDIAN J CANCER, V47, P322, DOI 10.4103/0019-509X.64721
   Bast RC, 2009, NAT REV CANCER, V9, P415, DOI 10.1038/nrc2644
   Charbonneau B, 2013, CRIT REV IMMUNOL, V33, P137, DOI 10.1615/CritRevImmunol.2013006813
   Curiel TJ, 2004, NAT MED, V10, P942, DOI 10.1038/nm1093
   El Andaloussi A, 2006, NEURO-ONCOLOGY, V8, P234, DOI 10.1215/15228517-2006-006
   Elkord E, 2010, EXPERT OPIN BIOL TH, V10, P1573, DOI 10.1517/14712598.2010.529126
   Erfani N, 2013, IMMUNOL INVEST, V42, P81, DOI 10.3109/08820139.2012.708376
   Erfani N, 2012, LUNG CANCER, V77, P306, DOI 10.1016/j.lungcan.2012.04.011
   Faget J, 2012, CANCER RES, V72, P6130, DOI 10.1158/0008-5472.CAN-12-2409
   Fontenot JD, 2005, IMMUNITY, V22, P329, DOI 10.1016/j.immuni.2005.01.016
   FUJIMOTO S, 1975, IMMUNOL COMMUN, V4, P201, DOI 10.3109/08820137409055774
   Goff BA, 2000, CANCER, V89, P2068, DOI 10.1002/1097-0142(20001115)89:10<2068::AID-CNCR6>3.0.CO;2-Z
   Hori S, 2003, SCIENCE, V299, P1057, DOI 10.1126/science.1079490
   Huang Y, 2012, DIGESTION, V86, P329, DOI 10.1159/000342801
   Jadidi-Niaragh F, 2013, CANCER INVEST, V31, P121, DOI 10.3109/07357907.2012.756110
   Javia LR, 2003, J IMMUNOTHER, V26, P85, DOI 10.1097/00002371-200301000-00009
   Kono K, 2006, CANCER IMMUNOL IMMUN, V55, P1064, DOI 10.1007/s00262-005-0092-8
   Lee SW, 2010, J GYNECOL ONCOL, V21, P38, DOI 10.3802/jgo.2010.21.1.38
   Leveque L, 2009, J IMMUNOTHER, V32, P101, DOI 10.1097/CJI.0b013e318195b59e
   Liyanage UK, 2002, J IMMUNOL, V169, P2756, DOI 10.4049/jimmunol.169.5.2756
   Longo Dan L, 2013, Trans Am Clin Climatol Assoc, V124, P163
   Mahnke K, 2007, INT J CANCER, V120, P2723, DOI 10.1002/ijc.22617
   Malek TR, 2003, J LEUKOCYTE BIOL, V74, P961, DOI 10.1189/jlb.0603272
   Ning H, 2012, CHINESE MED J-PEKING, V125, P2120, DOI 10.3760/cma.j.issn.0366-6999.2012.12.008
   Onizuka S, 1999, CANCER RES, V59, P3128
   Ormandy LA, 2005, CANCER RES, V65, P2457, DOI 10.1158/0008-5472.CAN-04-3232
   Preston CC, 2011, IMMUNOTHERAPY-UK, V3, P539, DOI [10.2217/IMT.11.20, 10.2217/imt.11.20]
   Rosen DG, 2005, GYNECOL ONCOL, V99, P267, DOI 10.1016/j.ygyno.2005.06.040
   Sakaguchi S, 2005, NAT IMMUNOL, V6, P345, DOI 10.1038/ni1178
   SAKAGUCHI S, 1995, J IMMUNOL, V155, P1151
   Shevach EM, 2009, IMMUNITY, V30, P636, DOI 10.1016/j.immuni.2009.04.010
   Siegel R, 2012, CA-CANCER J CLIN, V62, P10, DOI 10.3322/caac.20138
   Tavassoli FA, 2003, TUMORS BREAST FEMALE
   Viguier M, 2004, J IMMUNOL, V173, P1444, DOI 10.4049/jimmunol.173.2.1444
   Wolf AM, 2003, CLIN CANCER RES, V9, P606
   Wolf D, 2005, CLIN CANCER RES, V11, P8326, DOI 10.1158/1078-0432.CCR-05-1244
   Wolf D, 2006, CANCER IMMUNOL IMMUN, V55, P1198, DOI 10.1007/s00262-005-0107-5
   Woo EY, 2001, CANCER RES, V61, P4766
   Yagi H, 2004, INT IMMUNOL, V16, P1643, DOI 10.1093/intimm/dxh165
NR 40
TC 20
Z9 22
U1 1
U2 6
PU SHIRAZ INST CANCER RES
PI SHIRAZ
PA SHIRAZ UNIV MED SCI, IRANIAN SOC IMMUNOL & ALLERGY, PO BOX 71345-3119,
   SHIRAZ, 00000, IRAN
SN 1735-1383
EI 1735-367X
J9 IRAN J IMMUNOL
JI Iran. J. Immunol.
PD JUN
PY 2014
VL 11
IS 2
BP 105
EP 112
PG 8
WC Immunology
SC Immunology
GA AQ0XK
UT WOS:000342505800005
PM 24975967
OA DOAJ Gold
DA 2021-05-03
ER

PT J
AU Granot, T
   Yamanashi, Y
   Meruelo, D
AF Granot, Tomer
   Yamanashi, Yoshihide
   Meruelo, Daniel
TI Sindbis Viral Vectors Transiently Deliver Tumor-associated Antigens to
   Lymph Nodes and Elicit Diversified Antitumor CD8(+) T-cell Immunity
SO MOLECULAR THERAPY
LA English
DT Article
ID IN-VIVO; ONCOLYTIC VIRUSES; DENDRITIC CELLS; CLINICAL-TRIAL;
   OVARIAN-CANCER; EXPRESSION; INFECTION; RNA; IMMUNOTHERAPY; REPLICATION
AB Tumors are theoretically capable of eliciting an antitumor immune response, but are often poorly immunogenic. Oncolytic viruses (OVs) have recently emerged as a promising strategy for the immunogenic delivery of tumor-associated antigens (TAAs) to cancer patients. However, safe and effective OV/TAA therapies have not yet been established. We have previously demonstrated that vectors based on Sindbis virus (SV) can inhibit tumor growth and activate the innate immune system in mice. Here, we demonstrate that SV vectors carrying a TAA generate a dramatically enhanced therapeutic effect in mice bearing subcutaneous, intraperitoneal, and lung cancers. Notably, SV/TAA efficacy was not dependent on tumor cell targeting, but was characterized by the transient expression of TAAs in lymph nodes draining the injection site. Early T-cell activation at this site was followed by a robust influx of NKG2D expressing antigen-specific cytotoxic CD8(+) T cells into the tumor site, subsequently leading to the generation of long-lasting memory T cells which conferred protection against rechallenge with TAA-positive as well as TAA-negative tumor cells. By combining in vivo imaging, flow cytometry, cytotoxicity/cytokine assays, and tetramer analysis, we investigated the relationship between these events and propose a model for CD8+ T-cell activation during SV/TAA therapy.
C1 [Granot, Tomer; Yamanashi, Yoshihide; Meruelo, Daniel] NYU, Sch Med, Inst Canc, Dept Pathol,Gene Therapy Ctr, New York, NY 10016 USA.
RP Meruelo, D (corresponding author), NYU, Sch Med, Inst Canc, Dept Pathol,Gene Therapy Ctr, 550 1st Ave, New York, NY 10016 USA.
EM DM01@mac.com
FU US Public Health grants from the National Cancer Institute, National
   Institutes of Health [CA100687]; Department of Health and Human
   Services; NATIONAL CANCER INSTITUTEUnited States Department of Health &
   Human ServicesNational Institutes of Health (NIH) - USANIH National
   Cancer Institute (NCI) [P30CA016087, R01CA100687] Funding Source: NIH
   RePORTER
FX We thank Dr. Christine Pampeno and Vincent DiGiacomo for critical
   reading of this manuscript. This work was supported by the US Public
   Health grants CA100687 from the National Cancer Institute, National
   Institutes of Health, and Department of Health and Human Services. The
   contents of this paper are being utilized for a patent. According to the
   rules and regulations of New York University School of Medicine, if this
   patent is licensed by a third party, the authors may receive benefits in
   the form of royalties or equity participation.
CR Alexopoulou L, 2001, NATURE, V413, P732, DOI 10.1038/35099560
   ARBONES ML, 1994, IMMUNITY, V1, P247, DOI 10.1016/1074-7613(94)90076-0
   BREDENBEEK PJ, 1993, J VIROL, V67, P6439, DOI 10.1128/JVI.67.11.6439-6446.1993
   Cardozo AMFL, 2001, EUR J SURG ONCOL, V27, P359, DOI 10.1053/ejso.2001.1117
   Carmichael MG, 2010, CANCER-AM CANCER SOC, V116, P292, DOI 10.1002/cncr.24756
   Cheever MA, 2009, CLIN CANCER RES, V15, P5323, DOI 10.1158/1078-0432.CCR-09-0737
   Cheng WF, 2002, HUM GENE THER, V13, P553, DOI 10.1089/10430340252809847
   Corbiere V, 2011, CANCER RES, V71, P1253, DOI 10.1158/0008-5472.CAN-10-2693
   Diaz RM, 2007, CANCER RES, V67, P2840, DOI 10.1158/0008-5472.CAN-06-3974
   Diefenbach A, 2000, NAT IMMUNOL, V1, P119, DOI 10.1038/77793
   Doyle TC, 2004, CELL MICROBIOL, V6, P303, DOI 10.1111/j.1462-5822.2004.00378.x
   Duwe BV, 2005, CHEST, V128, P2893, DOI 10.1378/chest.128.4.2893
   Fourcade J, 2012, CANCER RES, V72, P887, DOI 10.1158/0008-5472.CAN-11-2637
   Galanis E, 2010, CANCER RES, V70, P875, DOI 10.1158/0008-5472.CAN-09-2762
   Gardner JP, 2000, J VIROL, V74, P11849, DOI 10.1128/JVI.74.24.11849-11857.2000
   GAVIN MA, 1993, J IMMUNOL, V151, P3971
   Geissmann F, 2003, IMMUNITY, V19, P71, DOI 10.1016/S1074-7613(03)00174-2
   Granot T, 2011, PLOS ONE, V6, DOI 10.1371/journal.pone.0020598
   Hermiston TW, 2002, CANCER GENE THER, V9, P1022, DOI 10.1038/sj.cgt.7700542
   Hsu KM, 2009, J GEN VIROL, V90, P33, DOI 10.1099/vir.0.006668-0
   Huang AYC, 1996, P NATL ACAD SCI USA, V93, P9730, DOI 10.1073/pnas.93.18.9730
   Huang PY, 2012, MOL THER, V20, P298, DOI 10.1038/mt.2011.245
   KAWAKAMI Y, 1994, P NATL ACAD SCI USA, V91, P3515, DOI 10.1073/pnas.91.9.3515
   Khong HT, 2002, NAT IMMUNOL, V3, P999, DOI 10.1038/ni1102-999
   Kreiter S, 2010, CANCER RES, V70, P9031, DOI 10.1158/0008-5472.CAN-10-0699
   Lee PP, 1999, NAT MED, V5, P677, DOI 10.1038/9525
   Leitner WW, 2003, NAT MED, V9, P33, DOI 10.1038/nm813
   Leitner WW, 2000, CANCER RES, V60, P51
   Liu TC, 2007, NAT CLIN PRACT ONCOL, V4, P101, DOI 10.1038/ncponc0736
   Norbury CC, 2002, NAT IMMUNOL, V3, P265, DOI 10.1038/ni762
   Prestwich RJ, 2009, HUM GENE THER, V20, P1119, DOI 10.1089/hum.2009.135
   RESTIFO NP, 1995, J IMMUNOL, V154, P4414
   Russell SJ, 2012, NAT BIOTECHNOL, V30, P658, DOI 10.1038/nbt.2287
   STRAUSS JH, 1994, MICROBIOL REV, V58, P491, DOI 10.1128/MMBR.58.3.491-562.1994
   TILNEY NL, 1971, J ANAT, V109, P369
   Tseng JC, 2002, JNCI-J NATL CANCER I, V94, P1790
   Tseng JC, 2004, NAT BIOTECHNOL, V22, P70, DOI 10.1038/nbt917
   Tseng JC, 2004, CANCER RES, V64, P6684, DOI 10.1158/0008-5472.CAN-04-1924
   Tsuji M, 1998, J VIROL, V72, P6907, DOI 10.1128/JVI.72.8.6907-6910.1998
   Vaha-Koskela MJV, 2007, CANCER LETT, V254, P178, DOI 10.1016/j.canlet.2007.02.002
   Vaha-Koskela MJV, 2013, J VIROL, V87, P2363, DOI 10.1128/JVI.01609-12
   Vanderlugt CL, 2002, NAT REV IMMUNOL, V2, P85, DOI 10.1038/nri724
   Vergati M, 2010, J BIOMED BIOTECHNOL, DOI 10.1155/2010/596432
   Wein LM, 2003, CANCER RES, V63, P1317
   Wildner O, 1999, CANCER RES, V59, P410
NR 45
TC 22
Z9 22
U1 0
U2 2
PU NATURE PUBLISHING GROUP
PI NEW YORK
PA 75 VARICK ST, 9TH FLR, NEW YORK, NY 10013-1917 USA
SN 1525-0016
EI 1525-0024
J9 MOL THER
JI Mol. Ther.
PD JAN
PY 2014
VL 22
IS 1
BP 112
EP 122
DI 10.1038/mt.2013.215
PG 11
WC Biotechnology & Applied Microbiology; Genetics & Heredity; Medicine,
   Research & Experimental
SC Biotechnology & Applied Microbiology; Genetics & Heredity; Research &
   Experimental Medicine
GA 282ZI
UT WOS:000329213500014
PM 24025748
OA Green Published, Other Gold
DA 2021-05-03
ER

PT J
AU Sonpavde, G
   Wang, MJ
   Peterson, LE
   Wang, HY
   Joe, T
   Mims, MP
   Kadmon, D
   Ittmann, MM
   Wheeler, TM
   Gee, AP
   Wang, RF
   Hayes, TG
AF Sonpavde, Guru
   Wang, Mingjun
   Peterson, Leif E.
   Wang, Helen Y.
   Joe, Teresa
   Mims, Martha P.
   Kadmon, Dov
   Ittmann, Michael M.
   Wheeler, Thomas M.
   Gee, Adrian P.
   Wang, Rong-Fu
   Hayes, Teresa G.
TI HLA-restricted NY-ESO-1 peptide immunotherapy for metastatic castration
   resistant prostate cancer
SO INVESTIGATIONAL NEW DRUGS
LA English
DT Article
DE NY-ESO-1; Castration-resistant prostate cancer; Peptide; Immunotherapy;
   HLA-restricted; Cancer vaccines
ID IMMUNE-RESPONSES; OVARIAN-CANCER; WORKING GROUP; END-POINTS; ANTIGEN;
   EPITOPES; VACCINE; MELANOMA; EXPRESSION; GENERATION
AB Background Given the immunogenicity of NY-ESO-1 peptides in prostate cancer, a phase I clinical trial was designed to evaluate HLA class-I and class-II restricted NY-ESO-1 peptides in metastatic castration-resistant prostate cancer (mCRPC). Methods Patients with progressive mCRPC, Zubrod Performance Status a parts per thousand currency sign2, PSA a parts per thousand yen10 ng/ml who had appropriate HLA class I (A2) and class II haplotypes (DR4, DP4) were eligible. Three groups with 3 patients each received the vaccine subcutaneously every 2 weeks for 6 doses. Group 1 received a peptide presented by an HLA class I haplotype (HLA-A2), Group 2 with a peptide presented by HLA class II haplotype (DR4, DP4), and Group 3 with peptides presented by both Class I and II haplotypes. Androgen-deprivation was continued. Owing to a myocardial infarction, the protocol was amended to omit the use of GM-CSF. Results Fourteen patients were evaluable for toxicities and 9 received all 6 doses and were evaluable for efficacy. One death from myocardial infarction following GM-CSF occurred in a patient with generalized myalgias. After omitting GM-CSF, no grade > 2 toxicities were observed. Among 9 patients evaluable for efficacy, the median PSA doubling time pre-therapy and during therapy were 3.1 and 4.92 months, respectively. NY-ESO-1 specific T-cell response observed by ELISPOT appeared more frequent in docetaxel-na < ve patients (4 of 4) than docetaxel-pretreated patients (2 of 5). Conclusion In men with mCRPC, individualized HLA class-I and/or class-II restricted NY-ESO-1 peptides were tolerable, appeared to slow PSA doubling time and yielded antigen-specific T-cell responses more often in chemona < ve patients.
C1 [Sonpavde, Guru; Mims, Martha P.; Hayes, Teresa G.] Baylor Coll Med, Dept Med, Sect Med Oncol, Houston, TX 77030 USA.
   [Sonpavde, Guru; Joe, Teresa; Ittmann, Michael M.; Hayes, Teresa G.] Michael E DeBakey VA Med Ctr, Houston, TX 77030 USA.
   [Wang, Mingjun; Wang, Helen Y.; Wang, Rong-Fu] Methodist Hosp, Res Inst, Ctr Inflammat & Epigenet, Houston, TX 77030 USA.
   [Wang, Mingjun; Peterson, Leif E.; Wang, Helen Y.; Wang, Rong-Fu] Cornell Univ, Weill Cornell Med Coll, Houston, TX 77030 USA.
   [Peterson, Leif E.] Methodist Hosp, Res Inst, Ctr Biostat, Houston, TX 77030 USA.
   [Kadmon, Dov] Baylor Coll Med, Scott Dept Urol, Houston, TX 77030 USA.
   [Ittmann, Michael M.; Wheeler, Thomas M.] Baylor Coll Med, Dept Pathol, Houston, TX 77030 USA.
   [Gee, Adrian P.] Baylor Coll Med, Ctr Cell & Gene Therapy, Houston, TX 77030 USA.
RP Hayes, TG (corresponding author), Michael E DeBakey VA Med Ctr, VA 111H,2002 Holcombe Blvd, Houston, TX 77030 USA.
EM rwang3@tmhs.org; thayes@bcm.edu
RI Sonpavde/L-7107-2019
OI Sonpavde/0000-0002-1010-9611; WANG, MINGJUN/0000-0002-5848-0444;
   Peterson, Leif/0000-0002-1187-0883
FU National Institutes of HealthUnited States Department of Health & Human
   ServicesNational Institutes of Health (NIH) - USA [CA58204]; National
   Cancer Institute, NIHUnited States Department of Health & Human
   ServicesNational Institutes of Health (NIH) - USANIH National Cancer
   Institute (NCI) [R01CA090327, R01CA101795, R01CA116408, R01CA121191];
   NATIONAL CANCER INSTITUTEUnited States Department of Health & Human
   ServicesNational Institutes of Health (NIH) - USANIH National Cancer
   Institute (NCI) [R01CA121191, R01CA116408, R01CA101795, P50CA058204,
   R01CA090327] Funding Source: NIH RePORTER; NATIONAL CENTER FOR ADVANCING
   TRANSLATIONAL SCIENCESUnited States Department of Health & Human
   ServicesNational Institutes of Health (NIH) - USANIH National Center for
   Advancing Translational Sciences (NCATS) [UL1TR000371] Funding Source:
   NIH RePORTER
FX This work was in part supported by grants from the National Institutes
   of Health (Grant number NIH Specialized Programs of Research Excellence
   CA58204) as well as by grants from National Cancer Institute, NIH
   (R01CA090327, R01CA101795, R01CA116408 and R01CA121191) to R. F. W. The
   funders had no role in study design, data collection and analysis,
   decision to publish, or preparation of the manuscript.
CR Arlen PM, 2008, J UROLOGY, V179, P2181, DOI 10.1016/j.juro.2008.01.099
   Arlen PM, 2008, J UROLOGY, V179, P5
   Armstrong AJ, 2007, CLIN CANCER RES, V13, P6396, DOI 10.1158/1078-0432.CCR-07-1036
   Chen YT, 1997, P NATL ACAD SCI USA, V94, P1914, DOI 10.1073/pnas.94.5.1914
   Disis ML, 1999, CLIN CANCER RES, V5, P1289
   Dutoit V, 2002, J CLIN INVEST, V110, P1813, DOI 10.1172/JCI200216428
   Fossa A, 2004, PROSTATE, V59, P440, DOI 10.1002/pros.20025
   Gonzalez-Galarza FF, NUCL ACIDS RES, V39, pD913
   Hoos A, 2010, JNCI-J NATL CANCER I, V102, P1388, DOI 10.1093/jnci/djq310
   Jager E, 2006, P NATL ACAD SCI USA, V103, P14453, DOI 10.1073/pnas.0606512103
   Jager E, 2000, P NATL ACAD SCI USA, V97, P12198, DOI 10.1073/pnas.220413497
   Jager E, 1998, J EXP MED, V187, P265, DOI 10.1084/jem.187.2.265
   Jager E, 2000, P NATL ACAD SCI USA, V97, P4760, DOI 10.1073/pnas.97.9.4760
   Jager E, 2000, J EXP MED, V191, P625, DOI 10.1084/jem.191.4.625
   Jungbluth AA, 2001, INT J CANCER, V92, P856, DOI 10.1002/ijc.1282
   Kantoff PW, 2010, NEW ENGL J MED, V363, P411, DOI 10.1056/NEJMoa1001294
   Kantoff PW, N ENGL J MED, V363, P411
   Khong HT, 2004, J IMMUNOTHER, V27, P472, DOI 10.1097/00002371-200411000-00007
   Maio M, 2003, J CLIN ENDOCR METAB, V88, P748, DOI 10.1210/jc.2002-020830
   Marchand M, 1999, INT J CANCER, V80, P219, DOI 10.1002/(SICI)1097-0215(19990118)80:2<219::AID-IJC10>3.0.CO;2-S
   Muderspach L, 2000, CLIN CANCER RES, V6, P3406
   Noguchi M, CANC IMMUNOL IMMUNOT, V59, P1001
   Odunsi K, 2003, CANCER RES, V63, P6076
   Rini BI, 2003, J CLIN ONCOL, V21, P99, DOI 10.1200/JCO.2003.04.163
   Rosenberg SA, 1999, J IMMUNOL, V163, P1690
   Rosenberg SA, 1998, NAT MED, V4, P321, DOI 10.1038/nm0398-321
   Scher HI, 2008, J CLIN ONCOL, V26, P1148, DOI 10.1200/JCO.2007.12.4487
   Wang MJ, 2007, VACCINE, V25, P2823, DOI 10.1016/j.vaccine.2006.12.038
   Wang RF, 1998, J IMMUNOL, V161, P3596
   Zeng G, 2000, J IMMUNOL, V165, P1153, DOI 10.4049/jimmunol.165.2.1153
   Zeng G, 2002, CANCER RES, V62, P3630
   Zeng G, 2001, P NATL ACAD SCI USA, V98, P3964, DOI 10.1073/pnas.061507398
NR 32
TC 12
Z9 15
U1 0
U2 3
PU SPRINGER
PI DORDRECHT
PA VAN GODEWIJCKSTRAAT 30, 3311 GZ DORDRECHT, NETHERLANDS
SN 0167-6997
EI 1573-0646
J9 INVEST NEW DRUG
JI Invest. New Drugs
PD APR
PY 2014
VL 32
IS 2
BP 235
EP 242
DI 10.1007/s10637-013-9960-9
PG 8
WC Oncology; Pharmacology & Pharmacy
SC Oncology; Pharmacology & Pharmacy
GA AC7NH
UT WOS:000332715900003
PM 23609828
OA Green Accepted
DA 2021-05-03
ER

PT J
AU Batchu, RB
   Gruzdyn, OV
   Moreno-Bost, AM
   Szmania, S
   Jayandharan, G
   Srivastava, A
   Kolli, BK
   Weaver, DW
   van Rhee, F
   Gruber, SA
AF Batchu, Ramesh B.
   Gruzdyn, Oksana V.
   Moreno-Bost, AMberly M.
   Szmania, Susann
   Jayandharan, Giridhararao
   Srivastava, Arun
   Kolli, Bala K.
   Weaver, Donald W.
   van Rhee, Frits
   Gruber, Scott A.
TI Efficient lysis of epithelial ovarian cancer cells by MAGE-A3-induced
   cytotoxic T lymphocytes using rAAV-6 capsid mutant vector
SO VACCINE
LA English
DT Article
DE Epithelial ovarian cancer; MAGE-A3; Adeno-associated Virus 6; Capsid
   tyrosine mutant; Dendritic cells; Cytotoxic T lymphocytes
ID DENDRITIC CELLS; MULTIPLE-MYELOMA; GENE-THERAPY; IN-VITRO; TRANSDUCTION;
   EXPRESSION; MAGE; IMMUNOTHERAPY; PROGNOSIS; NY-ESO-1
AB MAGE-A3 is highly expressed in epithelial ovarian cancer (EOC), making it a promising candidate for immunotherapy. We investigated whether dendritic cells (DCs) transduced with a rAAV-6 capsid mutant vector Y445F could elicit effective MAGE-A3-specific anti-tumor cytotoxic T lymphocyte (CTL) responses in vitro. MAGE-A3 was cloned and rAAV-6-MAGE-A3 purified, followed by proviral genome detection using real-time PCR. Immunofluorescence detection of rAAV-6-Y445F-MAGE-A3-transduced DCs demonstrated 60% transduction efficiency. Fluorescent in situ hybridization analysis confirmed chromosomal integration of rAAV vectors. Flow cytometric analysis of transduced DCs showed unaltered expression of critical monocyte-derived surface molecules with retention of allo-stimulatory activity. Co-culture of autologous T lymphocytes with MAGE-A3-expressing DCs produced CTLs that secreted IFIN-gamma, and efficiently killed MAGE-A3+ EOC cells. This form of rAAV-based DC immunotherapy, either alone or more likely in combination with other immune-enhancing protocols, may prove useful in the clinical setting for management of EOC. (C) 2013 Elsevier Ltd. All rights reserved.
C1 [Batchu, Ramesh B.; Gruzdyn, Oksana V.; Weaver, Donald W.; Gruber, Scott A.] Wayne State Univ, Dept Surg, Lab Surg Oncol & Dev Therapeut, Detroit, MI 48201 USA.
   [Batchu, Ramesh B.; Gruzdyn, Oksana V.; Gruber, Scott A.] John D Dingell VA Med Ctr, Detroit, MI USA.
   [Weaver, Donald W.] Virocan Therapeut Pvt Ltd, Hyderabad, Andhra Pradesh, India.
   [Moreno-Bost, AMberly M.] Arkansas CLIA Lab, Little Rock, AR USA.
   [Jayandharan, Giridhararao; Srivastava, Arun] Univ Florida, Coll Med, Powell Gene Therapy Ctr, Gainesville, FL USA.
   [Kolli, Bala K.] Rosalind Franklin Univ Med & Sci, N Chicago, IL USA.
   [Szmania, Susann; van Rhee, Frits] UAMS, Winthrop P Rockefeller Canc Inst, Little Rock, AR USA.
RP Batchu, RB (corresponding author), Wayne State Univ, Sch Med, John D Dingell VA Med Ctr, Dept Surg, Lab B4242,4646 John R St, Detroit, MI 48201 USA.
EM rbatchu@med.wayne.edu
CR Adair SJ, 2009, CANCER IMMUNOL IMMUN, V58, P589, DOI 10.1007/s00262-008-0582-6
   Aldrich WA, 2006, GENE THER, V13, P29, DOI 10.1038/sj.gt.3302601
   Batchu RB, 2005, CANCER RES, V65, P10041, DOI 10.1158/0008-5472.CAN-05-1383
   Batchu RB, 2003, HUM GENE THER, V14, P1333, DOI 10.1089/104303403322319417
   Benteyn D, 2013, MOL THER-NUCL ACIDS, V2, DOI 10.1038/mtna.2013.54
   Boudreau JE, 2011, MOL THER, V19, P841, DOI 10.1038/mt.2011.57
   Bracci L, 2013, EXPERT REV VACCINES, V12, P1195, DOI 10.1586/14760584.2013.836905
   Carr TM, 2008, CANCER IMMUNOL IMMUN, V57, P31, DOI 10.1007/s00262-007-0347-7
   Chiriva-Internati M, 2002, EUR J IMMUNOL, V32, P30, DOI 10.1002/1521-4141(200201)32:1<30::AID-IMMU30>3.0.CO;2-E
   Daya S, 2008, CLIN MICROBIOL REV, V21, P583, DOI 10.1128/CMR.00008-08
   Driessens G, 2011, CANCER IMMUNOL IMMUN, V60, P273, DOI 10.1007/s00262-010-0941-y
   Gilboa E, 2004, IMMUNOL REV, V199, P251, DOI 10.1111/j.0105-2896.2004.00139.x
   Gupta S, 2002, BLOOD, V2002
   Imura M, 2006, CANCER LETT, V241, P213, DOI 10.1016/j.canlet.2005.10.010
   Jensen SS, 2010, J INFLAMM-LOND, V7, DOI 10.1186/1476-9255-7-37
   Kruit WHJ, 2013, J CLIN ONCOL, V31, P2413, DOI 10.1200/JCO.2012.43.7111
   Meek DW, 2012, CANCER LETT, V324, P126, DOI 10.1016/j.canlet.2012.05.011
   Moreno-Bost A, 2011, CYTOTHERAPY, V13, P618, DOI 10.3109/14653249.2010.529893
   Pandya J, 2013, IMMUNOL CELL BIOL
   Ponnazhagan S, 2001, J VIROL, V75, P9493, DOI 10.1128/JVI.75.19.9493-9501.2001
   Qiao CP, 2010, HUM GENE THER, V21, P1343, DOI 10.1089/hum.2010.003
   Sang MX, 2011, VACCINE, V29, P8496, DOI 10.1016/j.vaccine.2011.09.014
   Sato E, 2005, P NATL ACAD SCI USA, V102, P18538, DOI 10.1073/pnas.0509182102
   Seidman JD, 2012, INT J GYNECOL CANCER, V22, P367, DOI 10.1097/IGC.0b013e31823c6f80
   Shaughnessy J, 2000, BLOOD, V96, P1505, DOI 10.1182/blood.V96.4.1505.h8001505_1505_1511
   Siegel R, 2013, CA-CANCER J CLIN, V63, P11, DOI 10.3322/caac.21166
   Song LJ, 2013, CYTOTHERAPY, V15, P986, DOI 10.1016/j.jcyt.2013.04.003
   Srivastava A, 2005, HUM GENE THER, V16, P792, DOI 10.1089/hum.2005.16.792
   Steinman RM, 2012, ANNU REV IMMUNOL, V30, P1, DOI 10.1146/annurev-immunol-100311-102839
   Tanyi JL, 2012, IMMUNOTHERAPY-UK, V4, P995, DOI [10.2217/IMT.12.100, 10.2217/imt.12.100]
   Triozzi PL, 2010, VACCINE, V28, P7837, DOI 10.1016/j.vaccine.2010.09.086
   Ussher JE, 2010, HUM GENE THER, V21, P1675, DOI 10.1089/hum.2010.087
   van Rhee F, 2005, BLOOD, V105, P3939, DOI 10.1182/blood-2004-09-3707
   Vansteenkiste J, 2007, J CLIN ONCOL, V25, DOI 10.1200/JCO.2006.09.7097
   Veldwijk MR, 2010, CYTOTHERAPY, V12, P107, DOI 10.3109/14653240903348293
   Veron P, 2007, J VIROL, V81, P5385, DOI 10.1128/JVI.02516-06
   Wang ZJ, 2011, FRONT MICROBIOL, V2, DOI 10.3389/fmicb.2011.00201
   Xu D, 2011, J VIROL, V85, P12083, DOI 10.1128/JVI.05375-11
   Zhang L, 2003, NEW ENGL J MED, V348, P203, DOI 10.1056/NEJMoa020177
   Zhang SQ, 2010, BMC CANCER, V10, DOI 10.1186/1471-2407-10-163
   Zou WP, 2005, NAT REV CANCER, V5, P263, DOI 10.1038/nrc1586
NR 41
TC 10
Z9 11
U1 0
U2 4
PU ELSEVIER SCI LTD
PI OXFORD
PA THE BOULEVARD, LANGFORD LANE, KIDLINGTON, OXFORD OX5 1GB, OXON, ENGLAND
SN 0264-410X
EI 1873-2518
J9 VACCINE
JI Vaccine
PD FEB 12
PY 2014
VL 32
IS 8
BP 938
EP 943
DI 10.1016/j.vaccine.2013.12.049
PG 6
WC Immunology; Medicine, Research & Experimental
SC Immunology; Research & Experimental Medicine
GA AB0VM
UT WOS:000331510200008
PM 24406390
DA 2021-05-03
ER

PT J
AU Heiss, MM
   Strohlein, MA
   Bokemeyer, C
   Arnold, D
   Parsons, SL
   Seimetz, D
   Lindhofer, H
   Schulze, E
   Hennig, M
AF Heiss, Markus M.
   Stroehlein, Michael A.
   Bokemeyer, Carsten
   Arnold, Dirk
   Parsons, Simon L.
   Seimetz, Diane
   Lindhofer, Horst
   Schulze, Elisabeth
   Hennig, Michael
TI The Role of Relative Lymphocyte Count as a Biomarker for the Effect of
   Catumaxomab on Survival in Malignant Ascites Patients: Results from a
   Phase II/III Study
SO CLINICAL CANCER RESEARCH
LA English
DT Article
ID TRIFUNCTIONAL ANTIBODY CATUMAXOMAB; EPITHELIAL OVARIAN-CANCER;
   BISPECIFIC ANTIBODY; PERITONEAL CARCINOMATOSIS; ANTITUMOR IMMUNITY;
   GASTRIC-CANCER; IMMUNOTHERAPY; NEUTROPHIL; CELLS; RATIO
AB Purpose: We report the role of relative lymphocyte count (RLC) as a potential biomarker with prognostic impact for catumaxomab efficacy and overall survival (OS) based on a post hoc analysis of the pivotal phase II/III study of intraperitoneal catumaxomab treatment of malignant ascites.
   Experimental Design: The impact of treatment and RLC on OS was evaluated using multivariate Cox models. Kaplan-Meier and log-rank tests were used for group comparisons. Survival analyses were performed on the safety population [patients with paracentesis plus >= 1 dose of catumaxomab (n = 157) and paracentesis alone (n 88)]. Determination of the optimal cutoff value for RLC was based on five optimality criteria.
   Results: OS was significantly longer with catumaxomab versus paracentesis alone (P = 0.0219). The 6-month OS rate with catumaxomab was 28.9% versus 6.7% with paracentesis alone. RLC had a positive impact on OS and was an independent prognostic factor (P < 0.0001). In patients with RLC > 13% (n = 159: catumaxomab, 100 and control, 59), catumaxomab was associated with a favorable effect on OS versus paracentesis alone (P = 0.0072), with a median/mean OS benefit of 41/131 days and an increased 6-month survival rate of 37.0% versus 5.2%, respectively. In patients with RLC <= 13% at screening (n 74: catumaxomab, 50 and control, 24), the median (mean) OS difference between the catumaxomab and the control group was 3 (16) days, respectively (P = 0.2561).
   Conclusions: OS was significantly improved after catumaxomab treatment in patients with malignant ascites. An RLC > 13% at baseline was a significant prognostic biomarker. Clin Cancer Res; 20(12); 3348-57. (C) 2014 AACR.
C1 [Heiss, Markus M.; Stroehlein, Michael A.] Univ Cologne, Cologne Merheim Med Ctr, Dept Abdominal Vasc & Transplant Surg, D-51109 Cologne, Germany.
   [Bokemeyer, Carsten; Arnold, Dirk] Univ Med Ctr Hamburg Eppendorf, Hamburg, Germany.
   [Seimetz, Diane; Schulze, Elisabeth; Hennig, Michael] Neovii Biotech GmbH, Munich, Germany.
   [Lindhofer, Horst] TRION Pharma GmbH, Munich, Germany.
   [Parsons, Simon L.] Nottingham Univ NHS Trust, Nottingham, England.
RP Heiss, MM (corresponding author), Univ Cologne, Cologne Merheim Med Ctr, Dept Abdominal Vasc & Transplant Surg, Ostmerheimer Str 200, D-51109 Cologne, Germany.
EM heissm@kliniken-koeln.de
OI Arnold, Dirk/0000-0002-5325-8182; Hennig, Michael/0000-0001-5318-4788
FU Neovii
FX This study was funded by Neovii (formerly Fresenius Biotech GmbH,
   Munich, Germany.
CR Aliustaoglu M, 2010, MED ONCOL, V27, P1060, DOI 10.1007/s12032-009-9335-4
   An X, 2011, TUMOR BIOL, V32, P317, DOI 10.1007/s13277-010-0124-7
   Baumann K, 2011, GYNECOL ONCOL, V123, P27, DOI 10.1016/j.ygyno.2011.06.004
   Butterfield LH, 2011, CLIN CANCER RES, V17, P3064, DOI 10.1158/1078-0432.CCR-10-2234
   Characiejus D, 2010, EPMA J, V1, P369, DOI 10.1007/s13167-010-0042-1
   Characiejus D, 2011, ANTICANCER RES, V31, P639
   Cho H, 2009, CANCER IMMUNOL IMMUN, V58, P15, DOI 10.1007/s00262-008-0516-3
   Disis ML, 2011, CANCER IMMUNOL IMMUN, V60, P433, DOI 10.1007/s00262-010-0960-8
   ELHAG A, 1987, J IMMUNOL, V139, P2406
   European Medicines Agency, ICH TOP E9 STAT PRIN
   Goere D, 2013, CANCER RES, V73, P4663, DOI 10.1158/0008-5472.CAN-12-4460
   Heiss MM, 2010, INT J CANCER, V127, P2209, DOI 10.1002/ijc.25423
   Jager M, 2012, CANCER RES, V72, P24, DOI 10.1158/0008-5472.CAN-11-2235
   Khleif SN, 2010, CLIN CANCER RES, V16, P3299, DOI 10.1158/1078-0432.CCR-10-0880
   Kishi Y, 2009, ANN SURG ONCOL, V16, P614, DOI 10.1245/s10434-008-0267-6
   Kusumanto Yoka H., 2003, Angiogenesis, V6, P283, DOI 10.1023/B:AGEN.0000029415.62384.ba
   Lange S, 2001, DRUG INF J, V35, P881, DOI 10.1177/009286150103500327
   Lindhofer H, 2011, BISPECIFIC ANTIBODIES, P289, DOI 10.1007/978-3-642-20910-9_16
   Mandrekar J, 2003, SUGI, V28, P261
   Milasiene V, 2007, MEDICINA-LITHUANIA, V43, P548, DOI 10.3390/medicina43070069
   Ott MG, 2012, INT J CANCER, V130, P2195, DOI 10.1002/ijc.26258
   Riesenberg R, 2001, J HISTOCHEM CYTOCHEM, V49, P911, DOI 10.1177/002215540104900711
   Ruf P, 2007, BRIT J CANCER, V97, P315, DOI 10.1038/sj.bjc.6603881
   Ruf P, 2001, BLOOD, V98, P2526, DOI 10.1182/blood.V98.8.2526
   Seimetz D, 2010, CANCER TREAT REV, V36, P458, DOI 10.1016/j.ctrv.2010.03.001
   Shimada H, 2010, GASTRIC CANCER, V13, P170, DOI 10.1007/s10120-010-0554-3
   Strohlein MA, 2011, ONKOLOGIE, V34, P101, DOI 10.1159/000324667
   Strohlein MA, 2009, J EXP CLIN CANC RES, V28, DOI 10.1186/1756-9966-28-18
   Strohlein MA, 2014, MED HYPOTHESES, V82, P295, DOI 10.1016/j.mehy.2013.12.014
   Strohlein M, 2009, J CLIN ONCOL S, V29, P2011
   Wada J, 2008, ANTICANCER RES, V28, P2401
   Wang R, 2007, NEW ENGL J MED, V357, P2189, DOI 10.1056/NEJMsr077003
   Zeidler R, 2000, BRIT J CANCER, V83, P261
NR 33
TC 11
Z9 11
U1 0
U2 3
PU AMER ASSOC CANCER RESEARCH
PI PHILADELPHIA
PA 615 CHESTNUT ST, 17TH FLOOR, PHILADELPHIA, PA 19106-4404 USA
SN 1078-0432
EI 1557-3265
J9 CLIN CANCER RES
JI Clin. Cancer Res.
PD JUN 15
PY 2014
VL 20
IS 12
BP 3348
EP 3357
DI 10.1158/1078-0432.CCR-13-2351
PG 10
WC Oncology
SC Oncology
GA AK3SG
UT WOS:000338344400031
PM 24714773
OA Bronze
DA 2021-05-03
ER

PT J
AU Kovjazin, R
   Horn, G
   Smorodinsky, NI
   Shapira, MY
   Carmon, L
AF Kovjazin, Riva
   Horn, Galit
   Smorodinsky, Nechama I.
   Shapira, Michael Y.
   Carmon, Lior
TI Cell Surface-Associated Anti-MUC1-Derived Signal Peptide Antibodies:
   Implications for Cancer Diagnostics and Therapy
SO PLOS ONE
LA English
DT Article
ID POLYMORPHIC EPITHELIAL MUCIN; TUMOR-ANTIGEN MUC1; MULTIPLE-MYELOMA;
   MONOCLONAL-ANTIBODIES; OVARIAN-CANCER; BREAST-CANCER; EXPRESSION;
   PROTEIN; SEQUENCE; VACCINE
AB The MUC1 tumor associated antigen is highly expressed on a range of tumors. Its broad distribution on primary tumors and metastases renders it an attractive target for immunotherapy. After synthesis MUC1 is cleaved, yielding a large soluble extracellular alpha subunit containing the tandem repeats array (TRA) domain specifically bound, via non-covalent interaction, to a smaller beta subunit containing the transmembrane and cytoplasmic domains. Thus far, inconclusive efficacy has been reported for anti-MUC1 antibodies directed against the soluble alpha subunit. Targeting the cell bound beta subunit, may bypass limitations posed by circulating TRA domains. MUC1's signal peptide (SP) domain promiscuously binds multiple MHC class II and Class I alleles, which upon vaccination, generated robust T-cell immunity against MUC1-positive tumors. This is a first demonstration of non-MHC associated, MUC1 specific, cell surfaces presence for MUC1 SP domain. Polyclonal and monoclonal antibodies generated against MUC1 SP domain specifically bind a large variety of MUC1-positive human solid and haematological tumor cell lines; MUC1-positive bone marrow derived plasma cells obtained from multiple myeloma (MM)-patients, but not MUC1 negative tumors cells, and normal naive primary blood and epithelial cells. Membranal MUC1 SP appears mainly as an independent entity but also co-localized with the full MUC1 molecule. MUC1-SP specific binding in BM-derived plasma cells can assist in selecting patients to be treated with anti-MUC1 SP therapeutic vaccine, ImMucin. A therapeutic potential of the anti-MUC1 SP antibodies was suggested by their ability to support of complement-mediated lysis of MUC1-positive tumor cells but not MUC1 negative tumor cells and normal naive primary epithelial cells. These findings suggest a novel cell surface presence of MUC1 SP domain, a potential therapeutic benefit for anti-MUC1 SP antibodies in MUC1-positive tumors and a selection tool for MM patients to be treated with the anti-MUC1 SP vaccine, ImMucin.
C1 [Kovjazin, Riva; Carmon, Lior] Vaxil BioTherapeut Ltd, Ness Ziona, Israel.
   [Horn, Galit; Smorodinsky, Nechama I.] Tel Aviv Univ, George S Wise Fac Life Sci, Dept Cell Res & Immunol, IL-69978 Tel Aviv, Israel.
   [Smorodinsky, Nechama I.] Tel Aviv Univ, George S Wise Fac Life Sci, Alec & Myra Marmot Hybridoma Unit, IL-69978 Tel Aviv, Israel.
   [Shapira, Michael Y.] Hadassah Hebrew Univ Med Ctr, Dept Bone Marrow Transplantat & Canc Immunotherap, Jerusalem, Israel.
RP Carmon, L (corresponding author), Vaxil BioTherapeut Ltd, Weizmann Sci Pk, Ness Ziona, Israel.
EM lior.carmon@vaxilbio.com
FU Ministry of Industry Trade and Labor [48447]
FX This work was supported by a grant No. 48447 from the Israeli Chief
   Scientist of the Ministry of Industry Trade and Labor. The funders had
   no role in study design, data collection and analysis, decision to
   publish, or preparation of the manuscript.
CR Agrawal B, 1998, NAT MED, V4, P43, DOI 10.1038/nm0198-043
   ALAUSA OK, 1975, J IMMUNOL METHODS, V8, P117, DOI 10.1016/0022-1759(75)90088-5
   APOSTOLOPOULOS V, 1994, CRIT REV IMMUNOL, V14, P293, DOI 10.1615/CritRevImmunol.v14.i3-4.40
   Baruch A, 1997, INT J CANCER, V71, P741
   Brossart P, 1999, BLOOD, V93, P4309, DOI 10.1182/blood.V93.12.4309.412k19_4309_4317
   Brossart P, 2001, CANCER RES, V61, P6846
   Carmon L, 2000, INT J CANCER, V85, P391
   Cheever MA, 2009, CLIN CANCER RES, V15, P5323, DOI 10.1158/1078-0432.CCR-09-0737
   CHEUNG NKV, 1988, J CLIN INVEST, V81, P1122, DOI 10.1172/JCI113426
   Correa I, 2005, INT J CANCER, V115, P760, DOI 10.1002/ijc.20949
   Danielczyk A, 2006, CANCER IMMUNOL IMMUN, V55, P1337, DOI 10.1007/s00262-006-0135-9
   Engelmann K, 2008, CANCER RES, V68, P2419, DOI 10.1158/0008-5472.CAN-07-2249
   Fan XN, 2010, PATHOL RES PRACT, V206, P585, DOI 10.1016/j.prp.2010.03.006
   Flanders A, 2013, BLOOD, V122, P1088, DOI 10.1182/blood-2013-05-506170
   FUNG PYS, 1991, CANCER RES, V51, P1170
   GENDLER SJ, 1990, J BIOL CHEM, V265, P15286
   Gillespie AM, 2000, ANN ONCOL, V11, P735, DOI 10.1023/A:1008349300781
   Graham RA, 1996, CANCER IMMUNOL IMMUN, V42, P71, DOI 10.1007/s002620050254
   HAREUVENI M, 1990, EUR J BIOCHEM, V189, P475, DOI 10.1111/j.1432-1033.1990.tb15512.x
   HENDERSON RA, 1992, SCIENCE, V255, P1264, DOI 10.1126/science.1546329
   HO SB, 1993, CANCER RES, V53, P641
   KEYDAR I, 1989, P NATL ACAD SCI USA, V86, P1362, DOI 10.1073/pnas.86.4.1362
   Kovjazin R, 2012, EXP THER MED, V3, P1092, DOI 10.3892/etm.2012.538
   Kovjazin R, 2011, VACCINE, V29, P4676, DOI 10.1016/j.vaccine.2011.04.103
   Kovjazin R, 2011, MOL IMMUNOL, V48, P1009, DOI 10.1016/j.molimm.2011.01.006
   Lacunza E, 2010, CANCER GENET CYTOGEN, V201, P102, DOI 10.1016/j.cancergencyto.2010.05.015
   LIGTENBERG MJL, 1992, J BIOL CHEM, V267, P6171
   LYKO F, 1995, J BIOL CHEM, V270, P19873, DOI 10.1074/jbc.270.34.19873
   Martoglio B, 2003, BIOCHEM SOC T, V31, P1243
   Martoglio B, 1998, TRENDS CELL BIOL, V8, P410, DOI 10.1016/S0962-8924(98)01360-9
   Matsui W, 2004, BLOOD, V103, P2332, DOI 10.1182/blood-2003-09-3064
   MCGUCKIN MA, 1995, HUM PATHOL, V26, P432, DOI 10.1016/0046-8177(95)90146-9
   Nakayama S, 2012, DIAGN PATHOL, V7, DOI 10.1186/1746-1596-7-131
   PALMITER RD, 1978, P NATL ACAD SCI USA, V75, P94, DOI 10.1073/pnas.75.1.94
   Pichinuk E, 2012, CANCER RES, V72, P3324, DOI 10.1158/0008-5472.CAN-12-0067
   Prinssen HM, 1998, CANCER IMMUNOL IMMUN, V47, P39, DOI 10.1007/s002620050502
   Rubinstein DB, 2006, CANCER RES, V66, P11247, DOI 10.1158/0008-5472.CAN-06-1486
   Schrempf S, 2007, J VIROL, V81, P12515, DOI 10.1128/JVI.01481-07
   SEGEV N, 1985, P NATL ACAD SCI USA, V82, P1531, DOI 10.1073/pnas.82.5.1531
   Strome SE, 2007, ONCOLOGIST, V12, P1084, DOI 10.1634/theoncologist.12-9-1084
   Tang CK, 2008, EXPERT REV VACCINES, V7, P963, DOI 10.1586/14760584.7.7.963
   Thie H, 2011, PLOS ONE, V6, DOI 10.1371/journal.pone.0015921
   Treon SP, 2000, SEMIN ONCOL, V27, P598
   VANDEWIELVANKEMENADE E, 1993, J IMMUNOL, V151, P767
   Wijdenes J, 1996, BRIT J HAEMATOL, V94, P318, DOI 10.1046/j.1365-2141.1996.d01-1811.x
   YE RD, 1988, J BIOL CHEM, V263, P4869
NR 46
TC 16
Z9 16
U1 0
U2 10
PU PUBLIC LIBRARY SCIENCE
PI SAN FRANCISCO
PA 1160 BATTERY STREET, STE 100, SAN FRANCISCO, CA 94111 USA
SN 1932-6203
J9 PLOS ONE
JI PLoS One
PD JAN 8
PY 2014
VL 9
IS 1
AR e85400
DI 10.1371/journal.pone.0085400
PG 11
WC Multidisciplinary Sciences
SC Science & Technology - Other Topics
GA 291WL
UT WOS:000329862500245
PM 24416403
OA DOAJ Gold, Green Published
DA 2021-05-03
ER

PT J
AU Guo, ZQ
   Wang, X
   Cheng, DL
   Xia, ZJ
   Luan, M
   Zhang, SL
AF Guo, Zhiqiang
   Wang, Xin
   Cheng, Dali
   Xia, Zhijun
   Luan, Meng
   Zhang, Shulan
TI PD-1 Blockade and OX40 Triggering Synergistically Protects against Tumor
   Growth in a Murine Model of Ovarian Cancer
SO PLOS ONE
LA English
DT Article
ID PERIPHERAL-BLOOD LYMPHOCYTES; T-CELL SUBSETS; INFILTRATING LYMPHOCYTES;
   ANTITUMOR IMMUNITY; MOUSE MODEL; IMMUNOTHERAPY; ANTIBODY;
   IMMUNOGENICITY; STATISTICS; ACTIVATION
AB The co-inhibitory receptor Programmed Death-1 (PD-1) curtails immune responses and prevent autoimmunity, however, tumors exploit this pathway to escape from immune destruction. The co-stimulatory receptor OX40 is upregulated on T cells following activation and increases their clonal expansion, survival and cytokine production when engaged. Although antagonistic anti-PD-1 or agonistic anti-OX40 antibodies can promote the rejection of several murine tumors, some poorly immunogenic tumors were refractory to this treatment. In the present study, we evaluated the antitumor effects and mechanisms of combinatorial PD-1 blockade and OX40 triggering in a murine ID8 ovarian cancer model. Although individual anti-PD-1 or OX40 mAb treatment was ineffective in tumor protection against 10-day established ID8 tumor, combined anti-PD-1/OX40 mAb treatment markedly inhibited tumor outgrowth with 60% of mice tumor free 90 days after tumor inoculation. Tumor protection was associated with a systemic immune response with memory and antigen specificity and required CD4(+) cells and CD8(+) T cells. The anti-PD-1/OX40 mAb treatment increased CD4(+) and CD8(+) cells and decreased immunosuppressive CD4(+) FoxP3(+) regulatory T (Treg) cells and CD11b(+)Gr-1(+) myeloid suppressor cells (MDSC), giving rise to significantly higher ratios of both effector CD4(+) and CD8(+) cells to Treg and MDSC in peritoneal cavity; Quantitative RT-PCR data further demonstrated the induction of a local immunostimulatory milieu by anti-PD-1/OX40 mAb treatment. The splenic CD8(+) T cells from combined mAb treated mice produced high levels of IFN-gamma upon tumor antigen stimulation and exhibited antigen-specific cytolytic activity. To our knowledge, this is the first study testing the antitumor effects of combined anti-PD-1/OX40 mAb in a murine ovarian cancer model, and our results provide a rationale for clinical trials evaluating ovarian cancer immunotherapy using this combination of mAb.
C1 [Guo, Zhiqiang; Cheng, Dali; Xia, Zhijun; Zhang, Shulan] China Med Univ, Shengjing Hosp, Dept Gynecol & Obstet, Shenyang, Peoples R China.
   [Wang, Xin] 306 Hosp PLA, Dept Gynecol & Obstet, Beijing, Peoples R China.
   [Luan, Meng] China Med Univ, Affiliated Hosp 1, Dept Gynecol & Obstet, Shenyang, Peoples R China.
RP Guo, ZQ (corresponding author), China Med Univ, Shengjing Hosp, Dept Gynecol & Obstet, Shenyang, Peoples R China.
EM zqg_cmu@163.com; slz_cmu@163.com
FU Free Researcher Project of Shengjing Hospital [200806]
FX This work was supported by the Free Researcher Project of Shengjing
   Hospital (No. 200806). The funders had no role in study design, data
   collection and analysis, decision to publish, or preparation of the
   manuscript.
CR Bast RC, 2009, NAT REV CANCER, V9, P415, DOI 10.1038/nrc2644
   Brahmer JR, 2012, NEW ENGL J MED, V366, P2455, DOI 10.1056/NEJMoa1200694
   Chang CL, 2007, GENE THER, V14, P1189, DOI 10.1038/sj.gt.3302974
   Charlton JJ, 2013, J IMMUNOL, V190, P6104, DOI 10.4049/jimmunol.1201617
   Colombo MP, 2007, NAT REV CANCER, V7, P880, DOI 10.1038/nrc2250
   Croft M, 2010, ANNU REV IMMUNOL, V28, P57, DOI 10.1146/annurev-immunol-030409-101243
   Cubillos-Ruiz JR, 2009, J CLIN INVEST, V119, P2231, DOI 10.1172/JCI37716
   Curran MA, 2011, PLOS ONE, V6, DOI 10.1371/journal.pone.0019499
   Dai M, 2013, J IMMUNOTHER, V36, P248, DOI 10.1097/CJI.0b013e3182943549
   Dong HD, 1999, NAT MED, V5, P1365
   Dong HD, 2002, NAT MED, V8, P793, DOI 10.1038/nm730
   Duraiswamy J., 2013, CANC RES
   Gramaglia I, 2000, J IMMUNOL, V165, P3043, DOI 10.4049/jimmunol.165.6.3043
   Guo ZQ, 2013, J TRANSL MED, V11, DOI 10.1186/1479-5876-11-215
   Hirschhorn-Cymerman D, 2009, J EXP MED, V206, P1103, DOI 10.1084/jem.20082205
   Ho M, 2005, CLIN CANCER RES, V11, P3814, DOI 10.1158/1078-0432.CCR-04-2304
   Houot R, 2009, BLOOD, V113, P3546, DOI 10.1182/blood-2008-07-170274
   Iwai Y, 2002, P NATL ACAD SCI USA, V99, P12293, DOI 10.1073/pnas.192461099
   Jemal A, 2004, CA-CANCER J CLIN, V54, P8, DOI 10.3322/canjclin.54.1.8
   Jensen SM, 2010, SEMIN ONCOL, V37, P524, DOI 10.1053/j.seminoncol.2010.09.013
   Johnston FM, 2009, CLIN CANCER RES, V15, P6511, DOI 10.1158/1078-0432.CCR-09-0565
   Kandalaft LE, 2011, J CLIN ONCOL, V29, P925, DOI 10.1200/JCO.2009.27.2369
   Kjaergaard J, 2000, CANCER RES, V60, P5514
   Lipson EJ, 2013, CLIN CANCER RES, V19, P462, DOI 10.1158/1078-0432.CCR-12-2625
   Mantia-Smaldone GM, 2012, HUM VACC IMMUNOTHER, V8, P1179, DOI 10.4161/hv.20738
   Melero I, 2013, CLIN CANCER RES, V19, P1044, DOI 10.1158/1078-0432.CCR-12-2065
   Motz GT, 2013, IMMUNITY, V39, P61, DOI 10.1016/j.immuni.2013.07.005
   Ozols RF, 2003, J CLIN ONCOL, V21, P3194, DOI 10.1200/JCO.2003.02.153
   Pardee AD, 2010, CANCER RES, V70, P9041, DOI 10.1158/0008-5472.CAN-10-1369
   Pardoll D, 2012, J EXP MED, V209, P201, DOI 10.1084/jem.20112275
   Piconese S, 2008, J EXP MED, V205, P825, DOI 10.1084/jem.20071341
   Quezada SA, 2006, J CLIN INVEST, V116, P1935, DOI 10.1172/JCI27745
   Ramakrishna V, 2003, INT IMMUNOL, V15, P751, DOI 10.1093/intimm/dxg074
   Redmond WL, 2009, CRIT REV IMMUNOL, V29, P187, DOI 10.1615/CritRevImmunol.v29.i3.10
   Roby KF, 2000, CARCINOGENESIS, V21, P585, DOI 10.1093/carcin/21.4.585
   Rogers PR, 2001, IMMUNITY, V15, P445, DOI 10.1016/S1074-7613(01)00191-1
   Ruby CE, 2009, J IMMUNOL, V183, P4853, DOI 10.4049/jimmunol.0901112
   Santin AD, 2001, GYNECOL OBSTET INVES, V51, P254, DOI 10.1159/000058060
   Schondorf T, 1998, J SOC GYNECOL INVEST, V5, P102, DOI 10.1016/S1071-5576(97)00112-3
   Seliger B, 2000, IMMUNOL TODAY, V21, P455, DOI 10.1016/S0167-5699(00)01692-3
   Siegel R, 2012, CA-CANCER J CLIN, V62, P10, DOI 10.3322/caac.20138
   Taube JM, 2012, SCI TRANSL MED, V4, DOI 10.1126/scitranslmed.3003689
   Topalian SL, 2012, NEW ENGL J MED, V366, P2443, DOI 10.1056/NEJMoa1200690
   Verbrugge I, 2012, CANCER RES, V72, P3163, DOI 10.1158/0008-5472.CAN-12-0210
   Vermeij R, 2012, CURR PHARM DESIGN, V18, P3804, DOI 10.2174/138161212802002805
   von Boehmer H, 2013, NAT REV DRUG DISCOV, V12, P51, DOI 10.1038/nrd3683
   Vu MD, 2007, BLOOD, V110, P2501, DOI 10.1182/blood-2007-01-070748
   Wei HF, 2012, J IMMUNOTHER, V35, P267, DOI 10.1097/CJI.0b013e31824d72ee
   Weinberg AD, 2000, J IMMUNOL, V164, P2160, DOI 10.4049/jimmunol.164.4.2160
   Weinberg AD, 2006, J IMMUNOTHER, V29, P575, DOI 10.1097/01.cji.0000211319.00031.fc
   Xiao H, 2007, CLIN CANCER RES, V13, P1823, DOI 10.1158/1078-0432.CCR-06-2154
   Xiao X, 2012, J IMMUNOL, V188, P892, DOI 10.4049/jimmunol.1101373
   Yao S, 2013, NAT REV DRUG DISCOV, V12, P130, DOI 10.1038/nrd3877
   Zhang L, 2003, NEW ENGL J MED, V348, P203, DOI 10.1056/NEJMoa020177
NR 54
TC 16
Z9 19
U1 0
U2 20
PU PUBLIC LIBRARY SCIENCE
PI SAN FRANCISCO
PA 1160 BATTERY STREET, STE 100, SAN FRANCISCO, CA 94111 USA
SN 1932-6203
J9 PLOS ONE
JI PLoS One
PD FEB 27
PY 2014
VL 9
IS 2
AR e89350
DI 10.1371/journal.pone.0089350
PG 10
WC Multidisciplinary Sciences
SC Science & Technology - Other Topics
GA AC3BU
UT WOS:000332390800018
PM 24586709
OA DOAJ Gold, Green Published
DA 2021-05-03
ER

PT J
AU Li, HL
   Chiappinelli, KB
   Guzzetta, AA
   Easwaran, H
   Yen, RWC
   Vatapalli, R
   Topper, MJ
   Luo, JJ
   Connolly, RM
   Azad, NS
   Stearns, V
   Pardoll, DM
   Davidson, N
   Jones, PA
   Slamon, DJ
   Baylin, SB
   Zahnow, CA
   Ahuja, N
AF Li, Huili
   Chiappinelli, Katherine B.
   Guzzetta, Angela A.
   Easwaran, Hariharan
   Yen, Ray-Whay Chiu
   Vatapalli, Rajita
   Topper, Michael J.
   Luo, Jianjun
   Connolly, Roisin M.
   Azad, Nilofer S.
   Stearns, Vered
   Pardoll, Drew M.
   Davidson, Nancy
   Jones, Peter A.
   Slamon, Dennis J.
   Baylin, Stephen B.
   Zahnow, Cynthia A.
   Ahuja, Nita
TI Immune regulation by low doses of the DNA methyltransferase inhibitor
   5-azacitidine in common human epithelial cancers
SO ONCOTARGET
LA English
DT Article
DE Epigenetics; immune; cancers; DNA methyltransferase inhibitor;
   interferon; methylation; antigen processing
ID COLORECTAL-CANCER; OVARIAN-CANCER; TUMOR-CELLS; EXPRESSION; BREAST;
   5-AZACYTIDINE; SUBTYPES; HYPERMETHYLATION; IMMUNOTHERAPY; METHYLATION
AB Epigenetic therapy is emerging as a potential therapy for solid tumors. To investigate its mechanism of action, we performed integrative expression and methylation analysis of 63 cancer cell lines (breast, colorectal, and ovarian) after treatment with the DNA methyltransferase inhibitor 5-azacitidine (AZA). Gene Set Enrichment Analysis demonstrated significant enrichment for immunomodulatory pathways in all three cancers (14.4-31.3%) including interferon signaling, antigen processing and presentation, and cytokines/chemokines. Strong upregulation of cancer testis antigens was also observed. An AZA IMmune gene set (AIMs) derived from the union of these immunomodulatory pathway genes classified primary tumors from all three types into "high" and "low" AIM gene expression subsets in tumor expression data from both TCGA and GEO. Samples from selected patient biopsies showed upregulation of AIM genes after treatment with epigenetic therapy. These results point to a broad immune stimulatory role for DNA demethylating drugs in multiple cancers.
C1 [Li, Huili; Chiappinelli, Katherine B.; Guzzetta, Angela A.; Easwaran, Hariharan; Yen, Ray-Whay Chiu; Vatapalli, Rajita; Topper, Michael J.; Luo, Jianjun; Connolly, Roisin M.; Azad, Nilofer S.; Stearns, Vered; Pardoll, Drew M.; Baylin, Stephen B.; Zahnow, Cynthia A.; Ahuja, Nita] Sidney Kimmel Comprehens Canc Ctr Johns Hopkins, Dept Oncol, Baltimore, MD 21218 USA.
   [Connolly, Roisin M.; Stearns, Vered] Sidney Kimmel Comprehens Canc Ctr Johns Hopkins, Breast Canc Program, Baltimore, MD USA.
   [Davidson, Nancy] Univ Pittsburgh, Dept Med, Inst Canc, Pittsburgh, PA USA.
   [Davidson, Nancy] UPMC CancerCtr, Pittsburgh, PA USA.
   [Jones, Peter A.] Univ So Calif, Keck Sch Med, USC Norris Comprehens Canc Ctr, Dept Urol, Los Angeles, CA 90033 USA.
   [Jones, Peter A.] Univ So Calif, Keck Sch Med, USC Norris Comprehens Canc Ctr, Dept Biochem & Mol Biol, Los Angeles, CA 90033 USA.
   [Slamon, Dennis J.] Univ Calif Los Angeles, Jonsson Comprehens Canc Ctr, Los Angeles, CA 90024 USA.
   [Ahuja, Nita] Johns Hopkins Univ, Sch Med, Dept Surg, Baltimore, MD 21205 USA.
RP Ahuja, N (corresponding author), Sidney Kimmel Comprehens Canc Ctr Johns Hopkins, Dept Oncol, Baltimore, MD 21218 USA.
EM Zahnoci@jhmi.edu; nahuja1@jhmi.edu
RI Vatapalli, Rajita/AAN-1397-2021; Luo, Jianjun/L-1264-2015; easwaran,
   hariharan/D-7480-2015
OI Luo, Jianjun/0000-0002-5550-9889; easwaran,
   hariharan/0000-0002-5517-2972
FU National Cancer Institute (NCI)United States Department of Health &
   Human ServicesNational Institutes of Health (NIH) - USANIH National
   Cancer Institute (NCI) [CA058184]; Stand Up To Cancer (SU2C) Epigenetic
   Dream Team; Hodson Trust; Samuel Waxman Cancer Research Foundation;
   Adelson Medical Research Fund; EIF Lee Jeans; American College of
   Surgeons/Society of University Surgeons; Irving Hansen Foundation;
   Safeway Foundation; LCOR;  [K23 CA127141]; NATIONAL CANCER
   INSTITUTEUnited States Department of Health & Human ServicesNational
   Institutes of Health (NIH) - USANIH National Cancer Institute (NCI)
   [R01CA082422, K23CA127141, P50CA058184] Funding Source: NIH RePORTER;
   NATIONAL INSTITUTE OF GENERAL MEDICAL SCIENCESUnited States Department
   of Health & Human ServicesNational Institutes of Health (NIH) - USANIH
   National Institute of General Medical Sciences (NIGMS) [T32GM008752]
   Funding Source: NIH RePORTER
FX This paper was supported by grants from The National Cancer Institute
   (NCI) CA058184, Stand Up To Cancer (SU2C) Epigenetic Dream Team, the
   Hodson Trust, the Samuel Waxman Cancer Research Foundation, The Adelson
   Medical Research Fund, EIF Lee Jeans, K23 CA127141 (NA), the American
   College of Surgeons/Society of University Surgeons (NA), the Irving
   Hansen Foundation (CAZ), the Safeway Foundation (CAZ), and LCOR (CAZ).
   We thank all patients, physicians and nurses who participated in the
   clinical trials, the Mayo P2C consortium, and the U01 consortium. We
   gratefully acknowledge the TCGA consortium for creation of the public
   database from which we queried RNA-Seq gene expression data and DNA
   methylation status for selected genes. Drs. Laird (Principal
   Investigator - USC) and Baylin (co-Principal Investigator - JHU) lead
   the epigenetic analyses in TCGA, while Dr. Wiesenberger leads the
   efforts to perform the DNA methylation analyses. We thank Kathy Bender
   for manuscript preparation.
CR Akers SN, 2010, FUTURE ONCOL, V6, P717, DOI [10.2217/fon.10.36, 10.2217/FON.10.36]
   Almeida LG, 2009, NUCLEIC ACIDS RES, V37, pD816, DOI 10.1093/nar/gkn673
   [Anonymous], 2005, BIOINFORMATICS COMPU, P397
   Baylin SB, 2013, AACR ANN M 2013 WASH
   Baylin SB, 2011, NAT REV CANCER, V11, P726, DOI 10.1038/nrc3130
   Bonome T, 2008, CANCER RES, V68, P5478, DOI 10.1158/0008-5472.CAN-07-6595
   Chiappinelli KB, 2012, MOL CANCER RES, V10, P316, DOI 10.1158/1541-7786.MCR-11-0520
   CIHAK A, 1974, ACTA BIOL MED GER, V33, P859
   CIHAK A, 1974, ONCOLOGY-BASEL, V30, P405
   Easwaran H, 2012, GENOME RES, V22, P837, DOI 10.1101/gr.131169.111
   Gould J, 2012, NATURE MED
   GREINER JW, 1984, CANCER RES, V44, P3208
   HAAF T, 1995, PHARMACOL THERAPEUT, V65, P19, DOI 10.1016/0163-7258(94)00053-6
   James SR, 2013, EPIGENETICS-US, V8, P849, DOI 10.4161/epi.25500
   Jeschke J, 2012, EPIGENETICS-US, V7, P701, DOI 10.4161/epi.20445
   Juergens RA, 2011, CANCER DISCOV, V1, P598, DOI 10.1158/2159-8290.CD-11-0214
   Kaminskas E, 2005, CLIN CANCER RES, V11, P3604, DOI 10.1158/1078-0432.CCR-04-2135
   Karpf AR, 2009, MOL CANCER RES, V7, P523, DOI 10.1158/1541-7786.MCR-08-0400
   Karpf AR, 2004, MOL PHARMACOL, V65, P18, DOI 10.1124/mol.65.1.18
   Kato Y, 2007, CLIN CANCER RES, V13, P4538, DOI 10.1158/1078-0432.CCR-07-0014
   Lehmann BD, 2011, J CLIN INVEST, V121, P2750, DOI 10.1172/JCI45014
   Marisa L, 2013, PLOS MED, V10, DOI 10.1371/journal.pmed.1001453
   Matei D, 2012, CANCER RES, V72, P2197, DOI 10.1158/0008-5472.CAN-11-3909
   Mohammad HP, 2009, CANCER RES, V69, P6322, DOI 10.1158/0008-5472.CAN-09-0065
   Nita Ahuja HE, 2014, J CLIN INVESTIGATION, V124
   Platanias LC, 2005, NAT REV IMMUNOL, V5, P375, DOI 10.1038/nri1604
   R Development Core Team, 2011, R LANG ENV STAT COMP
   Roepman P, 2014, INT J CANCER, V134, P552, DOI 10.1002/ijc.28387
   Schreiber RD, 2011, SCIENCE, V331, P1565, DOI 10.1126/science.1203486
   Schuebel KE, 2007, PLOS GENET, V3, P1709, DOI 10.1371/journal.pgen.0030157
   Subramanian A, 2005, P NATL ACAD SCI USA, V102, P15545, DOI 10.1073/pnas.0506580102
   Topalian SL, 2011, J CLIN ONCOL, V29, P4828, DOI 10.1200/JCO.2011.38.0899
   Toyota M, 1999, P NATL ACAD SCI USA, V96, P8681, DOI 10.1073/pnas.96.15.8681
   Tsai HC, 2012, CANCER CELL, V21, P430, DOI 10.1016/j.ccr.2011.12.029
   Verhaak RGW, 2013, J CLIN INVEST, V123, P517, DOI 10.1172/JCI65833
   Weigman VJ, 2012, BREAST CANCER RES TR, V133, P865, DOI 10.1007/s10549-011-1846-y
   Wrangle J, 2013, ONCOTARGET
NR 37
TC 236
Z9 238
U1 2
U2 15
PU IMPACT JOURNALS LLC
PI ORCHARD PARK
PA 6666 E QUAKER ST, STE 1, ORCHARD PARK, NY 14127 USA
EI 1949-2553
J9 ONCOTARGET
JI Oncotarget
PY 2014
VL 5
IS 3
BP 587
EP 598
DI 10.18632/oncotarget.1782
PG 12
WC Oncology; Cell Biology
SC Oncology; Cell Biology
GA AC7IK
UT WOS:000332701300003
PM 24583822
OA Bronze, Green Published
DA 2021-05-03
ER

PT J
AU Rei, M
   Goncalves-Sousa, N
   Lanca, T
   Thompson, RG
   Mensurado, S
   Balkwill, FR
   Kulbe, H
   Pennington, DJ
   Silva-Santos, B
AF Rei, Margarida
   Goncalves-Sousa, Natacha
   Lanca, Telma
   Thompson, Richard G.
   Mensurado, Sofia
   Balkwill, Frances R.
   Kulbe, Hagen
   Pennington, Daniel J.
   Silva-Santos, Bruno
TI Murine CD27((-)) V gamma 6((+)) gamma delta T cells producing IL-17A
   promote ovarian cancer growth via mobilization of protumor small
   peritoneal macrophages
SO PROCEEDINGS OF THE NATIONAL ACADEMY OF SCIENCES OF THE UNITED STATES OF
   AMERICA
LA English
DT Article
DE gamma-delta T cells; tumor immunology
ID MIGRATION-INHIBITORY FACTOR; TUMOR-GROWTH; TIE2-EXPRESSING MONOCYTES;
   PERIPHERAL-BLOOD; SUPPRESSOR-CELLS; INTERFERON-GAMMA; INNATE IMMUNITY;
   LUNG-CANCER; ANGIOGENESIS; IMMUNOTHERAPY
AB Cancer-associated inflammation mobilizes a variety of leukocyte populations that can inhibit or enhance tumor cell growth in situ. These subsets include gamma delta T cells, which can infiltrate tumors and typically provide large amounts of antitumor cytokines, such as IFN-gamma. By contrast, we report here that in a well-established transplantable (ID8 cell line) model of peritoneal/ovarian cancer, gamma delta T cells promote tumor cell growth. gamma delta T cells accumulated in the peritoneal cavity in response to tumor challenge and could be visualized within solid tumor foci. Functional characterization of tumor-associated gamma delta T cells revealed preferential production of inter-leukin-17A (IL-17), rather than IFN-gamma. Consistent with this finding, both T cell receptor (TCR)delta-deficient and IL-17-deficient mice displayed reduced ID8 tumor growth compared with wild-type animals. IL-17 production by gamma delta T cells in the tumor environment was essentially restricted to a highly proliferative CD27((-)) subset that expressed V gamma 6 instead of the more common V gamma 1 andV gamma 4 TCR chains. The preferential expansion of IL-17-secreting CD27((-)) V gamma 6((+)) gamma delta T cells associated with the selective mobilization of unconventional small peritoneal macrophages (SPMs) that, in comparison with large peritoneal macrophages, were enriched for IL-17 receptor A, and for protumor and proangiogenic molecular mediators, which were up-regulated by IL-17. Importantly, SPMs were uniquely and directly capable of promoting ovarian cancer cell proliferation. Collectively, this work identifies an IL-17-dependent lymphoid/myeloid crosstalk involving gamma delta T cells and SPMs that promotes tumor cell growth and thus counteracts cancer immunosurveillance.
C1 [Rei, Margarida; Pennington, Daniel J.] Queen Mary Univ London, Barts & London Sch Med, Blizard Inst, London E1 2AT, England.
   [Rei, Margarida; Goncalves-Sousa, Natacha; Lanca, Telma; Mensurado, Sofia; Silva-Santos, Bruno] Univ Lisbon, Fac Med, Inst Mol Med, P-1649028 Lisbon, Portugal.
   [Rei, Margarida] Univ Porto, Inst Ciencias Biomed Abel Salazar, Grad Program Areas Basic & Appl Biol, P-4050313 Oporto, Portugal.
   [Thompson, Richard G.; Balkwill, Frances R.; Kulbe, Hagen] Queen Mary Univ London, Barts Canc Inst, Ctr Canc & Inflammat, London EC1M 6BQ, England.
RP Pennington, DJ (corresponding author), Queen Mary Univ London, Barts & London Sch Med, Blizard Inst, London E1 2AT, England.
EM d.pennington@qmul.ac.uk; bssantos@fm.ul.pt
RI Mensurado, Sofia/AAZ-9934-2020
OI Balkwill, Frances/0000-0002-5587-9759; Goncalves Sousa,
   Natacha/0000-0001-5190-1122; Mensurado, Sofia/0000-0002-5157-0033;
   Silva-Santos, Bruno/0000-0003-4141-9302; Pennington,
   Daniel/0000-0001-7889-9923
FU Wellcome TrustWellcome TrustEuropean Commission; European Research
   CouncilEuropean Research Council (ERC)European Commission [StG_260352];
   Higher Education Funding Council for EnglandHigher Education Funding
   Council for England; Cancer Research UK ProgrammeCancer Research UK
   [C587/A10603]; Fundacao para a Ciencia e a TecnologiaPortuguese
   Foundation for Science and TechnologyEuropean Commission; Cancer
   Research UKCancer Research UK [16354] Funding Source: researchfish;
   Medical Research CouncilUK Research & Innovation (UKRI)Medical Research
   Council UK (MRC)European Commission [G0501974] Funding Source:
   researchfish
FX We thank Dr. Yoichiro Iwakura (Tokyo University of Science), Dr. Fiona
   Powrie (University of Oxford), and Dr. Ana Pamplona [Instituto de
   Medicina Molecular (IMM)] for provision of IL-17-deficient mice; Karine
   Serre and Sergio Dias (IMM), and Capucine Grandjean, Anne Monfort, Gemma
   Everitt, and D. Andrew Leinster [Queen Mary University of London (QMUL)]
   for advice and technical help; and the staffs of QMUL's and IMM's
   animal, flow cytometry, and microscopy facilities, particularly the
   expert advice from Joana Marques, Iolanda Moreira, Maria Soares, Ana
   Vieira, Jose Rino, and Antonio Temudo (IMM). This work was funded by the
   Wellcome Trust (D.J.P.) and European Research Council [StG_260352 (to
   B.S.-S.)]. F.R.B. was funded by the Higher Education Funding Council for
   England; H.K. was funded by F.R.B.'s Cancer Research UK Programme Grant
   C587/A10603. M.R. and T.L. received PhD fellowships from Fundacao para a
   Ciencia e a Tecnologia.
CR Barin JG, 2012, EUR J IMMUNOL, V42, P726, DOI 10.1002/eji.201141737
   Ghosn EEB, 2010, P NATL ACAD SCI USA, V107, P2568, DOI 10.1073/pnas.0915000107
   Caccamo N, 2011, BLOOD, V118, P129, DOI 10.1182/blood-2011-01-331298
   Cain DW, 2013, J IMMUNOL, V191, P4665, DOI 10.4049/jimmunol.1300581
   Calandra T, 2003, NAT REV IMMUNOL, V3, P791, DOI 10.1038/nri1200
   Chae WJ, 2010, P NATL ACAD SCI USA, V107, P5540, DOI 10.1073/pnas.0912675107
   Chalmin F, 2012, IMMUNITY, V36, P362, DOI 10.1016/j.immuni.2011.12.019
   Charles KA, 2009, J CLIN INVEST, V119, P3011, DOI 10.1172/JCI39065
   Coffelt SB, 2010, CANCER RES, V70, P5270, DOI 10.1158/0008-5472.CAN-10-0012
   Corvaisier M, 2005, J IMMUNOL, V175, P5481, DOI 10.4049/jimmunol.175.8.5481
   De Palma M, 2005, CANCER CELL, V8, P211, DOI 10.1016/j.ccr.2005.08.002
   deBarros A, 2011, EUR J IMMUNOL, V41, P195, DOI 10.1002/eji.201040905
   Duraiswamy J, 2013, CANCER RES, V73, P6900, DOI 10.1158/0008-5472.CAN-13-1550
   Fournie JJ, 2013, CELL MOL IMMUNOL, V10, P35, DOI 10.1038/cmi.2012.39
   Gao YF, 2003, J EXP MED, V198, P433, DOI 10.1084/jem.20030584
   Gibbons DL, 2009, EUR J IMMUNOL, V39, P1794, DOI 10.1002/eji.200939222
   Girardi M, 2001, SCIENCE, V294, P605, DOI 10.1126/science.1063916
   Gomes AQ, 2010, CANCER RES, V70, P10024, DOI 10.1158/0008-5472.CAN-10-3236
   Gomes AQ, 2010, HAEMATOL-HEMATOL J, V95, P1397, DOI 10.3324/haematol.2009.020602
   Hagemann T, 2007, MOL CANCER THER, V6, P1993, DOI 10.1158/1535-7163.MCT-07-0118
   Hamada S, 2008, J IMMUNOL, V181, P3456, DOI 10.4049/jimmunol.181.5.3456
   Hannani D, 2012, TRENDS IMMUNOL, V33, P199, DOI 10.1016/j.it.2012.01.006
   Hayday AC, 2009, IMMUNITY, V31, P184, DOI 10.1016/j.immuni.2009.08.006
   He DG, 2010, J IMMUNOL, V184, P2281, DOI 10.4049/jimmunol.0902574
   Hudson JD, 1999, J EXP MED, V190, P1375, DOI 10.1084/jem.190.10.1375
   Ishida H, 2013, EUR J IMMUNOL, V43, P2696, DOI 10.1002/eji.201343493
   Kryczek I, 2009, BLOOD, V114, P357, DOI 10.1182/blood-2008-09-177360
   Kulbe H, 2007, CANCER RES, V67, P585, DOI 10.1158/0008-5472.CAN-06-2941
   Kulbe H, 2012, CANCER RES, V72, P66, DOI 10.1158/0008-5472.CAN-11-2178
   Kumar J, 2014, BBA-REV CANCER, V1845, P117, DOI 10.1016/j.bbcan.2013.12.003
   Laggner U, 2011, J IMMUNOL, V187, P2783, DOI 10.4049/jimmunol.1100804
   Lanca T, 2013, J IMMUNOL, V190, P6673, DOI 10.4049/jimmunol.1300434
   Lanca T, 2012, ONCOIMMUNOLOGY, V1, P717, DOI 10.4161/onci.20068
   Lanca T, 2010, BLOOD, V115, P2407, DOI 10.1182/blood-2009-08-237123
   Leinster DA, 2012, J PATHOL, V227, P136, DOI 10.1002/path.4002
   Liu LX, 2012, J THORAC ONCOL, V7, P1091, DOI 10.1097/JTO.0b013e3182542752
   Liu ZY, 2008, J IMMUNOL, V180, P6044, DOI 10.4049/jimmunol.180.9.6044
   Ma CL, 2012, J IMMUNOL, V189, P5029, DOI 10.4049/jimmunol.1201892
   Ma SB, 2014, CANCER RES, V74, P1969, DOI 10.1158/0008-5472.CAN-13-2534
   Ma YT, 2011, J EXP MED, V208, P491, DOI 10.1084/jem.20100269
   Martin-Orozco N, 2009, IMMUNITY, V31, P787, DOI 10.1016/j.immuni.2009.09.014
   Michel ML, 2012, P NATL ACAD SCI USA, V109, P17549, DOI 10.1073/pnas.1204327109
   Motz GT, 2011, NAT REV IMMUNOL, V11, P702, DOI 10.1038/nri3064
   Muranski P, 2008, BLOOD, V112, P362, DOI 10.1182/blood-2007-11-120998
   Ness-Schwickerath KJ, 2010, J IMMUNOL, V184, P7268, DOI 10.4049/jimmunol.1000600
   Numasaki M, 2003, BLOOD, V101, P2620, DOI 10.1182/blood-2002-05-1461
   Numasaki M, 2005, J IMMUNOL, V175, P6177, DOI 10.4049/jimmunol.175.9.6177
   Okabe Y, 2014, CELL, V157, P832, DOI 10.1016/j.cell.2014.04.016
   Prinz I, 2013, EUR J IMMUNOL, V43, P1988, DOI 10.1002/eji.201343759
   Pucci F, 2009, BLOOD, V114, P901, DOI 10.1182/blood-2009-01-200931
   Ribot JC, 2010, J IMMUNOL, V185, P6421, DOI 10.4049/jimmunol.1002283
   Ribot JC, 2009, NAT IMMUNOL, V10, P427, DOI 10.1038/ni.1717
   Roark CL, 2004, J LEUKOCYTE BIOL, V75, P68, DOI 10.1189/jlb.0703326
   Schmolka N, 2013, NAT IMMUNOL, V14, P1093, DOI 10.1038/ni.2702
   Serre K, 2013, FRONT IMMUNOL, V4, DOI 10.3389/fimmu.2013.00431
   Shahrara S, 2010, J IMMUNOL, V184, P4479, DOI 10.4049/jimmunol.0901942
   Shahrara S, 2009, J IMMUNOL, V182, P3884, DOI 10.4049/jimmunol.0802246
   Sheridan BS, 2013, IMMUNITY, V39, P184, DOI 10.1016/j.immuni.2013.06.015
   Silva-Santos B, 2010, EUR J IMMUNOL, V40, P1873, DOI 10.1002/eji.201040707
   Street SEA, 2004, J EXP MED, V199, P879, DOI 10.1084/jem.20031981
   Sutton CE, 2009, IMMUNITY, V31, P331, DOI 10.1016/j.immuni.2009.08.001
   Takeuchi A, 2011, EUR J IMMUNOL, V41, P246, DOI 10.1002/eji.201040773
   Turchinovich G, 2011, TRENDS IMMUNOL, V32, P567, DOI 10.1016/j.it.2011.09.005
   Venneri MA, 2007, BLOOD, V109, P5276, DOI 10.1182/blood-2006-10-053504
   Wakita D, 2010, EUR J IMMUNOL, V40, P1927, DOI 10.1002/eji.200940157
   Wang L, 2009, J EXP MED, V206, P1457, DOI 10.1084/jem.20090207
   Wrobel P, 2007, SCAND J IMMUNOL, V66, P320, DOI 10.1111/j.1365-3083.2007.01963.x
   Wu P, 2014, IMMUNITY, V40, P785, DOI 10.1016/j.immuni.2014.03.013
NR 68
TC 110
Z9 114
U1 1
U2 17
PU NATL ACAD SCIENCES
PI WASHINGTON
PA 2101 CONSTITUTION AVE NW, WASHINGTON, DC 20418 USA
SN 0027-8424
J9 P NATL ACAD SCI USA
JI Proc. Natl. Acad. Sci. U. S. A.
PD AUG 26
PY 2014
VL 111
IS 34
BP E3562
EP E3570
DI 10.1073/pnas.1403424111
PG 9
WC Multidisciplinary Sciences
SC Science & Technology - Other Topics
GA AN7LA
UT WOS:000340780300011
PM 25114209
OA Bronze, Green Published
DA 2021-05-03
ER

PT J
AU Jennings, VA
   Ilett, EJ
   Scott, KJ
   West, EJ
   Vile, R
   Pandha, H
   Harrington, K
   Young, A
   Hall, GD
   Coffey, M
   Selby, P
   Errington-Mais, F
   Melcher, AA
AF Jennings, V. A.
   Ilett, E. J.
   Scott, K. J.
   West, E. J.
   Vile, R.
   Pandha, H.
   Harrington, K.
   Young, A.
   Hall, G. D.
   Coffey, M.
   Selby, P.
   Errington-Mais, F.
   Melcher, A. A.
TI Lymphokine-activated killer and dendritic cell carriage enhances
   oncolytic reovirus therapy for ovarian cancer by overcoming antibody
   neutralization in ascites
SO INTERNATIONAL JOURNAL OF CANCER
LA English
DT Article
DE antitumor immunity; malignant ascites; neutralizing antibodies; reovirus
ID T-CELLS; TUMOR; VIRUS; COMBINATION; INNATE; IMMUNOTHERAPY; INFECTION;
   REJECTION; MELANOMA; TRIAL
AB Reovirus is an oncolytic virus (OV), which acts by both direct tumor cell killing and priming of antitumor immunity. A major obstacle for effective oncolytic virotherapy is effective delivery of OV to tumor cells. Ovarian cancer is often confined to the peritoneal cavity and therefore i.p. delivery of reovirus may provide the ideal locoregional delivery, avoiding systemic dissemination. However, ovarian cancer is associated with an accumulation of ascitic fluid, which may interfere with oncolytic viral therapy. Here, we investigated the effect of ascites on reovirus-induced oncolysis against primary ovarian cancer cells and ovarian cancer cell lines. In the absence of ascites, reovirus was cytotoxic against ovarian cancer cells; however, cytotoxicity was abrogated in the presence of ascitic fluid. Neutralizing antibodies (NAb) were identified as the cause of this inhibition. Loading OV onto cell carriers may facilitate virus delivery in the presence of NAb and immune cells which have their own antitumor effector activity are particularly appealing. Immature dendritic cells (iDC), Lymphokine-activated killer (LAK) cells and LAKDC cocultures were tested as potential carriers for reovirus for tumor cell killing and immune cell priming. Reovirus-loaded LAKDC, and to a lesser degree iDC, were able to: (i) protect from NAb and hand-off reovirus for tumor cell killing; (ii) induce a proinflammatory cytokine milieu (IFN?, IL-12, IFN and TNF) and (iii) generate an innate and specific antitumor adaptive immune response. Hence, LAKDC pulsed with reovirus represent a novel, clinically practical treatment for ovarian cancer to maximise both direct and innate/adaptive immune-mediated tumor cell killing.
C1 [Jennings, V. A.; Ilett, E. J.; Scott, K. J.; West, E. J.; Selby, P.; Errington-Mais, F.; Melcher, A. A.] Univ Leeds, Leeds Inst Mol Med, Targeted & Biol Therapies Grp, Leeds LS2 9JT, W Yorkshire, England.
   [Vile, R.] Mayo Clin, Program Mol Med, Rochester, MN USA.
   [Vile, R.] Mayo Clin, Dept Immunol, Rochester, MN USA.
   [Pandha, H.] Univ Surrey, Fac Hlth & Med Sci, Cardiovasc & Canc Res Grp, Guildford GU2 5XH, Surrey, England.
   [Harrington, K.] Inst Canc Res, Chester Beatty Labs, Div Canc Biol, London SW3 6JB, England.
   [Young, A.; Hall, G. D.] Leeds Teaching Hosp NHS Trust, St Jamess Inst Oncol, Leeds, W Yorkshire, England.
   [Coffey, M.] Oncolyt Biotech Inc, Calgary, AB, Canada.
RP Melcher, AA (corresponding author), Univ Leeds, Leeds Inst Mol Med, Leeds LS2 9JT, W Yorkshire, England.
EM a.a.melcher@leeds.ac.uk
RI Errington-Mais, Fiona/AAK-7245-2020; Hall, Geoff D/A-1717-2010
OI Hall, Geoff D/0000-0002-8864-5932; Ilett, Elizabeth/0000-0002-9875-0322;
   Melcher, Alan/0000-0002-2042-3380; Scott, Karen/0000-0002-5790-9579;
   Harrington, Kevin/0000-0002-6014-348X
FU Medical Research CouncilUK Research & Innovation (UKRI)Medical Research
   Council UK (MRC)European Commission; Leeds Experimental Cancer Medicine
   Centre; Leeds Cancer Research UK Centre; NATIONAL CANCER INSTITUTEUnited
   States Department of Health & Human ServicesNational Institutes of
   Health (NIH) - USANIH National Cancer Institute (NCI) [R01CA107082]
   Funding Source: NIH RePORTER; Cancer Research UKCancer Research UK
   [13244] Funding Source: researchfish; National Institute for Health
   ResearchNational Institute for Health Research (NIHR) [NF-SI-0509-10020]
   Funding Source: researchfish
FX This work was supported by the Medical Research Council, the Leeds
   Experimental Cancer Medicine Centre and the Leeds Cancer Research UK
   Centre.
CR Adair RA, 2013, INT J CANCER, V132, P2327, DOI 10.1002/ijc.27918
   Adair RA, 2012, SCI TRANSL MED, V4, DOI 10.1126/scitranslmed.3003578
   Blackwell JL, 2000, HUM GENE THER, V11, P1657, DOI 10.1089/10430340050111313
   Capobianco A, 2008, J IMMUNOTHER, V31, P458, DOI 10.1097/CJI.0b013e318174a512
   Diamond MS, 2011, J EXP MED, V208, P1989, DOI 10.1084/jem.20101158
   Endo Y, 2008, ONCOGENE, V27, P2375, DOI 10.1038/sj.onc.1210884
   Errington F, 2008, GENE THER, V15, P1257, DOI 10.1038/gt.2008.58
   Errington F, 2008, J IMMUNOL, V180, P6018, DOI 10.4049/jimmunol.180.9.6018
   Frank G., 2000, MANAGING ASCITES PAL
   Giuntoli RL, 2009, ANTICANCER RES, V29, P2875
   Gujar SA, 2011, MOL THER, V19, P797, DOI 10.1038/mt.2010.297
   Harrington KJ, 2010, CLIN CANCER RES, V16, P3067, DOI 10.1158/1078-0432.CCR-10-0054
   Hemminki A, 2002, HUM GENE THER, V13, P1505, DOI 10.1089/10430340260185139
   Hirasawa K, 2002, CANCER RES, V62, P1696
   Ilett EJ, 2009, GENE THER, V16, P689, DOI 10.1038/gt.2009.29
   Ilett EJ, 2011, CLIN CANCER RES, V17, P2767, DOI 10.1158/1078-0432.CCR-10-3266
   Karapanagiotou EM, 2012, CLIN CANCER RES, V18, P2080, DOI 10.1158/1078-0432.CCR-11-2181
   Lai CM, 2013, MBIO, V4, DOI 10.1128/mBio.00049-13
   Mader EK, 2009, CLIN CANCER RES, V15, P7246, DOI 10.1158/1078-0432.CCR-09-1292
   Mainou BA, 2012, J VIROL, V86, P8346, DOI 10.1128/JVI.00100-12
   Norman KL, 2002, HUM GENE THER, V13, P641, DOI 10.1089/10430340252837233
   Power AT, 2007, MOL THER, V15, P123, DOI 10.1038/sj.mt.6300039
   Prestwich RJ, 2008, CLIN CANCER RES, V14, P7358, DOI 10.1158/1078-0432.CCR-08-0831
   Qiao J, 2008, GENE THER, V15, P604, DOI 10.1038/sj.gt.3303098
   Steele L, 2011, MOL CANCER, V10, DOI 10.1186/1476-4598-10-20
   STEIS RG, 1990, J CLIN ONCOL, V8, P1618, DOI 10.1200/JCO.1990.8.10.1618
   STEWART JA, 1990, CANCER RES, V50, P6302
   Thorne SH, 2010, MOL THER, V18, P1698, DOI 10.1038/mt.2010.140
   Twigger K, 2008, CLIN CANCER RES, V14, P912, DOI 10.1158/1078-0432.CCR-07-1400
   Valteau-Couanet D, 2002, BLOOD, V100, P2554, DOI 10.1182/blood.V100.7.2554
   van Houdt WJ, 2008, CANCER GENE THER, V15, P284, DOI 10.1038/cgt.2008.2
   West EJ, 2011, BRIT J CANCER, V105, P787, DOI 10.1038/bjc.2011.290
   White CL, 2008, GENE THER, V15, P911, DOI 10.1038/gt.2008.21
   Wiley RD, 2006, P NATL ACAD SCI USA, V103, P738, DOI 10.1073/pnas.0507995103
   Wilson EB, 2011, PLOS ONE, V6, DOI 10.1371/journal.pone.0022842
   Yano Y, 2006, ONCOL REP, V16, P147
   Yigit R, 2011, EUR J CANCER, V47, P1883, DOI 10.1016/j.ejca.2011.03.026
   Zhang L, 2003, NEW ENGL J MED, V348, P203, DOI 10.1056/NEJMoa020177
NR 38
TC 27
Z9 33
U1 0
U2 19
PU WILEY
PI HOBOKEN
PA 111 RIVER ST, HOBOKEN 07030-5774, NJ USA
SN 0020-7136
EI 1097-0215
J9 INT J CANCER
JI Int. J. Cancer
PD MAR 1
PY 2014
VL 134
IS 5
BP 1091
EP 1101
DI 10.1002/ijc.28450
PG 11
WC Oncology
SC Oncology
GA 269MZ
UT WOS:000328246700008
PM 23982804
OA Other Gold, Green Published
DA 2021-05-03
ER

PT J
AU Ye, QR
   Song, DG
   Poussin, M
   Yamamoto, T
   Best, A
   Li, CS
   Coukos, G
   Powell, DJ
AF Ye, Qunrui
   Song, De-Gang
   Poussin, Mathilde
   Yamamoto, Tori
   Best, Andrew
   Li, Chunsheng
   Coukos, George
   Powell, Daniel J., Jr.
TI CD137 Accurately Identifies and Enriches for Naturally Occurring
   Tumor-Reactive T Cells in Tumor
SO CLINICAL CANCER RESEARCH
LA English
DT Article
ID INFILTRATING LYMPHOCYTE-CULTURES; ANTIGEN-PRESENTING CELLS; ADOPTIVE
   TRANSFER; TRANSFER THERAPY; OVARIAN-CANCER; IMMUNE CELLS; CD8(+); 4-1BB;
   EXPRESSION; EXPANSION
AB Purpose: Upregulation of CD137 (4-1BB) on recently activated CD8(+) T cells has been used to identify rare viral or tumor antigen-specific T cells from peripheral blood. Here, we evaluated the immunobiology of CD137 in human cancer and the utility of a CD137-positive separation methodology for the identification and enrichment of fresh tumor-reactive tumor-infiltrating lymphocytes (TIL) or tumor-associated lymphocytes (TAL) from ascites for use in adoptive immunotherapy.
   Experimental Design: TILs from resected ovarian cancer or melanoma were measured for surface CD137 expression directly or after overnight incubation in the presence of tumor cells and homeostatic cytokines. CD137(pos) TILs were sorted and evaluated for antitumor activity in vitro and in vivo.
   Results: Fresh ovarian TILs and TALs naturally expressed higher levels of CD137 than circulating T cells. An HLA-dependent increase in CD137 expression was observed following incubation of fresh enzymedigested tumor or ascites in IL-7 and IL-15 cytokines, but not IL-2. Enriched CD137 pos TILs, but not PD-1 pos or PD-1(neg) CD137(neg) cells, possessed autologous tumor reactivity in vitro and in vivo. In melanoma studies, all MART-1-specific CD8(+) TILs upregulated CD137 expression after incubation with HLA-matched, MART-expressing cancer cells and antigen-specific effector function was restricted to the CD137 pos subset in vitro. CD137 pos TILs also mediated superior antitumor effects in vivo, compared with CD137 neg TILs.
   Conclusions: Our findings reveal a role for the TNFR-family member CD137 in the immunobiology of human cancer where it is preferentially expressed on tumor-reactive subset of TILs, thus rationalizing its agonistic engagement in vivo and its use in TIL selection for adoptive immunotherapy trials. (C)2013 AACR
C1 [Ye, Qunrui; Song, De-Gang; Poussin, Mathilde; Yamamoto, Tori; Best, Andrew; Li, Chunsheng; Coukos, George; Powell, Daniel J., Jr.] Univ Penn, Perelman Sch Med, Ovarian Canc Res Ctr, Dept Obstet & Gynecol, Philadelphia, PA 19104 USA.
   [Powell, Daniel J., Jr.] Univ Penn, Perelman Sch Med, Abramson Canc Ctr, Dept Pathol & Lab Med, Philadelphia, PA 19104 USA.
RP Powell, DJ (corresponding author), Univ Penn, 3400 Civ Ctr Blvd,Room 8-103 Smilow Ctr, Philadelphia, PA 19104 USA.
EM poda@mail.med.upenn.edu
RI Coukos, George/ABG-7389-2020
OI Coukos, George/0000-0001-8813-7367
FU Sandy Rollman Ovarian Cancer Foundation; Ovarian Cancer Research Fund
   [PPD-Penn-01.12]; NIHUnited States Department of Health & Human
   ServicesNational Institutes of Health (NIH) - USA [RO1-CA168900]; Joint
   Fox Chase Cancer Center; University of Pennsylvania Ovarian Cancer SPORE
   [P50-CA083638]; NATIONAL CANCER INSTITUTEUnited States Department of
   Health & Human ServicesNational Institutes of Health (NIH) - USANIH
   National Cancer Institute (NCI) [R01CA168900, P50CA083638, P30CA016520]
   Funding Source: NIH RePORTER
FX The authors thank Drs. R. Vonderheide (University of Pennsylvania) and
   M. Dudley (Surgery Branch, NCI) for helpful discussion. This research
   was supported with grant funding from the Sandy Rollman Ovarian Cancer
   Foundation, Ovarian Cancer Research Fund (PPD-Penn-01.12), NIH
   RO1-CA168900, and the Joint Fox Chase Cancer Center and University of
   Pennsylvania Ovarian Cancer SPORE (P50-CA083638).
CR AOKI Y, 1991, CANCER RES, V51, P1934
   Ascierto PA, 2010, SEMIN ONCOL, V37, P508, DOI 10.1053/j.seminoncol.2010.09.008
   Besser MJ, 2010, CLIN CANCER RES, V16, P2646, DOI 10.1158/1078-0432.CCR-10-0041
   Brahmer JR, 2012, NEW ENGL J MED, V366, P2455, DOI 10.1056/NEJMoa1200694
   Dudley ME, 2008, J CLIN ONCOL, V26, P5233, DOI 10.1200/JCO.2008.16.5449
   Dudley ME, 2010, CLIN CANCER RES, V16, P6122, DOI 10.1158/1078-0432.CCR-10-1297
   Dudley ME, 2005, J CLIN ONCOL, V23, P2346, DOI 10.1200/JCO.2005.00.240
   Dudley ME, 2002, SCIENCE, V298, P850, DOI 10.1126/science.1076514
   Dudley ME, 2003, J IMMUNOTHER, V26, P332, DOI 10.1097/00002371-200307000-00005
   Erdag G, 2012, CANCER RES, V72, P1070, DOI 10.1158/0008-5472.CAN-11-3218
   Freedman R S, 1996, Cancer Treat Res, V82, P115
   FREEDMAN RS, 1994, J IMMUNOL METHODS, V167, P145, DOI 10.1016/0022-1759(94)90084-1
   Fujita K, 1995, CLIN CANCER RES, V1, P501
   Galon J, 2006, SCIENCE, V313, P1960, DOI 10.1126/science.1129139
   Gattinoni L, 2005, J EXP MED, V202, P907, DOI 10.1084/jem.20050732
   Gattinoni L, 2006, NAT REV IMMUNOL, V6, P383, DOI 10.1038/nri1842
   Goff SL, 2010, J IMMUNOTHER, V33, P840, DOI 10.1097/CJI.0b013e3181f05b91
   Hernandez-Chacon JA, 2011, J IMMUNOTHER, V34, P236, DOI 10.1097/CJI.0b013e318209e7ec
   Hwu W., 2010, HEMONC TODAY
   Inozume T, 2010, J IMMUNOTHER, V33, P956, DOI 10.1097/CJI.0b013e3181fad2b0
   IOANNIDES CG, 1991, J IMMUNOL, V146, P1700
   KWON BS, 1989, P NATL ACAD SCI USA, V86, P1963, DOI 10.1073/pnas.86.6.1963
   Lee HW, 2002, J IMMUNOL, V169, P4882, DOI 10.4049/jimmunol.169.9.4882
   Liu KB, 2002, P NATL ACAD SCI USA, V99, P6192, DOI 10.1073/pnas.092675799
   Melero I, 2007, NAT REV CANCER, V7, P95, DOI 10.1038/nrc2051
   Milne K, 2009, PLOS ONE, V4, DOI 10.1371/journal.pone.0006412
   Palazon A, 2012, CANCER DISCOV, V2, P608, DOI 10.1158/2159-8290.CD-11-0314
   Prieto PA, 2010, J IMMUNOTHER, V33, P547, DOI 10.1097/CJI.0b013e3181d367bd
   Radvanyi LG, 2012, CLIN CANCER RES, V18, P6758, DOI 10.1158/1078-0432.CCR-12-1177
   Robbins PF, 2013, NAT MED, V19, P747, DOI 10.1038/nm.3161
   Romero P, 1998, J EXP MED, V188, P1641, DOI 10.1084/jem.188.9.1641
   Rosenberg SA, 2011, CLIN CANCER RES, V17, P4550, DOI 10.1158/1078-0432.CCR-11-0116
   Sato E, 2005, P NATL ACAD SCI USA, V102, P18538, DOI 10.1073/pnas.0509182102
   Schluns KS, 2003, NAT REV IMMUNOL, V3, P269, DOI 10.1038/nri1052
   Shuford WW, 1997, J EXP MED, V186, P47, DOI 10.1084/jem.186.1.47
   Suhoski MM, 2007, MOL THER, V15, P981, DOI 10.1038/mt.sj.6300134
   Sznol M, 2008, J CLIN ONCOL, V26
   Takahashi C, 1999, J IMMUNOL, V162, P5037
   Topalian SL, 2012, NEW ENGL J MED, V366, P2443, DOI 10.1056/NEJMoa1200690
   Tran KQ, 2008, J IMMUNOTHER, V31, P742, DOI 10.1097/CJI.0b013e31818403d5
   Vinay DS, 1998, SEMIN IMMUNOL, V10, P481, DOI 10.1006/smim.1998.0157
   Watts TH, 2005, ANNU REV IMMUNOL, V23, P23, DOI 10.1146/annurev.immunol.23.021704.115839
   Wehler TC, 2007, BLOOD, V109, P365, DOI 10.1182/blood-2006-04-014100
   Wolfl M, 2007, BLOOD, V110, P201, DOI 10.1182/blood-2006-11-056168
   Ye QR, 2011, J TRANSL MED, V9, DOI 10.1186/1479-5876-9-131
   Zandvliet ML, 2011, J IMMUNOTHER, V34, P307, DOI 10.1097/CJI.0b013e318213cb90
   Zhang L, 2003, NEW ENGL J MED, V348, P203, DOI 10.1056/NEJMoa020177
NR 47
TC 139
Z9 140
U1 0
U2 10
PU AMER ASSOC CANCER RESEARCH
PI PHILADELPHIA
PA 615 CHESTNUT ST, 17TH FLOOR, PHILADELPHIA, PA 19106-4404 USA
SN 1078-0432
EI 1557-3265
J9 CLIN CANCER RES
JI Clin. Cancer Res.
PD JAN 1
PY 2014
VL 20
IS 1
BP 44
EP 55
DI 10.1158/1078-0432.CCR-13-0945
PG 12
WC Oncology
SC Oncology
GA 284GC
UT WOS:000329303100008
PM 24045181
OA Bronze, Green Accepted
DA 2021-05-03
ER

PT J
AU Sun, ML
   Shi, H
   Liu, CY
   Liu, J
   Liu, XQ
   Sun, YP
AF Sun, Meili
   Shi, Huan
   Liu, Chuanyong
   Liu, Jie
   Liu, Xianqiang
   Sun, Yuping
TI Construction and evaluation of a novel humanized HER2-specific chimeric
   receptor
SO BREAST CANCER RESEARCH
LA English
DT Article
ID MODIFIED T-CELLS; ANTIGEN RECEPTOR; ADOPTIVE IMMUNOTHERAPY; CD28
   COSTIMULATION; ANTITUMOR-ACTIVITY; SIGNALING DOMAIN; IN-VIVO; ANTIBODY;
   EXPRESSION; REGRESSION
AB Introduction: The human epidermal growth factor receptor 2 (HER2) represents one of the most studied tumor-associated antigens (TAAs) for cancer immunotherapy. The monoclonal antibody (mAb) trastuzumab has improved the outcomes of patients with HER2+ breast cancer. However, a large number of HER2+ tumors are not responsive to, or become resistant to, trastuzumab-based therapy, and thus more effective therapies targeting HER2 are needed.
   Methods: HER2-specific T cells were generated by the transfer of genes that encode chimeric antigen receptor (CAR). Using a multistep overlap extension PCR method, we constructed a novel, humanized HER2 CAR-containing, chA21 single-chain variable fragment (scFv) region of antigen-specific gamma and T-cell intracellular signaling chains made up of CD28 and CD3 zeta. An interferon. and interleukin 2 enzyme-linked immunosorbent assay and a chromium-51 release assay were used to evaluate the antitumor immune response of CAR T cells in coculture with tumor cells. Furthermore, SKBR3 tumor-bearing nonobese diabetic/severe combined immunodeficiency (NOD/SCID) mice were treated with HER2 CAR T cells to evaluate antitumor activity. Human CD3+ T cell accumulation in tumor xenograft was detected by immunohistochemistry.
   Results: chA21-28z CAR was successfully constructed, and both CD4+ and CD8+ T cells were transduced. The expanded HER2 CAR T cells expressed a central memory phenotype and specifically reacted against HER2+ tumor cell lines. Furthermore, the SKBR3 tumor xenograft model revealed that HER2 CAR T cells significantly inhibited tumor growth in vivo. Immunohistochemical analysis showed robust accumulation of human CD3+ T cells in regressing SKBR3 lesions.
   Conclusions: The results of this study show that novel chA21 scFv-based, HER2-specific CAR T cells not only recognized and killed HER2+ breast and ovarian cancer cells ex vivo but also induced regression of experimental breast cancer in vivo. Our data support further exploration of the HER2 CAR T-cell therapy for HER2-expressing cancers.
C1 [Sun, Meili; Liu, Chuanyong; Liu, Jie; Sun, Yuping] Shandong Univ, Jinan Cent Hosp, Dept Oncol, Jinan 250013, Shandong, Peoples R China.
   [Shi, Huan] Shandong Canc Hosp & Inst, Dept Oncol, Jinan 250117, Shandong, Peoples R China.
   [Liu, Xianqiang] Shandong Univ, Jinan Cent Hosp, Dept Breast & Thyroid Surg, Jinan 250013, Shandong, Peoples R China.
RP Sun, YP (corresponding author), Shandong Univ, Jinan Cent Hosp, Dept Oncol, 105 Jiefang Rd, Jinan 250013, Shandong, Peoples R China.
EM sunyuping@live.cn
FU National Natural Science Foundation of ChinaNational Natural Science
   Foundation of China (NSFC) [81372334]; Young Science and Technology Star
   Program of Jinan [20120134]
FX We thank Prof Jing Liu for sharing the anti-HFR2 chA21 scFv. This work
   was supported by the Project of the National Natural Science Foundation
   of China (81372334) and a grant from the Young Science and Technology
   Star Program of Jinan (20120134).
CR Ahmed N, 2007, CANCER RES, V67, P5957, DOI 10.1158/0008-5472.CAN-06-4309
   Ahmed N, 2010, CLIN CANCER RES, V16, P474, DOI 10.1158/1078-0432.CCR-09-1322
   Arteaga CL, 2012, NAT REV CLIN ONCOL, V9, P16, DOI 10.1038/nrclinonc.2011.177
   BOISE LH, 1995, IMMUNITY, V3, P87, DOI 10.1016/1074-7613(95)90161-2
   Bryksin AV, 2010, BIOTECHNIQUES, V48, P463, DOI 10.2144/000113418
   Carpenito C, 2009, P NATL ACAD SCI USA, V106, P3360, DOI 10.1073/pnas.0813101106
   Cheng LS, 2003, CELL RES, V13, P35, DOI 10.1038/sj.cr.7290149
   Chinnasamy N, 2010, GENE THER REGUL, V5, P67
   Di Stasi A, 2011, NEW ENGL J MED, V365, P1673, DOI 10.1056/NEJMoa1106152
   Dudley ME, 2005, J CLIN ONCOL, V23, P2346, DOI 10.1200/JCO.2005.00.240
   Finney HM, 2004, J IMMUNOL, V172, P104, DOI 10.4049/jimmunol.172.1.104
   GROSS G, 1992, FASEB J, V6, P3370
   Heckman KL, 2007, NAT PROTOC, V2, P924, DOI 10.1038/nprot.2007.132
   Hombach AA, 2011, INT J CANCER, V129, P2935, DOI 10.1002/ijc.25960
   Hortobagyi GN, 2005, NEW ENGL J MED, V353, P1734, DOI 10.1056/NEJMe058196
   Hu SY, 2006, PROTEIN EXPRES PURIF, V47, P249, DOI 10.1016/j.pep.2005.11.014
   Kershaw MH, 2006, CLIN CANCER RES, V12, P6106, DOI 10.1158/1078-0432.CCR-06-1183
   Lamers CHJ, 2007, CANCER IMMUNOL IMMUN, V56, P1875, DOI 10.1007/s00262-007-0330-3
   Liu L, 2012, CANCER LETT, V316, P1, DOI 10.1016/j.canlet.2011.10.027
   Loskog A, 2006, LEUKEMIA, V20, P1819, DOI 10.1038/sj.leu.2404366
   Morgan RA, 2010, MOL THER, V18, P843, DOI 10.1038/mt.2010.24
   Rainusso N, 2012, CANCER GENE THER, V19, P212, DOI 10.1038/cgt.2011.83
   Rosenberg SA, 2011, CLIN CANCER RES, V17, P4550, DOI 10.1158/1078-0432.CCR-11-0116
   Savoldo B, 2011, J CLIN INVEST, V121, P1822, DOI 10.1172/JCI46110
   Shen CJ, 2013, J HEMATOL ONCOL, V6, DOI 10.1186/1756-8722-6-33
   Shen GD, 2011, CANCER IMMUNOL IMMUN, V60, P339, DOI 10.1007/s00262-010-0937-7
   Shi SJ, 2013, PLOS ONE, V8, DOI 10.1371/journal.pone.0065757
   Song DG, 2012, BLOOD, V119, P696, DOI 10.1182/blood-2011-03-344275
   Song DG, 2011, CANCER RES, V71, P4617, DOI 10.1158/0008-5472.CAN-11-0422
   Valabrega G, 2007, ANN ONCOL, V18, P977, DOI 10.1093/annonc/mdl475
   Wall L, 2003, CLIN CANCER RES, V9, P2487
   Wang J, 2005, PROTEIN EXPRES PURIF, V41, P68, DOI 10.1016/j.pep.2004.11.007
   Wurch T, 1998, BIOTECHNOL TECH, V12, P653, DOI 10.1023/A:1008848517221
   Xue Hua, 2007, Zhongguo Yaolixue Tongbao, V23, P1463
   Yang SC, 2011, CANCER IMMUNOL IMMUN, V60, P739, DOI 10.1007/s00262-011-0977-7
   Yi G, 2007, J XIAN JIAOTONG U ME, V4
   Yoon SH, 2009, CANCER GENE THER, V16, P489, DOI 10.1038/cgt.2008.98
   Zhao YB, 2010, CANCER RES, V70, P9053, DOI 10.1158/0008-5472.CAN-10-2880
   Zhao YB, 2009, J IMMUNOL, V183, P5563, DOI 10.4049/jimmunol.0900447
   Zhou HH, 2011, J BIOL CHEM, V286, P31676, DOI 10.1074/jbc.M111.235184
NR 40
TC 53
Z9 59
U1 1
U2 31
PU BMC
PI LONDON
PA CAMPUS, 4 CRINAN ST, LONDON N1 9XW, ENGLAND
SN 1465-5411
EI 1465-542X
J9 BREAST CANCER RES
JI Breast Cancer Res.
PY 2014
VL 16
IS 3
AR R61
DI 10.1186/bcr3674
PG 10
WC Oncology
SC Oncology
GA CA7FT
UT WOS:000349083900017
PM 24919843
OA DOAJ Gold, Green Published
DA 2021-05-03
ER

PT J
AU da Silva, RF
   Petta, CA
   Derchain, SF
   Alici, E
   Guimaraes, F
AF da Silva, Rodrigo Fernandes
   Petta, Carlos Alberto
   Derchain, Sophie Francoise
   Alici, Evren
   Guimaraes, Fernando
TI Up-regulation of DNAM-1 and NKp30, associated with improvement of NK
   cells activation after long-term culture of mononuclear cells from
   patients with ovarian neoplasia
SO HUMAN IMMUNOLOGY
LA English
DT Article
DE NK-like T lymphocytes; NCRs (natural cytotoxic receptors); CD107a;
   Degranulation; Regulatory T cells
ID NATURAL-KILLER-CELLS; HUMAN TUMOR-CELLS; T-CELLS; LARGE-SCALE; CANCER;
   EXPANSION; IMMUNOTHERAPY; LYMPHOCYTES; EXPRESSION; CARCINOMA
AB This study aimed at evaluating the functional activation and activating receptors expression on resting, short- and long-term NI( and NK-like T cells from blood of ovarian neoplasia patients. Blood from patients with adnexal benign alterations (n = 10) and ovarian cancer (grade I-IV n = 14) were collected after signed consent. Effector cells activation was evaluated by the expression of the CD107a molecule. Short-term culture was conducted overnight with IL-2 and long-term culture for 21 days, by a method designed to expand CD56(+) lymphocytes. Short-term culture significantly increased NK cells activation compared to resting NK cells (p < 0.05), however, the long-term procedure supported an even higher increase (p < 0.001). Resting NK-like T cells showed poor activation, which was not altered by the culture procedures. The long-term culture effectively increased the expression of the activating receptors on NK and NK-like T cells, either by increasing the number of cells expressing a given receptor and/or by up-regulating their expression intensity. As a conclusion, the long-term culture system employed, resulted in a high number of functional NK cells. The culture system was particularly efficient on the up-regulation of NKp30 and DNAM-1 receptors on NK cells. (C) 2014 American Society for Histocompatibility and Immunogenetics. Published by Elsevier Inc. All rights reserved.
C1 [da Silva, Rodrigo Fernandes; Petta, Carlos Alberto; Derchain, Sophie Francoise; Guimaraes, Fernando] Univ Estadual Campinas, Hosp Mulher Prof Doutor Jose Aristodemo Pinotti, Ctr Atencao Integral & Saude Mulher, UNICAMP, Campinas, SP, Brazil.
   [Petta, Carlos Alberto; Derchain, Sophie Francoise] Univ Estadual Campinas, Dept Tocoginecol, Fac Ciencias Med, UNICAMP, Campinas, SP, Brazil.
   [Alici, Evren] Karolinska Univ Hosp, Karolinska Inst, Dept Med, Stockholm, Sweden.
RP Guimaraes, F (corresponding author), Rua Alexander Fleming 101, BR-13083881 Campinas, SP, Brazil.
EM fernando@caism.unicamp.br
RI Alici, Evren/A-4696-2010; Derchain, Sophie FM/I-9500-2014; da Silva,
   Rodrigo/D-2120-2016; Guimaraes, Fernando/G-3722-2013
OI Derchain, Sophie FM/0000-0003-1029-9993; da Silva,
   Rodrigo/0000-0002-5888-1109; Guimaraes, Fernando/0000-0002-5537-972X;
   Alici, Evren/0000-0001-5307-6648
FU Fundacao de Amparo a Pesquisa do Estado de Sao Paulo - FAPESPFundacao de
   Amparo a Pesquisa do Estado de Sao Paulo (FAPESP) [2011/14520-0,
   2010/17202-7]
FX The project is funded by Fundacao de Amparo a Pesquisa do Estado de Sao
   Paulo - FAPESP - Project n. 2011/14520-0, Scholarship n. 2010/17202-7.
CR Alici E, 2008, BLOOD, V111, P3155, DOI 10.1182/blood-2007-09-110312
   Alves PCM, 2011, SCAND J IMMUNOL, V74, P244, DOI 10.1111/j.1365-3083.2011.02576.x
   Bamias A, 2008, GYNECOL ONCOL, V108, P421, DOI 10.1016/j.ygyno.2007.10.018
   Bryceson YT, 2006, IMMUNOL REV, V214, P73, DOI 10.1111/j.1600-065X.2006.00457.x
   Bryceson YT, 2010, METHODS MOL BIOL, V612, P335, DOI 10.1007/978-1-60761-362-6_23
   Carlens S, 2001, HUM IMMUNOL, V62, P1092, DOI 10.1016/S0198-8859(01)00313-5
   Carlsten M, 2007, CANCER RES, V67, P1317, DOI 10.1158/0008-5472.CAN-06-2264
   Carlsten M, 2009, J IMMUNOL, V183, P4921, DOI 10.4049/jimmunol.0901226
   Carlsten M, 2009, INT J CANCER, V124, P757, DOI 10.1002/ijc.24082
   Coudert JD, 2005, BLOOD, V106, P1711, DOI 10.1182/blood-2005-03-0918
   Curiel TJ, 2004, NAT MED, V10, P942, DOI 10.1038/nm1093
   El-Sherbiny YM, 2007, CANCER RES, V67, P8444, DOI 10.1158/0008-5472.CAN-06-4230
   Fiegler N, 2013, BLOOD, V122, P684, DOI 10.1182/blood-2013-02-482513
   Geller MA, 2011, CYTOTHERAPY, V13, P98, DOI 10.3109/14653249.2010.515582
   Giroux M, 2005, BLOOD, V105, P703, DOI 10.1182/blood-2004-04-1537
   Gritzapis AD, 2002, CANCER IMMUNOL IMMUN, V51, P440, DOI 10.1007/s00262-002-0298-y
   HERBERMAN RB, 1975, INT J CANCER, V16, P230, DOI 10.1002/ijc.2910160205
   Kaifu T, 2011, CELL MOL LIFE SCI, V68, P3531, DOI 10.1007/s00018-011-0802-7
   KIESSLING R, 1975, EUR J IMMUNOL, V5, P117, DOI 10.1002/eji.1830050209
   Lai P, 1996, CLIN CANCER RES, V2, P161
   Lamkin DM, 2008, BRAIN BEHAV IMMUN, V22, P65, DOI 10.1016/j.bbi.2007.06.005
   Long EO, 2008, IMMUNOL REV, V224, P70, DOI 10.1111/j.1600-065X.2008.00660.x
   LOTZOVA E, 1988, INT J CANCER, V42, P225, DOI 10.1002/ijc.2910420214
   Lutgendorf SK, 2005, J CLIN ONCOL, V23, P7105, DOI 10.1200/JCO.2005.10.015
   Malmberg KJ, 2008, CANCER IMMUNOL IMMUN, V57, P1541, DOI 10.1007/s00262-008-0492-7
   Malmberg KJ, 2004, CANCER IMMUNOL IMMUN, V53, P879, DOI 10.1007/s00262-004-0577-x
   Moretta L, 2004, EMBO J, V23, P255, DOI 10.1038/sj.emboj.7600019
   Naora H, 2005, NAT REV CANCER, V5, P355, DOI 10.1038/nrc1611
   ORTALDO JR, 1991, CELL IMMUNOL, V136, P486, DOI 10.1016/0008-8749(91)90369-M
   Peralbo E, 2007, EXP GERONTOL, V42, P703, DOI 10.1016/j.exger.2007.05.002
   Pievani A, 2011, BLOOD, V118, P3301, DOI 10.1182/blood-2011-02-336321
   Roszkowski P. I., 1993, European Journal of Gynaecological Oncology, V14, P114
   SCHMIDT RE, 1986, J EXP MED, V164, P351, DOI 10.1084/jem.164.1.351
   Siegel R, 2012, CA-CANCER J CLIN, V62, P10, DOI 10.3322/caac.20138
   Sivori S, 1999, EUR J IMMUNOL, V29, P1656, DOI 10.1002/(SICI)1521-4141(199905)29:05<1656::AID-IMMU1656>3.0.CO;2-1
   Stremmel C, 2001, EUR J IMMUNOL, V31, P2818, DOI 10.1002/1521-4141(200109)31:9<2818::AID-IMMU2818>3.0.CO;2-1
   Sutlu T, 2010, CYTOTHERAPY, V12, P1044, DOI 10.3109/14653249.2010.504770
   Wolf D, 2005, CLIN CANCER RES, V11, P8326, DOI 10.1158/1078-0432.CCR-05-1244
   Woo EY, 2001, CANCER RES, V61, P4766
   Yigit R, 2010, GYNECOL ONCOL, V117, P366, DOI 10.1016/j.ygyno.2010.01.019
NR 40
TC 8
Z9 8
U1 0
U2 9
PU ELSEVIER SCIENCE INC
PI NEW YORK
PA 360 PARK AVE SOUTH, NEW YORK, NY 10010-1710 USA
SN 0198-8859
EI 1879-1166
J9 HUM IMMUNOL
JI Hum. Immunol.
PD AUG
PY 2014
VL 75
IS 8
BP 777
EP 784
DI 10.1016/j.humimm.2014.05.010
PG 8
WC Immunology
SC Immunology
GA AM7CN
UT WOS:000340022400011
PM 24882570
DA 2021-05-03
ER

PT J
AU Hong, H
   Stastny, M
   Brown, C
   Chang, WC
   Ostberg, JR
   Forman, SJ
   Jensen, MC
AF Hong, Hao
   Stastny, Michael
   Brown, Christine
   Chang, Wen-Chung
   Ostberg, Julie R.
   Forman, Stephen J.
   Jensen, Michael C.
TI Diverse Solid Tumors Expressing a Restricted Epitope of L1-CAM Can Be
   Targeted by Chimeric Antigen Receptor Redirected T Lymphocytes
SO JOURNAL OF IMMUNOTHERAPY
LA English
DT Article
DE tumor-associated antigen; CE7 epitope; L1-CAM; adoptive T-cell therapy
ID CELL-ADHESION MOLECULE; MONOCLONAL-ANTIBODY CHCE7; GENE-EXPRESSION; L1
   EXPRESSION; CANCER CELLS; STEM-CELLS; GROWTH; NEUROBLASTOMA;
   PROGRESSION; SURVIVAL
AB Adhesion molecule L1-CAM (CD171) was originally reported to be overexpressed on neuroblastoma and to play an important role during tumor progression. More recently, it has been shown to be overexpressed on many other solid tumors such as melanoma and carcinomas of the cervix, ovary, bladder, and others. Thus, there has been a growing interest in using this cell-surface molecule as a target for both antibody-based and cellular-based therapyour group has previously examined the clinical utility of chimeric antigen receptor (CAR)-redirected cytolytic T cells that specifically target the CE7 epitope of L1-CAM on neuroblastoma patients. Here, we sought to determine whether this CE7 epitope is present on other recently identified L1-CAM(+) tumors and whether it too can be targeted by CAR T cells. Our studies demonstrate that a diverse array of human tumor cell lines and primary solid tumors (ovarian, lung, and renal carcinoma, glioblastoma and neuroblastoma) do express the CE7 epitope and can efficiently stimulate CE7-specific CAR-redirected (CE7R(+)) T-cell lytic activity and secretion of proinflamatory cytokines. L1-CAM was also detected on a limited number of normal tissues; however, L1-CAM expressed on normal human monocytes was not bound by the CE7 mAb nor was it targeted by CE7R(+) T cells, suggesting that the CE7 epitope is more tumor restricted and not expressed on all L1-CAM(+) tissues. Overall, the CE7 epitope of L1-CAM on a variety of tumors may be amenable to targeting by CE7R(+) T cells, making it a promising target for adoptive immunotherapy.
C1 [Hong, Hao; Stastny, Michael; Brown, Christine; Chang, Wen-Chung; Ostberg, Julie R.; Forman, Stephen J.; Jensen, Michael C.] City Hope Natl Med Ctr, Beckman Res Inst, Dept Canc Immunotherapeut & Tumor Immunol, Duarte, CA 91010 USA.
   [Hong, Hao; Stastny, Michael; Brown, Christine; Chang, Wen-Chung; Ostberg, Julie R.; Forman, Stephen J.; Jensen, Michael C.] City Hope Natl Med Ctr, Beckman Res Inst, Dept Hematol & Hematopoiet Cell Transplantat, Duarte, CA 91010 USA.
   [Jensen, Michael C.] Seattle Childrens Res Inst, Ctr Immun & Immunotherapies, Seattle, WA USA.
RP Forman, SJ (corresponding author), City Hope Natl Med Ctr, Beckman Res Inst, Dept Hematol & Hematopoiet Cell Transplantat, 1500 E Duarte Rd, Duarte, CA 91010 USA.
EM sforman@coh.org
OI Brown, Christine/0000-0003-4915-8207
FU Hoeven Family Kidney Cancer Research Fund
FX This work was supported by the Hoeven Family Kidney Cancer Research
   Fund.
CR Allory Y, 2005, CLIN CANCER RES, V11, P1190
   AMSTUTZ H, 1993, INT J CANCER, V53, P147, DOI 10.1002/ijc.2910530127
   Arlt MJE, 2006, CANCER RES, V66, P936, DOI 10.1158/0008-5472.CAN-05-1818
   Baeuerle PA, 2009, CANCER RES, V69, P4941, DOI 10.1158/0008-5472.CAN-09-0547
   Bao SD, 2008, CANCER RES, V68, P6043, DOI 10.1158/0008-5472.CAN-08-1079
   Barrett DM, 2011, HUM GENE THER, V22, P1575, DOI 10.1089/hum.2011.070
   Boo YJ, 2007, ANN SURG ONCOL, V14, P1703, DOI 10.1245/s10434-006-9281-8
   Brentjens RJ, 2013, SCI TRANSL MED, V5, DOI 10.1126/scitranslmed.3005930
   Brentjens RJ, 2011, BLOOD, V118, P4817, DOI 10.1182/blood-2011-04-348540
   Carrel F, 1997, NUCL MED BIOL, V24, P539, DOI 10.1016/S0969-8051(97)00034-6
   Cheng L, 2011, EMBO J, V30, P800, DOI 10.1038/emboj.2011.10
   Daponte A, 2008, EUR J GYNAECOL ONCOL, V29, P26
   Doberstein K, 2011, CARCINOGENESIS, V32, P262, DOI 10.1093/carcin/bgq249
   Dwek MV, 2004, CURR CANCER DRUG TAR, V4, P425, DOI 10.2174/1568009043332899
   Euer NI, 2005, ONCOL REP, V13, P375
   Fischer E, 2012, INT J CANCER, V130, P2715, DOI 10.1002/ijc.26321
   Fogel M, 2003, LANCET, V362, P869, DOI 10.1016/S0140-6736(03)14342-5
   Fogel M, 2003, CANCER LETT, V189, P237, DOI 10.1016/S0304-3835(02)00513-X
   Gast D, 2008, ONCOGENE, V27, P1281, DOI 10.1038/sj.onc.1210747
   Gavert N, 2005, J CELL BIOL, V168, P633, DOI 10.1083/jcb.200408051
   Gavert N, 2008, EXPERT OPIN BIOL TH, V8, P1749, DOI [10.1517/14712598.8.11.1749, 10.1517/14712598.8.11.1749 ]
   Gonzalez S, 2004, J GENE MED, V6, P704, DOI 10.1002/jgm.489
   Grupp SA, 2013, NEW ENGL J MED, V368, P1509, DOI 10.1056/NEJMoa1215134
   Hoefnagel CA, 2001, EUR J NUCL MED, V28, P359, DOI 10.1007/s002590000454
   Huszar M, 2006, HUM PATHOL, V37, P1000, DOI 10.1016/j.humpath.2006.03.014
   Izumoto S, 1996, CANCER RES, V56, P1440
   Jena B, 2010, BLOOD, V116, P1035, DOI 10.1182/blood-2010-01-043737
   Jensen M, 1998, Biol Blood Marrow Transplant, V4, P75, DOI 10.1053/bbmt.1998.v4.pm9763110
   Jensen MC, 2010, BIOL BLOOD MARROW TR, V16, P1245, DOI 10.1016/j.bbmt.2010.03.014
   Kahlon KS, 2004, CANCER RES, V64, P9160, DOI 10.1158/0008-5472.CAN-04-0454
   Kaifi JT, 2006, WORLD J GASTROENTERO, V12, P94, DOI 10.3748/wjg.v12.i1.94
   KALOS M, 2011, SCI TRANSL MED, V3, P1, DOI DOI 10.1126/scitranslmed.3002842.T
   Kamiguchi H, 1997, J NEUROSCI RES, V49, P1, DOI 10.1002/(SICI)1097-4547(19970701)49:1<1::AID-JNR1>3.0.CO;2-H
   Knogler K, 2007, CLIN CANCER RES, V13, P603, DOI 10.1158/1078-0432.CCR-06-1486
   Kochenderfer JN, 2012, BLOOD, V119, P2709, DOI 10.1182/blood-2011-10-384388
   Li S, 2009, CLIN CANCER RES, V15, P7345, DOI 10.1158/1078-0432.CCR-09-0959
   Meli ML, 1999, INT J CANCER, V83, P401, DOI 10.1002/(SICI)1097-0215(19991029)83:3<401::AID-IJC17>3.0.CO;2-A
   Murkoster SS, 2007, ONCOGENE, V26, P2759, DOI 10.1038/sj.onc.1210076
   NOVAKHOFER I, 1992, J NUCL MED, V33, P231
   NOVAKHOFER I, 1994, INT J CANCER, V57, P427, DOI 10.1002/ijc.2910570322
   Park JR, 2007, MOL THER, V15, P825, DOI 10.1038/sj.mt.6300104
   Primiano T, 2003, CANCER CELL, V4, P41, DOI 10.1016/S1535-6108(03)00169-7
   Riddell Stanley R, 2007, Hematology Am Soc Hematol Educ Program, P250
   ROTHBARD JB, 1982, J BIOL CHEM, V257, P1064
   ROUGON G, 1982, EMBO J, V1, P1239, DOI 10.1002/j.1460-2075.1982.tb00019.x
   Sadelain M, 2009, CURR OPIN IMMUNOL, V21, P215, DOI 10.1016/j.coi.2009.02.009
   Satoh S, 2000, INT J CANCER, V88, P507, DOI 10.1002/1097-0215(20001115)88:4<507::AID-IJC1>3.3.CO;2-S
   SCHONMANN SM, 1986, INT J CANCER, V37, P255, DOI 10.1002/ijc.2910370214
   Silletti S, 2004, J BIOL CHEM, V279, P28880, DOI 10.1074/jbc.M404075200
   Stoeck A, 2007, GYNECOL ONCOL, V104, P461, DOI 10.1016/j.ygyno.2006.08.038
   Tey SK, 2007, BIOL BLOOD MARROW TR, V13, P913, DOI 10.1016/j.bbmt.2007.04.005
   Thies A, 2002, EUR J CANCER, V38, P1708, DOI 10.1016/S0959-8049(02)00105-3
   Ulrich H, 2009, CYTOM PART A, V75A, P727, DOI 10.1002/cyto.a.20766
   Wang XL, 2011, BLOOD, V118, P1255, DOI 10.1182/blood-2011-02-337360
   Weidle UH, 2009, ANTICANCER RES, V29, P4919
NR 55
TC 28
Z9 31
U1 0
U2 11
PU LIPPINCOTT WILLIAMS & WILKINS
PI PHILADELPHIA
PA TWO COMMERCE SQ, 2001 MARKET ST, PHILADELPHIA, PA 19103 USA
SN 1524-9557
EI 1537-4513
J9 J IMMUNOTHER
JI J. Immunother.
PD FEB-MAR
PY 2014
VL 37
IS 2
BP 93
EP 104
DI 10.1097/CJI.0000000000000018
PG 12
WC Oncology; Immunology; Medicine, Research & Experimental
SC Oncology; Immunology; Research & Experimental Medicine
GA AB1LL
UT WOS:000331553100005
PM 24509172
DA 2021-05-03
ER

PT J
AU Simons, JW
AF Simons, Jonathan W.
TI Prostate Cancer Immunotherapy: Beyond Immunity to Curability
SO CANCER IMMUNOLOGY RESEARCH
LA English
DT Article
ID COLONY-STIMULATING FACTOR; ALLOGENEIC CELLULAR IMMUNOTHERAPY;
   COMBINATION IMMUNOTHERAPY; ACID-PHOSPHATASE; DOSE-ESCALATION;
   EXPRESSION; IPILIMUMAB; VACCINE; CELLS; TRIAL
AB Metastatic prostate cancer is the second leading cause of death from cancer in the United States. It is the first prevalent cancer in which overall survival in advanced disease is modestly, but objectively, improved with outpatient delivered dendritic cell-based immunotherapy. More prostate cancer patients have enrolled through Facebook and trusted-site Internet searches in clinical trials for prostate cancer vaccine-based immunotherapy than in immunotherapy trials for lung, breast, colon, pancreas, ovarian, and bladder cancer combined in the past 7 years. Exceptional responses to anti-CTLA-4 treatment have been documented in clinics, and prostate cancer neoantigen characterization and T-cell clonotyping are in their research ascendancy. The prostate is an accessory organ; it is not required for fertility, erectile function, or urinary continence. The true evolutionary advantage of having a prostate for male mammalian physiology is a topic of speculation in seminar rooms and on bar stools, but it remains unknown. Hundreds of prostate lineage-unique proteins (PLUP) exist among the >37,000 normal human prostate lineage-unique open reading frames that can be targeted for immunologic ablation of PLUP+ prostate cancer cells by prostate-specific autoimmunity. This bioengineered graft-versus-prostate disease is a powerful strategy that can eliminate deaths from prostate cancer. Immunologic tolerance to prostate cancer can be overcome at every clinical stage of presentation. This Cancer Immunology at the Crossroads article aims to present advances in the past two decades of basic, translational, and clinical research in prostate cancer, including bioengineering B-cell and T-cell responses, and ongoing prostate cancer immunotherapy trials. (C) 2014 AACR.
C1 Prostate Canc Fdn, Santa Monica, CA 90401 USA.
RP Simons, JW (corresponding author), Prostate Canc Fdn, 1250 Fourth St, Santa Monica, CA 90401 USA.
EM jsimons@pcf.org
OI Simons, Jonathan/0000-0001-7660-0748
CR Alam S, 2010, EXPERT REV VACCINES, V9, P731, DOI [10.1586/erv.10.64, 10.1586/ERV.10.64]
   Becker JT, 2010, J IMMUNOTHER, V33, P639, DOI 10.1097/CJI.0b013e3181dda23e
   Brannen G E, 1978, Natl Cancer Inst Monogr, P251
   Cha E, 2014, SCI TRANSL MED, V6, DOI 10.1126/scitranslmed.3008211
   Drake CG, 2005, CANCER CELL, V7, P239, DOI 10.1016/j.ccr.2005.01.027
   Drake CG, 2012, CURR OPIN UROL, V22, P197, DOI 10.1097/MOU.0b013e3283519ad5
   Dranoff G, 2013, NAT MED, V19, P1100, DOI 10.1038/nm.3335
   Feig C, 2013, P NATL ACAD SCI USA, V110, P20212, DOI 10.1073/pnas.1320318110
   Fong L, 2009, CANCER RES, V69, P609, DOI 10.1158/0008-5472.CAN-08-3529
   Graff JN, 2014, CANCER IMMUNOL RES, V2, P399, DOI 10.1158/2326-6066.CIR-13-0193
   Grasso CS, 2012, NATURE, V487, P239, DOI 10.1038/nature11125
   Haffner MC, 2013, J CLIN INVEST, V123, P4918, DOI 10.1172/JCI70354
   Healy CG, 1998, CYTOMETRY, V32, P109, DOI 10.1002/(SICI)1097-0320(19980601)32:2<109::AID-CYTO6>3.0.CO;2-G
   Higano CS, 2008, CANCER-AM CANCER SOC, V113, P975, DOI 10.1002/cncr.23669
   Hu Y, 2014, BMC PUBLIC HEALTH, V14, DOI 10.1186/1471-2458-14-356
   Hurwitz AA, 2000, CANCER RES, V60, P2444
   Kantoff PW, 2010, NEW ENGL J MED, V363, P411, DOI 10.1056/NEJMoa1001294
   Kantoff PW, 2010, J CLIN ONCOL, V28, P1099, DOI 10.1200/JCO.2009.25.0597
   Killock David, 2014, Nat Rev Urol, V11, P305, DOI 10.1038/nrurol.2014.121
   Kloss CC, 2013, NAT BIOTECHNOL, V31, P71, DOI 10.1038/nbt.2459
   KOVACS WJ, 1987, J IMMUNOL, V139, P490
   Kwon ED, 2014, LANCET ONCOL, V15, P700, DOI 10.1016/S1470-2045(14)70189-5
   Madan RA, 2009, EXPERT OPIN INV DRUG, V18, P1001, DOI 10.1517/13543780902997928
   McNeel DG, 2014, CLIN CANCER RES, V20, P3692, DOI 10.1158/1078-0432.CCR-14-0169
   Mellman I, 2011, NATURE, V480, P480, DOI 10.1038/nature10673
   Mendoza J, 2013, BRIT J CANCER, V109, P68, DOI 10.1038/bjc.2013.303
   Mercader M, 2001, P NATL ACAD SCI USA, V98, P14565, DOI 10.1073/pnas.251140998
   Murray CJL, 2013, JAMA-J AM MED ASSOC, V310, P591, DOI 10.1001/jama.2013.13805
   Olafsen T, 2007, J IMMUNOTHER, V30, P396, DOI 10.1097/CJI.0b013e318031b53b
   Redmond WL, 2012, PLOS ONE, V7, DOI 10.1371/journal.pone.0034467
   Rini BI, 2003, J CLIN ONCOL, V21, P99, DOI 10.1200/JCO.2003.04.163
   SANDA MG, 1994, J UROLOGY, V151, P622, DOI 10.1016/S0022-5347(17)35032-2
   Sfanos KS, 2009, PROSTATE, V69, P1694, DOI 10.1002/pros.21020
   Sfanos KS, 2008, CLIN CANCER RES, V14, P3254, DOI 10.1158/1078-0432.CCR-07-5164
   Simons JW, 2006, UROL ONCOL-SEMIN ORI, V24, P419, DOI 10.1016/j.urolonc.2005.08.021
   Simons JW, 2006, CLIN CANCER RES, V12, P3394, DOI 10.1158/1078-0432.CCR-06-0145
   Simons JW, 1999, CANCER RES, V59, P5160
   Slovin SF, 2013, ANN ONCOL, V24, P1813, DOI 10.1093/annonc/mdt107
   Small EJ, 2007, CLIN CANCER RES, V13, P3883, DOI 10.1158/1078-0432.CCR-06-2937
   Small EJ, 2011, J CLIN ONCOL, V29, P3595, DOI 10.1200/JCO.2011.37.8653
   Tagawa ST, 2010, CANCER-AM CANCER SOC, V116, P1075, DOI 10.1002/cncr.24795
   van den Eertwegh AJM, 2012, LANCET ONCOL, V13, P509, DOI 10.1016/S1470-2045(12)70007-4
   VISELLI SM, 1995, MOL CELL ENDOCRINOL, V109, P19, DOI 10.1016/0303-7207(95)03479-Q
   Waghray A, 2001, CANCER RES, V61, P4283
   WILSON CA, 1995, BLOOD, V85, P1535, DOI 10.1182/blood.V85.6.1535.bloodjournal8561535
   Zhong H, 1999, CANCER RES, V59, P5830
NR 46
TC 20
Z9 22
U1 0
U2 14
PU AMER ASSOC CANCER RESEARCH
PI PHILADELPHIA
PA 615 CHESTNUT ST, 17TH FLOOR, PHILADELPHIA, PA 19106-4404 USA
SN 2326-6066
EI 2326-6074
J9 CANCER IMMUNOL RES
JI Cancer Immunol. Res.
PD NOV
PY 2014
VL 2
IS 11
BP 1034
EP 1043
DI 10.1158/2326-6066.CIR-14-0174
PG 10
WC Oncology; Immunology
SC Oncology; Immunology
GA AW2QY
UT WOS:000346134900002
PM 25367978
OA Bronze
DA 2021-05-03
ER

PT J
AU Wick, DA
   Webb, JR
   Nielsen, JS
   Martin, SD
   Kroeger, DR
   Milne, K
   Castellarin, M
   Twumasi-Boateng, K
   Watson, PH
   Holt, RA
   Nelson, BH
AF Wick, Darin A.
   Webb, John R.
   Nielsen, Julie S.
   Martin, Spencer D.
   Kroeger, David R.
   Milne, Katy
   Castellarin, Mauro
   Twumasi-Boateng, Kwame
   Watson, Peter H.
   Holt, Rob A.
   Nelson, Brad H.
TI Surveillance of the Tumor Mutanome by T Cells during Progression from
   Primary to Recurrent Ovarian Cancer
SO CLINICAL CANCER RESEARCH
LA English
DT Article
ID INFILTRATING LYMPHOCYTES; ANTIGENS; EXPRESSION; CARCINOMA; EVOLUTION;
   RESPONSES; PEPTIDES; IMMUNITY; REVEALS; IMPACT
AB Purpose: Cancers accumulate mutations over time, each of which brings the potential for recognition by the immune system. We evaluated T-cell recognition of the tumor mutanome in patients with ovarian cancer undergoing standard treatment.
   Experimental Design: Tumor-associated T cells from 3 patients with ovarian cancer were assessed by ELISPOT for recognition of nonsynonymous mutations identified by whole exome sequencing of autologous tumor. The relative levels of mutations and responding T cells were monitored in serial tumor samples collected at primary surgery and first and second recurrence.
   Results: The vast majority of mutations (78/79) were not recognized by tumor-associated T cells; however, a highly specificCD8(+) T-cell response to the mutation hydroxysteroid dehydrogenase-like protein 1 (HSDL1)(L25V) was detected in one patient. In the primary tumor, the HSDL1(L25V) mutation had low prevalence and expression, and a corresponding T-cell response was undetectable. At first recurrence, there was a striking increase in the abundance of the mutation and corresponding MHC class I epitope, and this was accompanied by the emergence of the HSDL1(L25V) -specific CD8(+) T-cell response. At second recurrence, the HSDL1(L25V) mutation and epitope continued to be expressed; however, the corresponding T-cell response was no longer detectable.
   Conclusion: The immune system can respond to the evolving ovarian cancer genome. However, the T-cell response detected here was rare, was transient, and ultimately failed to prevent disease progression. These findings reveal the limitations of spontaneous tumor immunity in the setting of standard treatments and suggest a high degree of ignorance of tumor mutations that could potentially be reversed by immunotherapy. (C) 2013 AACR.
C1 [Wick, Darin A.; Webb, John R.; Nielsen, Julie S.; Martin, Spencer D.; Kroeger, David R.; Milne, Katy; Twumasi-Boateng, Kwame; Watson, Peter H.; Nelson, Brad H.] Univ Victoria, Trev & Joyce Deeley Res Ctr, British Columbia Canc Agcy, Victoria, BC V8W 2Y2, Canada.
   [Webb, John R.; Watson, Peter H.; Nelson, Brad H.] Univ Victoria, Dept Biochem & Microbiol, Victoria, BC V8R 6V5, Canada.
   [Martin, Spencer D.; Castellarin, Mauro; Holt, Rob A.] Michael Smith Genome Sci Ctr, British Columbia Canc Agcy, Vancouver, BC, Canada.
   [Martin, Spencer D.; Holt, Rob A.; Nelson, Brad H.] Univ British Columbia, Dept Med Genet, Vancouver, BC V5Z 1M9, Canada.
   [Watson, Peter H.] Univ British Columbia, Dept Pathol, Vancouver, BC V5Z 1M9, Canada.
   [Watson, Peter H.] Univ British Columbia, Lab Med, Vancouver, BC V5Z 1M9, Canada.
   [Castellarin, Mauro; Holt, Rob A.] Simon Fraser Univ, Dept Mol Biol & Biochem, Burnaby, BC V5A 1S6, Canada.
RP Nelson, BH (corresponding author), Trev & Joyce Deeley Res Ctr, British Columbia Canc Agcy, Victoria, BC V8R 6V5, Canada.
EM bnelson@bccancer.bc.ca
RI Nelson, Brad H/K-2622-2014; Holt, Robert A/C-3303-2009
OI Holt, Robert A/0000-0002-7259-1247; Milne, Katy/0000-0001-5616-1821;
   Castellarin, Mauro/0000-0003-0334-5146; Watson,
   Peter/0000-0002-1642-0638; Nelson, Brad/0000-0002-4445-5539; Martin,
   Spencer/0000-0001-7002-1083
FU U.S. Department of DefenseUnited States Department of Defense; Genome
   British Columbia; BC Cancer Agency Tumour Tissue Repository; British
   Columbia Cancer Foundation
FX This study was supported by the U.S. Department of Defense, Genome
   British Columbia, BC Cancer Agency Tumour Tissue Repository (a member of
   the Canadian Tumor Repository Network), and the British Columbia Cancer
   Foundation.
CR Andersen RS, 2012, CANCER RES, V72, P1642, DOI 10.1158/0008-5472.CAN-11-2614
   Bashashati A, 2013, J PATHOL, V231, P21, DOI 10.1002/path.4230
   Buhrman JD, 2013, IMMUNOL RES, V55, P34, DOI 10.1007/s12026-012-8348-9
   Castellarin M, 2013, J PATHOL, V229, P515, DOI 10.1002/path.4105
   Castle JC, 2012, CANCER RES, V72, P1081, DOI 10.1158/0008-5472.CAN-11-3722
   Cooke SL, 2010, ONCOGENE, V29, P4905, DOI 10.1038/onc.2010.245
   Cui TX, 2013, IMMUNITY, V39, P611, DOI 10.1016/j.immuni.2013.08.025
   Dadmarz R D, 1996, Cancer J Sci Am, V2, P263
   Dudley ME, 2003, J IMMUNOTHER, V26, P332, DOI 10.1097/00002371-200307000-00005
   Finn OJ, 2012, ANN ONCOL, V23, P6, DOI 10.1093/annonc/mds256
   Fridman WH, 2012, NAT REV CANCER, V12, P298, DOI 10.1038/nrc3245
   Goedegebuure PS, 1997, CELL IMMUNOL, V175, P150, DOI 10.1006/cimm.1996.1055
   HALAPI E, 1993, CANCER IMMUNOL IMMUN, V36, P191, DOI 10.1007/BF01741091
   Heemskerk B, 2013, EMBO J, V32, P194, DOI 10.1038/emboj.2012.333
   Hoof I, 2009, IMMUNOGENETICS, V61, P1, DOI 10.1007/s00251-008-0341-z
   Hwang WT, 2012, GYNECOL ONCOL, V124, P192, DOI 10.1016/j.ygyno.2011.09.039
   IOANNIDES CG, 1991, CANCER RES, V51, P4257
   IOANNIDES CG, 1991, J IMMUNOL, V146, P1700
   Janetzki S, 2008, CANCER IMMUNOL IMMUN, V57, P303, DOI 10.1007/s00262-007-0380-6
   Kandalaft LE, 2011, CANCER METAST REV, V30, P141, DOI 10.1007/s10555-011-9289-9
   Kiecker F, 2004, HUM IMMUNOL, V65, P523, DOI 10.1016/j.humimm.2004.02.017
   Kroemer G, 2013, ANNU REV IMMUNOL, V31, P51, DOI 10.1146/annurev-immunol-032712-100008
   Martin D, 2008, ONCOGENE, V27, P1844, DOI [10.1038/sj.onc.1210817, 10.1038/onc.2009.351]
   Matsushita H, 2012, NATURE, V482, P400, DOI 10.1038/nature10755
   Melichar B, 2000, CLIN EXP IMMUNOL, V119, P19, DOI 10.1046/j.1365-2249.2000.01105.x
   Mellman I, 2011, NATURE, V480, P480, DOI 10.1038/nature10673
   Milne K, 2009, PLOS ONE, V4, DOI 10.1371/journal.pone.0006412
   Milne K, 2008, PLOS ONE, V3, DOI 10.1371/journal.pone.0003409
   Moodie Z, 2010, CANCER IMMUNOL IMMUN, V59, P1489, DOI 10.1007/s00262-010-0875-4
   Motz GT, 2013, IMMUNITY, V39, P61, DOI 10.1016/j.immuni.2013.07.005
   Mrass P, 2006, IMMUNOL REV, V213, P195, DOI 10.1111/j.1600-065X.2006.00433.x
   Nelson BH, 2008, IMMUNOL REV, V222, P101, DOI 10.1111/j.1600-065X.2008.00614.x
   Nelson BH, 2010, J IMMUNOL, V185, P4977, DOI 10.4049/jimmunol.1001323
   Nielsen JS, 2012, CLIN CANCER RES, V18, P3281, DOI 10.1158/1078-0432.CCR-12-0234
   Pappas J, 2005, CELL IMMUNOL, V234, P81, DOI 10.1016/j.cellimm.2005.05.001
   PEOPLES GE, 1993, J IMMUNOL, V151, P5481
   PEOPLES GE, 1993, J IMMUNOL, V151, P5472
   PEOPLES GE, 1994, J IMMUNOL, V152, P4993
   PEOPLES GE, 1993, SURGERY, V114, P227
   Postow MA, 2012, CANCER J, V18, P153, DOI 10.1097/PPO.0b013e318250c001
   Robbins PF, 2013, NAT MED, V19, P747, DOI 10.1038/nm.3161
   Santin AD, 2001, GYNECOL OBSTET INVES, V51, P254, DOI 10.1159/000058060
   Schreiber RD, 2011, SCIENCE, V331, P1565, DOI 10.1126/science.1203486
   Sensi M, 2006, CLIN CANCER RES, V12, P5023, DOI 10.1158/1078-0432.CCR-05-2682
   van Rooij N, 2013, J CLIN ONCOL, V31, pE439, DOI 10.1200/JCO.2012.47.7521
   Vaughan S, 2011, NAT REV CANCER, V11, P719, DOI 10.1038/nrc3144
   Warren RL, 2012, GENOME MED, V4, DOI 10.1186/gm396
   West NR, 2011, BREAST CANCER RES, V13, DOI 10.1186/bcr3072
   Yi JS, 2010, IMMUNOLOGY, V129, P474, DOI 10.1111/j.1365-2567.2010.03255.x
NR 49
TC 104
Z9 106
U1 1
U2 9
PU AMER ASSOC CANCER RESEARCH
PI PHILADELPHIA
PA 615 CHESTNUT ST, 17TH FLOOR, PHILADELPHIA, PA 19106-4404 USA
SN 1078-0432
EI 1557-3265
J9 CLIN CANCER RES
JI Clin. Cancer Res.
PD MAR 1
PY 2014
VL 20
IS 5
BP 1125
EP 1134
DI 10.1158/1078-0432.CCR-13-2147
PG 10
WC Oncology
SC Oncology
GA AC3GE
UT WOS:000332403100010
PM 24323902
OA Bronze
DA 2021-05-03
ER

PT J
AU Sunagawa, M
   Isogai, M
   Harada, T
   Kaneoka, Y
   Kamei, K
   Maeda, A
   Takayama, Y
AF Sunagawa, Masaki
   Isogai, Masatoshi
   Harada, Tohru
   Kaneoka, Yuji
   Kamei, Keitaro
   Maeda, Atsuyuki
   Takayama, Yuichi
TI A giant Krukenberg tumor from a perforated gastric cancer that was
   successfully removed after multidisciplinary therapy: report of a case
SO SURGERY TODAY
LA English
DT Article
DE Advanced gastric cancer; Krukenberg tumor; Ovarian cancer; Immunological
   treatment
ID PHASE-III TRIAL; PLUS CISPLATIN; CHEMOTHERAPY; OUTCOMES; S-1
AB A 46-year-old female underwent total gastrectomy with a combined resection of the pancreatic tail, spleen, and lateral segment of the liver surgery after conservative medical management for a perforated advanced gastric cancer. The histological findings showed poorly differentiated adenocarcinoma, and the tumor was Stage IIIC. S-1 and "Kampo-Juzen-taiho-to" were administered as postoperative adjuvant chemo-immunotherapy. A Krukenberg tumor was identified 4 years later. The histological findings strongly suggested the presence of peritoneal dissemination, and S-1-based combined chemotherapies using key drugs such as CDDP, CPT-11, and taxane with the biochemical response modifier "Lentinan" was administered. However, the Krukenberg tumor rapidly increased in size after 4 years and she complained of abdominal distension. Therefore, it was removed with neither difficulties nor apparent recurrent disease, which was thought to be due to the S-1-based combined chemotherapy and the immunological agents are likely to have contributed to her long survival and good quality of life.
C1 [Sunagawa, Masaki; Isogai, Masatoshi; Harada, Tohru; Kaneoka, Yuji; Kamei, Keitaro; Maeda, Atsuyuki; Takayama, Yuichi] Ogaki Municipal Hosp, Dept Surg, Ogaki, Gifu 5038502, Japan.
RP Sunagawa, M (corresponding author), Ogaki Municipal Hosp, Dept Surg, 4-86 Minaminokawa Cho, Ogaki, Gifu 5038502, Japan.
EM masaki19sunagawa79@gmail.com
CR Chang TC, 1997, GYNECOL ONCOL, V66, P372, DOI 10.1006/gyno.1997.4793
   Cheong JH, 2004, J SURG ONCOL, V87, P39, DOI 10.1002/jso.20072
   HORIE Y, 1994, AM J CHINESE MED, V22, P309, DOI 10.1142/S0192415X94000371
   Ina K, 2011, WORLD J CLIN ONCOL, V2, P339, DOI 10.5306/wjco.v2.i10.339
   ISRAEL SL, 1965, AM J OBSTET GYNECOL, V93, P1094, DOI 10.1016/0002-9378(65)90178-X
   Jiang R, 2009, EJSO-EUR J SURG ONC, V35, P92, DOI 10.1016/j.ejso.2008.05.006
   Koizumi W, 2008, LANCET ONCOL, V9, P215, DOI 10.1016/S1470-2045(08)70035-4
   Moore RG, 2004, GYNECOL ONCOL, V93, P87, DOI 10.1016/j.ygyno.2003.12.039
   Nakano H, 1999, HEPATO-GASTROENTEROL, V46, P2662
   Ohtsu A, 2003, J CLIN ONCOL, V21, P54, DOI 10.1200/JCO.2003.04.130
   Okuyama T, 2011, SURG TODAY, V41, P935, DOI 10.1007/s00595-010-4403-0
   Sasako M, 2011, J CLIN ONCOL, V29, P4387, DOI 10.1200/JCO.2011.36.5908
NR 12
TC 0
Z9 0
U1 0
U2 4
PU SPRINGER
PI NEW YORK
PA 233 SPRING ST, NEW YORK, NY 10013 USA
SN 0941-1291
EI 1436-2813
J9 SURG TODAY
JI Surg. Today
PD JAN
PY 2014
VL 44
IS 1
BP 171
EP 174
DI 10.1007/s00595-012-0339-x
PG 4
WC Surgery
SC Surgery
GA 280XJ
UT WOS:000329063800024
PM 22987279
DA 2021-05-03
ER

PT J
AU Daudi, S
   Eng, KH
   Mhawech-Fauceglia, P
   Morrison, C
   Miliotto, A
   Beck, A
   Matsuzaki, J
   Tsuji, T
   Groman, A
   Gnjatic, S
   Spagnoli, G
   Lele, S
   Odunsi, K
AF Daudi, Sayeema
   Eng, Kevin H.
   Mhawech-Fauceglia, Paulette
   Morrison, Carl
   Miliotto, Anthony
   Beck, Amy
   Matsuzaki, Junko
   Tsuji, Takemasa
   Groman, Adrienne
   Gnjatic, Sacha
   Spagnoli, Guillo
   Lele, Shashikant
   Odunsi, Kunle
TI Expression and Immune Responses to MAGE Antigens Predict Survival in
   Epithelial Ovarian Cancer
SO PLOS ONE
LA English
DT Article
ID CYTOLYTIC T-LYMPHOCYTES; TESTIS ANTIGENS; CANCER/TESTIS ANTIGENS;
   GENE-EXPRESSION; PHASE-II; MELANOMA; NY-ESO-1; GAUGE; BAGE;
   IMMUNOTHERAPY
AB The MAGE cancer-testis antigens (CTA) are attractive candidates for immunotherapy. The aim of this study was to determine the frequency of expression, humoral immunity and prognostic significance of MAGE CTA in human epithelial ovarian cancer (EOC). mRNA or protein expression frequencies were determined for MAGE-A1, -A3, -A4, -A10 and -C1 (CT7) in tissue samples obtained from 400 patients with EOC. The presence of autologous antibodies against the MAGE antigens was determined from 285 serum samples. The relationships between MAGE expression, humoral immunity to MAGE antigens, and clinico-pathologic characteristics were studied. The individual frequencies of expression were as follows: A1: 15% (42/281), A3: 36% (131/390), A4: 47% (186/399), A10: 52% (204/395), C1: 16% (42/267). Strong concordant expression was noted with MAGE-A1:-A4, MAGE-A1:-C1 and MAGE-A4:-A10 (p<0.0005). Expression of MAGE-A1 or -A10 antigens resulted in poor progression free survival (PFS) (OR 1.44, CI 1.01-2.04, p = 0.044 and OR 1.3, CI 1.03-1.64, p = 0.03, respectively); whereas, MAGE-C1 expression was associated with improved PFS (OR 0.62, CI 0.42-0.92, p = 0.016). The improved PFS observed for MAGE-C1 expression, was diminished by co-expression of MAGE-A1 or -A10. Spontaneous humoral immunity to the MAGE antigens was present in 9% (27/285) of patients, and this predicted poor overall survival (log-rank test p = 0.0137). These findings indicate that MAGE-A1, MAGE-A4, MAGE-A3, and MAGE-A10 are priority attractive targets for polyvalent immunotherapy in ovarian cancer patients.
C1 [Daudi, Sayeema; Miliotto, Anthony; Lele, Shashikant; Odunsi, Kunle] Roswell Pk Canc Inst, Dept Gynecol Oncol, Buffalo, NY 14263 USA.
   [Eng, Kevin H.; Groman, Adrienne] Roswell Pk Canc Inst, Dept Biostatisticsm, Buffalo, NY 14263 USA.
   [Mhawech-Fauceglia, Paulette] Univ So Calif, Dept Pathol, Los Angeles, CA 90089 USA.
   [Morrison, Carl] Roswell Pk Canc Inst, Dept Pathol, Buffalo, NY 14263 USA.
   [Miliotto, Anthony; Beck, Amy; Matsuzaki, Junko; Tsuji, Takemasa; Odunsi, Kunle] Roswell Pk Canc Inst, Ctr Immunotherapy, Buffalo, NY 14263 USA.
   [Matsuzaki, Junko; Tsuji, Takemasa; Odunsi, Kunle] Roswell Pk Canc Inst, Dept Immunol, Buffalo, NY 14263 USA.
   [Gnjatic, Sacha] Mt Sinai Hosp, Dept Med, New York, NY 10029 USA.
   [Spagnoli, Guillo] Univ Basel Hosp, Dept Biomed, CH-4031 Basel, Switzerland.
RP Odunsi, K (corresponding author), Roswell Pk Canc Inst, Dept Gynecol Oncol, Buffalo, NY 14263 USA.
EM kunle.odunsi@roswellpark.org
OI Gnjatic, Sacha/0000-0001-5643-9520; Eng, Kevin/0000-0001-5636-0812;
   Tsuji, Takemasa/0000-0001-7563-2211
FU Cancer Research Institute Ovarian Cancer Working Group Grant; Cancer
   Vaccine Collaborative Grant of the Cancer Research Institute; Ludwig
   Institute for Cancer Research; Anna-Maria Kellen Clinical Investigator
   Award of the Cancer Research Institute; National Institutes of
   HealthUnited States Department of Health & Human ServicesNational
   Institutes of Health (NIH) - USA [5T32 CA 108456, R01CA158318-01A1];
   Roswell Park Cancer Institute-University of Pittsburg Cancer Institute
   [P50CA159981-01A1]; NATIONAL CANCER INSTITUTEUnited States Department of
   Health & Human ServicesNational Institutes of Health (NIH) - USANIH
   National Cancer Institute (NCI) [R01CA158318, P30CA016056, P50CA159981,
   T32CA108456] Funding Source: NIH RePORTER
FX This work was supported in part by the Cancer Research Institute Ovarian
   Cancer Working Group Grant, Cancer Vaccine Collaborative Grant of the
   Cancer Research Institute and Ludwig Institute for Cancer Research,
   Anna-Maria Kellen Clinical Investigator Award of the Cancer Research
   Institute (to Kunle Odunsi), National Institutes of Health 5T32 CA
   108456, National Institutes of Health R01CA158318-01A1 and Roswell Park
   Cancer Institute-University of Pittsburg Cancer Institute Ovarian Cancer
   Specialized Program of Research Excellence National Institutes of Health
   P50CA159981-01A1. The funders had no role in study design, data
   collection and analysis, decision to publish, or preparation of the
   manuscript.
CR Andrade Valeria C C, 2008, Cancer Immun, V8, P2
   [Anonymous], 1971, INT FEDERATION GYNEC, P1
   BRASSEUR F, 1995, INT J CANCER, V63, P375, DOI 10.1002/ijc.2910630313
   Bullock TNJ, 2003, J IMMUNOL, V170, P1822, DOI 10.4049/jimmunol.170.4.1822
   Caballero OL, 2009, CANCER SCI, V100, P2014, DOI 10.1111/j.1349-7006.2009.01303.x
   Chen YT, 1998, P NATL ACAD SCI USA, V95, P6919, DOI 10.1073/pnas.95.12.6919
   COX DR, 1972, J R STAT SOC B, V34, P187
   CREASMAN WT, 1989, GYNECOL ONCOL, V35, P129, DOI 10.1016/0090-8258(89)90028-0
   Gillespie AM, 1998, BRIT J CANCER, V78, P816, DOI 10.1038/bjc.1998.585
   Gjerstorff M, 2009, AM J PATHOL, V175, P314, DOI 10.2353/ajpath.2009.080893
   Gnjatic Sacha, 2009, V520, P11, DOI 10.1007/978-1-60327-811-9_2
   Gure AO, 2005, CLIN CANCER RES, V11, P8055, DOI 10.1158/1078-0432.CCR-05-1203
   Jang SJ, 2001, CANCER RES, V61, P7959
   Jemal A, 2010, CA-CANCER J CLIN, V60, P277, DOI 10.3322/caac.20073
   Jungbluth AA, 2005, BLOOD, V106, P167, DOI 10.1182/blood-2004-12-4931
   KAPLAN EL, 1958, J AM STAT ASSOC, V53, P457, DOI 10.2307/2281868
   Kim J, 2006, INT J CANCER, V118, P2269, DOI 10.1002/ijc.21656
   Kondo T, 2007, CLIN CANCER RES, V13, P4713, DOI 10.1158/1078-0432.CCR-07-0618
   Kruit WHJ, 2013, J CLIN ONCOL, V31, P2413, DOI 10.1200/JCO.2012.43.7111
   Landry C, 2000, INT J CANCER, V86, P835, DOI 10.1002/(SICI)1097-0215(20000615)86:6<835::AID-IJC12>3.0.CO;2-N
   Liu W, 2008, CANCER RES, V68, P8104, DOI 10.1158/0008-5472.CAN-08-2132
   Monte M, 2006, P NATL ACAD SCI USA, V103, P11160, DOI 10.1073/pnas.0510834103
   Odunsi K, 2003, CANCER RES, V63, P6076
   Odunsi K, 2007, P NATL ACAD SCI USA, V104, P12837, DOI 10.1073/pnas.0703342104
   Odunsi K, 2014, CANCER IMMUNOL RES, V2, P37, DOI 10.1158/2326-6066.CIR-13-0126
   Odunsi K, 2012, P NATL ACAD SCI USA, V109, P5797, DOI 10.1073/pnas.1117208109
   Okabayashi K, 2012, CANCER SCI, V103, P1617, DOI 10.1111/j.1349-7006.2012.02355.x
   Otte M, 2001, CANCER RES, V61, P6682
   Ozols RF, 2003, J CLIN ONCOL, V21, P3194, DOI 10.1200/JCO.2003.02.153
   PATARD JJ, 1995, INT J CANCER, V64, P60, DOI 10.1002/ijc.2910640112
   Picard V, 2007, INT J CANCER, V120, P2170, DOI 10.1002/ijc.22282
   Russo V, 1996, INT J CANCER, V67, P457, DOI 10.1002/(SICI)1097-0215(19960729)67:3<457::AID-IJC24>3.0.CO;2-3
   SAHIN U, 1995, P NATL ACAD SCI USA, V92, P11810, DOI 10.1073/pnas.92.25.11810
   Schultz-Thater E, 2011, INT J CANCER, V129, P1137, DOI 10.1002/ijc.25777
   Serov S., 1973, INT HISTOLOGICAL CLA, P51
   Shimizu Y, 1998, CANCER-AM CANCER SOC, V82, P893, DOI 10.1002/(SICI)1097-0142(19980301)82:5<893::AID-CNCR14>3.0.CO;2-W
   Simpson AJG, 2005, NAT REV CANCER, V5, P615, DOI 10.1038/nrc1669
   Stockert E, 1998, J EXP MED, V187, P1349, DOI 10.1084/jem.187.8.1349
   VANDENEYNDE B, 1995, J EXP MED, V182, P689, DOI 10.1084/jem.182.3.689
   VANDERBRUGGEN P, 1991, SCIENCE, V254, P1643, DOI 10.1126/science.1840703
   Vansteenkiste J, 2013, J CLIN ONCOL, V31, P2396, DOI 10.1200/JCO.2012.43.7103
   Yakirevich E, 2003, CLIN CANCER RES, V9, P6453
   Zhang SQ, 2010, BMC CANCER, V10, DOI 10.1186/1471-2407-10-163
NR 43
TC 40
Z9 43
U1 0
U2 7
PU PUBLIC LIBRARY SCIENCE
PI SAN FRANCISCO
PA 1160 BATTERY STREET, STE 100, SAN FRANCISCO, CA 94111 USA
SN 1932-6203
J9 PLOS ONE
JI PLoS One
PD AUG 7
PY 2014
VL 9
IS 8
AR e104099
DI 10.1371/journal.pone.0104099
PG 10
WC Multidisciplinary Sciences
SC Science & Technology - Other Topics
GA AM6SB
UT WOS:000339993900037
PM 25101620
OA DOAJ Gold, Green Published
DA 2021-05-03
ER

PT J
AU Zakharia, Y
   Rahma, O
   Khleif, SN
AF Zakharia, Yousef
   Rahma, Osama
   Khleif, Samir N.
TI Ovarian Cancer from an Immune Perspective
SO RADIATION RESEARCH
LA English
DT Article
ID T-CELL RESPONSES; LYMPHOCYTE-ASSOCIATED ANTIGEN-4; TUMOR-INFILTRATING
   LYMPHOCYTES; PULSED DENDRITIC CELLS; PHASE-I TRIAL; IMMUNOTHERAPY
   OPPORTUNITIES; METASTATIC MELANOMA; MALIGNANT-MELANOMA; ANTIBODY
   BLOCKADE; RESIDUAL-DISEASE
AB Despite major advances in the treatment of ovarian cancer over the past two decades, it is still an incurable disease and requires the development of better treatment strategies. In recent years, we have developed a greater understanding of tumor immunology and the interactions between tumors and the immune system. This has led to the emergence of cancer immunotherapy as the fourth treatment modality in cancer. In this article, we address the principles of immunotherapy and different approaches that have been investigated over the past decade and discuss the future of immune therapy in ovarian cancer. (C) 2014 by Radiation Research Society
C1 [Zakharia, Yousef; Khleif, Samir N.] Georgia Regents Univ, Ctr Canc, Augusta, GA 30912 USA.
   [Rahma, Osama] Univ Virginia, Dept Internal Med, Div Hematol Oncol, Charlottesville, VA USA.
RP Khleif, SN (corresponding author), Georgia Regents Univ, Ctr Canc, 1411 Laney Walker Blvd, Augusta, GA 30912 USA.
EM skhleif@gru.edu
OI Zakharia, Yousef/0000-0001-9480-2626
CR Anwer K, 2013, GYNECOL ONCOL, V131, P169, DOI 10.1016/j.ygyno.2013.07.081
   Bagnoli M, 2003, GYNECOL ONCOL, V88, pS140, DOI 10.1006/gyno.2002.6705
   Berek JS, 1999, GYNECOL ONCOL, V75, P10, DOI 10.1006/gyno.1999.5532
   Berinstein NL, 2012, J TRANSL MED, V10, DOI 10.1186/1479-5876-10-156
   Binder RJ, 2000, J IMMUNOL, V165, P6029, DOI 10.4049/jimmunol.165.11.6029
   Brahmer JR, 2014, SEMIN ONCOL, V41, P126, DOI 10.1053/j.seminoncol.2013.12.014
   Brahmer JR, 2012, NEW ENGL J MED, V366, P2455, DOI 10.1056/NEJMoa1200694
   Bukowski RM, 2007, SEMIN ONCOL, V34, pS1, DOI 10.1053/j.seminoncol.2007.03.012
   Buter Jan, 2003, Curr Oncol Rep, V5, P171, DOI 10.1007/s11912-003-0106-7
   Chakraborty M, 2004, CANCER RES, V64, P4328, DOI 10.1158/0008-5472.CAN-04-0073
   Chakraborty M, 2003, J IMMUNOL, V170, P6338, DOI 10.4049/jimmunol.170.12.6338
   Chawla-Sarkar M, 2003, APOPTOSIS, V8, P237, DOI 10.1023/A:1023668705040
   Chiang CLL, 2013, CLIN CANCER RES, V19, P4801, DOI 10.1158/1078-0432.CCR-13-1185
   Chu CS, 2008, EXPERT REV ANTICANC, V8, P243, DOI 10.1586/14737140.8.2.243
   Chu CS, 2012, CANCER IMMUNOL IMMUN, V61, P629, DOI 10.1007/s00262-011-1081-8
   Curiel TJ, 2004, NAT MED, V10, P942, DOI 10.1038/nm1093
   Dewan MZ, 2009, CLIN CANCER RES, V15, P5379, DOI 10.1158/1078-0432.CCR-09-0265
   Diefenbach CSM, 2008, CLIN CANCER RES, V14, P2740, DOI 10.1158/1078-0432.CCR-07-4619
   Disis ML, 2004, J CLIN IMMUNOL, V24, P571, DOI 10.1023/B:JOCI.0000040928.67495.52
   Disis ML, 2000, CLIN CANCER RES, V6, P1347
   Disis ML, 2002, J CLIN ONCOL, V20, P2624, DOI 10.1200/JCO.2002.06.171
   Dong HP, 2006, AM J CLIN PATHOL, V125, P451, DOI 10.1309/15B66DQMFYYM78CJ
   DUTCHER JP, 1989, J CLIN ONCOL, V7, P477, DOI 10.1200/JCO.1989.7.4.477
   Edwards RP, 1997, J CLIN ONCOL, V15, P3399, DOI 10.1200/JCO.1997.15.11.3399
   Gadducci A, 1996, ANTICANCER RES, V16, P3519
   Gnjatic S, 2006, ADV CANCER RES, V95, P1, DOI 10.1016/S0065-230X(06)95001-5
   Goodell V, 2006, J CLIN ONCOL, V24, P762, DOI 10.1200/JCO.2005.03.2813
   Hall GD, 2004, BRIT J CANCER, V91, P621, DOI 10.1038/sj.bjc.6602037
   Hamanishi J, 2007, P NATL ACAD SCI USA, V104, P3360, DOI 10.1073/pnas.0611533104
   Hamanishi J, 2014, J CLIN ONCOL, V32, DOI 10.1200/jco.2014.32.15_suppl.5511
   Heike M, 1996, J LEUKOCYTE BIOL, V60, P153
   Hernando JJ, 2002, CANCER IMMUNOL IMMUN, V51, P45, DOI 10.1007/s00262-001-0255-1
   Hodi FS, 2008, P NATL ACAD SCI USA, V105, P3005, DOI 10.1073/pnas.0712237105
   Hodi FS, 2010, NEW ENGL J MED, V363, P711, DOI 10.1056/NEJMoa1003466
   Hodi FS, 2003, P NATL ACAD SCI USA, V100, P4712, DOI 10.1073/pnas.0830997100
   Iwai Y, 2002, P NATL ACAD SCI USA, V99, P12293, DOI 10.1073/pnas.192461099
   Izumoto S, 2012, ADV EXP MED BIOL, V746, P166, DOI 10.1007/978-1-4614-3146-6_13
   Jager E, 2000, P NATL ACAD SCI USA, V97, P12198, DOI 10.1073/pnas.220413497
   Janeway Jr CA, 2001, IMMUNOBIOLOGY IMMUNE
   Kalbasi A, 2013, J CLIN INVEST, V123, P2756, DOI 10.1172/JCI69219
   Kandalaft LE, 2013, J TRANSL MED, V11, DOI 10.1186/1479-5876-11-149
   Kandalaft LE, 2013, ONCOIMMUNOLOGY, V2, DOI 10.4161/onci.22664
   Kandalaft LE, 2011, J CLIN ONCOL, V29, P925, DOI 10.1200/JCO.2009.27.2369
   Karbach J, 2010, INT J CANCER, V126, P909, DOI 10.1002/ijc.24850
   KINGSLEY DPE, 1975, BRIT J RADIOL, V48, P863, DOI 10.1259/0007-1285-48-574-863
   Kunos CA, 2011, GYNECOL ONCOL, V120, P224, DOI 10.1016/j.ygyno.2010.10.018
   Leffers N, 2012, INT J CANCER, V130, P105, DOI 10.1002/ijc.25980
   Leffers N, 2009, INT J CANCER, V125, P2104, DOI 10.1002/ijc.24597
   Li Z, 2005, P AN M AM SOC CLIN, V23, P9592
   Liu B, 2010, J HEMATOL ONCOL, V3, DOI 10.1186/1756-8722-3-7
   Lu HL, 2007, EXPERT OPIN THER TAR, V11, P235, DOI 10.1517/14728222.11.2.235
   MacLean GD, 1996, J IMMUNOTHER, V19, P309, DOI 10.1097/00002371-199607000-00006
   Malkin David, 2011, Genes Cancer, V2, P475, DOI 10.1177/1947601911413466
   Mantia-Smaldone GM, 2012, HUM VACC IMMUNOTHER, V8, P1179, DOI 10.4161/hv.20738
   MORGAN DA, 1976, SCIENCE, V193, P1007, DOI 10.1126/science.181845
   NARDI M, 1990, J CLIN ONCOL, V8, P1036, DOI 10.1200/JCO.1990.8.6.1036
   Odunsi K, 2007, P NATL ACAD SCI USA, V104, P12837, DOI 10.1073/pnas.0703342104
   Odunsi K, 2012, P NATL ACAD SCI USA, V109, P5797, DOI 10.1073/pnas.1117208109
   PARKINSON DR, 1990, J CLIN ONCOL, V8, P1650, DOI 10.1200/JCO.1990.8.10.1650
   Parmiani G, 2011, CANCER J, V17, P331, DOI 10.1097/PPO.0b013e3182337a76
   Postow MA, 2012, NEW ENGL J MED, V366, P925, DOI 10.1056/NEJMoa1112824
   Prasanna A, 2014, J THORAC DIS, V6, P287, DOI 10.3978/j.issn.2072-1439.2014.01.14
   PujadeLauraine E, 1996, J CLIN ONCOL, V14, P343, DOI 10.1200/JCO.1996.14.2.343
   Rahma OE, 2012, CANCER IMMUNOL IMMUN, V61, P373, DOI 10.1007/s00262-011-1100-9
   Raspollini MR, 2005, ANN ONCOL, V16, P590, DOI 10.1093/annonc/mdi112
   Read AP, 1999, HUM MOL GENET, P427
   Recchia F, 2010, GYNECOL ONCOL, V116, P202, DOI 10.1016/j.ygyno.2009.09.042
   Reits EA, 2006, J EXP MED, V203, P1259, DOI 10.1084/jem.20052494
   Romagnani S, 1997, IMMUNOL TODAY, V18, P263, DOI 10.1016/S0167-5699(97)80019-9
   ROSENBERG SA, 1994, JAMA-J AM MED ASSOC, V271, P907, DOI 10.1001/jama.271.12.907
   Sabbatini P, 2012, CLIN CANCER RES, V18, P6497, DOI 10.1158/1078-0432.CCR-12-2189
   Sakakura K, 2007, CLIN IMMUNOL, V125, P43, DOI 10.1016/j.clim.2007.05.015
   Sandmaier BM, 1999, J IMMUNOTHER, V22, P54, DOI 10.1097/00002371-199901000-00008
   Sato E, 2005, P NATL ACAD SCI USA, V102, P18538, DOI 10.1073/pnas.0509182102
   Schmeler KM, 2009, GYNECOL ONCOL, V113, P210, DOI 10.1016/j.ygyno.2009.02.007
   Siegel R, 2012, CA-CANCER J CLIN, V62, P10, DOI 10.3322/caac.20138
   Spitler LE, 2000, J CLIN ONCOL, V18, P1614, DOI 10.1200/JCO.2000.18.8.1614
   Srivastava P, 2002, ANNU REV IMMUNOL, V20, P395, DOI 10.1146/annurev.immunol.20.100301.064801
   Tomsova M, 2008, GYNECOL ONCOL, V108, P415, DOI 10.1016/j.ygyno.2007.10.016
   Triozzi PL, 1996, BONE MARROW TRANSPL, V18, P47
   Vermeij R, 2012, INT J CANCER, V131, pE670, DOI 10.1002/ijc.27388
   Vivier E, 2011, SCIENCE, V331, DOI 10.1126/science.1198687
   Vlad AM, 2010, CANCER IMMUNOL IMMUN, V59, P293, DOI 10.1007/s00262-009-0750-3
   Wei S, 2007, CANCER RES, V67, P7487, DOI 10.1158/0008-5472.CAN-07-0565
   Wersall PJ, 2006, ACTA ONCOL, V45, P493, DOI 10.1080/02841860600604611
   Zhang L, 2003, NEW ENGL J MED, V348, P203, DOI 10.1056/NEJMoa020177
   Zou WP, 1999, J ACQ IMMUN DEF SYND, V22, P31, DOI 10.1097/00042560-199909010-00004
NR 87
TC 1
Z9 1
U1 1
U2 5
PU RADIATION RESEARCH SOC
PI LAWRENCE
PA 810 E TENTH STREET, LAWRENCE, KS 66044 USA
SN 0033-7587
EI 1938-5404
J9 RADIAT RES
JI Radiat. Res.
PD AUG
PY 2014
VL 182
IS 2
BP 239
EP 251
DI 10.1667/RR13741.1
PG 13
WC Biology; Biophysics; Radiology, Nuclear Medicine & Medical Imaging
SC Life Sciences & Biomedicine - Other Topics; Biophysics; Radiology,
   Nuclear Medicine & Medical Imaging
GA AO4LF
UT WOS:000341308800013
PM 25036981
DA 2021-05-03
ER

PT J
AU Kawano, K
   Tsuda, N
   Matsueda, S
   Sasada, T
   Watanabe, N
   Ushijima, K
   Yamaguchi, T
   Yokomine, M
   Itoh, K
   Yamada, A
   Kamura, T
AF Kawano, Kouichiro
   Tsuda, Naotake
   Matsueda, Satoko
   Sasada, Tetsuro
   Watanabe, Noriko
   Ushijima, Kimio
   Yamaguchi, Tomohiko
   Yokomine, Masato
   Itoh, Kyogo
   Yamada, Akira
   Kamura, Toshiharu
TI Feasibility study of personalized peptide vaccination for recurrent
   ovarian cancer patients
SO IMMUNOPHARMACOLOGY AND IMMUNOTOXICOLOGY
LA English
DT Article
DE Cytotoxic T-lymphocytes; epitopes; ovarian cancer; peptide vaccine;
   personalized medicine
ID PEGYLATED LIPOSOMAL DOXORUBICIN; PHASE-III TRIAL; TUMOR-INFILTRATING
   LYMPHOCYTES; EPITHELIAL OVARIAN; T-CELLS; SURVIVAL; GEMCITABINE;
   CARCINOMA; RESPONSES; IMMUNOTHERAPY
AB Context: To develop a personalized peptide vaccine (PPV) for recurrent ovarian cancer patients and evaluate its efficacy from the point of view of overall survival (OS), Phase II study of PPV was performed.
   Patients and methods: Forty-two patients, 17 with platinum-sensitive and 25 with platinumresistant recurrent ovarian cancer, were enrolled in this study and received a maximum of four peptides based on HLA-A types and IgG responses to the peptides in pre-vaccination plasma.
   Results: Expression of 13 of the 15 parental tumor-associated antigens encoding the vaccine peptides, with the two prostate-related antigens being the exceptions, was confirmed in the ovarian cancer tissues. No vaccine-related systemic severe adverse events were observed in any patients. Boosting of cytotoxic T lymphocytes or IgG responses specific for the peptides used for vaccination was observed in 18 or 13 of 42 cases at 6th vaccination, and 19 or 29 of 30 cases at 12th vaccination, respectively. The median survival time (MST) values of the platinum-sensitive-and platinum-resistant recurrent cases were 39.3 and 16.2 months, respectively. The MST of PPV monotherapy or PPV in combination with any chemotherapy during the 1st to 12th vaccination of platinum-sensitive cases was 39.3 or 32.2 months, and that of platinum-resistant cases was 16.8 or 16.1 months, respectively. Importantly, lymphocyte frequency and epitope spreading were significantly prognostic of OS.
   Discussion and conclusion: Because of the safety and possible prolongation of OS, a clinical trial of PPV without chemotherapy during the 1st to 12th vaccination in recurrent ovarian cancer patients is merited.
C1 [Kawano, Kouichiro; Tsuda, Naotake; Ushijima, Kimio; Yokomine, Masato; Kamura, Toshiharu] Kurume Univ, Sch Med, Dept Obstet & Gynecol, Kurume, Fukuoka 8300011, Japan.
   [Matsueda, Satoko; Sasada, Tetsuro; Watanabe, Noriko; Itoh, Kyogo] Kurume Univ, Sch Med, Dept Immunol & Immunotherapy, Kurume, Fukuoka 8300011, Japan.
   [Yamaguchi, Tomohiko] Kurume Univ Hosp, Kurume, Fukuoka, Japan.
   [Yamada, Akira] Kurume Univ, Canc Vaccine Dev Div, Res Ctr Innovat Canc Therapy, Kurume, Fukuoka 8300011, Japan.
RP Yamada, A (corresponding author), Kurume Univ, Canc Vaccine Dev Div, Res Ctr Innovat Canc Therapy, 67 Asahi Machi, Kurume, Fukuoka 8300011, Japan.
EM akiymd@med.kurume-u.ac.jp
FU Regional Innovation Cluster Program of the Ministry of Education,
   Culture, Sports, Science and Technology of Japan; Sendai Kosei Hospital;
   Kurozumi Medical FoundationKurozumi Medical Foundation; Osaka Cancer
   Research Foundation; Grants-in-Aid for Scientific ResearchMinistry of
   Education, Culture, Sports, Science and Technology, Japan (MEXT)Japan
   Society for the Promotion of ScienceGrants-in-Aid for Scientific
   Research (KAKENHI) [23591913, 26293293] Funding Source: KAKEN
FX This study was supported, in part, by the grants from the Regional
   Innovation Cluster Program of the Ministry of Education, Culture,
   Sports, Science and Technology of Japan, Sendai Kosei Hospital, Kurozumi
   Medical Foundation and Osaka Cancer Research Foundation.
CR Aghajanian C, 2012, J CLIN ONCOL, V30, P2039, DOI 10.1200/JCO.2012.42.0505
   Amos SM, 2011, BLOOD, V118, P499, DOI 10.1182/blood-2011-01-325266
   AOKI Y, 1991, CANCER RES, V51, P1934
   Chianese-Bullock KA, 2008, J IMMUNOTHER, V31, P420, DOI 10.1097/CJI.0b013e31816dad10
   Curiel TJ, 2004, NAT MED, V10, P942, DOI 10.1038/nm1093
   Diefenbach CSM, 2008, CLIN CANCER RES, V14, P2740, DOI 10.1158/1078-0432.CCR-07-4619
   Disis ML, 2011, CANCER IMMUNOL IMMUN, V60, P433, DOI 10.1007/s00262-010-0960-8
   Ferrandina G, 2008, J CLIN ONCOL, V26, P890, DOI 10.1200/JCO.2007.13.6606
   FISK B, 1995, J EXP MED, V181, P2109, DOI 10.1084/jem.181.6.2109
   Gordon AN, 2001, J CLIN ONCOL, V19, P3312, DOI 10.1200/JCO.2001.19.14.3312
   Hattori T, 2009, CANCER IMMUNOL IMMUN, V58, P1845, DOI 10.1007/s00262-009-0695-6
   Hodi FS, 2003, P NATL ACAD SCI USA, V100, P4712, DOI 10.1073/pnas.0830997100
   Hoos A, 2010, JNCI-J NATL CANCER I, V102, P1388, DOI 10.1093/jnci/djq310
   Itoh K, 2006, CANCER SCI, V97, P970, DOI 10.1111/j.1349-7006.2006.00272.x
   Jemal A, 2009, CA-CANCER J CLIN, V59, P225, DOI 10.3322/caac.20006
   Kawano K, 2005, CANCER RES, V65, P2930, DOI 10.1158/0008-5472.CAN-04-2232
   Komatsu N, 2012, CANCER-AM CANCER SOC, V118, P3208, DOI 10.1002/cncr.26636
   Leffers N, 2009, INT J CANCER, V125, P2104, DOI 10.1002/ijc.24597
   Lopez MN, 2009, J CLIN ONCOL, V27, P945, DOI 10.1200/JCO.2008.18.0794
   Mine T, 2004, CLIN CANCER RES, V10, P929, DOI 10.1158/1078-0432.CCR-1117-3
   Mutch DG, 2007, J CLIN ONCOL, V25, P2811, DOI 10.1200/JCO.2006.09.6735
   Noguchi M, 2010, CANCER BIOL THER, V10, P1266, DOI 10.4161/cbt.10.12.13448
   Noguchi M, 2010, CANCER IMMUNOL IMMUN, V59, P1001, DOI 10.1007/s00262-010-0822-4
   Ozols RF, 1997, CANC PRINCIPLES PRAC, P1502
   Sato E, 2005, P NATL ACAD SCI USA, V102, P18538, DOI 10.1073/pnas.0509182102
   Terasaki M, 2011, J CLIN ONCOL, V29, P337, DOI 10.1200/JCO.2010.29.7499
   Vlad AM, 2010, CANCER IMMUNOL IMMUN, V59, P293, DOI 10.1007/s00262-009-0750-3
   Wagner U, 2012, BRIT J CANCER, V107, P588, DOI 10.1038/bjc.2012.307
   Wolchok JD, 2013, NEW ENGL J MED, V369, P122, DOI 10.1056/NEJMoa1302369
   Yamada A, 1999, CANCER IMMUNOL IMMUN, V48, P147, DOI 10.1007/s002620050559
   Yanagimoto H, 2010, ONCOL REP, V24, P795, DOI 10.3892/or_00000923
   Yutani S, 2013, EVID-BASED COMPL ALT, V2013, DOI 10.1155/2013/981717
   Zhang L, 2003, NEW ENGL J MED, V348, P203, DOI 10.1056/NEJMoa020177
NR 33
TC 19
Z9 19
U1 0
U2 5
PU TAYLOR & FRANCIS LTD
PI ABINGDON
PA 2-4 PARK SQUARE, MILTON PARK, ABINGDON OR14 4RN, OXON, ENGLAND
SN 0892-3973
EI 1532-2513
J9 IMMUNOPHARM IMMUNOT
JI Immunopharmacol. Immunotoxicol.
PD JUN
PY 2014
VL 36
IS 3
BP 224
EP 236
DI 10.3109/08923973.2014.913617
PG 13
WC Immunology; Pharmacology & Pharmacy; Toxicology
SC Immunology; Pharmacology & Pharmacy; Toxicology
GA AI3CK
UT WOS:000336736400005
PM 24773550
DA 2021-05-03
ER

PT J
AU Maine, CJ
   Aziz, NHA
   Chatterjee, J
   Hayford, C
   Brewig, N
   Whilding, L
   George, AJT
   Ghaem-Maghami, S
AF Maine, Christian J.
   Aziz, Nor Haslinda Abdul
   Chatterjee, Jayanta
   Hayford, Claudia
   Brewig, Nancy
   Whilding, Lynsey
   George, Andrew J. T.
   Ghaem-Maghami, Sadaf
TI Programmed death ligand-1 over-expression correlates with malignancy and
   contributes to immune regulation in ovarian cancer
SO CANCER IMMUNOLOGY IMMUNOTHERAPY
LA English
DT Article
DE Ovarian cancer; PD-L1; Monocytes; B7-H1; Immune regulation; IL-10
ID CLINICAL-SIGNIFICANCE; PROGNOSTIC-FACTORS; B7-H1; CELLS; PD-1;
   INFECTION; CARCINOMA; BLOCKADE; ANTIBODY; SAFETY
AB The programmed death-1 (PD-1) pathway is important in the maintenance of peripheral tolerance and homeostasis through suppression of T cell receptor signaling. As such, it is employed by many tumors as a means of immune escape. We have investigated the role of this pathway in human ovarian cancer (OC) to assess its potential role as a diagnostic and/or prognostic marker and therapeutic target, following recent clinical trial success of antibody therapy directed at this pathway. We show programmed death ligand-1 (PD-L1) expression on monocytes in the ascites and blood of patients with malignant OC is strikingly higher than those with benign/borderline disease, with no overlap in the values between these groups. We characterize the regulation of this molecule and show a role of IL-10 present in ascitic fluid. Flow cytometric analysis of T cells present in the ascites and blood showed a correlation of PD-1 expression with malignant tumors versus benign/borderline, in a similar manner to PD-L1 expression on monocytes. Finally, we demonstrate functional links between PD-L1 expression on monocytes and OC tumor cells with suppression of T cell responses. Overall, we present data based on samples obtained from women with ovarian cancer, suggesting the PD-1 pathway may be used as a reliable diagnostic marker in OC, as well as a viable target for use with PD-1/PD-L1-directed antibody immunotherapy.
C1 [Maine, Christian J.; George, Andrew J. T.] Univ London Imperial Coll Sci Technol & Med, Dept Med, London W12 0HS, England.
   [Aziz, Nor Haslinda Abdul; Chatterjee, Jayanta; Hayford, Claudia; Brewig, Nancy; Whilding, Lynsey; Ghaem-Maghami, Sadaf] Univ London Imperial Coll Sci Technol & Med, Hammersmith Hosp, Dept Surg & Canc, London W12 0HS, England.
RP Ghaem-Maghami, S (corresponding author), Univ London Imperial Coll Sci Technol & Med, Hammersmith Hosp, Dept Surg & Canc, Du Cane Rd, London W12 0HS, England.
EM s.ghaem-maghami@imperial.ac.uk
OI George, Andrew/0000-0002-2866-0241; Abd Aziz, Nor
   Haslinda/0000-0002-4632-7135; Ghaem-Maghami, Sadaf/0000-0002-7369-5080;
   maine, christian/0000-0003-4338-3526
FU Rosie Williams Charitable Trust; Mann-Hodgson Trust; Malaysian Ministry
   of Education; MRC studentshipUK Research & Innovation (UKRI)Medical
   Research Council UK (MRC); Ovarian Cancer ActionOvarian Cancer Action;
   Experimental Cancer Medicine Centre at Imperial College London; National
   Institute for Health Research (NIHR) Biomedical Research Centre and
   Ovarian Cancer Action Centre based at Imperial College London
FX We wish to thank the clinical staff at Queen Charlotte's hospital to
   their contribution to patient recruitment. Sadaf Ghaem-Maghami received
   funding from Rosie Williams Charitable Trust and Mann-Hodgson Trust for
   this work. Nor Haslinda Abdul Aziz was supported by a studentship from
   Malaysian Ministry of Education. Christian J. Maine was supported by an
   MRC studentship. Claudia Hayford was supported by Ovarian Cancer Action.
   Support was also provided by the Experimental Cancer Medicine Centre at
   Imperial College London and by the National Institute for Health
   Research (NIHR) Biomedical Research Centre and Ovarian Cancer Action
   Centre based at Imperial College London.
CR Abiko K, 2013, CLIN CANCER RES, V19, P1363, DOI 10.1158/1078-0432.CCR-12-2199
   Brahmer JR, 2012, NEW ENGL J MED, V366, P2455, DOI 10.1056/NEJMoa1200694
   Butte MJ, 2007, IMMUNITY, V27, P111, DOI 10.1016/j.immuni.2007.05.016
   Curiel TJ, 2003, NAT MED, V9, P562, DOI 10.1038/nm863
   Dong H, 2002, NAT REV IMMUNOL, V2, P545, DOI 10.1038/nm730
   du Bois A, 2003, JNCI-J NATL CANCER I, V95, P1320, DOI 10.1093/jnci/djg036
   Duraiswamy J, 2013, CANCER RES, V73, P3591, DOI 10.1158/0008-5472.CAN-12-4100
   Freeman GJ, 2000, J EXP MED, V192, P1027, DOI 10.1084/jem.192.7.1027
   Friedlander ML, 1998, SEMIN ONCOL, V25, P305
   Geng L, 2006, J VIRAL HEPATITIS, V13, P725, DOI 10.1111/j.1365-2893.2006.00746.x
   Hamanishi J, 2007, P NATL ACAD SCI USA, V104, P3360, DOI 10.1073/pnas.0611533104
   Jemal A, 2005, CA-CANCER J CLIN, V55, P10, DOI 10.3322/canjclin.55.1.10
   Krempski J, 2011, J IMMUNOL, V186, P6905, DOI 10.4049/jimmunol.1100274
   Ohigashi Y, 2005, CLIN CANCER RES, V11, P2947, DOI 10.1158/1078-0432.CCR-04-1469
   Ozols RF, 2003, J CLIN ONCOL, V21, P3194, DOI 10.1200/JCO.2003.02.153
   Ribas A, 2012, NEW ENGL J MED, V366, P2517, DOI 10.1056/NEJMe1205943
   Thompson RH, 2004, P NATL ACAD SCI USA, V101, P17174, DOI 10.1073/pnas.0406351101
   Topalian SL, 2012, NEW ENGL J MED, V366, P2443, DOI 10.1056/NEJMoa1200690
   Trabattoni D, 2003, BLOOD, V101, P2514, DOI 10.1182/blood-2002-10-3065
   Wu CP, 2006, ACTA HISTOCHEM, V108, P19, DOI 10.1016/j.acthis.2006.01.003
   Zhang L, 2003, NEW ENGL J MED, V348, P203, DOI 10.1056/NEJMoa020177
NR 21
TC 71
Z9 86
U1 0
U2 30
PU SPRINGER
PI NEW YORK
PA 233 SPRING ST, NEW YORK, NY 10013 USA
SN 0340-7004
EI 1432-0851
J9 CANCER IMMUNOL IMMUN
JI Cancer Immunol. Immunother.
PD MAR
PY 2014
VL 63
IS 3
BP 215
EP 224
DI 10.1007/s00262-013-1503-x
PG 10
WC Oncology; Immunology
SC Oncology; Immunology
GA AB2SW
UT WOS:000331643400002
PM 24297569
DA 2021-05-03
ER

PT J
AU Fucikova, J
   Moserova, I
   Truxova, I
   Hermanova, I
   Vancurova, I
   Partlova, S
   Fialova, A
   Sojka, L
   Cartron, PF
   Houska, M
   Rob, L
   Bartunkova, J
   Spisek, R
AF Fucikova, Jitka
   Moserova, Irena
   Truxova, Iva
   Hermanova, Ivana
   Vancurova, Irena
   Partlova, Simona
   Fialova, Anna
   Sojka, Ludek
   Cartron, Pierre-Francois
   Houska, Milan
   Rob, Lukas
   Bartunkova, Jirina
   Spisek, Radek
TI High hydrostatic pressure induces immunogenic cell death in human tumor
   cells
SO INTERNATIONAL JOURNAL OF CANCER
LA English
DT Article
DE immunogenic cell death; high hydrostatic pressure; heat shock proteins;
   cancer immunotherapy; dendritic cells
ID DENDRITIC CELLS; PHOTODYNAMIC THERAPY; CALRETICULIN EXPOSURE;
   CANCER-THERAPY; ADAPTIVE IMMUNITY; OVARIAN-CANCER; ATP RELEASE; T-CELLS;
   CHEMOTHERAPY; APOPTOSIS
AB Recent studies have identified molecular events characteristic of immunogenic cell death (ICD), including surface exposure of calreticulin (CRT), the heat shock proteins HSP70 and HSP90, the release of high-mobility group box protein 1 (HMGB1) and the release of ATP from dying cells. We investigated the potential of high hydrostatic pressure (HHP) to induce ICD in human tumor cells. HHP induced the rapid expression of HSP70, HSP90 and CRT on the cell surface. HHP also induced the release of HMGB1 and ATP. The interaction of dendritic cells (DCs) with HHP-treated tumor cells led to a more rapid rate of DC phagocytosis, upregulation of CD83, CD86 and HLA-DR and the release of interleukin IL-6, IL-12p70 and TNF-alpha. DCs pulsed with tumor cells killed by HHP induced high numbers of tumor-specific T cells. DCs pulsed with HHP-treated tumor cells also induced the lowest number of regulatory T cells. In addition, we found that the key features of the endoplasmic reticulum stress-mediated apoptotic pathway, such as reactive oxygen species production, phosphorylation of the translation initiation factor eIF2 alpha and activation of caspase-8, were activated by HHP treatment. Therefore, HHP acts as a reliable and potent inducer of ICD in human tumor cells.
C1 [Fucikova, Jitka; Fialova, Anna; Sojka, Ludek; Bartunkova, Jirina; Spisek, Radek] Charles Univ Prague, Fac Med 2, Dept Immunol, Prague 5, Czech Republic.
   [Fucikova, Jitka; Hermanova, Ivana; Fialova, Anna; Sojka, Ludek; Rob, Lukas; Bartunkova, Jirina; Spisek, Radek] Charles Univ Prague, Univ Hosp Motol, Prague 5, Czech Republic.
   [Fucikova, Jitka; Moserova, Irena; Truxova, Iva; Vancurova, Irena; Partlova, Simona; Fialova, Anna; Sojka, Ludek; Bartunkova, Jirina; Spisek, Radek] Sotio, Prague, Czech Republic.
   [Hermanova, Ivana] Charles Univ Prague, Fac Med 2, Prague 5, Czech Republic.
   [Cartron, Pierre-Francois] Ctr Rech Cancerol Nantes Angers, INSERM, U892, Equipe Labellisee Ligue Natl Canc, Nantes, France.
   [Houska, Milan] Food Res Inst, Prague, Czech Republic.
   [Rob, Lukas] Charles Univ Prague, Fac Med 2, Dept Gynecol & Obstet, Prague 5, Czech Republic.
RP Spisek, R (corresponding author), Charles Univ Prague, Fac Med 2, Dept Immunol, V Uvalu 84, Prague 5, Czech Republic.
EM radek.spisek@lfmotol.cuni.cz
RI Cartron, Pierre Francois/K-9802-2015; Truxova, Iva/U-1021-2017;
   Richtrova, Irena/U-3508-2017; Hermanova, Ivana/I-4064-2015
OI Truxova, Iva/0000-0001-6912-7112; Richtrova, Irena/0000-0001-7199-8718;
   Hermanova, Ivana/0000-0002-3123-7540; Fialova, Anna/0000-0003-1436-5142;
   Cartron, Pierre-Francois/0000-0002-3393-784X
FU Ministry of Health, Czech RepublicMinistry of Health, Czech
   RepublicCzech Republic Government [IGA NT12402-5, IGA NT1159]
FX Grant sponsor: Ministry of Health, Czech Republic; Grant number: IGA
   NT12402-5, IGA NT1159
CR Aertsen A, 2009, TRENDS BIOTECHNOL, V27, P434, DOI 10.1016/j.tibtech.2009.04.001
   Agostinis P, 2004, PHOTOCH PHOTOBIO SCI, V3, P721, DOI 10.1039/b315237e
   Apetoh L, 2007, NAT MED, V13, P1050, DOI 10.1038/nm1622
   Aymeric L, 2010, CANCER RES, V70, P855, DOI 10.1158/0008-5472.CAN-09-3566
   Boura E, 2005, FEBS LETT, V579, P6549, DOI 10.1016/j.febslet.2005.10.062
   Casares N, 2005, J EXP MED, V202, P1691, DOI 10.1084/jem.20050915
   Castano AP, 2006, NAT REV CANCER, V6, P535, DOI 10.1038/nrc1894
   Fialova A, 2013, INT J CANCER, V132, P1070, DOI 10.1002/ijc.27759
   Frey B, 2008, CURR MED CHEM, V15, P2329, DOI 10.2174/092986708785909166
   Fucikova J, 2011, J TRANSL MED, V9, DOI 10.1186/1479-5876-9-223
   Fucikova J, 2011, CANCER RES, V71, P4821, DOI 10.1158/0008-5472.CAN-11-0950
   Galluzzi L, 2012, EMBO J, V31, P1055, DOI 10.1038/emboj.2012.2
   Garg AD, 2012, ONCOIMMUNOLOGY, V1, P786, DOI 10.4161/onci.19750
   Garg AD, 2012, EMBO J, V31, P1062, DOI 10.1038/emboj.2011.497
   Garg AD, 2012, CANCER IMMUNOL IMMUN, V61, P215, DOI 10.1007/s00262-011-1184-2
   Garg AD, 2011, PHOTOCH PHOTOBIO SCI, V10, P670, DOI 10.1039/c0pp00294a
   Garg AD, 2010, BBA-REV CANCER, V1805, P53, DOI 10.1016/j.bbcan.2009.08.003
   Ghiringhelli F, 2007, CURR OPIN IMMUNOL, V19, P224, DOI 10.1016/j.coi.2007.02.003
   Gollnick SO, 2002, CANCER RES, V62, P1604
   Green DR, 2009, NAT REV IMMUNOL, V9, P353, DOI 10.1038/nri2545
   Hickman-Miller HD, 2004, TRENDS IMMUNOL, V25, P427, DOI 10.1016/j.it.2004.05.011
   Joffre O, 2009, IMMUNOL REV, V227, P234, DOI 10.1111/j.1600-065X.2008.00718.x
   Kepp O, 2009, APOPTOSIS, V14, P364, DOI 10.1007/s10495-008-0303-9
   Klein O, 2013, EUR J IMMUNOL, V43, P533, DOI 10.1002/eji.201242603
   Kroemer G, 2013, ANNU REV IMMUNOL, V31, P51, DOI 10.1146/annurev-immunol-032712-100008
   Krysko DV, 2008, CELL DEATH DIFFER, V15, P29, DOI 10.1038/sj.cdd.4402271
   Krysko DV, 2012, NAT REV CANCER, V12, P860, DOI 10.1038/nrc3380
   Krysko DV, 2010, APOPTOSIS, V15, P995, DOI 10.1007/s10495-010-0524-6
   Lanneau D, 2008, J CELL MOL MED, V12, P743, DOI 10.1111/j.1582-4934.2008.00273.x
   Lehner T, 2004, BIOCHEM SOC T, V32, P629, DOI 10.1042/BST0320629
   Martins I, 2010, ANN NY ACAD SCI, V1209, P77, DOI 10.1111/j.1749-6632.2010.05740.x
   Martins I, 2009, CELL CYCLE, V8, P3723, DOI 10.4161/cc.8.22.10026
   Masse D, 2004, INT J CANCER, V111, P575, DOI 10.1002/ijc.20249
   Mattarollo SR, 2011, CANCER RES, V71, P4809, DOI 10.1158/0008-5472.CAN-11-0753
   Moserova I, 2012, PLOS ONE, V7, DOI 10.1371/journal.pone.0032972
   Nouri-Shirazi M, 2000, IMMUNOL LETT, V74, P5, DOI 10.1016/S0165-2478(00)00243-1
   Obeid M, 2007, NAT MED, V13, P54, DOI 10.1038/nm1523
   Panaretakis T, 2009, EMBO J, V28, P578, DOI 10.1038/emboj.2009.1
   Park JS, 2006, AM J PHYSIOL-CELL PH, V290, pC917, DOI 10.1152/ajpcell.00401.2005
   Rozkova D, 2009, CLIN IMMUNOL, V131, P1, DOI 10.1016/j.clim.2009.01.001
   Spisek R, 2007, CELL CYCLE, V6, P1962, DOI 10.4161/cc.6.16.4601
   Spisek R, 2007, BLOOD, V109, P4839, DOI 10.1182/blood-2006-10-054221
   Tesniere A, 2008, CELL DEATH DIFFER, V15, P3, DOI 10.1038/sj.cdd.4402269
   Tesniere A, 2010, ONCOGENE, V29, P482, DOI 10.1038/onc.2009.356
   Tobiasova Z, 2007, CLIN IMMUNOL, V122, P18, DOI 10.1016/j.clim.2006.09.003
   Vacchelli E, 2013, ONCOIMMUNOLOGY, V2, DOI 10.4161/onci.25771
   Weiss EM, 2010, J IMMUNOTOXICOL, V7, P194, DOI 10.3109/15476911003657414
   Yang D, 2007, J LEUKOCYTE BIOL, V81, P59, DOI 10.1189/jlb.0306180
   Zitvogel L, 2008, NAT REV IMMUNOL, V8, P59, DOI 10.1038/nri2216
   Zitvogel L, 2006, NAT REV IMMUNOL, V6, P715, DOI 10.1038/nri1936
NR 50
TC 90
Z9 91
U1 0
U2 49
PU WILEY
PI HOBOKEN
PA 111 RIVER ST, HOBOKEN 07030-5774, NJ USA
SN 0020-7136
EI 1097-0215
J9 INT J CANCER
JI Int. J. Cancer
PD SEP 1
PY 2014
VL 135
IS 5
BP 1165
EP 1177
DI 10.1002/ijc.28766
PG 13
WC Oncology
SC Oncology
GA AJ3ZQ
UT WOS:000337608300017
PM 24500981
OA Bronze
DA 2021-05-03
ER

PT J
AU Coosemans, A
   Vergote, I
   Van Gool, SW
AF Coosemans, A.
   Vergote, I.
   Van Gool, S. W.
TI Wilms' tumor gene 1 immunotherapy in pelvic gynecological malignancies
SO EXPERT REVIEW OF CLINICAL IMMUNOLOGY
LA English
DT Article
DE DC; dendritic cell; immunotherapy; ovarian cancer; uterine cancer;
   Wilms' tumor gene 1; WT1
ID EPITHELIAL OVARIAN-CANCER; WT1 PEPTIDE IMMUNOTHERAPY; SEROUS CARCINOMAS;
   DENDRITIC CELLS; CLEAR-CELL; IMMUNOHISTOCHEMICAL EXPRESSION;
   DIFFERENTIAL EXPRESSION; ENDOMETRIAL CARCINOMAS; FALLOPIAN-TUBE; P53
AB Pelvic gynecological malignancies account for 6% of all cancers. In the relapsed state, classical treatments are limited. There is an urgent need for new and personalized treatment. Wilms' tumor gene 1 (WT1) is the most important tumor-associated antigen. Although highly present in gynecological tumors, active immunotherapy against it is still underexplored. This review gives an insight into the importance of WT1 in pelvic gynecological malignancies and the first taken steps into the world of WT1 immunotherapy.
C1 [Coosemans, A.] Katholieke Univ Leuven, Dept Oncol, Lab Pediat Immunol, B-3000 Louvain, Belgium.
   [Vergote, I.] Katholieke Univ Leuven, Dept Oncol, B-3000 Louvain, Belgium.
   [Vergote, I.] UZ Leuven, Dept Gynecol Oncol, B-3000 Louvain, Belgium.
   [Van Gool, S. W.] Katholieke Univ Leuven, Dept Microbiol & Immunol, B-3000 Louvain, Belgium.
   [Van Gool, S. W.] UZ Leuven, Dept Pediat, B-3000 Louvain, Belgium.
RP Coosemans, A (corresponding author), Katholieke Univ Leuven, Dept Oncol, Lab Pediat Immunol, Onderwijs & Navorsing 1,Herestr 49,Box 811, B-3000 Louvain, Belgium.
EM an.coosemans@gmail.com
RI Coosemans, An/D-1613-2018; Coosemans, An/O-9488-2019
OI Coosemans, An/0000-0002-7321-4339; Coosemans, An/0000-0002-7321-4339
CR Acs G, 2004, INT J GYNECOL PATHOL, V23, P110, DOI 10.1097/00004347-200404000-00004
   Agoff SN, 2001, APPL IMMUNOHISTO M M, V9, P164, DOI 10.1097/00022744-200106000-00009
   Al-Hussaini M, 2004, HISTOPATHOLOGY, V44, P109, DOI 10.1111/j.1365-2559.2004.01787.x
   Amant F, 2009, LANCET ONCOL, V10, P1188, DOI 10.1016/S1470-2045(09)70226-8
   Anguille S, 2009, J TRANSL MED, V7, DOI 10.1186/1479-5876-7-109
   Ardon H, 2012, CANCER IMMUNOL IMMUN, V61, P2033, DOI 10.1007/s00262-012-1261-1
   Arora V, 2012, BEST PRACT RES CL OB, V26, P311, DOI 10.1016/j.bpobgyn.2011.12.007
   Barbolina MV, 2008, CANCER-AM CANCER SOC, V112, P1632, DOI 10.1002/cncr.23341
   Bing ZY, 2008, APPL IMMUNOHISTO M M, V16, P316, DOI 10.1097/PAI.0b013e31815c2e02
   Bonini C, 2009, CLIN CANCER RES, V15, P3366
   Busse A, 2010, J TRANSL MED, V8, DOI 10.1186/1479-5876-8-5
   Carlson JW, 2007, HISTOPATHOLOGY, V51, P305, DOI 10.1111/j.1365-2559.2007.02790.x
   Carvalho JC, 2009, CANCER-AM CANCER SOC, V115, P4186, DOI 10.1002/cncr.24486
   Cathro HP, 2005, HUM PATHOL, V36, P195, DOI 10.1016/j.humpath.2004.11.011
   Cheever MA, 2009, CLIN CANCER RES, V15, P5323, DOI 10.1158/1078-0432.CCR-09-0737
   Chiang CLL, 2013, CLIN CANCER RES, V19, P4801, DOI 10.1158/1078-0432.CCR-13-1185
   Chitale DA, 2005, MODERN PATHOL, V18, P119, DOI 10.1038/modpathol.3800232
   Coosemans A, 2007, EUR J CANCER, V43, P1630, DOI 10.1016/j.ejca.2007.04.008
   Coosemans A, 2013, ANTICANCER RES, V33, P5495
   Coosemans A, 2013, ANTICANCER RES, V33, P3855
   Coosemans A, 2011, INT J GYNECOL CANCER, V21, P302, DOI 10.1097/IGC.0b013e318207cab5
   Coosemans A, 2008, GYNECOL ONCOL, V111, P502, DOI 10.1016/j.ygyno.2008.08.032
   Coosemans A, 2010, ANTICANCER RES, V30, P3709
   Deavers MT, 2003, MODERN PATHOL, V16, P584, DOI 10.1097/01.MP.0000073133.79591.A1
   Dohi S, 2011, ANTICANCER RES, V31, P2441
   Dohi S, 2009, ANTICANCER RES, V29, P4887
   Dupont J, 2004, GYNECOL ONCOL, V94, P449, DOI 10.1016/j.ygyno.2004.05.014
   Duraiswamy J, 2013, CANCER RES, V73, P3591, DOI 10.1158/0008-5472.CAN-12-4100
   Egan JA, 2004, INT J GYNECOL PATHOL, V23, P119, DOI 10.1097/00004347-200404000-00005
   Euscher ED, 2005, AM J SURG PATHOL, V29, P1074
   Franko A, 2010, INT J GYNECOL PATHOL, V29, P452, DOI 10.1097/PGP.0b013e3181d55597
   Gallois A, 2013, FRONT IMMUNOL, V4, DOI 10.3389/fimmu.2013.00436
   Galluzzi L, 2012, NAT REV DRUG DISCOV, V11, P215, DOI 10.1038/nrd3626
   Gilboa E, 2007, J CLIN INVEST, V117, P1195, DOI 10.1172/JCI31205
   Goldstein NS, 2002, AM J CLIN PATHOL, V117, P541
   Goldstein NS, 2001, AM J CLIN PATHOL, V116, P246
   Gutkin DW, 2014, CANCER IMMUNOL IMMUN, V63, P45, DOI 10.1007/s00262-013-1480-0
   Harfuddin Z, 2013, ONCOIMMUNOLOGY, V2, DOI 10.4161/onci.26859
   Hashi A, 2003, INT J GYNECOL PATHOL, V22, P374, DOI 10.1097/01.pgp.0000092130.10100.88
   Hirschowitz L, 2009, HISTOPATHOLOGY, V55, P478, DOI 10.1111/j.1365-2559.2009.03390.x
   Hogdall EVS, 2007, GYNECOL ONCOL, V106, P318, DOI 10.1016/j.ygyno.2007.03.043
   Hohenstein P, 2006, HUM MOL GENET, V15, pR196, DOI 10.1093/hmg/ddl196
   Hwang H, 2004, APPL IMMUNOHISTO M M, V12, P122
   Hylander B, 2006, GYNECOL ONCOL, V101, P12, DOI 10.1016/j.ygyno.2005.09.052
   Kahn JA, 2009, NEW ENGL J MED, V361, P271, DOI 10.1056/NEJMct0806938
   Kalloger SE, 2011, MODERN PATHOL, V24, P512, DOI 10.1038/modpathol.2010.215
   Kiyokawa T, 2003, MODERN PATHOL, V16, pA837
   Kobel M, 2009, AM J SURG PATHOL, V33, P14, DOI 10.1097/PAS.0b013e3181788546
   Liliac L, 2013, ROM J MORPHOL EMBRYO, V54, P17
   Logani S, 2003, AM J SURG PATHOL, V27, P1434, DOI 10.1097/00000478-200311000-00005
   Madore J, 2010, J PATHOL, V220, P392, DOI 10.1002/path.2659
   MAHESWARAN S, 1993, P NATL ACAD SCI USA, V90, P5100, DOI 10.1073/pnas.90.11.5100
   Michiels A, 2005, GENE THER, V12, P772, DOI 10.1038/sj.gt.3302471
   Miyatake T, 2013, J CANCER RES CLIN, V139, P457, DOI 10.1007/s00432-012-1348-2
   Morrison AA, 2008, BBA-REV CANCER, V1785, P55, DOI 10.1016/j.bbcan.2007.10.002
   Nakatsuka S, 2006, MODERN PATHOL, V19, P804, DOI 10.1038/modpathol.3800588
   Netinatsunthorn W, 2006, BMC CANCER, V6, DOI 10.1186/1471-2407-6-90
   Niksic M, 2004, HUM MOL GENET, V13, P463, DOI 10.1093/hmg/ddh040
   Nofech-Mozes S, 2006, INT J GYNECOL CANCER, V16, P286, DOI 10.1111/j.1525-1438.2006.00514.x
   Nofech-Mozes S, 2008, MODERN PATHOL, V21, P1147, DOI 10.1038/modpathol.2008.108
   O'Neill CJ, 2005, AM J SURG PATHOL, V29, P1034
   Obermajer N, 2011, CANCER RES, V71, P7463, DOI 10.1158/0008-5472.CAN-11-2449
   Ohno S, 2009, ANTICANCER RES, V29, P4779
   Pectasides D, 2008, CANCER TREAT REV, V34, P427, DOI 10.1016/j.ctrv.2008.02.002
   Peiretti M, 2012, SURG ONCOL, V21, pE59, DOI 10.1016/j.suronc.2011.12.008
   Ramalingam P, 2004, AM J SURG PATHOL, V28, P1499, DOI 10.1097/01.pas.0000138179.87957.32
   Rezvani K, 2011, HAEMATOL-HEMATOL J, V96, P432, DOI 10.3324/haematol.2010.031674
   Sagarra RAM, 2002, INT J GYNECOL CANCER, V12, P720, DOI 10.1046/j.1525-1438.2002.01135.x
   Schilling B, 2013, PLOS ONE, V8, DOI 10.1371/journal.pone.0047234
   Shevchuk MM, 2003, MODERN PATHOL, V16, p211A
   Stewart CJR, 2008, PATHOLOGY, V40, P592, DOI 10.1080/00313020802320697
   Sumathi VP, 2004, INT J GYNECOL PATHOL, V23, P241, DOI 10.1097/01.pgp.0000130051.04396.13
   Tabrizi AD, 2010, INT J GYNECOL PATHOL, V29, P99, DOI 10.1097/PGP.0b013e3181bbbcc1
   Uttenthal B, 2014, BRIT J HAEMATOL, V164, P366, DOI 10.1111/bjh.12637
   Van Driessche A, 2012, ONCOLOGIST, V17, P250, DOI 10.1634/theoncologist.2011-0240
   Van Lint S, 2012, CANCER RES, V72, P1661, DOI 10.1158/0008-5472.CAN-11-2957
   Vergote I, 2011, EUR J CANCER, V47, pS88, DOI 10.1016/S0959-8049(11)70152-6
   Vermeij R, 2011, J IMMUNOTHER, V34, P516, DOI 10.1097/CJI.0b013e31821e012f
   Waldstrom M, 2005, ARCH PATHOL LAB MED, V129, P85
   Yamamoto S, 2007, VIRCHOWS ARCH, V451, P27, DOI 10.1007/s00428-007-0433-4
   Yang L, 2007, LEUKEMIA, V21, P868, DOI 10.1038/sj.leu.2404624
   Ye Y, 1996, EMBO J, V15, P5606, DOI 10.1002/j.1460-2075.1996.tb00945.x
   Zhang Q, 2003, MODERN PATHOL, V16, pA988
   Zhao CQ, 2007, AM J SURG PATHOL, V31, P1378, DOI 10.1097/PAS.0b013e3180339961
   Zhao CQ, 2009, AM J SURG PATHOL, V33, P354, DOI 10.1097/PAS.0b013e318188373d
NR 85
TC 4
Z9 4
U1 0
U2 4
PU TAYLOR & FRANCIS LTD
PI ABINGDON
PA 2-4 PARK SQUARE, MILTON PARK, ABINGDON OR14 4RN, OXON, ENGLAND
SN 1744-666X
EI 1744-8409
J9 EXPERT REV CLIN IMMU
JI Expert Rev. Clin. Immunol.
PD JUN
PY 2014
VL 10
IS 6
BP 705
EP 711
DI 10.1586/1744666X.2014.910119
PG 7
WC Immunology
SC Immunology
GA AH2SH
UT WOS:000335970900003
PM 24784346
DA 2021-05-03
ER

PT J
AU Liu, J
   Li, H
   Cao, S
   Zhang, XW
   Yu, JP
   Qi, J
   An, XM
   Yu, WW
   Ren, XB
   Hao, XS
AF Liu, Jun
   Li, Hui
   Cao, Shui
   Zhang, Xinwei
   Yu, Jinpu
   Qi, Jing
   An, Xiumei
   Yu, Wenwen
   Ren, Xiubao
   Hao, Xishan
TI Maintenance Therapy With Autologous Cytokine-induced Killer Cells in
   Patients With Advanced Epithelial Ovarian Cancer After First-line
   Treatment
SO JOURNAL OF IMMUNOTHERAPY
LA English
DT Article
DE advanced epithelial ovarian cancer; cytokine-induced killer cells;
   maintenance therapy; adoptive immunotherapy; prognosis
ID PHASE-III TRIAL; CYTOREDUCTIVE SURGERY; ADOPTIVE IMMUNOTHERAPY;
   INTERGROUP TRIAL; EFFECTOR-CELLS; T-CELLS; IN-VIVO; CARCINOMA;
   LYMPHOCYTES; NKG2D
AB Cytokine-induced killer (CIK) cells have shown cytolytic ability against ovarian cancer cells in vitro and in vivo. This study was aimed to evaluate the clinical efficacy of maintenance therapy of CIK cells in patients with advanced epithelial ovarian cancer after first-line treatment. A paired study was performed in patients with stages IIB-IV epithelial ovarian cancer after cytoreductive surgery followed by 6-8 courses of carboplatin/paclitaxel chemotherapy. A total of 92 patients who achieved complete remission after first-line treatment were enrolled in this study. Forty-six patients in the treatment group received CIK cells transfusion monthly, whereas the other 46 patients in the control group received observation with follow-up. Progression-free survival (PFS), overall survival (OS), and toxicity were evaluated. Our results showed that median PFS was 37.7 months in the treatment group and 22.2 months in the control group (P=0.004). However, although median OS in the treatment group (61.5 mo) was longer than that in the control group (55.9 mo), there was no significant difference (P=0.289). The subgroup analysis revealed that the survival advantage of PFS from immunotherapy was independent of the extent of debulking surgery and pathologic stage. After 2 courses of CIK cells transfusion, the proportion of CD4(+)CD25(+)CD127(-) regular T cells in the peripheral blood significantly decreased (P=0.006). No grades III and IV adverse reaction were found during CIK cells infusion. Maintenance therapy with CIK cells improved the PFS in patients with advanced ovarian cancer after first-line treatment with slight side effects. However, the benefits with respect to OS are still pending.
C1 [Liu, Jun; Li, Hui; Yu, Jinpu; Yu, Wenwen; Ren, Xiubao; Hao, Xishan] Tianjin Med Univ Canc Inst & Hosp, Dept Immunol, Tianjin 300060, Peoples R China.
   [Cao, Shui; Zhang, Xinwei; Qi, Jing; An, Xiumei; Ren, Xiubao; Hao, Xishan] Tianjin Med Univ Canc Inst & Hosp, Dept Biotherapy, Tianjin 300060, Peoples R China.
   [Liu, Jun; Li, Hui; Cao, Shui; Zhang, Xinwei; Yu, Jinpu; Qi, Jing; An, Xiumei; Yu, Wenwen; Ren, Xiubao; Hao, Xishan] Natl Clin Res Ctr Canc, Tianjin, Peoples R China.
   [Liu, Jun; Li, Hui; Cao, Shui; Zhang, Xinwei; Yu, Jinpu; Qi, Jing; An, Xiumei; Yu, Wenwen; Ren, Xiubao; Hao, Xishan] Key Lab Canc Immunol & Biotherapy, Tianjin, Peoples R China.
   [Liu, Jun] Nantong Univ, Affiliated Hosp, Dept Chemotherapy, Nantong, Jiangsu, Peoples R China.
RP Hao, XS (corresponding author), Tianjin Med Univ Canc Inst & Hosp, Dept Immunol, Huanhu Xi Rd, Tianjin 300060, Peoples R China.
EM rwziyi@yahoo.com
FU National Basic Research Program of China (973 Program)National Basic
   Research Program of China [2012CB9333004]; Natural Science Foundation of
   ChinaNational Natural Science Foundation of China (NSFC) [81171983];
   Tianjin Natural Science FoundationNatural Science Foundation of Tianjin
   [12JCYBJC16100]; Tianjin Medical University Cancer Institute; Hospital
   Special Foundation for Clinical Trials [11L01]; Ministry of Science and
   Technology of the People's Republic of ChinaMinistry of Science and
   Technology, China; Tianjin Municipal Science and Technology Commission;
   Tianjin Medical University Cancer Institute and Hospital
FX Supported by grants from National Basic Research Program of China (973
   Program, No. 2012CB9333004), Natural Science Foundation of China (No.
   81171983), Tianjin Natural Science Foundation (No. 12JCYBJC16100), and
   Tianjin Medical University Cancer Institute and Hospital Special
   Foundation for Clinical Trials (No. 11L01). This work has received
   funding from Ministry of Science and Technology of the People's Republic
   of China, Tianjin Municipal Science and Technology Commission, and
   Tianjin Medical University Cancer Institute and Hospital.
CR Alexandre J, 2012, BRIT J CANCER, V106, P633, DOI 10.1038/bjc.2011.593
   Allen D. G., 1995, European Journal of Gynaecological Oncology, V16, P349
   Becker Y, 2006, ANTICANCER RES, V26, P1113
   Binaschi M, 2011, EXP THER MED, V2, P173, DOI 10.3892/etm.2011.192
   Bookman MA, 2009, J CLIN ONCOL, V27, P1419, DOI 10.1200/JCO.2008.19.1684
   Bristow RE, 2002, J CLIN ONCOL, V20, P1248, DOI 10.1200/JCO.20.5.1248
   Burger RA, 2011, NEW ENGL J MED, V365, P2473, DOI 10.1056/NEJMoa1104390
   CANEVARI S, 1995, JNCI-J NATL CANCER I, V87, P1463, DOI 10.1093/jnci/87.19.1463
   Chan JK, 2006, CLIN CANCER RES, V12, P1859, DOI 10.1158/1078-0432.CCR-05-2019
   Cho M Y, 2002, Scand J Surg, V91, P172
   Dou J, 2009, IMMUNOBIOLOGY, V214, P483, DOI 10.1016/j.imbio.2008.11.002
   du Bois A, 2006, J CLIN ONCOL, V24, P1127, DOI 10.1200/JCO.2005.03.2938
   Fleming G. F., 2009, PRINCIPLES PRACTICE, P763
   FREEDMAN RS, 1994, J IMMUNOTHER, V16, P198, DOI 10.1097/00002371-199410000-00004
   Gritzapis AD, 2002, CANCER IMMUNOL IMMUN, V51, P440, DOI 10.1007/s00262-002-0298-y
   Hontscha C, 2011, J CANCER RES CLIN, V137, P305, DOI 10.1007/s00432-010-0887-7
   HUNTER RW, 1992, AM J OBSTET GYNECOL, V166, P504
   Jemal A, 2010, CA-CANCER J CLIN, V60, P277, DOI 10.3322/caac.20073
   Kiessling R, 1999, CANCER IMMUNOL IMMUN, V48, P353, DOI 10.1007/s002620050586
   Kim HM, 2007, ARCH PHARM RES, V30, P1464, DOI 10.1007/BF02977372
   Ladhams A, 2002, J GASTROEN HEPATOL, V17, P889, DOI 10.1046/j.1440-1746.2002.02817.x
   Li H, 2009, CYTOTHERAPY, V11, P1076, DOI 10.3109/14653240903121252
   Li RM, 2012, CANCER IMMUNOL IMMUN, V61, P2125, DOI 10.1007/s00262-012-1260-2
   Liu L, 2012, CLIN CANCER RES, V18, P1751, DOI 10.1158/1078-0432.CCR-11-2442
   Lu XZ, 2012, CANCER BIOL THER, V13, P623, DOI 10.4161/cbt.19850
   Ma Y, 2012, CYTOTHERAPY, V14, P483, DOI 10.3109/14653249.2011.649185
   Markman M, 2009, GYNECOL ONCOL, V114, P195, DOI 10.1016/j.ygyno.2009.04.012
   Mesiano G, 2012, EXPERT OPIN BIOL TH, V12, P673, DOI 10.1517/14712598.2012.675323
   Nelson BH, 2008, IMMUNOL REV, V222, P101, DOI 10.1111/j.1600-065X.2008.00614.x
   Papi A, 2000, J INFECT DIS, V181, P1780, DOI 10.1086/315463
   Perren TJ, 2011, NEW ENGL J MED, V365, P2484, DOI 10.1056/NEJMoa1103799
   Pfisterer J, 2006, JNCI-J NATL CANCER I, V98, P1036, DOI 10.1093/jnci/djj296
   Raulet DH, 2013, ANNU REV IMMUNOL, V31, P413, DOI 10.1146/annurev-immunol-032712-095951
   Rayman P, 2000, CANCER J, V6, pS81
   Ren XB, 2006, CANCER BIOTHER RADIO, V21, P22, DOI 10.1089/cbr.2006.21.22
   Rustin GJS, 2001, J CLIN ONCOL, V19, P4054, DOI 10.1200/JCO.2001.19.20.4054
   SchmidtWolf IGH, 1996, CELL IMMUNOL, V169, P85, DOI 10.1006/cimm.1996.0094
   SCHMIDTWOLF IGH, 1993, EXP HEMATOL, V21, P1673
   SCHMIDTWOLF IGH, 1991, J EXP MED, V174, P139, DOI 10.1084/jem.174.1.139
   Schorge JO, 2011, ONCOLOGY-NY, V25, P928
   Spear Paul, 2013, Cancer Immun, V13, P8
   Stuart GCE, 2011, INT J GYNECOL CANCER, V21, P750, DOI 10.1097/IGC.0b013e31821b2568
   Verneris MR, 2004, BLOOD, V103, P3065, DOI 10.1182/blood-2003-06-2125
   Wright SE, 2012, J IMMUNOTHER, V35, P196, DOI 10.1097/CJI.0b013e318243f213
   Yang LL, 2013, CANCER IMMUNOL IMMUN, V62, P65, DOI 10.1007/s00262-012-1311-8
   Yu JP, 2008, CANCER BIOTHER RADIO, V23, P342, DOI 10.1089/cbr.2007.0454
   Yu JP, 2006, CANCER BIOTHER RADIO, V21, P276, DOI 10.1089/cbr.2006.21.276
   Zhao Q, 2010, J EXP CLIN CANC RES, V29, P1, DOI 10.1186/1756-9966-29-118
NR 48
TC 33
Z9 39
U1 1
U2 12
PU LIPPINCOTT WILLIAMS & WILKINS
PI PHILADELPHIA
PA 530 WALNUT ST, PHILADELPHIA, PA 19106-3621 USA
SN 1524-9557
EI 1537-4513
J9 J IMMUNOTHER
JI J. Immunother.
PD FEB-MAR
PY 2014
VL 37
IS 2
BP 115
EP 122
DI 10.1097/CJI.0000000000000021
PG 8
WC Oncology; Immunology; Medicine, Research & Experimental
SC Oncology; Immunology; Research & Experimental Medicine
GA AB1LL
UT WOS:000331553100007
PM 24509174
DA 2021-05-03
ER

PT J
AU Mu, N
   Liu, NN
   Hao, Q
   Xu, YJ
   Li, JL
   Li, WN
   Wu, SZ
   Zhang, C
   Su, HC
AF Mu, Nan
   Liu, Nannan
   Hao, Qiang
   Xu, Yujin
   Li, Jialin
   Li, Weina
   Wu, Shouzhen
   Zhang, Cun
   Su, Haichuan
TI Inhibition of mouse SP2/0 myeloma cell growth by the B7-H4 protein
   vaccine
SO BMB REPORTS
LA English
DT Article
DE B7-H4; Tumor Escape; T-helper Epitope; Tetanus Toxoid; Tumor Vaccine
ID THERAPEUTIC ANTITUMOR RESPONSES; HUMAN OVARIAN-CARCINOMA; B7 FAMILY;
   T-CELLS; EXPRESSION; CANCER; MICE; IMMUNIZATION; ANTIBODIES; MOLECULE
AB B7-H4 is a member of B7 family of co-inhibitory molecules and B7-H4 protein is found to be overexpressed in many human cancers and which is usually associated with poor survival. In this study, we developed a therapeutic vaccine made from a fusion protein composed of a tetanus toxoid (TT) T-helper cell epitope and human B7-H4IgV domain (TT-rhB7-H4IgV). We investigated the anti-tumor effect of the TT-rhB7-H4IgV vaccine in BALB/c mice and SP2/0 myeloma growth was significantly suppressed in mice. The TT-rhB7-H4IgV vaccine induced high-titer specific antibodies in mice. Further, the antibodies induced by TT-rhB7-H4IgV vaccine were capable of depleting SP2/0 cells through complement-dependent cytotoxicity (CDC) in vitro. On the other hand, the poor cellular immune response was irrelevant to the therapeutic efficacy. These results indicate that the recombinant TT-rhB7-H4IgV vaccine might be a useful candidate of immunotherapy for the treatment of some tumors associated with abnormal expression of B7-H4.
C1 [Mu, Nan; Hao, Qiang; Xu, Yujin; Li, Jialin; Li, Weina; Wu, Shouzhen; Zhang, Cun] Fourth Mil Med Univ, Sch Pharm, Ctr Biotechnol, State Key Lab Canc Biol, Xian 710032, Shaanxi, Peoples R China.
   [Liu, Nannan] Fourth Mil Med Univ, Expt Teaching Ctr Basic Med, Xian 710032, Shaanxi, Peoples R China.
   [Su, Haichuan] Fourth Mil Med Univ, Tangdu Hosp, Dept Oncol, Xian 710038, Shaanxi, Peoples R China.
RP Zhang, C (corresponding author), Fourth Mil Med Univ, Sch Pharm, Ctr Biotechnol, State Key Lab Canc Biol, 17 Changle West Rd, Xian 710032, Shaanxi, Peoples R China.
EM zhangcun@fmmu.edu.cn; suhc@fmmu.edu.cn
FU National Natural Foundation of ChinaNational Natural Science Foundation
   of China (NSFC) [NSFC30900537, NSFC81001182]
FX This study was funded by National Natural Foundation of China,
   NSFC30900537 and NSFC81001182.
CR Chen LJ, 2011, CANCER IMMUNOL IMMUN, V60, P1047, DOI 10.1007/s00262-011-1017-3
   Choi IH, 2003, J IMMUNOL, V171, P4650, DOI 10.4049/jimmunol.171.9.4650
   Dalum I, 1999, NAT BIOTECHNOL, V17, P666
   Dalum I, 1997, MOL IMMUNOL, V34, P1113, DOI 10.1016/S0161-5890(97)00147-8
   Fauci JM, 2012, GYNECOL ONCOL, V127, P420, DOI 10.1016/j.ygyno.2012.08.017
   Hansen JD, 2009, MOL IMMUNOL, V46, P457, DOI 10.1016/j.molimm.2008.10.007
   Krambeck AE, 2006, P NATL ACAD SCI USA, V103, P10391, DOI 10.1073/pnas.0600937103
   Kryczek I, 2006, J EXP MED, V203, P871, DOI 10.1084/jem.20050930
   Kryczek I, 2007, CANCER RES, V67, P8900, DOI 10.1158/0008-5472.CAN-07-1866
   Lin CC, 2004, MOL THER, V10, P290, DOI 10.1016/j.ymthe.2004.05.015
   Prasad DVR, 2003, IMMUNITY, V18, P863, DOI 10.1016/S1074-7613(03)00147-X
   Quandt D, 2011, CLIN CANCER RES, V17, P3100, DOI 10.1158/1078-0432.CCR-10-2268
   Renard V, 2003, J IMMUNOL, V171, P1588, DOI 10.4049/jimmunol.171.3.1588
   Salceda S, 2005, EXP CELL RES, V306, P128, DOI 10.1016/j.yexcr.2005.01.018
   Sica GL, 2003, IMMUNITY, V18, P849, DOI 10.1016/S1074-7613(03)00152-3
   Simon I, 2007, GYNECOL ONCOL, V106, P334, DOI 10.1016/j.ygyno.2007.03.035
   Suh WK, 2006, MOL CELL BIOL, V26, P6403, DOI 10.1128/MCB.00755-06
   Sun SQ, 2012, J INT MED RES, V40, P497, DOI 10.1177/147323001204000211
   VALMORI D, 1992, J IMMUNOL, V149, P717
   YU ZW, 1994, INT J CANCER, V56, P244, DOI 10.1002/ijc.2910560217
   Zhang C, 2008, CYTOTHERAPY, V10, P711, DOI 10.1080/14653240802320237
   Zhang C, 2013, ONCOL REP, V30, P2442, DOI 10.3892/or.2013.2686
NR 22
TC 3
Z9 5
U1 0
U2 6
PU KOREAN SOCIETY BIOCHEMISTRY & MOLECULAR BIOLOGY
PI SEOUL
PA KOREA SCIENCE & TECHNOLOGY CENTER, # 801,  635-4 , YEOKSAM-DONG,
   KANGNAM-KU, SEOUL, 135-703, SOUTH KOREA
SN 1976-6696
EI 1976-670X
J9 BMB REP
JI BMB Rep.
PD JUL 31
PY 2014
VL 47
IS 7
BP 399
EP 404
DI 10.5483/BMBRep.2014.47.7.168
PG 6
WC Biochemistry & Molecular Biology
SC Biochemistry & Molecular Biology
GA AU0PR
UT WOS:000345326400007
PM 24314141
OA DOAJ Gold, Green Published
DA 2021-05-03
ER

PT J
AU Kim, JE
   Jang, MJ
   Jin, DH
   Chung, YH
   Choi, BS
   Park, GB
   Kim, YS
   Kim, S
   Hur, DY
   Hung, CF
   Kim, D
AF Kim, Jee-Eun
   Jang, Min Ja
   Jin, Dong-Hoon
   Chung, Yoon Hee
   Choi, Byung-Sun
   Park, Ga Bin
   Kim, Yeong Seok
   Kim, Seonghan
   Hur, Dae Young
   Hung, Chien-Fu
   Kim, Daejin
TI Paclitaxel-exposed ovarian cancer cells induce cancer-specific CD4(+) T
   cells after doxorubicin exposure through regulation of MyD88 expression
SO INTERNATIONAL JOURNAL OF ONCOLOGY
LA English
DT Article
DE ovarian cancer; paclitaxel; doxorubicin; MyD88; CD4
ID TOLL-LIKE RECEPTORS; DENDRITIC CELLS; IMMUNE-RESPONSES; INNATE IMMUNITY;
   TUMOR-CELLS; OVEREXPRESSION; CARCINOMA; MICE; LIPOPOLYSACCHARIDE;
   CYCLOPHOSPHAMIDE
AB Ovarian cancer has the highest mortality rate among gynecological malignancies due to high chemoresistance to the combination of platinum with taxane. Immunotherapy against ovarian cancer is a promising strategy to develop from animal-based cancer research. We investigated changes in the immunogenicity of paclitaxel-exposed ovarian cancer cells following exposure to other chemotherapeutic drugs. Murine ovarian surface epithelial cells (MOSECs) showed some resistance to paclitaxel, a first-line therapy for ovarian cancer. However, MOSECs pre-exposed to paclitaxel died through apoptosis after incubation with doxorubicin or cisplatin for 2 h. Injected into mice, the paclitaxel-exposed MOSECs post-treated with doxorubicin induced more MOSEC-specific CD4(+) T cells and extended survival for a greater time than MOSECs treated with paclitaxel alone; and bone marrow-derived dendritic cells (BMDCs) expressed higher levels of co-stimulatory molecules and produced IL-12 after co-culture with paclitaxel-exposed MOSECs treated with doxorubicin. We also observed that in paclitaxel-exposed MOSECs treated with doxorubicin, but not cisplatin, the expression of MyD88 and related target proteins decreased compared to paclitaxelexposed MOSECs only, while in BMDCs co-cultured with these MOSECs the expression of myeloid differentiation primary response gene 88 (MyD88) increased. These findings suggest that paclitaxel pre-exposed cancer cells treated with doxorubicin can induce significant apoptosis and a therapeutic antitumor immune response in advanced ovarian cancer.
C1 [Kim, Jee-Eun; Jang, Min Ja; Chung, Yoon Hee] Chung Ang Univ, Dept Anat, Seoul 156756, South Korea.
   [Choi, Byung-Sun] Chung Ang Univ, Dept Prevent Med, Seoul 156756, South Korea.
   [Jin, Dong-Hoon] Univ Ulsan, Coll Med, Asan Med Ctr, Inst Innovate Canc Res, Seoul, South Korea.
   [Kim, Jee-Eun; Park, Ga Bin; Kim, Yeong Seok; Kim, Seonghan; Hur, Dae Young; Kim, Daejin] Inje Univ, Coll Med, Dept Anat, Pusan, South Korea.
   [Hung, Chien-Fu] Johns Hopkins Med Inst, Dept Pathol, Baltimore, MD 21205 USA.
   [Hung, Chien-Fu] Johns Hopkins Med Inst, Dept Obstet & Gynecol, Baltimore, MD 21205 USA.
RP Kim, D (corresponding author), Inje Univ, Coll Med, Dept Anat, Bokji Ro 75, Pusan, South Korea.
EM kimdj@inje.ac.kr
FU Basic Science Research Program through the National Research Foundation
   of Korea (NRF) - Ministry of Education, Science and Technology
   [NRF-2009-0065166, NRF-2012- R1A1A3-013468]
FX This study was supported by the Basic Science Research Program through
   the National Research Foundation of Korea (NRF) funded by the Ministry
   of Education, Science and Technology (NRF-2009-0065166, NRF-2012-
   R1A1A3-013468).
CR AHERN RP, 1995, J CLIN ONCOL, V13, P726, DOI 10.1200/JCO.1995.13.3.726
   Akira S, 2006, CELL, V124, P783, DOI 10.1016/j.cell.2006.02.015
   [Anonymous], 1991, J CLIN ONCOL, V9, P1668
   BAUM H, 1974, LANCET, V2, P1397
   Berchuck A, 2009, CLIN CANCER RES, V15, P2448, DOI 10.1158/1078-0432.CCR-08-2430
   Cook DN, 2004, NAT IMMUNOL, V5, P975, DOI 10.1038/ni1116
   Coppolino MG, 1997, NATURE, V386, P843, DOI 10.1038/386843a0
   Dougan M, 2009, ANNU REV IMMUNOL, V27, P83, DOI 10.1146/annurev.immunol.021908.132544
   Duan ZF, 2003, CLIN CANCER RES, V9, P2778
   Fewell JG, 2009, J GENE MED, V11, P718, DOI 10.1002/jgm.1356
   Fu YF, 2011, INT J GYNECOL CANCER, V21, P439, DOI 10.1097/IGC.0b013e31820d7366
   Hunder NN, 2008, NEW ENGL J MED, V358, P2698, DOI 10.1056/NEJMoa0800251
   Jang MJ, 2011, VACCINE, V29, P2400, DOI 10.1016/j.vaccine.2011.01.036
   Jemal A, 2008, CA-CANCER J CLIN, V58, P71, DOI 10.3322/CA.2007.0010
   Jiang ZF, 2002, MOL CELL BIOL, V22, P7158, DOI 10.1128/MCB.22.20.7158-7167.2002
   Kawai T, 2010, NAT IMMUNOL, V11, P373, DOI 10.1038/ni.1863
   Kawasaki K, 2000, J BIOL CHEM, V275, P2251, DOI 10.1074/jbc.275.4.2251
   Kayashima H, 2010, J IMMUNOL, V185, P698, DOI 10.4049/jimmunol.0900187
   Kelly MG, 2006, CANCER RES, V66, P3859, DOI 10.1158/0008-5472.CAN-05-3948
   Kennedy R, 2008, IMMUNOL REV, V222, P129, DOI 10.1111/j.1600-065X.2008.00616.x
   Kim D, 2010, J BIOMED SCI, V17, DOI 10.1186/1423-0127-17-61
   Kim JE, 2012, J IMMUNOTHER, V35, P1, DOI 10.1097/CJI.0b013e3182328569
   Kobayashi Y, 2011, GYNECOL ONCOL, V121, P390, DOI 10.1016/j.ygyno.2010.12.366
   Kreuz S, 2004, J CELL BIOL, V166, P369, DOI 10.1083/jcb.200401036
   Ma YG, 2012, PLOS ONE, V7, DOI 10.1371/journal.pone.0040763
   Maw MK, 2009, BMC CANCER, V9, DOI 10.1186/1471-2407-9-430
   Nozaki N, 2004, CIRCULATION, V110, P2869, DOI 10.1161/01.CIR.0000146889.46519.27
   Obeid M, 2007, NAT MED, V13, P54, DOI 10.1038/nm1523
   Perez-Diez A, 2007, BLOOD, V109, P5346, DOI 10.1182/blood-2006-10-051318
   Piccart MJ, 2000, JNCI-J NATL CANCER I, V92, P699, DOI 10.1093/jnci/92.9.699
   Roby KF, 2000, CARCINOGENESIS, V21, P585, DOI 10.1093/carcin/21.4.585
   Sun J, 2005, J IMMUNOL, V174, P742, DOI 10.4049/jimmunol.174.2.742
   Szajnik M, 2009, ONCOGENE, V28, P4353, DOI 10.1038/onc.2009.289
   Takeda K, 2003, ANNU REV IMMUNOL, V21, P335, DOI 10.1146/annurev.immunol.21.120601.141126
   Tanimura N, 2008, BIOCHEM BIOPH RES CO, V368, P94, DOI 10.1016/j.bbrc.2008.01.061
   Xu ZG, 2011, TOXICOLOGY, V285, P25, DOI 10.1016/j.tox.2011.03.016
   Yang RC, 2004, J VIROL, V78, P11152, DOI 10.1128/JVI.78.20.11152-11160.2004
   Yap TA, 2009, NAT REV CANCER, V9, P167, DOI 10.1038/nrc2583
   ZBAR B, 1970, SCIENCE, V170, P1217, DOI 10.1126/science.170.3963.1217
NR 39
TC 4
Z9 4
U1 0
U2 3
PU SPANDIDOS PUBL LTD
PI ATHENS
PA POB 18179, ATHENS, 116 10, GREECE
SN 1019-6439
EI 1791-2423
J9 INT J ONCOL
JI Int. J. Oncol.
PD MAY
PY 2014
VL 44
IS 5
BP 1716
EP 1726
DI 10.3892/ijo.2014.2308
PG 11
WC Oncology
SC Oncology
GA AJ8IV
UT WOS:000337947600034
PM 24573741
OA Bronze
DA 2021-05-03
ER

PT J
AU Kobayashi, M
   Chiba, A
   Izawa, H
   Yanagida, E
   Okamoto, M
   Shimodaira, S
   Yonemitsu, Y
   Shibamoto, Y
   Suzuki, N
   Nagaya, M
AF Kobayashi, Masanori
   Chiba, Asako
   Izawa, Hiromi
   Yanagida, Eri
   Okamoto, Masato
   Shimodaira, Shigetaka
   Yonemitsu, Yoshikazu
   Shibamoto, Yuta
   Suzuki, Noboru
   Nagaya, Masaki
CA Japan Soc Innovative Cell Therapy
TI The feasibility and clinical effects of dendritic cell-based
   immunotherapy targeting synthesized peptides for recurrent ovarian
   cancer
SO JOURNAL OF OVARIAN RESEARCH
LA English
DT Article
DE Dendritic cell; WT1; MUC1; CA125; Immunotherapy and recurrent ovarian
   cancer
ID GYNECOLOGIC-ONCOLOGY-GROUP; LYMPHOCYTE RATIO; TRIAL; EXPRESSION;
   CARCINOMA; CARBOPLATIN; VACCINATION; NEUTROPHIL; PACLITAXEL; SURVIVAL
AB Background: Despite the increased rate of complete response to initial chemotherapy, most patients with advanced ovarian cancer relapse and succumb to progressive disease. Dendritic cell (DC)-based immunotherapy has been developed as a novel strategy for generating antitumor immunity as part of cancer treatments. The present study aimed to assess the feasibility and clinical effects of DC therapy for recurrent ovarian cancer (ROC).
   Methods: This retrospective study included 56 ROC patients who initially received standard chemotherapy followed by DC-based immunotherapy targeting synthesized peptides at 2 institutions between March 2007 and August 2013. The adverse events (AEs) and clinical responses were examined.
   Results: No serious treatment-related AEs were observed. Seventy one percent of the enrolled patients developed an immunologic response. The median survival time (MST) from ROC diagnosis was 30.4 months, and that from the first vaccination was 14.5 months. Albumin levels of >= 4.0 g/dL and lactate dehydrogenase levels of <200 IU/L before vaccination were identified as significant independent factors by multivariate Cox proportional hazard analysis. The MST from the first vaccination in patients with albumin levels of >= 4.0 and <4.0 g/dL were 19.9 and 11.6 months, respectively. The corresponding disease control rates were 36% and 15%, respectively.
   Conclusions: Our results demonstrated the feasibility and potential clinical effectiveness of DC-based immunotherapy for ROC patients. Additionally, a good nutritional status might be an important factor for further clinical effects.
C1 [Kobayashi, Masanori] Isokai, Naka Ku, Seren Clin Tokyo, Nagoya, Aichi 4600008, Japan.
   [Chiba, Asako; Izawa, Hiromi; Yanagida, Eri; Nagaya, Masaki] Isokai, Minato Ku, Seren Clin Tokyo, Tokyo 1080071, Japan.
   [Okamoto, Masato] Keio Univ, Sch Med, Inst Adv Med Res, Shinjuku Ku, Tokyo 1608582, Japan.
   [Shimodaira, Shigetaka] Shinshu Univ Hosp, Cell Proc Ctr, Matsumoto, Nagano 3908621, Japan.
   [Yonemitsu, Yoshikazu] Kyushu Univ, Grad Sch Pharmaceut Sci, R&D Lab Innovat Biotherapeut, Higashi Ku, Fukuoka 8128582, Japan.
   [Kobayashi, Masanori; Shibamoto, Yuta] Nagoya City Univ, Dept Radiol, Grad Sch Med Sci, Mizuho Ku, Nagoya, Aichi 4678601, Japan.
   [Suzuki, Noboru; Nagaya, Masaki] St Marianna Univ, Sch Med, Dept Immunol, Miyamae Ku, Kawasaki, Kanagawa 2618511, Japan.
RP Nagaya, M (corresponding author), Isokai, Minato Ku, Seren Clin Tokyo, 2-10-2 Shirokanedai, Tokyo 1080071, Japan.
EM m2nagaya@marianna-u.ac.jp
RI Suzuki, Norihiro/J-5125-2013
OI Suzuki, Norihiro/0000-0002-0399-6590
FU Grants-in-Aid for Scientific ResearchMinistry of Education, Culture,
   Sports, Science and Technology, Japan (MEXT)Japan Society for the
   Promotion of ScienceGrants-in-Aid for Scientific Research (KAKENHI)
   [25463119, 24501330] Funding Source: KAKEN
CR Asher V, 2012, MED ONCOL, V29, P2005, DOI 10.1007/s12032-011-0019-5
   Banchereau J, 1998, NATURE, V392, P245, DOI 10.1038/32588
   Berek J, 2009, J CLIN ONCOL, V27, P418, DOI 10.1200/JCO.2008.17.8400
   Boran N, 2000, GYNECOL OBSTET INVES, V49, P272, DOI 10.1159/000010258
   Bristow RE, 2002, J CLIN ONCOL, V20, P1248, DOI 10.1200/JCO.20.5.1248
   Cheever MA, 2009, CLIN CANCER RES, V15, P5323, DOI 10.1158/1078-0432.CCR-09-0737
   Chu CS, 2012, CANCER IMMUNOL IMMUN, V61, P629, DOI 10.1007/s00262-011-1081-8
   Ding PR, 2010, INT J COLORECTAL DIS, V25, P1427, DOI 10.1007/s00384-010-1052-0
   Fan XN, 2010, PATHOL RES PRACT, V206, P585, DOI 10.1016/j.prp.2010.03.006
   Hall M, 2011, CURR ONCOL REP, V13, P459, DOI 10.1007/s11912-011-0199-3
   Hamanishi J, 2007, P NATL ACAD SCI USA, V104, P3360, DOI 10.1073/pnas.0611533104
   Heintz APM, 2006, INT J GYNECOL OBSTET, V95, pS161, DOI 10.1016/S0020-7292(06)60033-7
   Hodi FS, 2008, P NATL ACAD SCI USA, V105, P3005, DOI 10.1073/pnas.0712237105
   Hogdall EVS, 2007, ONCOL REP, V18, P1051
   Hoos A, 2010, JNCI-J NATL CANCER I, V102, P1388, DOI 10.1093/jnci/djq310
   Hsu FJ, 1996, NAT MED, V2, P52, DOI 10.1038/nm0196-52
   Hylander B, 2006, GYNECOL ONCOL, V101, P12, DOI 10.1016/j.ygyno.2005.09.052
   Kimura Y, 2012, PANCREAS, V41, P195, DOI 10.1097/MPA.0b013e31822398c6
   Kobayashi M, 2013, J GASTROINTEST SURG, V17, P1609, DOI 10.1007/s11605-013-2286-2
   Koido S, 2005, GYNECOL ONCOL, V99, P462, DOI 10.1016/j.ygyno.2005.07.019
   MartinezZaguilan R, 1996, CLIN EXP METASTAS, V14, P176, DOI 10.1007/BF00121214
   Murray Brenda, 2001, Angiogenesis, V4, P71, DOI 10.1023/A:1016792319207
   Nakatsuka S, 2006, MODERN PATHOL, V19, P804, DOI 10.1038/modpathol.3800588
   Nemoto S, 2000, MOL CELL BIOL, V20, P7311, DOI 10.1128/MCB.20.19.7311-7318.2000
   Ozols RF, 2003, J CLIN ONCOL, V21, P3194, DOI 10.1200/JCO.2003.02.153
   Parmar MKB, 2003, LANCET, V361, P2099
   Pfisterer J, 2006, J CLIN ONCOL, V24, P4699, DOI 10.1200/JCO.2006.06.0913
   Rahma OE, 2012, CANCER IMMUNOL IMMUN, V61, P373, DOI 10.1007/s00262-011-1100-9
   ROZHIN J, 1994, CANCER RES, V54, P6517
   Seregni E, 1997, TUMORI J, V83, P625
   Siegel R, 2012, CA-CANCER J CLIN, V62, P10, DOI 10.3322/caac.20138
   Tazzyman S, 2009, INT J EXP PATHOL, V90, P222, DOI 10.1111/j.1365-2613.2009.00641.x
   Thavaramara Thaovalai, 2011, Journal of the Medical Association of Thailand, V94, P871
   Wang L, 2007, GYNECOL ONCOL, V105, P695, DOI 10.1016/j.ygyno.2007.02.004
NR 34
TC 22
Z9 23
U1 0
U2 8
PU BIOMED CENTRAL LTD
PI LONDON
PA 236 GRAYS INN RD, FLOOR 6, LONDON WC1X 8HL, ENGLAND
SN 1757-2215
J9 J OVARIAN RES
JI J. Ovarian Res.
PD MAY 7
PY 2014
VL 7
AR 48
DI 10.1186/1757-2215-7-48
PG 9
WC Reproductive Biology
SC Reproductive Biology
GA AG7JP
UT WOS:000335594600001
PM 25298213
OA DOAJ Gold, Green Published
DA 2021-05-03
ER

PT J
AU Stephen, TL
   Rutkowski, MR
   Allegrezza, MJ
   Perales-Puchalt, A
   Tesone, AJ
   Svoronos, N
   Nguyen, JM
   Sarmin, F
   Borowsky, ME
   Tchou, J
   Conejo-Garcia, JR
AF Stephen, Tom L.
   Rutkowski, Melanie R.
   Allegrezza, Michael J.
   Perales-Puchalt, Alfredo
   Tesone, Amelia J.
   Svoronos, Nikolaos
   Nguyen, Jenny M.
   Sarmin, Fahmida
   Borowsky, Mark E.
   Tchou, Julia
   Conejo-Garcia, Jose R.
TI Transforming Growth Factor beta-Mediated Suppression of Antitumor T
   Cells Requires FoxP1 Transcription Factor Expression
SO IMMUNITY
LA English
DT Article
ID TGF-BETA; OVARIAN-CANCER; TUMOR MICROENVIRONMENT; DENDRITIC CELLS;
   IN-VIVO; C-MYC; EXHAUSTION; TGF-BETA-1; IMMUNOTHERAPY; PROLIFERATION
AB Tumor-reactive T cells become unresponsive in advanced tumors. Here we have characterized a common mechanism of T cell unresponsiveness in cancer driven by the upregulation of the transcription factor Forkhead box protein P1 (Foxp1), which prevents CD8(+) T cells from proliferating and upregulating Granzyme-B and interferon-gamma in response to tumor antigens. Accordingly, Foxp1-deficient lymphocytes induced rejection of incurable tumors and promoted protection against tumor rechallenge. Mechanistically, Foxp1 interacted with the transcription factors Smad2 and Smad3 in preactivated CD8(+) T cells in response to microenvironmental transforming growth factor-beta (TGF-beta), and was essential for its suppressive activity. Therefore, Smad2 and Smad3mediated c-Myc repression requires Foxp1 expression in T cells. Furthermore, Foxp1 directly mediated TGF-beta-induced c-Jun transcriptional repression, which abrogated T cell activity. Our results unveil a fundamental mechanism of T cell unresponsiveness different from anergy or exhaustion, driven by TGF-beta signaling on tumor-associated lymphocytes undergoing Foxp1-dependent transcriptional regulation.
C1 [Stephen, Tom L.; Rutkowski, Melanie R.; Allegrezza, Michael J.; Perales-Puchalt, Alfredo; Tesone, Amelia J.; Svoronos, Nikolaos; Nguyen, Jenny M.; Sarmin, Fahmida; Conejo-Garcia, Jose R.] Wistar Inst Anat & Biol, Tumor Microenvironm & Metastasis Program, Philadelphia, PA 19104 USA.
   [Borowsky, Mark E.] Christiana Care Hlth Syst, Helen F Graham Canc Ctr, Newark, DE 19713 USA.
   [Tchou, Julia] Univ Penn, Dept Surg, Div Endocrine & Oncol Surg, Philadelphia, PA 19104 USA.
   [Tchou, Julia] Univ Penn, Rena Rowan Breast Ctr, Philadelphia, PA 19104 USA.
   [Tchou, Julia] Univ Penn, Abramson Canc Ctr, Perelman Sch Med, Philadelphia, PA 19104 USA.
RP Conejo-Garcia, JR (corresponding author), Wistar Inst Anat & Biol, Tumor Microenvironm & Metastasis Program, 3601 Spruce St, Philadelphia, PA 19104 USA.
EM jrconejo@wistar.org
RI Conejo-Garcia, Jose R/V-1897-2019
OI Conejo-Garcia, Jose R/0000-0001-6431-4074; PERALES-PUCHALT,
   ALFREDO/0000-0003-4904-5050
FU Cancer Center Support Grant (CCSG) [CA010815]; Breast Cancer Alliance;
   Ovarian Cancer Research Fund; Fundacion Alfonso Martin Escudero; DoD
   grant [OC100059];  [R01CA157664];  [R01CA124515];  [R01CA178687]; 
   [U54CA151662];  [P30CA10815];  [T32CA009171]; NATIONAL CANCER
   INSTITUTEUnited States Department of Health & Human ServicesNational
   Institutes of Health (NIH) - USANIH National Cancer Institute (NCI)
   [R01CA157664, R01CA178687, T32CA009171, R01CA124515, U54CA151662,
   P30CA010815] Funding Source: NIH RePORTER
FX Support for Shared Resources utilized in this study was provided by
   Cancer Center Support Grant (CCSG) CA010815 to The Wistar Institute. We
   thank H. Wang and H. Hu for providing transgenic models, antibodies, and
   technical support, and Y. Yashiro-Ohtani (Pear Laboratory) for support
   with ChIP experiments. This study was supported by R01CA157664,
   R01CA124515, R01CA178687, U54CA151662, P30CA10815, and awards from the
   Breast Cancer Alliance (J.T.) and the Ovarian Cancer Research Fund
   (J.R.C.-G.). M.J.A. was supported by T32CA009171. A.P.-P. was supported
   by Fundacion Alfonso Martin Escudero. A.J.T. was a nested Teal Scholar
   in DoD grant OC100059.
CR Ahmadzadeh M, 2005, J IMMUNOL, V174, P5215, DOI 10.4049/jimmunol.174.9.5215
   Baitsch L, 2012, TRENDS IMMUNOL, V33, P364, DOI 10.1016/j.it.2012.02.006
   Chen L, 1998, NATURE, V392, P42, DOI 10.1038/32100
   Chen ML, 2005, P NATL ACAD SCI USA, V102, P419, DOI 10.1073/pnas.0408197102
   Crespo J, 2013, CURR OPIN IMMUNOL, V25, P214, DOI 10.1016/j.coi.2012.12.003
   Cubillos-Ruiz JR, 2012, CANCER RES, V72, P1683, DOI 10.1158/0008-5472.CAN-11-3160
   Cubillos-Ruiz JR, 2010, ONCOTARGET, V1, P329, DOI 10.18632/oncotarget.165
   Cubillos-Ruiz JR, 2009, J CLIN INVEST, V119, P2231, DOI 10.1172/JCI37716
   Cui TX, 2013, IMMUNITY, V39, P611, DOI 10.1016/j.immuni.2013.08.025
   Doering TA, 2012, IMMUNITY, V37, P1130, DOI 10.1016/j.immuni.2012.08.021
   Donkor MK, 2011, IMMUNITY, V35, P123, DOI 10.1016/j.immuni.2011.04.019
   Duraiswamy J, 2013, CANCER RES, V73, P3591, DOI 10.1158/0008-5472.CAN-12-4100
   Feng XM, 2011, NAT IMMUNOL, V12, P544, DOI 10.1038/ni.2034
   Flavell RA, 2010, NAT REV IMMUNOL, V10, P554, DOI 10.1038/nri2808
   Frederick JP, 2004, MOL CELL BIOL, V24, P2546, DOI 10.1128/MCB.24.6.2546-2559.2004
   Fridman WH, 2011, CANCER RES, V71, P5601, DOI 10.1158/0008-5472.CAN-11-1316
   Ghiringhelli F, 2005, J EXP MED, V202, P919, DOI 10.1084/jem.20050463
   Gorelik L, 2000, IMMUNITY, V12, P171, DOI 10.1016/S1074-7613(00)80170-3
   Hamilton SE, 2012, TRENDS IMMUNOL, V33, P224, DOI 10.1016/j.it.2012.01.007
   Hanks BA, 2013, J CLIN INVEST, V123, P3925, DOI 10.1172/JCI65745
   Li P, 2012, NATURE, V490, P543, DOI 10.1038/nature11530
   Macian F, 2002, CELL, V109, P719, DOI 10.1016/S0092-8674(02)00767-5
   Matsuzaki J, 2010, P NATL ACAD SCI USA, V107, P7875, DOI 10.1073/pnas.1003345107
   McKarns SC, 2004, J IMMUNOL, V172, P4275, DOI 10.4049/jimmunol.172.7.4275
   Nesbeth Y, 2009, CANCER RES, V69, P6331, DOI 10.1158/0008-5472.CAN-08-4329
   Nesbeth YC, 2010, J IMMUNOL, V184, P5654, DOI 10.4049/jimmunol.0903247
   Pardoll D, 2012, J EXP MED, V209, P201, DOI 10.1084/jem.20112275
   Postigo AA, 2003, EMBO J, V22, P2453, DOI 10.1093/emboj/cdg226
   Scarlett UK, 2012, J EXP MED, V209, P495, DOI 10.1084/jem.20111413
   Siegel PM, 2003, NAT REV CANCER, V3, P807, DOI 10.1038/nrc1208
   Spranger S, 2013, SCI TRANSL MED, V5, DOI 10.1126/scitranslmed.3006504
   Thomas DA, 2005, CANCER CELL, V8, P369, DOI 10.1016/j.ccr.2005.10.012
   Vesely MD, 2013, ANN NY ACAD SCI, V1284, P1, DOI 10.1111/nyas.12105
   Wang W, 2006, CANCER RES, V66, P6826, DOI 10.1158/0008-5472.CAN-05-3529
   Watkins SK, 2011, J CLIN INVEST, V121, P1361, DOI 10.1172/JCI44325
   Wherry EJ, 2011, NAT IMMUNOL, V12, P492, DOI 10.1038/ni.2035
   Wrzesinski SH, 2007, CLIN CANCER RES, V13, P5262, DOI 10.1158/1078-0432.CCR-07-1157
   Yagi K, 2002, J BIOL CHEM, V277, P854, DOI 10.1074/jbc.M104170200
   Yashiro-Ohtani Y, 2009, GENE DEV, V23, P1665, DOI 10.1101/gad.1793709
   Zhang L, 2003, NEW ENGL J MED, V348, P203, DOI 10.1056/NEJMoa020177
   Zheng Y, 2012, J EXP MED, V209, P2157, DOI 10.1084/jem.20120342
   Zhu ZQ, 2013, CANCER RES, V73, P595, DOI 10.1158/0008-5472.CAN-12-1123
   Zitvogel L, 2013, IMMUNITY, V39, P74, DOI 10.1016/j.immuni.2013.06.014
   Zou WP, 2005, NAT REV CANCER, V5, P263, DOI 10.1038/nrc1586
NR 44
TC 61
Z9 63
U1 0
U2 11
PU CELL PRESS
PI CAMBRIDGE
PA 600 TECHNOLOGY SQUARE, 5TH FLOOR, CAMBRIDGE, MA 02139 USA
SN 1074-7613
EI 1097-4180
J9 IMMUNITY
JI Immunity
PD SEP 18
PY 2014
VL 41
IS 3
BP 427
EP 439
DI 10.1016/j.immuni.2014.08.012
PG 13
WC Immunology
SC Immunology
GA AQ2ON
UT WOS:000342626500013
PM 25238097
OA Green Accepted, Bronze
DA 2021-05-03
ER

PT J
AU Dhodapkar, MV
   Sznol, M
   Zhao, BW
   Wang, D
   Carvajal, RD
   Keohan, ML
   Chuang, E
   Sanborn, RE
   Lutzky, J
   Powderly, J
   Kluger, H
   Tejwani, S
   Green, J
   Ramakrishna, V
   Crocker, A
   Vitale, L
   Yellin, M
   Davis, T
   Keler, T
AF Dhodapkar, Madhav V.
   Sznol, Mario
   Zhao, Biwei
   Wang, Ding
   Carvajal, Richard D.
   Keohan, Mary L.
   Chuang, Ellen
   Sanborn, Rachel E.
   Lutzky, Jose
   Powderly, John
   Kluger, Harriet
   Tejwani, Sheela
   Green, Jennifer
   Ramakrishna, Venky
   Crocker, Andrea
   Vitale, Laura
   Yellin, Michael
   Davis, Thomas
   Keler, Tibor
TI Induction of Antigen-Specific Immunity with a Vaccine Targeting NY-ESO-1
   to the Dendritic Cell Receptor DEC-205
SO SCIENCE TRANSLATIONAL MEDICINE
LA English
DT Article
ID IN-VIVO; OVARIAN-CANCER; T-CELLS; MONOCLONAL-ANTIBODY; MELANOMA
   PATIENTS; HIV GAG; RESPONSES; PROTEIN; CD8(+); PEPTIDE
AB Immune-based therapies for cancer are generating substantial interest because of the success of immune checkpoint inhibitors. This study aimed to enhance anticancer immunity by exploiting the capacity of dendritic cells (DCs) to initiate T cell immunity by efficient uptake and presentation of endocytosed material. Delivery of tumor-associated antigens to DCs using receptor-specific monoclonal antibodies (mAbs) in the presence of DC-activating agents elicits robust antigen-specific immune responses in preclinical models. DEC-205 (CD205), a molecule expressed on DCs, has been extensively studied for its role in antigen processing and presentation. CDX-1401 is a vaccine composed of a human mAb specific for DEC-205 fused to the full-length tumor antigen NY-ESO-1. This phase 1 trial assessed the safety, immunogenicity, and clinical activity of escalating doses of CDX-1401 with the Toll-like receptor (TLR) agonists resiquimod (TLR7/8) and Hiltonol (poly-ICLC, TLR3) in 45 patients with advanced malignancies refractory to available therapies. Treatment induced humoral and cellular immunity to NY-ESO-1 in patients with confirmed NY-ESO-1-expressing tumors across various dose levels and adjuvant combinations. No dose-limiting or grade 3 toxicities were reported. Thirteen patients experienced stabilization of disease, with a median duration of 6.7 months (range, 2.4+ to 13.4 months). Two patients had tumor regression (similar to 20% shrinkage in target lesions). Six of eight patients who received immune-checkpoint inhibitors within 3 months after CDX-1401 administration had objective tumor regression. This first-in-human study of a protein vaccine targeting DCs demonstrates its feasibility, safety, and biological activity and provides rationale for combination immunotherapy strategies including immune checkpoint blockade.
C1 [Dhodapkar, Madhav V.; Sznol, Mario; Kluger, Harriet] Yale Canc Ctr, New Haven, CT 06520 USA.
   [Zhao, Biwei; Green, Jennifer; Ramakrishna, Venky; Crocker, Andrea; Vitale, Laura; Yellin, Michael; Davis, Thomas; Keler, Tibor] Celldex Therapeut Inc, Hampton, NJ 08827 USA.
   [Wang, Ding; Tejwani, Sheela] Henry Ford Hlth Syst, Detroit, MI 48202 USA.
   [Carvajal, Richard D.; Keohan, Mary L.] Mem Sloan Kettering Canc Ctr, New York, NY 10065 USA.
   [Chuang, Ellen] Weill Cornell Med Coll, New York, NY 10065 USA.
   [Sanborn, Rachel E.] Providence Canc Ctr, Earle A Chiles Res Inst, Portland, OR 97213 USA.
   [Lutzky, Jose] Mt Sinai Med Ctr, Miami Beach, FL 33140 USA.
   [Powderly, John] Carolina BioOncol Inst, Huntersville, NC 28078 USA.
RP Dhodapkar, MV (corresponding author), Yale Canc Ctr, New Haven, CT 06520 USA.
EM madhav.dhodapkar@yale.edu
OI Lutzky, Jose/0000-0002-9503-2130
FU Celldex Therapeutics Inc.; NATIONAL CANCER INSTITUTEUnited States
   Department of Health & Human ServicesNational Institutes of Health (NIH)
   - USANIH National Cancer Institute (NCI) [P30CA016359, P50CA121974]
   Funding Source: NIH RePORTER
FX This study was funded by Celldex Therapeutics Inc.
CR Akira S, 2004, NAT REV IMMUNOL, V4, P499, DOI 10.1038/nri1391
   Bonifaz L, 2002, J EXP MED, V196, P1627, DOI 10.1084/jem.20021598
   Bonifaz LC, 2004, J EXP MED, V199, P815, DOI 10.1084/jem.20032220
   Bozzacco L, 2007, P NATL ACAD SCI USA, V104, P1289, DOI 10.1073/pnas.0610383104
   Cheong C, 2010, BLOOD, V116, P3828, DOI 10.1182/blood-2010-06-288068
   Davis ID, 2004, P NATL ACAD SCI USA, V101, P10697, DOI 10.1073/pnas.0403572101
   Dhodapkar KM, 2013, ONCOIMMUNOLOGY, V2, DOI 10.4161/onci.25205
   Ebert LM, 2012, PLOS ONE, V7, DOI 10.1371/journal.pone.0048424
   Ebert LM, 2009, CANCER RES, V69, P1046, DOI 10.1158/0008-5472.CAN-08-2926
   Eisenhauer EA, 2009, EUR J CANCER, V45, P228, DOI 10.1016/j.ejca.2008.10.026
   Gnjatic S, 2000, P NATL ACAD SCI USA, V97, P10917, DOI 10.1073/pnas.97.20.10917
   Guo M, 2000, HUM IMMUNOL, V61, P729, DOI 10.1016/S0198-8859(00)00144-0
   Hawiger D, 2001, J EXP MED, V194, P769, DOI 10.1084/jem.194.6.769
   Higano CS, 2009, CANCER-AM CANCER SOC, V115, P3670, DOI 10.1002/cncr.24429
   Hodi FS, 2010, NEW ENGL J MED, V363, P711, DOI 10.1056/NEJMoa1003466
   Hunder NN, 2008, NEW ENGL J MED, V358, P2698, DOI 10.1056/NEJMoa0800251
   Ito T, 2002, HUM IMMUNOL, V63, P1120, DOI 10.1016/S0198-8859(02)00750-4
   Jager E, 2000, P NATL ACAD SCI USA, V97, P12198, DOI 10.1073/pnas.220413497
   Jager E, 1998, J EXP MED, V187, P265, DOI 10.1084/jem.187.2.265
   JIANG WP, 1995, NATURE, V375, P151, DOI 10.1038/375151a0
   Jungbluth AA, 2001, INT J CANCER, V92, P856, DOI 10.1002/ijc.1282
   Kakimi K, 2011, INT J CANCER, V129, P2836, DOI 10.1002/ijc.25955
   Karbach J, 2012, CLIN CANCER RES, V18, P5449, DOI 10.1158/1078-0432.CCR-12-1116
   Karbach J, 2011, CLIN CANCER RES, V17, P861, DOI 10.1158/1078-0432.CCR-10-1811
   Longhi MP, 2009, J EXP MED, V206, P1589, DOI 10.1084/jem.20090247
   Mahnke K, 2000, J CELL BIOL, V151, P673, DOI 10.1083/jcb.151.3.673
   Mandic M, 2005, J IMMUNOL, V174, P1751, DOI 10.4049/jimmunol.174.3.1751
   Mittag D, 2011, J IMMUNOL, V186, P6207, DOI 10.4049/jimmunol.1002632
   Morse MA, 2011, EXPERT REV VACCINES, V10, P733, DOI [10.1586/ERV.11.20, 10.1586/erv.11.20]
   Napolitani G, 2005, NAT IMMUNOL, V6, P769, DOI 10.1038/ni1223
   Nicholaou T, 2006, IMMUNOL CELL BIOL, V84, P303, DOI 10.1111/j.1440-1711.2006.01446.x
   Odunsi K, 2007, P NATL ACAD SCI USA, V104, P12837, DOI 10.1073/pnas.0703342104
   Odunsi K, 2012, P NATL ACAD SCI USA, V109, P5797, DOI 10.1073/pnas.1117208109
   Ramakrishna V, 2007, J TRANSL MED, V5, DOI 10.1186/1479-5876-5-5
   Sabbatini P, 2012, CLIN CANCER RES, V18, P6497, DOI 10.1158/1078-0432.CCR-12-2189
   Steinman RM, 2008, IMMUNITY, V29, P319, DOI 10.1016/j.immuni.2008.08.001
   Tsuji T, 2011, J IMMUNOL, V186, P1218, DOI 10.4049/jimmunol.1000808
   Valmori D, 2007, P NATL ACAD SCI USA, V104, P8947, DOI 10.1073/pnas.0703395104
   van Rhee F, 2005, BLOOD, V105, P3939, DOI 10.1182/blood-2004-09-3707
   Wolchok JD, 2009, CLIN CANCER RES, V15, P7412, DOI 10.1158/1078-0432.CCR-09-1624
   Yuan JD, 2011, P NATL ACAD SCI USA, V108, P16723, DOI 10.1073/pnas.1110814108
   Zhao YB, 2005, J IMMUNOL, V174, P4415, DOI 10.4049/jimmunol.174.7.4415
NR 42
TC 198
Z9 205
U1 5
U2 61
PU AMER ASSOC ADVANCEMENT SCIENCE
PI WASHINGTON
PA 1200 NEW YORK AVE, NW, WASHINGTON, DC 20005 USA
SN 1946-6234
EI 1946-6242
J9 SCI TRANSL MED
JI Sci. Transl. Med.
PD APR 16
PY 2014
VL 6
IS 232
AR 232ra51
DI 10.1126/scitranslmed.3008068
PG 9
WC Cell Biology; Medicine, Research & Experimental
SC Cell Biology; Research & Experimental Medicine
GA AF3BI
UT WOS:000334586100002
PM 24739759
OA Green Accepted
DA 2021-05-03
ER

PT J
AU Lu, CH
   Shibata, K
   Suzuki, S
   Kajiyama, H
   Senga, T
   Koya, Y
   Daimon, M
   Yamashita, M
   Kikkawa, F
AF Lu, Chenhong
   Shibata, Kiyosumi
   Suzuki, Shiro
   Kajiyama, Hiroaki
   Senga, Takeshi
   Koya, Yoshihiro
   Daimon, Mina
   Yamashita, Mamoru
   Kikkawa, Fumitaka
TI GPC3 expression in mouse ovarian cancer induces GPC3-specific T
   cell-mediated immune response through M1 macrophages and suppresses
   tumor growth
SO ONCOLOGY REPORTS
LA English
DT Article
DE ovarian cancer; glypican-3; M1 macrophages; heparan sulfate; T cells
ID HUMAN HEPATOCELLULAR-CARCINOMA; HEPARAN-SULFATE; GLYPICAN-3 EXPRESSION;
   DENDRITIC CELLS; IMMUNOTHERAPY; BINDING; ACTIVATION; MARKER;
   GLYCOSAMINOGLYCANS; IDENTIFICATION
AB Glypican-3 (GPC3) is specifically expressed in ovarian clear cell carcinoma (OCCC), hepatocellular carcinoma (HCC), and melanoma and lung cancer. GPC3 is being explored as a potential candidate for OCCC and HCC immunotherapy. As a tumor-associated antigen, induction of immune response of GPC3 in ovarian cancer remains elusive. We established a GPC3 transgenic mouse ovarian cancer cell line, OV2944-HM-1 (HM-1), and used the intraperitoneal ovarian cancer mouse model to investigate immune response in GPC3-expressing tumor. We found that GPC3 expression in the tumor increased F4/80(+)CD86(+) macrophage (M1) proportion and caused GPC3-specific CD8(+)T cell immune responses, and prolonged mouse survival. Our results demonstrated that GPC3 expression induced T cell-mediated immune response in this mouse ovarian cancer model and also provided supportive evidence that GPC3 is an ideal target for ovarian cancer immunotherapy.
C1 [Lu, Chenhong; Koya, Yoshihiro] Biodatabases Inst Reprod & Dev Med, Nagoya, Aichi 4580818, Japan.
   [Shibata, Kiyosumi; Suzuki, Shiro; Kajiyama, Hiroaki; Kikkawa, Fumitaka] Nagoya Univ, Sch Med, Dept Obstet & Gynecol, Nagoya, Aichi 4668550, Japan.
   [Senga, Takeshi] Nagoya Univ, Sch Med, Dept Canc Biol, Nagoya, Aichi 4668550, Japan.
   [Daimon, Mina; Yamashita, Mamoru] Bell Res Ctr Reprod Hlth & Canc, Nagoya, Aichi 4580818, Japan.
RP Shibata, K (corresponding author), Nagoya Univ, Sch Med, Dept Obstet & Gynecol, Showa Ku, 65 Tsurumai Cho, Nagoya, Aichi 4668550, Japan.
EM shiba@med.nagoya-u.ac.jp
RI SHIBATA, Kiyosumi/I-7254-2014; SUZUKI, Shiro/I-7431-2014; KIKKAWA,
   Fumitaka/I-7341-2014
FU Grants-in-Aid for Scientific ResearchMinistry of Education, Culture,
   Sports, Science and Technology, Japan (MEXT)Japan Society for the
   Promotion of ScienceGrants-in-Aid for Scientific Research (KAKENHI)
   [25670701, 24390380] Funding Source: KAKEN
CR Capurro M, 2003, GASTROENTEROLOGY, V125, P89, DOI 10.1016/S0016-5085(03)00689-9
   Capurro MI, 2008, DEV CELL, V14, P700, DOI 10.1016/j.devcel.2008.03.006
   CHEN CY, 1994, J IMMUNOL, V152, P4929
   Cullen SP, 2008, CELL DEATH DIFFER, V15, P251, DOI 10.1038/sj.cdd.4402244
   Dunn GP, 2004, IMMUNITY, V21, P137, DOI 10.1016/j.immuni.2004.07.017
   Fatourou EM, 2009, EXPERT REV ANTICANC, V9, P1499, DOI [10.1586/era.09.103, 10.1586/ERA.09.103]
   Fernandez-Botran R, 1999, CYTOKINE, V11, P313, DOI 10.1006/cyto.1998.0438
   Fransson LA, 2003, INT J BIOCHEM CELL B, V35, P125, DOI 10.1016/S1357-2725(02)00095-X
   Gabrilovich DI, 2012, NAT REV IMMUNOL, V12, P253, DOI 10.1038/nri3175
   Gao Wei, 2011, Cancer Rep, V1, P14
   Hamon M, 2004, GLYCOBIOLOGY, V14, P311, DOI 10.1093/glycob/cwh038
   Hiroishi K, 2010, J GASTROENTEROL, V45, P451, DOI 10.1007/s00535-009-0155-2
   Kim H, 2003, AM J RESP CELL MOL, V29, P694, DOI 10.1165/rcmb.2003-0061OC
   Komori H, 2006, CLIN CANCER RES, V12, P2689, DOI 10.1158/1078-0432.CCR-05-2267
   Lai JP, 2010, HEPATOLOGY, V52, P1680, DOI 10.1002/hep.23848
   Lasek W, 1997, CANCER IMMUNOL IMMUN, V45, P100, DOI 10.1007/s002620050408
   Leonetti M, 2010, J IMMUNOL, V185, P3847, DOI 10.4049/jimmunol.0902724
   Lin HC, 1999, CANCER RES, V59, P807
   Lin Q, 2012, MED ONCOL, V29, P663, DOI 10.1007/s12032-011-9973-1
   Maeda D, 2009, MODERN PATHOL, V22, P824, DOI 10.1038/modpathol.2009.40
   Mantovani A, 2004, TRENDS IMMUNOL, V25, P677, DOI 10.1016/j.it.2004.09.015
   Murdoch C, 2004, BLOOD, V104, P2224, DOI 10.1182/blood-2004-03-1109
   Nakatsura T, 2003, BIOCHEM BIOPH RES CO, V306, P16, DOI 10.1016/S0006-291X(03)00908-2
   Nakatsura T, 2004, CLIN CANCER RES, V10, P6612, DOI 10.1158/1078-0432.CCR-04-0348
   Serre K, 2006, EUR J IMMUNOL, V36, P1386, DOI 10.1002/eji.200526193
   Slimani H, 2003, GLYCOBIOLOGY, V13, P623, DOI 10.1093/glycob/cwg083
   Stadlmann S, 2007, INT J GYNECOL PATHOL, V26, P341, DOI 10.1097/pgp.0b013e31802d692c
   Suzuki S, 2014, HUM VACC IMMUNOTHER, V10, P338, DOI 10.4161/hv.27217
   Suzuki S, 2011, CANCER SCI, V102, P1622, DOI 10.1111/j.1349-7006.2011.02003.x
   Tada F, 2012, INT J ONCOL, V41, P1601, DOI 10.3892/ijo.2012.1626
   Takai H, 2009, CANCER BIOL THER, V8, P2329, DOI 10.4161/cbt.8.24.9985
   Takai H, 2009, LIVER INT, V29, P1056, DOI 10.1111/j.1478-3231.2008.01968.x
   Van Ginderachter JA, 2006, IMMUNOBIOLOGY, V211, P487, DOI 10.1016/j.imbio.2006.06.002
   Wang DZ, 2003, BIOCHEMISTRY-US, V42, P1071, DOI 10.1021/bi026425a
   WEBB LMC, 1993, P NATL ACAD SCI USA, V90, P7158, DOI 10.1073/pnas.90.15.7158
   Wrenshall LE, 1999, J LEUKOCYTE BIOL, V66, P391
   Yoshikawa T, 2011, CANCER SCI, V102, P918, DOI 10.1111/j.1349-7006.2011.01896.x
NR 37
TC 10
Z9 10
U1 1
U2 6
PU SPANDIDOS PUBL LTD
PI ATHENS
PA POB 18179, ATHENS, 116 10, GREECE
SN 1021-335X
EI 1791-2431
J9 ONCOL REP
JI Oncol. Rep.
PD SEP
PY 2014
VL 32
IS 3
BP 913
EP 921
DI 10.3892/or.2014.3300
PG 9
WC Oncology
SC Oncology
GA AM6NZ
UT WOS:000339983200006
PM 24992906
OA Other Gold, Green Published
DA 2021-05-03
ER

PT J
AU Byrne, WL
   Murphy, CT
   Cronin, M
   Wirth, T
   Tangney, M
AF Byrne, W. L.
   Murphy, C. T.
   Cronin, M.
   Wirth, T.
   Tangney, M.
TI Bacterial-mediated DNA delivery to tumour associated phagocytic cells
SO JOURNAL OF CONTROLLED RELEASE
LA English
DT Article
DE Gene therapy; Immunotherapy; Macrophage; Ascites; Transfection
ID STREPTOCOCCAL PREPARATION OK-432; CANCER GENE-THERAPY; DENDRITIC CELLS;
   RHEUMATOID-ARTHRITIS; BREAST-CANCER; LOCOREGIONAL IMMUNOTHERAPY;
   ULCERATIVE-COLITIS; KAPPA-B; SALMONELLA; EXPRESSION
AB Phagocytic cells including macrophages, dendritic cells and neutrophils are now recognised as playing a negative role in many disease settings including cancer. In particular, macrophages are known to play a pathophysiological role in multiple diseases and present a valid and ubiquitous therapeutic target. The technology to target these phagocytic cells in situ, both selectively and efficiently, is required in order to translate novel therapeutic modalities into clinical reality. We present a novel delivery strategy using non-pathogenic bacteria to effect gene delivery specifically to tumour-associated phagocytic cells. Non-invasive bacteria lack the ability to actively enter host cells, except for phagocytic cells. We exploit this natural property to effect 'passive transfection' of tumour-associated phagocytic cells following direct administration of transgene-loaded bacteria to tumour regions. Using an in vitro-differentiated human monocyte cell line and two in vivo mouse models (an ovarian cancer ascites and a solid colon tumour model) proof of delivery is demonstrated with bacteria carrying reporter constructs. The results confirm that the delivery strategy is specific for phagocytic cells and that the bacterial vector itself recruits more phagocytic cells to the tumour. While proof of delivery to phagocytic cells is demonstrated in vivo for solid and ascites tumour models, this strategy may be applied to other settings, including non-cancer related disease. (C) 2014 Elsevier B.V. All rights reserved.
C1 [Byrne, W. L.; Murphy, C. T.; Cronin, M.; Tangney, M.] Natl Univ Ireland Univ Coll Cork, Cork Canc Res Ctr, Cork, Ireland.
   [Wirth, T.] Aurealis Pharma, FI-70211 Kuopio, Finland.
RP Tangney, M (corresponding author), Natl Univ Ireland Univ Coll Cork, BioSci Inst, Cork Canc Res Ctr, Bothar An Cholaiste, Corcaigh, Ireland.
EM m.tangney@ucc.ie
OI Tangney, Mark/0000-0002-6314-1260
FU Irish Cancer Society [PCI12TAN]; Health Research Board
   [HRA_POR/2010/138]
FX The authors wish to acknowledge support relevant to this manuscript from
   Breakthrough Cancer Research, the Irish Cancer Society (PCI12TAN), and
   the Health Research Board (HRA_POR/2010/138).
CR Ahmad S, 2011, J UROLOGY, V186, P687, DOI 10.1016/j.juro.2011.03.139
   Aspord C, 2007, J EXP MED, V204, P1037, DOI 10.1084/jem.20061120
   Baert FJ, 1999, GASTROENTEROLOGY, V116, P22, DOI 10.1016/S0016-5085(99)70224-6
   Bak SPG, 2009, TRANSL ONCOL, V2, P291, DOI 10.1593/tlo.09190
   Balkwill FR, 2012, SEMIN CANCER BIOL, V22, P33, DOI 10.1016/j.semcancer.2011.12.005
   Cook J, 2013, CURR OPIN PHARMACOL, V13, P595, DOI 10.1016/j.coph.2013.05.017
   De Monte L, 2011, J EXP MED, V208, P469, DOI 10.1084/jem.20101876
   DeNardo D, 2010, CANCER METAST REV, V29, P309, DOI 10.1007/s10555-010-9223-6
   Diamanti A, 2008, INFLAMM BOWEL DIS, V14, P1229, DOI 10.1002/ibd.20472
   Duffield JS, 2005, J CLIN INVEST, V115, P56, DOI 10.1172/JCI200522675
   Fewell JG, 2009, J GENE MED, V11, P718, DOI 10.1002/jgm.1356
   Fridlender ZG, 2009, CANCER CELL, V16, P183, DOI 10.1016/j.ccr.2009.06.017
   Galdiero MR, 2013, J CELL PHYSIOL, V228, P1404, DOI 10.1002/jcp.24260
   Geisler A, 2011, GENE THER, V18, P199, DOI 10.1038/gt.2010.141
   Grillot-Courvalin C, 1998, NAT BIOTECHNOL, V16, P862, DOI 10.1038/nbt0998-862
   Guo H, 2011, GENE THER, V18, P95, DOI 10.1038/gt.2010.112
   Hagemann T, 2008, J EXP MED, V205, P1261, DOI 10.1084/jem.20080108
   Hamilton JA, 2013, TRENDS IMMUNOL, V34, P81, DOI 10.1016/j.it.2012.08.006
   Hampl M, 2001, HUM GENE THER, V12, P1713, DOI 10.1089/104303401750476221
   Hanahan D, 2012, CANCER CELL, V21, P309, DOI 10.1016/j.ccr.2012.02.022
   Hanai H, 2004, DIGESTION, V70, P36, DOI 10.1159/000080079
   Hironaka K, 2006, ANTICANCER RES, V26, P3701
   Houghton AM, 2010, NAT MED, V16, P219, DOI 10.1038/nm.2084
   Jablonska J, 2010, J CLIN INVEST, V120, P4163, DOI 10.1172/JCI37223C1
   Kay MA, 2011, NAT REV GENET, V12, P316, DOI 10.1038/nrg2971
   Keen A, 2010, COCHRANE DB SYST REV, DOI 10.1002/14651858.CD007794.pub2
   Koski A, 2010, MOL THER, V18, P1874, DOI 10.1038/mt.2010.161
   Kusaka T, 2004, J CLIN APHERESIS, V19, P168, DOI 10.1002/jca.20023
   Lebre MC, 2009, HUM IMMUNOL, V70, P321, DOI 10.1016/j.humimm.2009.02.006
   Lehouritis P, 2013, J CONTROL RELEASE, V170, P120, DOI 10.1016/j.jconrel.2013.05.005
   Leonardi C, 2012, NEW ENGL J MED, V366, P1190, DOI 10.1056/NEJMoa1109997
   Lesnock JL, 2013, BRIT J CANCER, V108, P1231, DOI 10.1038/bjc.2013.70
   Levin MC, 2012, GENE THER, V19, P1041, DOI 10.1038/gt.2011.195
   Lin EY, 2006, CANCER RES, V66, P11238, DOI 10.1158/0008-5472.CAN-06-1278
   Loeffler M, 2008, CANCER GENE THER, V15, P787, DOI 10.1038/cgt.2008.48
   Mellman I, 2011, NATURE, V480, P480, DOI 10.1038/nature10673
   Moreno M, 2010, CURR GENE THER, V10, P56, DOI 10.2174/156652310790945566
   Niu XY, 2011, MOL IMMUNOL, V49, P290, DOI 10.1016/j.molimm.2011.08.020
   Oitzinger W, 2001, BLOOD, V97, P1611, DOI 10.1182/blood.V97.6.1611
   Paglia P, 2000, GENE THER, V7, P1725, DOI 10.1038/sj.gt.3301290
   Paglia P, 1998, J LEUKOCYTE BIOL, P92
   Qian BZ, 2010, CELL, V141, P39, DOI 10.1016/j.cell.2010.03.014
   Queen MM, 2005, CANCER RES, V65, P8896, DOI 10.1158/0008-5472.CAN-05-1734
   Saif MW, 2009, ANN SAUDI MED, V29, P369, DOI 10.4103/0256-4947.55167
   Sallinen H, 2009, MOL THER, V17, P278, DOI 10.1038/mt.2008.258
   Suzuki Y, 2004, DIGEST DIS SCI, V49, P565, DOI 10.1023/B:DDAS.0000026299.43792.ae
   Takakubo Y, 2008, J RHEUMATOL, V35, P1919
   Tangney Mark, 2010, Bioeng Bugs, V1, P284, DOI 10.4161/bbug.1.4.11725
   Wynn TA, 2013, NATURE, V496, P445, DOI 10.1038/nature12034
   Xu YF, 2007, CANCER GENE THER, V14, P151, DOI 10.1038/sj.cgt.7701003
   Yamaguchi Y, 2003, BRIT J CANCER, V89, P1876, DOI 10.1038/sj.bjc.6601379
NR 51
TC 10
Z9 10
U1 1
U2 29
PU ELSEVIER SCIENCE BV
PI AMSTERDAM
PA PO BOX 211, 1000 AE AMSTERDAM, NETHERLANDS
SN 0168-3659
EI 1873-4995
J9 J CONTROL RELEASE
JI J. Control. Release
PD DEC 28
PY 2014
VL 196
BP 384
EP 393
DI 10.1016/j.jconrel.2014.10.030
PG 10
WC Chemistry, Multidisciplinary; Pharmacology & Pharmacy
SC Chemistry; Pharmacology & Pharmacy
GA AW2PZ
UT WOS:000346132100039
PM 25466954
DA 2021-05-03
ER

PT J
AU Goshima, F
   Esaki, S
   Luo, CH
   Kamakura, M
   Kimura, H
   Nishiyama, Y
AF Goshima, Fumi
   Esaki, Shinichi
   Luo, Chenhong
   Kamakura, Maki
   Kimura, Hiroshi
   Nishiyama, Yukihiro
TI Oncolytic viral therapy with a combination of HF10, a herpes simplex
   virus type 1 variant and granulocyte-macrophage colony-stimulating
   factor for murine ovarian cancer
SO INTERNATIONAL JOURNAL OF CANCER
LA English
DT Article
DE ovarian cancer; immunotherapy; GM-CSF; amplicon; HSV
ID HSV AMPLICON VECTORS; MUTANT HF10; IFN-GAMMA; T-CELLS; TUMOR-REGRESSION;
   GM-CSF; PERITONEAL; DNA; RECURRENT; SYSTEM
AB Ovarian cancer is the most frequent cause of gynecological cancer-related mortality as a majority of patients are diagnosed at an advanced stage with intraperitoneal dissemination because of the absence of initial symptoms. Granulocyte-macrophage colony-stimulating factor (GM-CSF) plays an important role in the maturation of specialized antigen-presenting cells. In this study, we utilized a herpes simplex virus (HSV) amplicon expressing murine GM-CSF combined with HF10 (mGM-CSF amplicon), a highly attenuated HSV type 1 strain functioning as a helper virus to strengthen anti-tumor immune response, for the treatment of ovarian cancer with intraperitoneal dissemination. A mouse ovarian cancer cell line, OV2944-HM-1 (HM-1), was intraperitoneally injected, following which HF10 only or the mGM-CSF amplicon was injected intraperitoneally three times. HF10 injection prolonged survival and decreased intraperitoneal dissemination, but to a lesser extent than the mGM-CSF amplicon. Although HF10 replication was not observed in HM-1 cells, expression of VP5, a late gene coding the major capsid protein of HSV, was detected. Moreover, mGM-CSF production was detected in transfected HM-1 cells. Immunohistochemical staining revealed the infiltration of CD4- and CD8-positive cells into the peritoneal tumor(s). A significantly increased CD4(+) T cell concentration was observed in the spleen. Murine splenic cells after each treatment were stimulated with HM-1 cells, and the strongest immune response was observed in the mice that received mGM-CSF amplicon injections. These results suggested that the mGM-CSF amplicon is a promising agent for the treatment of advanced ovarian cancer with intraperitoneal dissemination.
C1 [Goshima, Fumi; Esaki, Shinichi; Luo, Chenhong; Kamakura, Maki; Kimura, Hiroshi; Nishiyama, Yukihiro] Nagoya Univ, Grad Sch Med, Dept Virol, Showa Ku, Nagoya, Aichi 4668550, Japan.
   [Esaki, Shinichi] Nagoya City Univ, Grad Sch Med Sci & Med Sch, Dept Otolaryngol Head & Neck Surg, Nagoya, Aichi, Japan.
RP Goshima, F (corresponding author), Nagoya Univ, Grad Sch Med, Dept Virol, Showa Ku, 65 Tsurumai Cho, Nagoya, Aichi 4668550, Japan.
EM fgoshima@med.nagoya-u.ac.jp
RI GOSHIMA, Fumi/I-7241-2014; Kimura, Hiroshi/I-2246-2012
OI Kimura, Hiroshi/0000-0001-8063-5660
FU Ministry of Education, Culture, Sports, Sciences, and Technology of
   JapanMinistry of Education, Culture, Sports, Science and Technology,
   Japan (MEXT) [24501351]; Grants-in-Aid for Scientific ResearchMinistry
   of Education, Culture, Sports, Science and Technology, Japan (MEXT)Japan
   Society for the Promotion of ScienceGrants-in-Aid for Scientific
   Research (KAKENHI) [24501351] Funding Source: KAKEN
FX Grant sponsor: Grant-in-Aid for Scientific Research of Priority Areas
   from the Ministry of Education, Culture, Sports, Sciences, and
   Technology of Japan; Grant number: 24501351
CR Boehmer PE, 1997, ANNU REV BIOCHEM, V66, P347, DOI 10.1146/annurev.biochem.66.1.347
   Cannistra SA, 2004, NEW ENGL J MED, V351, P2519, DOI 10.1056/NEJMra041842
   Chiocca EA, 2002, NAT REV CANCER, V2, P938, DOI 10.1038/nrc948
   CUNNINGHAM C, 1993, VIROLOGY, V197, P116, DOI 10.1006/viro.1993.1572
   Epstein AL, 2005, GENE THER, V12, pS154, DOI 10.1038/sj.gt.3302617
   Esaki S, 2013, INT J CANCER, V132, P1592, DOI 10.1002/ijc.27823
   Esaki S, 2011, ACTA OTO-LARYNGOL, V131, P684, DOI 10.3109/00016489.2010.546808
   Esaki S, 2010, ARCH VIROL, V155, P1235, DOI 10.1007/s00705-010-0712-2
   FERNANDEZCRUZ E, 1982, J IMMUNOL, V129, P1324
   Fujimoto Y, 2006, ACTA OTO-LARYNGOL, V126, P1115, DOI 10.1080/00016480600702100
   Fujiwara H, 2001, INT IMMUNOPHARMACOL, V1, P613, DOI 10.1016/S1567-5769(00)00049-7
   Fujiwara S, 2011, CANCER GENE THER, V18, P77, DOI 10.1038/cgt.2010.53
   GARDNER TE, 1995, J SURG RES, V59, P305, DOI 10.1006/jsre.1995.1169
   Harrington KJ, 2010, CLIN CANCER RES, V16, P4005, DOI 10.1158/1078-0432.CCR-10-0196
   HASHIMOTO M, 1989, JPN J CANCER RES, V80, P459, DOI 10.1111/j.1349-7006.1989.tb02336.x
   Hu JCC, 2006, CLIN CANCER RES, V12, P6737, DOI 10.1158/1078-0432.CCR-06-0759
   Huang AYC, 1996, IMMUNITY, V4, P349, DOI 10.1016/S1074-7613(00)80248-4
   JONES T, 1994, EUR J CLIN MICROBIOL, V13, pS47, DOI 10.1007/BF01973602
   Kaufman HL, 2010, ANN SURG ONCOL, V17, P718, DOI 10.1245/s10434-009-0809-6
   Kimata H, 2003, HEPATO-GASTROENTEROL, V50, P961
   Kimata H, 2006, ANN SURG ONCOL, V13, P1078, DOI 10.1245/ASO.2006.08.035
   Kohno SI, 2007, CANCER GENE THER, V14, P918, DOI 10.1038/sj.cgt.7701070
   Locksley RM, 2001, CELL, V104, P487, DOI 10.1016/S0092-8674(01)00237-9
   Mosmann TR, 1996, IMMUNOL TODAY, V17, P138, DOI 10.1016/0167-5699(96)80606-2
   Nakajima C, 2001, CANCER RES, V61, P3399
   Nakao A, 2007, CURR CANCER DRUG TAR, V7, P169, DOI 10.2174/156800907780058808
   NISHIYAMA Y, 1991, J VIROL, V65, P4520, DOI 10.1128/JVI.65.8.4520-4524.1991
   NISHIYAMA Y, 1984, J VIROL, V49, P598, DOI 10.1128/JVI.49.2.598-600.1984
   Ogawa M, 1999, CANCER RES, V59, P1531
   Pan PY, 2004, CANCER IMMUNOL IMMUN, V53, P17, DOI 10.1007/s00262-003-0417-4
   Roche MR, 2010, GYNECOL ONCOL, V116, P168, DOI 10.1016/j.ygyno.2009.10.075
   Roizman B, 2007, FIELDS VIROLOGY, V5, P2501, DOI DOI 10.1148/RADIOL.14144045
   SAD S, 1995, IMMUNITY, V2, P271, DOI 10.1016/1074-7613(95)90051-9
   Saeki Y, 2001, MOL THER, V3, P591, DOI 10.1006/mthe.2001.0294
   Schmeler KM, 2009, GYNECOL ONCOL, V113, P210, DOI 10.1016/j.ygyno.2009.02.007
   Senzer NN, 2009, J CLIN ONCOL, V27, P5763, DOI 10.1200/JCO.2009.24.3675
   Shah K, 2006, CURR GENE THER, V6, P361, DOI 10.2174/156652306777592063
   Shimoyama S, 2007, HEPATO-GASTROENTEROL, V54, P1038
   Sica A, 2010, EUR J IMMUNOL, V40, P2131, DOI 10.1002/eji.201040736
   SPAETE RR, 1982, CELL, V30, P295, DOI 10.1016/0092-8674(82)90035-6
   STEINMAN RM, 1991, ANNU REV IMMUNOL, V9, P271, DOI 10.1146/annurev.iy.09.040191.001415
   Takahashi T, 2009, CANCER IMMUNOL IMMUN, V58, P2011, DOI 10.1007/s00262-009-0708-5
   Torres MP, 2009, MINERVA MED, V100, P385
   Uekusa Y, 2000, INT J ONCOL, V16, P805
   Ushijima Y, 2007, MICROBES INFECT, V9, P142, DOI 10.1016/j.micinf.2006.10.019
   Watanabe D, 2008, J DERMATOL SCI, V50, P185, DOI 10.1016/j.jdermsci.2007.12.001
   YAMAMOTO N, 1995, J IMMUNOL, V154, P2281
   ZOU JP, 1995, INT IMMUNOL, V7, P1135, DOI 10.1093/intimm/7.7.1135
NR 48
TC 24
Z9 27
U1 0
U2 23
PU WILEY
PI HOBOKEN
PA 111 RIVER ST, HOBOKEN 07030-5774, NJ USA
SN 0020-7136
EI 1097-0215
J9 INT J CANCER
JI Int. J. Cancer
PD JUN 15
PY 2014
VL 134
IS 12
BP 2865
EP 2877
DI 10.1002/ijc.28631
PG 13
WC Oncology
SC Oncology
GA AE1SU
UT WOS:000333751000012
PM 24265099
DA 2021-05-03
ER

PT J
AU Yuan, JP
   Kashiwagi, S
   Reeves, P
   Nezivar, J
   Yang, Y
   Arrifin, NH
   Nguyen, M
   Jean-Mary, G
   Tong, XY
   Uppal, P
   Korochkina, S
   Forbes, B
   Chen, T
   Righi, E
   Bronson, R
   Chen, H
   Orsulic, S
   Brauns, T
   Leblanc, P
   Scholler, N
   Dranoff, G
   Gelfand, J
   Poznansky, MC
AF Yuan, Jianping
   Kashiwagi, Satoshi
   Reeves, Patrick
   Nezivar, Jean
   Yang, Yuan
   Arrifin, Nadiah Hashim
   Nguyen, Mai
   Jean-Mary, Gilberte
   Tong, Xiaoyun
   Uppal, Paramjit
   Korochkina, Svetlana
   Forbes, Ben
   Chen, Tao
   Righi, Elda
   Bronson, Roderick
   Chen, Huabiao
   Orsulic, Sandra
   Brauns, Timothy
   Leblanc, Pierre
   Scholler, Nathalie
   Dranoff, Glenn
   Gelfand, Jeffrey
   Poznansky, Mark C.
TI A novel mycobacterial Hsp70-containing fusion protein targeting
   mesothelin augments antitumor immunity and prolongs survival in murine
   models of ovarian cancer and mesothelioma
SO JOURNAL OF HEMATOLOGY & ONCOLOGY
LA English
DT Article
DE Mycobacterial Hsp70; Mesothelin; Single chain variable fragment; Cancer
   immunotherapy; Murine tumor model
ID DENDRITIC CELLS; IN-VIVO; MOUSE MODEL; BREAST-CANCER; PHASE-I;
   HEAT-SHOCK-PROTEIN-70; HSP70; IMMUNOTHERAPY; TUBERCULOSIS; RECEPTOR
AB Background: Although dendritic cell (DC) vaccines are considered to be promising treatments for advanced cancer, their production and administration is costly and labor-intensive. We developed a novel immunotherapeutic agent that links a single-chain antibody variable fragment (scFv) targeting mesothelin (MSLN), which is overexpressed on ovarian cancer and mesothelioma cells, to Mycobacterium tuberculosis (MTB) heat shock protein 70 (Hsp70), which is a potent immune activator that stimulates monocytes and DCs, enhances DC aggregation and maturation and improves cross-priming of T cells mediated by DCs.
   Methods: Binding of this fusion protein with MSLN on the surface of tumor cells was measured by flow cytometry and fluorescence microscopy. The therapeutic efficacy of this fusion protein was evaluated in syngeneic and orthotopic mouse models of papillary ovarian cancer and malignant mesothelioma. Mice received 4 intraperitoneal (i.p.) treatments with experimental or control proteins post i.p. injection of tumor cells. Ascites-free and overall survival time was measured. For the investigation of anti-tumor T-cell responses, a time-matched study was performed. Splenocytes were stimulated with peptides, and IFN gamma- or Granzyme B-generating CD3(+)CD8(+) T cells were detected by flow cytometry. To examine the role of CD8(+) T cells in the antitumor effect, we performed in vivo CD8(+) cell depletion. We further determined if the fusion protein increases DC maturation and improves antigen presentation as well as cross-presentation by DCs.
   Results: We demonstrated in vitro that the scFvMTBHsp70 fusion protein bound to the tumor cells used in this study through the interaction of scFv with MSLN on the surface of these cells, and induced maturation of bone marrow-derived DCs. Use of this bifunctional fusion protein in both mouse models significantly enhanced survival and slowed tumor growth while augmenting tumor-specific CD8(+) T-cell dependent immune responses. We also demonstrated in vitro and in vivo that the fusion protein enhanced antigen presentation and cross-presentation by targeting tumor antigens towards DCs.
   Conclusions: This new cancer immunotherapy has the potential to be cost-effective and broadly applicable to tumors that overexpress mesothelin.
C1 [Yuan, Jianping; Kashiwagi, Satoshi; Reeves, Patrick; Nezivar, Jean; Yang, Yuan; Arrifin, Nadiah Hashim; Nguyen, Mai; Jean-Mary, Gilberte; Tong, Xiaoyun; Uppal, Paramjit; Korochkina, Svetlana; Forbes, Ben; Chen, Tao; Righi, Elda; Brauns, Timothy; Leblanc, Pierre; Gelfand, Jeffrey; Poznansky, Mark C.] Massachusetts Gen Hosp, Vaccine & Immunotherapy Ctr, Dept Med, Div Infect Dis, Boston, MA 02129 USA.
   [Bronson, Roderick] Harvard Univ, Sch Med, Dept Pathol, Boston, MA 02115 USA.
   [Chen, Huabiao] MIT, Ragon Inst MGH, Boston, MA USA.
   [Chen, Huabiao] Harvard Univ, Boston, MA 02115 USA.
   [Orsulic, Sandra] Womens Canc Res Inst, Cedars Sinai Med Ctr, Los Angeles, CA USA.
   [Scholler, Nathalie] Univ Penn, Penn Ovarian Canc Res Ctr, Dept Obstet & Gynecol, Philadelphia, PA USA.
   [Dranoff, Glenn] Dana Farber Canc Inst, Dept Med Oncol, Boston, MA 02115 USA.
   [Dranoff, Glenn] Dana Farber Canc Inst, Canc Vaccine Ctr, Boston, MA 02115 USA.
   [Dranoff, Glenn] Harvard Univ, Brigham & Womens Hosp, Sch Med, Dept Med, Boston, MA USA.
RP Poznansky, MC (corresponding author), Massachusetts Gen Hosp, Vaccine & Immunotherapy Ctr, Dept Med, Div Infect Dis, 149 13th St, Boston, MA 02129 USA.
EM mpoznansky@partners.org
RI Righi, Elda/Y-3558-2019; Reeves, Patrick/I-1066-2018; Leblanc,
   Pierre/AAB-3554-2020; Poznansky, Mark C/M-4996-2015; Scholler,
   Nathalie/O-9003-2014; Kashiwagi, Satoshi/T-2420-2019; Gelfand, Jeffrey
   A/G-1885-2018
OI Righi, Elda/0000-0001-8718-1200; Reeves, Patrick/0000-0001-8202-0723;
   Leblanc, Pierre/0000-0001-8756-2396; Poznansky, Mark
   C/0000-0003-1344-7103; Gelfand, Jeffrey A/0000-0002-4118-5676
FU Prof. Dulcie V. Coleman Studentship at Imperial College, London
FX This manuscript is dedicated to the memory of Janet Gelfand, a victim of
   ovarian cancer. The authors gratefully acknowledge the continuing
   support for this work from the Edmund C. Lynch Jr. Cancer Fund, Arthur
   Luxenberg Esq., Perry Weitz Esq., and the VIC Mesothelioma Research and
   Resource Program at MGH and the Friends of VIC Fund. PU and NHA were
   supported by the Prof. Dulcie V. Coleman Studentship at Imperial
   College, London. We thank Oliver Mitchell, John Cao, Lujia Zhou,
   Rumbidzai Mushavi, and Sayinthen Vivekanantham for their technical
   assistances, Dr. Yuhui Huang for his useful comments, Michael Waring,
   Dr. Michael Santuosuosso and Dr. Ravi Mylvaganam for their technical
   advice, Dr. Musie Ghebremichael for his advice in statistical analysis,
   and Mahnoor Valibhoy for her assistance with the schematic figure.
CR Argani P, 2001, CLIN CANCER RES, V7, P3862
   Banchereau J, 2005, NAT REV IMMUNOL, V5, P296, DOI 10.1038/nri1592
   Baneijee D, 2008, J IMMUNOTHER, V31, P113, DOI 10.1097/CJI.0b013e31815a5892
   Bendz H, 2008, J BIOL CHEM, V283, P26477, DOI 10.1074/jbc.M803310200
   Bergan L, 2007, CANCER LETT, V255, P263, DOI 10.1016/j.canlet.2007.04.012
   Bonifaz LC, 2004, J EXP MED, V199, P815, DOI 10.1084/jem.20032220
   Bonnotte B, 2003, CANCER RES, V63, P2145
   Chambers JD, 2011, NEW ENGL J MED, V364, P1687, DOI 10.1056/NEJMp1103057
   Chang K, 1996, P NATL ACAD SCI USA, V93, P136, DOI 10.1073/pnas.93.1.136
   Cheng WF, 2001, J IMMUNOL, V166, P6218, DOI 10.4049/jimmunol.166.10.6218
   Delamarre L, 2005, SCIENCE, V307, P1630, DOI 10.1126/science.1108003
   Feldhaus MJ, 2003, NAT BIOTECHNOL, V21, P163, DOI 10.1038/nbt785
   Fields RC, 1998, P NATL ACAD SCI USA, V95, P9482, DOI 10.1073/pnas.95.16.9482
   Floto RA, 2006, SCIENCE, V314, P454, DOI 10.1126/science.1133515
   Harmala LAE, 2002, J IMMUNOL, V169, P5622, DOI 10.4049/jimmunol.169.10.5622
   Hassan R, 2007, CLIN CANCER RES, V13, P5144, DOI 10.1158/1078-0432.CCR-07-0869
   Ho M, 2007, CLIN CANCER RES, V13, P1571, DOI 10.1158/1078-0432.CCR-06-2161
   Huang Q, 2000, J EXP MED, V191, P403, DOI 10.1084/jem.191.2.403
   Huang YH, 2012, P NATL ACAD SCI USA, V109, P17561, DOI 10.1073/pnas.1215397109
   Kantoff PW, 2010, NEW ENGL J MED, V363, P411, DOI 10.1056/NEJMoa1001294
   Karyampudi L, 2008, CELL IMMUNOL, V254, P74, DOI 10.1016/j.cellimm.2008.07.003
   Kreitman RJ, 2009, CLIN CANCER RES, V15, P5274, DOI 10.1158/1078-0432.CCR-09-0062
   Lanitis E, 2012, MOL THER, V20, P633, DOI 10.1038/mt.2011.256
   Li H, 2010, CANCER BIOTHER RADIO, V25, P185, DOI 10.1089/cbr.2009.0716
   Melief CJM, 2008, IMMUNITY, V29, P372, DOI 10.1016/j.immuni.2008.08.004
   Mellman I, 2011, NATURE, V480, P480, DOI 10.1038/nature10673
   Millar DG, 2003, NAT MED, V9, P1469, DOI 10.1038/nm962
   Miselis NR, 2011, CANCER MICROENVIRON, V4, P39, DOI 10.1007/s12307-010-0048-1
   Mizukami S, 2012, CANCER SCI, V103, P851, DOI 10.1111/j.1349-7006.2012.02233.x
   Motta A, 2007, IMMUNOLOGY, V121, P462, DOI 10.1111/j.1365-2567.2007.02564.x
   Murshid A, 2012, FRONT IMMUNOL, V3, DOI 10.3389/fimmu.2012.00063
   Palucka K, 2010, CURR OPIN IMMUNOL, V22, P258, DOI 10.1016/j.coi.2010.02.010
   Platt CD, 2010, P NATL ACAD SCI USA, V107, P4287, DOI 10.1073/pnas.0910609107
   Rasoli M, 2010, ACTA VIROL, V54, P33, DOI 10.4149/av_2010_01_33
   Righi E, 2011, CANCER RES, V71, P5522, DOI 10.1158/0008-5472.CAN-10-3143
   Scholler N, 2008, CLIN CANCER RES, V14, P2647, DOI 10.1158/1078-0432.CCR-07-1442
   Singh R, 2006, CANCER RES, V66, P7748, DOI 10.1158/0008-5472.CAN-05-4469
   Tang ZW, 2013, ANTI-CANCER AGENT ME, V13, P276, DOI 10.2174/1871520611313020014
   Topalian SL, 2011, J CLIN ONCOL, V29, P4828, DOI 10.1200/JCO.2011.38.0899
   Uto T, 2011, FEMS IMMUNOL MED MIC, V61, P189, DOI 10.1111/j.1574-695X.2010.00762.x
   Vorobiev DS, 2009, B EXP BIOL MED+, V148, P64, DOI 10.1007/s10517-009-0622-z
   Wang B, 2012, BREAST CANCER RES, V14, DOI 10.1186/bcr3135
   Wang B, 2009, ANN NY ACAD SCI, V1174, P6, DOI 10.1111/j.1749-6632.2009.04933.x
   Wang Y, 2005, J IMMUNOL, V174, P3306, DOI 10.4049/jimmunol.174.6.3306
   Wang YF, 2002, J IMMUNOL, V169, P2422, DOI 10.4049/jimmunol.169.5.2422
   Wang YF, 2001, IMMUNITY, V15, P971, DOI 10.1016/S1074-7613(01)00242-4
   Xing DY, 2006, CANCER RES, V66, P8949, DOI 10.1158/0008-5472.CAN-06-1495
   Yewdall AW, 2010, PLOS ONE, V5, DOI 10.1371/journal.pone.0011144
NR 48
TC 25
Z9 27
U1 0
U2 13
PU BMC
PI LONDON
PA CAMPUS, 4 CRINAN ST, LONDON N1 9XW, ENGLAND
SN 1756-8722
J9 J HEMATOL ONCOL
JI J. Hematol. Oncol.
PD FEB 24
PY 2014
VL 7
AR 15
DI 10.1186/1756-8722-7-15
PG 14
WC Oncology; Hematology
SC Oncology; Hematology
GA AF3SL
UT WOS:000334632400001
PM 24565018
OA DOAJ Gold, Green Published
DA 2021-05-03
ER

PT J
AU Odunsi, K
   Matsuzaki, J
   James, SR
   Mhawech-Fauceglia, P
   Tsuji, T
   Miller, A
   Zhang, W
   Akers, SN
   Griffiths, EA
   Miliotto, A
   Beck, A
   Batt, CA
   Ritter, G
   Lele, S
   Gnjatic, S
   Karpf, AR
AF Odunsi, Kunle
   Matsuzaki, Junko
   James, Smitha R.
   Mhawech-Fauceglia, Paulette
   Tsuji, Takemasa
   Miller, Austin
   Zhang, Wa
   Akers, Stacey N.
   Griffiths, Elizabeth A.
   Miliotto, Anthony
   Beck, Amy
   Batt, Carl A.
   Ritter, Gerd
   Lele, Shashikant
   Gnjatic, Sacha
   Karpf, Adam R.
TI Epigenetic Potentiation of NY-ESO-1 Vaccine Therapy in Human Ovarian
   Cancer
SO CANCER IMMUNOLOGY RESEARCH
LA English
DT Article
ID T-CELL RESPONSES; DNA METHYLATION; PHASE-I; IMMUNE-RESPONSE;
   GENE-EXPRESSION; SOLID TUMORS; ANTIGEN; DECITABINE; IMMUNOTHERAPY;
   CHEMOTHERAPY
AB The cancer-testis/cancer germline antigen, NY-ESO-1, is a vaccine target in epithelial ovarian cancer (EOC), but its limited expression is a barrier to vaccine efficacy. As NY-ESO-1 is regulated by DNA methylation, we hypothesized that DNA methyltransferase inhibitors may augment NY-ESO-1 vaccine therapy. In agreement, global DNA hypomethylation in EOC was associated with the presence of circulating antibodies to NY-ESO-1. Preclinical studies using EOC cell lines showed that decitabine treatment enhanced both NY-ESO-1 expression and NY-ESO-1-specific CTL-mediated responses. On the basis of these observations, we performed a phase I doseescalation trial of decitabine, as an addition to NY-ESO-1 vaccine and doxorubicin liposome chemotherapy, in 12 patients with relapsed EOC. The regimen was safe, with limited and clinically manageable toxicities. Both global and promoter-specific DNA hypomethylation occurred in blood and circulating DNAs, the latter of which may reflect tumor cell responses. Increased NY-ESO-1 serum antibodies and T-cell responses were observed in the majority of patients, and antibody spreading to additional tumor antigens was also observed. Finally, disease stabilization or partial clinical response occurred in six of ten evaluable patients. On the basis of these encouraging results, evaluation of similar combinatorial chemo-immunotherapy regimens in EOC and other tumor types is warranted. (C) 2014 AACR.
C1 [Odunsi, Kunle; Matsuzaki, Junko; Tsuji, Takemasa; Akers, Stacey N.; Miliotto, Anthony; Lele, Shashikant] Roswell Pk Canc Inst, Dept Gynecol Oncol, Buffalo, NY 14263 USA.
   [Odunsi, Kunle] Roswell Pk Canc Inst, Dept Immunol, Buffalo, NY 14263 USA.
   [James, Smitha R.; Zhang, Wa; Karpf, Adam R.] Roswell Pk Canc Inst, Dept Pharmacol & Therapeut, Buffalo, NY 14263 USA.
   [Mhawech-Fauceglia, Paulette] Roswell Pk Canc Inst, Dept Pathol, Buffalo, NY 14263 USA.
   [Miller, Austin] Roswell Pk Canc Inst, Dept Biostat, Buffalo, NY 14263 USA.
   [Griffiths, Elizabeth A.] Roswell Pk Canc Inst, Dept Med, Buffalo, NY 14263 USA.
   [Odunsi, Kunle; Matsuzaki, Junko; Tsuji, Takemasa; Beck, Amy] Roswell Pk Canc Inst, Ctr Immunotherapy, Buffalo, NY 14263 USA.
   [Batt, Carl A.] Cornell Univ, Dept Food Sci, Ithaca, NY 14853 USA.
   [Ritter, Gerd] Mem Sloan Kettering Canc Ctr, NY Branch, Ludwig Inst Canc Res, New York, NY USA.
   [Gnjatic, Sacha] Mt Sinai Sch Med, Tisch Canc Inst, New York, NY USA.
   [Zhang, Wa; Karpf, Adam R.] Univ Nebraska Med Ctr, Eppley Inst, Omaha, NE 68198 USA.
RP Odunsi, K (corresponding author), Roswell Pk Canc Inst, Elm & Carlton St, Buffalo, NY 14263 USA.
EM kunle.odunsi@roswellpark.org; adam.karpf@unmc.edu
RI Zhang, Wa/E-9972-2018
OI Karpf, Adam/0000-0002-0866-0666; Gnjatic, Sacha/0000-0001-5643-9520;
   Tsuji, Takemasa/0000-0001-7563-2211
FU Ovarian Cancer Research Fund; RPCI Alliance Foundation; Cancer Vaccine
   Collaborative; Cancer Research Institute Anna-Maria Kellen Clinical
   Investigator Award [NIH RO1CA116674, CA158318]; Eisai
   PharmaceuticalsEisai Co Ltd; NATIONAL CANCER INSTITUTEUnited States
   Department of Health & Human ServicesNational Institutes of Health (NIH)
   - USANIH National Cancer Institute (NCI) [P30CA016056, R01CA116674,
   T32CA108456, R01CA158318] Funding Source: NIH RePORTER
FX This work was supported by the Ovarian Cancer Research Fund, RPCI
   Alliance Foundation, Cancer Vaccine Collaborative grant (Cancer Research
   Institute/Ludwig Cancer Research), Cancer Research Institute Anna-Maria
   Kellen Clinical Investigator Award, NIH RO1CA116674, CA158318, and Eisai
   Pharmaceuticals. The costs of publication of this article were defrayed
   in part by the payment of page charges.
CR Adams S, 2008, J IMMUNOL, V181, P776, DOI 10.4049/jimmunol.181.1.776
   Akers SN, 2010, FUTURE ONCOL, V6, P717, DOI [10.2217/fon.10.36, 10.2217/FON.10.36]
   Aldener-Cannava A, 2001, TISSUE ANTIGENS, V57, P287, DOI 10.1034/j.1399-0039.2001.057004287.x
   Aparicio A, 2009, EPIGENETICS-US, V4, P176, DOI 10.4161/epi.4.3.8694
   Appleton K, 2007, J CLIN ONCOL, V25, P4603, DOI 10.1200/JCO.2007.10.8688
   Charlet J, 2012, BIOCHEM PHARMACOL, V83, P858, DOI 10.1016/j.bcp.2012.01.009
   Cheng JC, 2004, CANCER CELL, V6, P151, DOI 10.1016/j.ccr.2004.06.023
   Cruz CR, 2011, CLIN CANCER RES, V17, P7058, DOI 10.1158/1078-0432.CCR-11-1873
   Daniels GA, 2004, NAT BIOTECHNOL, V22, P1125, DOI 10.1038/nbt1007
   Davis ID, 2004, P NATL ACAD SCI USA, V101, P10697, DOI 10.1073/pnas.0403572101
   De Smet C, 1999, MOL CELL BIOL, V19, P7327
   Dudley ME, 2005, J CLIN ONCOL, V23, P2346, DOI 10.1200/JCO.2005.00.240
   Dunn GP, 2004, IMMUNITY, V21, P137, DOI 10.1016/j.immuni.2004.07.017
   Fang F, 2010, CANCER-AM CANCER SOC, V116, P4043, DOI 10.1002/cncr.25204
   Gnjatic S, 2010, P NATL ACAD SCI USA, V107, P5088, DOI 10.1073/pnas.0914213107
   Gnjatic Sacha, 2009, V520, P11, DOI 10.1007/978-1-60327-811-9_2
   Gordon AN, 2000, J CLIN ONCOL, V18, P3093, DOI 10.1200/JCO.2000.18.17.3093
   Guo ZS, 2006, CANCER RES, V66, P1105, DOI 10.1158/0008-5472.CAN-05-3020
   Issa JPJ, 2004, BLOOD, V103, P1635, DOI 10.1182/blood-2003-03-0687
   Jager E, 1998, J EXP MED, V187, P265, DOI 10.1084/jem.187.2.265
   Jager E, 2000, P NATL ACAD SCI USA, V97, P4760, DOI 10.1073/pnas.97.9.4760
   Juergens RA, 2011, CANCER DISCOV, V1, P598, DOI 10.1158/2159-8290.CD-11-0214
   Karpf AR, 2006, EPIGENETICS-US, V1, P116, DOI 10.4161/epi.1.3.2988
   Karpf AR, 2004, MOL PHARMACOL, V65, P18, DOI 10.1124/mol.65.1.18
   Kawada J, 2012, INT J CANCER, V130, P584, DOI 10.1002/ijc.26074
   Kepp O, 2011, CANCER METAST REV, V30, P61, DOI 10.1007/s10555-011-9273-4
   Knutson KL, 2006, J IMMUNOL, V177, P1526, DOI 10.4049/jimmunol.177.3.1526
   Lake RA, 2005, NAT REV CANCER, V5, P397, DOI 10.1038/nrc1613
   Lowe AJ, 2011, BIOTECHNOL PROGR, V27, P435, DOI 10.1002/btpr.552
   Ma YT, 2011, J EXP MED, V208, P491, DOI 10.1084/jem.20100269
   Matei D, 2012, CANCER RES, V72, P2197, DOI 10.1158/0008-5472.CAN-11-3909
   Mattarollo SR, 2011, CANCER RES, V71, P4809, DOI 10.1158/0008-5472.CAN-11-0753
   Odunsi K, 2003, CANCER RES, V63, P6076
   Odunsi K, 2007, P NATL ACAD SCI USA, V104, P12837, DOI 10.1073/pnas.0703342104
   Odunsi K, 2012, P NATL ACAD SCI USA, V109, P5797, DOI 10.1073/pnas.1117208109
   Ramakrishnan R, 2010, J CLIN INVEST, V120, P1111, DOI 10.1172/JCI40269
   Sabbatini P, 2012, CLIN CANCER RES, V18, P6497, DOI 10.1158/1078-0432.CCR-12-2189
   Samlowski WE, 2005, J CLIN ONCOL, V23, P3897, DOI 10.1200/JCO.2005.06.118
   Schrump DS, 2006, CLIN CANCER RES, V12, P5777, DOI 10.1158/1078-0432.CCR-06-0669
   Schwarzenbach H, 2011, NAT REV CANCER, V11, P426, DOI 10.1038/nrc3066
   Sigalotti L, 2005, SEMIN ONCOL, V32, P473, DOI 10.1053/j.seminoncol.2005.07.005
   Storni T, 2003, J IMMUNOL, V171, P795, DOI 10.4049/jimmunol.171.2.795
   Tsuji T, 2009, J IMMUNOL, V183, P4800, DOI 10.4049/jimmunol.0900903
   Uenaka Akiko, 2007, Cancer Immun, V7, P9
   Valmori D, 2007, P NATL ACAD SCI USA, V104, P8947, DOI 10.1073/pnas.0703395104
   Wolchok JD, 2009, CLIN CANCER RES, V15, P7412, DOI 10.1158/1078-0432.CCR-09-1624
   Woloszynska-Read Anna, 2007, Cancer Immun, V7, P21
   Woloszynska-Read A, 2008, CLIN CANCER RES, V14, P3283, DOI 10.1158/1078-0432.CCR-07-5279
   Woloszynska-Read A, 2011, CLIN CANCER RES, V17, P2170, DOI 10.1158/1078-0432.CCR-10-2315
   Yee C, 2002, P NATL ACAD SCI USA, V99, P16168, DOI 10.1073/pnas.242600099
NR 50
TC 116
Z9 117
U1 0
U2 10
PU AMER ASSOC CANCER RESEARCH
PI PHILADELPHIA
PA 615 CHESTNUT ST, 17TH FLOOR, PHILADELPHIA, PA 19106-4404 USA
SN 2326-6066
EI 2326-6074
J9 CANCER IMMUNOL RES
JI Cancer Immunol. Res.
PD JAN
PY 2014
VL 2
IS 1
BP 37
EP 49
DI 10.1158/2326-6066.CIR-13-0126
PG 13
WC Oncology; Immunology
SC Oncology; Immunology
GA AM7FS
UT WOS:000340030900006
PM 24535937
OA Bronze, Green Accepted
DA 2021-05-03
ER

PT J
AU Griffioen, AW
   Weiss, A
   Berndsen, RH
   Abdul, UK
   Winkel, MTT
   Nowak-Sliwinska, P
AF Griffioen, Arjan W.
   Weiss, Andrea
   Berndsen, Robert H.
   Abdul, U. Kulsoom
   Winkel, Marije T. te
   Nowak-Sliwinska, Patrycja
TI The emerging quest for the optimal angiostatic combination therapy
SO BIOCHEMICAL SOCIETY TRANSACTIONS
LA English
DT Article
DE angiogenesis; chemotherapy; combination therapy; immunotherapy;
   photodynamic therapy; radiotherapy; tyrosine kinase inhibitors
ID PHASE-III TRIAL; PHOTODYNAMIC THERAPY; INTERFERON-ALPHA; ANGIOGENESIS
   INHIBITION; RADIATION-THERAPY; PLUS BEVACIZUMAB; TUMOR-REGRESSION;
   OVARIAN-CANCER; BREAST-CANCER; I TRIAL
AB Angiostatic therapies are now routinely embedded in the daily clinical management of cancer. Although these agents clearly benefit patient survival rates, the effect is only moderate with sometimes considerable side effects. A major cause of failure in this respect is the induction of resistance and tolerability against these drugs. Most angiostatic drugs are tyrosine kinase inhibitors that aim to inhibit or neutralize the activity of tumour-produced growth factors. Frustrating the tumour cells in this way results in genetic adaptations in the cells, turning them into mutants that are dependent on other growth mechanisms. It may therefore be necessary to shift to another class of drugs that directly target the tumour vasculature. It is evident that improvement of future angiogenesis inhibitors can only arise from two efforts. First, through the identification of better targets, preferably specifically expressed in the tumour vasculature. Secondly, through the development of combination therapies. The present review highlights the current efforts and challenges in trying to develop effective angiostatic combination therapies.
C1 [Griffioen, Arjan W.; Weiss, Andrea; Berndsen, Robert H.; Abdul, U. Kulsoom; Winkel, Marije T. te; Nowak-Sliwinska, Patrycja] Vrije Univ Amsterdam Med Ctr, Dept Med Oncol, Angiogenesis Lab, NL-1081 HV Amsterdam, Netherlands.
   [Weiss, Andrea; Berndsen, Robert H.; Nowak-Sliwinska, Patrycja] Ecole Polytech Fed Lausanne, Swiss Fed Inst Technol, Inst Chem Sci & Engn, CH-1015 Lausanne, Switzerland.
RP Griffioen, AW (corresponding author), Vrije Univ Amsterdam Med Ctr, Dept Med Oncol, Angiogenesis Lab, De Boelelaan 1117, NL-1081 HV Amsterdam, Netherlands.
EM aw.griffioen@vumc.nl; Patrycja.Nowak-Sliwinska@epfl.ch
RI Nowak-Sliwinska, Patrycja/T-7663-2018; Gasser-Weiss, Andrea/M-4469-2017
OI Nowak-Sliwinska, Patrycja/0000-0002-8299-0444; Gasser-Weiss,
   Andrea/0000-0002-1566-7428
FU Union for International Cancer Control [ICRET-13-080]; European
   Community Action Scheme for the Mobility of University Students
   (Erasmus)
FX Our work was partially supported by the Union for International Cancer
   Control [grant number ICRET-13-080, to P.N.-S.] and European Community
   Action Scheme for the Mobility of University Students (Erasmus, to
   B.H.B.).
CR Agostinis P, 2011, CA-CANCER J CLIN, V61, P250, DOI 10.3322/caac.20114
   Albiges L, 2015, EUR UROL, V67, P100, DOI 10.1016/j.eururo.2014.04.006
   Albini A, 2009, J TRANSL MED, V7, DOI 10.1186/1479-5876-7-5
   Andre N, 2014, NAT REV CLIN ONCOL, V11, P413, DOI 10.1038/nrclinonc.2014.89
   Babilas P, 2010, PHOTODERMATOL PHOTO, V26, P118, DOI 10.1111/j.1600-0781.2010.00507.x
   Batchelor TT, 2007, CANCER CELL, V11, P83, DOI 10.1016/j.ccr.2006.11.021
   Brivio F, 2002, HEPATO-GASTROENTEROL, V49, P385
   Browder T, 2000, CANCER RES, V60, P1878
   Cao HST, 2010, MOL CANCER THER, V9, P2068, DOI 10.1158/1535-7163.MCT-10-0201
   Carmeliet P, 2011, NATURE, V473, P298, DOI 10.1038/nature10144
   Castermans K, 2008, BLOOD, V112, P4940, DOI 10.1182/blood-2007-09-113878
   Rodriguez-Galan MC, 2009, J IMMUNOL, V183, P740, DOI 10.4049/jimmunol.0804166
   Coughlin CM, 1998, J CLIN INVEST, V101, P1441, DOI 10.1172/JCI1555
   Czito BG, 2007, INT J RADIAT ONCOL, V68, P472, DOI 10.1016/j.ijrobp.2007.02.001
   Dehne N, 2014, J LEUKOCYTE BIOL, V95, P129, DOI 10.1189/jlb.0113045
   Demetri GD, 2006, LANCET, V368, P1329, DOI 10.1016/S0140-6736(06)69446-4
   Dings RPM, 2003, CANCER RES, V63, P382
   Dings RPM, 2007, CLIN CANCER RES, V13, P3395, DOI 10.1158/1078-0432.CCR-06-2441
   Dings RPM, 2011, CLIN CANCER RES, V17, P3134, DOI 10.1158/1078-0432.CCR-10-2443
   Dorrell MI, 2007, P NATL ACAD SCI USA, V104, P967, DOI 10.1073/pnas.0607542104
   Eichbaum M, 2011, BMC CANCER, V11, DOI 10.1186/1471-2407-11-453
   Eisenbeis CF, 2005, J CLIN ONCOL, V23, P8835, DOI 10.1200/JCO.2005.02.1691
   Fan F, 2011, BRIT J CANCER, V104, P1270, DOI 10.1038/bjc.2011.81
   Faris JE, 2010, NAT REV CLIN ONCOL, V7, P7, DOI 10.1038/nrclinonc.2009.173
   Ferrario A, 2006, J ENVIRON PATHOL TOX, V25, P251, DOI 10.1615/JEnvironPatholToxicolOncol.v25.i1-2.160
   Gamal-Eldeen AM, 2013, PHOTODIAGN PHOTODYN, V10, P446, DOI 10.1016/j.pdpdt.2013.03.013
   Gamaleia N. E., 2012, Experimental Oncology, V34, P364
   Garcia AA, 2008, J CLIN ONCOL, V26, P76, DOI 10.1200/JCO.2007.12.1939
   Gasparini G, 2012, ANGIOGENESIS, V15, P141, DOI 10.1007/s10456-011-9250-0
   Gerlinger M, 2012, NEW ENGL J MED, V366, P883, DOI 10.1056/NEJMoa1113205
   Gollob JA, 2003, J CLIN ONCOL, V21, P2564, DOI 10.1200/JCO.2003.12.119
   Gotink KJ, 2011, CLIN CANCER RES, V17, P7337, DOI 10.1158/1078-0432.CCR-11-1667
   Grellety T, 2014, B CANCER, V101, P608, DOI 10.1684/bdc.2014.1935
   Griffioen AW, 2000, PHARMACOL REV, V52, P237
   Gutbrodt KL, 2013, SCI TRANSL MED, V5, DOI 10.1126/scitranslmed.3006221
   Guyon L, 2012, PHOTODIAGN PHOTODYN, V9, P16, DOI 10.1016/j.pdpdt.2011.08.003
   Hartinger CG, 2008, CHEM BIODIVERS, V5, P2140, DOI 10.1002/cbdv.200890195
   Hashimoto K, 2010, MOL CANCER THER, V9, P996, DOI 10.1158/1535-7163.MCT-09-0960
   Heffeter P, 2013, EUR J CANCER, V49, P3366, DOI 10.1016/j.ejca.2013.05.018
   Hemmerle T, 2014, INT J CANCER, V134, P467, DOI 10.1002/ijc.28359
   Hlushchuk R, 2008, AM J PATHOL, V173, P1173, DOI 10.2353/ajpath.2008.071131
   Hsu CC, 2011, J CHIN MED ASSOC, V74, P473, DOI 10.1016/j.jcma.2011.08.020
   Hurwitz H, 2004, NEW ENGL J MED, V350, P2335, DOI 10.1056/NEJMoa032691
   Klauber N, 1997, CANCER RES, V57, P81
   Kleibeuker EA, 2012, DRUG RESIST UPDATE, V15, P173, DOI 10.1016/j.drup.2012.04.002
   Klement G, 2000, J CLIN INVEST, V105, pR15, DOI 10.1172/JCI8829
   Knisely JPS, 2008, INT J RADIAT ONCOL, V71, P79, DOI 10.1016/j.ijrobp.2007.09.016
   Kohandel M, 2011, COMPUT MATH METHOD M, V2011, DOI 10.1155/2011/790721
   McDermott DF, 2005, J CLIN ONCOL, V23, P133, DOI 10.1200/JCO.2005.03.206
   Montagna E, 2012, CLIN BREAST CANCER, V12, P207, DOI 10.1016/j.clbc.2012.03.008
   Motzer RJ, 2006, J CLIN ONCOL, V24, P16, DOI 10.1200/JCO.2005.02.2574
   Nowak-Sliwinska P., 2013, J ANAL BIOANAL TECH, V15, P1
   Nowak-Sliwinska P., 2012, CURR ANGIOGENESIS, V1, P318
   Nowak-Sliwinska P, 2013, PROG RETIN EYE RES, V37, P182, DOI 10.1016/j.preteyeres.2013.09.003
   Nowak-Sliwinska P, 2012, J CELL MOL MED, V16, P1553, DOI 10.1111/j.1582-4934.2011.01440.x
   Nowak-Sliwinska P, 2010, ANGIOGENESIS, V13, P281, DOI 10.1007/s10456-010-9185-x
   Petrella TM, 2012, J CLIN ONCOL, V30, P3396, DOI 10.1200/JCO.2011.40.0655
   Piatrouskaya N. A., 2010, Experimental Oncology, V32, P100
   Rademaker-Lakhai JM, 2004, CLIN CANCER RES, V10, P3717, DOI 10.1158/1078-0432.CCR-03-0746
   Raig ET, 2008, J INTERF CYTOK RES, V28, P553, DOI 10.1089/jir.2008.0118
   Rini BI, 2014, J CLIN ONCOL, V32, P752, DOI 10.1200/JCO.2013.50.5305
   Rini BI, 2010, J CLIN ONCOL, V28, pE284, DOI 10.1200/JCO.2009.27.1759
   Rini BI, 2009, CLIN CANCER RES, V15, P6277, DOI 10.1158/1078-0432.CCR-09-0717
   Vittar NBR, 2013, BBA-REV CANCER, V1835, P86, DOI 10.1016/j.bbcan.2012.10.004
   Sakkoula E, 1997, BRIT J PHARMACOL, V122, P793, DOI 10.1038/sj.bjp.0701436
   Saloustros E, 2011, J BUON, V16, P215
   Savary JF, 1998, ENDOSCOPY, V30, P258, DOI 10.1055/s-2007-1001252
   Schattler H, 2011, MATH BIOSCI ENG, V8, P355, DOI 10.3934/mbe.2011.8.355
   Seiwert TY, 2008, J CLIN ONCOL, V26, P1732, DOI 10.1200/JCO.2007.13.1706
   Shepherd FA, 2005, NEW ENGL J MED, V353, P123, DOI 10.1056/NEJMoa050753
   Vala IS, 2010, PLOS ONE, V5, DOI 10.1371/journal.pone.0011222
   Weiss A, 2014, J CELL MOL MED, V18, P480, DOI 10.1111/jcmm.12199
   Weiss A, 2012, BBA-REV CANCER, V1826, P53, DOI 10.1016/j.bbcan.2012.03.003
   Yokoyama Y, 2000, CANCER RES, V60, P2190
NR 74
TC 14
Z9 14
U1 0
U2 11
PU PORTLAND PRESS LTD
PI LONDON
PA CHARLES DARWIN HOUSE, 12 ROGER STREET, LONDON WC1N 2JU, ENGLAND
SN 0300-5127
EI 1470-8752
J9 BIOCHEM SOC T
JI Biochem. Soc. Trans.
PD DEC
PY 2014
VL 42
BP 1608
EP 1615
DI 10.1042/BST20140193
PN 6
PG 8
WC Biochemistry & Molecular Biology
SC Biochemistry & Molecular Biology
GA AU2DT
UT WOS:000345427100022
PM 25399578
DA 2021-05-03
ER

PT J
AU Brown, SD
   Warren, RL
   Gibb, EA
   Martin, SD
   Spinelli, JJ
   Nelson, BH
   Holt, RA
AF Brown, Scott D.
   Warren, Rene L.
   Gibb, Ewan A.
   Martin, Spencer D.
   Spinelli, John J.
   Nelson, Brad H.
   Holt, Robert A.
TI Neo-antigens predicted by tumor genome meta-analysis correlate with
   increased patient survival
SO GENOME RESEARCH
LA English
DT Article
ID CLASS-I ANTIGEN; LYMPHOCYTE-ASSOCIATED ANTIGEN-4; EXOME ANALYSIS
   REVEALS; T-CELLS; INFILTRATING LYMPHOCYTES; ANTIBODY BLOCKADE;
   CHEMOTHERAPY PLUS; DOWN-REGULATION; OVARIAN-CANCER; MELANOMA
AB Somatic missense mutations can initiate tumorogenesis and, conversely, anti-tumor cytotoxic T cell (CTL) responses. Tumor genome analysis has revealed extreme heterogeneity among tumor missense mutation profiles, but their relevance to tumor immunology and patient outcomes has awaited comprehensive evaluation. Here, for 515 patients from six tumor sites, we used RNA-seq data from The Cancer Genome Atlas to identify mutations that are predicted to be immunogenic in that they yielded mutational epitopes presented by the MHC proteins encoded by each patient's autologous HLA-A alleles. Mutational epitopes were associated with increased patient survival. Moreover, the corresponding tumors had higher CTL content, inferred from CD8A gene expression, and elevated expression of the CTL exhaustion markers PDCDI and CTL44. Mutational epitopes were very scarce in tumors without evidence of CTL infiltration. These findings suggest that the abundance of predicted immunogenic mutations may be useful for identifying patients likely to benefit from checkpoint blockade and related Immunotherapies.
C1 [Brown, Scott D.; Warren, Rene L.; Gibb, Ewan A.; Martin, Spencer D.; Holt, Robert A.] BC Canc Agcy, Canadas Michael Smith Genome Sci Ctr, Vancouver, BC V5Z 1L3, Canada.
   [Brown, Scott D.] Univ British Columbia, Genome Sci & Technol Program, Vancouver, BC V6T 1ZA, Canada.
   [Gibb, Ewan A.; Martin, Spencer D.; Nelson, Brad H.; Holt, Robert A.] Univ British Columbia, Dept Med Genet, Vancouver, BC V6T 1ZA, Canada.
   [Martin, Spencer D.; Nelson, Brad H.] BC Canc Agcy, Deeley Res Ctr, Victoria, BC V8R 6V5, Canada.
   [Spinelli, John J.] BC Canc Agcy, Canc Control Res Program, Vancouver, BC V5Z 1L3, Canada.
   [Spinelli, John J.] Univ British Columbia, Sch Populat & Publ Hlth, Vancouver, BC V6T 1Z4, Canada.
   [Nelson, Brad H.] Univ Victoria, Dept Biochem & Microbiol, Victoria, BC V8P 5C2, Canada.
   [Holt, Robert A.] Simon Fraser Univ, Dept Mol Biol & Biochem, Burnaby, BC V54 1S6, Canada.
RP Holt, RA (corresponding author), BC Canc Agcy, Canadas Michael Smith Genome Sci Ctr, Vancouver, BC V5Z 1L3, Canada.
EM rholt@bcgsc.ca
RI Holt, Robert A/C-3303-2009; Nelson, Brad H/K-2622-2014; Spinelli, John
   J./B-6210-2013; Warren, Rene/R-7681-2016
OI Holt, Robert A/0000-0002-7259-1247; Spinelli, John
   J./0000-0002-9119-3287; Brown, Scott/0000-0003-4000-4148; Nelson,
   Brad/0000-0002-4445-5539; Warren, Rene/0000-0002-9890-2293; Martin,
   Spencer/0000-0001-7002-1083
FU British Columbia Cancer Foundation; CIHRCanadian Institutes of Health
   Research (CIHR) [MOP-102679]; US Department of DefenseUnited States
   Department of Defense [W81XWH-12-1-0604]
FX We thank NIH and the Cancer Genome Atlas Research Network for data
   access (study accession phs000178.v8.p7). This work was supported by the
   British Columbia Cancer Foundation and grants from CIHR (MOP-102679) and
   the US Department of Defense (W81XWH-12-1-0604).
CR Andersen RS, 2012, CANCER RES, V72, P1642, DOI 10.1158/0008-5472.CAN-11-2614
   Bell D, 2011, NATURE, V474, P609, DOI 10.1038/nature10166
   Bijen CBM, 2010, INT J CANCER, V126, P1417, DOI 10.1002/ijc.24852
   Blank C, 2007, CANCER IMMUNOL IMMUN, V56, P739, DOI 10.1007/s00262-006-0272-1
   Brahmer JR, 2012, NEW ENGL J MED, V366, P2455, DOI 10.1056/NEJMoa1200694
   Bui HH, 2005, IMMUNOGENETICS, V57, P304, DOI 10.1007/s00251-005-0798-y
   Canty A., 2012, BOOT BOOTSTRAP R S P
   Castle JC, 2012, CANCER RES, V72, P1081, DOI 10.1158/0008-5472.CAN-11-3722
   Chin L, 2008, NATURE, V455, P1061, DOI 10.1038/nature07385
   Coiffier B, 2002, NEW ENGL J MED, V346, P235, DOI 10.1056/NEJMoa011795
   CONCHA A, 1991, INT J CANCER, P146
   Creighton CJ, 2013, NATURE, V499, P43, DOI 10.1038/nature12222
   Cunningham D, 2004, NEW ENGL J MED, V351, P337, DOI 10.1056/NEJMoa033025
   Dobin A, 2013, BIOINFORMATICS, V29, P15, DOI 10.1093/bioinformatics/bts635
   Dolcetti R, 1999, AM J PATHOL, V154, P1805, DOI 10.1016/S0002-9440(10)65436-3
   Fox BA, 2011, J TRANSL MED, V9, DOI 10.1186/1479-5876-9-214
   Gerlinger M, 2012, NEW ENGL J MED, V366, P883, DOI 10.1056/NEJMoa1113205
   Gooden MJM, 2011, BRIT J CANCER, V105, P93, DOI 10.1038/bjc.2011.189
   Hamanishi J, 2007, P NATL ACAD SCI USA, V104, P3360, DOI 10.1073/pnas.0611533104
   Hamid O, 2009, J CLIN ONCOL, V27, pA9008
   Hammerman PS, 2012, NATURE, V489, P519, DOI 10.1038/nature11404
   Han LY, 2008, CLIN CANCER RES, V14, P3372, DOI 10.1158/1078-0432.CCR-07-4433
   Hanahan D, 2011, CELL, V144, P646, DOI 10.1016/j.cell.2011.02.013
   Heemskerk B, 2013, EMBO J, V32, P194, DOI 10.1038/emboj.2012.333
   Higuchi T, 2007, ACAD SCI, V104, P3360
   Hodi FS, 2008, P NATL ACAD SCI USA, V105, P3005, DOI 10.1073/pnas.0712237105
   Hodi FS, 2010, NEW ENGL J MED, V363, P711, DOI 10.1056/NEJMoa1003466
   Hodi FS, 2003, P NATL ACAD SCI USA, V100, P4712, DOI 10.1073/pnas.0830997100
   Hoof I, 2009, IMMUNOGENETICS, V61, P1, DOI 10.1007/s00251-008-0341-z
   Hwang WT, 2012, GYNECOL ONCOL, V124, P192, DOI 10.1016/j.ygyno.2011.09.039
   Kalos M, 2011, SCI TRANSL MED, V3, DOI 10.1126/scitranslmed.3002842
   Khalili JS, 2012, ONCOIMMUNOLOGY, V1, P1281, DOI 10.4161/onci.21511
   Kim R, 2007, IMMUNOLOGY, V121, P1, DOI 10.1111/j.1365-2567.2007.02587.x
   Kitamura H, 2007, J UROLOGY, V177, P1269, DOI 10.1016/j.juro.2006.11.082
   Koboldt DC, 2012, NATURE, V490, P61, DOI 10.1038/nature11412
   Kroemer G, 2013, ANNU REV IMMUNOL, V31, P51, DOI 10.1146/annurev-immunol-032712-100008
   Krzywinski M, 2012, BRIEF BIOINFORM, V13, P627, DOI 10.1093/bib/bbr069
   Lennerz V, 2005, P NATL ACAD SCI USA, V102, P16013, DOI 10.1073/pnas.0500090102
   Lu YC, 2013, J IMMUNOL, V190, P6034, DOI 10.4049/jimmunol.1202830
   Lundegaard C, 2011, J IMMUNOL METHODS, V374, P26, DOI 10.1016/j.jim.2010.10.011
   Mansh Matthew, 2011, Yale Journal of Biology and Medicine, V84, P381
   Matsushita H, 2012, NATURE, V482, P400, DOI 10.1038/nature10755
   Moschos SJ, 2006, J CLIN ONCOL, V24, P3164, DOI 10.1200/JCO.2005.05.2498
   Muzny DM, 2012, NATURE, V487, P330, DOI 10.1038/nature11252
   Nelson BH, 2008, IMMUNOL REV, V222, P101, DOI 10.1111/j.1600-065X.2008.00614.x
   Nielsen M, 2003, PROTEIN SCI, V12, P1007, DOI 10.1110/ps.0239403
   Oble Darryl A, 2009, Cancer Immun, V9, P3
   Ogino T, 2006, CANCER RES, V66, P9281, DOI 10.1158/0008-5472.CAN-06-0488
   Peters B, 2005, BMC BIOINFORMATICS, V6, DOI 10.1186/1471-2105-6-132
   R Development Core Team, 2013, R LANG ENV STAT COMP
   Robbins PF, 2013, NAT MED, V19, P747, DOI 10.1038/nm.3161
   Sato E, 2005, P NATL ACAD SCI USA, V102, P18538, DOI 10.1073/pnas.0509182102
   Schneider H, 2006, SCIENCE, V313, P1972, DOI 10.1126/science.1131078
   Segal NH, 2008, CANCER RES, V68, P889, DOI 10.1158/0008-5472.CAN-07-3095
   SETTE A, 1994, J IMMUNOL, V153, P5586
   Slamon DJ, 2001, NEW ENGL J MED, V344, P783, DOI 10.1056/NEJM200103153441101
   Therneau T., 2013, PACKAGE SURVIVAL ANA
   Topalian SL, 2012, NEW ENGL J MED, V366, P2443, DOI 10.1056/NEJMoa1200690
   Trapnell C, 2010, NAT BIOTECHNOL, V28, P511, DOI 10.1038/nbt.1621
   van Rooij N, 2013, J CLIN ONCOL, V31, pE439, DOI 10.1200/JCO.2012.47.7521
   Vesely MD, 2013, ANN NY ACAD SCI, V1284, P1, DOI 10.1111/nyas.12105
   Vita R, 2010, NUCLEIC ACIDS RES, V38, pD854, DOI 10.1093/nar/gkp1004
   Vogelstein B, 2013, SCIENCE, V339, P1546, DOI 10.1126/science.1235122
   Warren RL, 2013, MICROBIOME, V1, DOI 10.1186/2049-2618-1-16
   Warren RL, 2012, GENOME MED, V4, DOI 10.1186/gm396
   Warren RL, 2010, HUM IMMUNOL, V71, P245, DOI 10.1016/j.humimm.2009.12.007
   Wick DA, 2014, CLIN CANCER RES, V20, P1125, DOI 10.1158/1078-0432.CCR-13-2147
   Yamada N, 2010, CANCER IMMUNOL IMMUN, V59, P1543, DOI 10.1007/s00262-010-0881-6
   Yang JC, 2003, NEW ENGL J MED, V349, P427, DOI 10.1056/NEJMoa021491
   Yewdell JTW, 1999, ANNU REV IMMUNOL, V17, P51, DOI 10.1146/annurev.immunol.17.1.51
NR 70
TC 357
Z9 367
U1 0
U2 49
PU COLD SPRING HARBOR LAB PRESS, PUBLICATIONS DEPT
PI COLD SPRING HARBOR
PA 1 BUNGTOWN RD, COLD SPRING HARBOR, NY 11724 USA
SN 1088-9051
EI 1549-5469
J9 GENOME RES
JI Genome Res.
PD MAY
PY 2014
VL 24
IS 5
BP 743
EP 750
DI 10.1101/gr.165985.113
PG 8
WC Biochemistry & Molecular Biology; Biotechnology & Applied Microbiology;
   Genetics & Heredity
SC Biochemistry & Molecular Biology; Biotechnology & Applied Microbiology;
   Genetics & Heredity
GA AG4CA
UT WOS:000335365600004
PM 24782321
OA Other Gold, Green Published
DA 2021-05-03
ER

PT J
AU Kim, PS
   Jochems, C
   Grenga, I
   Donahue, RN
   Tsang, KY
   Gulley, JL
   Schlom, J
   Farsaci, B
AF Kim, Peter S.
   Jochems, Caroline
   Grenga, Italia
   Donahue, Renee N.
   Tsang, Kwong Y.
   Gulley, James L.
   Schlom, Jeffrey
   Farsaci, Benedetto
TI Pan-Bcl-2 Inhibitor, GX15-070 (Obatoclax), Decreases Human T Regulatory
   Lymphocytes while Preserving Effector T Lymphocytes: A Rationale for Its
   Use in Combination Immunotherapy
SO JOURNAL OF IMMUNOLOGY
LA English
DT Article
ID HISTONE DEACETYLASE INHIBITOR; CELL LUNG-CANCER; SYNERGISTIC
   ANTILEUKEMIA ACTIVITY; DOMAIN-3 MIMETIC GX15-070; MCL-1 DOWN-REGULATION;
   PHASE-I; FAMILY ANTAGONIST; BH3-MIMETIC GX15-070; ABT-737 RESISTANCE;
   MESYLATE GX15-070
AB Bcl-2 inhibitors are currently being evaluated in clinical studies for treatment of patients with solid tumors and hematopoietic malignancies. In this study we explored the potential for combining the pan-Bcl-2 inhibitor GX15-070 (GX15; obatoclax) with immunotherapeutic modalities. We evaluated the in vitro effects of GX15 on human T cell subsets obtained from PBMCs in terms of activation, memory, and suppressive function. Our results indicated that in healthy-donor PBMCs, mature-activated T cells were more resistant to GX15 than early-activated T cells, and that GX15 preserved memory but not non-memory T cell populations. Furthermore, GX15 increased the apoptosis of regulatory T cells (Tregs), profoundly downregulated FOXP3 and CTLA-4 in a dose-dependent manner, and decreased their suppressive function. Treating PBMCs obtained from ovarian cancer patients with GX15 also resulted in increased CD8(+):Treg and CD4(+):Treg ratios. These results support preclinical studies in which mice vaccinated before treatment with GX15 showed the greatest reduction in metastatic lung tumors as a result of increased apoptotic resistance of mature CD8(+) T cells and decreased Treg function brought about by GX15. Taken together, these findings suggest that when a Bcl-2 inhibitor is combined with active immunotherapy in humans, such as the use of a vaccine or immune checkpoint inhibitor, immunotherapy should precede administration of the Bcl-2 inhibitor to allow T cells to become mature, and thus resistant to the cytotoxic effects of the Bcl-2 inhibitor.
C1 [Kim, Peter S.; Jochems, Caroline; Grenga, Italia; Donahue, Renee N.; Tsang, Kwong Y.; Gulley, James L.; Schlom, Jeffrey; Farsaci, Benedetto] NCI, Lab Tumor Immunol & Biol, Ctr Canc Res, NIH, Bethesda, MD 20892 USA.
RP Schlom, J (corresponding author), NCI, Lab Tumor Immunol & Biol, Ctr Canc Res, NIH, 10 Ctr Dr,Room 8B09, Bethesda, MD 20892 USA.
EM js141c@nih.gov
RI Gulley, James L/Y-7576-2019; Farsaci, Benedetto/L-9837-2014
OI Gulley, James L/0000-0002-6569-2912; Farsaci,
   Benedetto/0000-0001-8275-2561; Kim, Peter/0000-0003-4108-299X
FU Center for Cancer Research, National Cancer Institute, National
   Institutes of HealthUnited States Department of Health & Human
   ServicesNational Institutes of Health (NIH) - USANIH National Cancer
   Institute (NCI); NATIONAL CANCER INSTITUTEUnited States Department of
   Health & Human ServicesNational Institutes of Health (NIH) - USANIH
   National Cancer Institute (NCI) [ZIABC010973, ZIABC010944, ZIABC010972]
   Funding Source: NIH RePORTER
FX This work was supported by the Intramural Research Program of the Center
   for Cancer Research, National Cancer Institute, National Institutes of
   Health.
CR Akbar AN, 1996, EUR J IMMUNOL, V26, P294, DOI 10.1002/eji.1830260204
   Arandi N, 2013, SCAND J IMMUNOL, V77, P405, DOI 10.1111/sji.12040
   Campas C, 2006, EXP HEMATOL, V34, P1663, DOI 10.1016/j.exphem.2006.07.008
   Chauhan SK, 2009, J IMMUNOL, V182, P148, DOI 10.4049/jimmunol.182.1.148
   Chiappori AA, 2012, BRIT J CANCER, V106, P839, DOI 10.1038/bjc.2012.21
   Doi K, 2012, J BIOL CHEM, V287, P10224, DOI 10.1074/jbc.M111.334532
   Dunkle A, 2013, J IMMUNOL, V190, P940, DOI 10.4049/jimmunol.1103481
   Farsaci B, 2010, INT J CANCER, V127, P1603, DOI 10.1002/ijc.25177
   Fischer K, 2006, BLOOD, V108, P4094, DOI 10.1182/blood-2006-03-011742
   Goard CA, 2013, CORE EVID, V8, P15, DOI 10.2147/CE.S42568
   Graninger WB, 2000, CELL DEATH DIFFER, V7, P966, DOI 10.1038/sj.cdd.4400724
   He L, 2013, CANCER DISCOV, V3, P324, DOI 10.1158/2159-8290.CD-12-0417
   Hwang JJ, 2010, CLIN CANCER RES, V16, P4038, DOI 10.1158/1078-0432.CCR-10-0822
   Jona A, 2011, EXP HEMATOL, V39, P1007, DOI 10.1016/j.exphem.2011.07.002
   Joudeh J, 2012, EXPERT OPIN INV DRUG, V21, P363, DOI 10.1517/13543784.2012.652302
   Konopleva M, 2008, CANCER RES, V68, P3413, DOI 10.1158/0008-5472.CAN-07-1919
   Kurtulus S, 2011, J IMMUNOL, V186, P5729, DOI 10.4049/jimmunol.1100102
   Li J, 2008, CANCER CHEMOTH PHARM, V61, P525, DOI 10.1007/s00280-007-0499-3
   Nguyen M, 2007, P NATL ACAD SCI USA, V104, P19512, DOI 10.1073/pnas.0709443104
   O'Brien SM, 2009, BLOOD, V113, P299, DOI 10.1182/blood-2008-02-137943
   Paik PK, 2011, LUNG CANCER, V74, P481, DOI 10.1016/j.lungcan.2011.05.005
   Paik PK, 2010, CANCER CHEMOTH PHARM, V66, P1079, DOI 10.1007/s00280-010-1265-5
   Parikh SA, 2010, CL LYMPH MYELOM LEUK, V10, P285, DOI 10.3816/CLML.2010.n.059
   Perez-Galan P, 2008, LEUKEMIA, V22, P1712, DOI 10.1038/leu.2008.175
   Perez-Galan P, 2007, BLOOD, V109, P4441, DOI 10.1182/blood-2006-07-034173
   Russo M, 2013, BIOCHEM PHARMACOL, V85, P927, DOI 10.1016/j.bcp.2013.01.011
   Tai XG, 2012, BLOOD, V119, P5155, DOI 10.1182/blood-2011-11-388918
   Tang AL, 2008, J IMMUNOL, V181, P1806, DOI 10.4049/jimmunol.181.3.1806
   Tang HK, 2011, BIOCHEM PHARMACOL, V82, P1066, DOI 10.1016/j.bcp.2011.07.064
   Trudel S, 2007, BLOOD, V109, P5430, DOI 10.1182/blood-2006-10-047951
   VEIS DJ, 1993, J IMMUNOL, V151, P2546
   Venken K, 2008, IMMUNOLOGY, V123, P79, DOI 10.1111/j.1365-2567.2007.02690.x
   Wang M, 2008, BMC MED GENOMICS, V1, DOI 10.1186/1755-8794-1-53
   Wang ZW, 2009, CANCER RES, V69, P2757, DOI 10.1158/0008-5472.CAN-08-3060
   Wei Y, 2010, AUTOPHAGY, V6, P976, DOI 10.4161/auto.6.7.13117
   Wei Y, 2010, CLIN CANCER RES, V16, P3923, DOI 10.1158/1078-0432.CCR-10-0032
   Williamson P, 2001, BIOCHEMISTRY-US, V40, P8065, DOI 10.1021/bi001929z
   Wing K, 2008, SCIENCE, V322, P271, DOI 10.1126/science.1160062
   Wojciechowski S, 2007, J EXP MED, V204, P1665, DOI 10.1084/jem.20070618
NR 39
TC 16
Z9 16
U1 0
U2 2
PU AMER ASSOC IMMUNOLOGISTS
PI BETHESDA
PA 9650 ROCKVILLE PIKE, BETHESDA, MD 20814 USA
SN 0022-1767
EI 1550-6606
J9 J IMMUNOL
JI J. Immunol.
PD MAR 15
PY 2014
VL 192
IS 6
BP 2622
EP 2633
DI 10.4049/jimmunol.1301369
PG 12
WC Immunology
SC Immunology
GA AC7IX
UT WOS:000332702700011
PM 24516200
OA Green Accepted, Bronze
DA 2021-05-03
ER

PT J
AU Vita, R
   Guarneri, F
   Agah, R
   Benvenga, S
AF Vita, Roberto
   Guarneri, Fabrizio
   Agah, Ravin
   Benvenga, Salvatore
TI Autoimmune Thyroid Disease Elicited by NY-ESO-1 Vaccination
SO THYROID
LA English
DT Article
ID GRAVES-DISEASE; HLA-A; EPITOPES; CANCER; CARCINOMA; ANTIGENS; DATABASE;
   PEPTIDE
AB Background: Immunotherapies and targeted therapies are frequently associated with thyroid dysfunction, which is in contrast with the rare thyroid abnormalities induced by cytotoxic agents. Immunotherapy with NY-ESO-1, a tumor-associated antigen expressed by a number of malignancies, was reported to trigger hyperthyroidism or hypothyroidism in two HLA-A2 patients with ovarian cancer. We describe now a case of Graves' disease triggered by NY-ESO-1 in a HLA-A2-negative woman. Patient Findings: A 32-year-old woman with a synovial sarcoma received radiotherapy, chemotherapy, and finally NY-ESO-1 vaccine. The patient was found to have HLA A11/A33(19), B13/B56(22), Cw3/-. One month after the beginning of immunotherapy, thyroid dysfunction was clinically suspected and Graves' disease was biochemically confirmed. Fearful of the antithyroid drugs' side effects, the patient was treated with a beta-blocker (propranolol, 80-20mg/day). As hyperthyroidism progressively worsened, the patient underwent total thyroidectomy. We hypothesized that NY-ESO-1 shared partial homology with thyroid autoantigens (the so-called molecular mimicry mechanism) and that at least one pair of homologous sequences contained amino acid sequence binding motifs to a restricted number of HLA molecules. We used BLAST software to search amino acid sequence homologies between NY-ESO-1 and thyroid autoantigens (thyrotropin receptor [TSH-R], thyroperoxidase, and thyroglobulin), and the HLA ligand/motif database to look for HLA/T-cell receptor binding motifs in the regions of NY-ESO-1 and thyroid autoantigens that were homologous. We found 15 epitopic regions of NY-ESO-1 homologous to 15 regions of thyroid autoantigens, some of which epitopic: 5 of TSH-R, 8 of thyroglobulin, and 2 of thyroperoxidase. These homologous sequences contain binding motifs belonging to several HLA class I antigens, including HLA A2 and the patient's A11 and A33. Summary: Genetically predisposed patients who receive NY-ESO-1 vaccination are at risk to develop thyroid dysfunction. Conclusions: Considering the increasing use of NY-ESO-1, thyroid dysfunctions induced by NY-ESO-1 are expected to increase in cancer patients over the next years.
C1 [Vita, Roberto; Benvenga, Salvatore] Univ Messina, Dept Clin & Expt Med, Endocrinol Sect, Messina, Italy.
   [Guarneri, Fabrizio] Univ Messina, Dept Clin & Expt Med, Dermatol Sect, Messina, Italy.
   [Benvenga, Salvatore] Univ Messina, Masters Program Childhood Adolescence & Womens En, Messina, Italy.
   [Agah, Ravin] Palo Alto Med Fdn, Mountain View, CA USA.
   [Benvenga, Salvatore] AOU Policlin G Martino, Interdept Program Mol & Clin Endocrinol & Womens, I-98125 Messina, Italy.
RP Vita, R (corresponding author), AOU Policlin G Martino, Dipartimento Med Clin & Sperimentale, UOC Endocrinol, Padigl H,4 Piano, I-98125 Messina, Italy.
EM roberto.vita@yahoo.it
RI Vita, Roberto/K-8639-2016
OI Vita, Roberto/0000-0002-5977-3062
CR Altschul SF, 1997, NUCLEIC ACIDS RES, V25, P3389, DOI 10.1093/nar/25.17.3389
   Chen YT, 1999, CANCER J SCI AM, V5, P16
   Coles AJ, 2008, NEW ENGL J MED, V359, P1786, DOI 10.1056/NEJMoa0802670
   Di Giacomo AM, 2010, SEMIN ONCOL, V37, P499, DOI 10.1053/j.seminoncol.2010.09.007
   Diefenbach CSM, 2008, CLIN CANCER RES, V14, P2740, DOI 10.1158/1078-0432.CCR-07-4619
   DONG RP, 1992, HUM IMMUNOL, V35, P165, DOI 10.1016/0198-8859(92)90101-R
   Guarneri Fabrizio, 2007, Curr Opin Endocrinol Diabetes Obes, V14, P398, DOI 10.1097/MED.0b013e3282ef1c48
   Hamnvik OPR, 2011, JNCI-J NATL CANCER I, V103, P1572, DOI 10.1093/jnci/djr373
   Jacobson EM, 2008, J AUTOIMMUN, V30, P58, DOI 10.1016/j.jaut.2007.11.010
   Jager E, 1998, J EXP MED, V187, P265, DOI 10.1084/jem.187.2.265
   Jonasch E, 2001, ONCOLOGIST, V6, P34, DOI 10.1634/theoncologist.6-1-34
   MACKIN JF, 1974, NEW ENGL J MED, V291, P1396, DOI 10.1056/NEJM197412262912607
   Mizote Y, 2010, VACCINE, V28, P5338, DOI 10.1016/j.vaccine.2010.05.044
   O'Meara MM, 2011, OMICS, V15, P579, DOI 10.1089/omi.2010.0149
   Ofosu MH, 1996, IMMUNOL INVEST, V25, P103, DOI 10.3109/08820139609059294
   ORHAN Y, 1993, J CLIN IMMUNOL, V13, P339, DOI 10.1007/BF00920242
   RATANACHAIYAVONG S, 1994, EUR J CLIN INVEST, V24, P309, DOI 10.1111/j.1365-2362.1994.tb01090.x
   Reuschenbach M, 2009, CANCER IMMUNOL IMMUN, V58, P1535, DOI 10.1007/s00262-009-0733-4
   Robbins PF, 2011, J CLIN ONCOL, V29, P917, DOI 10.1200/JCO.2010.32.2537
   Robson NC, 2010, BLOOD, V116, P218, DOI 10.1182/blood-2009-10-249458
   Sathiamurthy M, 2003, TISSUE ANTIGENS, V61, P12, DOI 10.1034/j.1399-0039.2003.610102.x
   Sato S, 2010, ENDOCR J, V57, P873, DOI 10.1507/endocrj.K10E-130
   Sherman SI, 1999, NEW ENGL J MED, V340, P1075, DOI 10.1056/NEJM199904083401404
   Turk MJ, 2002, IMMUNOL REV, V188, P122, DOI 10.1034/j.1600-065X.2002.18811.x
   van Doorn L, 2011, THYROID, V21, P197, DOI 10.1089/thy.2010.0234
   YEO PPB, 1989, TISSUE ANTIGENS, V34, P179, DOI 10.1111/j.1399-0039.1989.tb01734.x
   Zeng G, 2001, P NATL ACAD SCI USA, V98, P3964, DOI 10.1073/pnas.061507398
NR 27
TC 15
Z9 16
U1 0
U2 6
PU MARY ANN LIEBERT, INC
PI NEW ROCHELLE
PA 140 HUGUENOT STREET, 3RD FL, NEW ROCHELLE, NY 10801 USA
SN 1050-7256
EI 1557-9077
J9 THYROID
JI Thyroid
PD FEB 1
PY 2014
VL 24
IS 2
BP 390
EP 394
DI 10.1089/thy.2013.0170
PG 5
WC Endocrinology & Metabolism
SC Endocrinology & Metabolism
GA AA6YX
UT WOS:000331245300026
PM 23590991
OA Green Published
DA 2021-05-03
ER

PT J
AU Fujii, H
   Arakawa, A
   Utsumi, D
   Sumiyoshi, S
   Yamamoto, Y
   Kitoh, A
   Ono, M
   Matsumura, Y
   Kato, M
   Konishi, K
   Shiga, T
   Sano, S
   Sakaguchi, S
   Miyagawa-Hayashino, A
   Takahashi, K
   Uezato, H
   Miyachi, Y
   Tanioka, M
AF Fujii, Hiroko
   Arakawa, Akiko
   Utsumi, Daisuke
   Sumiyoshi, Shinji
   Yamamoto, Yosuke
   Kitoh, Akihiko
   Ono, Masahiro
   Matsumura, Yumi
   Kato, Mayumi
   Konishi, Keisuke
   Shiga, Takeo
   Sano, Shigetoshi
   Sakaguchi, Shimon
   Miyagawa-Hayashino, Aya
   Takahashi, Kenzo
   Uezato, Hiroshi
   Miyachi, Yoshiki
   Tanioka, Miki
TI CD81tumor-infiltrating lymphocytes at primary sites as a possible
   prognostic factor of cutaneous angiosarcoma
SO INTERNATIONAL JOURNAL OF CANCER
LA English
DT Article
DE cutaneous angiosarcoma; tumor-infiltrating lymphocytes; prognosis
ID TUMOR-INFILTRATING LYMPHOCYTES; REGULATORY T-CELLS; IMMUNE-RESPONSES;
   OVARIAN-CANCER; IMMUNOTHERAPY; CARCINOMA; MELANOMA; ANTIGENS
AB Tumor-infiltrating lymphocytes (TILs) have been reported as a prognostic factor in various cancers and are a promising target for immunotherapy. To investigate whether TILs have any impact on the prognosis of angiosarcoma patients, 55 non-treated patients (40 patients at stage 1 with cutaneous localized tumors, 4 patients at stage 2 with lymph node metastases and 11 patients at stage 3 with distant metastases) with angiosarcoma were evaluated retrospectively by immunohistochemistry stained CD4, CD8, FOXP3 and Ki67. The Kaplan-Meier method was used to estimate overall survival with patients at stage 1. Survival differences were analyzed by the log-rank test. Patients with higher numbers of CD8(+) TILs in their primary tumors survived significantly longer compared with patients with lower values. Moreover, the number of CD8 in TILs was positively correlated with a distant metastasis-free period. The total number of primary TILs (CD4 plus CD8) and CD8(+) primary TILs of stage 3 patients with distant metastases was positively correlated with their overall survival. To evaluate whether CD8(+) effector T cells are activated or differentiated, flow cytometric analysis of peripheral blood mononuclear cells (PBMC) was performed. The percentages of CD8(+) T cells producing IFN- in PBMC were significantly higher in patients with angiosarcoma (n=10) compared not only with that of healthy controls (n=20) but also patients with advanced melanoma (n=11). These results suggest that anti-tumor immunity is clinically relevant in angiosarcoma.
   What's new? Tumor-infiltrating lymphocytes (TILs) have been reported to be a prognostic factor in various cancers. In this study, the authors investigated whether TILs have any impact on the prognosis of angiosarcoma. They found that higher numbers of CD8(+) TILs correlated with both a longer period free of distant metastases, and a more favourable prognosis. PBMC analysis showed that patients with angiosarcoma also had higher numbers of CD8(+) effector T cells than did healthy controls. TIL-based immunotherapy may thus provide a promising approach to the treatment of angiosarcoma.
C1 [Fujii, Hiroko; Kitoh, Akihiko; Matsumura, Yumi; Kato, Mayumi; Miyachi, Yoshiki; Tanioka, Miki] Kyoto Univ, Grad Sch Med, Dept Dermatol, Kyoto 6068507, Japan.
   [Arakawa, Akiko] Univ Munich, Dept Dermatol & Allergol, Munich, Germany.
   [Utsumi, Daisuke; Takahashi, Kenzo; Uezato, Hiroshi] Univ Ryukyus, Grad Sch Med, Dept Dermatol, Nishihara, Okinawa 90301, Japan.
   [Sumiyoshi, Shinji; Miyagawa-Hayashino, Aya] Kyoto Univ Hosp, Dept Diagnost Pathol, Kyoto 606, Japan.
   [Yamamoto, Yosuke] Kyoto Univ, Grad Sch Med & Publ Hlth, Dept Healthcare Epidemiol, Kyoto 6068507, Japan.
   [Ono, Masahiro] UCL, Inst Child Hlth, Immunobiol Unit, London, England.
   [Konishi, Keisuke] Kyoto City Hosp, Dept Dermatol, Kyoto, Japan.
   [Shiga, Takeo; Sano, Shigetoshi] Kochi Univ, Kochi Med Sch, Dept Dermatol, Kochi 780, Japan.
   [Sakaguchi, Shimon] Kyoto Univ, Inst Frontier Med Sci, Kyoto 6068507, Japan.
   [Sakaguchi, Shimon] Osaka Univ, WPI Immunol Frontier Res Ctr, Suita, Osaka, Japan.
RP Tanioka, M (corresponding author), Kyoto Univ, Grad Sch Med, Dept Dermatol, Sakyo Ku, 54 Kawahara Cho, Kyoto 6068507, Japan.
EM mtanioka@kuhp.kyoto-u.ac.jp
RI Arakawa, Akiko/AAF-1516-2020; Ono, Masahiro/H-2378-2011; Sakaguchi,
   Shimon/C-9535-2009
OI Ono, Masahiro/0000-0002-9284-7326; 
FU Ministry of Education; Culture, Sports, Science and Technology, Japan
   [23791264]; Grants-in-Aid for Scientific ResearchMinistry of Education,
   Culture, Sports, Science and Technology, Japan (MEXT)Japan Society for
   the Promotion of ScienceGrants-in-Aid for Scientific Research (KAKENHI)
   [24591631] Funding Source: KAKEN
FX Grant sponsor: Grant-in-Aid for Scientific Research of Ministry of
   Education; Grant sponsor: Culture, Sports, Science and Technology,
   Japan; Grant number: 23791264
CR Asagoe K, 2009, SKIN CANC JPN, V24, P369
   Ayyoub Maha, 2004, Cancer Immun, V4, P7
   Boon T, 1997, IMMUNOL TODAY, V18, P267, DOI 10.1016/S0167-5699(97)80020-5
   Budhu S, 2010, J EXP MED, V207, P223, DOI 10.1084/jem.20091279
   Donghi D, 2010, J EUR ACAD DERMATOL, V24, P1230, DOI 10.1111/j.1468-3083.2010.03624.x
   Dunn Gavin P, 2007, Cancer Immun, V7, P12
   Dunn GP, 2004, ANNU REV IMMUNOL, V22, P329, DOI 10.1146/annurev.immunol.22.012703.104803
   FURUE M, 1994, J AM ACAD DERMATOL, V30, P899, DOI 10.1016/S0190-9622(94)70109-1
   Galon J, 2012, J TRANSL MED, V10, DOI 10.1186/1479-5876-10-205
   Gattinoni L, 2006, NAT REV IMMUNOL, V6, P383, DOI 10.1038/nri1842
   Hiraoka N, 2010, INT J CLIN ONCOL, V15, P544, DOI 10.1007/s10147-010-0130-1
   Johansson M, 2008, IMMUNOL REV, V222, P145, DOI 10.1111/j.1600-065X.2008.00600.x
   Liakou Chrysoula I, 2007, Cancer Immun, V7, P10
   MADDOX JC, 1981, CANCER, V48, P1907, DOI 10.1002/1097-0142(19811015)48:8<1907::AID-CNCR2820480832>3.0.CO;2-T
   Masuzawa M., 2009, SKIN CANC, V24, P377
   Miyara M, 2009, IMMUNITY, V30, P899, DOI 10.1016/j.immuni.2009.03.019
   Mukai S, 1999, CANCER RES, V59, P5245
   MUUL LM, 1987, J IMMUNOL, V138, P989
   Nakai N, 2010, PIGM CELL MELANOMA R, V23, P607, DOI 10.1111/j.1755-148X.2010.00736.x
   Nakano O, 2001, CANCER RES, V61, P5132
   Oble Darryl A, 2009, Cancer Immun, V9, P3
   Ohtani Haruo, 2007, Cancer Immun, V7, P4
   Rosenberg SA, 2009, CURR OPIN IMMUNOL, V21, P233, DOI 10.1016/j.coi.2009.03.002
   Sato E, 2005, P NATL ACAD SCI USA, V102, P18538, DOI 10.1073/pnas.0509182102
   Schumacher K, 2001, CANCER RES, V61, P3932
   Shurin MR, 1999, SPRINGER SEMIN IMMUN, V21, P339, DOI 10.1007/BF00812261
   Toda Y, 1999, PATHOL INT, V49, P479, DOI 10.1046/j.1440-1827.1999.00875.x
   Uppaluri Ravindra, 2008, Cancer Immun, V8, P16
   Wada Y, 1998, HEPATOLOGY, V27, P407, DOI 10.1002/hep.510270214
   Wilke CM, 2010, INT J CANCER, V127, P748, DOI 10.1002/ijc.25464
   Williams KA, 2007, SEMIN IMMUNOL, V19, P318, DOI 10.1016/j.smim.2007.10.004
   Willimsky G, 2000, CANCER RES, V60, P685
   Young RJ, 2010, LANCET ONCOL, V11, P983, DOI 10.1016/S1470-2045(10)70023-1
   Yu P, 2006, LAB INVEST, V86, P231, DOI 10.1038/labinvest.3700389
   Zhang L, 2003, NEW ENGL J MED, V348, P203, DOI 10.1056/NEJMoa020177
   Zietz C, 2001, AM J PATHOL, V159, P963, DOI 10.1016/S0002-9440(10)61772-5
   Zou WP, 2006, NAT REV IMMUNOL, V6, P295, DOI 10.1038/nri1806
NR 37
TC 48
Z9 49
U1 0
U2 14
PU WILEY-BLACKWELL
PI HOBOKEN
PA 111 RIVER ST, HOBOKEN 07030-5774, NJ USA
SN 0020-7136
EI 1097-0215
J9 INT J CANCER
JI Int. J. Cancer
PD MAY 15
PY 2014
VL 134
IS 10
BP 2393
EP 2402
DI 10.1002/ijc.28581
PG 10
WC Oncology
SC Oncology
GA AC2EA
UT WOS:000332309700015
PM 24243586
OA Green Published
DA 2021-05-03
ER

PT J
AU Ascierto, PA
   Addeo, R
   Carteni, G
   Daniele, B
   De Laurentis, M
   Ianniello, GP
   Morabito, A
   Palmieri, G
   Pepe, S
   Perrone, F
   Pignata, S
   Montesarchio, V
AF Ascierto, Paolo A.
   Addeo, Raffaele
   Carteni, Giacomo
   Daniele, Bruno
   De Laurentis, Michele
   Ianniello, Giovanni Pietro
   Morabito, Alessandro
   Palmieri, Giovannella
   Pepe, Stefano
   Perrone, Francesco
   Pignata, Sandro
   Montesarchio, Vincenzo
TI The role of immunotherapy in solid tumors: report from the Campania
   Society of Oncology Immunotherapy (SCITO) meeting, Naples 2014
SO JOURNAL OF TRANSLATIONAL MEDICINE
LA English
DT Article
DE Immunotherapy; Checkpoint inhibitors; Cellular vaccine; Antigen-specific
   vaccines; Solid tumors
ID CELL LUNG-CANCER; ADVANCED HEPATOCELLULAR-CARCINOMA; BEVACIZUMAB PLUS
   IRINOTECAN; GROWTH-FACTOR RECEPTOR; REGULATORY T-CELLS; PHASE-III TRIAL;
   DOUBLE-BLIND; OVARIAN-CANCER; 1ST-LINE TREATMENT; MALIGNANT ASCITES
AB The therapeutic approach to advanced or metastatic solid tumors, either with chemotherapy or targeted therapies, is mainly palliative. Resistance to chemotherapy occurs very frequently and is one of the most important reasons for disease progression. Immunotherapy has the potential to mount an ongoing, dynamic immune response that can kill tumor cells for an extended time after the conventional therapy has been administered. Such a long-lasting response is potentially able to completely eradicate tumor cells, rather than producing only a temporary killing of cells. The most promising immune-based treatments are monoclonal antibodies that act as checkpoint inhibitors (e.g. ipilimumab and nivolumab), adoptive cell therapy (e.g. T-cells expressing chimeric antigen receptors) and vaccines (e.g. sipuleucel-T). Ipilimumab is currently approved for the treatment of metastatic melanoma and sipuleucel-T is approved for advanced prostate cancer. There is great interest in immunotherapy in other solid tumors, potentially used alone or in a multimodal fashion with chemotherapy and/or biological drugs. In this paper, we review recent advances in immuno-oncology in solid malignancies (except melanoma) as were discussed at the inaugural meeting of the Campania Society of Oncology Immunotherapy (SCITO).
C1 [Ascierto, Paolo A.] Ist Nazl Tumori Fdn G Pascale, Unit Melanoma Canc Immunotherapy & Innovat Therar, I-80131 Naples, Italy.
   [Addeo, Raffaele] Osped San Giovanni di Dio, Unit Oncol, Frattamaggiore, NA, Italy.
   [Carteni, Giacomo] AORN A Cardarelli, Med Oncol Unit, Dipartimento Oncopneumoematol, Naples, Italy.
   [Daniele, Bruno] AO G Rummo, Dept Oncol, Benevento, Italy.
   [De Laurentis, Michele] Ist Nazl Tumori Fdn G Pascale, Unita Oncol Med Senol, I-80131 Naples, Italy.
   [Ianniello, Giovanni Pietro] AORN S Anna & S Sebastiano, Dept Oncol, Caserta, Italy.
   [Morabito, Alessandro] Ist Nazl Tumori Fdn G Pascale, Unita Oncol Med Toraco Polmonare, I-80131 Naples, Italy.
   [Palmieri, Giovannella] Univ Naples Federico II, Dept Mol & Clin Endocrinol & Oncol, Naples, Italy.
   [Pepe, Stefano] Univ Salerno, Dipartimento Med & Chirurg, AOU San Giovanni Dio & Ruggi Aragona, I-84100 Salerno, Italy.
   [Perrone, Francesco] Ist Nazl Tumori Fdn G Pascale, Unita Sperimentaz Clin, I-80131 Naples, Italy.
   [Pignata, Sandro] Ist Nazl Tumori Fdn G Pascale, Dipartimento Oncol Uroginecol, I-80131 Naples, Italy.
   [Montesarchio, Vincenzo] AORN COLLI Osped Monaldi Cotugno CTO, Unit Oncol, Naples, Italy.
RP Ascierto, PA (corresponding author), Ist Nazl Tumori Fdn G Pascale, Unit Melanoma Canc Immunotherapy & Innovat Therar, Via Mariano Semmola, I-80131 Naples, Italy.
EM paolo.ascierto@gmail.com
RI Montesarchio, Vincenzo/AAL-5035-2020; Ascierto, Paolo A/J-9106-2016
OI Ascierto, Paolo A/0000-0002-8322-475X; addeo,
   raffaele/0000-0001-9197-8060; pignata, sandro/0000-0002-8836-2633;
   Melucci, Maria Teresa/0000-0002-1677-3345
FU S.C.I.T.O. - Campania Society of Immuno Therapy of Cancer
FX Editorial assistance was provided by Giovanni Mansueto, M.D. and Andy
   Bond, and this manuscript was supported by S.C.I.T.O. - Campania Society
   of Immuno Therapy of Cancer.
CR Antonia SJ, 2013, J THORAC ONCOL S2, V8
   Antonia SJ, 2014, J CLIN ONCOL, V32
   Ascierto PA, 2014, J TRANSL MED, V12, DOI 10.1186/1479-5876-12-116
   Azimi F, 2012, J CLIN ONCOL, V30, P2678, DOI 10.1200/JCO.2011.37.8539
   Babu R, 2012, CORE EVID, V7, P93, DOI 10.2147/CE.S29001
   Badoual C, 2006, CLIN CANCER RES, V12, P465, DOI 10.1158/1078-0432.CCR-05-1886
   Berek J, 2009, J CLIN ONCOL, V27, P418, DOI 10.1200/JCO.2008.17.8400
   Brahmer JR, 2014, J CLIN ONCOL, V32, DOI 10.1200/jco.2014.32.15_suppl.3001
   Burges A, 2007, CLIN CANCER RES, V13, P3899, DOI 10.1158/1078-0432.CCR-06-2769
   Burnet FM, 1957, BMJ-BRIT MED J, V1, P841, DOI DOI 10.1136/BMJ.1.5023.841
   Butts C, 2005, J CLIN ONCOL, V23, P6674, DOI 10.1200/JCO.2005.13.011
   Butts C, 2014, LANCET ONCOL, V15, P59, DOI 10.1016/S1470-2045(13)70510-2
   Carthon BC, 2010, CLIN CANCER RES, V16, P2861, DOI 10.1158/1078-0432.CCR-10-0569
   Cheng AL, 2009, LANCET ONCOL, V10, P25, DOI 10.1016/S1470-2045(08)70285-7
   Chinot OL, 2011, ADV THER, V28, P334, DOI 10.1007/s12325-011-0007-3
   Demaria S, 2013, FRONT ONCOL, V3, DOI 10.3389/fonc.2013.00128
   Di Giacomo AM, 2009, CANCER IMMUNOL IMMUN, V58, P1297, DOI 10.1007/s00262-008-0642-y
   Donskov F, 2002, BRIT J CANCER, V87, P194, DOI 10.1038/sj.bjc.6600437
   Drake CG, 2014, J CLIN ONCOL, V32
   Drake CG, 2009, J CLIN ONCOL, V27, P4035, DOI 10.1200/JCO.2009.22.2299
   Galon J, 2006, SCIENCE, V313, P1960, DOI 10.1126/science.1129139
   Garon EB, 2013, J THORAC ONCOL S2, V8
   Gettinger SN, 2014, J CLIN ONCOL S, V32
   Ghebeh H, 2008, BMC CANCER, V8, DOI 10.1186/1471-2407-8-57
   Ghebeh H, 2006, NEOPLASIA, V8, P190, DOI 10.1593/neo.05733
   Giaccone G, 2013, EUR J CANC, V49
   Gilbert MR, 2014, NEW ENGL J MED, V370, P699, DOI 10.1056/NEJMoa1308573
   Halabi S, 2003, J CLIN ONCOL, V21, P1232, DOI 10.1200/JCO.2003.06.100
   Hamanishi J, 2014, J CLIN ONCOL, V32, DOI 10.1200/jco.2014.32.15_suppl.5511
   Hamid O, 2008, J CLIN ONCOL S15, V26
   Hargadon KM, 2013, FRONT IMMUNOL, V4, DOI 10.3389/fimmu.2013.00192
   Heimberger AB, 2005, CLIN CANCER RES, V11, P1462, DOI 10.1158/1078-0432.CCR-04-1737
   Herbst RS, 2002, CANCER-AM CANCER SOC, V94, P1593, DOI 10.1002/cncr.10372
   Hernando JJ, 2002, CANCER IMMUNOL IMMUN, V51, P45, DOI 10.1007/s00262-001-0255-1
   Hiraoka K, 2006, BRIT J CANCER, V94, P275, DOI 10.1038/sj.bjc.6602934
   Hodi FS, 2010, NEW ENGL J MED, V363, P711, DOI 10.1056/NEJMoa1003466
   Hodi FS, 2013, EUR J CANC S2, V49
   Hori S, 2003, SCIENCE, V299, P1057, DOI 10.1126/science.1079490
   Jager M, 2012, CANCER RES, V72, P24, DOI 10.1158/0008-5472.CAN-11-2235
   Kang MJ, 2013, TRANSL ONCOL, V6, P282, DOI 10.1593/tlo.13256
   Kantoff PW, 2010, NEW ENGL J MED, V363, P411, DOI 10.1056/NEJMoa1001294
   Kantoff PW, 2010, J CLIN ONCOL, V28, P1099, DOI 10.1200/JCO.2009.25.0597
   Klapper JA, 2008, CANCER-AM CANCER SOC, V113, P293, DOI 10.1002/cncr.23552
   Kreisl TN, 2009, J CLIN ONCOL, V27, P740, DOI 10.1200/JCO.2008.16.3055
   Kwon ED, 2014, LANCET ONCOL, V15, P700, DOI 10.1016/S1470-2045(14)70189-5
   Lebbe C, 2010, ANN ONCOL, V21
   Lenzi R, 2007, J TRANSL MED, V5, DOI 10.1186/1479-5876-5-66
   Licitra L, 2011, ANN ONCOL, V22, P1078, DOI 10.1093/annonc/mdq588
   Liyanage UK, 2002, J IMMUNOL, V169, P2756, DOI 10.4049/jimmunol.169.5.2756
   Llovet JM, 2008, NEW ENGL J MED, V359, P378, DOI 10.1056/NEJMoa0708857
   Llovet JM, 2013, J CLIN ONCOL, V31, P3509, DOI 10.1200/JCO.2012.47.3009
   Loi S, 2013, J CLIN ONCOL, V31, P860, DOI 10.1200/JCO.2011.41.0902
   Lyford-Pike S, 2013, CANCER RES, V73, P1733, DOI 10.1158/0008-5472.CAN-12-2384
   Lynch TJ, 2012, J CLIN ONCOL, V30, P2046, DOI 10.1200/JCO.2011.38.4032
   Machiels JPH, 2001, CANCER RES, V61, P3689
   Merlo A, 2009, J CLIN ONCOL, V27, P1746, DOI 10.1200/JCO.2008.17.9036
   Mohos A, 2013, J TRANSL MED, V11, DOI 10.1186/1479-5876-11-43
   Morse MA, 1999, CLIN CANCER RES, V5, P1331
   Napoletano C, 2010, J CELL MOL MED, V14, P2748, DOI 10.1111/j.1582-4934.2009.00911.x
   Vinageras EN, 2008, J CLIN ONCOL, V26, P1452, DOI 10.1200/JCO.2007.11.5980
   O'Day SJ, 2008, J CLIN ONCOL, V26, P18
   Odunsi K, 2007, P NATL ACAD SCI USA, V104, P12837, DOI 10.1073/pnas.0703342104
   Plimack ER, 2015, J CLIN ONCOL, V33, DOI 10.1200/jco.2015.33.15_suppl.4553
   Powles T, 2014, J CLIN ONCOL, V32
   Quoix E, 2011, LANCET ONCOL, V12, P1125, DOI 10.1016/S1470-2045(11)70259-5
   Reck M, 2013, ANN ONCOL, V24, P75, DOI 10.1093/annonc/mds213
   Reinartz S, 2004, CLIN CANCER RES, V10, P1580, DOI 10.1158/1078-0432.CCR-03-0056
   Ribas A, 2012, NEW ENGL J MED, V366, P2517, DOI 10.1056/NEJMe1205943
   Ribas A, 2012, CLIN CANCER RES, V18, P336, DOI 10.1158/1078-0432.CCR-11-2323
   Ribas A, 2009, CLIN CANCER RES, V15, P7116, DOI 10.1158/1078-0432.CCR-09-2376
   Rizvi NA, 2014, J CLIN ONCOL, V32
   Robert C, 2011, NEW ENGL J MED, V364, P2517, DOI 10.1056/NEJMoa1104621
   Royal RE, 2010, J IMMUNOTHER, V33, P828, DOI 10.1097/CJI.0b013e3181eec14c
   Sabbatini P, 2013, J CLIN ONCOL, V31, P1554, DOI 10.1200/JCO.2012.46.4057
   Sampson JH, 2010, J CLIN ONCOL, V28, P4722, DOI 10.1200/JCO.2010.28.6963
   Schadendorf D, 2013, EUR J CANC S2, V49
   Small EJ, 2010, J CLIN ONCOL, V28, P1085, DOI 10.1200/JCO.2009.26.3483
   Small EJ, 2006, J CLIN ONCOL, V24, P3089, DOI 10.1200/JCO.2005.04.5252
   Stagg J, 2011, P NATL ACAD SCI USA, V108, P7142, DOI 10.1073/pnas.1016569108
   Tao H, 2012, LUNG CANCER, V75, P95, DOI 10.1016/j.lungcan.2011.06.002
   Thompson RH, 2005, CANCER, V104, P2084, DOI 10.1002/cncr.21470
   Toomey PG, 2013, CANCER CONTROL, V20, P32, DOI 10.1177/107327481302000106
   Topalian SL, 2012, NEW ENGL J MED, V366, P2443, DOI 10.1056/NEJMoa1200690
   Vansteenkiste JF, 2014, ANN ONCOL S4, V25
   Vansteenkiste J, 2013, J CLIN ONCOL, V31, P2396, DOI 10.1200/JCO.2012.43.7103
   Vermorken JB, 2008, NEW ENGL J MED, V359, P1116, DOI 10.1056/NEJMoa0802656
   Vermorken JB, 2013, LANCET ONCOL, V14, P697, DOI 10.1016/S1470-2045(13)70181-5
   Vesely MD, 2011, ANNU REV IMMUNOL, V29, P235, DOI 10.1146/annurev-immunol-031210-101324
   Vredenburgh JJ, 2007, J CLIN ONCOL, V25, P4722, DOI 10.1200/JCO.2007.12.2440
   Weber Jeffrey S, 2012, Am Soc Clin Oncol Educ Book, P174, DOI 10.14694/EdBook_AM.2012.32.174
   Whiteside TL, 2013, FRONT ONCOL, V3, DOI 10.3389/fonc.2013.00107
   Wolchok JD, 2013, NEW ENGL J MED, V369, P122, DOI 10.1056/NEJMoa1302369
   Wolchok JD, 2009, CLIN CANCER RES, V15, P7412, DOI 10.1158/1078-0432.CCR-09-1624
   Yang JC, 2007, J IMMUNOTHER, V30, P825, DOI 10.1097/CJI.0b013e318156e47e
   ZATLOUKAL P, 2009, J CLIN ONCOL, V27
   Zhang L, 2003, NEW ENGL J MED, V348, P203, DOI 10.1056/NEJMoa020177
   Zhu AX, 2014, JAMA-J AM MED ASSOC, V312, P57, DOI 10.1001/jama.2014.7189
   Zou WP, 2008, NAT REV IMMUNOL, V8, P467, DOI 10.1038/nri2326
NR 98
TC 25
Z9 30
U1 0
U2 23
PU BMC
PI LONDON
PA CAMPUS, 4 CRINAN ST, LONDON N1 9XW, ENGLAND
EI 1479-5876
J9 J TRANSL MED
JI J. Transl. Med.
PD OCT 21
PY 2014
VL 12
AR 291
DI 10.1186/s12967-014-0291-1
PG 15
WC Medicine, Research & Experimental
SC Research & Experimental Medicine
GA AT8HA
UT WOS:000345173200001
PM 25331657
OA DOAJ Gold, Green Published
DA 2021-05-03
ER

PT J
AU Alvarez, RD
   Sill, MW
   Davidson, SA
   Muller, CY
   Bender, DP
   DeBernardo, RL
   Behbakht, K
   Huh, WK
AF Alvarez, Ronald D.
   Sill, Michael W.
   Davidson, Susan A.
   Muller, Carolyn Y.
   Bender, David P.
   DeBernardo, Robert L.
   Behbakht, Kian
   Huh, Warner K.
TI A phase II trial of intraperitoneal EGEN-001, an IL-12 plasmid
   formulated with PEG-PEI-cholesterol lipopolymer in the treatment of
   persistent or recurrent epithelial ovarian, fallopian tube or primary
   peritoneal cancer: A Gynecologic Oncology Group study
SO GYNECOLOGIC ONCOLOGY
LA English
DT Article
DE Phase II trial; Gene therapy; Ovarian cancer
ID DOXORUBICIN; INTERLEUKIN-12; CHEMOTHERAPY; COMBINATION; EFFICACY; CELLS;
   CYCLOPHOSPHAMIDE; IMMUNOGENICITY; IMMUNOTHERAPY; PACLITAXEL
AB Objective. The purpose of this phase II trial was to evaluate the toxicity and antitumor activity of EGEN-001 in platinum resistant recurrent ovarian cancer.
   Methods. Eligible patients had weekly IP infusion of EGEN-001 at a dose of 24 mg/m(2). Toxicity and antitumor activity were evaluated using CTCAE and RESIST criteria, respectively. Co-primary endpoints were tumor response and survival without progression (PFS) for at least 6 months. Survival without progression before going onto a subsequent therapy (EFS) for at least six months was also considered.
   Results. A total of 58 EGEN-001 cycles were administered to 20/22 enrolled patients (median 2 cycles, range 1-9). The most frequently associated adverse events related specifically to EGEN-001 treatment were grade 1/2 fatigue, fever, chills, abdominal pain, nausea, vomiting, anemia, thrombocytopenia, and leulcopenia. Three of 20 EGEN-001 treated patients evaluable for toxicity elected to withdraw from the study motivated in part by grade I treatment related toxicities. There were no patients with partial or complete response (0%; 90% CI 0-10.9%). Seven (35%) of 16 patients evaluable for response had stable disease, and 9 (45%) had progressive disease. Six (30%) patients had a PFS of greater than six months, although three had gone off study and onto other therapies before six months. The estimated six-month EFS was 15%. The median PFS and OS were 2.89 and 9.17 months, respectively.
   Conclusion. EGEN-001 at the dose and schedule evaluated was associated with some but limited activity and was seemingly less tolerated in platinum resistant recurrent ovarian cancer patients. (C) 2014 Elsevier Inc. All rights reserved.
C1 [Alvarez, Ronald D.; Huh, Warner K.] Univ Alabama Birmingham, Sch Med, Dept OB GYN, Birmingham, AL 35233 USA.
   [Sill, Michael W.] Roswell Pk Canc Inst, Gynecol Oncol Grp, Stat & Data Ctr, Buffalo, NY 14263 USA.
   [Davidson, Susan A.; Behbakht, Kian] Univ Colorado, Dept OB GYN, Sch Med, Aurora, CO 80045 USA.
   [Muller, Carolyn Y.] Univ New Mexico, Ctr Canc, Dept OB GYN, Albuquerque, NM 87131 USA.
   [Bender, David P.] Univ Iowa, Dept OB GYN, Iowa City, IA 52242 USA.
   [DeBernardo, Robert L.] Cleveland Clin Fdn, Dept Gynecol Oncol, Cleveland, OH 44195 USA.
RP Alvarez, RD (corresponding author), Univ Alabama Birmingham, Sch Med, 618 South 20th St,538 OHB, Birmingham, AL 35233 USA.
EM rdalvarez@uab.edu
OI Bender, David/0000-0002-9192-510X; Behbakht, Kian/0000-0003-4793-9958
FU National Cancer Institute grants to the Gynecologic Oncology Group (GOG)
   Administrative OfficeUnited States Department of Health & Human
   ServicesNational Institutes of Health (NIH) - USANIH National Cancer
   Institute (NCI) [CA 27469]; Gynecologic Oncology Group Statistical
   Office [CA 37517]; FDA Office of Orphan Product Development
   [RO1F0003942-01]; FOOD AND DRUG ADMINISTRATIONUnited States Department
   of Health & Human Services [R01FD003942] Funding Source: NIH RePORTER;
   NATIONAL CANCER INSTITUTEUnited States Department of Health & Human
   ServicesNational Institutes of Health (NIH) - USANIH National Cancer
   Institute (NCI) [U10CA180867, P30CA013148, U10CA037517, U10CA027469,
   U10CA101165, U10CA180855] Funding Source: NIH RePORTER
FX This study was supported by National Cancer Institute grants to the
   Gynecologic Oncology Group (GOG) Administrative Office (CA 27469) and
   the Gynecologic Oncology Group Statistical Office (CA 37517). This study
   was partially supported by a grant (RO1F0003942-01) from the FDA Office
   of Orphan Product Development. The following Gynecologic Oncology Group
   member institutions participated in the primary treatment studies:
   University of Alabama at Birmingham, University of Colorado, University
   of Iowa Hospitals and Clinics, University ofNew Mexico, University of
   Oklahoma Health Sciences Center, and Case Western Reserve University.
CR Alagkiozidis I, 2009, J TRANSL MED, V7, DOI 10.1186/1479-5876-7-104
   Alizadeh D, 2014, CANCER RES, V74, P104, DOI 10.1158/0008-5472.CAN-13-1545
   Anwer K, 2010, GENE THER, V17, P360, DOI 10.1038/gt.2009.159
   Anwer K, 2013, GYNECOL ONCOL, V131, P169, DOI 10.1016/j.ygyno.2013.07.081
   Casares N, 2005, J EXP MED, V202, P1691, DOI 10.1084/jem.20050915
   Duda DG, 2000, CANCER RES, V60, P1111
   Fewell JG, 2009, J GENE MED, V11, P718, DOI 10.1002/jgm.1356
   Fewell JG, 2005, J CONTROL RELEASE, V109, P288, DOI 10.1016/j.jconrel.2005.09.024
   Fewell JG, 2007, P AM ASSOC CANC RES, V48, P3304
   Lenzi R, 2007, J TRANSL MED, V5, DOI 10.1186/1479-5876-5-66
   Machiels JPH, 2001, CANCER RES, V61, P3689
   Mantia-Smaldone GM, 2012, HUM VACC IMMUNOTHER, V8, P1179, DOI 10.4161/hv.20738
   Sill MW, 2012, CLIN TRIALS, V9, P385, DOI 10.1177/1740774512450101
   Tarhini AA, 2012, J CLIN ONCOL, V30, P322, DOI 10.1200/JCO.2011.37.5394
   Teicher BA, 1997, CLIN CANCER RES, V3, P1661
   Ujhazy P, 2003, CANCER IMMUNOL IMMUN, V52, P463, DOI 10.1007/s00262-003-0391-x
   Ujhazy P, 2001, CANCER IMMUNOL IMMUN, V52, P463
   Whitworth JM, 2011, EXPERT OPIN BIOL TH, V11, P751, DOI 10.1517/14712598.2011.566854
   Zagozdzon R, 1998, INT J CANCER, V77, P720, DOI 10.1002/(SICI)1097-0215(19980831)77:5<720::AID-IJC10>3.0.CO;2-5
   Zarogoulidis K, 2013, DRUG DES DEV THER, V7, P611, DOI 10.2147/DDDT.S43184
   Zhu S, 2007, CLIN CANCER RES, V13, P4252, DOI 10.1158/1078-0432.CCR-06-2894
NR 21
TC 40
Z9 41
U1 1
U2 16
PU ACADEMIC PRESS INC ELSEVIER SCIENCE
PI SAN DIEGO
PA 525 B ST, STE 1900, SAN DIEGO, CA 92101-4495 USA
SN 0090-8258
EI 1095-6859
J9 GYNECOL ONCOL
JI Gynecol. Oncol.
PD JUN
PY 2014
VL 133
IS 3
BP 433
EP 438
DI 10.1016/j.ygyno.2014.03.571
PG 6
WC Oncology; Obstetrics & Gynecology
SC Oncology; Obstetrics & Gynecology
GA AI8ZH
UT WOS:000337215000008
PM 24708919
OA Green Accepted
DA 2021-05-03
ER

PT J
AU Chen, P
   Luo, S
   Wen, YJ
   Li, YH
   Li, J
   Wang, YS
   Du, LC
   Zhang, P
   Tang, J
   Yang, DB
   Hu, HZ
   Zhao, X
   Wei, YQ
AF Chen, Ping
   Luo, Shan
   Wen, Yan-Jun
   Li, Yu-Hua
   Li, Jiong
   Wang, Yong-Sheng
   Du, Li-Cheng
   Zhang, Ping
   Tang, Jiao
   Yang, Da-Bing
   Hu, Huo-Zhen
   Zhao, Xia
   Wei, Yu-Quan
TI Low-dose paclitaxel improves the therapeutic efficacy of recombinant
   adenovirus encoding CCL21 chemokine against murine cancer
SO CANCER SCIENCE
LA English
DT Article
DE Angiogenesis; CCL21; cytotoxic T lymphocytes; immunotherapy; paclitaxel
ID T-CELL AREAS; METRONOMIC CHEMOTHERAPY; DENDRITIC CELLS;
   HEPATOCELLULAR-CARCINOMA; TUMOR-IMMUNITY; OVARIAN-CANCER; TGF-BETA;
   IN-VIVO; ANGIOGENESIS; SLC
AB Secondary lymphoid tissue chemokine (SLC/CCL21), one of the CC chemokines, exerts potent antitumor immunity by co-localizing T cells and dendritic cells at the tumor site and is currently tested against human solid tumors. Here, we investigated whether the combination of recombinant adenovirus encoding murine CCL21 (Ad-mCCL21) with low-dose paclitaxel would improve therapeutic efficacy against murine cancer. Immunocompetent mice bearing B16-F10 melanoma or 4T1 breast carcinoma were treated with either Ad-mCCL21, paclitaxel, or both agents together. Our results showed that Ad-mCCL21 + low-dose paclitaxel more effectively reduced the growth of tumors as compared with either treatment alone and significantly prolonged survival time of the tumor-bearing animals. These antitumor effects of the combined therapy were linked to altered cytokine network at the tumor site, enhanced apoptosis of tumor cells, and decreased formation of new vessels in tumors. Importantly, the combined therapy elicited a strong therapeutic antitumor immunity, which could be partly abrogated by the depletion of CD4(+) or CD8(+) T lymphocytes. Collectively, these preclinical evaluations may provide a combined strategy for antitumor immunity and should be considered for testing in clinical trials.
   In our study, Ad-mCCL21 plus low-dose paclitaxel more effectively reduced the growth of tumor and significantly prolonged survival time of the tumor-bearing mice.These antitumor effects of the combined therapy were linked to altered cytokine network at the tumor site, enhanced apoptosis of tumor cells, and decreased formation of new vessels in tumors. Importantly, the combined therapy elicited a strong therapeutic antitumor immunity.
C1 [Chen, Ping; Luo, Shan; Wen, Yan-Jun; Li, Yu-Hua; Li, Jiong; Wang, Yong-Sheng; Du, Li-Cheng; Zhang, Ping; Tang, Jiao; Yang, Da-Bing; Hu, Huo-Zhen; Zhao, Xia; Wei, Yu-Quan] Sichuan Univ, West China Med Sch, West China Hosp, State Key Lab Biotherapy & Canc Ctr, Chengdu 610041, Sichuan, Peoples R China.
   [Chen, Ping; Li, Yu-Hua] Natl Inst Food & Drug Control, Beijing, Peoples R China.
   [Chen, Ping; Luo, Shan] Chengdu Inst Biol Prod Co Ltd, Chengdu, Peoples R China.
   [Du, Li-Cheng] Shandong Univ, Prov Hosp, Jinan, Shandong, Peoples R China.
RP Wei, YQ (corresponding author), Sichuan Univ, West China Med Sch, West China Hosp, State Key Lab Biotherapy & Canc Ctr, 1 Keyuan Rd 4,Gaopeng St, Chengdu 610041, Sichuan, Peoples R China.
EM yuquawei@vip.sina.com
FU National Key Basic Research Program (973 Program) of ChinaNational Basic
   Research Program of China [2010CB529900, 2010CB529906]; Hi-tech Research
   and Development Program (863 Program) of China [2007AA021106,
   2006AA02Z488]
FX The National Key Basic Research Program (973 Program) of China
   (2010CB529900). (2010CB529906). Hi-tech Research and Development Program
   (863 Program) of China (2007AA021106). (2006AA02Z488).
CR Albini A, 2012, NAT REV CLIN ONCOL, V9, P498, DOI 10.1038/nrclinonc.2012.120
   Bae J, 2012, CLIN CANCER RES, V18, P4850, DOI 10.1158/1078-0432.CCR-11-2776
   Bodnar RJ, 2009, J CELL SCI, V122, P2064, DOI 10.1242/jcs.048793
   Bonecchi R, 2011, CANCER CELL, V19, P434, DOI 10.1016/j.ccr.2011.03.017
   Chan VWF, 1999, BLOOD, V93, P3610, DOI 10.1182/blood.V93.11.3610.411a48_3610_3616
   Chen CA, 2010, MOL THER, V18, P1233, DOI 10.1038/mt.2010.34
   Chen G, 2013, CANCER IMMUNOL IMMUN, V62, P203, DOI 10.1007/s00262-012-1388-0
   Chen L, 2013, MOL CANCER, V12, DOI 10.1186/1476-4598-12-153
   Chun L, 2004, J BIOCHEM, V136, P769, DOI 10.1093/jb/mvh186
   Cyster JG, 1999, J EXP MED, V189, P447, DOI 10.1084/jem.189.3.447
   Emens LA, 2010, CANCER J, V16, P295, DOI 10.1097/PPO.0b013e3181eb5066
   Folkman J, 1995, NEW ENGL J MED, V333, P1757, DOI 10.1056/NEJM199512283332608
   Frey AB, 2008, IMMUNOL REV, V222, P192, DOI 10.1111/j.1600-065X.2008.00606.x
   Fridlender ZG, 2010, MOL THER, V18, P1947, DOI 10.1038/mt.2010.159
   Greenberg JI, 2009, EXPERT OPIN BIOL TH, V9, P1347, DOI 10.1517/14712590903208883
   Gunn MD, 1998, P NATL ACAD SCI USA, V95, P258, DOI 10.1073/pnas.95.1.258
   He QS, 2011, CANCER IMMUNOL IMMUN, V60, P715, DOI 10.1007/s00262-011-0988-4
   Higashihara Y, 2014, INT J ONCOL, V44, P662, DOI 10.3892/ijo.2013.2242
   Hua Z, 2007, CLIN CANCER RES, V13, P5455
   HUANG AYC, 1994, SCIENCE, V264, P961, DOI 10.1126/science.7513904
   Kamat AA, 2007, CANCER RES, V67, P281, DOI 10.1158/0008-5472.CAN-06-3282
   Kar UK, 2011, PLOS ONE, V6, DOI 10.1371/journal.pone.0018758
   Keeley EC, 2010, ADV CANCER RES, V106, P91, DOI 10.1016/S0065-230X(10)06003-3
   Koumarianou A, 2014, EXP HEMATOL ONCOL, V3, DOI 10.1186/2162-3619-3-3
   Li G, 2005, CLIN CANCER RES, V11, P4217, DOI 10.1158/1078-0432.CCR-04-2117
   Liang CM, 2007, J VIROL, V81, P9502, DOI 10.1128/JVI.00208-07
   Lien K, 2013, EUR J CANCER, V49, P3387, DOI 10.1016/j.ejca.2013.06.038
   Lira SA, 2012, IMMUNOL RES, V54, P111, DOI 10.1007/s12026-012-8313-7
   Liu B, 2013, PLANTA MED, V79, P1401, DOI 10.1055/s-0033-1350708
   Luo Y, 2006, CLIN CANCER RES, V12, P1813, DOI 10.1158/1078-0432.CCR-05-1990
   Mandic M, 2003, CANCER RES, V63, P6506
   Marx J, 2003, SCIENCE, V301, P452, DOI 10.1126/science.301.5632.452
   Naganuma Y, 2011, CANCER SCI, V102, P1545, DOI 10.1111/j.1349-7006.2011.01998.x
   RESTIFO NP, 1993, J EXP MED, V177, P265, DOI 10.1084/jem.177.2.265
   Riedl Karen, 2003, Mol Cancer, V2, P35, DOI 10.1186/1476-4598-2-35
   Shaked Y, 2005, BLOOD, V106, P3058, DOI 10.1182/blood-2005-04-1422
   Shaked Y, 2005, CANCER RES, V65, P7045, DOI 10.1158/0008-5472.CAN-05-0765
   Sharma S, 2000, J IMMUNOL, V164, P4558, DOI 10.4049/jimmunol.164.9.4558
   Sharma Sherven, 2003, Mol Cancer, V2, P22
   Shurin GV, 2009, J IMMUNOL, V183, P137, DOI 10.4049/jimmunol.0900734
   Smyth MJ, 2002, CURR OPIN IMMUNOL, V14, P165, DOI 10.1016/S0952-7915(02)00316-3
   Soto H, 1998, P NATL ACAD SCI USA, V95, P8205, DOI 10.1073/pnas.95.14.8205
   SPENCER CM, 1994, DRUGS, V48, P794, DOI 10.2165/00003495-199448050-00009
   Taylor MA, 2013, BREAST CANCER RES TR, V142, P341, DOI 10.1007/s10549-013-2753-1
   Torimura T, 2013, TRANSL ONCOL, V6, P511, DOI 10.1593/tlo.13481
   van Mierlo GJD, 2004, J IMMUNOL, V173, P6753, DOI 10.4049/jimmunol.173.11.6753
   Wang YS, 2009, CLIN CANCER RES, V15, P6901, DOI 10.1158/1078-0432.CCR-09-0484
   Wei YQ, 2000, NAT MED, V6, P1160, DOI 10.1038/80506
   Weir Genevieve M, 2011, Cancers (Basel), V3, P3114, DOI 10.3390/cancers3033114
   Weng DH, 2009, CANCER LETT, V273, P257, DOI 10.1016/j.canlet.2008.08.027
   Willimann K, 1998, EUR J IMMUNOL, V28, P2025, DOI 10.1002/(SICI)1521-4141(199806)28:06<2025::AID-IMMU2025>3.0.CO;2-C
   Yang L, 2010, CANCER GENE THER, V17, P49, DOI 10.1038/cgt.2009.47
   Yang SC, 2006, CANCER RES, V66, P3205, DOI 10.1158/0008-5472.CAN-05-3619
NR 53
TC 8
Z9 12
U1 0
U2 11
PU WILEY
PI HOBOKEN
PA 111 RIVER ST, HOBOKEN 07030-5774, NJ USA
SN 1349-7006
J9 CANCER SCI
JI Cancer Sci.
PD NOV
PY 2014
VL 105
IS 11
BP 1393
EP 1401
DI 10.1111/cas.12537
PG 9
WC Oncology
SC Oncology
GA AU1HL
UT WOS:000345371600003
PM 25230206
OA DOAJ Gold, Green Published
DA 2021-05-03
ER

PT J
AU Lanitis, E
   Smith, JB
   Dangaj, D
   Flingai, S
   Poussin, M
   Xu, SW
   Czerniecki, BJ
   Li, YF
   Robbins, PF
   Powell, DJ
AF Lanitis, Evripidis
   Smith, Jenessa B.
   Dangaj, Denarda
   Flingai, Seleeke
   Poussin, Mathilde
   Xu, Shuwen
   Czerniecki, Brian J.
   Li, Yong F.
   Robbins, Paul F.
   Powell, Daniel J., Jr.
TI A Human ErbB2-Specific T-Cell Receptor Confers Potent Antitumor Effector
   Functions in Genetically Engineered Primary Cytotoxic Lymphocytes
SO HUMAN GENE THERAPY
LA English
DT Article
ID TUMOR-ASSOCIATED ANTIGENS; HUMAN RENAL-CELL; BREAST-CANCER; CYTOLYTIC
   ACTIVITY; DENDRITIC CELLS; GENE-TRANSFER; HER-2/NEU; RECOGNITION;
   PEPTIDE; OVARIAN
AB The ErbB2 protein is a member of the tyrosine kinase family of growth factor receptors that is overexpressed in cancers of the breast, ovary, stomach, kidney, colon, and lung, and therefore represents an attractive candidate antigen for targeted cancer immunotherapy. Cytotoxic T lymphocytes specific for various immunogenic ErbB2 peptides have been described, but they often exhibit both poor functional avidity and tumor reactivity. In order to generate potent CD8(+) T cells with specificity for the ErbB2(369-377) peptide, we performed one round of in vitro peptide stimulation of CD8(+) T cells isolated from an HLA-A2(+) patient who was previously vaccinated with autologous dendritic cells pulsed with HLA class I ErbB2 peptides. Using this approach, we enriched highly avid ErbB2-reactive T cells with strong ErbB2-specific, antitumor effector functions. We then stimulated these ErbB2-reactive T cells with ErbB2(+) HLA-A2(+) tumor cells in vitro and sorted tumor-activated ErbB2(369-377) peptide T cells, which allowed for the isolation of a novel T-cell receptor (TCR) with ErbB2(369-377) peptide specificity. Primary human CD8(+) T cells genetically modified to express this ErbB2-specific TCR specifically bound ErbB2(369-377) peptide containing HLA-A2 tetramers, and efficiently recognized target cells pulsed with low nanomolar concentrations of ErbB2(369-377) peptide as well as nonpulsed ErbB2(+) HLA-A2(+) tumor cell lines in vitro. In a novel xenograft model, ErbB2-redirected T cells also significantly delayed progression of ErbB2(+) HLA-A2(+) human tumor in vivo. Together, these results support the notion that redirection of normal T-cell specificity by TCR gene transfer can have potential applications in the adoptive immunotherapy of ErbB2-expressing malignancies.
C1 [Lanitis, Evripidis; Smith, Jenessa B.; Dangaj, Denarda; Flingai, Seleeke; Poussin, Mathilde; Powell, Daniel J., Jr.] Univ Penn, Dept Obstet & Gynecol, Ovarian Canc Res Ctr, Philadelphia, PA 19104 USA.
   [Xu, Shuwen; Czerniecki, Brian J.] Univ Penn, Med Ctr, Dept Surg, Philadelphia, PA 19104 USA.
   [Li, Yong F.; Robbins, Paul F.] NCI, Surg Branch, NIH, Bethesda, MD 20892 USA.
   [Powell, Daniel J., Jr.] Univ Penn, Dept Pathol & Lab Med, Abramson Canc Ctr, Philadelphia, PA 19104 USA.
RP Powell, DJ (corresponding author), Univ Penn, 3400 Civ Ctr Blvd Bldg 421,TRC Room 8-103, Philadelphia, PA 19104 USA.
EM poda@mail.med.upenn.edu
FU Ovarian Cancer Research Fund; Sandy Rollman Ovarian Cancer Foundation;
   NIHUnited States Department of Health & Human ServicesNational
   Institutes of Health (NIH) - USA [1R21CA152540]; Fox Chase Cancer Center
   [P50 CA083638]; University of Pennsylvania Ovarian Cancer SPORE [P50
   CA083638]; Immunobiology of Normal and Neoplastic Lymphocytes T32
   training grant [5T32CA009140-37]; NATIONAL CANCER INSTITUTEUnited States
   Department of Health & Human ServicesNational Institutes of Health (NIH)
   - USANIH National Cancer Institute (NCI) [P50CA083638, P30CA016520,
   ZICBC010948, R21CA152540, T32CA009140] Funding Source: NIH RePORTER
FX This work was supported in part by grants from the Ovarian Cancer
   Research Fund, Sandy Rollman Ovarian Cancer Foundation, NIH
   (1R21CA152540), the Joint Fox Chase Cancer Center and University of
   Pennsylvania Ovarian Cancer SPORE (P50 CA083638), and the Immunobiology
   of Normal and Neoplastic Lymphocytes T32 training grant
   (5T32CA009140-37).
CR Ahmadi M, 2011, BLOOD, V118, P3528, DOI 10.1182/blood-2011-04-346338
   Anderson BW, 2000, CLIN CANCER RES, V6, P4192
   Bartsch R, 2007, BIODRUGS, V21, P69, DOI 10.2165/00063030-200721020-00001
   Bookman MA, 2003, J CLIN ONCOL, V21, P283, DOI 10.1200/JCO.2003.10.104
   Brossart P, 2000, BLOOD, V96, P3102, DOI 10.1182/blood.V96.9.3102.h8003102_3102_3108
   Brossart P, 1998, CANCER RES, V58, P732
   Cohen CJ, 2005, J IMMUNOL, V175, P5799, DOI 10.4049/jimmunol.175.9.5799
   Cohen CJ, 2007, CANCER RES, V67, P3898, DOI 10.1158/0008-5472.CAN-06-3986
   Cohen CJ, 2006, CANCER RES, V66, P8878, DOI 10.1158/0008-5472.CAN-06-1450
   Conrad H, 2008, J IMMUNOL, V180, P8135, DOI 10.4049/jimmunol.180.12.8135
   Cordaro TA, 2002, J IMMUNOL, V168, P651, DOI 10.4049/jimmunol.168.2.651
   Czerniecki BJ, 2007, CANCER RES, V67, P1842, DOI 10.1158/0008-5472.CAN-06-4038
   Dangaj D, 2013, CANCER RES, V73, P4820, DOI 10.1158/0008-5472.CAN-12-3457
   Disis ML, 2004, J CLIN ONCOL, V22, P1916, DOI 10.1200/JCO.2004.09.005
   Engel RH, 2007, DRUGS, V67, P1329, DOI 10.2165/00003495-200767090-00006
   Engels B, 2007, MOL ASPECTS MED, V28, P115, DOI 10.1016/j.mam.2006.12.006
   Han LY, 2008, CLIN CANCER RES, V14, P3372, DOI 10.1158/1078-0432.CCR-07-4433
   Henle AM, 2013, J IMMUNOL, V190, P479, DOI 10.4049/jimmunol.1201264
   Johnson LA, 2006, J IMMUNOL, V177, P6548, DOI 10.4049/jimmunol.177.9.6548
   Johnson LA, 2009, BLOOD, V114, P535, DOI 10.1182/blood-2009-03-211714
   Keogh E, 2001, J IMMUNOL, V167, P787, DOI 10.4049/jimmunol.167.2.787
   Knutson KL, 2002, CLIN CANCER RES, V8, P1014
   Koski GK, 2012, J IMMUNOTHER, V35, P54, DOI 10.1097/CJI.0b013e318235f512
   Lanitis E, 2012, PLOS ONE, V7, DOI 10.1371/journal.pone.0049829
   Levine BL, 1997, J IMMUNOL, V159, P5921
   Liu G, 2004, CANCER RES, V64, P4980, DOI 10.1158/0008-5472.CAN-03-3504
   MARINCOLA FM, 1994, J IMMUNOTHER, V16, P13, DOI 10.1097/00002371-199407000-00002
   Morgan RA, 2006, SCIENCE, V314, P126, DOI 10.1126/science.1129003
   Murray JL, 2002, CLIN CANCER RES, V8, P3407
   Okamoto S, 2009, CANCER RES, V69, P9003, DOI 10.1158/0008-5472.CAN-09-1450
   Peoples GE, 2005, J CLIN ONCOL, V23, P7536, DOI 10.1200/JCO.2005.03.047
   PIETRAS RJ, 1994, ONCOGENE, V9, P1829
   RIVOLTINI L, 1995, CANCER RES, V55, P3149
   Sadelain M, 2003, NAT REV CANCER, V3, P35, DOI 10.1038/nrc971
   Schumacher TNM, 2002, NAT REV IMMUNOL, V2, P512, DOI 10.1038/nri841
   Seliger B, 2000, INT J CANCER, V87, P349, DOI 10.1002/1097-0215(20000801)87:3<349::AID-IJC7>3.0.CO;2-O
   Voss RH, 2008, J IMMUNOL, V180, P391, DOI 10.4049/jimmunol.180.1.391
   Wargo JA, 2009, CANCER IMMUNOL IMMUN, V58, P383, DOI 10.1007/s00262-008-0562-x
   Willemsen RA, 2003, HUM IMMUNOL, V64, P56, DOI 10.1016/S0198-8859(02)00730-9
   WONG YF, 1995, GYNECOL OBSTET INVES, V40, P209, DOI 10.1159/000292337
   Xu SW, 2003, J IMMUNOL, V171, P2251, DOI 10.4049/jimmunol.171.5.2251
   Yang RC, 1999, J IMMUNOL, V163, P1037
   Zaks TZ, 1998, CANCER RES, V58, P4902
   zum Buschenfelde CM, 2002, CANCER RES, V62, P2244
NR 44
TC 12
Z9 12
U1 0
U2 5
PU MARY ANN LIEBERT, INC
PI NEW ROCHELLE
PA 140 HUGUENOT STREET, 3RD FL, NEW ROCHELLE, NY 10801 USA
SN 1043-0342
EI 1557-7422
J9 HUM GENE THER
JI Hum. Gene Ther.
PD AUG
PY 2014
VL 25
IS 8
BP 730
EP 739
DI 10.1089/hum.2014.006
PG 10
WC Biotechnology & Applied Microbiology; Genetics & Heredity; Medicine,
   Research & Experimental
SC Biotechnology & Applied Microbiology; Genetics & Heredity; Research &
   Experimental Medicine
GA AN8AA
UT WOS:000340821100008
PM 25003657
OA Green Published
DA 2021-05-03
ER

PT J
AU Rezaeifard, S
   Razmkhah, M
   Robati, M
   Momtahan, M
   Ghaderi, A
AF Rezaeifard, Somayeh
   Razmkhah, Mahboobeh
   Robati, Minoo
   Momtahan, Mozhdeh
   Ghaderi, Abbas
TI Adipose derived stem cells isolated from omentum: A novel source of
   chemokines for ovarian cancer growth
SO JOURNAL OF CANCER RESEARCH AND THERAPEUTICS
LA English
DT Article
DE Adipose derive stem cells; ovarian cancer; ovarian cyst; omentum
ID BREAST-CANCER; T-CELLS; STROMAL CELLS; METASTASIS; DISEASE; EXPRESSION;
   AXIS; TRANSPLANTATION; INFLAMMATION; SECRETION
AB Background: The main site of ovarian cancer metastasis is the omentum. Omental adipose tissue is known for contribution to the tumor growth and metastasis through different mechanisms.
   Aims: In the present study, adipose derived stem cells (ASCs) were isolated from the omentum of patients with ovarian cancer and those with ovarian cysts and the expression of chemokines, chemokine receptors and cytokines were analyzed.
   Materials and Methods: ASCs were isolated from omental adipose tissues obtained of 10 ovarian cancer and 25 ovarian benign cyst patients. Our investigations were done by quantitative real time-polymerase chain reaction, flowcytometry, western blot and also enzyme-linked immunosorbent assay.
   Result: Expression of CXCL-10 and CCR5 showed statistically significant difference between omentum derived ASCs of ovarian cancer patients compared with those with benign cysts (P < 0.05). Expression of interleukin-10 also detected in the supernatant of cultured malignant ASCs.
   Conclusion: Omental adipose tissue may play crucial roles for tumor promotion through the expression of tumor promoting chemokines. Accordingly, tumor surrounding adipose tissue may be a novel target for immunotherapy of cancer.
C1 [Rezaeifard, Somayeh; Razmkhah, Mahboobeh; Ghaderi, Abbas] Shiraz Univ Med Sci, Sch Med, Shiraz Inst Canc Res, Shiraz, Iran.
   [Rezaeifard, Somayeh; Ghaderi, Abbas] Shiraz Univ Med Sci, Sch Med, Dept Immunol, Shiraz, Iran.
   [Robati, Minoo; Momtahan, Mozhdeh] Shiraz Univ Med Sci, Sch Med, Dept Gynecol, Shiraz, Iran.
RP Ghaderi, A (corresponding author), Shiraz Univ Med Sci, Sch Med, Shiraz Inst Canc Res, Shiraz, Iran.
EM ghaderia@sums.ac.ir
RI Rezaeifard, Somayeh/L-9208-2016; momtahan, mozhdeh/D-5910-2018; Ghaderi,
   Abbas/B-3874-2012
OI Rezaeifard, Somayeh/0000-0003-3720-3875; momtahan,
   mozhdeh/0000-0002-1698-5049; Ghaderi, Abbas/0000-0003-0849-3375
FU Shiraz University of Medical Sciences [89-5300]; Shiraz Institute for
   Cancer Research [ICR-100-504]
FX The authors like to thank all ovary cancer and benign cyst patients who
   participated in the present study. This work was financially supported
   by Shiraz University of Medical Sciences [Grant No. 89-5300] and Shiraz
   Institute for Cancer Research [ICR-100-504].
CR Akdis CA, 2001, INT ARCH ALLERGY IMM, V124, P180, DOI 10.1159/000053704
   Chuang JY, 2009, J CELL PHYSIOL, V220, P418, DOI 10.1002/jcp.21783
   Dokic J, 2012, J CLIN PERIODONTOL, V39, P807, DOI 10.1111/j.1600-051X.2012.01917.x
   Fulton AM, 2009, CURR ONCOL REP, V11, P125, DOI 10.1007/s11912-009-0019-1
   Goldberg-Bittman L, 2004, IMMUNOL LETT, V92, P171, DOI 10.1016/j.imlet.2003.10.020
   Hou Fang, 2011, Zhonghua Er Ke Za Zhi, V49, P181
   Jeon ES, 2008, STEM CELLS, V26, P789, DOI 10.1634/stemcells.2007-0742
   Karnoub AE, 2007, NATURE, V449, P557, DOI 10.1038/nature06188
   Klopp AH, 2012, CLIN CANCER RES, V18, P771, DOI 10.1158/1078-0432.CCR-11-1916
   Lee CC, 2013, CANCER CELL INT, V13, DOI 10.1186/1475-2867-13-85
   Lee TV, 2000, J INTERF CYTOK RES, V20, P391, DOI 10.1089/107999000312333
   McLean K, 2011, J CLIN INVEST, V121, P3206, DOI 10.1172/JCI45273
   Moriai S, 2009, CLIN CANCER RES, V15, P6771, DOI 10.1158/1078-0432.CCR-09-1052
   Muehlberg FL, 2009, CARCINOGENESIS, V30, P589, DOI 10.1093/carcin/bgp036
   Musha H, 2005, INT J CANCER, V116, P949, DOI 10.1002/ijc.21135
   Nakagami H, 2005, ARTERIOSCL THROM VAS, V25, P2542, DOI 10.1161/01.ATV.0000190701.92007.6d
   Nieman KM, 2011, NAT MED, V17, P1498, DOI 10.1038/nm.2492
   Piper KP, 2007, BLOOD, V110, P3827, DOI 10.1182/blood-2006-12-061408
   Pricola KL, 2009, J CELL BIOCHEM, V108, P577, DOI 10.1002/jcb.22289
   Razmkhah M, 2011, IMMUNOL INVEST, V40, P290, DOI 10.3109/08820139.2010.540892
   Razmkhah M, 2011, CELL IMMUNOL, V266, P116, DOI 10.1016/j.cellimm.2010.09.005
   Sato E, 2007, BRIT J CANCER, V96, P1735, DOI 10.1038/sj.bjc.6603790
   Shi Z, 2009, EUR J IMMUNOL, V39, P2106, DOI 10.1002/eji.200939314
   Shin DY, 2013, ENDOCR PATHOL
   Soleymaninejadian E, 2012, AM J REPROD IMMUNOL, V67, P1, DOI 10.1111/j.1600-0897.2011.01069.x
   Soria G, 2008, CANCER LETT, V267, P271, DOI 10.1016/j.canlet.2008.03.018
   Tang CH, 2010, BIOCHEM PHARMACOL, V79, P209, DOI 10.1016/j.bcp.2009.08.006
   Tulpar S, 2012, RENAL FAILURE, V34, P1317, DOI 10.3109/0886022X.2012.725290
   Uccelli A, 2008, NAT REV IMMUNOL, V8, P726, DOI 10.1038/nri2395
   Velasco-Velazquez M, 2013, ONCOIMMUNOLOGY, V2, DOI 10.4161/onci.23660
   Wang JH, 2007, CANCER RES, V67, P149, DOI 10.1158/0008-5472.CAN-06-2971
   Yaal-Hahoshen N, 2006, CLIN CANCER RES, V12, P4474, DOI 10.1158/1078-0432.CCR-06-0074
   Yang SB, 2011, J LEUKOCYTE BIOL, V89, P85, DOI 10.1189/jlb.0910506
   Zhao BC, 2010, HEPATO-GASTROENTEROL, V57, P1382
NR 34
TC 6
Z9 7
U1 0
U2 10
PU MEDKNOW PUBLICATIONS & MEDIA PVT LTD
PI MUMBAI
PA B-9, KANARA BUSINESS CENTRE, OFF LINK RD, GHAKTOPAR-E, MUMBAI, 400075,
   INDIA
SN 0973-1482
EI 1998-4138
J9 J CANCER RES THER
JI J. Canc. Res. Ther.
PD JAN-MAR
PY 2014
VL 10
IS 1
BP 159
EP 164
DI 10.4103/0973-1482.131451
PG 6
WC Oncology
SC Oncology
GA AG4EO
UT WOS:000335372300029
PM 24762504
OA Bronze
DA 2021-05-03
ER

PT J
AU Shi, SJ
   Tao, LL
   Song, HZ
   Chen, LB
   Huang, GC
AF Shi, Shujing
   Tao, Leilei
   Song, Haizhu
   Chen, Longbang
   Huang, Guichun
TI Synergistic antitumor effect of combining metronomic chemotherapy with
   adoptive cell immunotherapy in nude mice
SO APMIS
LA English
DT Article
DE Adoptive CIK cell transfer; antiangiogenesis therapy; metronomic
   paclitaxel; vascular normalization; hypoxia; endothelial cell adhesion
   molecule
ID INDUCED KILLER-CELLS; HUMAN BREAST-CANCER; OVARIAN-CANCER; TUMOR
   MICROENVIRONMENT; LUNG-CANCER; PACLITAXEL; COMBINATION; THERAPY;
   ANGIOGENESIS; CARBOPLATIN
AB Adoptive cell immunotherapy with cytokine-induced killer cell (CIK cell) represents a promising non-toxic anticancer therapy. However, the clinical efficacy of CIK cells is limited because of abnormal tumor vasculature. Metronomic chemotherapy shows promising anticancer activity by its potential antiangiogenic effect and reduced toxicity. We hypothesized that metronomic chemotherapy with paclitaxel could improve the antitumor effect of adoptive CIK cell immunotherapy. Mice health status was analyzed by measuring mice weight and observing mice behavior. Immunohistochemistry was used to investigate the recruitment of CIK cells, the expression of endothelial cell molecules, as well as the hypoxic tumor area. Metronomic paclitaxel synergized with adoptive CIK cell immunotherapy to inhibit the growth of non-small cell lung cancer (NSCLC). Metronomic paclitaxel reduced hypoxic tumor area and increased CIK cell infiltration. Hypoxia impeded the adhesion of CIK cells and reduced the expression of endothelial cell adhesion molecules. In vivo studies demonstrated that more CIK cells were found in endothelial cell adhesion molecules high expressed area. Our study provides a new rationale for combining metronomic chemotherapy with adoptive cell immunotherapy in the treatment of xenograft NSCLC tumors in immunodeficient mice. Further clinical trials integrating translational research are necessary to better evaluate the clinical benefit of this promising approach.
C1 [Shi, Shujing; Tao, Leilei; Song, Haizhu; Chen, Longbang; Huang, Guichun] Nanjing Univ, Sch Med, Jinling Hosp, Dept Med Oncol, Nanjing 210008, Jiangsu, Peoples R China.
RP Chen, LB (corresponding author), Nanjing Univ, Sch Med, Jinling Hosp, Dept Med Oncol, Nanjing 210008, Jiangsu, Peoples R China.
EM dr.chenlb@nju.edu.cn; huangguichun@nju.edu.cn
FU National Natural Science Foundation of ChinaNational Natural Science
   Foundation of China (NSFC) [81101739]; China International Medical
   Foundation [CIMF-F-H001-023]
FX The work was supported by National Natural Science Foundation of China
   (No. 81101739) and China International Medical Foundation
   (CIMF-F-H001-023). The funders had no role in study design, data
   collection and analysis, decision to publish, or preparation of the
   manuscript. The authors thank Dr. Miguel Sainz Jaspeado for critical
   reading of the manuscript.
CR Albertsson P, 2006, ACTA ONCOL, V45, P144, DOI 10.1080/02841860500417486
   Biswas S, 2013, CANCER LETT, V335, P191, DOI 10.1016/j.canlet.2013.02.020
   Chen J, 2012, CANCER BIOTHER RADIO, V27, P210, DOI 10.1089/cbr.2011.1116
   Chou TC, 2010, CANCER RES, V70, P440, DOI 10.1158/0008-5472.CAN-09-1947
   Chouaib S, 2012, FRONT IMMUNOL, V3, DOI 10.3389/fimmu.2012.00021
   Corzo CA, 2010, J EXP MED, V207, P2439, DOI 10.1084/jem.20100587
   Damber JE, 2006, CANCER CHEMOTH PHARM, V58, P354, DOI 10.1007/s00280-005-0163-8
   Dougan M, 2009, ANNU REV IMMUNOL, V27, P83, DOI 10.1146/annurev.immunol.021908.132544
   Foy KC, 2012, ONCOIMMUNOLOGY, V1, P1004, DOI 10.4161/onci.21057
   Griffioen AW, 2008, CANCER IMMUNOL IMMUN, V57, P1553, DOI 10.1007/s00262-008-0524-3
   Hashimoto K, 2010, MOL CANCER THER, V9, P996, DOI 10.1158/1535-7163.MCT-09-0960
   Hongeng S, 2003, INT J HEMATOL, V77, P175, DOI 10.1007/BF02983217
   Hoogsteen IJ, 2007, CLIN ONCOL-UK, V19, P385, DOI 10.1016/j.clon.2007.03.001
   Horwitz Susan Band, 1993, Journal of the National Cancer Institute Monographs, V0, P55
   Isonishi S, 2013, J GYNECOL ONCOL, V24, P154, DOI 10.3802/jgo.2013.24.2.154
   Jain RK, 2005, SCIENCE, V307, P58, DOI 10.1126/science.1104819
   Jemal A, 2010, CA-CANCER J CLIN, V55, P10, DOI DOI 10.3322/CANJCLIN.55.1.10
   Jemal A, 2008, CA-CANCER J CLIN, V58, P71, DOI 10.3322/CA.2007.0010
   Jiang HC, 2010, CANCER INVEST, V28, P74, DOI 10.3109/07357900902744510
   Jiang J, 2012, INT J CLIN ONCOL, V1, P1004
   Jimenez B, 2013, ORAL ONCOL, V49, P182, DOI 10.1016/j.oraloncology.2012.09.003
   Kerbel RS, 2003, CANCER BIOL THER, V2, pS134
   Kerbel RS, 2004, NAT REV CANCER, V4, P423, DOI 10.1038/nrc1369
   Kim H, 2008, MOL THER, V16, P599, DOI 10.1038/sj.mt.6300391
   Klement G, 2002, CLIN CANCER RES, V8, P221
   Kumar S, 2010, INT J WOMENS HEALTH, V2, P411, DOI 10.2147/IJWH.S7012
   Lee CT, 2010, INT J HYPERTHER, V26, P232, DOI 10.3109/02656731003601745
   Lewis JS, 2000, J PATHOL, V192, P150, DOI 10.1002/1096-9896(2000)9999:9999<::AID-PATH687>3.0.CO;2-G
   Ley K, 2007, NAT REV IMMUNOL, V7, P678, DOI 10.1038/nri2156
   Lum LG, 1999, CA-CANCER J CLIN, V49, P74, DOI 10.3322/canjclin.49.2.74
   Mekhail Tarek M, 2002, Expert Opin Pharmacother, V3, P755
   Murdoch C, 2004, BLOOD, V104, P2224, DOI 10.1182/blood-2004-03-1109
   Overgaard J, 2011, RADIOTHER ONCOL, V100, P22, DOI 10.1016/j.radonc.2011.03.004
   Patel AR, 2013, PHARM RES-DORDR, V30, P1435, DOI 10.1007/s11095-013-0984-9
   Rettinger E, 2012, CYTOTHERAPY, V14, P91, DOI 10.3109/14653249.2011.613931
   Rolny C, 2011, CANCER CELL, V19, P31, DOI 10.1016/j.ccr.2010.11.009
   ROWINSKY EK, 1992, SEMIN ONCOL, V19, P646
   Shi SJ, 2013, PLOS ONE, V8, DOI 10.1371/journal.pone.0065757
   Smoter M, 2013, J EXP CLIN CANC RES, V32, DOI 10.1186/1756-9966-32-25
   Sobrevia L, 2011, PLACENTA, V32, pS159, DOI 10.1016/j.placenta.2010.12.011
   Socinski Mark A, 2012, Clin Adv Hematol Oncol, V10, P1
   Sonke GS, 2013, BREAST J, V19, P419, DOI 10.1111/tbj.12124
   Velde EAT, 2002, BRIT J SURG, V89, P1302, DOI 10.1046/j.1365-2168.2002.02183.x
   Yang L, 2005, BLOOD, V106, P584, DOI 10.1182/blood-2004-12-4942
   Yang MX, 2010, IMMUNOL CELL BIOL, V88, P165, DOI 10.1038/icb.2009.77
   Yu JP, 2011, CANCER BIOTHER RADIO, V26, P485, DOI 10.1089/cbr.2010.0927
   Zhan M, 2009, ANTI-CANCER DRUG, V20, P355, DOI 10.1097/CAD.0b013e3283299f36
NR 47
TC 5
Z9 5
U1 0
U2 13
PU WILEY
PI HOBOKEN
PA 111 RIVER ST, HOBOKEN 07030-5774, NJ USA
SN 0903-4641
EI 1600-0463
J9 APMIS
JI APMIS
PD MAY
PY 2014
VL 122
IS 5
BP 380
EP 391
DI 10.1111/apm.12235
PG 12
WC Immunology; Microbiology; Pathology
SC Immunology; Microbiology; Pathology
GA AF7WF
UT WOS:000334925100003
PM 24628659
DA 2021-05-03
ER

PT J
AU He, L
   Ji, JN
   Liu, SQ
   Xue, E
   Liang, Q
   Ma, Z
AF He, Li
   Ji, Jing-na
   Liu, Shang-qin
   Xue, Er
   Liang, Qing
   Ma, Zi
TI Expression of cancer-testis antigen in multiple myeloma
SO JOURNAL OF HUAZHONG UNIVERSITY OF SCIENCE AND TECHNOLOGY-MEDICAL
   SCIENCES
LA English
DT Article
DE multiple myeloma; cancer-testis antigen; immunotherapy
ID CANCER/TESTIS ANTIGENS; MAGE-C1/CT7
AB Recently, the immunotherapy has been highlighted among cancer treatments. Cancer-testis antigen (CTA) has been studied in a variety of solid tumors because of its specific expression in tumors, and testis, ovary and placenta tissues, but not in other normal tissues. In order to provide a new approach for multiple myeloma (MM) immunotherapy, we examined the CTA expression in MM cell lines, and primary myeloma cells in patients with MM. Reverse transcriptase-polymerase chain reaction (RT-PCR) was used to detect the mRNA expression of MAGE-C1/CT7, SSX1, SSX2 and SSX4 in MM cell lines of RPMI-8226 and U266, and bone marrow (BM) cells of 25 MM patients and 18 healthy volunteers. The results showed that the 4 CTAs were expressed in RPMI-8226 and U266 cell lines. The positive expression rate of MAGE-C1/CT7, SSX1, SSX2 and SSX4 in the BM cells of 25 MM patients was 28% (7/25), 80% (20/25), 40% (10/25) and 68% (17/25), respectively. In contrast, the expression of any member of the CTAs was not detected in BM cells of 18 healthy volunteers. The expression of two or more CTAs was detected in 80% (20/25) MM patients, and that of at least one CTA in 88% (22/25). The mRNA expression levels of SSX1 and SSX4 were significantly higher in patients with MM at stage III than in those at stage I and II (P < 0.05). No statistically significant differences were observed in the mRNA expression levels of MAGE-C1/CT7 and SSX2 in further stratified analyses by age, gender, MM types and percentage of MM cells in BM (P > 0.05). In conclusion, our present study showed that MAGE-C1/CT7, SSX1, SSX2 and SSX4 were co-expressed in MM cell lines and the primary myeloma cells in MM patients, but not expressed in BM cells of healthy subjects. The mRNA levels of SSX1 and SSX4 are associated with MM clinical stage. This work may provide a new insight into MM immunotherapy in the future.
C1 [He, Li; Ji, Jing-na; Liu, Shang-qin; Xue, Er; Liang, Qing; Ma, Zi] Wuhan Univ, Zhongnan Hosp, Dept Hematol, Wuhan 430071, Peoples R China.
RP He, L (corresponding author), Wuhan Univ, Zhongnan Hosp, Dept Hematol, Wuhan 430071, Peoples R China.
EM lihe126@hotmail.com
FU Natural Science Foundation of Hubei Province, ChinaNatural Science
   Foundation of Hubei Province [2012FK04452]
FX This project was supported by the Natural Science Foundation of Hubei
   Province, China (No. 2012FK04452).
CR Akers SN, 2010, FUTURE ONCOL, V6, P717, DOI [10.2217/fon.10.36, 10.2217/FON.10.36]
   Andrade Valeria C C, 2008, Cancer Immun, V8, P2
   Atanackovic D, 2010, HAEMATOL-HEMATOL J, V95, P785, DOI 10.3324/haematol.2009.014464
   Atanackovic D, 2009, CLIN CANCER RES, V15, P1343, DOI 10.1158/1078-0432.CCR-08-0989
   Caballero OL, 2010, PLOS ONE, V5, DOI 10.1371/journal.pone.0012773
   Cho Hearn J, 2006, Cancer Immun, V6, P12
   Costa FF, 2007, STEM CELLS, V25, P707, DOI 10.1634/stemcells.2006-0469
   Curioni-Fontecedro A, 2011, PLOS ONE, V6, DOI 10.1371/journal.pone.0021418
   de Carvalho F, 2013, CANCER IMMUNOL IMMUN, V62, P191, DOI 10.1007/s00262-012-1376-4
   de Carvalho F, 2012, CLIN DEV IMMUNOL, DOI 10.1155/2012/257695
   de Carvalho F, 2011, PLOS ONE, V6, DOI 10.1371/journal.pone.0027707
   Hudolin T, 2013, J TRANSL MED, V11, DOI 10.1186/1479-5876-11-123
   Jungbluth AA, 2005, BLOOD, V106, P167, DOI 10.1182/blood-2004-12-4931
   Kim R, 2013, BMC CANCER, V13, DOI 10.1186/1471-2407-13-144
   Kyle RA, 2004, NEW ENGL J MED, V351, P1860, DOI 10.1056/NEJMra041875
   Naka N, 2005, J MOL DIAGN, V7, P187, DOI 10.1016/S1525-1578(10)60545-4
   Philips S, 2012, J COMPUT ASSIST TOMO, V36, P207, DOI 10.1097/RCT.0b013e318245c261
   Rajagopalan K, 2011, J CELL BIOCHEM, V112, P3256, DOI 10.1002/jcb.23252
   Rajkumar SV, 2012, AM J HEMATOL, V87, P79, DOI 10.1002/ajh.22237
   Smith HA, 2010, CLIN DEV IMMUNOL, DOI 10.1155/2010/150591
   Taylor BJ, 2005, J IMMUNOTHER, V28, P564, DOI 10.1097/01.cji.0000175685.36239.e5
   VANDERBRUGGEN P, 1991, SCIENCE, V254, P1643, DOI 10.1126/science.1840703
   Zhang Y, 2011, CHIN J CLIN, V5, P2839
NR 23
TC 4
Z9 5
U1 0
U2 4
PU SPRINGER
PI NEW YORK
PA 233 SPRING ST, NEW YORK, NY 10013 USA
SN 1672-0733
EI 1993-1352
J9 J HUAZHONG U SCI-MED
JI J. Huazhong Univ. Sci. Tech.-Med.
PD APR
PY 2014
VL 34
IS 2
BP 181
EP 185
DI 10.1007/s11596-014-1255-7
PG 5
WC Biochemistry & Molecular Biology
SC Biochemistry & Molecular Biology
GA AF0TL
UT WOS:000334426900007
PM 24710929
DA 2021-05-03
ER

PT J
AU Paroli, M
   Bellati, F
   Videtta, M
   Focaccetti, C
   Mancone, C
   Donato, T
   Antonilli, M
   Perniola, G
   Accapezzato, D
   Napoletano, C
   Nuti, M
   Bartolazzi, A
   Panici, PB
   Tripodi, M
   Palombo, F
   Barnaba, V
AF Paroli, Marino
   Bellati, Filippo
   Videtta, Melissa
   Focaccetti, Chiara
   Mancone, Carmine
   Donato, Tiziana
   Antonilli, Morena
   Perniola, Giorgia
   Accapezzato, Daniele
   Napoletano, Chiara
   Nuti, Marianna
   Bartolazzi, Armando
   Panici, Pierluigi Benedetti
   Tripodi, Marco
   Palombo, Fabio
   Barnaba, Vincenzo
TI Discovery of chemotherapy-associated ovarian cancer antigens by
   interrogating memory T cells
SO INTERNATIONAL JOURNAL OF CANCER
LA English
DT Article
DE ovarian cancer; chemotherapy associated antigens; Th1 cells; Th17 cells;
   reverse immunology; tumor biomarkers
ID ANTITUMOR IMMUNITY; CROSS-PRESENTATION; DENDRITIC CELLS; HIV-INFECTION;
   TUMOR-GROWTH; LYMPHOCYTES; SURVIVAL; DEATH; IMMUNOTHERAPY; SUPPRESSION
AB According to the immunogenic cell death hypothesis, clinical chemotherapy treatments may result in CD8(+) and CD4(+) T-cell responses against tumor cells. To discover chemotherapy-associated antigens (CAAs), T cells derived from ovarian cancer (OC) patients (who had been treated with appropriate chemotherapy protocols) were interrogated with proteins isolated from primary OC cells. We screened for immunogenicity using two-dimensional electrophoresis gel-eluted OC proteins. Only the selected immunogenic antigens were molecularly characterized by mass-spectrometry-based analysis. Memory T cells that recognized antigens associated with apoptotic (but not live) OC cells were correlated with prolonged survival in response to chemotherapy, supporting the model of chemotherapy-induced apoptosis as an adjuvant of anti-tumor immunity. The strength of both memory CD4(+) and CD8(+) T cells producing either IFN- or IL-17 in response to apoptotic OC antigens was also significantly greater in Responders to chemotherapy than in nonresponders. Immunogenicity of some of these antigens was confirmed using recombinant proteins in an independent set of patients. The T-cell interrogation system represents a strategy of reverse tumor immunology that proposes to identify CAAs, which may then be validated as possible prognostic tumor biomarkers or cancer vaccines.
C1 [Paroli, Marino] Univ Roma La Sapienza, Dipartimento Sci & Biotecnol Med Chirurg, I-00161 Rome, Italy.
   [Bellati, Filippo; Antonilli, Morena; Perniola, Giorgia; Panici, Pierluigi Benedetti] Univ Roma La Sapienza, Dipartimento Sci Ginecol Ostetr & Urol, I-00161 Rome, Italy.
   [Videtta, Melissa; Focaccetti, Chiara; Donato, Tiziana; Accapezzato, Daniele; Palombo, Fabio; Barnaba, Vincenzo] Univ Roma La Sapienza, Dipartimento Med Interna & Specialita Med, I-00161 Rome, Italy.
   [Mancone, Carmine; Tripodi, Marco] IRCCS, Ist Nazl Malattie Infett L Spallanzani, Rome, Italy.
   [Napoletano, Chiara; Nuti, Marianna] Univ Roma La Sapienza, Diparimento Med Sperimentale, I-00161 Rome, Italy.
   [Bartolazzi, Armando] Azienda Osped St Andrea, Rome, Italy.
   [Tripodi, Marco] Univ Roma La Sapienza, Dipartimento Biotecnol Cellulari & Ematol, I-00161 Rome, Italy.
   [Tripodi, Marco; Barnaba, Vincenzo] Fdn Cenci Bolognetti, Ist Pasteur, Rome, Italy.
RP Barnaba, V (corresponding author), Univ Roma La Sapienza, Policlin Umberto I, Dipartimento Med Interna & Specialita Med, Viale Policlin 155, I-00161 Rome, Italy.
EM vincenzo.barnaba@uniroma1.it
RI Focaccetti, Chiara/AAD-9378-2019; Tripodi, Marco/F-1143-2011; Barnaba,
   Vincenzo/AAB-1945-2019; Bartolazzi, Armando/K-9708-2016
OI Focaccetti, Chiara/0000-0002-7334-3966; Tripodi,
   Marco/0000-0001-6135-971X; Palombo, Fabio/0000-0003-0473-4901; Mancone,
   Carmine/0000-0002-9569-5030; Napoletano, Chiara/0000-0001-5449-5430;
   Bellati, Filippo/0000-0002-2036-9951; perniola,
   giorgia/0000-0003-0321-9828; Bartolazzi, Armando/0000-0001-7820-5127;
   BENEDETTI PANICI, PIERLUIGI/0000-0001-6752-2039
FU Associazione Italiana per la Ricerca sul Cancro (AIRC) (progetto
   "Investigator Grant" [IG])Associazione Italiana per la Ricerca sul
   Cancro (AIRC) [10756]; European UnionEuropean Commission [IMECS n.
   201169, SPHYNX n. 261365]; Ministero della Sanita (Ricerca
   finalizzata)Ministry of Health, ItalyMinistry of Health Italy - Ricerca
   Finalizzata (MOH-RF) [RFPS-2006-3-337923, RFPS-2007-1-636647]; Istituto
   Superiore di Sanita [Progetto AIDS], Ministero dell'Istruzione,
   dell'Universita e della Ricerca (MIUR) (Programmi di ricerca di
   interesse nazionale) [n. 7245/1, n. 2010LC747T-004]; Ateneo Sapienza
   [2009-C26A09PELN, 2010-C26A1029ZS, 2011-C26A11BYWP, 2012-C26A12JL55];
   Fondo per gli investimenti di ricerca di base [FIRB] [RBAP10TPXK];
   Fondazione CariploFondazione Cariplo [13535, 3603]; Fondazione Italiana
   Sclerosi Multipla onlus (FISM)Fondazione Italiana Sclerosi Multipla
   (FISM) [2011/R/4]; Fondazione Italiana per la Ricerca sull'Artrite
   (FIRA)
FX Grant sponsor: Associazione Italiana per la Ricerca sul Cancro (AIRC)
   (progetto "Investigator Grant" [IG]-2010/13) (to V. B.); Grant number:
   10756; Grant sponsor: European Union grants; Grant numbers: IMECS n.
   201169, FP7-Health-2007-A and SPHYNX n. 261365, FP7-Health-2010; Grant
   sponsor: Ministero della Sanita (Ricerca finalizzata); Grant numbers:
   RFPS-2006-3-337923 and RFPS-2007-1-636647; Grant sponsor: Istituto
   Superiore di Sanita [Progetto AIDS-2008]), Ministero dell'Istruzione,
   dell'Universita e della Ricerca (MIUR) (Programmi di ricerca di
   interesse nazionale); Grant numbers: [PRIN]-2008/10 n. 7245/1 and
   [PRIN]-2011/13 n. 2010LC747T-004; Grant sponsor: Ateneo Sapienza; Grant
   numbers: 2009-C26A09PELN, 2010-C26A1029ZS, 2011-C26A11BYWP, and
   2012-C26A12JL55; Grant sponsor: Fondo per gli investimenti di ricerca di
   base [FIRB]-2011/13; Grant number: RBAP10TPXK; Grant sponsor: Fondazione
   Cariplo; Grant numbers: 13535 and 3603 2010/12; Grant sponsor:
   Fondazione Italiana Sclerosi Multipla onlus (FISM); Grant number:
   2011/R/4; Grant sponsor: Fondazione Italiana per la Ricerca sull'Artrite
   (FIRA 2010)
CR Accapezzato D, 2005, J EXP MED, V202, P817, DOI 10.1084/jem.20051106
   Accapezzato D, 2004, J CLIN INVEST, V113, P963, DOI [10.1172/JCI200420515, 10.1172/JCI200420415]
   Albert ML, 2004, NAT REV IMMUNOL, V4, P223, DOI 10.1038/nri11308
   Balch C, 2010, EPIGENOMICS-UK, V2, P419, DOI 10.2217/EPI.10.19
   BARNABA V, 1990, NATURE, V345, P258, DOI 10.1038/345258a0
   Barnaba V, 2012, FRONT IMMUNOL, V3, DOI 10.3389/fimmu.2012.00018
   Boon T, 1996, J EXP MED, V183, P725, DOI 10.1084/jem.183.3.725
   Chang CL, 2013, CANCER RES, V73, P119, DOI 10.1158/0008-5472.CAN-12-2225
   Ciocca DR, 2005, CELL STRESS CHAPERON, V10, P86, DOI 10.1379/CSC-99r.1
   Curiel TJ, 2003, NAT MED, V9, P562, DOI 10.1038/nm863
   Dimberg A, 2008, BLOOD, V111, P2015, DOI 10.1182/blood-2007-04-087841
   Dutoit V, 2012, BRAIN, V135, P1042, DOI 10.1093/brain/aws042
   Hamanishi J, 2007, P NATL ACAD SCI USA, V104, P3360, DOI 10.1073/pnas.0611533104
   HARNETT PR, 1986, J CLIN ONCOL, V4, P952, DOI 10.1200/JCO.1986.4.6.952
   Hataye J, 2006, SCIENCE, V312, P114, DOI 10.1126/science.1124228
   Hinrichs CS, 2009, BLOOD, V114, P596, DOI 10.1182/blood-2009-02-203935
   Joffre OP, 2012, NAT REV IMMUNOL, V12, P557, DOI 10.1038/nri3254
   Kosmrlj A, 2010, NATURE, V465, P350, DOI 10.1038/nature08997
   Kroemer G, 2013, ANNU REV IMMUNOL, V31, P51, DOI 10.1146/annurev-immunol-032712-100008
   Kryczek I, 2009, BLOOD, V114, P357, DOI 10.1182/blood-2008-09-177360
   Lanitis E, 2012, PLOS ONE, V7, DOI 10.1371/journal.pone.0049829
   Lesterhuis WJ, 2011, J CLIN INVEST, V121, P3100, DOI 10.1172/JCI43656
   Ma Y, 2013, IMMUNITY, V38, P729, DOI 10.1016/j.immuni.2013.03.003
   Ma YT, 2011, J EXP MED, V208, P491, DOI 10.1084/jem.20100269
   Ma YT, 2010, SEMIN IMMUNOL, V22, P113, DOI 10.1016/j.smim.2010.03.001
   Mantovani A, 2008, NATURE, V454, P436, DOI 10.1038/nature07205
   Martin-Orozco N, 2009, IMMUNITY, V31, P787, DOI 10.1016/j.immuni.2009.09.014
   Marzo AL, 2005, NAT IMMUNOL, V6, P793, DOI 10.1038/ni1227
   Nieman KM, 2011, NAT MED, V17, P1498, DOI 10.1038/nm.2492
   Pittet MJ, 1999, J EXP MED, V190, P705, DOI 10.1084/jem.190.5.705
   Rawson PM, 2007, NAT MED, V13, P1431, DOI 10.1038/nm1679
   Robbins PF, 2013, NAT MED, V19, P747, DOI 10.1038/nm.3161
   Sato E, 2005, P NATL ACAD SCI USA, V102, P18538, DOI 10.1073/pnas.0509182102
   Savage PA, 2008, SCIENCE, V319, P215, DOI 10.1126/science.1148886
   Scarlett UK, 2012, J EXP MED, V209, P495, DOI 10.1084/jem.20111413
   Schietinger A, 2010, J EXP MED, V207, P2469, DOI 10.1084/jem.20092450
   Schreiber RD, 2011, SCIENCE, V331, P1565, DOI 10.1126/science.1203486
   Seeber L M S, 2012, Methods Mol Biol, V863, P253, DOI 10.1007/978-1-61779-612-8_15
   Topalian SL, 2012, NEW ENGL J MED, V366, P2443, DOI 10.1056/NEJMoa1200690
   Vemulapalli S, 2011, TARGET ONCOL, V6, P29, DOI 10.1007/s11523-011-0179-4
   Walch JM, 2013, J CLIN INVEST, V123, P2663, DOI 10.1172/JCI66722
   Walther TC, 2010, J CELL BIOL, V190, P491, DOI 10.1083/jcb.201004052
   Zappasodi R, 2010, CANCER RES, V70, P9062, DOI 10.1158/0008-5472.CAN-10-1825
   Zhang L, 2003, NEW ENGL J MED, V348, P203, DOI 10.1056/NEJMoa020177
   Zitvogel L, 2008, NAT REV IMMUNOL, V8, P59, DOI 10.1038/nri2216
   Zou WP, 2006, NAT REV IMMUNOL, V6, P295, DOI 10.1038/nri1806
NR 46
TC 13
Z9 13
U1 1
U2 38
PU WILEY
PI HOBOKEN
PA 111 RIVER ST, HOBOKEN 07030-5774, NJ USA
SN 0020-7136
EI 1097-0215
J9 INT J CANCER
JI Int. J. Cancer
PD APR 15
PY 2014
VL 134
IS 8
BP 1823
EP 1834
DI 10.1002/ijc.28515
PG 12
WC Oncology
SC Oncology
GA 303EF
UT WOS:000330656400008
PM 24150888
OA Bronze
DA 2021-05-03
ER

PT J
AU Rahma, OE
   Gammoh, E
   Simon, RM
   Khleif, SN
AF Rahma, Osama E.
   Gammoh, Emily
   Simon, Richard M.
   Khleif, Samir N.
TI Is the "3+3" Dose-Escalation Phase I Clinical Trial Design Suitable for
   Therapeutic Cancer Vaccine Development? A Recommendation for Alternative
   Design
SO CLINICAL CANCER RESEARCH
LA English
DT Article
ID DRUG DEVELOPMENT; PEPTIDE VACCINE; CARCINOEMBRYONIC ANTIGEN;
   IMMUNE-RESPONSES; OVARIAN-CANCER; ONCOLOGY; MELANOMA; IMMUNOTHERAPY;
   IMMUNOGENICITY; INJECTION
AB Purpose: Phase I clinical trials are generally conducted to identify the maximum tolerated dose (MTD) or the biologically active dose (BAD) using a traditional dose-escalation design. This design may not be applied to cancer vaccines, given their unique mechanism of action. The FDA recently published "Guidance for Industry: Clinical Considerations for Therapeutic Cancer Vaccines." However, many questions about the design of cancer vaccine studies remain unanswered.
   Experimental Design: We analyzed the toxicity profile in 239 phase I therapeutic cancer vaccine trials. We addressed the ability of dose escalation to determine the MTD or the BAD in trials that used a dose-escalation design.
   Results: The rate of grade 3/4 vaccine-related systemic toxicities was 1.25 adverse events per 100 patients and 2 per 1,000 vaccines. Only two of the 127 dose-escalation trials reported vaccine-related dose limiting toxicities, both of which used bacterial vector vaccines. Out of the 116 trials analyzed for the dose-immune response relationship, we found a statistically significant dose-immune response correlation only when the immune response was measured by antibodies (P < 0.001) or delayed type hypersensitivity (P < 0.05). However, the increase in cellular immune response did not appear further sustainable with the continued increase in dose.
   Conclusions: Our analysis suggests that the risks of serious toxicities with therapeutic cancer vaccines are extremely low and that toxicities do not correlate with dose levels. Accordingly, the conventional dose-escalation design is not suitable for cancer vaccines with few exceptions. Here, we propose an alternative design for therapeutic cancer vaccine development. (C)2014 AACR.
C1 [Rahma, Osama E.; Gammoh, Emily; Khleif, Samir N.] NCI, Vaccine Branch, Bethesda, MD 20892 USA.
   [Rahma, Osama E.] Univ Virginia, Div Hematol Oncol, Charlottesville, VA USA.
   [Simon, Richard M.] NCI, Biometr Res Branch, Rockville, MD USA.
   [Khleif, Samir N.] Georgia Hlth Sci Canc Ctr, Augusta, GA USA.
RP Khleif, SN (corresponding author), Georgia Regent Univ, Ctr Canc, 1411 Laney Walker Blvd, Augusta, GA 30912 USA.
EM skhleif@gru.edu
FU NIH, National Cancer Institute, Center for Cancer ResearchUnited States
   Department of Health & Human ServicesNational Institutes of Health (NIH)
   - USANIH National Cancer Institute (NCI)
FX This work was supported by the Intramural Research Program of the NIH,
   National Cancer Institute, Center for Cancer Research.
CR Arbuck SG, 1996, ANN ONCOL, V7, P567
   Bertinetti C, 2006, CANCER RES, V66, P4496, DOI 10.1158/0008-5472.CAN-05-4233
   Brett BT, 2002, J CLIN ONCOL, V20, P4225, DOI 10.1200/JCO.2002.11.151
   Broussard EK, 2011, J CLIN ONCOL, V29, P601, DOI 10.1200/JCO.2010.32.9078
   Dangoor A, 2010, CANCER IMMUNOL IMMUN, V59, P863, DOI 10.1007/s00262-009-0811-7
   Disis ML, 2011, CANCER IMMUNOL IMMUN, V60, P433, DOI 10.1007/s00262-010-0960-8
   Dols A, 2003, HUM GENE THER, V14, P1117, DOI 10.1089/104303403322124828
   Eisenhauer EA, 2000, J CLIN ONCOL, V18, P684, DOI 10.1200/JCO.2000.18.3.684
   EMEA, 2008, GUID CLIN DEV PROD S
   FDA, 1962, KEF HARR AM 1962
   FDA USDoHaHS Administration FaD Research CfBEa, 2011, GUID IND CLIN CONS T
   Fox E, 2002, ONCOLOGIST, V7, P401, DOI 10.1634/theoncologist.7-5-401
   Galanis E, 2010, CANCER RES, V70, P875, DOI 10.1158/0008-5472.CAN-09-2762
   Guthmann MD, 2004, J IMMUNOTHER, V27, P442, DOI 10.1097/00002371-200411000-00004
   Higano CS, 2008, CANCER-AM CANCER SOC, V113, P975, DOI 10.1002/cncr.23669
   Hodge JW, 2012, SEMIN ONCOL, V39, P323, DOI 10.1053/j.seminoncol.2012.02.006
   Hoos A, 2007, J IMMUNOTHER, V30, P1, DOI 10.1097/01.cji.0000211341.88835.ae
   Horstmann E, 2005, NEW ENGL J MED, V352, P895, DOI 10.1056/NEJMsa042220
   Hunsberger S, 2005, STAT MED, V24, P2171, DOI 10.1002/sim.2102
   Jain RK, 2010, CLIN CANCER RES, V16, P1289, DOI 10.1158/1078-0432.CCR-09-2684
   Kaumaya PTP, 2009, J CLIN ONCOL, V27, P5270, DOI 10.1200/JCO.2009.22.3883
   Keilholz U, 2002, J IMMUNOTHER, V25, P97, DOI 10.1097/00002371-200203000-00001
   Kirkwood JM, 2009, CLIN CANCER RES, V15, P1443, DOI 10.1158/1078-0432.CCR-08-1231
   Korn EL, 2001, J CLIN ONCOL, V19, P265, DOI 10.1200/JCO.2001.19.1.265
   Kummar S, 2006, BRIT J CLIN PHARMACO, V62, P15, DOI 10.1111/j.1365-2125.2006.02713.x
   Maciag PC, 2009, VACCINE, V27, P3975, DOI 10.1016/j.vaccine.2009.04.041
   Messer K, 2010, STAT MED, V29, P712, DOI 10.1002/sim.3799
   Nemunaitis J, 2004, J NATL CANCER I, V96, P326, DOI 10.1093/jnci/djh028
   O'Meara MM, 2011, OMICS, V15, P579, DOI 10.1089/omi.2010.0149
   Oka Y, 2004, P NATL ACAD SCI USA, V101, P13885, DOI 10.1073/pnas.0405884101
   Osorio M, 2008, CANCER BIOL THER, V7, P488, DOI 10.4161/cbt.7.4.5476
   Palmer M, 2001, Clin Lung Cancer, V3, P49, DOI 10.3816/CLC.2001.n.018
   Pinilla-Ibarz J, 2000, BLOOD, V95, P1781, DOI 10.1182/blood.V95.5.1781.005k46_1781_1787
   Rahma OE, 2012, CANCER IMMUNOL IMMUN, V61, P373, DOI 10.1007/s00262-011-1100-9
   Russell HV, 2007, J IMMUNOTHER, V30, P227, DOI 10.1097/01.cji.0000211335.14385.57
   Simon R, 2005, CANC TREAT, V123, P339
   Siota M, 2011, EXPERT REV VACCINES, V10, P299, DOI [10.1586/ERV.10.169, 10.1586/erv.10.169]
   Slingluff CL, 2008, J CLIN ONCOL, V26, P4973, DOI 10.1200/JCO.2008.17.3161
   Smith AM, 2000, CLIN CANCER RES, V6, P4719
   von Mehren M, 2000, CLIN CANCER RES, V6, P2219
   Waterston A, 2005, CANCER IMMUNOL IMMUN, V54, P848, DOI 10.1007/s00262-005-0661-x
   Weber J, 2008, J IMMUNOTHER, V31, P215, DOI 10.1097/CJI.0b013e3181611420
NR 42
TC 26
Z9 26
U1 0
U2 4
PU AMER ASSOC CANCER RESEARCH
PI PHILADELPHIA
PA 615 CHESTNUT ST, 17TH FLOOR, PHILADELPHIA, PA 19106-4404 USA
SN 1078-0432
EI 1557-3265
J9 CLIN CANCER RES
JI Clin. Cancer Res.
PD SEP 15
PY 2014
VL 20
IS 18
BP 4758
EP 4767
DI 10.1158/1078-0432.CCR-13-2671
PG 10
WC Oncology
SC Oncology
GA AP8VX
UT WOS:000342358500005
PM 25037736
OA Green Accepted, Bronze
DA 2021-05-03
ER

PT J
AU Hedley, C
   Sriraksa, R
   Showeil, R
   Van Noorden, S
   El-Bahrawy, M
AF Hedley, Catherine
   Sriraksa, Ruethairat
   Showeil, Rania
   Van Noorden, Susan
   El-Bahrawy, Mona
TI The frequency and significance of WT-1 expression in serous endometrial
   carcinoma
SO HUMAN PATHOLOGY
LA English
DT Article
DE Endometrial cancer; Serous carcinoma; WT-1; Prognostic marker;
   Therapeutic target
ID WILMS-TUMOR GENE; WT1 MESSENGER-RNA; DIFFERENTIAL EXPRESSION; PEPTIDE
   IMMUNOTHERAPY; CANCER; OVARIAN; WILMS-TUMOR-1; LEUKEMIA;
   IMMUNOREACTIVITY; VACCINATION
AB Serous endometrial carcinoma is an aggressive type of endometrial carcinoma. Wilms tumor gene 1 (WT-1) is commonly expressed in ovarian serous carcinomas and considered a diagnostic marker of these tumors. However, it is generally believed that WT-1 is rarely expressed by endometrial serous carcinoma. The aim of this study was to evaluate the frequency and significance of WT-1 expression in endometrial serous carcinoma. We studied the expression of WT-1 in formalin-fixed, paraffin-embedded tumor sections from 77 cases of endometrial serous carcinoma. Thirty-four tumors showed positive expression for WT-1 (44%). There was a statistically significant association between the presence of WT-1 expression and disease-free survival (DFS), where patients with tumors expressing WT-1 had a shorter DFS compared with those with no WT-1 expression (P = .031; median DFS, 15 and 38 months, respectively). By multivariate Cox regression analysis, DFS was independent from other clinicopathological data (tumor stage, presence of lymphovascular space invasion, cervical involvement, and extrauterine spread), indicating that WT-1 expression is independently associated with DFS. Our study shows that WT-1 is expressed in a considerable percentage of endometrial serous carcinomas, suggesting a role for WT-1 in the pathology of these tumors. This has therapeutic significance, as WT-1 is an emerging target for immunotherapy. Moreover, our results show that WT-1 has prognostic value, being predictive of DFS. As a potential prognostic marker and therapeutic target, we recommend that WT-1 expression should be included in histopathologic reports of endometrial serous carcinoma. (C) 2014 Elsevier Inc. All rights reserved.
C1 [Hedley, Catherine] Univ London Imperial Coll Sci Technol & Med, Sch Med, London SW7 2AZ, England.
   [Sriraksa, Ruethairat] Int Agcy Res Canc, Epigenet Grp, Lyon 08, France.
   [Showeil, Rania] Alexandria Reg Ctr Womens Hlth & Dev, Dept Clin Pathol, Alexandria, Egypt.
   [Showeil, Rania; Van Noorden, Susan; El-Bahrawy, Mona] Univ London Imperial Coll Sci Technol & Med, Hammersmith Hosp, Dept Histopathol, London W12 0HS, England.
   [El-Bahrawy, Mona] Univ Alexandria, Fac Med, Dept Pathol, Alexandria, Egypt.
RP El-Bahrawy, M (corresponding author), Univ London Imperial Coll Sci Technol & Med, Hammersmith Hosp, Dept Histopathol, Du Cane Rd, London W12 0NN, England.
EM m.elbahrawy@imperial.ac.uk
FU Imperial College London (London, United Kingdom); NIHR Biomedical
   Research CentreNational Institute for Health Research (NIHR)
FX The authors are grateful for support from Imperial College London
   (London, United Kingdom) and the NIHR Biomedical Research Centre funding
   scheme.
CR Al-Hussaini M, 2004, HISTOPATHOLOGY, V44, P109, DOI 10.1111/j.1365-2559.2004.01787.x
   Amant F, 2005, LANCET, V366, P491, DOI 10.1016/S0140-6736(05)67063-8
   Barbolina MV, 2008, CANCER-AM CANCER SOC, V112, P1632, DOI 10.1002/cncr.23341
   Bergmann L, 1997, BLOOD, V90, P1217, DOI 10.1182/blood.V90.3.1217.1217_1217_1225
   Coosemans A, 2007, EUR J CANCER, V43, P1630, DOI 10.1016/j.ejca.2007.04.008
   Coosemans A, 2008, GYNECOL ONCOL, V111, P502, DOI 10.1016/j.ygyno.2008.08.032
   Dupont J, 2004, GYNECOL ONCOL, V94, P449, DOI 10.1016/j.ygyno.2004.05.014
   Egan JA, 2004, INT J GYNECOL PATHOL, V23, P119, DOI 10.1097/00004347-200404000-00005
   Euscher ED, 2005, AM J SURG PATHOL, V29, P1074
   Fader AN, 2010, CURR OPIN OBSTET GYN, V22, P21, DOI 10.1097/GCO.0b013e328334d8a3
   Felix AS, 2010, EUR J GYNAECOL ONCOL, V31, P139
   Gehrig PA, 2007, EXPERT OPIN PHARMACO, V8, P809, DOI 10.1517/14656566.8.6.809
   Ghanem MA, 2000, CLIN CANCER RES, V6, P4265
   Goldstein NS, 2002, AM J CLIN PATHOL, V117, P541
   Hamilton CA, 2006, BRIT J CANCER, V94, P642, DOI 10.1038/sj.bjc.6603012
   Hashi A, 2003, INT J GYNECOL PATHOL, V22, P374, DOI 10.1097/01.pgp.0000092130.10100.88
   Heatley MK, 2005, HISTOPATHOLOGY, V46, P468, DOI 10.1111/j.1365-2559.2004.02005.x
   HENDRICKSON M, 1982, AM J SURG PATHOL, V6, P93, DOI 10.1097/00000478-198203000-00002
   Hohenstein P, 2006, HUM MOL GENET, V15, pR196, DOI 10.1093/hmg/ddl196
   Iiyama T, 2007, MICROBIOL IMMUNOL, V51, P519, DOI 10.1111/j.1348-0421.2007.tb03940.x
   INOUE K, 1994, BLOOD, V84, P3071, DOI 10.1182/blood.V84.9.3071.3071
   Izumoto S, 2008, J NEUROSURG, V108, P963, DOI 10.3171/JNS/2008/108/5/0963
   Jemal A, 2005, CA-CANCER J CLIN, V55, P10, DOI 10.3322/canjclin.55.1.10
   Mailander V, 2004, LEUKEMIA, V18, P165, DOI 10.1038/sj.leu.2403186
   Miyoshi Y, 2002, CLIN CANCER RES, V8, P1167
   Ohno S, 2009, ANTICANCER RES, V29, P4779
   Ohno S, 2009, ANTICANCER RES, V29, P1691
   Oka Y, 2004, P NATL ACAD SCI USA, V101, P13885, DOI 10.1073/pnas.0405884101
   Oka Y, 2007, THESCIENTIFICWORLDJO, V7, P649, DOI 10.1100/tsw.2007.119
   Sotobori T, 2006, CANCER-AM CANCER SOC, V106, P2233, DOI 10.1002/cncr.21861
   Van Driessche A, 2005, LEUKEMIA, V19, P1863, DOI 10.1038/sj.leu.2403930
NR 31
TC 10
Z9 11
U1 0
U2 1
PU W B SAUNDERS CO-ELSEVIER INC
PI PHILADELPHIA
PA 1600 JOHN F KENNEDY BOULEVARD, STE 1800, PHILADELPHIA, PA 19103-2899 USA
SN 0046-8177
EI 1532-8392
J9 HUM PATHOL
JI Hum. Pathol.
PD SEP
PY 2014
VL 45
IS 9
BP 1879
EP 1884
DI 10.1016/j.humpath.2014.05.009
PG 6
WC Pathology
SC Pathology
GA AO5TX
UT WOS:000341409300011
PM 25033726
DA 2021-05-03
ER

PT J
AU Andersson, C
   Oji, Y
   Ohlson, N
   Wang, SH
   Li, XR
   Ottander, U
   Lundin, E
   Sugiyama, H
   Li, AH
AF Andersson, Charlotta
   Oji, Yusuke
   Ohlson, Nina
   Wang, Sihan
   Li, Xingru
   Ottander, Ulrika
   Lundin, Eva
   Sugiyama, Haruo
   Li, Aihong
TI Prognostic significance of specific anti-WT1 IgG antibody level in
   plasma in patients with ovarian carcinoma
SO CANCER MEDICINE
LA English
DT Article
DE Ovarian carcinoma; prognosis; WT1; WT1 IgG antibody
ID TUMOR GENE WT1; PEPTIDE-BASED IMMUNOTHERAPY; HUMORAL IMMUNE-RESPONSES;
   CYTOTOXIC T-LYMPHOCYTES; CLEAR-CELL; IMMUNOHISTOCHEMICAL DETECTION;
   INHIBITS PROLIFERATION; EXPRESSION PROFILES; HISTOLOGIC SUBTYPES;
   SUPPRESSOR GENE
AB Ovarian carcinoma (OC) has a poor prognosis and lack early effective screening markers. Wilm's tumor gene 1 (WT1) is overexpressed in OCs. Therefore, it is of great interest to investigate whether WT1-specific antibody (Ab) measurements in plasma can serve as a biomarker of anti-OC response, and is of importance in relation to patient prognosis. Peripheral blood samples were obtained from a total of 103 women with ovarian tumors with median being 1 day (range 0-48 days) before operation. WT1 IgG Ab levels were evaluated using enzyme-linked immunosorbent assay (ELISA). Immunohistochemical analysis of WT1 protein expression was performed on OC tissue samples. We found that low-WT1 Ab level in plasma was related to improved survival in patients diagnosed at stages III-IV and grade 3 carcinomas. Positive WT1 protein staining on OC tissue samples had a negative impact on survival in the entire cohort, both overall survival (OS) (P = 0.046) and progression-free survival (PFS) (P = 0.006), but not in the serous OC subtype. Combining WT1 IgG Ab levels and WT1 staining, patients with high-WT1 IgG Ab levels in plasma and positive WT1 protein staining in cancer tissues had shorter survival, with a significant association in PFS (P = 0.016). These results indicated that WT1 Ab measurements in plasma and WT1 staining in tissue specimens could be useful as biomarkers for patient outcome in the high-risk subtypes of OCs for postoperative individualized therapy.
C1 [Andersson, Charlotta; Ohlson, Nina; Wang, Sihan; Li, Xingru; Lundin, Eva; Li, Aihong] Umea Univ, Dept Med Biosci, SE-90185 Umea, Sweden.
   [Oji, Yusuke] Osaka Univ, Grad Sch Med, Dept Canc Stem Cell Biol, Osaka, Japan.
   [Ottander, Ulrika] Umea Univ, Dept Clin Sci Obstet & Gynecol, SE-90185 Umea, Sweden.
   [Sugiyama, Haruo] Osaka Univ, Grad Sch Med, Dept Funct Diagnost Sci, Osaka, Japan.
RP Li, AH (corresponding author), Umea Univ, Dept Med Biosci, Byg 6M,2nd Floor, SE-90185 Umea, Sweden.
EM aihong.li@medbio.umu.se
FU Cancer Research Foundation in Northern Sweden, Umea, Sweden;
   Vasterbotten County Council (ALF), Umea, Sweden; Grants-in-Aid for
   Scientific ResearchMinistry of Education, Culture, Sports, Science and
   Technology, Japan (MEXT)Japan Society for the Promotion of
   ScienceGrants-in-Aid for Scientific Research (KAKENHI) [24591395]
   Funding Source: KAKEN
FX This study was supported by grants from the Cancer Research Foundation
   in Northern Sweden, Umea, Sweden, and the Vasterbotten County Council
   (ALF), Umea, Sweden.
CR Algar EM, 1996, ONCOGENE, V12, P1005
   Bast Jr RC, 2003, J CLIN ONCOL, V21, p200s, DOI DOI 10.1200/JCO.2003.01.068
   Cathro HP, 2005, HUM PATHOL, V36, P195, DOI 10.1016/j.humpath.2004.11.011
   Dao T, 2013, SCI TRANSL MED, V5, DOI 10.1126/scitranslmed.3005661
   Das PM, 2008, BIOMARK MED, V2, P291, DOI 10.2217/17520363.2.3.291
   du Bois A, 2003, JNCI-J NATL CANCER I, V95, P1320, DOI 10.1093/jnci/djg036
   Elisseeva OA, 2002, BLOOD, V99, P3272, DOI 10.1182/blood.V99.9.3272
   Gaiger A, 2000, BLOOD, V96, P1480, DOI 10.1182/blood.V96.4.1480.h8001480_1480_1489
   Gaiger A, 2001, CLIN CANCER RES, V7, p761S
   Gao LQ, 2000, BLOOD, V95, P2198, DOI 10.1182/blood.V95.7.2198.007k38_2198_2203
   Goldstein NS, 2001, AM J CLIN PATHOL, V116, P246
   Gurung A, 2013, HISTOPATHOLOGY, V62, P59, DOI 10.1111/his.12033
   HABER DA, 1990, CELL, V61, P1257, DOI 10.1016/0092-8674(90)90690-G
   Hogdall EVS, 2007, GYNECOL ONCOL, V106, P318, DOI 10.1016/j.ygyno.2007.03.043
   Hwang H, 2004, APPL IMMUNOHISTO M M, V12, P122
   Hylander B, 2006, GYNECOL ONCOL, V101, P12, DOI 10.1016/j.ygyno.2005.09.052
   Iiyama T, 2007, MICROBIOL IMMUNOL, V51, P519, DOI 10.1111/j.1348-0421.2007.tb03940.x
   Inoue K, 1997, BLOOD, V89, P1405, DOI 10.1182/blood.V89.4.1405
   Jazaeri AA, 2005, CLIN CANCER RES, V11, P6300, DOI 10.1158/1078-0432.CCR-04-2682
   Keilholz U, 2009, BLOOD, V113, P6541, DOI 10.1182/blood-2009-02-202598
   Klint A, 2010, ACTA ONCOL, V49, P578, DOI 10.3109/02841861003739330
   Kobel M, 2008, PLOS MED, V5, P1749, DOI 10.1371/journal.pmed.0050232
   Krug LM, 2010, CANCER IMMUNOL IMMUN, V59, P1467, DOI 10.1007/s00262-010-0871-8
   Loeb DM, 2001, CANCER RES, V61, P921
   Madore J, 2010, J PATHOL, V220, P392, DOI 10.1002/path.2659
   McCluggage WG, 2008, J CLIN PATHOL, V61, P152, DOI 10.1136/jcp.2007.049478
   MENSSEN HD, 1995, LEUKEMIA, V9, P1060
   Nakatsuka S, 2006, MODERN PATHOL, V19, P804, DOI 10.1038/modpathol.3800588
   Netinatsunthorn W, 2006, BMC CANCER, V6, DOI 10.1186/1471-2407-6-90
   Ohminami H, 2000, BLOOD, V95, P286
   Oji Y, 2009, INT J CANCER, V125, P381, DOI 10.1002/ijc.24367
   Oka Y, 2008, CURR MED CHEM, V15, P3052, DOI 10.2174/092986708786848631
   Scheibenbogen C, 2002, BLOOD, V100, P2132, DOI 10.1182/blood-2002-01-0163
   Schwartz DR, 2002, CANCER RES, V62, P4722
   Shimizu M, 2000, INT J GYNECOL PATHOL, V19, P158, DOI 10.1097/00004347-200004000-00010
   Silberstein GB, 1997, P NATL ACAD SCI USA, V94, P8132, DOI 10.1073/pnas.94.15.8132
   Sitaram RT, 2010, BRIT J CANCER, V103, P1255, DOI 10.1038/sj.bjc.6605878
   Skirnisdottir I, 2008, INT J GYNECOL CANCER, V18, P345, DOI 10.1111/j.1525-1438.2007.01013.x
   Skirnisdottir I, 2007, INT J ONCOL, V30, P727
   Soslow RA, 2008, INT J GYNECOL PATHOL, V27, P161, DOI 10.1097/PGP.0b013e31815ea812
   Svedberg H, 2001, LEUKEMIA, V15, P1914, DOI 10.1038/sj.leu.2402303
   Tamura H, 2010, LEUKEMIA RES, V34, P986, DOI 10.1016/j.leukres.2009.11.029
   Tsuboi A, 2004, MICROBIOL IMMUNOL, V48, P175, DOI 10.1111/j.1348-0421.2004.tb03503.x
   Tsuboi A, 2007, INT J HEMATOL, V86, P414, DOI 10.1532/IJH97.07007
   Vermeij R, 2011, J IMMUNOTHER, V34, P516, DOI 10.1097/CJI.0b013e31821e012f
   Waldstrom M, 2005, ARCH PATHOL LAB MED, V129, P85
   Wu F, 2005, LEUKEMIA, V19, P268, DOI 10.1038/sj.leu.2403539
   Yamagami T, 1996, BLOOD, V87, P2878, DOI 10.1182/blood.V87.7.2878.bloodjournal8772878
   Yang L, 2007, LEUKEMIA, V21, P868, DOI 10.1038/sj.leu.2404624
   Zhao CQ, 2007, AM J SURG PATHOL, V31, P1378, DOI 10.1097/PAS.0b013e3180339961
   Zorn KK, 2005, CLIN CANCER RES, V11, P6422, DOI 10.1158/1078-0432.CCR-05-0508
NR 51
TC 7
Z9 7
U1 0
U2 3
PU WILEY
PI HOBOKEN
PA 111 RIVER ST, HOBOKEN 07030-5774, NJ USA
SN 2045-7634
J9 CANCER MED-US
JI Cancer Med.
PD AUG
PY 2014
VL 3
IS 4
BP 909
EP 918
DI 10.1002/cam4.244
PG 10
WC Oncology
SC Oncology
GA AZ4WW
UT WOS:000348222300016
PM 24715586
OA DOAJ Gold, Green Published
DA 2021-05-03
ER

PT J
AU Vanderstraeten, A
   Luyten, C
   Verbist, G
   Tuyaerts, S
   Amant, F
AF Vanderstraeten, Anke
   Luyten, Catherine
   Verbist, Godelieve
   Tuyaerts, Sandra
   Amant, Frederic
TI Mapping the immunosuppressive environment in uterine tumors:
   implications for immunotherapy
SO CANCER IMMUNOLOGY IMMUNOTHERAPY
LA English
DT Article
DE Immunosuppression; Uterine cancer; Immune checkpoints; IDO; Galectins;
   Myeloid-derived suppressor cells
ID RENAL-CELL CARCINOMA; REGULATORY T-CELLS; INDOLEAMINE 2,3-DIOXYGENASE;
   SUPPRESSOR-CELLS; INFILTRATING LYMPHOCYTES; OVARIAN-CANCER; GALECTIN-3
   EXPRESSION; IMMUNE RESISTANCE; B7-H1 EXPRESSION; LIGAND 1
AB The major hurdle for cancer vaccines to be effective is posed by tumor immune evasion. Several common immune mechanisms and mediators are exploited by tumors to avoid immune destruction. In an attempt to shed more light on the immunosuppressive environment in uterine tumors, we analyzed the presence of PD-L1, PD-L2, B7-H4, indoleamine 2,3-dioxygenase (IDO), galectin-1, galectin-3, arginase-1 activity and myeloid-derived suppressor cell (MDSC) infiltration. IDO, PD-L1, PD-L2 and B7-H4 were analyzed by immunohistochemistry. PD-L2 was mostly expressed at low levels in these tumors. We found high IDO expression in 21 % of endometrial carcinoma samples and in 14 % of uterine sarcoma samples. For PD-L1 and B7-H4, we found high expression in 92 and 90 % of endometrial cancers, respectively, and in 100 and 92 % of the sarcomas. Galectin-1 and 3 were analyzed in tissue lysates by ELISA, but we did not find an increase in both molecules in tumor lysates compared with benign tissues. We detected expression of galectin-3 by fibroblasts, immune cells and tumor cells in single-cell tumor suspensions. In addition, we noted a highly significant increase in arginase-1 activity in endometrial carcinomas compared with normal endometria, which was not the case for uterine sarcomas. Finally, we could demonstrate MDSC infiltration in fresh tumor suspensions from uterine tumors. These results indicate that the PD-1/PD-L1 interaction and B7-H4 could be possible targets for immune intervention in uterine cancer patients as well as mediation of MDSC function. These observations are another step toward the implementation of inhibitors of immunosuppression in the treatment of uterine cancer patients.
C1 [Vanderstraeten, Anke; Luyten, Catherine; Tuyaerts, Sandra; Amant, Frederic] Katholieke Univ Leuven, Div Gynecol Oncol, Dept Oncol, B-3000 Louvain, Belgium.
   [Verbist, Godelieve; Amant, Frederic] Univ Hosp Leuven, Div Gynecol Oncol, Louvain, Belgium.
RP Tuyaerts, S (corresponding author), Katholieke Univ Leuven, Div Gynecol Oncol, Dept Oncol, Herestr 49,Box 611, B-3000 Louvain, Belgium.
EM sandra.tuyaerts@uzleuven.be
RI Tuyaerts, Sandra/J-6625-2019; Amant, Frederic/W-7436-2019
OI Tuyaerts, Sandra/0000-0003-1255-8071; Amant,
   Frederic/0000-0002-5452-4905
FU Anticancer Fund; Verelst Uterine Cancer Fund Leuven
FX We would like to thank the Anticancer Fund and the associated "Verelst
   Uterine Cancer Fund Leuven" for providing the framework and financial
   support of this work. We also thank Dr. Ingrid Vandenput for helping us
   with the interpretation of the HE stained slides as well as helping us
   get acquainted with slide scoring and Dr. Lieve Coenegrachts for
   practical guidance concerning the pictures of the tissue slides.
   Finally, we acknowledge Stefanie De Coster for her work on the galectin
   project and Tina Everaert for her help with the arginase-1 assay and the
   flow cytometric analyses on single-cell tumor suspensions.
CR Blank C, 2005, CANCER IMMUNOL IMMUN, V54, P307, DOI 10.1007/s00262-004-0593-x
   Brahmer JR, 2012, NEW ENGL J MED, V366, P2455, DOI 10.1056/NEJMoa1200694
   Brustmann H, 2003, PATHOL RES PRACT, V199, P151, DOI 10.1078/0344-0338-00368
   Cindolo L, 1999, INT J CANCER, V84, P39, DOI 10.1002/(SICI)1097-0215(19990219)84:1<39::AID-IJC8>3.0.CO;2-E
   de Boniface J, 2012, ONCOIMMUNOLOGY, V1, P1305, DOI 10.4161/onci.21678
   de Jong RA, 2012, GYNECOL ONCOL, V126, P474, DOI 10.1016/j.ygyno.2012.05.034
   Demotte N, 2010, CANCER RES, V70, P7476, DOI 10.1158/0008-5472.CAN-10-0761
   Demydenko D., 2009, Experimental Oncology, V31, P74
   Droeser RA, 2013, EUR J CANCER, V49, P2233, DOI 10.1016/j.ejca.2013.02.015
   Ege CB, 2011, ARCH GYNECOL OBSTET, V284, P1231, DOI 10.1007/s00404-010-1766-9
   Fife BT, 2008, IMMUNOL REV, V224, P166, DOI 10.1111/j.1600-065X.2008.00662.x
   Gao Q, 2009, CLIN CANCER RES, V15, P971, DOI 10.1158/1078-0432.CCR-08-1608
   Hamanishi J, 2007, P NATL ACAD SCI USA, V104, P3360, DOI 10.1073/pnas.0611533104
   He CJ, 2011, CLIN DEV IMMUNOL, DOI 10.1155/2011/695834
   Hino R, 2010, CANCER-AM CANCER SOC, V116, P1757, DOI 10.1002/cncr.24899
[truncated: 145,036 more chars]
