# Supplementary material for: Evolution of Immunotherapy for Ovarian Cancer from a Bird’s-Eye Perspective: A Text-Mining Analysis of Publication Trends and Topics
Source: Front Oncol. 2022 Feb 24;12:795129. doi: 10.3389/fonc.2022.795129 (PMC8907843; doi:10.3389/fonc.2022.795129)
Supplement: Supplementary file 1 [file DataSheet_1.zip › raw data/download2010u51pt1.txt]

PT J
AU Cao, XF
AF Cao, Xuefang
TI Regulatory T cells and immune tolerance to tumors
SO IMMUNOLOGIC RESEARCH
LA English
DT Article
DE Regulatory T cells (Tregs); Self-tolerance; Tumor immunity; Tumor
   micro-environment; Immunotherapy
ID PLASMACYTOID DENDRITIC CELLS; IMMUNOLOGICAL SELF-TOLERANCE; TGF-BETA;
   IN-VIVO; MEDIATED SUPPRESSION; NATURAL-KILLER; NK CELLS; TRYPTOPHAN
   CATABOLISM; OVARIAN-CARCINOMA; CUTTING EDGE
AB Immune cells infiltrate tumors and make up a significant component of the multicellular cancer micro-environment, yet the immune system often fails to prevent tumor formation and progression. One explanation for this paradox is the presence of tolerance-promoting regulatory T cells (Tregs) that counteract antitumor immune cells. Tregs were known to be essential for maintaining self-tolerance. Recently, Tregs have been found to promote tolerance to tumors in mouse models. Moreover, Treg infiltration in human tumors and malignant ascites is associated with worse clinical outcomes for various types of cancers. As many reviews have discussed the development and function of Tregs, this review focuses on the cellular and molecular mechanisms by which Tregs influence antitumor immune responses, and also discusses how these mechanisms might be exploited to develop innovative immune-based approaches that can improve cancer therapy.
C1 Roswell Pk Canc Inst, Dept Immunol, Buffalo, NY 14263 USA.
RP Cao, XF (corresponding author), Roswell Pk Canc Inst, Dept Immunol, Elm & Carlton St, Buffalo, NY 14263 USA.
EM Xuefang.Cao@RoswellPark.org
CR Akbari O, 2002, NAT MED, V8, P1024, DOI 10.1038/nm745
   Algarra I, 2000, HUM IMMUNOL, V61, P65, DOI 10.1016/S0198-8859(99)00156-1
   Antony PA, 2005, J IMMUNOL, V174, P2591, DOI 10.4049/jimmunol.174.5.2591
   Apostolou I, 2004, J EXP MED, V199, P1401, DOI 10.1084/jem.20040249
   Bakker ABH, 1998, J IMMUNOL, V160, P5239
   Bardel E, 2008, J IMMUNOL, V181, P6898, DOI 10.4049/jimmunol.181.10.6898
   Bopp T, 2007, J EXP MED, V204, P1303, DOI 10.1084/jem.20062129
   Brunkow ME, 2001, NAT GENET, V27, P68, DOI 10.1038/83784
   Burchill MA, 2008, IMMUNITY, V28, P112, DOI 10.1016/j.immuni.2007.11.022
   Cao XF, 2007, IMMUNITY, V27, P635, DOI 10.1016/j.immuni.2007.08.014
   Chen ML, 2005, P NATL ACAD SCI USA, V102, P419, DOI 10.1073/pnas.0408197102
   Chen WH, 2005, J IMMUNOL, V175, P3409, DOI 10.4049/jimmunol.175.5.3409
   Chen WJ, 2003, J EXP MED, V198, P1875, DOI 10.1084/jem.20030152
   Collison LW, 2007, NATURE, V450, P566, DOI 10.1038/nature06306
   Curiel TJ, 2004, NAT MED, V10, P942, DOI 10.1038/nm1093
   Curiel TJ, 2007, J CLIN INVEST, V117, P1167, DOI 10.1172/JCI31202
   Dannull J, 2005, J CLIN INVEST, V115, P3623, DOI 10.1172/JCI25947
   Dougan M, 2009, ANNU REV IMMUNOL, V27, P83, DOI 10.1146/annurev.immunol.021908.132544
   Dunn GP, 2006, NAT REV IMMUNOL, V6, P836, DOI 10.1038/nri1961
   Dunn GP, 2005, NAT IMMUNOL, V6, P722, DOI 10.1038/ni1213
   Dunn GP, 2004, IMMUNITY, V21, P137, DOI 10.1016/j.immuni.2004.07.017
   Duvic M, 2008, FUTURE ONCOL, V4, P457, DOI 10.2217/14796694.4.4.457
   Fallarino I, 2002, CELL DEATH DIFFER, V9, P1069, DOI 10.1038/sj.cdd.4401073
   Fischer K, 2005, BLOOD, V105, P2828, DOI 10.1182/blood-2004-07-2583
   Fontenot JD, 2005, NAT IMMUNOL, V6, P1142, DOI 10.1038/ni1263
   Fontenot JD, 2003, NAT IMMUNOL, V4, P330, DOI 10.1038/ni904
   Gajewski TF, 2007, IMMUNITY, V27, P185, DOI 10.1016/j.immuni.2007.08.001
   Gambineri E, 2003, CURR OPIN RHEUMATOL, V15, P430, DOI 10.1097/00002281-200307000-00010
   Ghiringhelli F, 2005, J EXP MED, V202, P919, DOI 10.1084/jem.20050463
   Ghiringhelli F, 2005, J EXP MED, V202, P1075, DOI 10.1084/jem.20051511
   Gil-Guerrero L, 2008, J IMMUNOL, V181, P126, DOI 10.4049/jimmunol.181.1.126
   Gilliet M, 2002, J EXP MED, V195, P695, DOI 10.1084/jem.20011603
   Girardi M, 2001, SCIENCE, V294, P605, DOI 10.1126/science.1063916
   Gobert M, 2009, CANCER RES, V69, P2000, DOI 10.1158/0008-5472.CAN-08-2360
   Gondek DC, 2008, J IMMUNOL, V181, P4752, DOI 10.4049/jimmunol.181.7.4752
   Gondek DC, 2005, J IMMUNOL, V174, P1783, DOI 10.4049/jimmunol.174.4.1783
   Gorelik L, 2001, NAT MED, V7, P1118, DOI 10.1038/nm1001-1118
   Grossman WJ, 2004, IMMUNITY, V21, P589, DOI 10.1016/j.immuni.2004.09.002
   Groux H, 1997, NATURE, V389, P737
   Hahn BH, 2005, J IMMUNOL, V175, P7728, DOI 10.4049/jimmunol.175.11.7728
   Haribhai D, 2007, J IMMUNOL, V178, P2961, DOI 10.4049/jimmunol.178.5.2961
   Hsieh CS, 2006, NAT IMMUNOL, V7, P401, DOI 10.1038/ni1318
   Hsieh CS, 2004, IMMUNITY, V21, P267, DOI 10.1016/j.immuni.2004.07.009
   Jaeckel E, 2005, DIABETES, V54, P306, DOI 10.2337/diabetes.54.2.306
   Kim S, 2000, P NATL ACAD SCI USA, V97, P2731, DOI 10.1073/pnas.050588297
   KUHN R, 1993, CELL, V75, P263, DOI 10.1016/0092-8674(93)80068-P
   KULKARNI AB, 1993, P NATL ACAD SCI USA, V90, P770, DOI 10.1073/pnas.90.2.770
   Lanier LL, 1996, IMMUNOL TODAY, V17, P86, DOI 10.1016/0167-5699(96)80585-8
   Lieberman J, 2003, NAT REV IMMUNOL, V3, P361, DOI 10.1038/nri1083
   Lio CWJQ, 2008, IMMUNITY, V28, P100, DOI 10.1016/j.immuni.2007.11.021
   Loser K, 2007, J IMMUNOL, V179, P365, DOI 10.4049/jimmunol.179.1.365
   Maloy KJ, 2003, J EXP MED, V197, P111, DOI 10.1084/jem.20021345
   Marincola F M, 2000, Adv Immunol, V74, P181, DOI 10.1016/S0065-2776(08)60911-6
   Mellor AL, 2004, NAT REV IMMUNOL, V4, P762, DOI 10.1038/nri1457
   Mizukami Y, 2008, INT J CANCER, V122, P2286, DOI 10.1002/ijc.23392
   Moretta A, 1997, IMMUNOL REV, V155, P105, DOI 10.1111/j.1600-065X.1997.tb00943.x
   Mottet C, 2003, J IMMUNOL, V170, P3939, DOI 10.4049/jimmunol.170.8.3939
   Munn DH, 1999, J EXP MED, V189, P1363, DOI 10.1084/jem.189.9.1363
   Nagai H, 2004, EXP DERMATOL, V13, P613, DOI 10.1111/j.0906-6705.2004.00198.x
   Nishikawa H, 2005, P NATL ACAD SCI USA, V102, P9253, DOI 10.1073/pnas.0503852102
   NISHIZUK.Y, 1969, SCIENCE, V166, P753, DOI 10.1126/science.166.3906.753
   Oderup C, 2006, IMMUNOLOGY, V118, P240, DOI 10.1111/j.1365-2567.2006.02362.x
   Okada CY, 1997, J IMMUNOL, V159, P5516
   Onizuka S, 1999, CANCER RES, V59, P3128
   Ostroukhova M, 2004, J CLIN INVEST, V114, P28, DOI 10.1172/JC1200420509
   Pandiyan P, 2007, NAT IMMUNOL, V8, P1353, DOI 10.1038/ni1536
   Pardoll D, 2003, ANNU REV IMMUNOL, V21, P807, DOI 10.1146/annurev.immunol.21.120601.141135
   Peng G, 2007, IMMUNITY, V27, P334, DOI 10.1016/j.immuni.2007.05.020
   Rabinovich GA, 2007, ANNU REV IMMUNOL, V25, P267, DOI 10.1146/annurev.immunol.25.022106.141609
   Read S, 2000, J EXP MED, V192, P295, DOI 10.1084/jem.192.2.295
   Ren X, 2007, CELL DEATH DIFFER, V14, P2076, DOI 10.1038/sj.cdd.4402220
   Russell JH, 2002, ANNU REV IMMUNOL, V20, P323, DOI 10.1146/annurev.immunol.20.100201.131730
   SAKAGUCHI S, 1982, J EXP MED, V156, P1577, DOI 10.1084/jem.156.6.1577
   Sakaguchi S, 2004, ANNU REV IMMUNOL, V22, P531, DOI 10.1146/annurev.immunol.21.120601.141122
   SAKAGUCHI S, 1995, J IMMUNOL, V155, P1151
   Sakaguchi S, 2008, CELL, V133, P775, DOI 10.1016/j.cell.2008.05.009
   Sato E, 2005, P NATL ACAD SCI USA, V102, P18538, DOI 10.1073/pnas.0509182102
   Seliger B, 2000, IMMUNOL TODAY, V21, P455, DOI 10.1016/S0167-5699(00)01692-3
   Shankaran V, 2001, NATURE, V410, P1107, DOI 10.1038/35074122
   Sharma MD, 2007, J CLIN INVEST, V117, P2570, DOI 10.1172/JCI31911
   Shimizu J, 1999, J IMMUNOL, V163, P5211
   Skapenko A, 2005, J IMMUNOL, V175, P6107, DOI 10.4049/jimmunol.175.9.6107
   Smyth MJ, 2000, J EXP MED, V191, P661, DOI 10.1084/jem.191.4.661
   Smyth MJ, 2001, INT IMMUNOL, V13, P459, DOI 10.1093/intimm/13.4.459
   Smyth MJ, 2000, J EXP MED, V192, P755, DOI 10.1084/jem.192.5.755
   Strauss L, 2007, CLIN CANCER RES, V13, P4345, DOI 10.1158/1078-0432.CCR-07-0472
   Strauss L, 2009, J IMMUNOL, V182, P1469, DOI 10.4049/jimmunol.182.3.1469
   Tadokoro CE, 2006, J EXP MED, V203, P505, DOI 10.1084/jem.20050783
   Tang QZ, 2008, NAT IMMUNOL, V9, P239, DOI 10.1038/ni1572
   Tang QZ, 2004, J EXP MED, V199, P1455, DOI 10.1084/jem.20040139
   Tang QZ, 2006, NAT IMMUNOL, V7, P83, DOI 10.1038/ni1289
   Thornton AM, 2004, EUR J IMMUNOL, V34, P366, DOI 10.1002/eji.200324455
   Turk MJ, 2004, J EXP MED, V200, P771, DOI 10.1084/jem.20041130
   Vieira PL, 2004, J IMMUNOL, V172, P5986, DOI 10.4049/jimmunol.172.10.5986
   Vignali DAA, 2008, NAT REV IMMUNOL, V8, P523, DOI 10.1038/nri2343
   von Boehmer H, 2005, NAT IMMUNOL, V6, P338, DOI 10.1038/ni1180
   Weber J, 2008, ONCOLOGIST, V13, P16, DOI 10.1634/theoncologist.13-S4-16
   Wei S, 2005, CANCER RES, V65, P5020, DOI 10.1158/0008-5472.CAN-04-4043
   Wing K, 2008, SCIENCE, V322, P271, DOI 10.1126/science.1160062
   Workman CJ, 2009, CELL MOL LIFE SCI, V66, P2603, DOI 10.1007/s00018-009-0026-2
   Yamaguchi T, 2006, SEMIN CANCER BIOL, V16, P115, DOI 10.1016/j.semcancer.2005.11.005
   You S, 2007, P NATL ACAD SCI USA, V104, P6335, DOI 10.1073/pnas.0701171104
   You S, 2008, ANN NY ACAD SCI, V1150, P300, DOI 10.1196/annals.1447.046
   Zhao DM, 2006, BLOOD, V107, P3925, DOI 10.1182/blood-2005-11-4502
   Zhou G, 2006, BLOOD, V107, P628, DOI 10.1182/blood-2005-07-2737
   Zou WP, 2006, NAT REV IMMUNOL, V6, P295, DOI 10.1038/nri1806
NR 106
TC 51
Z9 60
U1 1
U2 9
PU HUMANA PRESS INC
PI TOTOWA
PA 999 RIVERVIEW DRIVE SUITE 208, TOTOWA, NJ 07512 USA
SN 0257-277X
EI 1559-0755
J9 IMMUNOL RES
JI Immunol. Res.
PD MAR
PY 2010
VL 46
IS 1-3
BP 79
EP 93
DI 10.1007/s12026-009-8124-7
PG 15
WC Immunology
SC Immunology
GA 563CW
UT WOS:000275104900009
PM 19763889
DA 2021-05-03
ER

PT J
AU Wang, B
   Kaumaya, PTP
   Cohn, DE
AF Wang, Bing
   Kaumaya, Pravin T. P.
   Cohn, David E.
TI Immunization with synthetic VEGF peptides in ovarian cancer
SO GYNECOLOGIC ONCOLOGY
LA English
DT Article
DE Ovarian cancer; Angiogenesis; VEGF; Active immunization; Vaccine
ID ENDOTHELIAL GROWTH-FACTOR; GYNECOLOGIC-ONCOLOGY-GROUP; IMMUNE-RESPONSES;
   RANDOMIZED-TRIAL; IN-VIVO; BEVACIZUMAB; CARCINOMA; EXPRESSION;
   ANGIOGENESIS; PACLITAXEL
AB Objective. To assess the role of active immunotherapy targeting VEGF with a peptide vaccine as a potential treatment for ovarian cancer.
   Methods. A peptide vaccine targeting antigenic B-cell epitopes of VEGF were identified and linked to a promiscuous T-cell epitope. Elicited antibodies were assessed for their ability to recognize the VEGF protein, inhibit angiogenesis, inhibit the interaction of VEGF with its receptor, and inhibit cancer growth in mice.
   Results. Following immunization, high-titered elicited antibodies were shown to be specific for the full-length VEGF protein by ELISA and Western blot. Anti-VEGF peptide antibodies inhibited cellular migration, proliferation, invasion, tube formation, and growth of aortic ring cultures. These antibodies inhibited the interaction between VEGF and its receptor (VEGFR2) in a concentration-dependent manner. Confirmation of this mechanism was demonstrated through inhibition of VEGFR2 phosphorylation following culture of human endothelial vein endothelial cells with anti-VEGF peptide antibodies. These antibodies were shown to inhibit ovarian cancer xenograft growth in a nude mouse model following intraperitoneal passive immunization. Active immunization with the VEGF peptide vaccine inhibited VEGF-dependent pancreatic islet cell tumor growth in RIP1-Tag2 transgenic mice and was associated with decreased vasculogenesis in these tumors compared with animals vaccinated with an irrelevant peptide. Active immunization also inhibited growth of tumors from a VEGF overexpressing ovarian cancer cell line, resulting in decreased tumor size and tumor vessel density compared with control mice.
   Conclusions. Active immunization with VEGF peptides elicits antibodies that inhibit tumor growth by blocking VEGF-dependent angiogenesis. (C) 2010 Elsevier Inc. All rights reserved.
C1 [Wang, Bing; Kaumaya, Pravin T. P.] Ohio State Univ, Coll Med, Coll Biol Sci, Dept Microbiol & Med Biochem, Columbus, OH 43210 USA.
   [Wang, Bing; Kaumaya, Pravin T. P.; Cohn, David E.] Ohio State Univ, Ctr Comprehens Canc, Columbus, OH 43210 USA.
   [Wang, Bing; Kaumaya, Pravin T. P.; Cohn, David E.] Ohio State Univ, Coll Med, Dept Obstet & Gynecol, Div Gynecol Oncol, Columbus, OH 43210 USA.
RP Cohn, DE (corresponding author), 320 W 10th Ave,M-210 Starling Loving Hall, Columbus, OH 43210 USA.
EM David.Cohn@osumc.edu
RI Kaumaya, Pravin T. P/E-3354-2011
OI Cohn, David/0000-0002-3036-6172
FU Gynecologic Cancer Foundation; Ovarian Cancer Research Foundation;
   NATIONAL CANCER INSTITUTEUnited States Department of Health & Human
   ServicesNational Institutes of Health (NIH) - USANIH National Cancer
   Institute (NCI) [P30CA016058] Funding Source: NIH RePORTER
FX This work was supported by funding from the Gynecologic Cancer
   Foundation and the Liz Tilberis Scholars Program, The Ovarian Cancer
   Research Foundation (to D.E.C.). Peptides were synthesized in the
   Peptide Engineering Laboratory at Ohio State University for a fee.
CR BOOCOCK CA, 1995, J NATL CANCER I, V87, P506, DOI 10.1093/jnci/87.7.506
   Burger RA, 2007, J CLIN ONCOL, V25, P5165, DOI 10.1200/JCO.2007.11.5345
   Dakappagari NK, 2000, CANCER RES, V60, P3782
   Hanahan D, 1996, CELL, V86, P353, DOI 10.1016/S0092-8674(00)80108-7
   HOLLINGSWORTH HC, 1995, AM J PATHOL, V147, P33
   Hurwitz H, 2004, NEW ENGL J MED, V350, P2335, DOI 10.1056/NEJMoa032691
   Jemal A, 2009, CA-CANCER J CLIN, V59, P225, DOI 10.3322/caac.20006
   Kaumaya Pravin T. P., 1993, Journal of Molecular Recognition, V6, P81, DOI 10.1002/jmr.300060206
   KIM KJ, 1993, NATURE, V362, P841, DOI 10.1038/362841a0
   LEUNG DW, 1989, SCIENCE, V246, P1306, DOI 10.1126/science.2479986
   Loges S, 2009, CANCER CELL, V15, P167, DOI 10.1016/j.ccr.2009.02.007
   Mabuchi S, 2008, CLIN CANCER RES, V14, P7781, DOI 10.1158/1078-0432.CCR-08-0243
   Markman M, 2003, J CLIN ONCOL, V21, P2460, DOI 10.1200/JCO.2003.07.013
   McGuire WP, 1996, NEW ENGL J MED, V334, P1, DOI 10.1056/NEJM199601043340101
   Nair S, 2003, BLOOD, V102, P964, DOI 10.1182/blood-2002-12-3738
   OLSON TA, 1994, CANCER RES, V54, P276
   Paley PJ, 1997, CANCER, V80, P98, DOI 10.1002/(SICI)1097-0142(19970701)80:1<98::AID-CNCR13>3.0.CO;2-A
   PEOPLES GE, 1995, P NATL ACAD SCI USA, V92, P432, DOI 10.1073/pnas.92.2.432
   Sakaguchi S, 2000, CELL, V101, P455, DOI 10.1016/S0092-8674(00)80856-9
   Sundaram R, 2004, J BIOL CHEM, V279, P24141, DOI 10.1074/jbc.M313210200
   Tempfer C, 1998, OBSTET GYNECOL, V92, P360, DOI 10.1016/S0029-7844(98)00190-2
   Wagner U, 2001, CLIN CANCER RES, V7, P1154
   Wei YQ, 2001, P NATL ACAD SCI USA, V98, P11545, DOI 10.1073/pnas.191112198
   Yang JC, 2003, NEW ENGL J MED, V349, P427, DOI 10.1056/NEJMoa021491
NR 24
TC 22
Z9 25
U1 0
U2 10
PU ACADEMIC PRESS INC ELSEVIER SCIENCE
PI SAN DIEGO
PA 525 B ST, STE 1900, SAN DIEGO, CA 92101-4495 USA
SN 0090-8258
EI 1095-6859
J9 GYNECOL ONCOL
JI Gynecol. Oncol.
PD DEC
PY 2010
VL 119
IS 3
BP 564
EP 570
DI 10.1016/j.ygyno.2010.07.037
PG 7
WC Oncology; Obstetrics & Gynecology
SC Oncology; Obstetrics & Gynecology
GA 684NO
UT WOS:000284556800029
PM 20822802
OA Green Accepted
DA 2021-05-03
ER

PT J
AU Heiss, MM
   Murawa, P
   Koralewski, P
   Kutarska, E
   Kolesnik, OO
   Ivanchenko, VV
   Dudnichenko, AS
   Aleknaviciene, B
   Razbadauskas, A
   Gore, M
   Ganea-Motan, E
   Ciuleanu, T
   Wimberger, P
   Schmittel, A
   Schmalfeldt, B
   Burges, A
   Bokemeyer, C
   Lindhofer, H
   Lahr, A
   Parsons, SL
AF Heiss, Markus M.
   Murawa, Pawel
   Koralewski, Piotr
   Kutarska, Elzbieta
   Kolesnik, Olena O.
   Ivanchenko, Vladimir V.
   Dudnichenko, Alexander S.
   Aleknaviciene, Birute
   Razbadauskas, Arturas
   Gore, Martin
   Ganea-Motan, Elena
   Ciuleanu, Tudor
   Wimberger, Pauline
   Schmittel, Alexander
   Schmalfeldt, Barbara
   Burges, Alexander
   Bokemeyer, Carsten
   Lindhofer, Horst
   Lahr, Angelika
   Parsons, Simon L.
TI The trifunctional antibody catumaxomab for the treatment of malignant
   ascites due to epithelial cancer: results of a prospective randomized
   phase II/III trial
SO INTERNATIONAL JOURNAL OF CANCER
LA English
DT Article
DE catumaxomab; trifunctional antibody; malignant ascites; epithelial
   cancer; clinical trial
ID CYTOKINE-RELEASE SYNDROME; NECROSIS-FACTOR-ALPHA; OVARIAN-CANCER;
   BISPECIFIC ANTIBODY; SEROUS EFFUSIONS; CARCINOMA; IMMUNOTHERAPY;
   MANAGEMENT; DIAGNOSIS; BER-EP4
AB Malignant ascites is a common manifestation of advanced cancers, and treatment options are limited. The trifunctional antibody catumaxomab (anti-epithelial cell-adhesion molecule x anti-CD3) represents a targeted immunotherapy for the intraperitoneal (i.p.) treatment of malignant ascites secondary to epithelial cancers. In this phase II/III trial (EudraCT 2004-000723-15; NCT00836654), cancer patients (n = 258) with recurrent symptomatic malignant ascites resistant to conventional chemotherapy were randomized to paracentesis plus catumaxomab (catumaxomab) or paracentesis alone (control) and stratified by cancer type (129 ovarian and 129 nonovarian). Catumaxomab was administered as an i.p. infusion on Days 0, 3, 7 and 10 at doses of 10, 20, 50 and 150 mu g, respectively. The primary efficacy endpoint was puncture-free survival. Secondary efficacy parameters included time to next paracentesis, ascites signs and symptoms and overall survival (OS). Puncture-free survival was significantly longer in the catumaxomab group (median 46 days) than the control group (median 11 days) (hazard ratio = 0.254: p < 0.0001) as was median time to next paracentesis (77 versus 13 days; p < 0.0001). In addition, catumaxomab patients had fewer signs and symptoms of ascites than control patients. OS showed a positive trend for the catumaxomab group and, in a prospectively planned analysis, was significantly prolonged in patients with gastric cancer (n = 66; 71 versus 44 days; p = 0.0313). Although adverse events associated with catumaxomab were frequent, they were manageable, generally reversible and mainly related to its immunologic mode of action. Catumaxomab showed a clear clinical benefit in patients with malignant ascites secondary to epithelial cancers, especially gastric cancer, with an acceptable safety profile.
C1 [Heiss, Markus M.] Univ Witten Herdecke, Dept Surg, Cologne Merheim Med Ctr, D-51109 Cologne, Germany.
   [Murawa, Pawel] Wielkoposka Canc Ctr, Dept Surg Oncol, Poznan, Poland.
   [Koralewski, Piotr] Rydygier Mem Hosp, Dept Chemotherapy, Krakow, Poland.
   [Kutarska, Elzbieta] Ctr Oncol Lublin, Dept Gynecol Oncol, Lublin, Poland.
   [Kolesnik, Olena O.] Ukraine Acad Med Sci, Inst Oncol, Kiev, Ukraine.
   [Ivanchenko, Vladimir V.] Reg Clin Oncol Dispensary, Velikiy Novgorod, Russia.
   [Dudnichenko, Alexander S.] Kharkov Med Acad Postgrad Educ, Dept Oncol & Pediat Oncol, Kharkov, Ukraine.
   [Aleknaviciene, Birute] Vilnius Univ, Inst Oncol, Vilnius, Lithuania.
   [Razbadauskas, Arturas] Klaipeda Seamens Hosp, Dept Surg, Klaipeda, Lithuania.
   [Gore, Martin] Royal Marsden Hosp, London SW3 6JJ, England.
   [Ganea-Motan, Elena] Spitalul Judetean Urgenta Sf Ioan Cel Nou, Dept Oncol, Suceava, Romania.
   [Ciuleanu, Tudor] Canc Inst Ion Chiricuta, Dept Med Oncol, Cluj Napoca, Romania.
   [Wimberger, Pauline] Univ Duisburg Essen, Dept Obstet & Gynecol, Essen, Germany.
   [Schmittel, Alexander] Charite, Dept Hematol Oncol & Transfus Med, Berlin, Germany.
   [Schmalfeldt, Barbara] Tech Univ Munich, Dept Obstet & Gynecol, Munich, Germany.
   [Burges, Alexander] Univ Hosp Grosshadern, Dept Obstet & Gynecol, Munich, Germany.
   [Bokemeyer, Carsten] Univ Hosp Eppendorf, Dept Internal Med Hematol Oncol 2, Hamburg, Germany.
   [Lindhofer, Horst] TRION Pharma GmbH, Munich, Germany.
   [Lahr, Angelika] Fresenius Biotech GmbH, Munich, Germany.
   [Parsons, Simon L.] Nottingham Univ Hosp NHS Trust, Dept Surg, Nottingham, England.
RP Heiss, MM (corresponding author), Univ Witten Herdecke, Dept Abdominal Vasc & Transplantat Surg, Cologne Merheim Med Ctr, Chair Surg, Ostmerheimer Str 200, D-51109 Cologne, Germany.
EM heissm@kliniken-koeln.de
RI Ciuleanu, Tudor-Eliade/ABH-8452-2020; Razbadauskas,
   Arturas/AAK-2032-2021; Ciuleanu, Tudor Eliade/C-3996-2011
OI Razbadauskas, Arturas/0000-0002-6524-5354; Ciuleanu, Tudor
   Eliade/0000-0003-0958-5597
FU Fresenius Biotech GmbH
FX Fresenius Biotech GmbH
CR Armstrong DK, 2006, NEW ENGL J MED, V354, P34, DOI 10.1056/NEJMoa052985
   Ayantunde AA, 2007, ANN ONCOL, V18, P945, DOI 10.1093/annonc/mdl499
   Ayhan A, 2007, INT J GYNECOL CANCER, V17, P68, DOI 10.1111/j.1525-1438.2006.00777.x
   Becker G, 2006, EUR J CANCER, V42, P589, DOI 10.1016/j.ejca.2005.11.018
   Bokemeyer C, 2009, J CLIN ONCOL S, V27
   Burges A, 2007, CLIN CANCER RES, V13, P3899, DOI 10.1158/1078-0432.CCR-06-2769
   DEANGELIS M, 1992, CYTOPATHOLOGY, V3, P111, DOI 10.1111/j.1365-2303.1992.tb00033.x
   DeNardo GL, 2003, CLIN CANCER RES, V9, p4013S
   DIAZARIAS AA, 1993, DIAGN CYTOPATHOL, V9, P516, DOI 10.1002/dc.2840090509
   GARRISON RN, 1986, ANN SURG, V203, P644, DOI 10.1097/00000658-198606000-00009
   Hamilton CA, 2008, GYNECOL ONCOL, V111, P530, DOI 10.1016/j.ygyno.2008.04.028
   Heiss MM, 2005, INT J CANCER, V117, P435, DOI 10.1002/ijc.21165
   Hirte HW, 1997, GYNECOL ONCOL, V64, P80, DOI 10.1006/gyno.1996.4529
   HOSTETTER RB, 2005, CANC PRINCIPLES PRAC, P2392
   JEYARAJAH DR, 1993, TRANSPLANT P, V25, P16
   Katano M, 1998, ANTICANCER RES, V18, P3917
   Kesterson JP, 2008, GYNECOL ONCOL, V111, P527, DOI 10.1016/j.ygyno.2008.07.015
   Lee CW, 1998, J PAIN SYMPTOM MANAG, V16, P96, DOI 10.1016/S0885-3924(98)00037-2
   LIKERT R, 1932, ARCH PSYCHOL, V140
   Marme A, 2002, INT J CANCER, V101, P183, DOI 10.1002/ijc.10562
   McLaughlin PMJ, 2001, CANCER RES, V61, P4105
   Miotti S, 1999, INT J CANCER, V84, P62, DOI 10.1002/(SICI)1097-0215(19990219)84:1<62::AID-IJC12>3.3.CO;2-K
   Molema G, 2000, BRIT J CANCER, V82, P472
   MUIR JC, 2001, ASCO CURRICULUM OPTI, V1, P1
   Okamoto S, 2005, TOHOKU J EXP MED, V206, P31, DOI 10.1620/tjem.206.31
   Parson SL, 1996, BRIT J SURG, V83, P6, DOI 10.1002/bjs.1800830104
   Parsons SL, 1997, EUR J SURG ONCOL, V23, P526, DOI 10.1016/S0748-7983(97)93077-8
   Passebosc-Faure K, 2005, CLIN CANCER RES, V11, P6862, DOI 10.1158/1078-0432.CCR-05-0043
   Prandota Joseph, 2005, Am J Ther, V12, P254
   Preston N, 1995, Eur J Cancer Care (Engl), V4, P178, DOI 10.1111/j.1365-2354.1995.tb00090.x
   RATH U, 1991, EUR J CANCER, V27, P121
   Ruf P, 2007, BRIT J CANCER, V97, P315, DOI 10.1038/sj.bjc.6603881
   Ruf P, 2001, BLOOD, V98, P2526, DOI 10.1182/blood.V98.8.2526
   Sartori S, 2001, ONCOLOGY-BASEL, V61, P192, DOI 10.1159/000055374
   Smith EM, 2003, CLIN ONCOL-UK, V15, P59, DOI 10.1053/clon.2002.0135
   STUART GCE, 1993, CANCER, V71, P2027, DOI 10.1002/1097-0142(19930315)71:6<2027::AID-CNCR2820710617>3.0.CO;2-C
   Tamsma J, 2007, Cancer Treat Res, V134, P109
   Went PT, 2004, HUM PATHOL, V35, P122, DOI 10.1016/j.humpath.2003.08.026
   Winkler U, 1999, BLOOD, V94, P2217, DOI 10.1182/blood.V94.7.2217.419k02_2217_2224
   Zeidler R, 2000, BRIT J CANCER, V83, P261
NR 40
TC 299
Z9 309
U1 0
U2 42
PU WILEY
PI HOBOKEN
PA 111 RIVER ST, HOBOKEN 07030-5774, NJ USA
SN 0020-7136
EI 1097-0215
J9 INT J CANCER
JI Int. J. Cancer
PD NOV 1
PY 2010
VL 127
IS 9
BP 2209
EP 2221
DI 10.1002/ijc.25423
PG 13
WC Oncology
SC Oncology
GA 659AO
UT WOS:000282539600022
PM 20473913
OA Green Published
DA 2021-05-03
ER

PT J
AU Martin, ML
   Wall, EM
   Sandwith, E
   Girardin, A
   Milne, K
   Watson, PH
   Nelson, BH
AF Martin, Michele L.
   Wall, Erika M.
   Sandwith, Emily
   Girardin, Adam
   Milne, Katy
   Watson, Peter H.
   Nelson, Brad H.
TI Density of tumour stroma is correlated to outcome after adoptive
   transfer of CD4(+) and CD8(+) T cells in a murine mammary carcinoma
   model
SO BREAST CANCER RESEARCH AND TREATMENT
LA English
DT Article
DE Adoptive immunotherapy; Breast cancer; Stroma; OT-I; OT-II; T cell;
   Infiltration
ID PROSTATE-CANCER PROGRESSION; METASTATIC MELANOMA; GROWTH-FACTOR;
   ANTITUMOR LYMPHOCYTES; PANCREATIC-CANCER; OVARIAN-CARCINOMA; TRANSFER
   THERAPY; DENDRITIC CELLS; IMMUNE-SYSTEM; BREAST-CANCER
AB Adoptive immunotherapy shows promise for the treatment of cancer; however, partial or mixed responses remain common outcomes due to the heterogeneity of tumours. We studied three murine mammary tumour lines that express an ovalbumin-tagged version of HER-2/neu and reproducibly undergo complete regression (CR), partial regression (PR), or progressive disease (PD) after adoptive transfer of ovalbumin-specific CD8(+) (OT-I) and CD4(+) (OT-II) T cells. The three tumour lines were implanted in immunocompetent C57Bl/6 host mice, and established tumours were treated by adoptive transfer of naive OT-I and OT-II T cells. Tumours of the CR and PR classes triggered almost indistinguishable T cell responses in terms of activation, proliferation, trafficking to the tumour site, infiltration of tumour stroma, and intratumoural T cell proliferation; however, tumours of the PR class showed reduced infiltration of tumour epithelium by donor T cells. PD responses were associated with early impairment of T cell activation and proliferation in draining lymph node, followed by negligible infiltration of tumour tissue by donor T cells. Histopathological determinants of outcome were investigated through an unsupervised analysis of 64 untreated tumours representing the three response classes. Tumours of the CR class had proportionately more stroma, which had a looser, more collagen-rich histological appearance. Thus, the amount and composition of tumour stroma distinguished successfully (CR) from unsuccessful (PR or PD) outcomes after adoptive T cell transfer, a finding that might facilitate the design of immunotherapy trials for human breast cancer.
C1 [Martin, Michele L.; Milne, Katy; Watson, Peter H.; Nelson, Brad H.] British Columbia Canc Agcy, Trev & Joyce Deeley Res Ctr, Victoria, BC V8R 6V5, Canada.
   [Martin, Michele L.; Nelson, Brad H.] Univ Victoria, Dept Biol, Victoria, BC V8P 5C2, Canada.
   [Wall, Erika M.; Sandwith, Emily; Girardin, Adam; Watson, Peter H.; Nelson, Brad H.] Univ Victoria, Dept Biochem Microbiol, Victoria, BC V8P 5C2, Canada.
   [Watson, Peter H.] Univ British Columbia, Dept Pathol & Lab Med, Vancouver, BC V6T 1Z4, Canada.
   [Nelson, Brad H.] Univ British Columbia, Dept Med Genet, Vancouver, BC V6T 1Z4, Canada.
RP Nelson, BH (corresponding author), British Columbia Canc Agcy, Trev & Joyce Deeley Res Ctr, 2410 Lee Ave, Victoria, BC V8R 6V5, Canada.
EM mmartin2@bccancer.bc.ca; ewall@uvic.ca; trek_1_@hotmail.com;
   adamgirardin@hotmail.com; kmilne@bccancer.bc.ca; pwatson@bccancer.bc.ca;
   bnelson@bccancer.bc.ca
RI Nelson, Brad H/K-2622-2014
OI Nelson, Brad/0000-0002-4445-5539; Watson, Peter/0000-0002-1642-0638;
   Milne, Katy/0000-0001-5616-1821
FU Canadian Institutes for Health ResearchCanadian Institutes of Health
   Research (CIHR) [MOP-173868]; Canadian Breast Cancer FoundationCanadian
   Cancer Society (CCS); Michael Smith Foundation for Health
   ResearchMichael Smith Foundation for Health Research; Terry Fox New
   Frontiers Program [018005]; British Columbia Cancer Foundation
FX We thank Wendy Lin for technical assistance with the mouse colony, and
   Geoff Martinson and Jeevin Shahi for assistance with genotyping. We also
   thank Dr. Julie Nielsen, Dr. John Webb, and Darin Wick for helpful
   discussions and preparation of the figures. This work was supported by
   the Canadian Institutes for Health Research (MOP-173868), Canadian
   Breast Cancer Foundation, Michael Smith Foundation for Health Research,
   Terry Fox New Frontiers Program (018005), and British Columbia Cancer
   Foundation
CR Ahmadi M, 2008, CANCER RES, V68, P7520, DOI 10.1158/0008-5472.CAN-08-1060
   Augsten M, 2009, P NATL ACAD SCI USA, V106, P3414, DOI 10.1073/pnas.0813144106
   Basanta D, 2009, CANCER RES, V69, P7111, DOI 10.1158/0008-5472.CAN-08-3957
   Blankenstein T, 2005, CURR OPIN IMMUNOL, V17, P180, DOI 10.1016/j.coi.2005.01.008
   Boissonnas A, 2007, J EXP MED, V204, P345, DOI 10.1084/jem.20061890
   Chamoto K, 2009, CANCER SCI, V100, P934, DOI 10.1111/j.1349-7006.2009.01114.x
   Chen ML, 2005, P NATL ACAD SCI USA, V102, P419, DOI 10.1073/pnas.0408197102
   Chung LWK, 2005, J UROLOGY, V173, P10, DOI 10.1097/01.ju.0000141582.15218.10
   Cronin SJF, 2007, IMMUNOL REV, V220, P151, DOI 10.1111/j.1600-065X.2007.00570.x
   Dong JY, 2004, EMBO J, V23, P2800, DOI 10.1038/sj.emboj.7600289
   Dudley ME, 2008, J CLIN ONCOL, V26, P5233, DOI 10.1200/JCO.2008.16.5449
   Dudley ME, 2005, J CLIN ONCOL, V23, P2346, DOI 10.1200/JCO.2005.00.240
   Dudley ME, 2002, SCIENCE, V298, P850, DOI 10.1126/science.1076514
   Dumitriu IE, 2009, J IMMUNOL, V182, P2795, DOI 10.4049/jimmunol.0712671
   Emens LA, 2008, FRONT BIOSCI-LANDMRK, V13, P249, DOI 10.2741/2675
   Eng C, 2009, CANCER RES, V69, P6759, DOI 10.1158/0008-5472.CAN-09-0985
   Finak G, 2008, NAT MED, V14, P518, DOI 10.1038/nm1764
   Fisher DT, 2006, IMMUNOL INVEST, V35, P251, DOI 10.1080/08820130600745430
   Frey AB, 2008, IMMUNOL REV, V222, P192, DOI 10.1111/j.1600-065X.2008.00606.x
   Gabrilovich D, 2004, NAT REV IMMUNOL, V4, P941, DOI 10.1038/nri1498
   Gajewski TF, 2007, CLIN CANCER RES, V13, P5256, DOI 10.1158/1078-0432.CCR-07-0892
   Garbi N, 2004, J IMMUNOL, V172, P5861, DOI 10.4049/jimmunol.172.10.5861
   Hirtenlehner K., 2002, Archives of Gynecology and Obstetrics, V266, P108, DOI 10.1007/s00404-001-0278-z
   HOGQUIST KA, 1994, CELL, V76, P17, DOI 10.1016/0092-8674(94)90169-4
   Jurk M, 2007, BIODRUGS, V21, P387, DOI 10.2165/00063030-200721060-00006
   Kawaoka T, 2008, ONCOL REP, V20, P155
   Keilholz U, 2008, J IMMUNOTHER, V31, P431, DOI 10.1097/CJI.0b013e318174a4fe
   Kischel P, 2010, INT J CANCER, V126, P640, DOI 10.1002/ijc.24812
   Kobayashi H, 2007, CURR MED CHEM, V14, P377, DOI 10.2174/092986707779941032
   Kondo H, 2008, ANTICANCER RES, V28, P379
   Lake RA, 2005, NAT REV CANCER, V5, P397, DOI 10.1038/nrc1613
   Le Floc'h A, 2007, J EXP MED, V204, P559, DOI 10.1084/jem.20061524
   Leber MF, 2009, INT J ONCOL, V34, P881, DOI 10.3892/ijo_00000214
   Lee SY, 2009, J IMMUNOTHER, V32, P22, DOI 10.1097/CJI.0b013e31818ac2f7
   Li BL, 1998, ONCOGENE, V16, P997, DOI 10.1038/sj.onc.1201621
   Li X, 2007, CANCER LETT, V253, P144, DOI 10.1016/j.canlet.2007.01.024
   Lugade AA, 2008, J IMMUNOL, V180, P3132, DOI 10.4049/jimmunol.180.5.3132
   Morgan RA, 2006, SCIENCE, V314, P126, DOI 10.1126/science.1129003
   Morrissey C, 2007, J CELL BIOCHEM, V101, P873, DOI 10.1002/jcb.21214
   Mothersill C, 2004, NAT REV CANCER, V4, P158, DOI 10.1038/nrc1277
   Mrass P, 2008, IMMUNITY, V29, P971, DOI 10.1016/j.immuni.2008.10.015
   Mustea A, 2006, ANTICANCER RES, V26, P1715
   Nelson BH, 2008, IMMUNOL REV, V222, P101, DOI 10.1111/j.1600-065X.2008.00614.x
   Obeid M, 2007, CANCER RES, V67, P7941, DOI 10.1158/0008-5472.CAN-07-1622
   Peggs KS, 2008, IMMUNOL REV, V224, P141, DOI 10.1111/j.1600-065X.2008.00649.x
   Phan V, 2008, CANCER IMMUNOL IMMUN, V57, P281, DOI 10.1007/s00262-007-0356-6
   Pinzon-Charry A, 2005, IMMUNOL CELL BIOL, V83, P451, DOI 10.1111/j.1440-1711.2005.01371.x
   Quezada SA, 2008, J EXP MED, V205, P2125, DOI 10.1084/jem.20080099
   Quintarelli C, 2008, BLOOD, V112, P1876, DOI 10.1182/blood-2008-04-150045
   Radisky ES, 2007, REV ENDOCR METAB DIS, V8, P279, DOI 10.1007/s11154-007-9037-1
   Robbins PF, 2004, J IMMUNOL, V173, P7125, DOI 10.4049/jimmunol.173.12.7125
   Rosenberg SA, 2004, P NATL ACAD SCI USA, V101, P14639, DOI 10.1073/pnas.0405730101
   Rosenberg SA, 2008, NEW ENGL J MED, V359, P1072, DOI 10.1056/NEJMc081511
   Rosenberg SA, 2008, NAT REV CANCER, V8, P299, DOI 10.1038/nrc2355
   Spiotto Michael T, 2005, Cancer Immun, V5, P8
   Spiotto MT, 2002, IMMUNITY, V17, P737, DOI 10.1016/S1074-7613(02)00480-6
   Vollmer J, 2009, ADV DRUG DELIVER REV, V61, P195, DOI 10.1016/j.addr.2008.12.008
   Wall EM, 2007, CANCER RES, V67, P6442, DOI 10.1158/0008-5472.CAN-07-0622
   Wu TC, 2007, CANCER RES, V67, P6003, DOI 10.1158/0008-5472.CAN-07-1543
   Yang TM, 2009, CANCER IMMUNOL IMMUN, V58, P1867, DOI 10.1007/s00262-009-0698-3
   Yoshida S, 2002, J CLIN ENDOCR METAB, V87, P2376, DOI 10.1210/jc.87.5.2376
   Youn JI, 2008, J IMMUNOL, V181, P5791, DOI 10.4049/jimmunol.181.8.5791
   Yu P, 2006, CURR OPIN IMMUNOL, V18, P226, DOI 10.1016/j.coi.2006.01.004
   Zalatnai A, 2006, CURR MOL MED, V6, P685, DOI 10.2174/156652406778195053
   Zhang B, 2007, J EXP MED, V204, P49, DOI 10.1084/jem.20062056
   Zhang TQ, 2009, CANCER IMMUNOL IMMUN, V58, P475, DOI 10.1007/s00262-008-0598-y
NR 66
TC 7
Z9 7
U1 1
U2 7
PU SPRINGER
PI NEW YORK
PA 233 SPRING ST, NEW YORK, NY 10013 USA
SN 0167-6806
J9 BREAST CANCER RES TR
JI Breast Cancer Res. Treat.
PD JUN
PY 2010
VL 121
IS 3
BP 753
EP 763
DI 10.1007/s10549-009-0559-y
PG 11
WC Oncology
SC Oncology
GA 595TM
UT WOS:000277636000024
PM 19789976
DA 2021-05-03
ER

PT J
AU Chatterjee, M
   Tainsky, MA
AF Chatterjee, Madhumita
   Tainsky, Michael A.
TI Autoantibodies as biomarkers for ovarian cancer
SO CANCER BIOMARKERS
LA English
DT Article
DE Ovarian cancer; humoral immune response; tumor autoantibodies; early
   detection; recurrence; immunotherapy
ID TUMOR-ASSOCIATED ANTIGENS; HUMORAL IMMUNE-RESPONSE;
   CELL-ADHESION-MOLECULE; POLYMORPHIC EPITHELIAL MUCIN; SERUM CA-125
   LEVELS; HUMAN-COLON-CANCER; FOLLOW-UP; P53 AUTOANTIBODIES; ONCOGENIC
   PROTEIN; POOR SURVIVAL
AB Ovarian cancer (OVCA) has the highest mortality of all gynecologic cancers. The poor survival rate is due to the lack of diagnostic screening tests and high incidence of recurrence in OVCA patients resistant to chemotherapy that leads to a more aggressive form of the disease. Therefore, a search for biomarkers holds great promise not only for early detection of OVCA at presymptomatic stage and for monitoring the course of the disease during the first-line chemotherapy treatment but also for identifying those women whose disease is likely to recur. Research efforts have sought to unravel the complexity of the tumor specific proteome by profiling immune responses generated against tumor associated antigens (TAAs) using multianalyte-based analytical discovery platforms readily adaptable to clinical diagnostic screening tests. The occurrence of tumor-specific autoantibodies directed to respective TAAs can be observed before the development of clinical symptoms. Evaluation of the level of tumor autoantibodies during the time of tumor debulking followed by first-line chemotherapy for the prediction of early recurrence as well as their correlation with other clinical parameters to evaluate their prognostic value has been conducted in various clinical studies. The anti-tumor immune response against OVCA is the ultimate key to the development of multiple immune-based therapeutic strategies that have been proposed and tested in different clinical trials that may have beneficial impact on the disease outcome in OVCA patients.
C1 [Chatterjee, Madhumita; Tainsky, Michael A.] Karmanos Canc Inst, Program Mol Biol & Genet, Detroit, MI USA.
   [Chatterjee, Madhumita; Tainsky, Michael A.] Wayne State Univ, Sch Med, Dept Oncol, Detroit, MI USA.
   [Tainsky, Michael A.] Wayne State Univ, Sch Med, Ctr Mol Med & Genet, Detroit, MI USA.
RP Tainsky, MA (corresponding author), Karmanos Canc Inst, Program Mol Biol & Genet, 110 E Warren, Detroit, MI USA.
EM tainskym@karmanos.org
OI Tainsky, Michael/0000-0002-0261-831X
FU Gail Purtan Ovarian Cancer Research Fund; Rais Foundation; Barbara and
   Fred Erb Endowed Chair in Cancer Genetics; National Institutes of Health
   (NIH)United States Department of Health & Human ServicesNational
   Institutes of Health (NIH) - USA [R21/R33-CA100740, U01-CA117748];
   Michigan Life Science Corridor Fund [085P300470]; NATIONAL CANCER
   INSTITUTEUnited States Department of Health & Human ServicesNational
   Institutes of Health (NIH) - USANIH National Cancer Institute (NCI)
   [R33CA100740, R21CA100740] Funding Source: NIH RePORTER
FX This work was supported by funds from the Gail Purtan Ovarian Cancer
   Research Fund, The Rais Foundation, The Barbara and Fred Erb Endowed
   Chair in Cancer Genetics, and by grants from National Institutes of
   Health (NIH), R21/R33-CA100740 and U01-CA117748, and The Michigan Life
   Science Corridor Fund, 085P300470.
CR Abendstein B, 2000, CANCER, V88, P1432, DOI 10.1002/(SICI)1097-0142(20000315)88:6<1432::AID-CNCR22>3.0.CO;2-8
   Ali-Fehmi R, 2010, CANCER BIOMARK, V6, P33, DOI 10.3233/CBM-2009-0117
   Anderson KS, 2010, CANCER EPIDEM BIOMAR, V19, P859, DOI 10.1158/1055-9965.EPI-09-0880
   Bellone S, 2009, INT J GYNECOL CANCER, V19, P860, DOI 10.1111/IGC.0b013e3181a8331f
   Berek JS, 2008, J IMMUNOTHER, V31, P207, DOI 10.1097/CJI.0b013e31816060ce
   Berek JS, 2004, J CLIN ONCOL, V22, P3507, DOI 10.1200/JCO.2004.09.016
   Brune IB, 1999, AM J SURG, V177, P55, DOI 10.1016/S0002-9610(98)00299-2
   Chatterjee M, 2006, CANCER RES, V66, P1181, DOI 10.1158/0008-5472.CAN-04-2962
   Chen YT, 1997, P NATL ACAD SCI USA, V94, P1914, DOI 10.1073/pnas.94.5.1914
   Cheng WF, 2009, BRIT J CANCER, V100, P1144, DOI 10.1038/sj.bjc.6604964
   CIBOTTI R, 1992, P NATL ACAD SCI USA, V89, P416, DOI 10.1073/pnas.89.1.416
   Cramer DW, 2005, CANCER EPIDEM BIOMAR, V14, P1125, DOI 10.1158/1055-9965.EPI-05-0035
   CRAWFORD LV, 1982, INT J CANCER, V30, P403, DOI 10.1002/ijc.2910300404
   Cui T, 2010, PLOS ONE, V5, DOI 10.1371/journal.pone.0016010
   Disis ML, 2000, BREAST CANCER RES TR, V62, P245, DOI 10.1023/A:1006438507898
   Dittmer F, 1997, J BIOL CHEM, V272, P852, DOI 10.1074/jbc.272.2.852
   Ehlen TG, 2005, INT J GYNECOL CANCER, V15, P1023, DOI 10.1111/j.1525-1438.2005.00483.x
   Franklin MC, 2004, CANCER CELL, V5, P317, DOI 10.1016/S1535-6108(04)00083-2
   Gadducci A, 1999, GYNECOL ONCOL, V72, P76, DOI 10.1006/gyno.1998.5101
   Gagnon A, 2008, CLIN CANCER RES, V14, P764, DOI 10.1158/1078-0432.CCR-07-0856
   Garcia-Velloso MJ, 2007, EUR J NUCL MED MOL I, V34, P1396, DOI 10.1007/s00259-007-0366-9
   Garg M, 2007, CLIN CANCER RES, V13, P1421, DOI 10.1158/1078-0432.CCR-06-2340
   Goodell V, 2006, J CLIN ONCOL, V24, P762, DOI 10.1200/JCO.2005.03.2813
   HALL PA, 1994, J PATHOL, V172, P1, DOI 10.1002/path.1711720103
   Hassan R, 2008, EUR J CANCER, V44, P46, DOI 10.1016/j.ejca.2007.08.028
   Hatpio R, 2004, CLIN BIOCHEM, V37, P512, DOI 10.1016/j.clinbiochem.2004.05.012
   Hensler T, 1997, INFECT IMMUN, V65, P2283, DOI 10.1128/IAI.65.6.2283-2291.1997
   Ho M, 2005, CLIN CANCER RES, V11, P3814, DOI 10.1158/1078-0432.CCR-04-2304
   Hurt JD, 2009, GYNECOL ONCOL, V115, P396, DOI 10.1016/j.ygyno.2009.08.032
   Imanishi Tatsuya, 2006, Kobe Journal of Medical Sciences, V52, P85
   Jacobs IJ, 2004, MOL CELL PROTEOMICS, V3, P355, DOI 10.1074/mcp.R400006-MCP200
   Kaneko O, 2009, J BIOL CHEM, V284, P3739, DOI 10.1074/jbc.M806776200
   Kang WD, 2010, GYNECOL ONCOL, V116, P57, DOI 10.1016/j.ygyno.2009.09.019
   Kim JH, 2003, CLIN CANCER RES, V9, P4782
   Kim S, 2010, GENE CHROMOSOME CANC, V49, P585, DOI 10.1002/gcc.20769
   Kim WG, 2008, J CLIN ENDOCR METAB, V93, P4683, DOI 10.1210/jc.2008-0962
   Kusmartsev S, 2006, CANCER IMMUNOL IMMUN, V55, P237, DOI 10.1007/s00262-005-0048-z
   Kyewski B, 2004, NAT REV IMMUNOL, V4, P688, DOI 10.1038/nri1436
   Lethe B, 1998, INT J CANCER, V76, P903, DOI 10.1002/(SICI)1097-0215(19980610)76:6<903::AID-IJC22>3.0.CO;2-1
   Li LX, 2008, MOL MED REP, V1, P589
   Litvinov SV, 1997, J CELL BIOL, V139, P1337, DOI 10.1083/jcb.139.5.1337
   Lokshin AE, 2006, GYNECOL ONCOL, V102, P244, DOI 10.1016/j.ygyno.2005.12.011
   Lu HL, 2008, J PROTEOME RES, V7, P1388, DOI 10.1021/pr700818f
   Luftner D, 2003, CLIN BIOCHEM, V36, P233, DOI 10.1016/S0009-9120(03)00026-2
   Luo LY, 2002, BRIT J CANCER, V87, P339, DOI 10.1038/sj.bjc.6600439
   Makhija S, 2010, J CLIN ONCOL, V28, P1215, DOI 10.1200/JCO.2009.22.3354
   MANN WJ, 1988, J NATL CANCER I, V80, P208, DOI 10.1093/jnci/80.3.208
   Marincola F M, 2000, Adv Immunol, V74, P181, DOI 10.1016/S0065-2776(08)60911-6
   Menon U, 2000, ULTRASOUND OBST GYN, V15, P350, DOI 10.1046/j.1469-0705.2000.00107.x
   Meyer T, 2000, BRIT J CANCER, V82, P1535
   Mobus VJ, 2003, AM J OBSTET GYNECOL, V189, P28, DOI 10.1067/mob.2003.347
   NANDA NK, 1995, CELL, V82, P13, DOI 10.1016/0092-8674(95)90047-0
   Naora H, 2001, P NATL ACAD SCI USA, V98, P4060, DOI 10.1073/pnas.071594398
   Odunsi K, 2003, CANCER RES, V63, P6076
   Oei ALM, 2008, INT J CANCER, V123, P1848, DOI 10.1002/ijc.23725
   Prat A, 2009, ANN ONCOL, V20, P294, DOI 10.1093/annonc/mdn601
   Richards ER, 1998, CANCER IMMUNOL IMMUN, V46, P245, DOI 10.1007/s002620050484
   Richter CE, 2010, AM J OBSTET GYNECOL, V203, DOI 10.1016/j.ajog.2010.07.041
   Ritz U, 2001, INT J ONCOL, V19, P1211
   RUGHETTI A, 1993, CANCER RES, V53, P2457
   Rustin GJS, 1996, ANN ONCOL, V7, P361
   SACK TL, 1988, J CLIN INVEST, V82, P586, DOI 10.1172/JCI113636
   Scanlan MJ, 2002, IMMUNOL REV, V188, P22, DOI 10.1034/j.1600-065X.2002.18803.x
   Scanlan MJ, 2002, CANCER RES, V62, P4041
   Schink JC, 1999, SEMIN ONCOL, V26, P2
   SCHNEIDER T, 2011, J THORAC ONCOL
   Soussi T, 2000, CANCER RES, V60, P1777
   Stockert E, 1998, J EXP MED, V187, P1349, DOI 10.1084/jem.187.8.1349
   Vogl FD, 1999, ONCOLOGY-BASEL, V57, P324, DOI 10.1159/000012069
   Vogl FD, 2000, BRIT J CANCER, V83, P1338, DOI 10.1054/bjoc.2000.1446
   vonMensdorffPouilly S, 1996, EUR J CANCER, V32A, P1325, DOI 10.1016/0959-8049(96)00048-2
   Wandall HH, 2010, CANCER RES, V70, P1306, DOI 10.1158/0008-5472.CAN-09-2893
   Wang ET, 2008, NATURE, V456, P470, DOI 10.1038/nature07509
   WINTER SF, 1992, CANCER RES, V52, P4168
   Yen MJ, 2006, CLIN CANCER RES, V12, P827, DOI 10.1158/1078-0432.CCR-05-1397
   Yoshimasu T, 1999, INT J BIOL MARKER, V14, P99
   Yurkovetsky Z, 2010, J CLIN ONCOL, V28, P2159, DOI 10.1200/JCO.2008.19.2484
   Zhang L, 2003, NEW ENGL J MED, V348, P203, DOI 10.1056/NEJMoa020177
   Zhang Z, 2007, GYNECOL ONCOL, V107, P526, DOI 10.1016/j.ygyno.2007.08.009
NR 79
TC 13
Z9 13
U1 0
U2 1
PU IOS PRESS
PI AMSTERDAM
PA NIEUWE HEMWEG 6B, 1013 BG AMSTERDAM, NETHERLANDS
SN 1574-0153
EI 1875-8592
J9 CANCER BIOMARK
JI Cancer Biomark.
PY 2010
VL 8
IS 4-5
BP 187
EP 201
DI 10.3233/CBM-2011-0213
PG 15
WC Oncology
SC Oncology
GA 844OV
UT WOS:000296757900004
PM 22045353
OA Green Accepted
DA 2021-05-03
ER

PT J
AU Lee, SW
   Kim, YM
   Lee, HY
   Kim, DY
   Kim, JH
   Nam, JH
   Kim, YT
AF Lee, Shin Wha
   Kim, Yong-Man
   Lee, Ha-Young
   Kim, Dae-Yeon
   Kim, Jong-Hyeok
   Nam, Joo-Hyun
   Kim, Young-Tak
TI Proliferation of CD4(+)CD25(high+)Foxp3(+) regulatory T lymphocytes in
   ex vivo expanded ascitic fluid from primary and recurrent ovarian
   carcinoma
SO JOURNAL OF GYNECOLOGIC ONCOLOGY
LA English
DT Article
DE Regulatory T lymphocyte; Foxp3; Ex vivo expansion; Ovarian carcinoma;
   Ascites
ID TRANSCRIPTION FACTOR FOXP3; PERIPHERAL-BLOOD; CELL DEVELOPMENT;
   CANCER-PATIENTS; IMMUNOTHERAPY; MALIGNANCIES; INDUCTION; TOLERANCE;
   REJECTION; IMMUNITY
AB Objective: Regulatory T lymphocytes evoke the immune tolerance by suppressing and inactivating cytotoxic T lymphocytes. The objective of this study was to compare the proportion of regulatory T lymphocytes, precisely defined as CD4(+)CD25(high+)Foxp3(+) T lymphocytes, in primary and recurrent ovarian carcinoma before and after ex vivo expansion of ascites with interleukin-2 (IL-2).
   Methods: Ascitic fluid samples were obtained from 26 patients with ovarian carcinoma. Lymphocytes were isolated from ascites and cell markers were analyzed by flow cytometry using anti-CD3/CD4/CD8/CD16/CD56/CD25 and anti-Foxp3 antibodies. Lymphocytes were incubated for 2 to 3 weeks and expanded ex vivo by IL-2 stimulation and their phenotypes were analyzed by flow cytometry.
   Results: Following ex vivo expansion, ascitic fluid lymphocytes increased by a greater extent in the recurrent group than in the primary group. The proportion of ex vivo-expanded lymphocytes changed as follows; CD4(+) T lymphocytes increased, CD8(+) T lymphocytes decreased, and the proportion of CD3(-)CD16(+)56(+) NK cells was unchanged. The proportion of CD4(+)CD25(high+)Foxp3(+) regulatory T lymphocytes in CD4(+) T lymphocytes increased after ex vivo expansion in both groups, but to a greater degree in the recurrent group.
   Conclusion: This study showed that regulatory T lymphocytes, neither cytotoxic T lymphocytes nor NK cells, were extensively increased after ex vivo expansion, especially in recurrent ovarian carcinoma. These results may provide information that helps to guide the future development of adoptive immunotherapy against ovarian carcinoma.
C1 [Lee, Shin Wha; Kim, Yong-Man; Kim, Dae-Yeon; Kim, Jong-Hyeok; Nam, Joo-Hyun; Kim, Young-Tak] Univ Ulsan, Dept Obstet & Gynecol, Asan Med Ctr, Coll Med, Seoul 138736, South Korea.
   [Lee, Ha-Young] Univ Ulsan, Grad Sch, Dept Med, Seoul 138736, South Korea.
RP Kim, YM (corresponding author), Univ Ulsan, Dept Obstet & Gynecol, Asan Med Ctr, Coll Med, 388-1 Pungnap 2 Dong, Seoul 138736, South Korea.
EM ymkim@amc.seoul.kr
CR Baecher-Allan C, 2001, J IMMUNOL, V167, P1245, DOI 10.4049/jimmunol.167.3.1245
   Berek Jonathan S, 2003, J Clin Oncol, V21, p168s, DOI 10.1200/JCO.2003.01.517
   Bremers AJA, 2000, CRIT REV ONCOL HEMAT, V34, P1, DOI 10.1016/S1040-8428(99)00059-1
   Curiel TJ, 2004, NAT MED, V10, P942, DOI 10.1038/nm1093
   Elgert KD, 1998, J LEUKOCYTE BIOL, V64, P275
   Fontenot JD, 2005, NAT IMMUNOL, V6, P331, DOI 10.1038/ni1179
   FREEDMAN RS, 1994, J IMMUNOL METHODS, V167, P145, DOI 10.1016/0022-1759(94)90084-1
   GERSHON RK, 1970, IMMUNOLOGY, V18, P723
   Hori S, 2003, SCIENCE, V299, P1057, DOI 10.1126/science.1079490
   Jonuleit H, 2001, J EXP MED, V193, P1285, DOI 10.1084/jem.193.11.1285
   Khattri R, 2003, NAT IMMUNOL, V4, P337, DOI 10.1038/ni909
   Kingsley CI, 2002, J IMMUNOL, V168, P1080, DOI 10.4049/jimmunol.168.3.1080
   Kono K, 1996, EUR J IMMUNOL, V26, P1308, DOI 10.1002/eji.1830260620
   Liyanage UK, 2002, J IMMUNOL, V169, P2756, DOI 10.4049/jimmunol.169.5.2756
   Mills KHG, 2004, NAT REV IMMUNOL, V4, P841, DOI 10.1038/nri1485
   Mitterbauer-Hohendanner G, 2004, EUR J CLIN INVEST, V34, P12, DOI 10.1111/j.0960-135X.2004.01366.x
   O'Garra A, 2004, NAT MED, V10, P801, DOI 10.1038/nm0804-801
   Ochsenbein AF, 2001, NATURE, V411, P1058, DOI 10.1038/35082583
   Onizuka S, 1999, CANCER RES, V59, P3128
   Read S, 2000, J EXP MED, V192, P295, DOI 10.1084/jem.192.2.295
   ROSENBERG SA, 1991, CANCER RES, V51, pS5074
   Sakaguchi S, 2001, IMMUNOL REV, V182, P18, DOI 10.1034/j.1600-065X.2001.1820102.x
   Sasada T, 2003, CANCER-AM CANCER SOC, V98, P1089, DOI 10.1002/cncr.11618
   Shevach EM, 2002, NAT REV IMMUNOL, V2, P389, DOI 10.1038/nri821
   Thompson C, 2004, CURR OPIN PHARMACOL, V4, P408, DOI 10.1016/j.coph.2004.05.001
   Wolf AM, 2003, CLIN CANCER RES, V9, P606
   Woo EY, 2002, J IMMUNOL, V168, P4272, DOI 10.4049/jimmunol.168.9.4272
NR 27
TC 5
Z9 7
U1 0
U2 0
PU KOREAN SOC GYNECOLOGY ONCOLOGY & COLPOSCOPY
PI SEOUL
PA 102-HO, 55-5, NONHYEON-DONG, GANGNAM-GU, SEOUL, 135-010, SOUTH KOREA
SN 2005-0380
J9 J GYNECOL ONCOL
JI J. Gynecol. Oncol.
PD MAR
PY 2010
VL 21
IS 1
BP 38
EP 44
DI 10.3802/jgo.2010.21.1.38
PG 7
WC Oncology; Obstetrics & Gynecology
SC Oncology; Obstetrics & Gynecology
GA 576UR
UT WOS:000276175400007
PM 20379446
OA Green Published
DA 2021-05-03
ER

PT J
AU van den Broek, M
   von Boehmer, L
   Knuth, A
AF van den Broek, Maries
   von Boehmer, Lotta
   Knuth, Alexander
TI Developments in Cancer Immunotherapy
SO DIGESTIVE DISEASES
LA English
DT Article; Proceedings Paper
CT Falk Workshop on Immunology and Liver Disease/Falk Symposium 171 on
   Liver and Metabolic Syndrome
CY OCT 15-18, 2009
CL Hannover, GERMANY
DE Cancer; Immunotherapy; Cancer-testis antigens
ID TUMOR-INFILTRATING LYMPHOCYTES; CD8(+) T-CELL; PROGNOSTIC-SIGNIFICANCE;
   FAVORABLE PROGNOSIS; COLORECTAL-CANCER; OVARIAN-CANCER; HUMAN-MELANOMA;
   EPITOPES; SURVIVAL; NY-ESO-1
AB Significant advances have been made in the field of cancer immunology and immunotherapy over the last three decades. An important step forward was the identification of human cancer antigens eliciting spontaneous immune responses in cancer patients. The most immunogenic human cancer antigens known to date belong to the cancer-testis family of antigens, which are proteins expressed in various types of cancer but not in any healthy tissues except germ cells. The aim of cancer immunotherapy is to induce or boost the existing tumor-specific immune response by vaccinating with a relevant antigen together with an adjuvant. Immunization together with an adjuvant will induce a strong and effective immune response or can qualitatively and quantitatively improve existing responses. As selective outgrowth of antigen-loss variants due to immunoediting in vivo may occur during vaccination of cancer patients, singular metastatic failure sites of disease should be surgically removed and tested for antigen expression as antigen-negative (or loss) variants may have survived the pressure of the immune system. At this rather early stage of development, cancer immunotherapy should be offered to cancer patients only within carefully monitored clinical trials of experienced clinical research teams. In addition, it may be rewarding to include patients with early-stage disease in immunotherapy trials, as immunoediting of the tumor and immune escape may be less pronounced. Copyright (C) 2010 S. Karger AG, Basel
C1 [van den Broek, Maries; von Boehmer, Lotta; Knuth, Alexander] Univ Zurich Hosp, Dept Oncol, CH-8091 Zurich, Switzerland.
RP Knuth, A (corresponding author), Univ Zurich Hosp, Dept Oncol, Raemistr 100, CH-8091 Zurich, Switzerland.
EM alexander.knuth@usz.ch
RI van den Broek, Maries/L-6532-2019; knuth, alexander/H-2608-2014
OI knuth, alexander/0000-0002-9318-2784; van den Broek,
   Maries/0000-0002-9489-3692; von Boehmer, Lotta/0000-0001-8018-1814
CR BURNET M, 1957, BRIT MED J, V1, P779, DOI 10.1136/bmj.1.5022.779
   Chen YT, 1997, P NATL ACAD SCI USA, V94, P1914, DOI 10.1073/pnas.94.5.1914
   Clemente CG, 1996, CANCER, V77, P1303, DOI 10.1002/(SICI)1097-0142(19960401)77:7<1303::AID-CNCR12>3.0.CO;2-5
   Curiel TJ, 2004, NAT MED, V10, P942, DOI 10.1038/nm1093
   Dunn GP, 2006, NAT REV IMMUNOL, V6, P836, DOI 10.1038/nri1961
   Dunn GP, 2002, NAT IMMUNOL, V3, P991, DOI 10.1038/ni1102-991
   Dunn GP, 2004, ANNU REV IMMUNOL, V22, P329, DOI 10.1146/annurev.immunol.22.012703.104803
   Funada Y, 2003, ONCOL REP, V10, P309
   Guidoboni M, 2001, AM J PATHOL, V159, P297, DOI 10.1016/S0002-9440(10)61695-1
   Hartveit F, 1998, ONCOL REP, V5, P423
   Jager D, 2001, J CLIN PATHOL, V54, P669, DOI 10.1136/jcp.54.9.669
   Jager E, 1998, J EXP MED, V187, P265, DOI 10.1084/jem.187.2.265
   Jager E, 2000, J EXP MED, V191, P625, DOI 10.1084/jem.191.4.625
   Jager Elke, 2002, Cancer Immun, V2, P12
   Kline J, 2008, CLIN CANCER RES, V14, P3156, DOI 10.1158/1078-0432.CCR-07-4696
   KNUTH A, 1984, P NATL ACAD SCI-BIOL, V81, P3511, DOI 10.1073/pnas.81.11.3511
   Lee SY, 2003, P NATL ACAD SCI USA, V100, P2651, DOI 10.1073/pnas.0437972100
   MacKie RM, 2003, NEW ENGL J MED, V348, P567, DOI 10.1056/NEJM200302063480620
   Naito Y, 1998, CANCER RES, V58, P3491
   Sato E, 2005, P NATL ACAD SCI USA, V102, P18538, DOI 10.1073/pnas.0509182102
   Schumacher K, 2001, CANCER RES, V61, P3932
   Shankaran V, 2001, NATURE, V410, P1107, DOI 10.1038/35074122
   Stevenson BJ, 2007, BMC GENOMICS, V8, DOI 10.1186/1471-2164-8-129
   Tinguely M, 2008, CANCER SCI, V99, P720, DOI 10.1111/j.1349-7006.2008.00738.x
   VANDENEYNDE B, 1995, J EXP MED, V182, P689, DOI 10.1084/jem.182.3.689
   VANDERBRUGGEN P, 1991, SCIENCE, V254, P1643, DOI 10.1126/science.1840703
   WATERHOUSE P, 1995, SCIENCE, V270, P985, DOI 10.1126/science.270.5238.985
   Zhang L, 2003, NEW ENGL J MED, V348, P203, DOI 10.1056/NEJMoa020177
NR 28
TC 8
Z9 9
U1 1
U2 6
PU KARGER
PI BASEL
PA ALLSCHWILERSTRASSE 10, CH-4009 BASEL, SWITZERLAND
SN 0257-2753
EI 1421-9875
J9 DIGEST DIS
JI Dig. Dis.
PY 2010
VL 28
IS 1
BP 51
EP 56
DI 10.1159/000282064
PG 6
WC Gastroenterology & Hepatology
SC Gastroenterology & Hepatology
GA 594YY
UT WOS:000277578800007
PM 20460890
OA Green Accepted
DA 2021-05-03
ER

PT J
AU Anwer, K
   Barnes, MN
   Fewell, J
   Lewis, DH
   Alvarez, RD
AF Anwer, K.
   Barnes, M. N.
   Fewell, J.
   Lewis, D. H.
   Alvarez, R. D.
TI Phase-I clinical trial of IL-12 plasmid/lipopolymer complexes for the
   treatment of recurrent ovarian cancer
SO GENE THERAPY
LA English
DT Article
DE IL-12; gene; cancer
ID RECOMBINANT HUMAN INTERLEUKIN-12; IFN-GAMMA; METASTATIC MELANOMA;
   INTERFERON-GAMMA; IMMUNE-RESPONSES; CELL RESPONSES; GENE-THERAPY; TH
   CELLS; ANTITUMOR; IMMUNOTHERAPY
AB A phase-I trial to assess the safety and tolerability of human interleukin-12 (IL-12) plasmid (phIL-12) formulated with a synthetic lipopolymer, polyethyleneglycol-polyethyleneimine-cholesterol (PPC), was conducted on women with chemotherapy-resistant recurrent ovarian cancer. A total of 13 patients were enrolled in four dose-escalating cohorts and treated with 0.6, 3, 12 or 24 mg m(-2) of the formulated plasmid once every week for 4 weeks. Administration of phIL-12/PPC was generally safe and well-tolerated. Common side effects included low-grade fever and abdominal pain. Stable disease and reduction in serum CA-125 levels were clinically observed in some patients. Measurable levels of IL-12 plasmid were detectable in PF samples collected throughout the course of phIL-12/PPC treatment. In comparison, serum samples either did not contain detectable amounts of plasmid DNA or contained <1% of the amount found in the corresponding PF samples. Treatment-related increases in IFN-gamma levels were observed in PF but not in serum. These data demonstrate that IL-12 gene delivery with a synthetic delivery system is feasible for ovarian cancer patients. Gene Therapy (2010) 17, 360-369; doi:10.1038/gt.2009.159; published online 24 December 2009
C1 [Anwer, K.; Fewell, J.; Lewis, D. H.] EGEN Inc, Huntsville, AL 35806 USA.
   [Barnes, M. N.; Alvarez, R. D.] Univ Alabama Birmingham, Dept OB GYN, Birmingham, AL USA.
RP Anwer, K (corresponding author), EGEN Inc, 601 Genome Way, Huntsville, AL 35806 USA.
EM kanwer@egeninc.com
CR AKIRA M, 2002, IMMUNOL LETT, V83, P13
   *AM CANC SOC, 2007, CANC FACTS FIG 2007
   Armstrong DK, 2006, NEW ENGL J MED, V354, P34, DOI 10.1056/NEJMoa052985
   Atkins MB, 1997, CLIN CANCER RES, V3, P409
   Bajetta E, 1998, CLIN CANCER RES, V4, P75
   Bhoola Snehal M, 2004, Expert Rev Anticancer Ther, V4, P437, DOI 10.1586/14737140.4.3.437
   Brunhoeber E, 2006, MOL THER, V13, pS109, DOI 10.1016/j.ymthe.2006.08.340
   Cebon Jonathan, 2003, Cancer Immun, V3, P7
   Chobanian N, 2008, SURG CLIN N AM, V88, P285, DOI 10.1016/j.suc.2007.12.002
   Chu CS, 2008, EXPERT REV ANTICANC, V8, P243, DOI 10.1586/14737140.8.2.243
   Colombo MP, 2002, CYTOKINE GROWTH F R, V13, P155, DOI 10.1016/S1359-6101(01)00032-6
   DECESARE SL, 1995, GYNECOL ONCOL, V57, P86, DOI 10.1006/gyno.1995.1103
   Fewell JG, 2006, MOL THER, V13, pS109, DOI 10.1016/j.ymthe.2006.08.341
   Fewell JG, 2009, J GENE MED, V11, P718, DOI 10.1002/jgm.1356
   Fewell JG, 2005, J CONTROL RELEASE, V109, P288, DOI 10.1016/j.jconrel.2005.09.024
   Fewell JG, 2007, P AM ASSOC CANC RES, V48, P3304
   FEWELL JG, 2006, P AM ASSOC CANC RES, V47, P2112
   Gollob JA, 2000, CLIN CANCER RES, V6, P1678
   Guckel B, 1999, CANCER GENE THER, V6, P228, DOI 10.1038/sj.cgt.7700050
   Heinzerling L, 2005, HUM GENE THER, V16, P35, DOI 10.1089/hum.2005.16.35
   Hogberg T, 2001, ACTA ONCOL, V40, P340
   Hortobagyi GN, 2001, J CLIN ONCOL, V19, P4183
   Lenzi R, 2002, CLIN CANCER RES, V8, P3686
   Lenzi R, 2007, J TRANSL MED, V5, DOI 10.1186/1479-5876-5-66
   MANETTI R, 1994, J EXP MED, V179, P1273, DOI 10.1084/jem.179.4.1273
   MANETTI R, 1993, J EXP MED, V177, P1199, DOI 10.1084/jem.177.4.1199
   Markman M, 2007, REV RECENT CLIN TRIA, V2, P169, DOI 10.2174/157488707781662698
   Marshall E, 1995, SCIENCE, V268, P1555
   MOSTELLER RD, 1987, NEW ENGL J MED, V317, P1098, DOI 10.1056/nejm198710223171717
   Murphy WJ, 2003, J IMMUNOL, V170, P2727, DOI 10.4049/jimmunol.170.5.2727
   Oei ALM, 2008, INT J ONCOL, V32, P1145
   Ogawa M, 1998, CANCER RES, V58, P2426
   Orsi F, 2004, EUR RADIOL, V14, P2020, DOI 10.1007/s00330-004-2367-4
   Robertson MJ, 1996, ONCOLOGIST, V1, P88
   Rook AH, 1999, BLOOD, V94, P902, DOI 10.1182/blood.V94.3.902.415k23_902_908
   Sanches R, 2000, CANCER GENE THER, V7, P707, DOI 10.1038/sj.cgt.7700162
   Sgadari C, 1996, BLOOD, V87, P3877, DOI 10.1182/blood.V87.9.3877.bloodjournal8793877
   Silver DF, 1999, GYNECOL ONCOL, V72, P154, DOI 10.1006/gyno.1998.5239
   Sonabend AM, 2008, ANTI-CANCER DRUG, V19, P133, DOI 10.1097/CAD.0b013e3282f24017
   STRIETER RM, 1995, SHOCK, V4, P155, DOI 10.1097/00024382-199509000-00001
   Strippoli GFM., 2004, COCHRANE DB SYST REV, DOI [DOI 10.1002/14651858.CD004680.PUB2, 10.1002/14651858.CD004680.pub2]
   Therasse P, 2000, J NATL CANCER I, V92, P205, DOI 10.1093/jnci/92.3.205
   Trinchieri G, 1996, J LEUKOCYTE BIOL, V59, P505
   Triozzi PL, 2005, HUM GENE THER, V16, P91, DOI 10.1089/hum.2005.16.91
   Wigginton JM, 2002, J IMMUNOL, V169, P4467, DOI 10.4049/jimmunol.169.8.4467
   Wigginton JM, 2001, J CLIN INVEST, V108, P51
   Yu WG, 1996, INT IMMUNOL, V8, P855, DOI 10.1093/intimm/8.6.855
NR 47
TC 72
Z9 74
U1 1
U2 11
PU NATURE PUBLISHING GROUP
PI LONDON
PA MACMILLAN BUILDING, 4 CRINAN ST, LONDON N1 9XW, ENGLAND
SN 0969-7128
EI 1476-5462
J9 GENE THER
JI Gene Ther.
PD MAR
PY 2010
VL 17
IS 3
BP 360
EP 369
DI 10.1038/gt.2009.159
PG 10
WC Biochemistry & Molecular Biology; Biotechnology & Applied Microbiology;
   Genetics & Heredity; Medicine, Research & Experimental
SC Biochemistry & Molecular Biology; Biotechnology & Applied Microbiology;
   Genetics & Heredity; Research & Experimental Medicine
GA 566SE
UT WOS:000275392600007
PM 20033066
OA Bronze
DA 2021-05-03
ER

PT J
AU Lee, JM
   Yoon, SH
   Kim, HS
   Kim, SY
   Sohn, HJ
   Oh, ST
   Oh, IH
   Kim, TG
AF Lee, J. M.
   Yoon, S. H.
   Kim, H-S
   Kim, S. Y.
   Sohn, H-J
   Oh, S-T
   Oh, I-H
   Kim, T-G
TI Direct and indirect antitumor effects by human peripheral blood
   lymphocytes expressing both chimeric immune receptor and interleukin-2
   in ovarian cancer xenograft model
SO CANCER GENE THERAPY
LA English
DT Article
DE adoptive immunotherapy; chimeric immune receptor; interleukin-2; RNA
   electroporation; xenograft model
ID CYTOTOXIC T-LYMPHOCYTES; GENE-THERAPY; ADOPTIVE TRANSFER; CELL-RECEPTOR;
   IL-2; IMMUNOTHERAPY; ACTIVATION; REJECTION; EXPANSION; CYTOKINE
AB Human peripheral blood lymphocytes (PBLs) electroporated with RNA encoding anti-Her-2/neu-specific chimeric immune receptor (CIR) have been reported to elicit potent immune responses against SKOV3 tumors in a nude mouse model. However, CIR-electroporated PBL (CIR-PBL) did not proliferate, and the cell number rapidly decreased in the absence of exogenous interleukin-2 (IL-2). In this study, PBLs electroporated with both CIR and IL-2 RNA (CIR/IL-2-PBL) were studied to determine whether antitumor effects could be improved by adoptive immunotherapy. CIR and IL-2 were expressed in CIR/IL-2-PBL at levels similar to PBLs electroporated, with IL-2 RNA (IL-2-PBL) or CIR-PBL. Transfer of IL-2 RNA induced proliferation and prolonged survival of PBLs in vitro. In a xenograft model, both IL-2-PBL and CIR/IL-2-PBL showed significantly higher antitumor effects than CIR-PBL. The number of tumor-infiltrating natural killer (NK) cells was significantly increased in IL-2-PBL and CIR/IL-2-PBL. After NK cell depletion, IL-2-PBL showed significantly lower antitumor effects than CIR/IL-2-PBL. These results suggest that transfer of IL-2 RNA to CIR-PBL can promote NK cell infiltration of tumors and prolong survival of infused PBLs in vivo. RNA electroporated PBLs may represent efficient tools for delivery of functional molecules to tumors by multiple gene transfer. Cancer Gene Therapy (2010) 17, 742-750; doi:10.1038/cgt.2010.30; published online 18 June 2010
C1 [Lee, J. M.; Yoon, S. H.; Kim, H-S; Kim, T-G] Catholic Univ Korea, Coll Med, Dept Microbiol, Seoul 137701, South Korea.
   [Kim, S. Y.; Sohn, H-J; Kim, T-G] Catholic Univ Korea, Coll Med, Catholic Hematopoiet Stem Cell Bank, Seoul 137701, South Korea.
   [Oh, S-T] Catholic Univ Korea, Coll Med, Seoul St Marys Hosp, Dept Surg, Seoul 137701, South Korea.
   [Oh, I-H] Catholic Univ Korea, Coll Med, Dept Cellular Med, Seoul 137701, South Korea.
RP Kim, TG (corresponding author), Catholic Univ Korea, Coll Med, Dept Microbiol, 505 Banpo Dong, Seoul 137701, South Korea.
EM kimtg@catholic.ac.kr
FU Ministry of Health and Welfare, Republic of KoreaMinistry of Health &
   Welfare, Republic of Korea [A040018]
FX We thank Dr Philip K Darcy for kindly providing retroviral vector
   encoding anti-Her-2/neu CIR. This study was supported by a grant of the
   Korea Health 21R&D Project, Ministry of Health and Welfare, Republic of
   Korea (A040018).
CR Ambade A, 2008, CANCER LETT, V272, P316, DOI 10.1016/j.canlet.2008.07.023
   Baum C, 2006, HUM GENE THER, V17, P253, DOI 10.1089/hum.2006.17.253
   Breckpot K, 2004, J GENE MED, V6, P1175, DOI 10.1002/jgm.615
   Carpenito C, 2009, P NATL ACAD SCI USA, V106, P3360, DOI 10.1073/pnas.0813101106
   Cho HI, 2006, INT J HEMATOL, V83, P66, DOI 10.1532/IJH97.A30505
   Den Otter W, 2008, CANCER IMMUNOL IMMUN, V57, P931, DOI 10.1007/s00262-008-0455-z
   Dunne J, 2001, J IMMUNOL, V167, P3129, DOI 10.4049/jimmunol.167.6.3129
   Eshhar Z, 2001, J IMMUNOL METHODS, V248, P67, DOI 10.1016/S0022-1759(00)00343-4
   FEARON ER, 1990, CELL, V60, P397, DOI 10.1016/0092-8674(90)90591-2
   Ferber D, 2001, SCIENCE, V294, P1638, DOI 10.1126/science.294.5547.1638
   Gaffen SL, 2004, CYTOKINE, V28, P109, DOI 10.1016/j.cyto.2004.06.010
   Gattinoni L, 2006, NAT REV IMMUNOL, V6, P383, DOI 10.1038/nri1842
   Hacein-Bey-Abina S, 2003, SCIENCE, V302, P415, DOI 10.1126/science.1088547
   Haynes NM, 2002, J IMMUNOL, V169, P5780, DOI 10.4049/jimmunol.169.10.5780
   Heemskerk B, 2008, HUM GENE THER, V19, P496, DOI 10.1089/hum.2007.0171
   Hsu C, 2005, J IMMUNOL, V175, P7226, DOI 10.4049/jimmunol.175.11.7226
   Jacobs JJL, 2005, CANCER IMMUNOL IMMUN, V54, P792, DOI 10.1007/s00262-004-0641-6
   June CH, 2007, J CLIN INVEST, V117, P1466, DOI 10.1172/JCI32446
   Kim EJ, 2001, VACCINE, V20, P608, DOI 10.1016/S0264-410X(01)00331-0
   Klingemann HG, 2004, CYTOTHERAPY, V6, P15, DOI 10.1080/14653240310004548
   Kyte JA, 2006, CANCER IMMUNOL IMMUN, V55, P1432, DOI 10.1007/s00262-006-0161-7
   Liu K, 2001, J IMMUNOL, V167, P6356, DOI 10.4049/jimmunol.167.11.6356
   MAAS RA, 1991, CANCER IMMUNOL IMMUN, V33, P389, DOI 10.1007/BF01741599
   Marks-Konczalik J, 2000, P NATL ACAD SCI USA, V97, P11445, DOI 10.1073/pnas.200363097
   Moeller M, 2005, BLOOD, V106, P2995, DOI 10.1182/blood-2004-12-4906
   Nienhuis AW, 2006, MOL THER, V13, P1031, DOI 10.1016/j.ymthe.2006.03.001
   Paulos CM, 2007, J CLIN INVEST, V117, P2197, DOI 10.1172/JCI32205
   Roskrow MA, 1998, BLOOD, V91, P2925, DOI 10.1182/blood.V91.8.2925.2925_2925_2934
   Rufer N, 2001, BLOOD, V98, P597, DOI 10.1182/blood.V98.3.597
   Schaft N, 2006, CANCER IMMUNOL IMMUN, V55, P1132, DOI 10.1007/s00262-005-0098-2
   Slos P, 2001, CANCER GENE THER, V8, P321, DOI 10.1038/sj.cgt.7700309
   SMITH KA, 1988, SCIENCE, V240, P1169, DOI 10.1126/science.3131876
   Stephan MT, 2007, NAT MED, V13, P1440, DOI 10.1038/nm1676
   Teng MWL, 2004, HUM GENE THER, V15, P699, DOI 10.1089/1043034041361235
   Tsao H, 2004, NEW ENGL J MED, V351, P2771
   Waldmann TA, 2006, NAT REV IMMUNOL, V6, P595, DOI 10.1038/nri1901
   Xue S, 2005, CLIN EXP IMMUNOL, V139, P167, DOI 10.1111/j.1365-2249.2005.02715.x
   YEE C, 2002, P NATL ACAD SCI USA, V25, P15840
   Yoon SH, 2009, J CLIN IMMUNOL, V29, P806, DOI 10.1007/s10875-009-9308-6
   Yu JH, 2006, IMMUNITY, V24, P575, DOI 10.1016/j.immuni.2006.03.016
   Yui MA, 2001, J IMMUNOL, V166, P1730, DOI 10.4049/jimmunol.166.3.1730
   Zambricki E, 2005, AM J TRANSPLANT, V5, P2623, DOI 10.1111/j.1600-6143.2005.01075.x
   Zhao YB, 2006, MOL THER, V13, P151, DOI 10.1016/j.ymthe.2005.07.688
NR 43
TC 9
Z9 9
U1 0
U2 1
PU NATURE PUBLISHING GROUP
PI LONDON
PA MACMILLAN BUILDING, 4 CRINAN ST, LONDON N1 9XW, ENGLAND
SN 0929-1903
EI 1476-5500
J9 CANCER GENE THER
JI Cancer Gene Ther.
PD OCT
PY 2010
VL 17
IS 10
BP 742
EP 750
DI 10.1038/cgt.2010.30
PG 9
WC Biotechnology & Applied Microbiology; Oncology; Genetics & Heredity;
   Medicine, Research & Experimental
SC Biotechnology & Applied Microbiology; Oncology; Genetics & Heredity;
   Research & Experimental Medicine
GA 651FI
UT WOS:000281910800008
PM 20559334
OA Bronze
DA 2021-05-03
ER

PT J
AU Kaneko, Y
   Sato, R
   Aoyagi, H
AF Kaneko, Yoshihiro
   Sato, Ryuji
   Aoyagi, Hideki
TI Changes in the quality of antibodies produced by Chinese hamster ovary
   cells during the death phase of cell culture
SO JOURNAL OF BIOSCIENCE AND BIOENGINEERING
LA English
DT Article
DE Recombinant CHO cell; Monoclonal antibody; HM1.24 antigen
ID MONOCLONAL-ANTIBODY; MULTIPLE-MYELOMA; ANTITHROMBIN-III; LUNG-CANCER;
   BATCH; ANTIGEN; IMMUNOTHERAPY; HETEROGENEITY
AB Although overproduction of recombinant proteins by mammalian cells is well established, little attention has been paid to analysis of the quality of the products. We focused on the quality of antibodies produced during the death phase of a recombinant Chinese hamster ovary (CHO) cell line. The quality of the monoclonal antibody against HM1.24 antigen and the post-translational characteristics of the subunits during CHO cell culture in a 160-L bioreactor were investigated. The culture supernatant of a stable cell line was collected and purified by affinity chromatography and then analyzed. There were no significant changes in gel-permeation chromatography variables, carbohydrate structure, or antibody-dependent cellular cytotoxicity activity during the death phase of cell culture. However, ion-exchange chromatography analysis revealed that antibody heterogeneity changed, as indicated by a decrease in cell viability. The results presented here provide useful information that will help in determining the time to end each batch culture. (C) 2009, The Society for Biotechnology, Japan. All rights reserved.
C1 [Kaneko, Yoshihiro] Chugai Pharmaceut Co Ltd, Drug Engn Div, Bioprod Technol Res Dept, Kita Ku, Tokyo 1158543, Japan.
   [Kaneko, Yoshihiro; Aoyagi, Hideki] Univ Tsukuba, Grad Sch Life & Environm Sci, Tsukuba, Ibaraki 3058572, Japan.
   [Sato, Ryuji] Chugai Pharmaceut Mfg Co Ltd, Utsunomiya Plant Mfg Sect 3, Utsunomiya, Tochigi 3213231, Japan.
RP Kaneko, Y (corresponding author), Chugai Pharmaceut Co Ltd, Drug Engn Div, Bioprod Technol Res Dept, Kita Ku, 5-1 Ukima 5 Chome, Tokyo 1158543, Japan.
EM kanekoysh@chugai-pharm.co.jp
RI Aoyagi, Hideki/Q-8154-2019
OI Aoyagi, Hideki/0000-0001-5010-1940
FU Chugai team
FX The authors thank the entire Chugai team for their support during this
   work.
CR Becker E, 2008, J BIOTECHNOL, V135, P217, DOI 10.1016/j.jbiotec.2008.03.008
   Biedermann K, 1991, Bioseparation, V2, P309
   Chuan KH, 2006, CYTOTECHNOLOGY, V51, P67, DOI 10.1007/s10616-006-9016-5
   Cromwell MEM, 2006, AAPS J, V8, pE572, DOI 10.1208/aapsj080366
   Fujiwara M, 2007, J BIOSCI BIOENG, V104, P510, DOI 10.1263/jbb.104.510
   Gatti MD, 2007, J BIOSCI BIOENG, V103, P82, DOI 10.1263/jbb.103.82
   Goswami J, 1999, BIOTECHNOL BIOENG, V62, P632, DOI 10.1002/(SICI)1097-0290(19990320)62:6<632::AID-BIT2>3.0.CO;2-I
   GOTO T, 1994, BLOOD, V84, P1922
   Harris RJ, 2001, J CHROMATOGR B, V752, P233, DOI 10.1016/S0378-4347(00)00548-X
   Khoo SHG, 2009, BIOTECHNOL BIOENG, V102, P188, DOI 10.1002/bit.22041
   KOHLER G, 1975, NATURE, V256, P495, DOI 10.1038/256495a0
   Liu CH, 2007, J BIOSCI BIOENG, V103, P45, DOI 10.1263/jbb.103.45
   Nishioka Y, 1997, INT J CANCER, V71, P170
   Ohtomo T, 1999, BIOCHEM BIOPH RES CO, V258, P583, DOI 10.1006/bbrc.1999.0683
   Okonkowski J, 2007, J BIOSCI BIOENG, V103, P50, DOI 10.1263/jbb.103.50
   Omasa T, 2008, J BIOSCI BIOENG, V106, P168, DOI 10.1263/jbb.106.168
   Omasa T, 2008, J BIOSCI BIOENG, V106, P568, DOI 10.1263/jbb.106.568
   Ono K, 1999, MOL IMMUNOL, V36, P387, DOI 10.1016/S0161-5890(99)00029-2
   Ozaki S, 1997, BLOOD, V90, P3179, DOI 10.1182/blood.V90.8.3179
   Ozaki S, 1999, BLOOD, V93, P3922, DOI 10.1182/blood.V93.11.3922.411a32_3922_3930
   Quan C, 2008, ANAL BIOCHEM, V373, P179, DOI 10.1016/j.ab.2007.09.027
   Remmele RL, 2006, J PHARM SCI-US, V95, P126, DOI 10.1002/jps.20515
   Rosenberg AS, 2006, AAPS J, V8, pE501
   Shukla AK, 2007, INT J BIOCHEM CELL B, V39, P931, DOI 10.1016/j.biocel.2007.01.016
   Vlasak J, 2008, CURR PHARM BIOTECHNO, V9, P468, DOI 10.2174/138920108786786402
   Walsh G, 2006, NAT BIOTECHNOL, V24, P769, DOI 10.1038/nbt0706-769
   Wang W, 2009, CANCER IMMUNOL IMMUN, V58, P967, DOI 10.1007/s00262-008-0612-4
   Yang JD, 2007, BIOTECHNOL BIOENG, V98, P141, DOI 10.1002/bit.21413
NR 28
TC 14
Z9 21
U1 0
U2 10
PU SOC BIOSCIENCE BIOENGINEERING JAPAN
PI OSAKA
PA OSAKA UNIV, FACULTY ENGINEERING, 2-1 YAMADAOKA, SUITA, OSAKA, 565-0871,
   JAPAN
SN 1389-1723
EI 1347-4421
J9 J BIOSCI BIOENG
JI J. Biosci. Bioeng.
PD MAR
PY 2010
VL 109
IS 3
BP 281
EP 287
DI 10.1016/j.jbiosc.2009.09.043
PG 7
WC Biotechnology & Applied Microbiology; Food Science & Technology
SC Biotechnology & Applied Microbiology; Food Science & Technology
GA 597YC
UT WOS:000277797500015
PM 20159578
DA 2021-05-03
ER

PT J
AU Kato-Nakano, M
   Suzuki, M
   Kawamoto, S
   Furuya, A
   Ohta, S
   Nakamura, K
   Ando, H
AF Kato-Nakano, Mariko
   Suzuki, Masayo
   Kawamoto, Shinobu
   Furuya, Akiko
   Ohta, So
   Nakamura, Kazuyasu
   Ando, Hiroshi
TI Characterization and Evaluation of the Antitumour Activity of a
   Dual-targeting Monoclonal Antibody against Claudin-3 and Claudin-4
SO ANTICANCER RESEARCH
LA English
DT Article
DE Claudin; antibody-dependent cellular cytotoxicity; complement-dependent
   cytotoxicity; cancer therapy
ID CLOSTRIDIUM-PERFRINGENS ENTEROTOXIN; THERAPEUTIC ANTIBODIES; PROGNOSTIC
   CORRELATION; EFFECTOR FUNCTIONS; CANCER-THERAPY; EXPRESSION; PROTEINS
AB Background: Because human claudin-3 and claudin-4 (CLDN3 and CLDN4) are overexpressed in a variety of carcinomas, they are promising targets for cancer therapy. The aim of the present study was to generate a dual-targeting monoclonal antibody against CLDN3 and CLDN4 and evaluate its antitumour activity. Materials and Methods: BALB/c mice were immunised with CLDN4-expressing Chinese hamster ovary cells and cell-based screening was performed. The antibody-binding epitope of CLDN3 and CLDN4 and the antitumour activity of the antibody were evaluated. Results: A monoclonal antibody, KM3907 (IgG2a), which recognised CLDN3 and CLDN4, but not CLDN5, CLDN6 and CLDN9, was successfully isolated. The binding assay of KM3907 revealed that KM3907 recognised the extracellular loop 1 of CLDN3 and CLDN4. Mouse human chimeric IgG1 induced antibody-dependent cellular cytotoxicity and complement-dependent cytotoxicity in vitro, and treatment with murine KM3907 significantly inhibited tumour formation in SCID mice in vivo. Conclusion: A dual-targeting monoclonal antibody against CLDN3 and CLDN4 is a promising strategy for cancer immunotherapy.
C1 [Kato-Nakano, Mariko; Suzuki, Masayo; Kawamoto, Shinobu; Furuya, Akiko; Ohta, So; Nakamura, Kazuyasu; Ando, Hiroshi] Kyowa Hakko Kirin Co Ltd, Antibody Res Labs, Machida, Tokyo 1948533, Japan.
RP Ando, H (corresponding author), Kyowa Hakko Kirin Co Ltd, Antibody Res Labs, 3-6-6 Asahi Machi, Machida, Tokyo 1948533, Japan.
EM hiroshi.ando@kyowa-kirin.co.jp
CR Brufsky A, 2010, AM J CLIN ONCOL-CANC, V33, P186, DOI 10.1097/COC.0b013e318191bfb0
   Chames P, 2009, IDRUGS, V12, P276
   Choi YL, 2007, HISTOL HISTOPATHOL, V22, P1185, DOI 10.14670/HH-22.1185
   Fujita K, 2000, FEBS LETT, V476, P258, DOI 10.1016/S0014-5793(00)01744-0
   Katahira J, 1997, J BIOL CHEM, V272, P26652, DOI 10.1074/jbc.272.42.26652
   Kominsky Scott L., 2006, Expert Reviews in Molecular Medicine, V8, P1, DOI 10.1017/S1462399406000056
   Kominsky SL, 2007, CANCER RES, V67, P7977, DOI 10.1158/0008-5472.CAN-07-1314
   Konecny GE, 2008, GYNECOL ONCOL, V109, P263, DOI 10.1016/j.ygyno.2008.01.024
   Kubota T, 2009, CANCER SCI, V100, P1566, DOI 10.1111/j.1349-7006.2009.01222.x
   Lanigan F, 2009, INT J CANCER, V124, P2088, DOI 10.1002/ijc.24159
   Morin PJ, 2005, CANCER RES, V65, P9603, DOI 10.1158/0008-5472.CAN-05-2782
   Nakamura K, 2000, MOL IMMUNOL, V37, P1035, DOI 10.1016/S0161-5890(01)00021-9
   Nichols LS, 2004, AM J CLIN PATHOL, V121, P226, DOI 10.1309/K144PHVDDUPDD401
   Offner S, 2005, CANCER IMMUNOL IMMUN, V54, P431, DOI 10.1007/s00262-004-0613-x
   Rahner C, 2001, GASTROENTEROLOGY, V120, P411, DOI 10.1053/gast.2001.21736
   Resnick MB, 2005, HUM PATHOL, V36, P886, DOI 10.1016/j.humpath.2005.05.019
   Saeki R, 2009, MOL PHARMACOL, V76, P918, DOI 10.1124/mol.109.058412
   Satoh M, 2006, EXPERT OPIN BIOL TH, V6, P1161, DOI 10.1517/14712598.6.11.1161
   Suzuki M, 2009, CANCER SCI, V100, P1623, DOI 10.1111/j.1349-7006.2009.01239.x
   Tsukita S, 2001, NAT REV MOL CELL BIO, V2, P285, DOI 10.1038/35067088
NR 20
TC 22
Z9 23
U1 0
U2 3
PU INT INST ANTICANCER RESEARCH
PI ATHENS
PA EDITORIAL OFFICE 1ST KM KAPANDRITIOU-KALAMOU RD KAPANDRITI, PO BOX 22,
   ATHENS 19014, GREECE
SN 0250-7005
EI 1791-7530
J9 ANTICANCER RES
JI Anticancer Res.
PD NOV
PY 2010
VL 30
IS 11
BP 4555
EP 4562
PG 8
WC Oncology
SC Oncology
GA 693PX
UT WOS:000285237100022
PM 21115905
DA 2021-05-03
ER

PT J
AU Hamanishi, J
   Mandai, M
   Matsumura, N
   Baba, T
   Yamaguchi, K
   Fujii, S
   Konishi, I
AF Hamanishi, Junzo
   Mandai, Masaki
   Matsumura, Noriomi
   Baba, Tsukasa
   Yamaguchi, Ken
   Fujii, Shingo
   Konishi, Ikuo
TI Activated Local Immunity by CC Chemokine Ligand 19-Transduced Embryonic
   Endothelial Progenitor Cells Suppresses Metastasis of Murine Ovarian
   Cancer
SO STEM CELLS
LA English
DT Article
DE Embryonic endothelial progenitor cells; Tumor angiogenesis;
   Immunotherapy; Ovarian cancer; Chemokine ligand 19
ID DEPENDENT ANTITUMOR RESPONSES; TUMOR-CELLS; DENDRITIC CELLS; STEM-CELLS;
   IN-VIVO; RECRUITMENT; EXPRESSION; MOLECULES; ANGIOGENESIS; THERAPY
AB Although tumor microenvironments play a key role in successful tumor immunotherapy, effective manipulation of local immunity is difficult because of the lack of an appropriate target system. It is well known that bone marrow-derived endothelial progenitor cells (EPCs) are actively recruited during tumor angiogenesis. Using this feature, we attempted to establish a novel therapeutic modality that targets tumor vessels of multiple metastases using embryonic endothelial progenitor cells (eEPCs) transduced with an immune-activating gene. The eEPCs were retrovirally transduced with the mouse CC chemokine ligand 19 (CCL19) gene, a lymphocyte-migrating chemokine. The mouse ovarian cancer cell line OV2944-HM-1 (HM-1) was inoculated subcutaneously into B6C3F1 mice, along with CCL19-tranduced eEPCs (eEPC-CCL19), resulting in immunologic activity and tumor-inhibitory effects. In this model, eEPC-CCL19 showed tumor repression accompanied by increased tumor-infiltrating CD8+ lymphocytes compared with the control group. In contrast, no tumor repression was observed when the same experiment was done in immunodeficient (SCID) mice, suggesting a crucial role of T-cell function in this system. Next, we established a lung metastasis model by injecting HM-1 cells or B16 melanoma cells via the tail vein. Subsequent intravenous injection of eEPC-CCL19 leads to a decrease in the number of lung metastasis and prolonged survival. Antitumor effects were also observed in a peritoneal dissemination model using HM-1. These results suggest that systemic delivery of an immune-activating signal using EPCs can alter the tumor immune microenvironment and lead to a therapeutic effect, which may provide a novel strategy for targeting multiple metastases of various malignancies. STEM CELLS 2010; 28: 164-173
C1 [Mandai, Masaki] Kyoto Univ, Dept Gynecol & Obstet, Grad Sch Med, Sakyo Ku, Kyoto 6068507, Japan.
   [Fujii, Shingo] Kyoto Med Ctr, Natl Hosp Org, Dept Obstet & Gynecol, Kyoto, Japan.
RP Mandai, M (corresponding author), Kyoto Univ, Dept Gynecol & Obstet, Grad Sch Med, Sakyo Ku, 54 Shogoin Kawahara Cho, Kyoto 6068507, Japan.
EM mandai@kuhp.kyoto-u.ac.jp
RI Hamanishi, Junzo/AAX-3318-2020; Yamaguchi, Ken/Y-6633-2018
OI Yamaguchi, Ken/0000-0002-7669-1405; Matsumura,
   Noriomi/0000-0002-4512-7975; BABA, Tsukasa/0000-0003-0066-3747;
   Hamanishi, Junzo/0000-0002-7750-0623
FU Ministry of Education, Science, Sports, Culture and Technology of
   JapanMinistry of Education, Culture, Sports, Science and Technology,
   Japan (MEXT) [19591932, 18209052, 19659421]; Grants-in-Aid for
   Scientific ResearchMinistry of Education, Culture, Sports, Science and
   Technology, Japan (MEXT)Japan Society for the Promotion of
   ScienceGrants-in-Aid for Scientific Research (KAKENHI) [21390452]
   Funding Source: KAKEN
FX We thank Christian Beltinger for kindly providing the eEPC line, Otsura
   Niwa for HM-1 cells, Toshio Kitamura for the platE cells, and Tasuku
   Honjo for B16 and B16F10 cells. We acknowledge Maki Sakaeyama for
   assistance with our in vivo examination. This work was supported by
   grants from Grant-inAid for Scientific Research (19591932, 18209052, and
   19659421) from the Ministry of Education, Science, Sports, Culture and
   Technology of Japan.
CR Arap W, 2004, CANCER CELL, V5, P406, DOI 10.1016/S1535-6108(04)00121-7
   Asahara T, 1997, SCIENCE, V275, P964, DOI 10.1126/science.275.5302.964
   Ben-Shoshan J, 2007, PHARMACOL THERAPEUT, V115, P25, DOI 10.1016/j.pharmthera.2007.03.012
   Bertolini F, 2006, NAT REV CANCER, V6, P833, DOI 10.1039/nrc1971
   Braun SE, 2000, J IMMUNOL, V164, P4025, DOI 10.4049/jimmunol.164.8.4025
   Cabrera T, 2007, CANCER IMMUNOL IMMUN, V56, P709, DOI 10.1007/s00262-006-0226-7
   Cannistra SA, 2004, NEW ENGL J MED, V351, P2519, DOI 10.1056/NEJMra041842
   Dieu MC, 1998, J EXP MED, V188, P373, DOI 10.1084/jem.188.2.373
   Frydecka I, 2004, BRIT J CANCER, V90, P2042, DOI 10.1038/sj.bjc.6601833
   Gunn MD, 1999, J EXP MED, V189, P451, DOI 10.1084/jem.189.3.451
   Hamanishi J, 2007, P NATL ACAD SCI USA, V104, P3360, DOI 10.1073/pnas.0611533104
   HASHIMOTO M, 1989, JPN J CANCER RES, V80, P459, DOI 10.1111/j.1349-7006.1989.tb02336.x
   Hatzopoulos AK, 1998, DEVELOPMENT, V125, P1457
   Hillinger S, 2003, J IMMUNOL, V171, P6457, DOI 10.4049/jimmunol.171.12.6457
   Jacobs JJL, 2005, CANCER IMMUNOL IMMUN, V54, P647, DOI 10.1007/s00262-004-0627-4
   Jemal A, 2007, CA-CANCER J CLIN, V57, P43, DOI 10.3322/canjclin.57.1.43
   Kammula US, 1998, CANCER, V83, P797, DOI 10.1002/(SICI)1097-0142(19980815)83:4<797::AID-CNCR25>3.3.CO;2-2
   Kaufman HL, 2005, J CLIN INVEST, V115, P1903, DOI 10.1172/JCI24624
   Kaufman HL, 2006, HUM GENE THER, V17, P239, DOI 10.1089/hum.2006.17.239
   Kawamoto A, 2001, CIRCULATION, V103, P634
   Kim CH, 1998, J IMMUNOL, V161, P2580
   Korten S, 2005, INFECT IMMUN, V73, P849, DOI 10.1128/IAI.73.2.849-858.2005
   Liao YP, 2007, FRONT BIOSCI-LANDMRK, V12, P3576, DOI 10.2741/2336
   Lyden D, 2001, NAT MED, V7, P1194, DOI 10.1038/nm1101-1194
   Marincola F M, 2000, Adv Immunol, V74, P181, DOI 10.1016/S0065-2776(08)60911-6
   Mocellin S, 2008, MED RES REV, V28, P413, DOI 10.1002/med.20110
   Mu J, 1996, JPN J CANCER RES, V87, P963, DOI 10.1111/j.1349-7006.1996.tb02127.x
   Muller AJ, 2006, NAT REV CANCER, V6, P613, DOI 10.1038/nrc1929
   Nomura T, 2001, INT J CANCER, V91, P597, DOI 10.1002/1097-0215(200002)9999:9999<::AID-IJC1107>3.0.CO;2-J
   Rabinovich GA, 2007, ANNU REV IMMUNOL, V25, P267, DOI 10.1146/annurev.immunol.25.022106.141609
   Ribatti D, 2007, LEUKEMIA RES, V31, P439, DOI 10.1016/j.leukres.2006.10.014
   Sabbatini P, 2007, J CLIN ONCOL, V25, P2884, DOI 10.1200/JCO.2007.11.0775
   Sanchez-Sanchez N, 2006, J IMMUNOL, V176, P5153, DOI 10.4049/jimmunol.176.9.5153
   Schachinger V, 2006, NEW ENGL J MED, V355, P1210, DOI 10.1056/NEJMoa060186
   Shaked Y, 2006, SCIENCE, V313, P1785, DOI 10.1126/science.1127592
   Sharma S, 2000, J IMMUNOL, V164, P4558, DOI 10.4049/jimmunol.164.9.4558
   Takahashi K, 2007, CELL, V131, P861, DOI 10.1016/j.cell.2007.11.019
   Tamada K, 2006, CANCER IMMUNOL IMMUN, V55, P355, DOI 10.1007/s00262-005-0081-y
   Vajkoczy P, 2003, J EXP MED, V197, P1755, DOI 10.1084/jem.20021659
   Vonderheide RH, 2007, CLIN CANCER RES, V13, P1083, DOI 10.1158/1078-0432.CCR-06-1893
   Wang ZZ, 2007, NAT BIOTECHNOL, V25, P317, DOI 10.1038/nbt1287
   Wei JW, 2004, CANCER CELL, V5, P477, DOI 10.1016/S1535-6108(04)00116-3
   Weiss JM, 2007, EXPERT OPIN BIOL TH, V7, P1705, DOI 10.1517/14712598.7.11.1705
   Zou WP, 2005, NAT REV CANCER, V5, P263, DOI 10.1038/nrc1586
NR 44
TC 30
Z9 39
U1 0
U2 4
PU WILEY
PI HOBOKEN
PA 111 RIVER ST, HOBOKEN 07030-5774, NJ USA
SN 1066-5099
EI 1549-4918
J9 STEM CELLS
JI Stem Cells
PD JAN
PY 2010
VL 28
IS 1
BP 164
EP 173
DI 10.1002/stem.256
PG 10
WC Cell & Tissue Engineering; Biotechnology & Applied Microbiology;
   Oncology; Cell Biology; Hematology
SC Cell Biology; Biotechnology & Applied Microbiology; Oncology; Hematology
GA 555GJ
UT WOS:000274496600020
PM 19911426
DA 2021-05-03
ER

PT J
AU Kobayashi, H
   Azumi, M
   Hayashi, S
   Sato, K
   Aoki, N
   Kimura, S
   Kakizaki, H
   Nagato, T
   Harabuchi, Y
   Tateno, M
   Celis, E
AF Kobayashi, Hiroya
   Azumi, Makoto
   Hayashi, Satoshi
   Sato, Keisuke
   Aoki, Naoko
   Kimura, Shoji
   Kakizaki, Hidehiro
   Nagato, Toshihiro
   Harabuchi, Yasuaki
   Tateno, Masatoshi
   Celis, Esteban
TI Characterization of human CD4 helper T cell responses against Aurora
   kinase A
SO CANCER IMMUNOLOGY IMMUNOTHERAPY
LA English
DT Article
DE Aurora kinase A; Immunotherapy; Tumor antigens; Major histocompatibility
   complex class II; CD4 helper T lymphocytes
ID OVARIAN-CANCER PATIENTS; A KINASE; EXPRESSION; OVEREXPRESSION;
   IMMUNOTHERAPY; INHIBITION; ANEUPLOIDY; CARCINOMA; LYMPHOMA; EPITOPES
AB Aurora kinase A (Aurora-A) is a cell cycle-associated serine-threonine kinase that is overexpressed by various types of cancer and is highly associated with poor prognosis. Since the expression of Aurora-A in normal tissues has been shown to be significantly lower as compared to tumor cells, this protein is being considered as a potential tumor-associated antigen for developing immunotherapies. The goal in the present study was to identify CD4 helper T lymphocyte (HTL) epitopes for Aurora-A for the design of T cell-based immunotherapies against Aurora-A-expressing tumors. Synthetic peptides corresponding to potential HTL epitopes were identified from Aurora-A and used to stimulate CD4 T lymphocytes in vitro to generate antigen-specific HTL clones that were evaluated for antigen specificity, MHC restriction and for their ability to interact with Aurora-A-expressing tumor cells. The results show that two peptides (Aurora-A(161-175) and Aurora-A(233-247)) were effective in generating HTL responses that were restricted by more than one MHC class II allele (i.e., promiscuous responses). The CD4 HTL clones were able to directly recognize Aurora-A-expressing tumor cells in an antigen-specific and MHC class II-restricted manner and some of the clones displayed cytolytic activity toward Aurora-A + tumor cells. Both of these peptides were capable of stimulating in vitro T cell responses in patients with bladder cancer.
C1 [Kobayashi, Hiroya; Azumi, Makoto; Hayashi, Satoshi; Sato, Keisuke; Aoki, Naoko; Kimura, Shoji; Tateno, Masatoshi] Asahikawa Med Coll, Dept Pathol, Asahikawa, Hokkaido 078, Japan.
   [Kakizaki, Hidehiro] Asahikawa Med Coll, Dept Urol, Asahikawa, Hokkaido 078, Japan.
   [Nagato, Toshihiro; Harabuchi, Yasuaki] Asahikawa Med Coll, Dept Otolaryngol Head & Neck Surg, Asahikawa, Hokkaido 078, Japan.
   [Celis, Esteban] Univ S Florida, Dept Oncol Sci, Program Immunol, H Lee Moffitt Canc Ctr, Tampa, FL 33612 USA.
   [Celis, Esteban] Univ S Florida, Dept Mol Med, Tampa, FL 33612 USA.
RP Celis, E (corresponding author), Univ S Florida, Dept Oncol Sci, Program Immunol, H Lee Moffitt Canc Ctr, 12902 Magnolia Dr,SRB2, Tampa, FL 33612 USA.
EM ecelis@moffitt.org
FU Ministry of Education, Sports, and Culture of JapanMinistry of
   Education, Culture, Sports, Science and Technology, Japan (MEXT)
   [21590424, 20390438]; NIHUnited States Department of Health & Human
   ServicesNational Institutes of Health (NIH) - USA [P50CA91956];
   Grants-in-Aid for Scientific ResearchMinistry of Education, Culture,
   Sports, Science and Technology, Japan (MEXT)Japan Society for the
   Promotion of ScienceGrants-in-Aid for Scientific Research (KAKENHI)
   [21590424] Funding Source: KAKEN
FX Ministry of Education, Sports, and Culture of Japan grant-in-aid
   21590424 (H. Kobayashi), 20390438 (Y. Harabuchi) and supported in part
   by NIH grant P50CA91956 (E. Celis).
CR ALEXANDER J, 1994, IMMUNITY, V1, P751, DOI 10.1016/S1074-7613(94)80017-0
   Bischoff JR, 1998, EMBO J, V17, P3052, DOI 10.1093/emboj/17.11.3052
   Boehm U, 1997, ANNU REV IMMUNOL, V15, P749, DOI 10.1146/annurev.immunol.15.1.749
   Bui HH, 2005, IMMUNOGENETICS, V57, P304, DOI 10.1007/s00251-005-0798-y
   Carvajal RD, 2006, CLIN CANCER RES, V12, P6869, DOI 10.1158/1078-0432.CCR-06-1405
   Gautschi O, 2008, CLIN CANCER RES, V14, P1639, DOI 10.1158/1078-0432.CCR-07-2179
   Giet R, 2005, TRENDS CELL BIOL, V15, P241, DOI 10.1016/j.tcb.2005.03.004
   Giuntoli RL, 2002, CLIN CANCER RES, V8, P922
   Hamada M, 2003, BRIT J HAEMATOL, V121, P439, DOI 10.1046/j.1365-2141.2003.04311.x
   Hung K, 1998, J EXP MED, V188, P2357, DOI 10.1084/jem.188.12.2357
   Kennedy R, 2008, IMMUNOL REV, V222, P129, DOI 10.1111/j.1600-065X.2008.00616.x
   Kimura M, 1999, J BIOL CHEM, V274, P7334, DOI 10.1074/jbc.274.11.7334
   Kobayashi H, 2000, CANCER RES, V60, P5228
   Kobayashi H, 2008, CURR OPIN IMMUNOL, V20, P221, DOI 10.1016/j.coi.2008.04.011
   Kobayashi H, 2008, CANCER RES, V68, P901, DOI 10.1158/0008-5472.CAN-07-3212
   Kurahashi T, 2007, UROL ONCOL-SEMIN ORI, V25, P128, DOI 10.1016/j.urolonc.2006.06.001
   Landen CN, 2007, CLIN CANCER RES, V13, P4098, DOI 10.1158/1078-0432.CCR-07-0431
   Lassmann S, 2007, CLIN CANCER RES, V13, P4083, DOI 10.1158/1078-0432.CCR-06-2775
   Lee ECY, 2006, CANCER RES, V66, P4996, DOI 10.1158/0008-5472.CAN-05-2796
   Li DH, 2003, CLIN CANCER RES, V9, P991
   Malumbres M, 2007, CURR OPIN GENET DEV, V17, P60, DOI 10.1016/j.gde.2006.12.008
   Manfredi MG, 2007, P NATL ACAD SCI USA, V104, P4106, DOI 10.1073/pnas.0608798104
   Marumoto T, 2005, NAT REV CANCER, V5, P42, DOI 10.1038/nrc1526
   MIYOSHI I, 1981, NATURE, V294, P770, DOI 10.1038/294770a0
   Nishimura T, 1999, J EXP MED, V190, P617, DOI 10.1084/jem.190.5.617
   Ochi T, 2009, BLOOD, V113, P66, DOI 10.1182/blood-2008-06-164889
   Omiya R, 2002, J IMMUNOL, V169, P2172, DOI 10.4049/jimmunol.169.4.2172
   Qin ZH, 2000, IMMUNITY, V12, P677, DOI 10.1016/S1074-7613(00)80218-6
   Rosenberg SA, 2001, NATURE, V411, P380, DOI 10.1038/35077246
   Sen S, 2002, JNCI-J NATL CANCER I, V94, P1320
   Sen S, 1997, ONCOGENE, V14, P2195, DOI 10.1038/sj.onc.1201065
   Shi YJ, 2007, BLOOD, V109, P3915, DOI 10.1182/blood-2006-07-037671
   Tyler RK, 2007, CELL CYCLE, V6, P2846, DOI 10.4161/cc.6.22.4940
   Van der Burg SH, 2003, INT J CANCER, V107, P425, DOI 10.1002/ijc.11419
   Xu HT, 2006, PATHOL INT, V56, P375, DOI 10.1111/j.1440-1827.2006.01974.x
   Zhou HY, 1998, NAT GENET, V20, P189, DOI 10.1038/2496
NR 36
TC 4
Z9 4
U1 0
U2 0
PU SPRINGER
PI NEW YORK
PA 233 SPRING ST, NEW YORK, NY 10013 USA
SN 0340-7004
J9 CANCER IMMUNOL IMMUN
JI Cancer Immunol. Immunother.
PD JUL
PY 2010
VL 59
IS 7
BP 1029
EP 1039
DI 10.1007/s00262-010-0826-0
PG 11
WC Oncology; Immunology
SC Oncology; Immunology
GA 589HC
UT WOS:000277136700006
PM 20182874
DA 2021-05-03
ER

PT J
AU Zhang, SQ
   Zhou, XL
   Yu, H
   Yu, YH
AF Zhang, Shiqian
   Zhou, Xiaoliang
   Yu, Hao
   Yu, Yunhai
TI Expression of tumor-specific antigen MAGE, GAGE and BAGE in ovarian
   cancer tissues and cell lines
SO BMC CANCER
LA English
DT Article
ID MELANOMA PATIENTS; T-CELLS; VACCINATION
AB Background: To observe mRNA expression of tumor-specific antigen MAGE, BAGE and GAGE in epithelial ovarian cancer tissues and cell lines, to explore the relationship between gene expression and diagnosis, treatment and prognosis of ovarian cancer, and to evaluate the feasibility of their gene products as markers, and an immunotherapy target for ovarian cancer.
   Methods: mRNA expression of MAGE-1, MAGE-3, GAGE-1/2 and BAGE were determined by reverse transcription polymerase chain reaction (RT-PCR) in 14 cases of normal ovarian tissue, 20 cases of ovarian benign tumor specimens, 41 cases of ovarian cancer specimens, and ovarian cancer cell lines SKOV3, A2780, and COC1.
   Results: MAGE, GAGE and BAGE genes were not expressed in normal ovarian tissue. In benign tumors, only the MAGE gene was expressed; the expression rate of this gene in benign tumors was 15% (3/20). In ovarian cancer tissues, MAGE-1 and MAGE-3 was highly expressed, with expression rates of 53.7% (22/41) and 36.6% (15/41), while GAGE-1/2 and BAGE had relatively low expression, with rates of 26.8% (11/41) and 14.6% (6/41). In metastatic lesions of ovarian cancer, only MAGE-1 and BAGE were expressed, with expression rates of 28.6% (2/7) and 14.3% (1/7). The positive expression rates of MAGE-1 and MAGE-3 in serous cystadenocarcinoma were significantly higher than that in other types of ovarian cancer (P < 0.05). Gene expression rate was not correlated with menopause or lymph node metastasis. Positive expression of MAGE-1 and MAGE-3 was positively correlated with tumor differentiation and the clinical stage of the ovarian cancer. In addition, the positive expression rate of BAGE was significantly higher in ovarian cancer patients with ascites (P < 0.05). The mRNA expression profiles of MAGE, GAGE and BAGE in ovarian carcinoma cell lines SKOV3, A2780 and COC1 varied, but there was at least one gene expressed in each cell line.
   Conclusion: Tumor-specific antigen MAGE, BAGE and GAGE may play a role in the occurrence and development of ovarian cancer. These genes can be used as one of the important indicators for early diagnosis, efficacy evaluation and prognostic determination of ovarian cancer.
C1 [Zhang, Shiqian; Zhou, Xiaoliang; Yu, Hao; Yu, Yunhai] Shandong Univ, State Key Discipline Obstet & Gynecol, Dept Obstet & Gynecol, Qilu Hosp, Jinan 250012, Peoples R China.
   [Zhou, Xiaoliang] Henan Univ Sci & Technol, Dept Gynecol, Affiliated Hosp, Luoyang 471003, Peoples R China.
   [Yu, Hao] Canc Res Inst Shandong Prov, Dept Women Tumor, Jinan 250117, Peoples R China.
   [Yu, Yunhai] Shandong Univ, Dept Obstet & Gynecol, Hosp 2, Jinan 250033, Peoples R China.
RP Zhang, SQ (corresponding author), Shandong Univ, State Key Discipline Obstet & Gynecol, Dept Obstet & Gynecol, Qilu Hosp, Jinan 250012, Peoples R China.
EM zhangshiqian370112@126.com
FU Outstanding Youth Research Foundation of Shandong Province [2005BS03012]
FX This work was supported by Outstanding Youth Research Foundation of
   Shandong Province (2005BS03012).
CR Atanackovic D, 2008, P NATL ACAD SCI USA, V105, P1650, DOI 10.1073/pnas.0707140104
   Carrasco J, 2008, J IMMUNOL, V180, P3585, DOI 10.4049/jimmunol.180.5.3585
   Connerotte T, 2008, CANCER RES, V68, P3931, DOI 10.1158/0008-5472.CAN-07-5898
   Gillespie AM, 1998, BRIT J CANCER, V78, P816, DOI 10.1038/bjc.1998.585
   Hofmann M, 2002, CANCER CYTOPATHOL, V96, P187, DOI 10.1002/cncr.10622
   Knutson KL, 2003, HEMATOL ONCOL CLIN N, V17, P1051, DOI 10.1016/S0889-8588(03)00064-9
   Ma Z, 2000, TISSUE ANTIGENS, V56, P166, DOI 10.1034/j.1399-0039.2000.560210.x
   Russo V, 1996, INT J CANCER, V67, P457, DOI 10.1002/(SICI)1097-0215(19960729)67:3<457::AID-IJC24>3.0.CO;2-3
   Simpson AJG, 2005, NAT REV CANCER, V5, P615, DOI 10.1038/nrc1669
   van Baren N, 2005, J CLIN ONCOL, V23, P9008, DOI 10.1200/JCO.2005.08.375
NR 10
TC 33
Z9 36
U1 0
U2 12
PU BIOMED CENTRAL LTD
PI LONDON
PA 236 GRAYS INN RD, FLOOR 6, LONDON WC1X 8HL, ENGLAND
SN 1471-2407
J9 BMC CANCER
JI BMC Cancer
PD APR 27
PY 2010
VL 10
AR 163
DI 10.1186/1471-2407-10-163
PG 6
WC Oncology
SC Oncology
GA 598AG
UT WOS:000277803400001
PM 20423514
OA DOAJ Gold, Green Published
DA 2021-05-03
ER

PT J
AU Ahtiainen, L
   Mirantes, C
   Jahkola, T
   Escutenaire, S
   Diaconu, I
   Osterlund, P
   Kanerva, A
   Cerullo, V
   Hemminki, A
AF Ahtiainen, Laura
   Mirantes, Cristina
   Jahkola, Tiina
   Escutenaire, Sophie
   Diaconu, Iulia
   Osterlund, Pamela
   Kanerva, Anna
   Cerullo, Vincenzo
   Hemminki, Akseli
TI Defects in Innate Immunity Render Breast Cancer Initiating Cells
   Permissive to Oncolytic Adenovirus
SO PLOS ONE
LA English
DT Article
ID VESICULAR STOMATITIS-VIRUS; STEM-CELLS; OVARIAN-CANCER; IN-VIVO;
   RESPONSES; TLR9; DNA; IDENTIFICATION; EFFICACY; TRIGGERS
AB Background: Cancer stem cells/initiating cells (CSC/CIC), are thought to exist as a small population in malignant tissues. They are resistant to conventional cancer treatments and possibly underlie post-treatment relapse. The CIC population can be targeted with capsid modified oncolytic adenoviruses.
   Methodology/Principal Findings: We studied the mechanisms of innate immunity to oncolytic adenovirus Ad5/3-Delta24 in conventional treatment resistant non-CIC breast cancer cells, breast cancer CD44(+)/CD24(-/low) CIC population and normal breast tissue CD44(+)/CD24(-/low) stem cells. We compared virus recognition by pattern recognition receptors for adenovirus, Toll-like receptors (TLR) 2 and 9 and virus induced type I interferon (IFN) response regulation in these cell types. We show TLR mediated virus recognition in these non-immune cell types. Normal tissue stem cells have intact type I IFN signaling. Furthermore, TLR9 and TLR2 reside constantly in recognition sites, implying constant activation. In contrast, breast cancer CD44(+)/CD24(-/low) CIC have dysregulated innate immune responses featuring dysfunctional virus recognition caused by impaired trafficking of TLR9 and cofactor MyD88 and the absence of TLR2, having a deleterious impact on TLR pattern recognition receptor signaling. Furthermore, the CIC have increased inhibitory signaling via the suppressor of cytokine signaling/Tyro3/Axl/Mer receptor tyrosine kinase (SOCS/TAM) pathway. These defects in contribute to dysfunctional induction of type I IFN response in CIC and therefore permissivity to oncolytic adenovirus.
   Conclusions/Significance: CICs may underlie the incurable nature of relapsed or metastatic cancers and are therefore an important target regarding diagnostic and prognostic aspects as well as treatment of the disease. This study addresses the mechanisms of innate infection immunity in stem cells deepening the understanding of stem cell biology and may benefit not only virotherapy but also immunotherapy in general.
C1 [Ahtiainen, Laura; Mirantes, Cristina; Escutenaire, Sophie; Diaconu, Iulia; Kanerva, Anna; Cerullo, Vincenzo; Hemminki, Akseli] Univ Helsinki, Transplantat Lab, Canc Gene Therapy Grp, Mol Canc Biol Program,Haartman Inst, Helsinki, Finland.
   [Ahtiainen, Laura; Mirantes, Cristina; Escutenaire, Sophie; Diaconu, Iulia; Kanerva, Anna; Cerullo, Vincenzo; Hemminki, Akseli] Univ Helsinki, Finnish Inst Mol Med, Helsinki, Finland.
   [Ahtiainen, Laura; Mirantes, Cristina; Escutenaire, Sophie; Diaconu, Iulia; Cerullo, Vincenzo; Hemminki, Akseli] Univ Helsinki, Cent Hosp, HUSLAB, Helsinki, Finland.
   [Jahkola, Tiina] Univ Helsinki, Cent Hosp, Dept Plast Surg, Helsinki, Finland.
   [Osterlund, Pamela] Natl Inst Hlth & Welf, Dept Vaccinat & Immune Protect, Viral Infect Unit, Helsinki, Finland.
   [Kanerva, Anna] Univ Helsinki, Cent Hosp, Dept Obstet & Gynaecol, Helsinki, Finland.
RP Ahtiainen, L (corresponding author), Univ Helsinki, Transplantat Lab, Canc Gene Therapy Grp, Mol Canc Biol Program,Haartman Inst, Helsinki, Finland.
EM laura.ahtiainen@helsinki.fi; akseli.hemminki@helsinki.fi
RI Osterlund, Pamela/L-2528-2015; Cerullo, Vincenzo/B-9075-2015
OI Osterlund, Pamela/0000-0002-2229-6661; Ahtiainen,
   Laura/0000-0002-6636-1584; Cerullo, Vincenzo/0000-0003-4901-3796
FU European Research CouncilEuropean Research Council (ERC)European
   Commission; EUEuropean Commission; Helsinki University Central Hospital;
   Finnish Cancer Society; Sigrid Juselius FoundationSigrid Juselius
   Foundation; K. Albin Johansson Fund; Academy of FinlandAcademy of
   FinlandEuropean Commission; Biocentrum Helsinki; University of Helsinki
FX Funding: This study was supported by the European Research Council, EU
   FP6 APOTHERAPY, Helsinki University Central Hospital Research Funds
   (EVO), Finnish Cancer Society, Sigrid Juselius Foundation, K. Albin
   Johansson Fund, Academy of Finland, Biocentrum Helsinki and University
   of Helsinki. A. Hemminki is K. Albin Johansson Research Professor of the
   Foundation for the Finnish Cancer Institute. The funders had no role in
   study design, data collection and analysis, decision to publish, or
   preparation of the manuscript.
CR Akira S, 2006, CURR TOP MICROBIOL, V311, P1
   Al-Hajj M, 2003, P NATL ACAD SCI USA, V100, P3983, DOI 10.1073/pnas.0530291100
   Appledorn DM, 2008, J IMMUNOL, V181, P2134, DOI 10.4049/jimmunol.181.3.2134
   Bauerschmitz GJ, 2008, CANCER RES, V68, P5533, DOI 10.1158/0008-5472.CAN-07-5288
   Brendel C, 2007, LEUKEMIA, V21, P1267, DOI 10.1038/sj.leu.2404638
   Bromberg JF, 1999, CELL, V98, P295, DOI 10.1016/S0092-8674(00)81959-5
   Cerullo V, 2007, MOL THER, V15, P378, DOI 10.1038/sj.mt.6300031
   Eriksson M, 2007, MOL THER, V15, P2088, DOI 10.1038/sj.mt.6300300
   Fan X, 2006, CANCER RES, V66, P7445, DOI 10.1158/0008-5472.CAN-06-0858
   Fernandez M, 2002, J VIROL, V76, P895, DOI 10.1128/JVI.76.2.895-904.2002
   Fueyo J, 2000, ONCOGENE, V19, P2, DOI 10.1038/sj.onc.1203251
   Garcia-Sastre A, 2006, SCIENCE, V312, P879, DOI 10.1126/science.1125676
   Hakkarainen T, 2007, HUM GENE THER, V18, P627, DOI 10.1089/hum.2007.034
   Heise C, 2000, NAT MED, V6, P1134
   HUANG X, 2009, HUM GENE THER
   Jiang H, 2007, J NATL CANCER I, V99, P1410, DOI 10.1093/jnci/djm102
   Kakarala M, 2008, J CLIN ONCOL, V26, P2813, DOI 10.1200/JCO.2008.16.3931
   Kanerva A, 2002, CLIN CANCER RES, V8, P275
   Kanerva A, 2005, ANN MED, V37, P33, DOI 10.1080/07853890410018934
   Kanerva A, 2003, MOL THER, V8, P449, DOI 10.1016/S1525-0016(03)00200-4
   Kelly KJ, 2008, HUM GENE THER, V19, P774, DOI 10.1089/hum.2008.036
   Latz E, 2004, NAT IMMUNOL, V5, P190, DOI 10.1038/ni1028
   Leifer CA, 2004, J IMMUNOL, V173, P1179, DOI 10.4049/jimmunol.173.2.1179
   Lobo NA, 2007, ANNU REV CELL DEV BI, V23, P675, DOI 10.1146/annurev.cellbio.22.010305.104154
   Look DC, 1998, IMMUNITY, V9, P871, DOI 10.1016/S1074-7613(00)80652-4
   Mani SA, 2008, CELL, V133, P704, DOI 10.1016/j.cell.2008.03.027
   Marcato P, 2009, MOL THER, V17, P972, DOI 10.1038/mt.2009.58
   MUROHASHI M, 2009, BR J CANC
   Phillips TM, 2006, JNCI-J NATL CANCER I, V98, P1777, DOI 10.1093/jnci/djj495
   Ribacka C, 2008, CURR GENE THER, V8, P88, DOI 10.2174/156652308784049372
   Sagar J, 2007, CANCER CELL INT, V7, DOI 10.1186/1475-2867-7-9
   Saitoh SI, 2009, IMMUNOL REV, V227, P32, DOI 10.1111/j.1600-065X.2008.00729.x
   Sansone P, 2007, J CLIN INVEST, V117, P3988, DOI 10.1172/JCI32533
   Singh SK, 2004, NATURE, V432, P396, DOI 10.1038/nature03128
   Small EJ, 2006, MOL THER, V14, P107, DOI 10.1016/j.ymthe.2006.02.011
   Szotek PP, 2006, P NATL ACAD SCI USA, V103, P11154, DOI 10.1073/pnas.0603672103
   Takaoka A, 2008, ADV DRUG DELIVER REV, V60, P847, DOI 10.1016/j.addr.2007.12.002
   Takaoka Akinori, 2008, Virus (Nagoya), V58, P37
   Tu LC, 2009, CURR STEM CELL RES T, V4, P147, DOI 10.2174/157488809788167373
   Wang TH, 2004, NAT MED, V10, P48, DOI 10.1038/nm976
   Wollmann G, 2007, J VIROL, V81, P1479, DOI 10.1128/JVI.01861-06
NR 41
TC 24
Z9 25
U1 0
U2 6
PU PUBLIC LIBRARY SCIENCE
PI SAN FRANCISCO
PA 185 BERRY ST, STE 1300, SAN FRANCISCO, CA 94107 USA
SN 1932-6203
J9 PLOS ONE
JI PLoS One
PD NOV 5
PY 2010
VL 5
IS 11
AR e13859
DI 10.1371/journal.pone.0013859
PG 15
WC Multidisciplinary Sciences
SC Science & Technology - Other Topics
GA 675OD
UT WOS:000283839100013
PM 21079774
OA DOAJ Gold, Green Published
DA 2021-05-03
ER

PT J
AU Lechner, MG
   Liebertz, DJ
   Epstein, AL
AF Lechner, Melissa G.
   Liebertz, Daniel J.
   Epstein, Alan L.
TI Characterization of Cytokine-Induced Myeloid-Derived Suppressor Cells
   from Normal Human Peripheral Blood Mononuclear Cells
SO JOURNAL OF IMMUNOLOGY
LA English
DT Article
ID REGULATORY T-CELLS; CANCER-IMMUNOTHERAPY; IMMUNE SUPPRESSION;
   OVARIAN-CANCER; TUMOR ESCAPE; CARCINOMA; DIFFERENTIATION; ACCUMULATION;
   MECHANISMS; INDUCTION
AB Tumor immune tolerance can derive from the recruitment of suppressor cell populations, including myeloid-derived suppressor cells (MDSCs). In cancer patients, increased MDSCs correlate with more aggressive disease and a poor prognosis. Expression of 15 immune factors (TGF beta, IL-1 beta, IL-4, IL-6, IL-10, GM-CSF, M-CSF, IDO, fms-related tyrosine kinase 3 ligand, c-kit ligand, inducible NO synthase, arginase-1, TNF-alpha, cyclo-oxygenase 2, vascular endothelial growth factor [VEGF]) by MDSC-inducing human solid tumor cell lines was evaluated by RT-PCR. Based upon these data, cytokine mixtures were then tested for their ability to generate suppressive CD33(+) cells from healthy donor PBMCs in vitro by measuring their ability to inhibit the proliferation of, and IFN-gamma production by, fresh autologous human T cells after CD3/CD28 stimulation. Induced MDSCs were characterized with respect to their morphology, surface phenotype, and gene expression profile. MDSC-inducing cancer cell lines demonstrated multiple pathways for MDSC generation, including overexpression of IL-6, IL-1 beta, cyclo-oxygenase 2, M-CSF, and IDO. CD33(+) cells with potent suppressive capacity were best generated in vitro by GM-CSF and IL-6, and secondarily by GM-CSF + IL-1 beta, PGE(2), TNF-alpha, or VEGF. Characterization studies of cytokine-induced suppressive cells revealed CD33(+) CD11b(+)CD66b(+)HLA-(DRIL)-I-low-13R alpha 2(int) large mononuclear cells with abundant basophilic cytoplasm. Expression of inducible NO synthase, TGF beta, NADPH oxidase, VEGF, and/or arginase-1 was also upregulated, and Transwell studies showed suppression of autologous T cells to be contact dependent. Suppressive CD33(+) cells generated from PBMCs by GM-CSF and IL-6 were consistent with human MDSCs. This study suggests that these cytokines are potential therapeutic targets for the inhibition of MDSC induction in cancer patients. The Journal of Immunology, 2010, 185: 2273-2284.
C1 [Lechner, Melissa G.; Liebertz, Daniel J.; Epstein, Alan L.] Univ So Calif, Dept Pathol, Keck Sch Med, Los Angeles, CA 90033 USA.
RP Epstein, AL (corresponding author), Univ So Calif, Dept Pathol, Keck Sch Med, 2011 Zonal Ave,Hoffman Med Res Bldg Room 205, Los Angeles, CA 90033 USA.
EM aepstein@usc.edu
OI Lechner, Melissa/0000-0002-4744-6566
FU National Institutes of HealthUnited States Department of Health & Human
   ServicesNational Institutes of Health (NIH) - USA [3T32GM067587-07S1];
   Cancer Therapeutics Laboratories (Los Angeles, CA); NATIONAL INSTITUTE
   OF GENERAL MEDICAL SCIENCESUnited States Department of Health & Human
   ServicesNational Institutes of Health (NIH) - USANIH National Institute
   of General Medical Sciences (NIGMS) [T32GM067587] Funding Source: NIH
   RePORTER
FX This work was supported by National Institutes of Health Training Grant
   Award 3T32GM067587-07S1 and Cancer Therapeutics Laboratories (Los
   Angeles, CA).
CR Bak SP, 2008, MOL IMMUNOL, V46, P258, DOI 10.1016/j.molimm.2008.08.266
   BRONTE V, 2010, MOL CELLULAR BIOL IM, P144
   Colombo MP, 2007, NAT REV CANCER, V7, P880, DOI 10.1038/nrc2250
   Corzo CA, 2009, J IMMUNOL, V182, P5693, DOI 10.4049/jimmunol.0900092
   Cui WW, 2007, NUCLEIC ACIDS RES, V35, pD805, DOI 10.1093/nar/gkl767
   Diaz-Montero CM, 2009, CANCER IMMUNOL IMMUN, V58, P49, DOI 10.1007/s00262-008-0523-4
   DONG R, 2010, MOL CELLULAR BIOL IM, P171
   Donkor MK, 2009, INT IMMUNOPHARMACOL, V9, P937, DOI 10.1016/j.intimp.2009.03.021
   Dumitriu IE, 2009, J IMMUNOL, V182, P2795, DOI 10.4049/jimmunol.0712671
   Elliott RL, 2005, J CLIN ONCOL, V23, P2078, DOI 10.1200/JCO.2005.02.047
   GABRILOVICH DI, 2010, MOL CELLULAR BIOL IM, P142
   Gabrilovich DI, 2009, NAT REV IMMUNOL, V9, P162, DOI 10.1038/nri2506
   GARIMELLA PM, 2006, P AM ASSOC CANC RES, V47, P2026
   Ilkovitch D, 2009, CANCER RES, V69, P5514, DOI 10.1158/0008-5472.CAN-08-4625
   Ko JS, 2009, CLIN CANCER RES, V15, P2148, DOI 10.1158/1078-0432.CCR-08-1332
   Kusmartsev S, 2006, CANCER METAST REV, V25, P323, DOI 10.1007/s10555-006-9002-6
   LECHNER MG, 2010, MOL CELLULAR BIOL IM, P182
   Leslie M, 2010, SCIENCE, V327, P1573, DOI 10.1126/science.327.5973.1573
   Liu Y, 2008, CLIN IMMUNOL, V129, P471, DOI 10.1016/j.clim.2008.07.030
   Marigo I, 2008, IMMUNOL REV, V222, P162, DOI 10.1111/j.1600-065X.2008.00602.x
   Morse MA, 1997, ANN SURG, V226, P6, DOI 10.1097/00000658-199707000-00002
   Movahedi K, 2008, BLOOD, V111, P4233, DOI 10.1182/blood-2007-07-099226
   Munera V, 2010, ANN SURG, V251, P120, DOI 10.1097/SLA.0b013e3181bfda1c
   Nagaraj S, 2008, CANCER RES, V68, P2561, DOI 10.1158/0008-5472.CAN-07-6229
   Rodrigues JC, 2010, NEURO-ONCOLOGY, V12, P351, DOI 10.1093/neuonc/nop023
   Rodriguez PC, 2009, CANCER RES, V69, P1553, DOI 10.1158/0008-5472.CAN-08-1921
   Sadun RE, 2007, CLIN CANCER RES, V13, P4016, DOI 10.1158/1078-0432.CCR-07-0016
   Serafini P, 2006, SEMIN CANCER BIOL, V16, P53, DOI 10.1016/j.semcancer.2005.07.005
   Serafini P, 2008, CANCER RES, V68, P5439, DOI 10.1158/0008-5472.CAN-07-6621
   Sinha P, 2007, CANCER RES, V67, P4507, DOI 10.1158/0008-5472.CAN-06-4174
   Spooner CJ, 2007, MOL IMMUNOL, V44, P1384, DOI 10.1016/j.molimm.2006.05.004
   Srivastava MK, 2010, CANCER RES, V70, P68, DOI 10.1158/0008-5472.CAN-09-2587
   Stewart TJ, 2008, ONCOGENE, V27, P5894, DOI 10.1038/onc.2008.268
   Ugel S, 2009, CURR OPIN PHARMACOL, V9, P470, DOI 10.1016/j.coph.2009.06.014
   Xiang XY, 2009, INT J CANCER, V124, P2621, DOI 10.1002/ijc.24249
   Youn JI, 2008, J IMMUNOL, V181, P5791, DOI 10.4049/jimmunol.181.8.5791
   Zhou ZP, 2010, STEM CELLS, V28, P620, DOI 10.1002/stem.301
NR 37
TC 379
Z9 401
U1 0
U2 47
PU AMER ASSOC IMMUNOLOGISTS
PI BETHESDA
PA 9650 ROCKVILLE PIKE, BETHESDA, MD 20814 USA
SN 0022-1767
EI 1550-6606
J9 J IMMUNOL
JI J. Immunol.
PD AUG 15
PY 2010
VL 185
IS 4
BP 2273
EP 2284
DI 10.4049/jimmunol.1000901
PG 12
WC Immunology
SC Immunology
GA 635NH
UT WOS:000280661900035
PM 20644162
OA Green Accepted, Bronze
DA 2021-05-03
ER

PT J
AU Ghafouri-Fard, S
   Abbasi, A
   Moslehi, H
   Faramarzi, N
   Vakili, STT
   Mobasheri, MB
   Modarressi, MH
AF Ghafouri-Fard, S.
   Abbasi, A.
   Moslehi, H.
   Faramarzi, N.
   Vakili, S. Taba Taba
   Mobasheri, M. B.
   Modarressi, M. H.
TI Elevated expression levels of testis-specific genes TEX101 and SPATA19
   in basal cell carcinoma and their correlation with clinical and
   pathological features
SO BRITISH JOURNAL OF DERMATOLOGY
LA English
DT Article
DE basal cell carcinoma; cancer immunotherapy; cancer-testis antigen; ODF;
   SPATA19; TEX101
ID CANCER/TESTIS ANTIGENS; SKIN-CANCER; STEM-CELLS; T-CELL; IMMUNOTHERAPY;
   TSGA10; IDENTIFICATION; GAMETOGENESIS; BARRIER
AB P>Background
   Basal cell carcinoma (BCC) is characterized by a low rate of metastasis, slow growth and strong stroma dependency, with significant morbidity and public health burden. Cancer-testis (CT) genes are specifically expressed in normal testis, fetal ovary and different types of cancers. Testis immune privileged status makes CT genes promising candidates as cancer markers, vaccines and immunotherapy.
   Objectives
   To find new CT genes as cancer markers and candidate genes for immunotherapy and to correlate pathological and clinical features with their expression in patients with BCC.
   Methods
   By means of digital differential display, seven testis-specific genes were selected. Their expression patterns were analysed in 78 BCC and 15 normal skin samples using semiquantitative reverse transcription-polymerase chain reaction. Pathological and clinical characteristics were determined using appropriate methods.
   Results
   SPATA19, TEX101, ODF1, ODF2 and ODF3 were expressed in 56 center dot 6%, 38 center dot 2%, 2 center dot 6%, 17 center dot 4% and 2 center dot 6% of BCCs but not in normal skin samples. ODF4 and PASD1 were not expressed in any BCC samples. TEX101 and SPATA19 expression in high-risk BCCs was higher than in low-risk tumours (P < 0 center dot 001). SPATA19 expression was correlated with a history of cancer radiotherapy (P < 0 center dot 001). Significant associations were found between expression of TEX101 with nodular subtype, ODF2 with infiltrating subtype, and ODF1 with tumours located on the neck. Among gene expressors, 42 center dot 1% co-expressed two genes and 5 center dot 3% co-expressed three genes.
   Conclusions
   We report five new CT antigens, of which SPATA19 and TEX101 may be possible targets for cancer immunotherapy and novel markers for early detection of BCC.
C1 [Ghafouri-Fard, S.; Abbasi, A.; Faramarzi, N.; Vakili, S. Taba Taba; Mobasheri, M. B.; Modarressi, M. H.] Univ Tehran Med Sci, Dept Med Genet, Fac Med, Tehran, Iran.
   [Moslehi, H.] Univ Tehran Med Sci, Razi Hosp, Fac Med, Dept Dermatol, Tehran, Iran.
RP Mobasheri, MB (corresponding author), Univ Tehran Med Sci, Dept Med Genet, Fac Med, Tehran, Iran.
EM mobashed@sina.tums.ac.ir
RI Ghafouri-Fard, Soudeh/O-7994-2019; Abbasi, Ata/C-6304-2017; Modarressi,
   Mohammad Hossein/AAL-8377-2020
OI Ghafouri-Fard, Soudeh/0000-0002-0223-499X; Abbasi,
   Ata/0000-0001-8000-8819; Modarressi, Mohammad
   hossein/0000-0003-2763-1964
FU Tehran UniversityUniversity of Tehran
FX This study was supported by grants from Tehran University of Medical
   Sciences Research Fund. We thank Ms Sara Mirhadi, Dr Saeed Talebi and Dr
   Ebrahim Razmpa for their valuable collaboration and also the patients
   who participated in this study.
CR ARMSTRONG BK, 1995, DERMATOL CLIN, V13, P583, DOI 10.1016/S0733-8635(18)30064-0
   Chiriva-Internati M, 2002, SCAND J IMMUNOL, V56, P429, DOI 10.1046/j.1365-3083.2002.01138.x
   Costa FF, 2007, STEM CELLS, V25, P707, DOI 10.1634/stemcells.2006-0469
   Dadabayev AR, 2005, AM J HEMATOL, V80, P6, DOI 10.1002/ajh.20415
   Dave Dhiren S, 2007, Rev Urol, V9, P28
   Dym M, 1970, Biology Reprod., V3, P308
   Fawcett D W, 1970, J Reprod Fertil Suppl, V10, P105
   Fiszer D, 1998, AM J REPROD IMMUNOL, V40, P172
   Ghafouri-Fard S, 2009, ARCH IRAN MED, V12, P395
   Hassanpour SE, 2006, ANN PLAS SURG, V57, P509, DOI 10.1097/01.sap.0000229002.09605.5d
   Hirohashi Y, 2009, CANCER SCI, V100, P798, DOI 10.1111/j.1349-7006.2009.01137.x
   Housman TS, 2003, J AM ACAD DERMATOL, V48, P425, DOI 10.1067/mjd.2003.186
   Kalejs M, 2005, CANCER CELL INT, V5, DOI 10.1186/1475-2867-5-4
   Kamstrup M, 2008, CURR STEM CELL RES T, V3, P146, DOI 10.2174/157488808784223087
   Kamstrup MR, 2007, EXP DERMATOL, V16, P297, DOI 10.1111/j.1600-0625.2007.00547.x
   Kaporis HG, 2007, J INVEST DERMATOL, V127, P2391, DOI 10.1038/sj.jid.5700884
   Kierszenbaum AL, 2002, MOL REPROD DEV, V61, P1, DOI 10.1002/mrd.1124
   Liggins AP, 2004, BRIT J CANCER, V91, P141, DOI 10.1038/sj.bjc.6601875
   Lindemann CB, 1996, CELL MOTIL CYTOSKEL, V34, P258, DOI 10.1002/(SICI)1097-0169(1996)34:4<258::AID-CM1>3.0.CO;2-4
   Mobasheri MB, 2007, CANCER DETECT PREV, V31, P296, DOI 10.1016/j.cdp.2007.05.002
   Mobasheri MB, 2006, LEUKEMIA RES, V30, P883, DOI 10.1016/j.leukres.2005.11.012
   Nicholaou T, 2009, CLIN CANCER RES, V15, P2166, DOI 10.1158/1078-0432.CCR-08-2484
   Pachter JS, 2003, J NEUROPATH EXP NEUR, V62, P593, DOI 10.1093/jnen/62.6.593
   PELLETIER RM, 1992, MICROSC RES TECHNIQ, V20, P3, DOI 10.1002/jemt.1070200104
   Simpson AJG, 2005, NAT REV CANCER, V5, P615, DOI 10.1038/nrc1669
   Stevenson BJ, 2007, BMC GENOMICS, V8, DOI 10.1186/1471-2164-8-129
   Suzuki-Toyota F, 2007, BIOL REPROD, V77, P71, DOI 10.1095/biolreprod.106.058735
   Takayama T, 2005, ZYGOTE, V13, P325, DOI 10.1017/S0967199405003394
   Theinert SM, 2005, BRIT J DERMATOL, V153, P639, DOI 10.1111/j.1365-2133.2005.06669.x
   Tilli CMLJ, 2005, BRIT J DERMATOL, V152, P1108, DOI 10.1111/j.1365-2133.2005.06587.x
   Tomas S, 2009, AUST FAM PHYSICIAN, V38, P492
   Urosevic M, 2002, CANCER-AM CANCER SOC, V94, P477, DOI 10.1002/cncr.10178
   Wong CSM, 2003, BMJ-BRIT MED J, V327, P794, DOI 10.1136/bmj.327.7418.794
   Zendman AJW, 2003, J CELL PHYSIOL, V194, P272, DOI 10.1002/jcp.10215
NR 34
TC 35
Z9 38
U1 0
U2 1
PU WILEY
PI HOBOKEN
PA 111 RIVER ST, HOBOKEN 07030-5774, NJ USA
SN 0007-0963
EI 1365-2133
J9 BRIT J DERMATOL
JI Br. J. Dermatol.
PD APR
PY 2010
VL 162
IS 4
BP 772
EP 779
DI 10.1111/j.1365-2133.2009.09568.x
PG 8
WC Dermatology
SC Dermatology
GA 571PT
UT WOS:000275767500010
PM 19886887
DA 2021-05-03
ER

PT J
AU Craddock, JA
   Lu, A
   Bear, A
   Pule, M
   Brenner, MK
   Rooney, CM
   Foster, AE
AF Craddock, John A.
   Lu, An
   Bear, Adham
   Pule, Martin
   Brenner, Malcolm K.
   Rooney, Cliona M.
   Foster, Aaron E.
TI Enhanced Tumor Trafficking of GD2 Chimeric Antigen Receptor T Cells by
   Expression of the Chemokine Receptor CCR2b
SO JOURNAL OF IMMUNOTHERAPY
LA English
DT Article
DE cytotoxic T lymphocyte; chemokine receptor; chimeric antigen receptor;
   immunotherapy; adoptive T-cell therapy
ID CHEMOATTRACTANT PROTEIN-1 MCP-1; MONOCYTE CHEMOTACTIC PROTEIN-1;
   ADOPTIVE IMMUNOTHERAPY; ANTITUMOR-ACTIVITY; MACROPHAGE INFILTRATION;
   LYMPHOCYTE TRAFFICKING; OVARIAN-CANCER; NKT CELLS; NEUROBLASTOMA;
   INFLAMMATION
AB For adoptive T-cell therapy to be effective against solid tumors, tumor-specific T cells must be able to migrate to the tumor site. One requirement for efficient migration is that the effector cells express chemokine receptors that match the chemokines produced either by tumor or tumor-associated cells. In this study, we investigated whether the tumor trafficking of activated T cells (ATCs) bearing a chimeric antigen receptor specific for the tumor antigen GD2 (GD2-CAR) could be enhanced by forced coexpression of the chemokine receptor CCR2b, as this receptor directs migration toward CCL2, a chemokine produced by many tumors, including neuroblastoma. Neuroblastoma cell lines (SK-N-SH and SK-N-AS) and primary tumor cells isolated from 6 patients all secreted high levels of CCL2, but GD2-CAR transduced ATCs lacked expression of CCR2 (< 5%) and migrated poorly to recombinant CCL2 or tumor supernatants. After retroviral transduction, however, ATCs expressed high levels of CCR2b (> 60%) and migrated well in vitro. We expressed firefly luciferase in CCR2b-expressing ATCs and observed improved homing (> 10-fold) to CCL2-secreting neuroblastoma compared with CCR2-negative ATCs. As a result, ATCs co-modified with both CCR2b and GD2-CAR had greater antitumor activity in vivo.
C1 [Foster, Aaron E.] Baylor Coll Med, Methodist Hosp, Houston, TX 77030 USA.
   Texas Childrens Hosp, Houston, TX 77030 USA.
   Baylor Coll Med, Methodist Hosp, Houston, TX 77030 USA.
RP Foster, AE (corresponding author), Baylor Coll Med, Methodist Hosp, 1102 Bates St, Houston, TX 77030 USA.
EM aefoster@txccc.org
RI Brenner, Malcolm/Y-2509-2019
OI Pule, Martin/0000-0002-8347-9867
FU Hope Street Kids Foundation [T32 HL092332, K12 CA090433]; NIH/NCIUnited
   States Department of Health & Human ServicesNational Institutes of
   Health (NIH) - USANIH National Cancer Institute (NCI) [2 P01
   CA094237-06]; NATIONAL CANCER INSTITUTEUnited States Department of
   Health & Human ServicesNational Institutes of Health (NIH) - USANIH
   National Cancer Institute (NCI) [P01CA094237, K12CA090433] Funding
   Source: NIH RePORTER; NATIONAL HEART, LUNG, AND BLOOD INSTITUTEUnited
   States Department of Health & Human ServicesNational Institutes of
   Health (NIH) - USANIH National Heart Lung & Blood Institute (NHLBI)
   [T32HL092332] Funding Source: NIH RePORTER
FX This research was funded by Hope Street Kids Foundation Research Award
   (A.E.F.), T32 HL092332 and K12 CA090433 (J.A.C.), and the NIH/NCI 2 P01
   CA094237-06 ( M.K.B. and A.E.F.).
CR Balkwill F, 2004, NAT REV CANCER, V4, P540, DOI 10.1038/nrc1388
   Brodeur GM, 2003, NAT REV CANCER, V3, P203, DOI 10.1038/nrc1014
   Bromley SK, 2008, NAT IMMUNOL, V9, P970, DOI 10.1038/ni.f.213
   Brown CE, 2007, J IMMUNOL, V179, P3332, DOI 10.4049/jimmunol.179.5.3332
   Colombo MP, 2005, CANCER RES, V65, P9113, DOI 10.1158/0008-5472.CAN-05-2714
   Deshmane SL, 2009, J INTERF CYTOK RES, V29, P313, DOI 10.1089/jir.2008.0027
   Di Stasi A, 2009, BLOOD, V113, P6392, DOI 10.1182/blood-2009-03-209650
   Foster AE, 2007, J IMMUNOTHER, V30, P506, DOI 10.1097/CJI.0b013e318046f3b1
   GRAVES DT, 1992, AM J PATHOL, V140, P9
   Johnson LA, 2009, BLOOD, V114, P535, DOI 10.1182/blood-2009-03-211714
   Kershaw MH, 2002, HUM GENE THER, V13, P1971, DOI 10.1089/10430340260355374
   Kershaw MH, 2006, CLIN CANCER RES, V12, P6106, DOI 10.1158/1078-0432.CCR-06-1183
   KURATSU J, 1993, J NATL CANCER I, V85, P1836, DOI 10.1093/jnci/85.22.1836
   Lamers CHJ, 2007, CANCER IMMUNOL IMMUN, V56, P1875, DOI 10.1007/s00262-007-0330-3
   Leek RD, 1996, CANCER RES, V56, P4625
   Loetscher P, 1996, J EXP MED, V184, P569, DOI 10.1084/jem.184.2.569
   Mantovani A, 2004, SEMIN CANCER BIOL, V14, P155, DOI 10.1016/j.semcancer.2003.10.001
   Matthay KK, 2009, J CLIN ONCOL, V27, P1007, DOI 10.1200/JCO.2007.13.8925
   Metelitsa LS, 2004, J EXP MED, V199, P1213, DOI 10.1084/jem.20031462
   Mizutani K, 2009, NEOPLASIA, V11, P1235, DOI 10.1593/neo.09988
   NEGUS RPM, 1995, J CLIN INVEST, V95, P2391, DOI 10.1172/JCI117933
   Nishie A, 1999, CLIN CANCER RES, V5, P1107
   Park JR, 2007, MOL THER, V15, P825, DOI 10.1038/sj.mt.6300104
   Penido C, 2003, J IMMUNOL, V171, P6788, DOI 10.4049/jimmunol.171.12.6788
   Penido C, 2008, INT IMMUNOL, V20, P129, DOI 10.1093/intimm/dxm128
   Pule MA, 2005, MOL THER, V12, P933, DOI 10.1016/j.ymthe.2005.04.016
   Pule MA, 2008, NAT MED, V14, P1264, DOI 10.1038/nm.1882
   Roth SJ, 1995, EUR J IMMUNOL, V25, P3482, DOI 10.1002/eji.1830251241
   SCIACCA FL, 1994, J IMMUNOL, V153, P4816
   Sica A, 2006, EUR J CANCER, V42, P717, DOI 10.1016/j.ejca.2006.01.003
   Solinas G, 2009, J LEUKOCYTE BIOL, V86, P1065, DOI 10.1189/jlb.0609385
   Song L, 2007, J CLIN INVEST, V117, P2702, DOI 10.1172/JCI30751
   Song LP, 2009, J CLIN INVEST, V119, P1524, DOI 10.1172/JCI37869
   SPRINGER TA, 1994, CELL, V76, P301, DOI 10.1016/0092-8674(94)90337-9
   Till BG, 2008, BLOOD, V112, P2261, DOI 10.1182/blood-2007-12-128843
   Valkovic T, 1998, PATHOL RES PRACT, V194, P335, DOI 10.1016/S0344-0338(98)80057-5
   Vera J, 2006, BLOOD, V108, P3890, DOI 10.1182/blood-2006-04-017061
   Zhang TQ, 2006, EUR J IMMUNOL, V36, P457, DOI 10.1002/eji.200526208
NR 38
TC 277
Z9 292
U1 1
U2 29
PU LIPPINCOTT WILLIAMS & WILKINS
PI PHILADELPHIA
PA TWO COMMERCE SQ, 2001 MARKET ST, PHILADELPHIA, PA 19103 USA
SN 1524-9557
EI 1537-4513
J9 J IMMUNOTHER
JI J. Immunother.
PD OCT
PY 2010
VL 33
IS 8
BP 780
EP 788
DI 10.1097/CJI.0b013e3181ee6675
PG 9
WC Oncology; Immunology; Medicine, Research & Experimental
SC Oncology; Immunology; Research & Experimental Medicine
GA 653XQ
UT WOS:000282131800004
PM 20842059
OA Green Accepted
DA 2021-05-03
ER

PT J
AU Cubillos-Ruiz, JR
   Martinez, D
   Scarlett, UK
   Rutkowski, MR
   Nesbeth, YC
   Camposeco-Jacobs, AL
   Conejo-Garcia, JR
AF Cubillos-Ruiz, Juan R.
   Martinez, Diana
   Scarlett, Uciane K.
   Rutkowski, Melanie R.
   Nesbeth, Yolanda C.
   Camposeco-Jacobs, Ana L.
   Conejo-Garcia, Jose R.
TI cd277 is a Negative Co-stimulatory Molecule Universally Expressed by
   Ovarian Cancer Microenvironmental Cells
SO ONCOTARGET
LA English
DT Article
DE Tumor microenvironment; tumor immunology; dendritic cell; immune
   evasion; butyrophilin; immunotherapy
ID REGULATORY T-CELLS; ANTITUMOR IMMUNITY; DENDRITIC CELLS; CARCINOMA;
   LYMPHOCYTES; EXPANSION; SURVIVAL; B7-H4; IMMUNOTHERAPY; STATISTICS
AB CD277, a member of the butyrophilin subfamily 3 (BTN3), shares significant sequence similarities and predicted common structural features with inhibitory B7-H4 and other members of the B7 superfamily. Here we report that CD277 is consistently expressed in stromal, as well as tumor cells in the microenvironment of human advanced ovarian carcinoma specimens, both of primary and metastatic origin. MHC-II+ myeloid antigen-presenting leukocytes (dendritic cells and macrophages) express significantly higher levels of surface CD277, compared to other tumor-infiltrating leukocyte subsets, and this expression is significantly up-regulated by multiple common tumor microenvironmental signals, including VEGF and CCL3. Most importantly, engagement of CD277 on the surface of TCR-stimulated T cells inhibits their otherwise robust expansion and production of Th1 cytokines by preventing the up-regulation of cFLIP. Our results point to a role for CD277 up-regulated by microenvironmental signals in the acquisition of a regulatory phenotype by tumor-associated myeloid cells. Consequently, CD277, and likely other butyrophilins and butyrophilin-like molecules, emerge as regular players in the orchestration of immunosuppressive networks in ovarian cancer, and therefore new targets for interventions to overcome immune evasion and boost anti-tumor immunity in cancer patients.
C1 [Cubillos-Ruiz, Juan R.; Martinez, Diana; Scarlett, Uciane K.; Rutkowski, Melanie R.; Nesbeth, Yolanda C.; Camposeco-Jacobs, Ana L.; Conejo-Garcia, Jose R.] Dartmouth Med Sch, Dept Microbiol & Immunol, Lebanon, NH 03756 USA.
   [Conejo-Garcia, Jose R.] Dartmouth Med Sch, Dept Med, Lebanon, NH 03756 USA.
RP Conejo-Garcia, JR (corresponding author), Dartmouth Med Sch, Dept Microbiol & Immunol, Lebanon, NH 03756 USA.
EM jrconejo@Wistar.org
RI Conejo-Garcia, Jose R/V-1897-2019
OI Conejo-Garcia, Jose R/0000-0001-6431-4074
FU Liz-Tilberis Award; NCIUnited States Department of Health & Human
   ServicesNational Institutes of Health (NIH) - USANIH National Cancer
   Institute (NCI) [RO1CA124515, RO1CA124515-S, R21CA132026]; John H.
   Copenhaver, Jr. and William H. Thomas, M. D. Fellowship; Ruth L.
   Kirschstein National Research Service AwardUnited States Department of
   Health & Human ServicesNational Institutes of Health (NIH) - USA
   [F31CA134188]; NCRRUnited States Department of Health & Human
   ServicesNational Institutes of Health (NIH) - USANIH National Center for
   Research Resources (NCRR) [P20RR018787]; NATIONAL CANCER INSTITUTEUnited
   States Department of Health & Human ServicesNational Institutes of
   Health (NIH) - USANIH National Cancer Institute (NCI) [F31CA134188,
   R01CA124515, R21CA132026] Funding Source: NIH RePORTER; NATIONAL CENTER
   FOR RESEARCH RESOURCESUnited States Department of Health & Human
   ServicesNational Institutes of Health (NIH) - USANIH National Center for
   Research Resources (NCRR) [P20RR018787] Funding Source: NIH RePORTER
FX This research was supported by a Liz-Tilberis Award (Ovarian Cancer
   Research Fund); and NCI Grants #RO1CA124515, #RO1CA124515-S and
   #R21CA132026. JCR was supported by a 2009 John H. Copenhaver, Jr. and
   William H. Thomas, M. D. 1952 Fellowship; US was supported by the Ruth
   L. Kirschstein National Research Service Award #F31CA134188; MRR was
   supported by NCRR Grant #P20RR018787.
CR Arnett HA, 2007, J IMMUNOL, V178, P1523, DOI 10.4049/jimmunol.178.3.1523
   Budd RC, 2006, NAT REV IMMUNOL, V6, P196, DOI 10.1038/nri1787
   Compte E, 2004, EUR J IMMUNOL, V34, P2089, DOI 10.1002/eji.200425227
   Conejo-Garcia JR, 2004, CANCER RES, V64, P2175, DOI 10.1158/0008-5472.CAN-03-2194
   Conejo-Garcia JR, 2004, NAT MED, V10, P950, DOI 10.1038/nm1097
   Conejo-Garcia JR, 2005, BLOOD, V105, P679, DOI 10.1182/blood-2004-05-1906
   Coukos G, 2005, EXPERT OPIN BIOL TH, V5, P1193, DOI 10.1517/14712598.5.9.1193
   Cubillos-Ruiz J, 2009, CANCER RES, V69, P6275
   Cubillos-Ruiz JR, 2009, FUTURE ONCOL, V5, P1189, DOI [10.2217/fon.09.101, 10.2217/FON.09.101]
   Cubillos-Ruiz JR, 2009, J CLIN INVEST, V119, P2231, DOI 10.1172/JCI37716
   Curiel TJ, 2004, NAT MED, V10, P942, DOI 10.1038/nm1093
   Curiel TJ, 2003, NAT MED, V9, P562, DOI 10.1038/nm863
   Diao J, J IMMUNOL, V184, P1261
   Flies DB, 2007, J IMMUNOTHER, V30, P251, DOI 10.1097/CJI.0b013e31802e085a
   Freeman GJ, 2006, J EXP MED, V203, P2223, DOI 10.1084/jem.20061800
   Grunewald J, 2008, CURR OPIN PULM MED, V14, P434, DOI 10.1097/MCP.0b013e3283043de7
   Hamanishi J, 2007, P NATL ACAD SCI USA, V104, P3360, DOI 10.1073/pnas.0611533104
   Huarte E, 2008, CANCER RES, V68, P7684, DOI 10.1158/0008-5472.CAN-08-1167
   Huarte E, 2008, BLOOD, V112, P1259, DOI 10.1182/blood-2007-12-130773
   Jemal A, 2008, CA-CANCER J CLIN, V58, P71, DOI 10.3322/CA.2007.0010
   Jemal A, 2009, CA-CANCER J CLIN, V59, P225, DOI 10.3322/caac.20006
   Kelley LA, 2009, NAT PROTOC, V4, P363, DOI 10.1038/nprot.2009.2
   Kershaw MH, 2006, CLIN CANCER RES, V12, P6106, DOI 10.1158/1078-0432.CCR-06-1183
   Kryczek I, 2006, J EXP MED, V203, P871, DOI 10.1084/jem.20050930
   Kryczek I, 2007, CANCER RES, V67, P8900, DOI 10.1158/0008-5472.CAN-07-1866
   Kryczek I, 2006, J IMMUNOL, V177, P40, DOI 10.4049/jimmunol.177.1.40
   Larkin MA, 2007, BIOINFORMATICS, V23, P2947, DOI 10.1093/bioinformatics/btm404
   Martin-Orozco N, 2006, J EXP MED, V203, P817, DOI 10.1084/jem.20060219
   Maus MV, 2002, NAT BIOTECHNOL, V20, P143, DOI 10.1038/nbt0202-143
   Nesbeth YC, J IMMUNOL, V184, P5654
   Nguyen T, 2006, J IMMUNOL, V176, P7354, DOI 10.4049/jimmunol.176.12.7354
   Rutkowski M, CELL CYCLE, V9, P260
   Sato E, 2005, P NATL ACAD SCI USA, V102, P18538, DOI 10.1073/pnas.0509182102
   Scarlett UK, 2009, CANCER RES, V69, P7329, DOI 10.1158/0008-5472.CAN-09-0835
   Smith IA, J IMMUNOL, V184, P3514
   Yamashiro H, 2010, J LEUKOC BI IN PRESS
   Zhang L, 2003, NEW ENGL J MED, V348, P203, DOI 10.1056/NEJMoa020177
   Zou WP, 2005, NAT REV CANCER, V5, P263, DOI 10.1038/nrc1586
NR 38
TC 46
Z9 49
U1 0
U2 2
PU IMPACT JOURNALS LLC
PI ORCHARD PARK
PA 6666 E QUAKER ST, STE 1, ORCHARD PARK, NY 14127 USA
EI 1949-2553
J9 ONCOTARGET
JI Oncotarget
PD SEP
PY 2010
VL 1
IS 5
BP 329
EP 338
DI 10.18632/oncotarget.165
PG 10
WC Oncology; Cell Biology
SC Oncology; Cell Biology
GA 802JA
UT WOS:000293504700004
PM 21113407
OA Other Gold, Green Published, Green Accepted
DA 2021-05-03
ER

PT J
AU Avraham, R
   Benish, M
   Inbar, S
   Bartal, I
   Rosenne, E
   Ben-Eliyahu, S
AF Avraham, Roi
   Benish, Marganit
   Inbar, Shelly
   Bartal, Inbal
   Rosenne, Ella
   Ben-Eliyahu, Shamgar
TI Synergism between immunostimulation and prevention of surgery-induced
   immune suppression: An approach to reduce post-operative tumor
   progression
SO BRAIN BEHAVIOR AND IMMUNITY
LA English
DT Article
DE Immunotherapy; Cancer; NK cells; Endocrinology; Surgery; Rats
ID NATURAL-KILLER ACTIVITY; BONE-MARROW-TRANSPLANTATION; PULMONARY-NK
   ACTIVITY; POLY I-C; PROSTAGLANDIN E-2; CELL ACTIVITY; BACTERIAL
   LIPOPOLYSACCHARIDE; POTENTIAL APPROACH; OVARIAN-CARCINOMA;
   INTERFERON-GAMMA
AB Background: A unique opportunity to eradicate cancer is presented immediately after the excision of the primary tumor, but surgical procedures often induce the release of immunosuppressing factors that render cell mediated immunity ineffective. Here we tested the hypothesis that integration of pen-operative immunostimulation and blockade of immunosuppression could synergistically improve post-operative anti-metastatic immunity and long-term survival. Methods: Two syngeneic tumor models in F344 rats were employed, studying post-operative tumor progression. In the first model, survival following laparotomy and CRNK-16 leukemia was studied. Rats were pen-operatively treated with the immuno-stimulant poly I-C (5 x 0.2 mg/kg/inj), with catecholamine- and prostaglandin-blockers (shown to prevent postoperative immunosuppression: 4.5 mg/kg nadolol, 4 mg/kg indomethacin), with both interventions, or with neither. Long-term survival was assessed thereafter. The second model used the MADB106 mammary adenocarcinoma, assessing its lung tumor retention (LTR) following i.v. inoculation, as well as host marginating-pulmonary NK numbers and activity against this tumor. IL-12 was employed for immunostimulation (4 x 1.5 mu g/kg/inj), with and without the above blockers. Results: Post-operative CRNK-16 survival rates were significantly improved only by the integrated approach of immune stimulation and endocrine blockers. Post-operative MADB106 LTR was additively reduced by the two interventions. Importantly, while IL-12 increased pulmonary NK cytotoxicity against MADB106, surgery markedly suppressed this cytotoxicity in both IL-12 and vehicle treated animals. The blockers prevented this suppression per lung and per single NK cell. Conclusions: Immunostimulation could be rendered ineffective post-operatively due to immunosuppression; therefore integrating endocrine-blocker therapies into the realm of pen-operative immunotherapy could optimize immune control over residual disease, potentially improving clinical outcomes. (C) 2010 Elsevier Inc. All rights reserved.
C1 [Ben-Eliyahu, Shamgar] Tel Aviv Univ, Psychoneuroimmunol Res Unit, Dept Psychol, IL-69978 Tel Aviv, Israel.
RP Ben-Eliyahu, S (corresponding author), Tel Aviv Univ, Psychoneuroimmunol Res Unit, Dept Psychol, IL-69978 Tel Aviv, Israel.
EM shamgar@post.tau.ac.il
RI Ben-Eliyahu, Shamgar/AAE-5444-2020
OI Avraham, Roi/0000-0002-9098-3885; Ben-Eliyahu,
   Shamgar/0000-0003-3832-0678
FU NATIONAL CANCER INSTITUTEUnited States Department of Health & Human
   ServicesNational Institutes of Health (NIH) - USANIH National Cancer
   Institute (NCI) [R01CA125456] Funding Source: NIH RePORTER; NCI NIH
   HHSUnited States Department of Health & Human ServicesNational
   Institutes of Health (NIH) - USANIH National Cancer Institute (NCI) [R01
   CA125456-03, R01 CA125456] Funding Source: Medline
CR Antoni MH, 2006, NAT REV CANCER, V6, P240, DOI 10.1038/nrc1820
   Avraham R., 2004, IL 12 BASED IMMUNOTH
   Avraham R, 2006, CANCER IMMUNOL IMMUN, V55, P1348, DOI 10.1007/s00262-006-0139-5
   Bar-Yosef S, 2001, ANESTHESIOLOGY, V94, P1066, DOI 10.1097/00000542-200106000-00022
   BARLOZZARI T, 1985, J IMMUNOL, V134, P2783
   BARLOZZARI T, 1983, J IMMUNOL, V131, P1024
   Ben-Eliyahu S, 2007, BRAIN BEHAV IMMUN, V21, P881, DOI 10.1016/j.bbi.2007.06.008
   BenEliyahu S, 1996, NAT MED, V2, P457, DOI 10.1038/nm0496-457
   BENELIYAHU S, 1992, PROG NEUROENDOCRINIM, V5, P199
   Benish M, 2008, ANN SURG ONCOL, V15, P2042, DOI 10.1245/s10434-008-9890-5
   Billiau A, 1998, ANN NY ACAD SCI, V856, P22, DOI 10.1111/j.1749-6632.1998.tb08309.x
   CHEHIMI J, 1993, EUR J IMMUNOL, V23, P1826, DOI 10.1002/eji.1830230814
   COHEN J, 1995, SCIENCE, V270, P908
   Colombo MP, 2002, CYTOKINE GROWTH F R, V13, P155, DOI 10.1016/S1359-6101(01)00032-6
   Da Costa ML, 1998, BRIT J SURG, V85, P1439
   Da Costa ML, 1998, SURGERY, V124, P516, DOI 10.1067/msy.1998.89410
   Del Vecchio M, 2007, CLIN CANCER RES, V13, P4677, DOI 10.1158/1078-0432.CCR-07-0776
   Dunn GP, 2002, NAT IMMUNOL, V3, P991, DOI 10.1038/ni1102-991
   Elenkov IJ, 2000, PHARMACOL REV, V52, P595
   ESCHWEGE P, 1995, LANCET, V346, P1528, DOI 10.1016/S0140-6736(95)92054-4
   Faist E, 1996, WORLD J SURG, V20, P454, DOI 10.1007/s002689900071
   Folkman J, 1995, MOL BASIS CANC
   HARBOURMCMENAMIN D, 1985, INFECT IMMUN, V48, P813, DOI 10.1128/IAI.48.3.813-817.1985
   HASKO G, 1995, J ENDOCRINOL, V144, P457, DOI 10.1677/joe.0.1440457
   Hoodin F, 2003, PSYCHOSOMATICS, V44, P181, DOI 10.1176/appi.psy.44.3.181
   Kim R, 2005, CANCER BIOL THER, V4, P924, DOI 10.4161/cbt.4.9.2101
   KRAAN TCTMV, 1995, J EXP MED, V181, P775, DOI 10.1084/jem.181.2.775
   LALA PK, 1986, CELL IMMUNOL, V99, P108, DOI 10.1016/0008-8749(86)90220-0
   Lee JW, 2009, CLIN CANCER RES, V15, P2695, DOI 10.1158/1078-0432.CCR-08-2966
   MALYGIN AM, 1993, SCAND J IMMUNOL, V37, P71, DOI 10.1111/j.1365-3083.1993.tb01667.x
   Melamed R, 2005, BRAIN BEHAV IMMUN, V19, P114, DOI 10.1016/j.bbi.2004.07.004
   Mitsuhashi M, 2004, J LEUKOCYTE BIOL, V76, P322, DOI 10.1189/jlb.1203641
   Pruett SB, 2003, LIFE SCI, V72, P1825, DOI 10.1016/S0024-3205(02)02507-9
   Raskovalova T, 2005, J IMMUNOL, V175, P4383, DOI 10.4049/jimmunol.175.7.4383
   REYNOLDS CW, 1984, J IMMUNOL, V132, P534
   Rosenne E, 2007, BRAIN BEHAV IMMUN, V21, P395, DOI 10.1016/j.bbi.2006.12.002
   Schwartz Y, 2008, BREAST CANCER RES TR, V107, P211, DOI 10.1007/s10549-007-9540-9
   Shakhar G, 1998, J IMMUNOL, V160, P3251
   Shakhar G, 2003, ANN SURG ONCOL, V10, P972, DOI 10.1245/ASO.2003.02.007
   Shakhar G, 2003, J NEUROIMMUNOL, V138, P83, DOI 10.1016/S0165-5728(03)00118-8
   Shakhar G, 2007, ANN SURG ONCOL, V14, P841, DOI 10.1245/s10434-006-9078-9
   SMITH EM, 1988, INT J NEUROSCI, V38, P455, DOI 10.3109/00207458808990706
   Smyth MJ, 2001, NAT IMMUNOL, V2, P293, DOI 10.1038/86297
   Sood AK, 2006, CLIN CANCER RES, V12, P369, DOI 10.1158/1078-0432.CCR-05-1698
   Thaker PH, 2006, NAT MED, V12, P939, DOI 10.1038/nm1447
   Trinchieri G, 1998, IMMUNOL RES, V17, P269, DOI 10.1007/BF02786451
   Tschuschke V, 2001, J PSYCHOSOM RES, V50, P277, DOI 10.1016/S0022-3999(01)00202-1
   Walker W, 2004, IMMUNOLOGY, V111, P298, DOI 10.1111/j.1365-2567.2004.01810.x
   Walzer T, 2005, EXPERT OPIN BIOL TH, V5, pS49, DOI 10.1517/14712598.5.1.S49
   WHALEN MM, 1990, BIOCHEM J, V272, P327, DOI 10.1042/bj2720327
   Woiciechowsky C, 1998, NAT MED, V4, P808, DOI 10.1038/nm0798-808
   Woiciechowsky C, 1999, J MOL MED-JMM, V77, P769, DOI 10.1007/s001099900051
   Yamaguchi K, 2000, ANN SURG, V232, P58, DOI 10.1097/00000658-200007000-00009
   Zeddou M, 2005, BIOCHEM PHARMACOL, V70, P714, DOI 10.1016/j.bcp.2005.05.015
NR 54
TC 25
Z9 27
U1 1
U2 6
PU ACADEMIC PRESS INC ELSEVIER SCIENCE
PI SAN DIEGO
PA 525 B ST, STE 1900, SAN DIEGO, CA 92101-4495 USA
SN 0889-1591
EI 1090-2139
J9 BRAIN BEHAV IMMUN
JI Brain Behav. Immun.
PD AUG
PY 2010
VL 24
IS 6
BP 952
EP 958
DI 10.1016/j.bbi.2010.03.010
PG 7
WC Immunology; Neurosciences; Psychiatry
SC Immunology; Neurosciences & Neurology; Psychiatry
GA 627HG
UT WOS:000280029500012
PM 20362661
OA Green Accepted
DA 2021-05-03
ER

PT J
AU Li, H
   Lu, YH
   Piao, LZ
   Wu, J
   Yang, XJ
   Kondadasula, V
   Carson, WE
   Lee, RJ
AF Li, Hong
   Lu, Yanhui
   Piao, Longzhu
   Wu, Jun
   Yang, Xiaojuan
   Kondadasula, Vidya
   Carson, William E.
   Lee, Robert J.
TI Folate-Immunoglobulin G as an Anticancer Therapeutic Antibody
SO BIOCONJUGATE CHEMISTRY
LA English
DT Article
ID BCL-2 ANTISENSE OLIGONUCLEOTIDE; RECEPTOR-TARGETED IMMUNOTHERAPY;
   TUMOR-CELLS; ACTIVATED MACROPHAGES; OVARIAN-CARCINOMA; IMAGING AGENTS;
   CPG MOTIFS; IN-VITRO; T-CELLS; G3139
AB Folate receptor-alpha (FR) is a promising cellular marker for tumor-specific drug delivery. Conjugation of folic acid to therapeutic and imaging agents has been shown to enhance their delivery to FR (+) cancer cells in vitro and in tumor-bearing mice via an FR-mediated cellular uptake mechanism. In this study, immunoglobulin G (IgG) was conjugated to folate and evaluated as a therapeutic antibody against folate receptor (FR)-positive tumors. Murine IgG (mIgG) was conjugated to folate via an amide bond to yield folate-conjugated mIgG (f-mIgG) that contained an average of similar to 2.6 folates per molecule. Selective uptake of f-IgG by FR (+) tumor cells was determined by fluorescence microscopy and by flow cytometry. Lysis of L1210JF cells by NK cells from murine donors was increased 1.4-9.0-fold at the effector:target (E:T) ratio of 25:1, relative to control mIgG. In mice bearing L1210JF tumors, f-mIgG was found to significantly inhibit tumor growth and to have prolonged the median survival time (MeST). Significantly, the antitumor efficacy of f-mIgG was greatly increased when combined with liposomal 03139, an 18-mer phosphorothioate oligonucleotide. In fact, the combination resulted in a 100% cure rate among the tumor-bearing mice. Injection of f-mIgG significantly increased serum INF-gamma and IL-6 level in mice compared with mIgG and dramatically increased serum INF-gamma and IL-6 level when combined with liposomal G3139. These results suggested that f-IgG, a novel immunotherapy agent, has potent activity as a therapeutic antibody to the FR-positive cancer, and the therapeutic activity is enhanced by immunomodulatory agents.
C1 [Li, Hong; Lu, Yanhui; Piao, Longzhu; Wu, Jun; Yang, Xiaojuan; Lee, Robert J.] Ohio State Univ, Div Pharmaceut, Columbus, OH 43210 USA.
   [Yang, Xiaojuan; Lee, Robert J.] Ohio State Univ, NSF Nanoscale Sci & Engn Ctr, Columbus, OH 43210 USA.
   [Kondadasula, Vidya; Carson, William E.] Ohio State Univ, Dept Mol Virol Immunol & Med Genet, Columbus, OH 43210 USA.
   [Kondadasula, Vidya; Carson, William E.; Lee, Robert J.] Ohio State Univ, OSU Comprehens Canc Ctr, Columbus, OH 43210 USA.
   [Carson, William E.] Ohio State Univ, Dept Surg, Columbus, OH 43210 USA.
RP Lee, RJ (corresponding author), Coll Pharm, 500 W 12th Ave, Columbus, OH 43210 USA.
EM lee.1339@osu.edu
RI Li, Hong/E-8152-2011; Wu, Jun/V-3936-2019; Carson, William E/E-2846-2011
OI Carson, III, William E./0000-0001-7024-7533
FU NATIONAL CENTER FOR RESEARCH RESOURCESUnited States Department of Health
   & Human ServicesNational Institutes of Health (NIH) - USANIH National
   Center for Research Resources (NCRR) [UL1RR025755] Funding Source: NIH
   RePORTER; NCRR NIH HHSUnited States Department of Health & Human
   ServicesNational Institutes of Health (NIH) - USANIH National Center for
   Research Resources (NCRR) [UL1 RR025755] Funding Source: Medline
CR Badros A, 2005, J CLIN ONCOL, V23, P4089, DOI 10.1200/JCO.2005.14.381
   Bueno R, 2001, J THORAC CARDIOV SUR, V121, P225, DOI 10.1067/mtc.2001.111176
   BUIST MR, 1993, CANCER RES, V53, P5413
   Cotter Finbarr E., 1999, Seminars in Hematology, V36, P9
   Dai GW, 2005, CLIN CANCER RES, V11, P2998, DOI 10.1158/1078-0432.CCR-04-1505
   Ebel Wolfgang, 2007, Cancer Immun, V7, P6
   Gekeler V, 2006, OLIGONUCLEOTIDES, V16, P83, DOI 10.1089/oli.2006.16.83
   Guo WJ, 1999, J NUCL MED, V40, P1563
   Hattori Y, 2006, BIOL PHARM BULL, V29, P1516, DOI 10.1248/bpb.29.1516
   Johnson P, 2003, SEMIN ONCOL, V30, P3, DOI 10.1053/sonc.2003.50025
   Ke CY, 2004, ADV DRUG DELIVER REV, V56, P1143, DOI 10.1016/j.addr.2004.01.004
   Kondadasula SV, 2008, J IMMUNOTHER, V31, P971
   KRANZ DM, 1995, P NATL ACAD SCI USA, V92, P9057, DOI 10.1073/pnas.92.20.9057
   Kranz DR, 1998, J CONTROL RELEASE, V53, P77, DOI 10.1016/S0168-3659(97)00239-3
   Krieg AM, 2002, ANNU REV IMMUNOL, V20, P709, DOI 10.1146/annurev.immunol.20.100301.064842
   Loomis R, 2003, CLIN CANCER RES, V9, P1931
   Low P. S., 2008, ACCOUNTS CHEM RES, V41, P20
   Lu YJ, 2005, INT J CANCER, V116, P710, DOI 10.1002/ijc.21126
   Lu YJ, 2004, ADV DRUG DELIVER REV, V56, P1161, DOI 10.1016/j.addr.2004.01.009
   Lu YJ, 2002, CANCER IMMUNOL IMMUN, V51, P153, DOI 10.1007/s00262-002-0266-6
   Manches O, 2003, BLOOD, V101, P949, DOI 10.1182/blood-2002-02-0469
   Marcucci G, 2003, BLOOD, V101, P425, DOI 10.1182/blood-2002-06-1899
   Morris MJ, 2002, CLIN CANCER RES, V8, P679
   Naveed F, 2004, J CLIN ONCOL, V22, p444S
   Pan X., 2008, MOL PHARM, V6, P211
   Parker N, 2005, ANAL BIOCHEM, V338, P284, DOI 10.1016/j.ab.2004.12.026
   Paulos CM, 2004, ADV DRUG DELIVER REV, V56, P1205, DOI 10.1016/j.addr.2004.01.012
   Pepper C, 1999, BRIT J HAEMATOL, V107, P611, DOI 10.1046/j.1365-2141.1999.01726.x
   Ravetch JV, 2001, ANNU REV IMMUNOL, V19, P275, DOI 10.1146/annurev.immunol.19.1.275
   ROSS JF, 1994, CANCER-AM CANCER SOC, V73, P2432, DOI 10.1002/1097-0142(19940501)73:9<2432::AID-CNCR2820730929>3.0.CO;2-S
   Roy EJ, 1998, INT J CANCER, V76, P761, DOI 10.1002/(SICI)1097-0215(19980529)76:5<761::AID-IJC23>3.0.CO;2-5
   Siegel BA, 2003, J NUCL MED, V44, P700
   Sliwkowski MX, 1999, SEMIN ONCOL, V26, P60
   Toffoli G, 1997, INT J CANCER, V74, P193, DOI 10.1002/(SICI)1097-0215(19970422)74:2<193::AID-IJC10>3.0.CO;2-F
   Tortora G, 2001, CLIN CANCER RES, V7, P2537
   Turk MJ, 2002, ARTHRITIS RHEUM-US, V46, P1947, DOI 10.1002/art.10405
   Turk MJ, 2004, CANCER LETT, V213, P165, DOI 10.1016/j.canlet.2003.12.028
   Uhlmann E, 2003, CURR OPIN DRUG DISC, V6, P204
   van Zanten-Przybysz I, 2002, J CANCER RES CLIN, V128, P484, DOI 10.1007/s00432-002-0348-z
   Wacheck V, 2002, ANTISENSE NUCLEIC A, V12, P359, DOI 10.1089/108729002321082438
   WEITMAN SD, 1994, J NEURO-ONCOL, V21, P107, DOI 10.1007/BF01052894
NR 41
TC 14
Z9 15
U1 0
U2 12
PU AMER CHEMICAL SOC
PI WASHINGTON
PA 1155 16TH ST, NW, WASHINGTON, DC 20036 USA
SN 1043-1802
J9 BIOCONJUGATE CHEM
JI Bioconjugate Chem.
PD MAY
PY 2010
VL 21
IS 5
BP 961
EP 968
DI 10.1021/bc900545h
PG 8
WC Biochemical Research Methods; Biochemistry & Molecular Biology;
   Chemistry, Multidisciplinary; Chemistry, Organic
SC Biochemistry & Molecular Biology; Chemistry
GA 596KI
UT WOS:000277683300022
PM 20429546
OA Green Accepted
DA 2021-05-03
ER

PT J
AU Wang, XJ
   Gu, K
   Xu, JS
   Li, MH
   Cao, RY
   Wu, J
   Li, TM
   Liu, JJ
AF Wang, Xue Jun
   Gu, Kai
   Xu, Jin Shu
   Li, Ming Hui
   Cao, Rong Yue
   Wu, Jie
   Li, Tai Ming
   Liu, Jing Jing
TI Immunization with a recombinant GnRH vaccine fused to heat shock protein
   65 inhibits mammary tumor growth in vivo
SO CANCER IMMUNOLOGY IMMUNOTHERAPY
LA English
DT Article
DE GnRH; Hsp65; Vaccine; Cancer immunotherapy; Hormone-dependent cancer
ID GONADOTROPIN-RELEASING-HORMONE; PROSTATE-CANCER; BREAST-CANCER;
   HEAT-SHOCK-PROTEIN-65; ANTIBODIES; ANTAGONISTS; IMMUNOGEN; RECEPTOR;
   PEPTIDE; ANALOGS
AB Gonadotrophin-releasing hormone (GnRH) is the prime decapeptide hormone in the regulation of mammalian reproduction. Active immunization against GnRH has been a good treatment option to fight against hormone-dependent disease such as breast cancer. We designed and purified a novel protein vaccine Hsp65-GnRH(6) containing heat shock protein 65 (Hsp65) and six copies of GnRH in linear alignment. Immunization with Hsp65-GnRH(6) evoked strong humoral response in female mice. The generation of specific anti-GnRH antibodies was detected by ELISA and verified by western blot. In addition, anti-GnRH antibodies effectively neutralized endogenous GnRH activity in vivo, as demonstrated by the degeneration of the ovaries and uteri in the vaccinated mice. Moreover, the growth of EMT-6 mammary tumor allografts was inhibited by anti-GnRH antibodies. Histological examinations have shown that there was increased focal necrosis in tumors. Taken together, our results showed that immunization with Hsp65-GnRH(6) elicited high titer of specific anti-GnRH antibodies and further led to atrophy of reproductive organs. The specific antibodies could inhibit the growth of EMT-6 murine mammary tumor probably via an indirect mechanism that includes the depletion of estrogen. In view of these results, the protein vaccine Hsp65-GnRH(6) appears to be a promising candidate vaccine for hormone-dependent cancer therapy.
C1 [Wang, Xue Jun] Nanjing Med Univ, Key Lab Human Funct Genom Jiangsu Prov, Nanjing 210029, Peoples R China.
   [Wang, Xue Jun] Nanjing Med Univ, Sch Basic Med Sci, Dept Biochem & Mol Biol, Nanjing 210029, Peoples R China.
   [Wang, Xue Jun; Gu, Kai; Li, Ming Hui; Cao, Rong Yue; Wu, Jie; Li, Tai Ming; Liu, Jing Jing] China Pharmaceut Univ, Minigene Pharm Lab, Sch Life Sci & Technol, Nanjing 210009, Peoples R China.
   [Xu, Jin Shu] Nanjing Med Univ, Sch Pharm, Nanjing 210029, Peoples R China.
RP Wang, XJ (corresponding author), Nanjing Med Univ, Key Lab Human Funct Genom Jiangsu Prov, Nanjing 210029, Peoples R China.
EM wangxuejun1979728@hotmail.com; liujingj@public1.ptt.js.cn
RI Xu, Jinshu/Q-3879-2017
OI Xu, Jinshu/0000-0002-6287-5633; Wang, Xue Jun/0000-0001-7869-7993
FU National Natural Science Foundation of ChinaNational Natural Science
   Foundation of China (NSFC) [30500458]
FX The authors would like to thank Dr. Liang Jin and Dr. Yan Kai Zhang for
   provision of purified protein Hsp65. This work was supported by the
   National Natural Science Foundation of China (No: 30500458). The authors
   declare that they have no conflict of interest.
CR CARELLI C, 1982, P NATL ACAD SCI-BIOL, V79, P5392, DOI 10.1073/pnas.79.17.5392
   Doehn C, 2009, EXPERT OPIN INV DRUG, V18, P851, DOI 10.1517/13543780902954713
   Emons G, 2003, ENDOCR-RELAT CANCER, V10, P291, DOI 10.1677/erc.0.0100291
   Ferro VA, 1997, EUR J CANCER, V33, P1468, DOI 10.1016/S0959-8049(97)00126-3
   Fromme B, 2003, ENDOCRINOLOGY, V144, P3262, DOI 10.1210/en.2002-221135
   Gonzalez G, 2007, CURR CANCER DRUG TAR, V7, P229, DOI 10.2174/156800907780618310
   HANDELSMAN DJ, 1986, ENDOCR REV, V7, P95, DOI 10.1210/edrv-7-1-95
   Hsu CT, 2000, CANCER RES, V60, P3701
   Huhtaniemi I, 2009, TRENDS ENDOCRIN MET, V20, P43, DOI 10.1016/j.tem.2008.09.003
   Jacobs E, 1999, BRIT J CANCER, V80, P352, DOI 10.1038/sj.bjc.6690362
   Junco JA, 2007, VACCINE, V25, P8460, DOI 10.1016/j.vaccine.2007.09.033
   Naor Z, 2009, FRONT NEUROENDOCRIN, V30, P10, DOI 10.1016/j.yfrne.2008.07.001
   Persson BE, 2009, NEUROENDOCRINOLOGY, V90, P235, DOI 10.1159/000228832
   Plant TM, 2008, J NEUROENDOCRINOL, V20, P719, DOI 10.1111/j.1365-2826.2008.01708.x
   Ratcliffe KE, 2006, ENDOCRINOLOGY, V147, P571, DOI 10.1210/en.2004-1481
   Simms MS, 2000, BRIT J CANCER, V83, P443, DOI 10.1054/bjoc.2000.1315
   TEICHER BA, 1997, DRUG RESISTANCE ONCO, P377
   Wang XJ, 2010, VACCINE, V28, P4984, DOI 10.1016/j.vaccine.2010.05.026
   Wang XJ, 2009, VACCINE, V27, P7377, DOI 10.1016/j.vaccine.2009.09.022
   Wu GJ, 2008, ENDOCR-RELAT CANCER, V15, P149, DOI 10.1677/ERC-07-0224
   Xu JS, 2008, CANCER LETT, V259, P240, DOI 10.1016/j.canlet.2007.10.011
   Xu JS, 2006, PROTEIN EXPRES PURIF, V50, P163, DOI 10.1016/j.pep.2006.08.016
   Xu JS, 2004, J IMMUNOL METHODS, V289, P111, DOI 10.1016/j.jim.2004.04.004
   Yang BF, 2007, VACCINE, V25, P4478, DOI 10.1016/j.vaccine.2007.03.020
   Zhang Y, 2007, VACCINE, V25, P6911, DOI 10.1016/j.vaccine.2007.07.034
NR 25
TC 9
Z9 10
U1 0
U2 5
PU SPRINGER
PI NEW YORK
PA 233 SPRING ST, NEW YORK, NY 10013 USA
SN 0340-7004
EI 1432-0851
J9 CANCER IMMUNOL IMMUN
JI Cancer Immunol. Immunother.
PD DEC
PY 2010
VL 59
IS 12
BP 1859
EP 1866
DI 10.1007/s00262-010-0911-4
PG 8
WC Oncology; Immunology
SC Oncology; Immunology
GA 654RC
UT WOS:000282184700010
PM 20803011
DA 2021-05-03
ER

PT J
AU Gupta, P
   Han, SY
   Holgado-Madruga, M
   Mitra, SS
   Li, G
   Nitta, RT
   Wong, AJ
AF Gupta, Puja
   Han, Shuang-Yin
   Holgado-Madruga, Marina
   Mitra, Siddhartha S.
   Li, Gordon
   Nitta, Ryan T.
   Wong, Albert J.
TI Development of an EGFRvIII specific recombinant antibody
SO BMC BIOTECHNOLOGY
LA English
DT Article
ID GROWTH-FACTOR RECEPTOR; BINDING-SITE BARRIER; MONOCLONAL-ANTIBODIES;
   HUMAN GLIOMAS; PROGNOSTIC-SIGNIFICANCE; BISPECIFIC ANTIBODIES; HUMAN
   GLIOBLASTOMAS; MALIGNANT GLIOMAS; MODELING ANALYSIS; CANCER-THERAPY
AB Background: EGF receptor variant III (EGFRvIII) is the most common variant of the EGF receptor observed in human tumors. It results from the in frame deletion of exons 2-7 and the generation of a novel glycine residue at the junction of exons 1 and 8. This novel juxtaposition of amino acids within the extra-cellular domain of the EGF receptor creates a tumor specific and immunogenic epitope. EGFRvIII expression has been seen in many tumor types including glioblastoma multiforme (GBM), breast adenocarcinoma, non-small cell lung carcinoma, ovarian adenocarcinoma and prostate cancer, but has been rarely observed in normal tissue. Because this variant is tumor specific and highly immunogenic, it can be used for both a diagnostic marker as well as a target for immunotherapy. Unfortunately many of the monoclonal and polyclonal antibodies directed against EGFRvIII have cross reactivity to wild type EGFR or other non-specific proteins. Furthermore, a monoclonal antibody to EGFRvIII is not readily available to the scientific community.
   Results: In this study, we have developed a recombinant antibody that is specific for EGFRvIII, has little cross reactivity for the wild type receptor, and which can be easily produced. We initially designed a recombinant antibody with two anti-EGFRvIII single chain Fv's linked together and a human IgG1 Fc component. To enhance the specificity of this antibody for EGFRvIII, we mutated tyrosine H59 of the CDRH2 domain and tyrosine H105 of the CDRH3 domain to phenylalanine for both the anti-EGFRvIII sequence inserts. This mutated recombinant antibody, called RAb(DMvIII), specifically detects EGFRvIII expression in EGFRvIII expressing cell lines as well as in EGFRvIII expressing GBM primary tissue by western blot, immunohistochemistry (IHC) and immunofluorescence (IF) and FACS analysis. It does not recognize wild type EGFR in any of these assays. The affinity of this antibody for EGFRvIII peptide is 1.7 x 10(7) M-1 as determined by enzyme-linked immunosorbent assay (ELISA).
   Conclusion: This recombinant antibody thus holds great potential to be used as a research reagent and diagnostic tool in research laboratories and clinics because of its high quality, easy viability and unique versatility. This antibody is also a strong candidate to be investigated for further in vivo therapeutic studies.
C1 [Gupta, Puja; Han, Shuang-Yin; Holgado-Madruga, Marina; Mitra, Siddhartha S.; Li, Gordon; Nitta, Ryan T.; Wong, Albert J.] Stanford Univ, Med Ctr, Brain Tumor Res Labs, Dept Neurosurg, Stanford, CA 94305 USA.
   [Gupta, Puja; Han, Shuang-Yin; Holgado-Madruga, Marina; Mitra, Siddhartha S.; Li, Gordon; Nitta, Ryan T.; Wong, Albert J.] Stanford Univ, Med Ctr, Program Canc Biol, Stanford, CA 94305 USA.
   [Han, Shuang-Yin] Henan Prov Peoples Hosp, Dept Gastroenterol, Zhengzhou 450003, Henen, Peoples R China.
RP Wong, AJ (corresponding author), Stanford Univ, Med Ctr, Brain Tumor Res Labs, Dept Neurosurg, Stanford, CA 94305 USA.
EM ajwong@stanford.edu
FU Mark Linder/American Brain Tumor Association; National Institutes of
   Health, National Brain Tumor FoundationUnited States Department of
   Health & Human ServicesNational Institutes of Health (NIH) - USA
   [CA69495, CA124832]; California Breast Cancer Research Program
   [CA148491]; NATIONAL CANCER INSTITUTEUnited States Department of Health
   & Human ServicesNational Institutes of Health (NIH) - USANIH National
   Cancer Institute (NCI) [R01CA124832, R01CA069495, RC2CA148491] Funding
   Source: NIH RePORTER
FX We would like to thank C.D. Vecchio, S. Badal, T. Williams, and T. Lieu
   at Stanford University for their critical reviews of the manuscript. We
   would also like to thank B. Hoyte for formatting the figures. R.T. Nitta
   is supported by the Mark Linder/American Brain Tumor Association
   Fellowship. A.J. Wong is supported by National Institutes of Health
   grants CA69495, CA124832, CA148491 research grants from the National
   Brain Tumor Foundation, and the California Breast Cancer Research
   Program.
CR Adams GP, 2001, CANCER RES, V61, P4750
   Aldape KD, 2004, J NEUROPATH EXP NEUR, V63, P700, DOI 10.1093/jnen/63.7.700
   Beers R, 2000, CLIN CANCER RES, V6, P2835
   BIRD RE, 1988, SCIENCE, V242, P423, DOI 10.1126/science.3140379
   Coloma MJ, 1997, NAT BIOTECHNOL, V15, P159, DOI 10.1038/nbt0297-159
   Cunningham MP, 2005, INT J ONCOL, V27, P317
   EKSTRAND AJ, 1992, P NATL ACAD SCI USA, V89, P4309, DOI 10.1073/pnas.89.10.4309
   FRIGUET B, 1985, J IMMUNOL METHODS, V77, P305, DOI 10.1016/0022-1759(85)90044-4
   FUJIMORI K, 1990, J NUCL MED, V31, P1191
   FUJIMORI K, 1989, CANCER RES, V49, P5656
   GARCIA DP, 1993, CANCER RES, V53, P3217
   Ge H, 2002, INT J CANCER, V98, P357, DOI 10.1002/ijc.10224
   Grandis JR, 2004, PHARMACOL THERAPEUT, V102, P37, DOI 10.1016/j.pharmthera.2004.01.002
   Heimberger AB, 2005, CLIN CANCER RES, V11, P1462, DOI 10.1158/1078-0432.CCR-04-1737
   Heimberger AB, 2003, CLIN CANCER RES, V9, P4247
   HUMPHREY PA, 1991, BIOCHEM BIOPH RES CO, V178, P1413, DOI 10.1016/0006-291X(91)91051-D
   Johns TG, 2004, J BIOL CHEM, V279, P30375, DOI 10.1074/jbc.M401218200
   Jungbluth AA, 2003, P NATL ACAD SCI USA, V100, P639, DOI 10.1073/pnas.232686499
   KUAN CT, 2009, INT J CANC
   Landry RC, 2001, J MOL BIOL, V308, P883, DOI 10.1006/jmbi.2001.4628
   LANGMUIR VK, 1992, CANCER RES, V52, P4728
   LIBERMANN TA, 1985, NATURE, V313, P144, DOI 10.1038/313144a0
   Luo XY, 2003, INT J CANCER, V104, P716, DOI 10.1002/ijc.11007
   Merchant AM, 1998, NAT BIOTECHNOL, V16, P677, DOI 10.1038/nbt0798-677
   MOSCATELLO DK, 1995, CANCER RES, V55, P5536
   Moscatello DK, 1997, CANCER RES, V57, P1419
   Mukasa A, 2010, P NATL ACAD SCI USA, V107, P2616, DOI 10.1073/pnas.0914356107
   Okamoto I, 2003, CANCER SCI, V94, P50, DOI 10.1111/j.1349-7006.2003.tb01351.x
   Olapade-Olaopa E O, 2007, West Afr J Med, V26, P42
   Patel D, 2007, ANTICANCER RES, V27, P3355
   Ridgway JBB, 1996, PROTEIN ENG, V9, P617, DOI 10.1093/protein/9.7.617
   Robinson MK, 2004, DRUG DEVELOP RES, V61, P172, DOI 10.1002/ddr.10345
   Sampson JH, 2000, P NATL ACAD SCI USA, V97, P7503, DOI 10.1073/pnas.130166597
   Sampson JH, 2008, SEMIN IMMUNOL, V20, P267, DOI 10.1016/j.smim.2008.04.001
   Schmittling RJ, 2008, J IMMUNOL METHODS, V339, P74, DOI 10.1016/j.jim.2008.08.004
   Shahied LS, 2004, J BIOL CHEM, V279, P53907, DOI 10.1074/jbc.M407888200
   SUGAWA N, 1990, P NATL ACAD SCI USA, V87, P8602, DOI 10.1073/pnas.87.21.8602
   VANOSDOL W, 1991, CANCER RES, V51, P4776
   Weiner LM, 2000, CANCER J, V6, pS265
   WIKSTRAND CJ, 1995, CANCER RES, V55, P3140
   Wikstrand CJ, 1997, CANCER RES, V57, P4130
   Wikstrand CJ, 1999, CANCER METAST REV, V18, P451, DOI 10.1023/A:1006354102377
   WONG AJ, 1992, P NATL ACAD SCI USA, V89, P2965, DOI 10.1073/pnas.89.7.2965
   WONG AJ, 1987, P NATL ACAD SCI USA, V84, P6899, DOI 10.1073/pnas.84.19.6899
NR 44
TC 43
Z9 50
U1 2
U2 7
PU BMC
PI LONDON
PA CAMPUS, 4 CRINAN ST, LONDON N1 9XW, ENGLAND
SN 1472-6750
J9 BMC BIOTECHNOL
JI BMC Biotechnol.
PD OCT 7
PY 2010
VL 10
AR 72
DI 10.1186/1472-6750-10-72
PG 13
WC Biotechnology & Applied Microbiology
SC Biotechnology & Applied Microbiology
GA 669MF
UT WOS:000283354200001
PM 20925961
OA DOAJ Gold, Green Published
DA 2021-05-03
ER

PT J
AU Roche, MR
   Rudd, PJ
   Krasner, CN
   Matulonis, UA
   Berlin, ST
   Lee, H
   Silver, M
   Tran, CD
   Seiden, MV
   Penson, RT
AF Roche, Maria R.
   Rudd, Pandora J.
   Krasner, Carolyn N.
   Matulonis, Ursula A.
   Berlin, Suzanne T.
   Lee, Hang
   Silver, Michael
   Tran, Chau D.
   Seiden, Michael V.
   Penson, Richard T.
TI Phase II trial of GM-CSF in women with asymptomatic recurrent mullerian
   tumors
SO GYNECOLOGIC ONCOLOGY
LA English
DT Article
DE Immunotherapy
ID COLONY-STIMULATING FACTOR; AUGMENTS ANTITUMOR IMMUNITY; EPITHELIAL
   OVARIAN-CANCER; PROSTATE-CANCER; T-CELLS; VACCINATION; CARCINOMA;
   PEPTIDE; MELANOMA; SURVIVAL
AB Objective. GM-CSF is a recombinant human cytokine, which promotes the proliferation and differentiation of granulocytes and monocytes, and is associated with anti-tumor activity. The primary objective was to define the median time to treatment termination (M) with women With relapsed ovarian cancer treated with single agent GM-CSF delivered Subcutaneously (SC).
   Patients and methods. Open label phase II study in asymptomatic patients with recurrent mullerian malignancy Without all indication for immediate systemic chemotherapy. In the first cohort of 35 women, GM-CSF 250 mu g/m(2) was administered SC on days 1-14 of a 28-day cycle, the second cohort received Continuous GM-CSF 150 mu g/m(2) given with dose escalation.
   Results. Seventy-two women were enrolled. Best overall response included one complete response, and 20 patients with stable disease (23%), 4 of whom had stable disease for >6 months. Median TTT was 78 days. Toxicity in both cohorts was generally mild; however, four patients experienced excessive toxicity and withdrew consent. In the first Cohort, CA-125 dropped in 70% of women from their baseline on study value (median change -23%, range -48 to + 116%) after 14 days of GM-CSF. The magnitude of CA-125 drop during the first 2 weeks of therapy also showed a positive inverse Correlation with day 15 white cell count for the whole group (p = 0.038).
   Conclusion. GM-CSF is well tolerated and frequently associated with a decline in CA-125 that is correlated with leukocytosis. Although median TTT is modest, a Subset of women had prolonged stable disease, (C) 2009 Elsevier Inc. All rights reserved.
C1 [Penson, Richard T.] Massachusetts Gen Hosp, Div Hematol Oncol, Dana Farber Harvard Canc Ctr, DF HCC Gynecol Oncol Res Grp, Boston, MA 02114 USA.
   Dana Farber Canc Inst, Boston, MA 02115 USA.
RP Penson, RT (corresponding author), Massachusetts Gen Hosp, Div Hematol Oncol, Dana Farber Harvard Canc Ctr, DF HCC Gynecol Oncol Res Grp, Yawkey 9-064,32 Fruit St, Boston, MA 02114 USA.
EM rpenson@partners.org
FU Berlex Labs (Bayer HealthCare Pharmaceuticals)Bayer AGBayer Healthcare
   Pharmaceuticals
FX The study was supported by an investigator-initiated grant from Berlex
   Labs (Bayer HealthCare Pharmaceuticals).
CR Bagan P, 2008, EUR RESPIR J, V31, P140, DOI 10.1183/09031936.00094206
   BUTLER MO, 2002, P AN M AM SOC CLIN, P21
   Cannistra SA, 2004, NEW ENGL J MED, V351, P2519, DOI 10.1056/NEJMra041842
   Chuang CM, 2009, HUM GENE THER, V20, P303, DOI 10.1089/hum.2008.124
   Curiel TJ, 2004, NAT MED, V10, P942, DOI 10.1038/nm1093
   del Carmen MG, 2003, GYNECOL ONCOL, V91, P596, DOI 10.1016/j.ygyno.2003.08.021
   Diefenbach CSM, 2008, CLIN CANCER RES, V14, P2740, DOI 10.1158/1078-0432.CCR-07-4619
   HAWKINS RE, 1989, BRIT J CANCER, V60, P634, DOI 10.1038/bjc.1989.329
   Hodi FS, 2008, P NATL ACAD SCI USA, V105, P3005, DOI 10.1073/pnas.0712237105
   Markman M, 2004, GYNECOL ONCOL, V93, P390, DOI 10.1016/j.ygyno.2004.01.035
   Odunsi K, 2007, P NATL ACAD SCI USA, V104, P12837, DOI 10.1073/pnas.0703342104
   Penson RT, 2004, GYNECOL ONCOL, V94, P427, DOI 10.1016/j.ygyno.2004.05.034
   Rini BI, 2003, J CLIN ONCOL, V21, P99, DOI 10.1200/JCO.2003.04.163
   RUSTIN GJ, 2009, J CLIN ONCOL S, P27
   Rustin GJS, 2004, CLIN CANCER RES, V10, P3919, DOI 10.1158/1078-0432.CCR-03-0787
   Ruter J, 2009, FRONT BIOSCI-LANDMRK, V14, P1761, DOI 10.2741/3338
   Salgia R, 2003, J CLIN ONCOL, V21, P624, DOI 10.1200/JCO.2003.03.091
   Small EJ, 1999, CLIN CANCER RES, V5, P1738
   Soiffer R, 2003, J CLIN ONCOL, V21, P3343, DOI 10.1200/JCO.2003.07.005
   Spitler LE, 2000, J CLIN ONCOL, V18, P1614, DOI 10.1200/JCO.2000.18.8.1614
   Therasse P, 2000, J NATL CANCER I, V92, P205, DOI 10.1093/jnci/92.3.205
   Yin BWT, 2001, J BIOL CHEM, V276, P27371, DOI 10.1074/jbc.M103554200
   Zhang L, 2003, NEW ENGL J MED, V348, P203, DOI 10.1056/NEJMoa020177
NR 23
TC 7
Z9 7
U1 0
U2 0
PU ACADEMIC PRESS INC ELSEVIER SCIENCE
PI SAN DIEGO
PA 525 B ST, STE 1900, SAN DIEGO, CA 92101-4495 USA
SN 0090-8258
EI 1095-6859
J9 GYNECOL ONCOL
JI Gynecol. Oncol.
PD FEB
PY 2010
VL 116
IS 2
SI SI
BP 168
EP 172
DI 10.1016/j.ygyno.2009.10.075
PG 5
WC Oncology; Obstetrics & Gynecology
SC Oncology; Obstetrics & Gynecology
GA 555IV
UT WOS:000274504200004
PM 19922985
DA 2021-05-03
ER

PT J
AU Neeson, P
   Shin, A
   Tainton, KM
   Guru, P
   Prince, HM
   Harrison, SJ
   Peinert, S
   Smyth, MJ
   Trapani, JA
   Kershaw, MH
   Darcy, PK
   Ritchie, DS
AF Neeson, P.
   Shin, A.
   Tainton, K. M.
   Guru, P.
   Prince, H. M.
   Harrison, S. J.
   Peinert, S.
   Smyth, M. J.
   Trapani, J. A.
   Kershaw, M. H.
   Darcy, P. K.
   Ritchie, D. S.
TI Ex vivo culture of chimeric antigen receptor T cells generates
   functional CD8(+) T cells with effector and central memory-like
   phenotype
SO GENE THERAPY
LA English
DT Article
DE T cells; adoptive therapy; gene-modified; chimeric receptor; T-cell
   function
ID LIGAND-MEDIATED LYSIS; ADOPTIVE IMMUNOTHERAPY; IN-VIVO;
   ANTITUMOR-ACTIVITY; CANCER REGRESSION; COLON-CARCINOMA; GENE;
   DIFFERENTIATION; PERSISTENCE; LYMPHOCYTES
AB The anti-tumor efficacy of adoptively transferred T cells requires their in vivo persistence and memory polarization. It is unknown if human chimeric antigen receptor (CAR)-expressing T cells can also undergo memory polarization. We examined the functional status of CAR CD8(+) T cells, re-directed to Lewis Y antigen (LeY-T), throughout a period of ex vivo expansion. Immediately before culture CD8(+) T cells comprised a mixture of phenotypes including naive (CD45RA(+)/CCR7(+)/CD27(+)/CD28(+)/perforin-), central memory (CM, CD45RA /CCR7(lo)/CD27(+)/CD28(+)/perforin(lo)), effector memory (EM, CD45RA /CCR7 /CD27(+)/CD28(+)/ perforin(mod)) and effector (Eff, CD45RA(+)/CCR7 /CD27 / CD28 /perforin(hi)) cells. After transduction and expansion culture of peripheral blood mononuclear cells from normal donors or multiple myeloma patients, CD8(+) LeY-T cells polarized to EM-and CM-like phenotype. CD8(+) LeY-T cells differed from starting CD8(+) CM and EM T cells in that CD27, but not CD28, was downregulated. In addition, CD8(+) LeY-T cells expressed high levels of perforin, similar to starting CD8(+) Eff. CD8(+) LeY-T cells also showed hallmarks of both memory and Eff function, underwent homeostatic proliferation in response to interleukin (IL)-15, and showed interferon (IFN)-gamma production and cytotoxicity in response to Le-Y antigen on OVCAR-3 (human ovarian adenocarcinoma) cells. This study confirms CD8(+) LeY-T cells have a CM-and EM-like phenotype and heterogeneous function consistent with potential to persist in vivo after adoptive transfer. Gene Therapy (2010) 17, 1105-1116; doi:10.1038/gt.2010.59; published online 29 April 2010
C1 [Neeson, P.; Shin, A.; Tainton, K. M.; Prince, H. M.; Harrison, S. J.; Ritchie, D. S.] Peter MacCallum Canc Ctr, Haematol & Immunol Translat Res Lab, Melbourne, Vic 8006, Australia.
   [Neeson, P.; Smyth, M. J.; Kershaw, M. H.; Darcy, P. K.] Univ Melbourne, Dept Pathol, Melbourne, Vic, Australia.
   [Guru, P.; Kershaw, M. H.; Darcy, P. K.] Peter MacCallum Canc Ctr, Canc Immunotherapy Lab, Melbourne, Vic 8006, Australia.
   [Prince, H. M.; Harrison, S. J.; Peinert, S.; Ritchie, D. S.] Peter MacCallum Canc Ctr, Dept Hematol, Melbourne, Vic 8006, Australia.
   [Prince, H. M.; Ritchie, D. S.] Univ Melbourne, Dept Med, Melbourne, Vic, Australia.
   [Smyth, M. J.; Trapani, J. A.] Peter MacCallum Canc Ctr, Canc Immunol Res Program, Melbourne, Vic 8006, Australia.
   [Trapani, J. A.] Univ Melbourne, Dept Microbiol & Immunol, Melbourne, Vic, Australia.
RP Neeson, P (corresponding author), Peter MacCallum Canc Ctr, Haematol & Immunol Translat Res Lab, St Andrews Pl, Melbourne, Vic 8006, Australia.
EM paul.neeson@petermac.org
RI Neeson, Paul/ABD-4686-2020; Smyth, Mark J/H-8709-2014
OI Smyth, Mark J/0000-0001-7098-7240; Neeson, Paul/0000-0002-2729-5887;
   Darcy, Phillip/0000-0002-5303-9561; Kershaw,
   Michael/0000-0002-2697-487X; Harrison, Simon/0000-0003-4555-6582;
   Trapani, Joseph/0000-0003-0983-1532
FU National Health and Medical Research Council of AustraliaNational Health
   and Medical Research Council of AustraliaUK Research & Innovation
   (UKRI)Medical Research Council UK (MRC) [454569]; Peter MacCallum Cancer
   Center; Leukemia Lymphoma SocietyLeukemia and Lymphoma Society
   [6073-06]; NHMRCNational Health and Medical Research Council of
   Australia; Career Development Award
FX Funding for this study came from the National Health and Medical
   Research Council of Australia, Program Grant no. 454569, the Peter
   MacCallum Cancer Center Morris Family Grant and the Leukemia Lymphoma
   Society (6073-06). MH Kershaw and PK Darcy were supported by a NHMRC
   Senior Research Fellowship and Career Development Award respectively. MJ
   Smyth and JA Trapani were supported by NHMRC Senior Principal Research
   Fellowships.
CR Appay V, 2002, NAT MED, V8, P379, DOI 10.1038/nm0402-379
   Barber A, 2008, EXP HEMATOL, V36, P1318, DOI 10.1016/j.exphem.2008.04.010
   Bollard CM, 2004, J EXP MED, V200, P1623, DOI 10.1084/jem.20040890
   Carpenito C, 2009, P NATL ACAD SCI USA, V106, P3360, DOI 10.1073/pnas.0813101106
   Darcy PK, 1998, EUR J IMMUNOL, V28, P1663, DOI 10.1002/(SICI)1521-4141(199805)28:05<1663::AID-IMMU1663>3.0.CO;2-L
   Gattinoni L, 2005, J CLIN INVEST, V115, P1616, DOI 10.1172/JCI24480
   Gattinoni L, 2006, NAT REV IMMUNOL, V6, P383, DOI 10.1038/nri1842
   Geginat J, 2003, BLOOD, V101, P4260, DOI 10.1182/blood-2002-11-3577
   Haynes NM, 2002, J IMMUNOL, V169, P5780, DOI 10.4049/jimmunol.169.10.5780
   Haynes NM, 1999, CANCER IMMUNOL IMMUN, V47, P278, DOI 10.1007/s002620050532
   Huang JP, 2005, J IMMUNOTHER, V28, P258, DOI 10.1097/01.cji.0000158855.92792.7a
   Kershaw MH, 2005, NAT REV IMMUNOL, V5, P928, DOI 10.1038/nri1729
   Klebanoff CA, 2005, P NATL ACAD SCI USA, V102, P9571, DOI 10.1073/pnas.0503726102
   Klebanoff CA, 2004, P NATL ACAD SCI USA, V101, P1969, DOI 10.1073/pnas.0307298101
   Klebanoff CA, 2006, IMMUNOL REV, V211, P214, DOI 10.1111/j.0105-2896.2006.00391.x
   Lamers CHJ, 2007, CANCER IMMUNOL IMMUN, V56, P1875, DOI 10.1007/s00262-007-0330-3
   Lanzavecchia A, 2005, CURR OPIN IMMUNOL, V17, P326, DOI 10.1016/j.coi.2005.04.010
   Milone MC, 2009, MOL THER, V17, P1453, DOI 10.1038/mt.2009.83
   Moeller M, 2005, BLOOD, V106, P2995, DOI 10.1182/blood-2004-12-4906
   Morgan RA, 2006, SCIENCE, V314, P126, DOI 10.1126/science.1129003
   Morimoto J, 2007, J IMMUNOL, V178, P6849, DOI 10.4049/jimmunol.178.11.6849
   Murphy A, 2007, CANCER GENE THER, V14, P499, DOI 10.1038/sj.cgt.7701034
   Muul LM, 2003, BLOOD, V101, P2563, DOI 10.1182/blood-2002-09-2800
   Palmer DC, 2004, J IMMUNOL, V173, P7209, DOI 10.4049/jimmunol.173.12.7209
   Pule MA, 2008, NAT MED, V14, P1264, DOI 10.1038/nm.1882
   RIDDELL SR, 1994, BONE MARROW TRANSPL, V14, pS78
   Robbins PF, 2004, J IMMUNOL, V173, P7125, DOI 10.4049/jimmunol.173.12.7125
   ROSENBERG SA, 1994, J NATL CANCER I, V86, P1159, DOI 10.1093/jnci/86.15.1159
   Seder RA, 2003, NAT IMMUNOL, V4, P835, DOI 10.1038/ni969
   Teague RM, 2006, NAT MED, V12, P335, DOI 10.1038/nm1359
   Teng MWL, 2006, HUM GENE THER, V17, P1134, DOI 10.1089/hum.2006.17.1134
   Till BG, 2008, BLOOD, V112, P2261, DOI 10.1182/blood-2007-12-128843
   Westwood JA, 2008, GENE THER, V15, P1056, DOI 10.1038/gt.2008.47
   Westwood JA, 2005, P NATL ACAD SCI USA, V102, P19051, DOI 10.1073/pnas.0504312102
   Wherry EJ, 2004, J VIROL, V78, P5535, DOI 10.1128/JVI.78.11.5535-5545.2004
NR 35
TC 22
Z9 25
U1 0
U2 5
PU NATURE PUBLISHING GROUP
PI LONDON
PA MACMILLAN BUILDING, 4 CRINAN ST, LONDON N1 9XW, ENGLAND
SN 0969-7128
J9 GENE THER
JI Gene Ther.
PD SEP
PY 2010
VL 17
IS 9
BP 1105
EP 1116
DI 10.1038/gt.2010.59
PG 12
WC Biochemistry & Molecular Biology; Biotechnology & Applied Microbiology;
   Genetics & Heredity; Medicine, Research & Experimental
SC Biochemistry & Molecular Biology; Biotechnology & Applied Microbiology;
   Genetics & Heredity; Research & Experimental Medicine
GA 649HC
UT WOS:000281757900005
PM 20428216
OA Bronze
DA 2021-05-03
ER

PT J
AU Webb, JR
   Wick, DA
   Nielsen, JS
   Tran, E
   Milne, K
   McMurtrie, E
   Nelson, BH
AF Webb, John R.
   Wick, Darin A.
   Nielsen, Julie S.
   Tran, Eric
   Milne, Katy
   McMurtrie, Elissa
   Nelson, Brad H.
TI Profound elevation of CD8(+) T cells expressing the intraepithelial
   lymphocyte marker CD103 (alpha(E)/beta(7) Integrin) in high-grade serous
   ovarian cancer
SO GYNECOLOGIC ONCOLOGY
LA English
DT Article
DE T cells; CD8; Integrin; Lymphocytes; Ovarian
ID E-CADHERIN; TGF-BETA; ALPHA(E)BETA(7) INTEGRIN; MONOCLONAL-ANTIBODY;
   EPITHELIAL-CELLS; ADHESION; MUCOSA; CTL; IMMUNOTHERAPY; POPULATION
AB Introduction. Tumor-infiltrating CD8(+) T cells are strongly associated with survival in high-grade serous ovarian cancer, but their functional phenotype remains poorly defined. The mucosal integrin CD103 (alpha(E)/beta(7)) facilitates the infiltration of T cells into epithelial tissues, including gut and lung mucosa, solid organ allografts, and various epithelial cancers. We reasoned that CD103 might also be expressed by tumor-reactive T cells in ovarian cancer.
   Methods. Flow cytometry was used to assess the frequency and phenotype of CD103-expressing T cells in primary ascites fluid from 13 patients with high-grade serous ovarian cancer and 2 patients with recurrent disease.
   Results. We report that a subset of patients with advanced serous ovarian cancer have profoundly elevated frequencies of CD103-expressing CD8+ cells in ascites (between 20% and 70% of CD8(+) cells in ascites were CD103) and that CD103 expression correlated with levels of TGF-beta in ascitic fluid. Conversely, CD103 was not expressed on CD4(+) cells, even in those patients with very high frequencies of CD8(+)CD103(+) cells. CD8(+)CD103(+) cells were antigen-experienced (CD45RA(-)CD45RO(+)CD62L(10)CCR7(-)) and of an intermediate (EM2) effector memory phenotype (CD27(+)CD28(-)). TCR repertoire analysis indicated significant skewing between CD8(+)CD103(-) and CD8(+)CD103(+) T cell subsets, suggesting the two populations contain distinct antigenic specificities. Lastly, HLA pentamer analysis revealed that one patient in the cohort harbored a high frequency of CD8(+) T cells in ascites that were specific for the tumor antigen NY-ESO-1, and that similar to 75% of these NY-ESO-1 specific CD8(+) T cells were CD103(+).
   Conclusions. CD103(+) may be a marker of activated and tumor-reactive CD8(+) T cells in high-grade serous ovarian cancer. (C) 2010 Elsevier Inc. All rights reserved.
C1 [Webb, John R.; Wick, Darin A.; Nielsen, Julie S.; Tran, Eric; Milne, Katy; Nelson, Brad H.] BC Canc Agcy, Trey & Joyce Deeley Res Ctr, Victoria, BC, Canada.
   [Webb, John R.; Tran, Eric; Nelson, Brad H.] Univ Victoria, Dept Biochem & Microbiol, Victoria, BC, Canada.
   [Nielsen, Julie S.; Nelson, Brad H.] Univ British Columbia, Dept Med Genet, Vancouver, BC, Canada.
   [Nelson, Brad H.] Univ Victoria, Dept Biol, Victoria, BC V8W 2Y2, Canada.
RP Webb, JR (corresponding author), British Columbia Canc Agcy, Deeley Res Ctr, Victoria, BC V8R 6V5, Canada.
EM jwebb@bccancer.bc.ca
RI Nelson, Brad H/K-2622-2014
OI Nelson, Brad/0000-0002-4445-5539; Milne, Katy/0000-0001-5616-1821
FU British Columbia Cancer Foundation; US Department of DefenseUnited
   States Department of Defense; Canadian Institutes of Health
   ResearchCanadian Institutes of Health Research (CIHR)
FX This work was supported by the British Columbia Cancer Foundation and by
   a grant to J.R.W. and B.H.N. by the US Department of Defense. J.S.N is
   supported by a fellowship from the Canadian Institutes of Health
   Research.
CR Agace WW, 2008, TRENDS IMMUNOL, V29, P514, DOI 10.1016/j.it.2008.08.003
   Agace WW, 2000, CURR OPIN CELL BIOL, V12, P563, DOI 10.1016/S0955-0674(00)00132-0
   CEPEK KL, 1994, NATURE, V372, P190, DOI 10.1038/372190a0
   CEPEK KL, 1993, J IMMUNOL, V150, P3459
   CERFBENSUSSAN N, 1987, EUR J IMMUNOL, V17, P1279, DOI 10.1002/eji.1830170910
   Cresswell J, 2001, CLIN EXP IMMUNOL, V126, P397, DOI 10.1046/j.1365-2249.2001.01652.x
   Dudley ME, 2003, J IMMUNOTHER, V26, P332, DOI 10.1097/00002371-200307000-00005
   El-Asady R, 2005, J EXP MED, V201, P1647, DOI 10.1084/jem.20041044
   Franciszkiewicz K, 2009, CANCER RES, V69, P6249, DOI 10.1158/0008-5472.CAN-08-3571
   French JJ, 2002, BRIT J CANCER, V87, P1034, DOI 10.1038/sj.bjc.6600597
   Glader PS, 2005, LUNG, V183, P123, DOI 10.1007/s00408-004-2528-x
   Hadley GA, 1997, J IMMUNOL, V159, P3748
   Johansson-Lindbom B, 2005, J EXP MED, V202, P1063, DOI 10.1084/jem.20051100
   Keino H, 2006, INVEST OPHTH VIS SCI, V47, P1533, DOI 10.1167/iovs.04-1454
   Koch SD, 2008, HUM IMMUNOL, V69, P737, DOI 10.1016/j.humimm.2008.08.281
   KRUSCHWITZ M, 1991, J CLIN PATHOL, V44, P636, DOI 10.1136/jcp.44.8.636
   Le Floc'h A, 2007, J EXP MED, V204, P559, DOI 10.1084/jem.20061524
   Leffers N, 2009, CANCER IMMUNOL IMMUN, V58, P449, DOI 10.1007/s00262-008-0583-5
   Ling KL, 2007, J IMMUNOL, V178, P2908, DOI 10.4049/jimmunol.178.5.2908
   Liu SJ, 2010, J IMMUNOTHER, V33, P371, DOI 10.1097/CJI.0b013e3181cd1180
   Lohmeyer J, 1999, CLIN EXP IMMUNOL, V116, P340
   Milne K, 2009, PLOS ONE, V4, DOI 10.1371/journal.pone.0006412
   Milne K, 2008, PLOS ONE, V3, DOI 10.1371/journal.pone.0003409
   PARKER CM, 1992, P NATL ACAD SCI USA, V89, P1924, DOI 10.1073/pnas.89.5.1924
   Quinn E, 2003, EUR J CANCER, V39, P469, DOI 10.1016/S0959-8049(02)00633-0
   Rao PE, 2005, J IMMUNOL, V174, P1446, DOI 10.4049/jimmunol.174.3.1446
   Romero P, 2007, J IMMUNOL, V178, P4112, DOI 10.4049/jimmunol.178.7.4112
   Sato E, 2005, P NATL ACAD SCI USA, V102, P18538, DOI 10.1073/pnas.0509182102
   Schon MP, 1999, J IMMUNOL, V162, P6641
   Sung SSJ, 2006, J IMMUNOL, V176, P2161, DOI 10.4049/jimmunol.176.4.2161
   Uss E, 2006, J IMMUNOL, V177, P2775, DOI 10.4049/jimmunol.177.5.2775
   Van VQ, 2008, J IMMUNOL, V181, P5204, DOI 10.4049/jimmunol.181.8.5204
   WATABE M, 1994, J CELL BIOL, V127, P247, DOI 10.1083/jcb.127.1.247
   Zhang L, 2003, NEW ENGL J MED, V348, P203, DOI 10.1056/NEJMoa020177
NR 34
TC 36
Z9 37
U1 0
U2 5
PU ACADEMIC PRESS INC ELSEVIER SCIENCE
PI SAN DIEGO
PA 525 B ST, STE 1900, SAN DIEGO, CA 92101-4495 USA
SN 0090-8258
J9 GYNECOL ONCOL
JI Gynecol. Oncol.
PD SEP
PY 2010
VL 118
IS 3
BP 228
EP 236
DI 10.1016/j.ygyno.2010.05.016
PG 9
WC Oncology; Obstetrics & Gynecology
SC Oncology; Obstetrics & Gynecology
GA 641KK
UT WOS:000281124000005
PM 20541243
DA 2021-05-03
ER

PT J
AU Richter, CE
   Cocco, E
   Bellone, S
   Silasi, DA
   Ruttinger, D
   Azodi, M
   Schwartz, PE
   Rutherford, TJ
   Pecorelli, S
   Santin, AD
AF Richter, Christine E.
   Cocco, Emiliano
   Bellone, Stefania
   Silasi, Dan-Arin
   Ruettinger, Dominik
   Azodi, Masoud
   Schwartz, Peter E.
   Rutherford, Thomas J.
   Pecorelli, Sergio
   Santin, Alessandro D.
TI High-grade, chemotherapy-resistant ovarian carcinomas overexpress
   epithelial cell adhesion molecule (EpCAM) and are highly sensitive to
   immunotherapy with MT201, a fully human monoclonal anti-EpCAM antibody
SO AMERICAN JOURNAL OF OBSTETRICS AND GYNECOLOGY
LA English
DT Article
DE adecatumumab; chemotherapy; cytotoxicity; EpCAM; monoclonal antibody;
   MT201; natural killer cell; ovarian cancer
ID EP-CAM; IN-VIVO; CANCER; MARKER; TARGET
AB OBJECTIVE: We evaluated the expression of epithelial cell adhesion molecule (EpCAM) and the potential of MT201 (adecatumumab), a human-monoclonal-antibody that targets EpCAM against chemotherapy-resistant ovarian disease.
   STUDY DESIGN: EpCAM expression was evaluated by real-time polymerase chain reaction and flow cytometry. Sensitivity to MT201 antibody-dependent cell-mediated cytotoxicity (ADCC) and complement-dependent cytotoxicity was tested in 4-hour chromium-release assays. The effect of interleukin-2 on MT201 ADCC was also studied.
   RESULTS: High messenger RNA expression by real-time polymerase chain reaction and high EpCAM surface expression by flow cytometry was detected in 71% of ovarian cancers (5 of 7 cell lines). Although these cell lines were highly resistant to complement-dependent cytotoxicity and natural killer-dependent cytotoxicity in vitro (range of killing, 0-7%), EpCAM-positive cell lines showed high sensitivity to MT201 ADCC (range of killing, 27-66%). Incubation with interleukin-2 further increased the cytotoxic activity against EpCAM-positive ovarian cancer cell lines.
   CONCLUSION: MT201 may represent a novel, potentially highly effective treatment option for patients with ovarian carcinoma whose body is harboring disease refractory to chemotherapy.
C1 [Richter, Christine E.; Cocco, Emiliano; Bellone, Stefania; Silasi, Dan-Arin; Azodi, Masoud; Schwartz, Peter E.; Rutherford, Thomas J.; Santin, Alessandro D.] Yale Univ, Sch Med, Dept Obstet Gynecol & Reprod Sci, Div Gynecol Oncol, New Haven, CT 06520 USA.
   [Ruettinger, Dominik] Micromet AG, Munich, Germany.
   [Pecorelli, Sergio] Univ Brescia, Div Gynecol Oncol, Dept Obstet & Gynecol, Brescia, Italy.
RP Santin, AD (corresponding author), Yale Univ, Sch Med, Dept Obstet Gynecol & Reprod Sci, Div Gynecol Oncol, Rm 305 LSOG,333 Cedar St,POB 208063, New Haven, CT 06520 USA.
EM alessandro.santin@yale.edu
RI Brambs, Christine E/AAG-3603-2021
OI Brambs, Christine E/0000-0001-7682-2172
FU Angelo Novicelli Foundation; Camillo Golgi Foundation, Brescia, Italy;
   National Institutes of HealthUnited States Department of Health & Human
   ServicesNational Institutes of Health (NIH) - USA [R01 CA122728-01A2];
   Italian Institute of Health [501/A3/3, 00227557]; National Cancer
   Institute, National Institutes of HealthUnited States Department of
   Health & Human ServicesNational Institutes of Health (NIH) - USANIH
   National Cancer Institute (NCI) [CA-16359]; Berlucchi Foundation;
   NATIONAL CANCER INSTITUTEUnited States Department of Health & Human
   ServicesNational Institutes of Health (NIH) - USANIH National Cancer
   Institute (NCI) [R01CA122728, P30CA016359] Funding Source: NIH RePORTER
FX Supported by grants from the Angelo Novicelli, Berlucchi, and Camillo
   Golgi Foundations, Brescia, Italy; National Institutes of Health Grant
   R01 CA122728-01A2 (A.D.S.); and Grants 501/A3/3 and 00227557 from the
   Italian Institute of Health (A.D.S.); and National Institutes of Health
   Research Grant CA-16359 from the National Cancer Institute.
CR Armstrong A, 2003, CANCER BIOL THER, V2, P320, DOI 10.4161/cbt.2.4.451
   Baeuerle PA, 2007, BRIT J CANCER, V96, P417, DOI 10.1038/sj.bjc.6603494
   Bellone S, 2009, INT J GYNECOL CANCER, V19, P860, DOI 10.1111/IGC.0b013e3181a8331f
   Boyman O, 2006, EXPERT OPIN BIOL TH, V6, P1323, DOI 10.1517/14712598.6.12.1323
   Burges A, 2007, CLIN CANCER RES, V13, P3899, DOI 10.1158/1078-0432.CCR-06-2769
   CALIGIURI MA, 1993, J CLIN INVEST, V91, P123, DOI 10.1172/JCI116161
   Cho KR, 2009, ANNU REV PATHOL-MECH, V4, P287, DOI 10.1146/annurev.pathol.4.110807.092246
   Choe BK, 1987, CANCER INVEST, V5, P285
   HONSIK CJ, 1986, P NATL ACAD SCI USA, V83, P7893, DOI 10.1073/pnas.83.20.7893
   HOOIJBERG E, 1995, CANCER RES, V55, P2627
   Jemal A, 2009, CA-CANCER J CLIN, V59, P225, DOI 10.3322/caac.20006
   Kim JH, 2003, CLIN CANCER RES, V9, P4782
   Litvinov SV, 1997, J CELL BIOL, V139, P1337, DOI 10.1083/jcb.139.5.1337
   Maetzel D, 2009, NAT CELL BIOL, V11, P162, DOI 10.1038/ncb1824
   MARSCHNER N, 2010, UROL INT        0702
   Martin LP, 2009, SEMIN ONCOL, V36, P112, DOI 10.1053/j.seminoncol.2008.12.003
   Munz M, 2008, FRONT BIOSCI-LANDMRK, V13, P5195, DOI 10.2741/3075
   Munz M, 2009, CANCER RES, V69, P5627, DOI 10.1158/0008-5472.CAN-09-0654
   Naundorf S, 2002, INT J CANCER, V100, P101, DOI 10.1002/ijc.10443
   Osta WA, 2004, CANCER RES, V64, P5818, DOI 10.1158/0008-5472.CAN-04-0754
   Piyathilake CJ, 2000, HUM PATHOL, V31, P482, DOI 10.1053/hp.2000.6711
   Preithner S, 2006, MOL IMMUNOL, V43, P1183, DOI 10.1016/j.molimm.2005.07.010
   Riethmuller G, 1998, J CLIN ONCOL, V16, P1788, DOI 10.1200/JCO.1998.16.5.1788
   Schmidt M, 2010, ANN ONCOL, V21, P275, DOI 10.1093/annonc/mdp314
   SEBASTIAN M, 2009, J CLIN ONCOL S, V27, pS15
   Spizzo G, 2006, GYNECOL ONCOL, V103, P483, DOI 10.1016/j.ygyno.2006.03.035
   Trzpis M, 2007, AM J PATHOL, V171, P386, DOI 10.2353/ajpath.2007.070152
   Xiang W, 2003, J CANCER RES CLIN, V129, P341, DOI 10.1007/s00432-003-0438-6
NR 28
TC 19
Z9 19
U1 0
U2 5
PU MOSBY-ELSEVIER
PI NEW YORK
PA 360 PARK AVENUE SOUTH, NEW YORK, NY 10010-1710 USA
SN 0002-9378
EI 1097-6868
J9 AM J OBSTET GYNECOL
JI Am. J. Obstet. Gynecol.
PD DEC
PY 2010
VL 203
IS 6
AR 582.e1
DI 10.1016/j.ajog.2010.07.041
PG 7
WC Obstetrics & Gynecology
SC Obstetrics & Gynecology
GA 685CJ
UT WOS:000284602400039
PM 20870202
OA Green Accepted
DA 2021-05-03
ER

PT J
AU Wang, YX
   Radfar, S
   Liu, SH
   Riker, AI
   Khong, HT
AF Wang, Yixiang
   Radfar, Soroosh
   Liu, Suhu
   Riker, Adam I.
   Khong, Hung T.
TI Mitf-Mdel, a novel melanocyte/melanoma-specific isoform of
   microphthalmia-associated transcription factor-M, as a candidate
   biomarker for melanoma
SO BMC MEDICINE
LA English
DT Article
ID GENE; MARKER; CELLS; MUTATIONS; IDENTIFICATION; MULTIPLICITY; LOCUS;
   BLOOD
AB Background: Melanoma incidence is on the rise and advanced melanoma carries an extremely poor prognosis. Treatment options, including chemotherapy and immunotherapy, are limited and offer low response rates and transient efficacy. Thus, identification of new melanocyte/melanoma antigens that serve as potential novel candidate biomarkers in melanoma is an important area for investigation.
   Methods: Full length MITF-M and its splice variant cDNA were cloned from human melanoma cell line 624 mel by reverse transcription polymerase chain reaction (RT-PCR). Expression was investigated using regular and quantitative RT-PCR in three normal melanocytes (NHEM), 31 melanoma cell lines, 21 frozen melanoma tissue samples, 18 blood samples (pheripheral blood mononuclear cell; PBMC) from healthy donors and 12 non-melanoma cancer cell lines, including three breast, five glioma, one sarcoma, two kidney and one ovarian cancer cell lines.
   Results: A novel splice variant of MITF-M, which we named MITF-Mdel, was identified. The predicted MITF-Mdel protein contains two in frame deletions, 56- and 6-amino acid deletions in exon 2 (from V32 to E87) and exon 6 (from A187 to T192), respectively. MITF-Mdel was widely expressed in melanocytes, melanoma cell lines and tissues, but almost undetectable in non-melanoma cell lines or PBMC from healthy donors. Both isoforms were expressed significantly higher in melanoma tissues than in cell lines. Two of 31 melanoma cell lines expressed only one isoform or the other.
   Conclusion: MITF-Mdel, a novel melanocyte/melanoma-specific isoform of MITF-M, may serve as a potential candidate biomarker for diagnostic and follow-up purposes in melanoma.
C1 [Khong, Hung T.] Univ S Alabama, Mitchell Canc Inst, Mobile, AL 36604 USA.
   [Wang, Yixiang] Peking Univ, Res Lab Oral & Maxillofacial Surg, Sch Stomatol, Beijing 100871, Peoples R China.
   [Radfar, Soroosh] Yale Univ, Sch Med, Dept Internal Med, Hematol Sect, New Haven, CT 06510 USA.
   [Liu, Suhu] Dana Farber Canc Inst, Boston, MA 02115 USA.
   [Riker, Adam I.] Ochsner Canc Inst, Dept Surg, New Orleans, LA 70121 USA.
RP Khong, HT (corresponding author), Univ S Alabama, Mitchell Canc Inst, 1660 Springhill Ave, Mobile, AL 36604 USA.
EM hkhong@usouthal.edu
OI Wang, Yixiang/0000-0001-5291-9826
CR Amae S, 1998, BIOCHEM BIOPH RES CO, V247, P710, DOI 10.1006/bbrc.1998.8838
   Amiel J, 1998, CLIN DYSMORPHOL, V7, P17
   Arnheiter H, 2006, FROM MELANOCYTES TO MELANOMA: THE PROGRESSION TO MALIGNANCY, P27, DOI 10.1007/978-1-59259-994-3_2
   Bauer GL, 2009, GENETICS, V183, P581, DOI 10.1534/genetics.109.103945
   Bismuth K, 2008, GENETICS, V178, P259, DOI 10.1534/genetics.107.081893
   Fuse N, 1999, J BIOCHEM-TOKYO, V126, P1043, DOI 10.1093/oxfordjournals.jbchem.a022548
   Garraway LA, 2005, NATURE, V436, P117, DOI 10.1038/nature03664
   Goding CR, 2000, GENE DEV, V14, P1712
   Hershey CL, 2005, GENE, V347, P73, DOI 10.1016/j.gene.2004.12.002
   HODGKINSON CA, 1993, CELL, V74, P395, DOI 10.1016/0092-8674(93)90429-T
   HUGHES AE, 1994, NAT GENET, V7, P509, DOI 10.1038/ng0894-509
   Khong HT, 2002, CANCER RES, V62, P3020
   King R, 1999, AM J PATHOL, V155, P731, DOI 10.1016/S0002-9440(10)65172-3
   Koyanagi K, 2006, CLIN CANCER RES, V12, P1137, DOI 10.1158/1078-0432.CCR-05-1847
   Moller A, 2004, EXP EYE RES, V78, P837, DOI 10.1016/j.exer.2003.10.014
   Oboki K, 2002, BIOCHEM BIOPH RES CO, V290, P1250, DOI 10.1006/bbrc.2002.6332
   Riker AI, 2008, BMC MED GENOMICS, V1, DOI 10.1186/1755-8794-1-13
   Salti GI, 2000, CANCER RES, V60, P5012
   Schmidt H, 2002, MELANOMA RES, V12, P585, DOI 10.1097/00008390-200212000-00008
   Shibahara S, 2001, J INVEST DERM SYMP P, V6, P99, DOI 10.1046/j.0022-202x.2001.00010.x
   Shibahara S, 1999, J INVEST DERM SYMP P, V4, P101
   Smith SD, 2000, J MED GENET, V37, P446, DOI 10.1136/jmg.37.6.446
   STEINGRIMSSON E, 1994, NAT GENET, V8, P256, DOI 10.1038/ng1194-256
   Tachibana M, 2000, PIGM CELL RES, V13, P230, DOI 10.1034/j.1600-0749.2000.130404.x
   Takeda K, 2002, BBA-GENE STRUCT EXPR, V1574, P15, DOI 10.1016/S0167-4781(01)00339-6
   Tsao H, 2001, ARCH DERMATOL, V137, P325
   UDONO T, 2000, BIOCHIM BIOPHYS ACTA, V491, P205
   Vachtenheim J, 2004, Prague Med Rep, V105, P318
   von Goessel H, 2006, EXP HEMATOL, V34, P528, DOI 10.1016/j.exphem.2006.01.005
NR 29
TC 11
Z9 13
U1 1
U2 6
PU BMC
PI LONDON
PA CAMPUS, 4 CRINAN ST, LONDON N1 9XW, ENGLAND
SN 1741-7015
J9 BMC MED
JI BMC Med.
PD FEB 17
PY 2010
VL 8
AR 14
DI 10.1186/1741-7015-8-14
PG 9
WC Medicine, General & Internal
SC General & Internal Medicine
GA 569ZG
UT WOS:000275640800001
PM 20163701
OA DOAJ Gold, Green Published
DA 2021-05-03
ER

PT J
AU Yamada, N
   Oizumi, S
   Kikuchi, E
   Shinagawa, N
   Konishi-Sakakibara, J
   Ishimine, A
   Aoe, K
   Gemba, K
   Kishimoto, T
   Torigoe, T
   Nishimura, M
AF Yamada, Noriyuki
   Oizumi, Satoshi
   Kikuchi, Eiki
   Shinagawa, Naofumi
   Konishi-Sakakibara, Jun
   Ishimine, Atsushi
   Aoe, Keisuke
   Gemba, Kenichi
   Kishimoto, Takumi
   Torigoe, Toshihiko
   Nishimura, Masaharu
TI CD8(+) tumor-infiltrating lymphocytes predict favorable prognosis in
   malignant pleural mesothelioma after resection
SO CANCER IMMUNOLOGY IMMUNOTHERAPY
LA English
DT Article
DE Malignant pleural mesothelioma; HLA class I; Tumor-infiltrating
   lymphocytes (TIL); Immunohistochemistry; Immunotherapy
ID CLASS-I EXPRESSION; CANCER-CELL NESTS; MHC CLASS-I; T-CELLS; PHASE-I;
   CARCINOMA; INFUSION; OVARIAN; IMMUNOTOXIN; MORTALITY
AB Defects in human leukocyte antigen (HLA) class I expression may allow tumor cells to escape immune recognition. T cell infiltration is associated with a good prognosis in many cancers. However, the role of HLA class I expression and tumor-infiltrating lymphocytes (TILs) in malignant pleural mesothelioma (MPM) has not been fully analyzed. In the present study, we investigated the immune profiles and conducted outcome analyses of MPM patients. HLA class I expression and TILs (CD4(+), CD8(+), and NK cells) were detected by immunohistochemistry in a series of 44 MPM cases. To detect HLA class I expression, specimens were stained with the anti-pan HLA class I monoclonal antibody EMR8-5. The expression of HLA class I was positive in all patients. There was no case that showed negative HLA class I expression. The density of CD4(+) and CD8(+) TILs were strongly correlated (R = 0.76, p < 0.001). A high density of CD8(+) TILs was a significantly better prognostic factor for the survival of patients with extrapleural pneumonectomy (p < 0.05). Multivariate analysis revealed that a high density of CD8(+) TILs is an independent prognostic factor for patients who underwent extrapleural pneumonectomy. The presence of intratumoral CD8(+) T cells was correlated with an improved clinical outcome, raising the possibility that CD8(+) T cells might play a pivotal role in the antitumor immune response against MPMs. Thus, the stimulation of CD8(+) lymphocytes might be an efficacious immunotherapy for MPM patients.
C1 [Yamada, Noriyuki; Oizumi, Satoshi; Kikuchi, Eiki; Shinagawa, Naofumi; Konishi-Sakakibara, Jun; Nishimura, Masaharu] Hokkaido Univ, Dept Med 1, Sch Med, Kita Ku, Sapporo, Hokkaido 0608638, Japan.
   [Ishimine, Atsushi] Kin Ikyo Chuo Hosp, Dept Internal Med, Sapporo, Hokkaido, Japan.
   [Aoe, Keisuke] NHO Yamaguchi Ube Med Ctr, Dept Med Oncol & Clin Res, Ube, Yamaguchi, Japan.
   [Gemba, Kenichi; Kishimoto, Takumi] Okayama Rosai Hosp, Dept Resp Med, Okayama, Japan.
   [Torigoe, Toshihiko] Sapporo Med Univ, Sch Med, Dept Pathol 1, Sapporo, Hokkaido, Japan.
RP Oizumi, S (corresponding author), Hokkaido Univ, Dept Med 1, Sch Med, Kita Ku, North 15,West 7, Sapporo, Hokkaido 0608638, Japan.
EM soizumi@med.hokudai.ac.jp
RI Oizumi, Satoshi/G-6717-2012; Sakakibara-Konishi, Jun/G-5941-2012; Inada,
   Mami/G-4783-2011; Shinagawa, Naofumi/G-1649-2012; Kikuchi,
   Eiki/M-9688-2014; Nishimura, Masaharu/A-4062-2012
OI Nishimura, Masaharu/0000-0002-6456-4361
FU Ministry of Health, Labor and Welfare of JapanMinistry of Health, Labour
   and Welfare, Japan
FX We are grateful to Dr Koichi Yamazaki, former associate professor of the
   First Department of Medicine, Hokkaido University School of Medicine,
   for his outstanding support. This study was supported by Grant-in-Aid
   from the Ministry of Health, Labor and Welfare of Japan.
CR Ahamad A, 2003, CANCER J, V9, P476, DOI 10.1097/00130404-200311000-00008
   Anraku M, 2008, J THORAC CARDIOV SUR, V135, P823, DOI 10.1016/j.jtcvs.2007.10.026
   Castagneto B, 2001, LUNG CANCER, V31, P303, DOI 10.1016/S0169-5002(00)00192-6
   Cho Y, 2003, CANCER RES, V63, P1555
   Davidson JA, 1998, J IMMUNOTHER, V21, P389, DOI 10.1097/00002371-199809000-00007
   Gao Q, 2007, J CLIN ONCOL, V25, P2586, DOI 10.1200/JCO.2006.09.4565
   Harlin H, 2009, CANCER RES, V69, P3077, DOI 10.1158/0008-5472.CAN-08-2281
   Hassan R, 2007, CLIN CANCER RES, V13, P5144, DOI 10.1158/1078-0432.CCR-07-0869
   Hodgson JT, 2005, BRIT J CANCER, V92, P587, DOI 10.1038/sj.bjc.6602307
   Hosch S B, 1997, J Gastrointest Surg, V1, P316, DOI 10.1016/S1091-255X(97)80051-0
   KEENE JA, 1982, J EXP MED, V155, P768, DOI 10.1084/jem.155.3.768
   Kikuchi E, 2007, CANCER SCI, V98, P1424, DOI 10.1111/j.1349-7006.2007.00558.x
   Korkolopoulou P, 1996, BRIT J CANCER, V73, P148, DOI 10.1038/bjc.1996.28
   Kreitman RJ, 2009, CLIN CANCER RES, V15, P5274, DOI 10.1158/1078-0432.CCR-09-0062
   LEIGH RA, 1982, S AFR MED J, V61, P1007
   Madjd Z, 2005, INT J CANCER, V117, P248, DOI 10.1002/ijc.21163
   Marincola F M, 2000, Adv Immunol, V74, P181, DOI 10.1016/S0065-2776(08)60911-6
   MUDHAR SH, 2002, EJSO, V28, P564
   Murayama T, 2006, AM J IND MED, V49, P1, DOI 10.1002/ajim.20246
   Naito Y, 1998, CANCER RES, V58, P3491
   Nakano O, 2001, CANCER RES, V61, P5132
   Oudejans JJ, 2002, J PATHOL, V198, P468, DOI 10.1002/path.1236
   Ramnath N, 2006, CANCER IMMUNOL IMMUN, V55, P891, DOI 10.1007/s00262-005-0085-7
   REDONDO M, 1991, CANCER RES, V51, P2463
   Robinson BWS, 2005, LANCET, V366, P397, DOI 10.1016/S0140-6736(05)67025-0
   Robinson BWS, 2005, NEW ENGL J MED, V353, P1591, DOI 10.1056/NEJMra050152
   ROBINSON BWS, 1991, INTERFERONS CYTOKINE, V18, P5
   RUSCH VW, 1995, CHEST, V107, pS322, DOI 10.1378/chest.107.6_Supplement.322S
   Sato E, 2005, P NATL ACAD SCI USA, V102, P18538, DOI 10.1073/pnas.0509182102
   Schumacher K, 2001, CANCER RES, V61, P3932
   Sugarbaker DJ, 2004, J THORAC CARDIOV SUR, V128, P138, DOI 10.1016/j.jtcvs.2004.02.021
   Tsukahara T, 2006, CANCER SCI, V97, P1374, DOI 10.1111/j.1349-7006.2006.00317.x
   Vogelzang NJ, 2003, J CLIN ONCOL, V21, P2636, DOI 10.1200/JCO.2003.11.136
   Wakabayashi O, 2003, CANCER SCI, V94, P1003, DOI 10.1111/j.1349-7006.2003.tb01392.x
   Zhang L, 2003, NEW ENGL J MED, V348, P203, DOI 10.1056/NEJMoa020177
   Zou WP, 2006, NAT REV IMMUNOL, V6, P295, DOI 10.1038/nri1806
NR 36
TC 96
Z9 97
U1 1
U2 6
PU SPRINGER
PI NEW YORK
PA 233 SPRING ST, NEW YORK, NY 10013 USA
SN 0340-7004
EI 1432-0851
J9 CANCER IMMUNOL IMMUN
JI Cancer Immunol. Immunother.
PD OCT
PY 2010
VL 59
IS 10
BP 1543
EP 1549
DI 10.1007/s00262-010-0881-6
PG 7
WC Oncology; Immunology
SC Oncology; Immunology
GA 630FM
UT WOS:000280258500010
PM 20567822
DA 2021-05-03
ER

PT J
AU He, XJ
   Chen, H
   Wu, D
   Cui, LX
   He, W
AF He, Xiaojuan
   Chen, Hui
   Wu, Di
   Cui, Lianxian
   He, Wei
TI Tandem-epitope peptide: A novel stimulator for gamma delta T cells in
   tumor immunotherapy
SO CANCER LETTERS
LA English
DT Article
DE gamma delta T cells; Epitope; Peptide; Tumor immunotherapy
ID ANTITUMOR-ACTIVITY; PROSTATE-CANCER; RECEPTOR; LYMPHOCYTES;
   IDENTIFICATION; CARCINOMA; RECOGNITION; RESPONSES; REGION
AB T cells bearing the gamma delta TCR have become the new candidate effectors in tumor immunotherapy because of their potent cytotoxicity toward various tumor cells. However, a crucial issue in using gamma delta T cells as effectors is how to effectively expand tumor-reactive gamma delta T cells and enhance their functions. In previously studies, we used synthesized CDR3-peptide derived from ovarian epithelial carcinoma (OEC) infiltrating gamma delta T cells (gamma delta TILs) as specific probe to screen a phage display peptide library and identified seven putative epitopes named EP1-EP7. All seven putative epitopes could not only bind to gamma delta T cells, but also activate them in vitro. To enhance the activating capability of these identified gamma delta T cell ligands, we have constructed four types of GST epitope fusion proteins containing single epitope or tandem epitopes. These GST epitope fusion proteins could not only promote the secretion of cytokines, but also enhance the proliferation and cytotoxicity of gamma delta T cells in vitro. Significant difference between GST tandem-epitope groups and GST single-epitope group in their activating capability was observed (P < 0.05). Furthermore, GST epitope fusion proteins could suppress the growth of tumor and prolong the survival of BALB/c nude mice inoculated with human OEC cell line (P < 0.05). In conclusion, these results provide a novel approach for tumor immunotherapy based on gamma delta T cells. (C) 2009 Elsevier Ireland Ltd. All rights reserved.
C1 [He, Wei] Chinese Acad Med Sci, Inst Basic Med Sci, Dept Immunol, Beijing 100005, Peoples R China.
   Chinese Acad Med Sci, Sch Peking Univ Med Coll, Beijing 100005, Peoples R China.
RP He, W (corresponding author), Chinese Acad Med Sci, Inst Basic Med Sci, Dept Immunol, 5 Dong Dan San Tiao, Beijing 100005, Peoples R China.
EM heweiimu@public.bta.net.cn
FU National Program for Key Basic Research Projects [2001CB510009,
   2004CB518706, 2007CB512405]; National Program for Biomedical Hightech,
   the Ministry of Science and Technology, China PR [2006AA02Z480,
   2006AA02A245, 2007AA021109]; National Natural Science Foundation of
   China PRNational Natural Science Foundation of China (NSFC) [30490244]
FX Grants support: This work is sponsored by Grants (2001CB510009,
   2004CB518706 and 2007CB512405) from the National Program for Key Basic
   Research Projects, and those (2006AA02Z480, 2006AA02A245 and No.
   2007AA021109) from National Program for Biomedical Hightech, the
   Ministry of Science and Technology, China PR and a Grant (30490244) from
   the National Natural Science Foundation of China PR.
CR Adams EJ, 2005, SCIENCE, V308, P227, DOI 10.1126/science.1106885
   Boehm U, 1997, ANNU REV IMMUNOL, V15, P749, DOI 10.1146/annurev.immunol.15.1.749
   Bonneville M, 2006, CURR OPIN IMMUNOL, V18, P539, DOI 10.1016/j.coi.2006.07.002
   Chen H, 2008, J BIOL CHEM, V283, P12528, DOI 10.1074/jbc.M708067200
   Chen J, 2001, INT ARCH ALLERGY IMM, V125, P256, DOI 10.1159/000053824
   Corvaisier M, 2005, J IMMUNOL, V175, P5481, DOI 10.4049/jimmunol.175.8.5481
   Dieli F, 2007, CANCER RES, V67, P7450, DOI 10.1158/0008-5472.CAN-07-0199
   Ferrarini M, 1996, JNCI-J NATL CANCER I, V88, P436, DOI 10.1093/jnci/88.7.436
   Groh V, 1999, P NATL ACAD SCI USA, V96, P6879, DOI 10.1073/pnas.96.12.6879
   Guo BL, 2005, BREAST CANCER RES TR, V93, P169, DOI 10.1007/s10549-005-4792-8
   Hawkins OE, 2008, J PROTEOME RES, V7, P1445, DOI 10.1021/pr700761w
   Kabelitz D, 2007, CANCER RES, V67, P5, DOI 10.1158/0008-5472.CAN-06-3069
   Kessler JH, 2007, LEUKEMIA, V21, P1859, DOI 10.1038/sj.leu.2404787
   Kobayashi H, 2007, CANCER IMMUNOL IMMUN, V56, P469, DOI 10.1007/s00262-006-0199-6
   Levy A, 2007, CELL IMMUNOL, V250, P24, DOI 10.1016/j.cellimm.2008.01.001
   Liu ZY, 2005, J UROLOGY, V173, P1552, DOI 10.1097/01.ju.0000154355.45816.0b
   Lozupone F, 2004, CANCER RES, V64, P378, DOI 10.1158/0008-5472.CAN-03-1501
   Maeurer MJ, 1996, J EXP MED, V183, P1681, DOI 10.1084/jem.183.4.1681
   Mizukami S, 2008, CANCER SCI, V99, P1008, DOI 10.1111/j.1349-7006.2008.00788.x
   Scotet E, 2005, IMMUNITY, V22, P71, DOI 10.1016/j.immuni.2004.11.012
   STURM E, 1990, J IMMUNOL, V145, P3202
   Suemori K, 2008, CANCER SCI, V99, P1414, DOI 10.1111/j.1349-7006.2008.00823.x
   Viey E, 2005, J IMMUNOL, V174, P1338, DOI 10.4049/jimmunol.174.3.1338
   Viey E, 2005, EXPERT REV ANTICANC, V5, P973, DOI 10.1586/14737140.5.6.973
   Wang Z, 2008, CANCER LETT, V272, P242, DOI 10.1016/j.canlet.2008.07.015
   Wei JS, 2008, CANCER BIOTHER RADIO, V23, P121, DOI 10.1089/cbr.2007.0427
   Wu GJ, 2008, ENDOCR-RELAT CANCER, V15, P149, DOI 10.1677/ERC-07-0224
   Xu CP, 2007, MOL IMMUNOL, V44, P302, DOI 10.1016/j.molimm.2006.03.010
   Zheng BJ, 2001, INT J CANCER, V92, P421, DOI 10.1002/ijc.1198
NR 29
TC 3
Z9 6
U1 0
U2 5
PU ELSEVIER IRELAND LTD
PI CLARE
PA ELSEVIER HOUSE, BROOKVALE PLAZA, EAST PARK SHANNON, CO, CLARE, 00000,
   IRELAND
SN 0304-3835
EI 1872-7980
J9 CANCER LETT
JI Cancer Lett.
PD FEB 1
PY 2010
VL 288
IS 1
BP 86
EP 93
DI 10.1016/j.canlet.2009.06.024
PG 8
WC Oncology
SC Oncology
GA 561PY
UT WOS:000274991700011
PM 19665289
DA 2021-05-03
ER

PT J
AU Wu, X
   Feng, QM
   Wang, Y
   Shi, J
   Ge, HL
   Di, W
AF Wu, Xia
   Feng, Qin-Mei
   Wang, Ying
   Shi, Jun
   Ge, Hai-Liang
   Di, Wen
TI The immunologic aspects in advanced ovarian cancer patients treated with
   paclitaxel and carboplatin chemotherapy
SO CANCER IMMUNOLOGY IMMUNOTHERAPY
LA English
DT Article
DE Apoptosis; Immunogenicity; Chemotherapy; Immune reconstitution; Ovarian
   cancer
ID REGULATORY T-CELLS; TUMOR-INFILTRATING LYMPHOCYTES; DENDRITIC CELLS;
   APOPTOTIC CELLS; ANTITUMOR IMMUNITY; DEATH; ANTIGEN; CYCLOPHOSPHAMIDE;
   IMMUNOGENICITY; IMMUNOTHERAPY
AB Till now, little is known about the effects of chemotherapy on the immunity of cancer patients and the ideal timing ("window" period) for immunotherapy combined with chemotherapy. In this study, we addressed the immunogenicity of apoptotic ovarian cancer cells induced by paclitaxel and carboplatin, the immunologic aspects in ovarian cancer patients under chemotherapy, and the CTL response when CD8(+) T cells were stimulated with tumor antigen in the "window" period. The immunogenicity of apoptotic ovarian cancer cells was detected first. Then, blood samples from each ovarian cancer patient were obtained before (S-0) and at days 5-7 (S-1), days 12-14 (S-2) and days 25-28 (S-3) after chemotherapy. The proportions of immunocyte subsets and the function of NK cells were studied. We found that apoptotic ovarian cancer cells elicited a powerful CTL response with antitumor activity in vitro. The proportions of CD3(+) T cells, CD4(+) T cells and the ratio of CD4(+) to CD8(+) cells did not change significantly on S-1, S-2 and S-3, compared to S-0, whereas the percentage of Treg cells decreased remarkably on S-2. The proportions of Th1, Tc1, CD45RO memory T, NKT cells and the ratio of Tc1 to Tc2 cells increased significantly on S-2. IFN-gamma secreting CD8(+) T cells also increased remarkably on S-2, especially when CD8(+) T cells were stimulated with autologous tumor antigen. From our point of view, chemotherapy induces temporary immune reconstitution and augments anti-tumor immune response. It is probable that the "window" period of days 12-14 after chemotherapy provides the best opportunity for immunotherapy.
C1 [Wu, Xia; Feng, Qin-Mei; Shi, Jun; Di, Wen] Shanghai Jiao Tong Univ, Sch Med, Renji Hosp, Dept Obstet & Gynecol, Shanghai 200127, Peoples R China.
   [Wang, Ying; Ge, Hai-Liang] Shanghai Jiao Tong Univ, Sch Med, Shanghai Inst Immunol, Shanghai 200127, Peoples R China.
RP Di, W (corresponding author), Shanghai Jiao Tong Univ, Sch Med, Renji Hosp, Dept Obstet & Gynecol, Shanghai 200127, Peoples R China.
EM wuxia1225@yahoo.com.cn; diwen163@163.com
FU National Natural Science Foundation of ChinaNational Natural Science
   Foundation of China (NSFC) [30801363]; Foundation of Shanghai Municipal
   Education CommissionShanghai Municipal Education Commission (SHMEC)
   [08YZ43]
FX This work was supported by the National Natural Science Foundation of
   China (No. 30801363) and the Foundation of Shanghai Municipal Education
   Commission (08YZ43). We are very grateful to all patients who
   participated in this trial.
CR Albert ML, 1998, NATURE, V392, P86, DOI 10.1038/32183
   Albert ML, 1998, J EXP MED, V188, P1359, DOI 10.1084/jem.188.7.1359
   BELLAMY COC, 1995, SEMIN CANCER BIOL, V6, P3, DOI 10.1006/scbi.1995.0002
   Binder RJ, 2005, NAT IMMUNOL, V6, P593, DOI 10.1038/ni1201
   Boisteau O, 1997, APOPTOSIS, V2, P403, DOI 10.1023/A:1026461825570
   Brode S, 2008, CRIT REV IMMUNOL, V28, P109, DOI 10.1615/CritRevImmunol.v28.i2.20
   Casares N, 2005, J EXP MED, V202, P1691, DOI 10.1084/jem.20050915
   Chan OTM, 2000, CANCER IMMUNOL IMMUN, V49, P181, DOI 10.1007/s002620000122
   Chaput N, 2007, J MOL MED, V85, P1069, DOI 10.1007/s00109-007-0214-1
   Coleman S, 2005, CANCER RES, V65, P7000, DOI 10.1158/0008-5472.CAN-04-3792
   Flick MB, 2004, J SOC GYNECOL INVEST, V11, P252, DOI 10.1016/j.jsgi.2003.11.003
   Ghiringhelli F, 2005, J EXP MED, V202, P919, DOI 10.1084/jem.20050463
   Ghiringhelli F, 2004, EUR J IMMUNOL, V34, P336, DOI 10.1002/eji.200324181
   Ghiringhelli F, 2007, CANCER IMMUNOL IMMUN, V56, P641, DOI 10.1007/s00262-006-0225-8
   Henry F, 1999, CANCER RES, V59, P3329
   Hoffmann TK, 2000, CANCER RES, V60, P3542
   Holschneider CH, 2000, SEMIN SURG ONCOL, V19, P3, DOI 10.1002/1098-2388(200007/08)19:1<3::AID-SSU2>3.0.CO;2-S
   Igney FH, 2002, NAT REV CANCER, V2, P277, DOI 10.1038/nrc776
   Inaba K, 1998, J EXP MED, V188, P2163, DOI 10.1084/jem.188.11.2163
   Ito N, 1999, CANCER, V85, P2359, DOI 10.1002/(SICI)1097-0142(19990601)85:11<2359::AID-CNCR10>3.3.CO;2-1
   Jemal A, 2006, CA-CANCER J CLIN, V56, P106, DOI 10.3322/canjclin.56.2.106
   Kaech SM, 2003, NAT IMMUNOL, V4, P1191, DOI 10.1038/ni1009
   Kemp RA, 2001, J IMMUNOL, V167, P6497, DOI 10.4049/jimmunol.167.11.6497
   Lake RA, 2006, NEW ENGL J MED, V354, P2503, DOI 10.1056/NEJMcibr061443
   Menard C, 2008, CANCER IMMUNOL IMMUN, V57, P1579, DOI 10.1007/s00262-008-0505-6
   Mulders P, 1999, CLIN CANCER RES, V5, P445
   Nowak AK, 2003, J IMMUNOL, V170, P4905, DOI 10.4049/jimmunol.170.10.4905
   Obeid M, 2007, CANCER RES, V67, P7941, DOI 10.1158/0008-5472.CAN-07-1622
   Obeid M, 2007, NAT MED, V13, P54, DOI 10.1038/nm1523
   ROMANI N, 1994, J EXP MED, V180, P83, DOI 10.1084/jem.180.1.83
   Schabowsky RH, 2007, CURR OPIN INVEST DR, V8, P1002
   Schnurr M, 2002, CANCER RES, V62, P2347
   Sheu BC, 2001, J IMMUNOL, V167, P2972, DOI 10.4049/jimmunol.167.5.2972
   Skoberne M, 2005, CURR TOP MICROBIOL, V289, P259
   Steinman RM, 2004, SCIENCE, V305, P197, DOI 10.1126/science.1099688
   van der Most RG, 2008, CELL DEATH DIFFER, V15, P13, DOI 10.1038/sj.cdd.4402255
   WEINBLATT ME, 1985, NEW ENGL J MED, V312, P818, DOI 10.1056/NEJM198503283121303
   Weiner HL, 2002, MULT SCLER J, V8, P142, DOI 10.1191/1352458502ms790oa
   Wherry EJ, 2004, P NATL ACAD SCI USA, V101, P16004, DOI 10.1073/pnas.0407192101
   Zitvogel L, 2008, NAT REV IMMUNOL, V8, P59, DOI 10.1038/nri2216
   Zitvogel L, 2006, NAT REV IMMUNOL, V6, P715, DOI 10.1038/nri1936
NR 41
TC 38
Z9 49
U1 0
U2 7
PU SPRINGER
PI NEW YORK
PA 233 SPRING ST, NEW YORK, NY 10013 USA
SN 0340-7004
EI 1432-0851
J9 CANCER IMMUNOL IMMUN
JI Cancer Immunol. Immunother.
PD FEB
PY 2010
VL 59
IS 2
BP 279
EP 291
DI 10.1007/s00262-009-0749-9
PG 13
WC Oncology; Immunology
SC Oncology; Immunology
GA 519EU
UT WOS:000271748600010
PM 19727719
DA 2021-05-03
ER

PT J
AU Carthon, BC
   Wolchok, JD
   Yuan, JD
   Kamat, A
   Tang, DSN
   Sun, JJ
   Ku, G
   Troncoso, P
   Logothetis, CJ
   Allison, JP
   Sharma, P
AF Carthon, Bradley C.
   Wolchok, Jedd D.
   Yuan, Jianda
   Kamat, Ashish
   Tang, Derek S. Ng
   Sun, Jingjing
   Ku, Geoffrey
   Troncoso, Patricia
   Logothetis, Christopher J.
   Allison, James P.
   Sharma, Padmanee
TI Preoperative CTLA-4 Blockade: Tolerability and Immune Monitoring in the
   Setting of a Presurgical Clinical Trial
SO CLINICAL CANCER RESEARCH
LA English
DT Article
ID REGULATORY T-CELLS; METASTATIC MELANOMA; COMBINATION IMMUNOTHERAPY;
   OVARIAN-CARCINOMA; PHASE I/II; CANCER; ANTI-CTLA-4; EXPRESSION;
   EFFECTOR; ANTIGEN
AB Purpose: Cytotoxic T lymphocyte associated antigen (CTLA-4) blockade is being explored in numerous clinical trials as an immune-based therapy for different malignancies. Our group conducted the first pre-operative clinical trial with the anti-CTLA-4 antibody ipilimumab in 12 patients with localized urothelial carcinoma of the bladder.
   Experimental Design: Six patients were treated with 3 mg/kg/dose of anti- CTLA-4 and six patients were treated with 10 mg/kg/dose of antibody. Primary end points of the study were safety and immune monitoring.
   Results: Most drug-related adverse events consisted of grade 1/2 toxicities. All patients had measurable immunologic pharmacodynamic effects, consisting of an increased frequency of CD4(+)ICOS(hi) T cells in tumor tissues and the systemic circulation. To determine if CD4(+)ICOS(hi) T cells could be a correlative marker for clinical outcome after treatment with anti-CTLA-4, a cohort of metastatic melanoma patients was studied retrospectively for frequency of CD4(+)ICOS(hi) T cells and survival. Data from this small cohort of patients indicated that an increased frequency of CD4(+)ICOS(hi) T cells, sustained over a period of 12 weeks of therapy, correlates with increased likelihood of clinical benefit consisting of overall survival.
   Conclusions: Our trial shows that anti-CTLA-4 therapy has a tolerable safety profile in the presurgical setting and that a preoperative model can be used to obtain biological data on human immune responses, which can efficiently guide the monitoring of patients treated in the metastatic disease setting. Clin Cancer Res; 16(10); 2861-71. (C) 2010 AACR.
C1 [Carthon, Bradley C.; Tang, Derek S. Ng; Sun, Jingjing; Logothetis, Christopher J.; Sharma, Padmanee] Univ Texas MD Anderson Canc Ctr, Dept Genitourinary Med Oncol, Houston, TX 77030 USA.
   [Kamat, Ashish] Univ Texas MD Anderson Canc Ctr, Dept Urol, Houston, TX 77030 USA.
   [Troncoso, Patricia] Univ Texas MD Anderson Canc Ctr, Dept Pathol, Houston, TX 77030 USA.
   [Sharma, Padmanee] Univ Texas MD Anderson Canc Ctr, Dept Immunol, Houston, TX 77030 USA.
   [Wolchok, Jedd D.] Mem Sloan Kettering Canc Ctr, Dept Med, New York, NY 10021 USA.
   [Wolchok, Jedd D.; Yuan, Jianda; Ku, Geoffrey; Allison, James P.; Sharma, Padmanee] Mem Sloan Kettering Canc Ctr, Ludwig Ctr Canc Immunotherapy, New York, NY 10021 USA.
   [Allison, James P.] Mem Sloan Kettering Canc Ctr, Dept Immunol, New York, NY 10021 USA.
   [Allison, James P.] Howard Hughes Med Inst, Chevy Chase, MD USA.
RP Sharma, P (corresponding author), Univ Texas MD Anderson Canc Ctr, Dept Genitourinary Med Oncol, Box 0018-7,1515 Holcombe Blvd, Houston, TX 77030 USA.
EM padsharma@mdanderson.org
OI Ku, Geoffrey/0000-0002-0448-1038; Allison, James/0000-0001-8980-5697
FU NIHUnited States Department of Health & Human ServicesNational
   Institutes of Health (NIH) - USA [NIH 5 T32 CA009666]; Melanoma Research
   Alliance Established Award; UTMDACC Physician-Scientist Program Award;
   Gillson Longenbaugh Foundation; Carl C. Anderson Sr. & Marie Jo Anderson
   Charitable Foundation; Doris Duke Clinical Scientist Development
   AwardDoris Duke Charitable Foundation (DDCF); Bristol-Myers Squibb
   (BMS)Bristol-Myers Squibb; Ludwig Trust; Goodwin-Commonwealth Fund for
   Cancer Research; NATIONAL CANCER INSTITUTEUnited States Department of
   Health & Human ServicesNational Institutes of Health (NIH) - USANIH
   National Cancer Institute (NCI) [P50CA140388, T32CA009666] Funding
   Source: NIH RePORTER
FX B.C. Carthon was supported in part by a NIH T32 Training grant (NIH 5
   T32 CA009666) awarded to M. D. Anderson Cancer Center. J.D. Wolchok was
   supported in part by a Melanoma Research Alliance Established Award.
   This work was also supported in part by a UTMDACC Physician-Scientist
   Program Award, a Gillson Longenbaugh Foundation Award, a Carl C.
   Anderson Sr. & Marie Jo Anderson Charitable Foundation Award, a Melanoma
   Research Alliance Young Investigator Award and a Doris Duke Clinical
   Scientist Development Award (P. Sharma). Bristol-Myers Squibb (BMS)
   sponsored and funded the clinical trial of preoperative Ipilimumab in
   patients with localized urothelial carcinoma of the bladder. Immune
   monitoring done at MSKCC was supported by the Ludwig Trust and the
   Goodwin-Commonwealth Fund for Cancer Research. The authors would like to
   thank Ramy Ibrahim, Jason Corsa, and Lori Cykowski at BMS for their
   assistance in managing the presurgical blader cancer trial with
   Ipilimumab and for their review of the manuscript for accuracy.
CR Akiba H, 2005, J IMMUNOL, V175, P2340, DOI 10.4049/jimmunol.175.4.2340
   Ansell SM, 2009, CLIN CANCER RES, V15, P6446, DOI 10.1158/1078-0432.CCR-09-1339
   Bauquet AT, 2009, NAT IMMUNOL, V10, P167, DOI 10.1038/ni.1690
   Camacho LH, 2009, J CLIN ONCOL, V27, P1075, DOI 10.1200/JCO.2008.19.2435
   Chen H, 2009, P NATL ACAD SCI USA, V106, P2729, DOI 10.1073/pnas.0813175106
   Dillard T, 2010, PITUITARY, V13, P29, DOI 10.1007/s11102-009-0193-z
   Fadel F, 2009, NEW ENGL J MED, V361, P211, DOI 10.1056/NEJMc0904283
   Gigoux M, 2009, P NATL ACAD SCI USA, V106, P20371, DOI 10.1073/pnas.0911573106
   HARDING FA, 1992, NATURE, V356, P607, DOI 10.1038/356607a0
   Hodi FS, 2003, P NATL ACAD SCI USA, V100, P4712, DOI 10.1073/pnas.0830997100
   Kohyama M, 2004, P NATL ACAD SCI USA, V101, P4192, DOI 10.1073/pnas.0400214101
   Korman Alan, 2005, Curr Opin Investig Drugs, V6, P582
   Krummel MF, 1996, J EXP MED, V183, P2533, DOI 10.1084/jem.183.6.2533
   KRUMMEL MF, 1995, J EXP MED, V182, P459, DOI 10.1084/jem.182.2.459
   Leach DR, 1996, SCIENCE, V271, P1734, DOI 10.1126/science.271.5256.1734
   Liakou CI, 2008, P NATL ACAD SCI USA, V105, P14987, DOI 10.1073/pnas.0806075105
   Phan GQ, 2003, P NATL ACAD SCI USA, V100, P8372, DOI 10.1073/pnas.1533209100
   Quezada SA, 2006, J CLIN INVEST, V116, P1935, DOI 10.1172/JCI27745
   Rasheed AU, 2006, EUR J IMMUNOL, V36, P1892, DOI 10.1002/eji.200636136
   Saenger Yvonne M, 2008, Cancer Immun, V8, P1
   Sharma S, 2003, BMC CANCER, V3, DOI 10.1186/1471-2407-3-19
   SIMPSON TR, 2010, CURR OPIN IMMUNOL
   Small EJ, 2007, CLIN CANCER RES, V13, P1810, DOI 10.1158/1078-0432.CCR-06-2318
   Sun Jingjing, 2008, Cancer Immun, V8, P9
   Thompson CB, 1997, IMMUNITY, V7, P445, DOI 10.1016/S1074-7613(00)80366-0
   van Elsas A, 1999, J EXP MED, V190, P355, DOI 10.1084/jem.190.3.355
   Weber JS, 2008, J CLIN ONCOL, V26, P5950, DOI 10.1200/JCO.2008.16.1927
   Wolchok JD, 2009, CLIN CANCER RES, V15, P7412, DOI 10.1158/1078-0432.CCR-09-1624
NR 28
TC 313
Z9 319
U1 0
U2 23
PU AMER ASSOC CANCER RESEARCH
PI PHILADELPHIA
PA 615 CHESTNUT ST, 17TH FLOOR, PHILADELPHIA, PA 19106-4404 USA
SN 1078-0432
EI 1557-3265
J9 CLIN CANCER RES
JI Clin. Cancer Res.
PD MAY 15
PY 2010
VL 16
IS 10
BP 2861
EP 2871
DI 10.1158/1078-0432.CCR-10-0569
PG 11
WC Oncology
SC Oncology
GA 608PH
UT WOS:000278597600018
PM 20460488
OA Green Accepted, Bronze
DA 2021-05-03
ER

PT J
AU Recchia, F
   Di Orio, F
   Candeloro, G
   Guerriero, G
   Piazze, J
   Rea, S
AF Recchia, Francesco
   Di Orio, Ferdinando
   Candeloro, Giampiero
   Guerriero, Gabriele
   Piazze, Juan
   Rea, Silvio
TI Maintenance immunotherapy in recurrent ovarian cancer: Long term
   follow-up of a phase II study
SO GYNECOLOGIC ONCOLOGY
LA English
DT Article
DE Maintenance immunotherapy; Advanced ovarian cancer; Interleukin-2; 13
   cis retinoic acid
ID 13-CIS RETINOIC ACID; REGULATORY T-CELLS; LIPOSOMAL DOXORUBICIN;
   RANDOMIZED-TRIAL; INTERLEUKIN-2; BEVACIZUMAB; PACLITAXEL; PLATINUM;
   THERAPY; CHEMOTHERAPY
AB Objectives. Vascular endothelial growth factor (VEGF), a mediator of tumor-associated immunodeficiency, plays a key role in angiogenesis and is a prognostic factor in advanced ovarian cancer (AOC). Previously, we showed that low-dose interleukin-2 (IL-2) and 13-cis-retinoic acid (RA) improved the tumor-associated immunodeficiency and decreased VEGF in patients with AOC. Here, we report long term follow-up of a group of patients with platinum-sensitive AOC who were treated with IL-2 and RA.
   Methods. Sixty-five patients with AOC who had a clinical benefit from second line chemotherapy and elevated serum levels of VEGF were entered into the Study from 04/98 to 04/05. Therapy consisted of low-dose subcutaneous IL-2 and oral RA, administered on intermittent schedules for up to 5 years.
   Results. A statistically significant improvement in lymphocyte and NK counts and a decrease in VEGF levels were observed with respect to baseline values among the 65 evaluable patients. Five-year progression-free survival and overall Survival rate were 29% and 38%, respectively.
   Conclusions. These data show that patients treated with low-dose IL-2 and RA have a statistically significant improvement in their lymphocyte and NK counts, a decrease in VEGF, and seem to have an improved clinical outcome. (C) 2009 Elsevier Inc. All rights reserved.
C1 [Recchia, Francesco; Candeloro, Giampiero] Osped Civile Avezzano, Unite Operat Oncol, Avezzano, Italy.
   [Recchia, Francesco; Guerriero, Gabriele; Piazze, Juan; Rea, Silvio] Fdn Carlo Ferri, Rome, Italy.
   [Di Orio, Ferdinando] Univ Aquila, Epidemiol Clin, I-67100 Laquila, Italy.
RP Recchia, F (corresponding author), Str Castagneto 15, I-67056 Luco Dei Marsi, AQ, Italy.
EM frecchia1946@libero.it
RI REA, Silvio/A-8001-2016
OI REA, Silvio/0000-0002-1439-2768
CR American Cancer Society, 2008, CANC FACTS FIG 2008
   Baba T, 2009, ONCOGENE, V28, P209, DOI 10.1038/onc.2008.374
   Bamias A, 2008, GYNECOL ONCOL, V108, P421, DOI 10.1016/j.ygyno.2007.10.018
   Berek J, 2009, J CLIN ONCOL, V27, P418, DOI 10.1200/JCO.2008.17.8400
   Bukowski RM, 2007, SEMIN ONCOL, V34, pS1, DOI 10.1053/j.seminoncol.2007.03.012
   Burger RA, 2007, J CLIN ONCOL, V25, P5165, DOI 10.1200/JCO.2007.11.5345
   Cannistra SA, 2007, J CLIN ONCOL, V25, P5180, DOI 10.1200/JCO.2007.12.0782
   Cesana GC, 2006, J CLIN ONCOL, V24, P1169, DOI 10.1200/JCO.2005.03.6830
   Dadmarz R D, 1996, Cancer J Sci Am, V2, P263
   Disis ML, 2005, J CLIN ONCOL, V23, P8923, DOI 10.1200/JCO.2005.10.007
   Huang B, 2006, CANCER RES, V66, P1123, DOI 10.1158/0008-5472.CAN-05-1299
   Hurwitz H, 2004, NEW ENGL J MED, V350, P2335, DOI 10.1056/NEJMoa032691
   KAPLAN EL, 1958, J AM STAT ASSOC, V53, P457, DOI 10.2307/2281868
   Keane MP, 1999, J IMMUNOL, V163, P5686
   Kusmartsev S, 2003, CANCER RES, V63, P4441
   MARKMAN M, 1991, J CLIN ONCOL, V9, P389, DOI 10.1200/JCO.1991.9.3.389
   Markman M, 2003, J CLIN ONCOL, V21, P2460, DOI 10.1200/JCO.2003.07.013
   MATHE G, 1986, ONCOLOGY-BASEL, V43, P137
   Miller K, 2007, NEW ENGL J MED, V357, P2666, DOI 10.1056/NEJMoa072113
   Mobus V, 2007, J CLIN ONCOL, V25, P4187, DOI 10.1200/JCO.2006.09.7527
   Ohm JE, 2001, IMMUNOL RES, V23, P263, DOI 10.1385/IR:23:2-3:263
   OIKAWA T, 1989, CANCER LETT, V48, P157, DOI 10.1016/0304-3835(89)90054-2
   Ozols RF, 2003, J CLIN ONCOL, V21, P3194, DOI 10.1200/JCO.2003.02.153
   PRABHALA RH, 1991, CANCER, V67, P1556, DOI 10.1002/1097-0142(19910315)67:6<1556::AID-CNCR2820670616>3.0.CO;2-O
   Recchia F, 2005, INT J ONCOL, V27, P1039
   Recchia F, 2005, ANTICANCER RES, V25, P3149
   Recchia F, 2003, ANTI-CANCER DRUG, V14, P633, DOI 10.1097/00001813-200309000-00008
   Recchia F, 2001, CLIN CANCER RES, V7, P1251
   Recchia F, 2008, ONCOL REP, V20, P1173, DOI 10.3892/or_00000126
   Recchia F, 2008, J IMMUNOTHER, V31, P413, DOI 10.1097/CJI.0b013e31816d1d8e
   Recchia F, 2007, GYNECOL ONCOL, V106, P164, DOI 10.1016/j.ygyno.2007.03.015
   Sakaguchi S, 2004, ANNU REV IMMUNOL, V22, P531, DOI 10.1146/annurev.immunol.21.120601.141122
   Santin AD, 2000, OBSTET GYNECOL, V96, P422, DOI 10.1016/S0029-7844(00)00916-9
   Scholz C, 2009, J IMMUNOTHER, V32, P492, DOI 10.1097/CJI.0b013e3181a59fa9
   Secord AA, 2004, GYNECOL ONCOL, V94, P74, DOI 10.1016/j.ygyno.2004.03.043
   SIMON R, 1989, CONTROL CLIN TRIALS, V10, P1, DOI 10.1016/0197-2456(89)90015-9
   SMITH KA, 1988, SCIENCE, V240, P1169, DOI 10.1126/science.3131876
   Therasse P, 2000, J NATL CANCER I, V92, P205, DOI 10.1093/jnci/92.3.205
   Vasey PA, 2004, JNCI-J NATL CANCER I, V96, P1682, DOI 10.1093/jnci/djh323
   Zhang L, 2003, NEW ENGL J MED, V348, P203, DOI 10.1056/NEJMoa020177
   Zhang S, 2008, CANCER RES, V68, P4311, DOI 10.1158/0008-5472.CAN-08-0364
NR 41
TC 17
Z9 19
U1 0
U2 2
PU ACADEMIC PRESS INC ELSEVIER SCIENCE
PI SAN DIEGO
PA 525 B ST, STE 1900, SAN DIEGO, CA 92101-4495 USA
SN 0090-8258
EI 1095-6859
J9 GYNECOL ONCOL
JI Gynecol. Oncol.
PD FEB
PY 2010
VL 116
IS 2
SI SI
BP 202
EP 207
DI 10.1016/j.ygyno.2009.09.042
PG 6
WC Oncology; Obstetrics & Gynecology
SC Oncology; Obstetrics & Gynecology
GA 555IV
UT WOS:000274504200010
PM 19880164
DA 2021-05-03
ER

PT J
AU El-Sahwi, K
   Bellone, S
   Cocco, E
   Casagrande, F
   Bellone, M
   Abu-Khalaf, M
   Buza, N
   Tavassoli, FA
   Hui, P
   Ruttinger, D
   Silasi, DA
   Azodi, M
   Schwartz, PE
   Rutherford, TJ
   Pecorelli, S
   Santin, AD
AF El-Sahwi, Karim
   Bellone, Stefania
   Cocco, Emiliano
   Casagrande, Francesca
   Bellone, Marta
   Abu-Khalaf, Maysa
   Buza, Natalia
   Tavassoli, Fattaneh A.
   Hui, Pei
   Ruettinger, Dominik
   Silasi, Dan-Arin
   Azodi, Masoud
   Schwartz, Peter E.
   Rutherford, Thomas J.
   Pecorelli, Sergio
   Santin, Alessandro D.
TI Overexpression of EpCAM in Uterine Serous Papillary Carcinoma:
   Implications for EpCAM-Specific Immunotherapy With Human Monoclonal
   Antibody Adecatumumab (MT201)
SO MOLECULAR CANCER THERAPEUTICS
LA English
DT Article
ID CELL ADHESION MOLECULE; NATURAL-KILLER-CELLS; OVARIAN-CANCER;
   CLEAR-CELL; EP-CAM; CLINICOPATHOLOGICAL FEATURES; IN-VITRO;
   INTERLEUKIN-2; SURVIVAL; EXPRESSION
AB We evaluated the expression of epithelial cell adhesion molecule (EpCAM) and the potential of MT201 (adecatumumab), a human monoclonal antibody against EpCAM, in uterine serous papillary carcinoma (USPC). EpCAM expression was evaluated by real-time PCR and immunohistochemistry in a total of 56 USPC fresh-frozen biopsies and paraffin-embedded tissues. EpCAM surface expression was also evaluated by flow cytometry and immunohistochemistry in six USPC cell lines. Sensitivity to MT201 antibody-dependent cellular cytotoxicity and complement-dependent cytotoxicity was tested against a panel of primary USPC cell lines expressing different levels of EpCAM in standard 5-h (51)Cr release assays. EpCAM transcript was significantly overexpressed in fresh-frozen USPC when compared with normal endometrial cells (NEC). Median (minimum-maximum) copy number was 943.8 (31.5-1568.3) in tumor samples versus 12.9 (1.0-37.0) in NEC (P < 0.001). By immunohistochemistry, EpCAM expression was found in 96% (26 out of 27) of USPC samples with significantly higher expression compared with NECs (P < 0.001). High surface expression of EpCAM was found in 83% (five out of six) of the USPC cell lines tested by flow cytometry. EpCAM-positive cell lines were found highly sensitive to MT201-mediated antibody-dependent cellular cytotoxicity in vitro, whereas primary USPC cell lines were resistant to natural killer cell-dependent cytotoxicity. Human plasma IgG did not significantly inhibit MT201-mediated cytotoxicity against USPC. EpCAM is highly expressed in uterine serous carcinoma at mRNA and protein levels, and primary USPC are highly sensitivity to MT201-mediated cytotoxicity. MT201 might represent a novel therapeutic strategy in patients harboring advanced/recurrent or metastatic USPC refractory to standard treatment modalities. Mol Cancer Ther; 9(1); 57-66. (C) 2010 AACR.
C1 [El-Sahwi, Karim; Bellone, Stefania; Cocco, Emiliano; Casagrande, Francesca; Bellone, Marta; Silasi, Dan-Arin; Azodi, Masoud; Schwartz, Peter E.; Rutherford, Thomas J.; Santin, Alessandro D.] Yale Univ, Sch Med, Dept Obstet Gynecol & Reprod Sci, New Haven, CT 06520 USA.
   [Abu-Khalaf, Maysa] Yale Univ, Sch Med, Dept Internal Med & Oncol, New Haven, CT 06520 USA.
   [Buza, Natalia; Tavassoli, Fattaneh A.; Hui, Pei] Yale Univ, Sch Med, Dept Pathol, New Haven, CT 06520 USA.
   [Ruettinger, Dominik] Micromet AG, Munich, Germany.
   [Pecorelli, Sergio] Univ Brescia, Div Gynecol Oncol, Brescia, Italy.
RP Santin, AD (corresponding author), Yale Univ, Sch Med, Dept Obstet Gynecol & Reprod Sci, Room 305 LSOG,333 Cedar St,POB 208063, New Haven, CT 06520 USA.
EM alessandro.santin@yale.edu
RI CASAGRANDE, FRANCESCA/AAC-1296-2019
OI CASAGRANDE, FRANCESCA/0000-0002-2093-1393
FU Angelo Nocivelli; Berlucchi; Camillo Golgi Foundation, Brescia, Italy;
   NIHUnited States Department of Health & Human ServicesNational
   Institutes of Health (NIH) - USA [R01 CA122728-01A2]; Italian Institute
   of Health [501/A3/3, 0027557]; National Cancer Institute, NIHUnited
   States Department of Health & Human ServicesNational Institutes of
   Health (NIH) - USANIH National Cancer Institute (NCI) [CA-16359];
   NATIONAL CANCER INSTITUTEUnited States Department of Health & Human
   ServicesNational Institutes of Health (NIH) - USANIH National Cancer
   Institute (NCI) [P30CA016359, R01CA122728] Funding Source: NIH RePORTER
FX Angelo Nocivelli, the Berlucchi and the Camillo Golgi Foundation,
   Brescia, Italy, NIH R01 CA122728-01A2 (A. Santin), and grants 501/A3/3
   and 0027557 from the Italian Institute of Health (A. Santin). This
   investigation was also supported by NIH Research grant CA-16359 from the
   National Cancer Institute.
CR Balzar M, 1999, J MOL MED, V77, P699, DOI 10.1007/s001099900038
   Bohkman JV, 1983, GYNECOL ONCOL, V15, P10
   Burges A, 2007, CLIN CANCER RES, V13, P3899, DOI 10.1158/1078-0432.CCR-06-2769
   CALIGIURI MA, 1993, J CLIN INVEST, V91, P123, DOI 10.1172/JCI116161
   CARCANGIU ML, 1995, INT J GYNECOL PATHOL, V14, P30, DOI 10.1097/00004347-199501000-00006
   CARCANGIU ML, 1992, GYNECOL ONCOL, V47, P298, DOI 10.1016/0090-8258(92)90130-B
   CARON PC, 1995, CLIN CANCER RES, V1, P63
   Chan JK, 2003, GYNECOL ONCOL, V90, P181, DOI 10.1016/S0090-8258(03)00195-1
   Choe BK, 1987, CANCER INVEST, V5, P285
   DEVINE D V, 1991, Transfusion Medicine Reviews, V5, P123, DOI 10.1016/S0887-7963(91)70199-5
   Gastl G, 2000, LANCET, V356, P1981, DOI 10.1016/S0140-6736(00)03312-2
   GOFF BA, 1994, GYNECOL ONCOL, V54, P264, DOI 10.1006/gyno.1994.1208
   Hamilton CA, 2006, BRIT J CANCER, V94, P642, DOI 10.1038/sj.bjc.6603012
   HENDRICKSON M, 1982, AM J SURG PATHOL, V6, P93, DOI 10.1097/00000478-198203000-00002
   Holloway RW, 2002, GYNECOL ONCOL, V87, P8, DOI 10.1006/gyno.2002.6797
   HONSIK CJ, 1986, P NATL ACAD SCI USA, V83, P7893, DOI 10.1073/pnas.83.20.7893
   HOOIJBERG E, 1995, CANCER RES, V55, P2627
   INTRONA M, 1983, CANCER METAST REV, V2, P337, DOI 10.1007/BF00048566
   Jemal A, 2008, CA-CANCER J CLIN, V58, P71, DOI 10.3322/CA.2007.0010
   Kim JH, 2003, CLIN CANCER RES, V9, P4782
   Kirman I, 2007, CURR OPIN MOL THER, V9, P190
   LEVENBACK C, 1992, GYNECOL ONCOL, V46, P317, DOI 10.1016/0090-8258(92)90224-7
   Maetzel D, 2009, NAT CELL BIOL, V11, P162, DOI 10.1038/ncb1824
   McLaughlin PMJ, 2001, CANCER RES, V61, P4105
   Naundorf S, 2002, INT J CANCER, V100, P101, DOI 10.1002/ijc.10443
   Nicklin JL, 1996, CLIN OBSTET GYNECOL, V39, P686, DOI 10.1097/00003081-199609000-00016
   ORTALDO JR, 1987, J IMMUNOL, V138, P3566
   Santin AD, 2005, BRIT J CANCER, V92, P1561, DOI 10.1038/sj.bjc.6602480
   Santin AD, 2004, BRIT J CANCER, V90, P1814, DOI 10.1038/sj.bjc.6601791
   SHERMAN ME, 1992, AM J SURG PATHOL, V16, P600, DOI 10.1097/00000478-199206000-00008
   Spizzo G, 2006, GYNECOL ONCOL, V103, P483, DOI 10.1016/j.ygyno.2006.03.035
   SPURR NK, 1986, INT J CANCER, V38, P631, DOI 10.1002/ijc.2910380503
   STEIN RC, 1991, BRIT J CANCER, V63, P275, DOI 10.1038/bjc.1991.64
   Trope C, 2001, BEST PRACT RES CL OB, V15, P433, DOI 10.1053/beog.2000.0187
   Trzpis M, 2007, AM J PATHOL, V171, P386, DOI 10.2353/ajpath.2007.070152
NR 35
TC 27
Z9 27
U1 0
U2 2
PU AMER ASSOC CANCER RESEARCH
PI PHILADELPHIA
PA 615 CHESTNUT ST, 17TH FLOOR, PHILADELPHIA, PA 19106-4404 USA
SN 1535-7163
J9 MOL CANCER THER
JI Mol. Cancer Ther.
PD JAN
PY 2010
VL 9
IS 1
BP 57
EP 66
DI 10.1158/1535-7163.MCT-09-0675
PG 10
WC Oncology
SC Oncology
GA 606EM
UT WOS:000278405000005
PM 20053761
OA Green Accepted, Other Gold
DA 2021-05-03
ER

PT J
AU Maruyama, T
   Mimura, K
   Sato, E
   Watanabe, M
   Mizukami, Y
   Kawaguchi, Y
   Ando, T
   Kinouchi, H
   Fujii, H
   Kono, K
AF Maruyama, T.
   Mimura, K.
   Sato, E.
   Watanabe, M.
   Mizukami, Y.
   Kawaguchi, Y.
   Ando, T.
   Kinouchi, H.
   Fujii, H.
   Kono, K.
TI Inverse correlation of HER2 with MHC class I expression on oesophageal
   squamous cell carcinoma
SO BRITISH JOURNAL OF CANCER
LA English
DT Article
DE MHC class I; oesophageal cancer; HER-2; CTL
ID HLA CLASS-I; LYMPH-NODE DISSECTION; C-MYC ONCOGENE; DOWN-REGULATION;
   COLORECTAL-CANCER; THORACIC ESOPHAGUS; TRANSGENIC MICE; POOR-PROGNOSIS;
   GASTRIC-CANCER; OVARIAN-CANCER
AB BACKGROUND: As HER2 is expressed in 30% of oesophageal squamous cell carcinomas (ESCCs), T-cell-based immunotherapy and monoclonal antibodies targeted against HER2 are attractive, novel approaches for ESCCs. However, it was shown that there is an inverse correlation between HER2 and MHC class I expression on tumours. Thus, the correlation between HER2 and MHC class I expressions on ESCC was evaluated.
   METHODS: Expressions of MHC class I and HER2 in ESCC tissues (n = 80) and cell lines were assessed by immunohistochemistry, fluorescence in situ hybridisation (FISH), and flow cytometry. We investigated whether HER2 downregulation with small interfering RNA (siRNA) in ESCC cell lines could upregulate the expression of MHC class I and the antigen presentation machinery components, and could increase their sensitivity for tumour antigen-specific CTLs.
   RESULTS: There was an inverse correlation between HER2 and MHC class I expressions in both tumour tissues and cell lines. Downregulation of HER2 with siRNA resulted in the upregulation of MHC class I expression, leading to increased CTL recognition by tumour antigen-specific CTLs.
   CONCLUSION: HER2-overexpressing ESCC tumour cells showed a reduced sensitivity for CTLs through the downregulation of MHC class I. British Journal of Cancer (2010) 103, 552-559. doi:10.1038/sj.bjc.6605772 www.bjcancer.com Published online 13 July 2010 (C) 2010 Cancer Research UK
C1 [Maruyama, T.; Mimura, K.; Watanabe, M.; Mizukami, Y.; Kawaguchi, Y.; Fujii, H.; Kono, K.] Univ Yamanashi, Dept Surg 1, Chuo City, Yamanashi 4093898, Japan.
   [Sato, E.; Kinouchi, H.] Univ Yamanashi, Dept Neurosurg, Chuo City, Yamanashi 4093898, Japan.
   [Ando, T.] Univ Yamanashi, Dept Orthopaed Surg, Chuo City, Yamanashi 4093898, Japan.
RP Kono, K (corresponding author), Univ Yamanashi, Dept Surg 1, 1110 Shimokato, Chuo City, Yamanashi 4093898, Japan.
EM kojikono@yamanashi.ac.jp
FU Grants-in-Aid for Scientific ResearchMinistry of Education, Culture,
   Sports, Science and Technology, Japan (MEXT)Japan Society for the
   Promotion of ScienceGrants-in-Aid for Scientific Research (KAKENHI)
   [20591566] Funding Source: KAKEN
CR AKIYAMA H, 1994, ANN SURG, V220, P364, DOI 10.1097/00000658-199409000-00012
   Al-Kuraya K, 2007, J CLIN PATHOL, V60, P768, DOI 10.1136/jcp.2006.038281
   Baselga J, 1998, CANCER RES, V58, P2825
   BASOLO F, 1992, INT J CANCER, V51, P634, DOI 10.1002/ijc.2910510421
   Cheng NC, 1996, ONCOGENE, V13, P1737
   COUSSENS L, 1985, SCIENCE, V230, P1132, DOI 10.1126/science.2999974
   Disis Mary L, 2004, Breast Dis, V20, P3
   Disis ML, 1997, ADV CANCER RES, V71, P343, DOI 10.1016/S0065-230X(08)60103-7
   FERRONE S, 1995, IMMUNOL TODAY, V16, P487, DOI 10.1016/0167-5699(95)80033-6
   FISK B, 1995, J EXP MED, V181, P2109, DOI 10.1084/jem.181.6.2109
   GOODENOW RS, 1985, SCIENCE, V230, P777, DOI 10.1126/science.2997918
   GRIFFIOEN M, 1995, IMMUNOBIOLOGY, V193, P238, DOI 10.1016/S0171-2985(11)80549-8
   Hayashi K, 2001, JPN J CLIN ONCOL, V31, P419, DOI 10.1093/jjco/hye090
   Herrmann F, 2004, CANCER RES, V64, P215, DOI 10.1158/0008-5472.CAN-2522-2
   Ishikura S, 2003, J CLIN ONCOL, V21, P2697, DOI 10.1200/JCO.2003.03.055
   Kaplan BLF, 2006, CANCER IMMUNOL IMMUN, V55, P653, DOI 10.1007/s00262-005-0050-5
   KATO H, 1991, ANN THORAC SURG, V51, P931, DOI 10.1016/0003-4975(91)91008-J
   Knutson KL, 2001, J CLIN INVEST, V107, P477, DOI 10.1172/JCI11752
   Kono K, 1998, INT J CANCER, V78, P202, DOI 10.1002/(SICI)1097-0215(19981005)78:2<202::AID-IJC14>3.0.CO;2-C
   Kono K, 2004, CLIN CANCER RES, V10, P2538, DOI 10.1158/1078-0432.CCR-03-0424
   Kono K, 2002, CLIN CANCER RES, V8, P3394
   LACAVA A, 1994, INT J CANCER, V58, P123, DOI 10.1002/ijc.2910580120
   Leffers N, 2008, GYNECOL ONCOL, V110, P365, DOI 10.1016/j.ygyno.2008.04.043
   Lollini PL, 1998, INT J CANCER, V77, P937, DOI 10.1002/(SICI)1097-0215(19980911)77:6<937::AID-IJC24>3.0.CO;2-X
   Lucci MA, 2010, CELL ONCOL, V32, P361, DOI 10.3233/CLO-2010-0520
   Marmor MD, 2004, INT J RADIAT ONCOL, V58, P903, DOI 10.1016/j.ijrobp.2003.06.002
   Mimura K, 2005, BRIT J CANCER, V92, P1253, DOI 10.1038/sj.bjc.6602499
   Mizukami Y, 2008, BRIT J CANCER, V99, P1462, DOI 10.1038/sj.bjc.6604715
   Murray JL, 2000, SEMIN ONCOL, V27, P71, DOI 10.1053/sonc.2000.19895
   REEVE MA, 1995, NATURE, V376, P796, DOI 10.1038/376796a0
   Reilly RT, 2001, CANCER RES, V61, P880
   Seliger B, 1998, EUR J IMMUNOL, V28, P122, DOI 10.1002/(SICI)1521-4141(199801)28:01<122::AID-IMMU122>3.0.CO;2-F
   Sers C, 2009, INT J CANCER, V125, P1626, DOI 10.1002/ijc.24557
   SLAMON DJ, 1989, SCIENCE, V244, P707, DOI 10.1126/science.2470152
   Suda T, 2007, CANCER SCI, V98, P1803, DOI 10.1111/j.1349-7006.2007.00603.x
   Takehana T, 2002, INT J CANCER, V98, P833, DOI 10.1002/ijc.10257
   VANTVEER LJ, 1993, EMBO J, V12, P195, DOI 10.1002/j.1460-2075.1993.tb05645.x
   Vertuani S, 2009, CANCER IMMUNOL IMMUN, V58, P653, DOI 10.1007/s00262-008-0587-1
   Watson NFS, 2006, INT J CANCER, V118, P6, DOI 10.1002/ijc.21303
   Zia A, 2001, INT J CANCER, V93, P566, DOI 10.1002/ijc.1362
NR 40
TC 20
Z9 21
U1 0
U2 5
PU NATURE PUBLISHING GROUP
PI LONDON
PA MACMILLAN BUILDING, 4 CRINAN ST, LONDON N1 9XW, ENGLAND
SN 0007-0920
J9 BRIT J CANCER
JI Br. J. Cancer
PD AUG 10
PY 2010
VL 103
IS 4
BP 552
EP 559
DI 10.1038/sj.bjc.6605772
PG 8
WC Oncology
SC Oncology
GA 636KI
UT WOS:000280732100017
PM 20628381
OA Green Published, Other Gold
DA 2021-05-03
ER

PT J
AU Zhang, YQ
   Tsai, YC
   Monie, A
   Wu, TC
   Hung, CF
AF Zhang, Yu-Qian
   Tsai, Ya-Chea
   Monie, Archana
   Wu, T. -C.
   Hung, Chien-Fu
TI Enhancing the Therapeutic Effect Against Ovarian Cancer Through a
   Combination of Viral Oncolysis and Antigen-specific Immunotherapy
SO MOLECULAR THERAPY
LA English
DT Article
ID CELL PRECURSOR FREQUENCIES; VACCINIA VIRUS; MEASLES-VIRUS; DNA VACCINES;
   TUMORS; SUPPRESSION; STATISTICS; RESPONSES; INNATE
AB Cancer therapy using oncolytic viruses represents a promising new approach for controlling ovarian cancer. In this study, we have circumvented the limitation of repeated vaccination by employing different virus vectors, Semliki Forest Virus (SFV) and vaccinia virus (VV) for boosting the immune response. We found that infection of tumor-bearing mice with VV followed by infection with SFV or vice versa leads to enhanced antitumor effects against murine ovarian surface epithelial carcinoma (MOSEC) tumors. Furthermore, infection with VV-ovalbumin (OVA) followed by infection with SFV-OVA or vice versa was found to lead to enhanced OVA-specific CD8(+) T-cell immune responses. In addition, we found that infection with SFV-OVA followed by infection with VV-OVA leads to enhanced antitumor effects in vivo and enhanced tumor killing in vitro through a combination of viral oncolysis and antigen-specific immunity. The clinical implications of this study are discussed.
C1 [Hung, Chien-Fu] Johns Hopkins Univ, Sch Med, Dept Pathol, Johns Hopkins Med Inst, Baltimore, MD 21231 USA.
   [Wu, T. -C.] Johns Hopkins Med Inst, Dept Obstet & Gynecol, Baltimore, MD 21205 USA.
   [Wu, T. -C.] Johns Hopkins Med Inst, Dept Mol Microbiol & Immunol, Baltimore, MD 21205 USA.
   [Wu, T. -C.; Hung, Chien-Fu] Johns Hopkins Med Inst, Dept Oncol, Baltimore, MD 21205 USA.
RP Hung, CF (corresponding author), Johns Hopkins Univ, Sch Med, Dept Pathol, Johns Hopkins Med Inst, CRB 2 Room 307,1550 Orleans St, Baltimore, MD 21231 USA.
EM chung2@jhmi.edu
FU NCDGG [1U19 CA113341-01]; American Cancer Society (ACS)American Cancer
   Society; National Cancer Institute SPORE in Cervical CancerUnited States
   Department of Health & Human ServicesNational Institutes of Health (NIH)
   - USANIH National Cancer Institute (NCI) [P50 CA098252, 1 RO1
   CA114425-01]; NATIONAL CANCER INSTITUTEUnited States Department of
   Health & Human ServicesNational Institutes of Health (NIH) - USANIH
   National Cancer Institute (NCI) [P50CA098252, U19CA113341, R01CA114425]
   Funding Source: NIH RePORTER
FX This work was supported by the NCDGG (1U19 CA113341-01), the American
   Cancer Society (ACS), National Cancer Institute SPORE in Cervical Cancer
   P50 CA098252, and the 1 RO1 CA114425-01.
CR BAUM M, 1990, ADJUVANT THERAPY CAN, P269
   Chang CL, 2009, MOL THER, V17, P1365, DOI 10.1038/mt.2009.118
   Chen CH, 2000, VACCINE, V18, P2015, DOI 10.1016/S0264-410X(99)00528-9
   Chen CH, 2001, GENE THER, V8, P128, DOI 10.1038/sj.gt.3301370
   Gilbert Philippe-Alexandre, 2006, Recent Pat Antiinfect Drug Discov, V1, P309, DOI 10.2174/157489106778777592
   Greenlee RT, 2000, CA-CANCER J CLIN, V50, P7, DOI 10.3322/canjclin.50.1.7
   Hung CF, 2007, GENE THER, V14, P20, DOI 10.1038/sj.gt.3302840
   Ikeda K, 1999, NAT MED, V5, P881, DOI 10.1038/11320
   Jemal A, 2006, CA-CANCER J CLIN, V56, P106, DOI 10.3322/canjclin.56.2.106
   KAST WM, 2008, VACCINE TECHNOLOGY
   Kirn DH, 2008, CANCER RES, V68, P2071, DOI 10.1158/0008-5472.CAN-07-6515
   Lin CT, 2003, MOL THER, V8, P559, DOI 10.1016/S1525-0016(03)00238-7
   Nava-Parada P, 2007, CANCER RES, V67, P1326, DOI 10.1158/0008-5472.CAN-06-3290
   Nishikawa H, 2006, J CLIN INVEST, V116, P1946, DOI 10.1172/JCI28045
   Peng KW, 2002, CANCER RES, V62, P4656
   Pilon SA, 2003, J IMMUNOL, V170, P1202, DOI 10.4049/jimmunol.170.3.1202
   Prestwich RJ, 2008, EXPERT REV ANTICANC, V8, P1581, DOI 10.1586/14737140.8.10.1581
   Prestwich RJ, 2008, LANCET ONCOL, V9, P610, DOI 10.1016/S1470-2045(08)70163-3
   Roby KF, 2000, CARCINOGENESIS, V21, P585, DOI 10.1093/carcin/21.4.585
   Russell SJ, 2009, CURR TOP MICROBIOL, V330, P213
   Schwartz Peter E, 2002, Cancer Treat Res, V107, P99
   Tseng JC, 2004, CANCER RES, V64, P6684, DOI 10.1158/0008-5472.CAN-04-1924
   Unno Y, 2005, CLIN CANCER RES, V11, P4553, DOI 10.1158/1078-0432.CCR-04-2610
   Wakimoto H, 2003, GENE THER, V10, P983, DOI 10.1038/sj.gt.3302038
   Wierecky J, 2006, CANCER RES, V66, P5910, DOI 10.1158/0008-5472.CAN-05-3905
NR 25
TC 37
Z9 38
U1 0
U2 2
PU CELL PRESS
PI CAMBRIDGE
PA 50 HAMPSHIRE ST, FLOOR 5, CAMBRIDGE, MA 02139 USA
SN 1525-0016
EI 1525-0024
J9 MOL THER
JI Mol. Ther.
PD APR
PY 2010
VL 18
IS 4
BP 692
EP 699
DI 10.1038/mt.2009.318
PG 8
WC Biotechnology & Applied Microbiology; Genetics & Heredity; Medicine,
   Research & Experimental
SC Biotechnology & Applied Microbiology; Genetics & Heredity; Research &
   Experimental Medicine
GA 582YH
UT WOS:000276636800007
PM 20087318
OA Other Gold, Green Published
DA 2021-05-03
ER

PT J
AU McGilvray, RW
   Eagle, RA
   Rolland, P
   Jafferji, I
   Trowsdale, J
   Durrant, LG
AF McGilvray, Roger W.
   Eagle, Robert A.
   Rolland, Phil
   Jafferji, Insiya
   Trowsdale, John
   Durrant, Lindy G.
TI ULBP2 and RAET1E NKG2D ligands are independent predictors of poor
   prognosis in ovarian cancer patients
SO INTERNATIONAL JOURNAL OF CANCER
LA English
DT Article
DE predictive markers; NKG2D; ovarian cancer
ID TUMOR-INFILTRATING LYMPHOCYTES; T-CELLS; NK CYTOTOXICITY; EXPRESSION;
   RECEPTOR; CARCINOMA; SURVIVAL; ACTIVATION; IMMUNITY; IMMUNOTHERAPY
AB The human activating immune receptor, NKG2D, binds to a diverse array of cellular ligands of the MIC and unique long 16 (UL16)-binding protein (ULBP)/retinoic acid early transcript (RAET) family. NKG2D is thought to participate in anticancer immune responses. By using tissue microarrays representing over 300 patients with defined clinicopathological factors, we present the first comprehensive screen of the expression of all NKG2D ligands in primary ovarian cancers. NKG2D ligands were expressed by the majority of tumors; however, the level of expression varied considerably. By categorizing each tumor as having negative, low or high expression, it was shown that high expression of several NKG2D ligands is inversely correlated with disease survival. Patients whose tumors had high expression of RAET1E (p = 0.037), ULBP1 (p = 0.036) and ULBP3 (p = 0.004) surviving a median of 11, 14 and 11 months, respectively, compared with disease-specific survival of 29, 30 and 25 months in patients whose tumors showed no expression of these ligands. These results contrast with previous findings showing that high level NKG2D ligand expression is associated with good prognosis in colorectal cancer and suggest a fundamental difference in the involvement of NKG2D-mediated immunity in these two types of cancer. By using multivariate analysis, the factors retaining independent prognostic significance were International Federation of Gynecologists and Obstetricians stage (p < 0.001), presence of residual disease (p = 0.003), ULBP2 (p = 0.042) and RAET1E (p = 0.030).
C1 [McGilvray, Roger W.; Rolland, Phil; Durrant, Lindy G.] Univ Nottingham, Acad Div Clin Oncol, Nottingham NG5 1PB, England.
   [Eagle, Robert A.; Jafferji, Insiya; Trowsdale, John] Univ Cambridge, Addenbrookes Hosp, Cambridge Inst Med Res, Cambridge CB2 2QQ, England.
RP Durrant, LG (corresponding author), Univ Nottingham, Acad Div Clin Oncol, City Hosp Campus, Nottingham NG5 1PB, England.
EM lindy.durrant@nottingham.ac.uk
RI Eagle, Robert/A-2679-2011
OI Eagle, Robert/0000-0003-0304-6111
FU Lewis Trust, United Kingdom; Cancer Research United KingdomCancer
   Research UK
FX Grant sponsors: Lewis Trust, United Kingdom (to L.G.D.), Cancer Research
   United Kingdom (to R.A.E. and J.T.)
CR Barber A, 2008, J IMMUNOL, V180, P72, DOI 10.4049/jimmunol.180.1.72
   Barber A, 2007, CANCER RES, V67, P5003, DOI 10.1158/0008-5472.CAN-06-4047
   Bauer S, 1999, SCIENCE, V285, P727, DOI 10.1126/science.285.5428.727
   Castriconi R, 2003, P NATL ACAD SCI USA, V100, P4120, DOI 10.1073/pnas.0730640100
   Cerwenka A, 2001, P NATL ACAD SCI USA, V98, P11521, DOI 10.1073/pnas.201238598
   Conejo-Garcia JR, 2004, CANCER RES, V64, P2175, DOI 10.1158/0008-5472.CAN-03-2194
   Cooper KA, 2008, BRIT J NUTR, V99, P1, DOI 10.1017/S0007114507795296
   Cosman D, 2001, IMMUNITY, V14, P123, DOI 10.1016/S1074-7613(09)00098-3
   Coudert JD, 2006, SEMIN CANCER BIOL, V16, P333, DOI 10.1016/j.semcancer.2006.07.008
   Curiel TJ, 2004, NAT MED, V10, P942, DOI 10.1038/nm1093
   Diefenbach A, 2001, NATURE, V413, P165, DOI 10.1038/35093109
   Dong HP, 2006, AM J CLIN PATHOL, V125, P451, DOI 10.1309/15B66DQMFYYM78CJ
   Duncan Timothy J, 2007, World J Surg Oncol, V5, P31, DOI 10.1186/1477-7819-5-31
   Duncan TJ, 2007, CLIN CANCER RES, V13, P4139, DOI 10.1158/1078-0432.CCR-06-2833
   Dunn GP, 2004, ANNU REV IMMUNOL, V22, P329, DOI 10.1146/annurev.immunol.22.012703.104803
   Eagle RA, 2007, NAT REV IMMUNOL, V7, P737, DOI 10.1038/nri2144
   Eagle RA, 2006, HUM IMMUNOL, V67, P159, DOI 10.1016/j.humimm.2006.02.015
   Eagle RA, 2009, PLOS ONE, V4, DOI 10.1371/journal.pone.0004503
   Eagle Robert A., 2009, Current Immunology Reviews, V5, P22
   Groh V, 2002, NATURE, V419, P734, DOI 10.1038/nature01112
   Groh V, 1996, P NATL ACAD SCI USA, V93, P12445, DOI 10.1073/pnas.93.22.12445
   Guerra N, 2008, IMMUNITY, V28, P571, DOI 10.1016/j.immuni.2008.02.016
   Hagemann T, 2007, MOL CANCER THER, V6, P1993, DOI 10.1158/1535-7163.MCT-07-0118
   Hamanishi J, 2007, P NATL ACAD SCI USA, V104, P3360, DOI 10.1073/pnas.0611533104
   Krockenberger M, 2008, J IMMUNOL, V180, P7338, DOI 10.4049/jimmunol.180.11.7338
   Kulbe H, 2005, CANCER RES, V65, P10355, DOI 10.1158/0008-5472.CAN-05-0957
   Kulbe H, 2007, CANCER RES, V67, P585, DOI 10.1158/0008-5472.CAN-06-2941
   Lee JC, 2004, J IMMUNOL, V172, P7335, DOI 10.4049/jimmunol.172.12.7335
   Li K, 2009, CANCER IMMUNOL IMMUN, V58, P641, DOI 10.1007/s00262-008-0585-3
   McGilvray RW, 2009, CLIN CANCER RES, V15, P6993, DOI 10.1158/1078-0432.CCR-09-0991
   Pende D, 2002, CANCER RES, V62, P6178
   Raffaghello L, 2004, NEOPLASIA, V6, P558, DOI 10.1593/neo.04316
   Raspollini MR, 2005, ANN ONCOL, V16, P590, DOI 10.1093/annonc/mdi112
   Raulet DH, 2003, NAT REV IMMUNOL, V3, P781, DOI 10.1038/nri1199
   Rolland P, 2007, CLIN CANCER RES, V13, P3591, DOI 10.1158/1078-0432.CCR-06-2087
   Sato E, 2005, P NATL ACAD SCI USA, V102, P18538, DOI 10.1073/pnas.0509182102
   Smyth MJ, 2005, J EXP MED, V202, P583, DOI 10.1084/jem.20050994
   Tomsova M, 2008, GYNECOL ONCOL, V108, P415, DOI 10.1016/j.ygyno.2007.10.016
   Ullenhag GJ, 2007, CLIN CANCER RES, V13, P5070, DOI 10.1158/1078-0432.CCR-06-2547
   Unni AM, 2008, P NATL ACAD SCI USA, V105, P1686, DOI 10.1073/pnas.0701675105
   Wang HM, 2008, IMMUNOL LETT, V120, P65, DOI 10.1016/j.imlet.2008.07.001
   Watson NFS, 2006, INT J CANCER, V118, P1445, DOI 10.1002/ijc.21510
   Webb TJ, 2008, CLIN CANCER RES, V14, P7652, DOI 10.1158/1078-0432.CCR-08-1468
   Woo EY, 2001, CANCER RES, V61, P4766
   Zhang L, 2003, NEW ENGL J MED, V348, P203, DOI 10.1056/NEJMoa020177
NR 45
TC 48
Z9 53
U1 0
U2 1
PU WILEY
PI HOBOKEN
PA 111 RIVER ST, HOBOKEN 07030-5774, NJ USA
SN 0020-7136
EI 1097-0215
J9 INT J CANCER
JI Int. J. Cancer
PD SEP 15
PY 2010
VL 127
IS 6
BP 1412
EP 1420
DI 10.1002/ijc.25156
PG 9
WC Oncology
SC Oncology
GA 643ZL
UT WOS:000281340100016
PM 20054857
OA Bronze
DA 2021-05-03
ER

PT J
AU Bokemeyer, C
AF Bokemeyer, Carsten
TI Catumaxomab - trifunctional anti-EpCAM antibody used to treat malignant
   ascites
SO EXPERT OPINION ON BIOLOGICAL THERAPY
LA English
DT Article
DE antibody; ascites; bispecific; gastric cancer; ovarian cancer;
   trifunctional
ID BISPECIFIC ANTIBODY; ACCESSORY CELLS; CANCER-CELLS; EP-CAM; DIAGNOSIS;
   IMMUNOTHERAPY; ACTIVATION; EXPRESSION; EFFUSIONS; BER-EP4
AB Importance of the field: Malignant ascites is a sign of advanced tumour growth and is associated with significant morbidity and a poor prognosis with a median survival time of a few months. Paracentesis is a recommended treatment for malignant ascites, but can cause complications, for example infections, injury of abdominal organs, persistent leakage of ascites, and haematoma/haemorrhage. The European Medicines Agency (EMA) approved the use of a trifunctional bispecific antibody, catumaxomab (Removab), for the intraperitoneal (i.p.) treatment of malignant ascites in April 2009.
   Areas covered in this review: This review describes the tailored preclinical and the clinical development of catumaxomab for the i.p. treatment of malignant ascites from 1998 to 2009.
   What the reader will gain: Relevant toxicology and pharmacokinetic findings are reported as well as main results of a large international Phase II/III study that was pivotal in the EMA approval of catumaxomab.
   Take home message: Catumaxomab i.p. treatment results in a significant and clinically relevant improvement of puncture-free survival time and time to first need for puncture compared with paracentesis alone. The related side effects of catumaxomab treatment are predictable and related to the antibody's mode of action.
C1 Univ Klinikum Hamburg Eppendorf, Dept Oncol, BMT Sect Pneumol, Hamburg, Germany.
RP Bokemeyer, C (corresponding author), Univ Klinikum Hamburg Eppendorf, Dept Oncol, BMT Sect Pneumol, Hamburg, Germany.
EM c.bokemeyer@uke.uni-hamburg.de
CR Ayantunde AA, 2007, ANN ONCOL, V18, P945, DOI 10.1093/annonc/mdl499
   Ayhan A, 2007, INT J GYNECOL CANCER, V17, P68, DOI 10.1111/j.1525-1438.2006.00777.x
   Becker G, 2006, EUR J CANCER, V42, P589, DOI 10.1016/j.ejca.2005.11.018
   Belau A, 2007, J CLIN ONCOL, V25
   BOKEMEYER C, 2009, J CLIN ONCOL, V27
   Burges A, 2007, CLIN CANCER RES, V13, P3899, DOI 10.1158/1078-0432.CCR-06-2769
   Chang YS, 2000, P NATL ACAD SCI USA, V97, P14608, DOI 10.1073/pnas.97.26.14608
   Chekerov R, 2010, J CLIN ONCOL, V28
   DEANGELIS M, 1992, CYTOPATHOLOGY, V3, P111, DOI 10.1111/j.1365-2303.1992.tb00033.x
   DETTMAR K, 2010, ESTABLISHMENT PRECLI
   DIAZARIAS AA, 1993, DIAGN CYTOPATHOL, V9, P516, DOI 10.1002/dc.2840090509
   Ding WX, 2004, J CELL MOL MED, V8, P445, DOI 10.1111/j.1582-4934.2004.tb00469.x
   Gronau SS, 2005, HEAD NECK-J SCI SPEC, V27, P376, DOI 10.1002/hed.20170
   Hashizume H, 2000, AM J PATHOL, V156, P1363, DOI 10.1016/S0002-9440(10)65006-7
   Heiss MM, 2005, INT J CANCER, V117, P435, DOI 10.1002/ijc.21165
   HEISS MM, 2010, INT J CANCER, DOI DOI 10.1002/IJC.25423
   HEISS MM, 2008, ANN ONCOL, V19
   HOLLOWAY R, 2010, J CLIN ONCOL, V28
   JAIN RK, 1990, CANCER RES, V50, pS814
   Kaplowitz N, 2004, CLIN INFECT DIS, V38, pS44, DOI 10.1086/381446
   LINDHOFER H, 1995, J IMMUNOL, V155, P219
   LITVINOV SV, 1994, J CELL BIOL, V125, P437, DOI 10.1083/jcb.125.2.437
   Morecki S, 2006, BLOOD, V107, P1564, DOI 10.1182/blood-2005-07-2738
   Okamoto S, 2005, TOHOKU J EXP MED, V206, P31, DOI 10.1620/tjem.206.31
   Passebosc-Faure K, 2005, CLIN CANCER RES, V11, P6862, DOI 10.1158/1078-0432.CCR-05-0043
   Pietzner K, 2010, J CLIN ONCOL, V28, DOI 10.1200/jco.2010.28.15_suppl.tps155
   Prandota Joseph, 2005, Am J Ther, V12, P254
   Riesenberg R, 2001, J HISTOCHEM CYTOCHEM, V49, P911, DOI 10.1177/002215540104900711
   Ruf P, 2007, BRIT J CANCER, V97, P315, DOI 10.1038/sj.bjc.6603881
   Ruf P, 2001, BLOOD, V98, P2526, DOI 10.1182/blood.V98.8.2526
   Ruf P, 2010, BRIT J CLIN PHARMACO, V69, P617, DOI 10.1111/j.1365-2125.2010.03635.x
   Schmitt M, 2004, INT J ONCOL, V25, P841
   Sebastian M, 2007, CANCER IMMUNOL IMMUN, V56, P1637, DOI 10.1007/s00262-007-0310-7
   Seitz K, 2007, J CLIN PHARMACOL, V47, P1104, DOI 10.1177/0091270007306958
   STROEHLEIN M, 2008, P GASTR CANC S
   Stroehlein MA, 2006, J CLIN ONCOL, V24, p111S
   Thomsen TW, 2006, NEW ENGL J MED, V355, DOI 10.1056/NEJMvcm064238
   Walz A, 2005, ANTICANCER RES, V25, P4239
   Walz A, 2004, ANTICANCER RES, V24, P887
   Went P, 2006, BRIT J CANCER, V94, P128, DOI 10.1038/sj.bjc.6602924
   Went PT, 2004, HUM PATHOL, V35, P122, DOI 10.1016/j.humpath.2003.08.026
   Woopen H, 2009, ANTICANCER RES, V29, P3353
   Zeidler R, 2001, ANTICANCER RES, V21, P3499
   Zeidler R, 1999, J IMMUNOL, V163, P1246
   Zeidler R, 2000, BRIT J CANCER, V83, P261
NR 45
TC 30
Z9 33
U1 0
U2 11
PU TAYLOR & FRANCIS LTD
PI ABINGDON
PA 2-4 PARK SQUARE, MILTON PARK, ABINGDON OR14 4RN, OXON, ENGLAND
SN 1471-2598
EI 1744-7682
J9 EXPERT OPIN BIOL TH
JI Expert Opin. Biol. Ther.
PD AUG
PY 2010
VL 10
IS 8
BP 1259
EP 1269
DI 10.1517/14712598.2010.504706
PG 11
WC Biotechnology & Applied Microbiology; Medicine, Research & Experimental
SC Biotechnology & Applied Microbiology; Research & Experimental Medicine
GA 629JB
UT WOS:000280191000009
PM 20624115
DA 2021-05-03
ER

PT J
AU Sood, AK
AF Sood, Ashwani K.
TI PDEF and PDEF-induced proteins as candidate tumor antigens for T cell
   and antibody-mediated immunotherapy of breast cancer
SO IMMUNOLOGIC RESEARCH
LA English
DT Article
DE Prostate-derived Ets factor; SPDEF; Breast tumor antigens; Luminal
   breast cancer; PDEF-induced tumor antigens
ID ETS TRANSCRIPTION FACTORS; HER2/NEU PEPTIDE VACCINE; IN-VIVO; METASTATIC
   MELANOMA; PROSTATE-CANCER; GENE-EXPRESSION; OVARIAN-CANCER;
   MESSENGER-RNA; RECEPTOR; FAMILY
AB Novel breast tumor antigens are needed to develop T cell and antibody-based vaccine immunotherapy approach against breast cancer. To this purpose, we have previously shown that PDEF is frequently over expressed in human breast tumors and exhibits highly restricted expression in normal human tissues that is primarily limited to normal prostate. Moreover, PDEF expression correlates with poor overall survival for breast cancer patients. Additionally, Pse (prostate-specific Ets, mouse homologue of PDEF) is immunogenic in female mice and PDEF sequence contains HLA-A2 binding potentially immunogenic peptides. Together, these observations support PDEF as a novel candidate breast tumor antigen. Further, we have identified certain PDEF-induced proteins including CEACAM6, B7-H4, and S100A7 as additional candidate breast tumor antigens.
C1 Roswell Pk Canc Inst, Dept Immunol, Buffalo, NY 14263 USA.
RP Sood, AK (corresponding author), Roswell Pk Canc Inst, Dept Immunol, Elm & Carlton St, Buffalo, NY 14263 USA.
EM Ashwani.sood@roswellpark.org
FU National Cancer InstituteUnited States Department of Health & Human
   ServicesNational Institutes of Health (NIH) - USANIH National Cancer
   Institute (NCI) [CA 86164]; Department of DefenseUnited States
   Department of Defense [BC045095]; Roswell Park Alliance Foundation
   [62-2333]; Roswell Park Cancer Center [P30CA16056]; NATIONAL CANCER
   INSTITUTEUnited States Department of Health & Human ServicesNational
   Institutes of Health (NIH) - USANIH National Cancer Institute (NCI)
   [R41CA086164, P30CA016056] Funding Source: NIH RePORTER
FX This work was supported by grants CA 86164 from National Cancer
   Institute, BC045095 from Department of Defense and # 62-2333 from
   Roswell Park Alliance Foundation. The institutional facilities used in
   this research were supported by Roswell Park Cancer Center Support Grant
   P30CA16056. The author declares no financial conflict of interest.
CR Ai WYZ, 2009, BLOOD, V113, P5743, DOI 10.1182/blood-2009-01-201988
   Amin A, 2008, CANCER IMMUNOL IMMUN, V57, P1817, DOI 10.1007/s00262-008-0509-2
   Andersen MH, 2007, CLIN CANCER RES, V13, P5991, DOI 10.1158/1078-0432.CCR-07-0686
   Andre F, 2004, ONCOGENE, V23, P1177, DOI 10.1038/sj.onc.1207238
   Blumenthal RD, 2007, BMC CANCER, V7, DOI 10.1186/1471-2407-7-2
   Bui JD, 2006, CANCER RES, V66, P7301, DOI 10.1158/0008-5472.CAN-06-0556
   Burger JA, 2006, BLOOD, V107, P1761, DOI 10.1182/blood-2005-08-3182
   CHAKRAVARTY PK, 1992, CANCER IMMUNOL IMMUN, V35, P347, DOI 10.1007/BF01741149
   Chen H, 2005, J CELL BIOCHEM, V94, P168, DOI 10.1002/jcb.20297
   Collins-Burow B, 2007, EXPERT REV ANTICANC, V7, P257, DOI 10.1586/14737140.7.3.257
   Dittmer J, 1998, BBA-REV CANCER, V1377, pF1, DOI 10.1016/S0304-419X(97)00039-5
   Dudley ME, 2005, J CLIN ONCOL, V23, P2346, DOI 10.1200/JCO.2005.00.240
   Duxbury MS, 2004, ONCOGENE, V23, P465, DOI 10.1038/sj.onc.1207036
   Elledge RM, 1997, BRIT MED J, V314, P1843, DOI 10.1136/bmj.314.7098.1843
   Emberley ED, 2005, CANCER RES, V65, P5696, DOI 10.1158/0008-5472.CAN-04-3927
   FRIEDE, 1995, IMMUNOGENETICS, V41, P178
   Gajewski TF, 2006, J IMMUNOTHER, V29, P233, DOI 10.1097/01.cji.0000199193.29048.56
   Galon J, 2006, SCIENCE, V313, P1960, DOI 10.1126/science.1129139
   Ghadersohi A, 2001, CLIN CANCER RES, V7, P2731
   Gilliland DG, 2001, CLIN CANCER RES, V7, P451
   Gutierrez-Hartmann A, 2007, TRENDS ENDOCRIN MET, V18, P150, DOI 10.1016/j.tem.2007.03.002
   Hollenhorst PC, 2004, NUCLEIC ACIDS RES, V32, P5693, DOI 10.1093/nar/gkh906
   Hsu SC, 1997, CANCER IMMUNOL IMMUN, V44, P117, DOI 10.1007/s002620050364
   Huang B, 2006, CANCER RES, V66, P1123, DOI 10.1158/0008-5472.CAN-05-1299
   Jager D, 2001, CANCER RES, V61, P2055
   Kao H, 2001, J EXP MED, V194, P1313, DOI 10.1084/jem.194.9.1313
   Kendrick JE, 2007, GYNECOL ONCOL, V106, P614, DOI 10.1016/j.ygyno.2007.05.035
   Khodarev NN, 2009, CANCER RES, V69, P2833, DOI 10.1158/0008-5472.CAN-08-4513
   Kobberup S, 2007, DEV DYNAM, V236, P3100, DOI 10.1002/dvdy.21292
   Krop I, 2005, CANCER RES, V65, P11326, DOI 10.1158/0008-5472.CAN-05-1523
   Li RZ, 2000, ONCOGENE, V19, P6514, DOI 10.1038/sj.onc.1204035
   Li YQ, 2003, ONCOGENE, V22, P6107, DOI 10.1038/sj.onc.1206732
   Lien S., 2008, V181, P131
   Lu J, 2000, CANCER RES, V60, P5223
   Maraqa L, 2008, CLIN CANCER RES, V14, P405, DOI 10.1158/1078-0432.CCR-07-1363
   Mendelsohn J, 2006, SEMIN ONCOL, V33, P369, DOI 10.1053/j.seminoncol.2006.04.003
   Mittendorf EA, 2008, CANCER IMMUNOL IMMUN, V57, P1511, DOI 10.1007/s00262-008-0540-3
   Oettgen P, 2000, J BIOL CHEM, V275, P1216, DOI 10.1074/jbc.275.2.1216
   Oettgen P, 2006, CIRC RES, V99, P1159, DOI 10.1161/01.RES.0000251056.85990.db
   Oldford SA, 2006, INT IMMUNOL, V18, P1591, DOI 10.1093/intimm/dxl092
   Rhodes A, 2000, J CLIN PATHOL, V53, P688, DOI 10.1136/jcp.53.9.688
   Romond EH, 2005, NEW ENGL J MED, V353, P1673, DOI 10.1056/NEJMoa052122
   Salceda S, 2005, EXP CELL RES, V306, P128, DOI 10.1016/j.yexcr.2005.01.018
   Sato E, 2005, P NATL ACAD SCI USA, V102, P18538, DOI 10.1073/pnas.0509182102
   Shankaran V, 2001, NATURE, V410, P1107, DOI 10.1038/35074122
   Sharma MD, 2007, J CLIN INVEST, V117, P2570, DOI 10.1172/JCI31911
   Sharrocks AD, 2001, NAT REV MOL CELL BIO, V2, P827, DOI 10.1038/35099076
   Sica GL, 2003, IMMUNITY, V18, P849, DOI 10.1016/S1074-7613(03)00152-3
   SLINGLUFF CL, 1994, CURR OPIN IMMUNOL, V6, P733, DOI 10.1016/0952-7915(94)90077-9
   Sood AK, 2007, HUM PATHOL, V38, P1628, DOI 10.1016/j.humpath.2007.03.010
   Sood AK, 2009, CANCER EPIDEM BIOMAR, V18, P1899, DOI 10.1158/1055-9965.EPI-09-0055
   TAVAKKOL A, 1994, MOL BIOL REP, V20, P75, DOI 10.1007/BF00996356
   Tomlins SA, 2007, NATURE, V448, P595, DOI 10.1038/nature06024
   Tringler B, 2005, CLIN CANCER RES, V11, P1842, DOI 10.1158/1078-0432.CCR-04-1658
   Tureci O, 1997, MOL MED TODAY, V3, P342, DOI 10.1016/S1357-4310(97)01081-2
   van Rossum AGSH, 2006, BMC CANCER, V6, DOI 10.1186/1471-2407-6-58
   Verger A, 2002, BIOESSAYS, V24, P362, DOI 10.1002/bies.10068
   Wang YZ, 2005, BIOCHEMISTRY-US, V44, P7095, DOI 10.1021/bi047352t
   Wasylyk B, 1998, TRENDS BIOCHEM SCI, V23, P213, DOI 10.1016/S0968-0004(98)01211-0
   Yee C, 2002, P NATL ACAD SCI USA, V99, P16168, DOI 10.1073/pnas.242600099
   ZEH HJ, 1994, HUM IMMUNOL, V39, P79, DOI 10.1016/0198-8859(94)90105-8
   Zhang L, 2003, NEW ENGL J MED, V348, P203, DOI 10.1056/NEJMoa020177
   Zhou G, 2007, J IMMUNOL, V178, P2155, DOI 10.4049/jimmunol.178.4.2155
NR 63
TC 4
Z9 7
U1 0
U2 4
PU HUMANA PRESS INC
PI TOTOWA
PA 999 RIVERVIEW DRIVE SUITE 208, TOTOWA, NJ 07512 USA
SN 0257-277X
EI 1559-0755
J9 IMMUNOL RES
JI Immunol. Res.
PD MAR
PY 2010
VL 46
IS 1-3
BP 206
EP 215
DI 10.1007/s12026-009-8129-2
PG 10
WC Immunology
SC Immunology
GA 563CW
UT WOS:000275104900018
PM 19763888
DA 2021-05-03
ER

PT J
AU Kubler, K
   Gehrke, N
   Riemann, S
   Bohnert, V
   Zillinger, T
   Hartmann, E
   Polcher, M
   Rudlowski, C
   Kuhn, W
   Hartmann, G
   Barchet, W
AF Kuebler, Kirsten
   Gehrke, Nadine
   Riemann, Soheila
   Boehnert, Volker
   Zillinger, Thomas
   Hartmann, Evelyn
   Poelcher, Martin
   Rudlowski, Christian
   Kuhn, Walther
   Hartmann, Gunther
   Barchet, Winfried
TI Targeted Activation of RNA Helicase Retinoic Acid-Inducible Gene-I
   Induces Proimmunogenic Apoptosis of Human Ovarian Cancer Cells
SO CANCER RESEARCH
LA English
DT Article
ID TUMOR-INFILTRATING LYMPHOCYTES; DOUBLE-STRANDED-RNA; RIG-I; DENDRITIC
   CELLS; T-CELLS; MELANOMA-CELLS; NUDE-MICE; INTERFERONS; INDUCTION;
   CARCINOMA
AB Most malignant cells are poorly immunogenic and fail to elicit an effective antitumor immune response. In contrast, viral infections of cells are promptly detected and eliminated by the immune system. Viral recognition critically hinges on cytosolic nucleic acid receptors that include the proinflammatory RNA helicase retinoic acid-inducible gene-I (RIG-I). Here, we show that targeted delivery of RIG-I agonists induced ovarian cancer cells to upregulate HLA class I and to secrete the proinflammatory cytokines CXCL10, CCL5, interleukin-6, tumor necrosis factor-alpha, and IFN-beta. Ovarian cancer cells stimulated via RIG- I became apoptotic and were readily phagocytosed by monocytes and monocyte-derived dendritic cells, which in turn upregulated HLA class I/II and costimulatory molecules and released CXCL10 and IFN-alpha. Our findings offer proof of principle that mimicking viral infection in ovarian cancer cells triggers an immunogenic form of tumor cell apoptosis that may enhance immunotherapy of ovarian cancer. Cancer Res; 70( 13); 5293-304. (C) 2010 AACR.
C1 [Kuebler, Kirsten; Gehrke, Nadine; Riemann, Soheila; Boehnert, Volker; Zillinger, Thomas; Hartmann, Evelyn; Hartmann, Gunther; Barchet, Winfried] Univ Bonn, Ctr Integrated Oncol, Inst Clin Chem & Pharmacol, D-53127 Bonn, Germany.
   [Kuebler, Kirsten; Poelcher, Martin; Rudlowski, Christian; Kuhn, Walther] Univ Bonn, Ctr Integrated Oncol, Dept Obstet & Gynecol, D-53127 Bonn, Germany.
RP Barchet, W (corresponding author), Univ Bonn, Ctr Integrated Oncol, Inst Clin Chem & Pharmacol, Siegmund Freud Str 25, D-53127 Bonn, Germany.
EM Winfried.Barchet@ukb.uni-bonn.de
RI Zillinger, Thomas/AAD-7320-2020; Hartmann, Gunther/P-7492-2017
OI Zillinger, Thomas/0000-0002-0866-4835; Hartmann,
   Gunther/0000-0003-1021-2018; Kubler, Kirsten/0000-0002-0342-5579;
   Barchet, Winfried/0000-0002-6745-6606
FU University of Bonn; BMBF BiofutureFederal Ministry of Education &
   Research (BMBF); Deutsche ForschungsgemeinschaftGerman Research
   Foundation (DFG) [SFB 670, SFB 704, KFO115, BA3544/1-1, SFB704]
FX BONFOR grants of the University of Bonn (K. Kubler and W. Barchet);
   Maria von Linden grant of the University of Bonn (K. Kubler); BMBF
   Biofuture grant (G. Hartmann); and Deutsche Forschungsgemeinschaft
   grants SFB 670, SFB 704, and KFO115 (G. Hartmann) and BA3544/1-1 and
   SFB704 (W. Barchet).
CR A-Gonzalez N, 2009, IMMUNITY, V31, P245, DOI 10.1016/j.immuni.2009.06.018
   Ablasser A, 2009, NAT IMMUNOL, V10, P1065, DOI 10.1038/ni.1779
   Albert ML, 1998, NATURE, V392, P86, DOI 10.1038/32183
   Barchet W, 2008, CURR OPIN IMMUNOL, V20, P389, DOI 10.1016/j.coi.2008.07.007
   BENARD J, 1985, CANCER RES, V45, P4970
   Besch R, 2009, J CLIN INVEST, V119, P2399, DOI 10.1172/JCI37155
   Chiang CLL, 2008, CLIN CANCER RES, V14, P4898, DOI 10.1158/1078-0432.CCR-07-4899
   Chiu YH, 2009, CELL, V138, P576, DOI 10.1016/j.cell.2009.06.015
   Conforti R, 2010, CANCER RES, V70, P490, DOI 10.1158/0008-5472.CAN-09-1890
   Dauer M, 2003, J IMMUNOL, V170, P4069, DOI 10.4049/jimmunol.170.8.4069
   Dunn GP, 2006, NAT REV IMMUNOL, V6, P836, DOI 10.1038/nri1961
   FOGH J, 1977, JNCI-J NATL CANCER I, V59, P221, DOI 10.1093/jnci/59.1.221
   Gitlin L, 2006, P NATL ACAD SCI USA, V103, P8459, DOI 10.1073/pnas.0603082103
   Goubau D, 2009, EUR J IMMUNOL, V39, P527, DOI 10.1002/eji.200838832
   Green DR, 2009, NAT REV IMMUNOL, V9, P353, DOI 10.1038/nri2545
   Guppy AE, 2005, CLIN ONCOL-UK, V17, P399, DOI 10.1016/j.clon.2005.05.009
   Hartmann G, 2003, EUR J IMMUNOL, V33, P1633, DOI 10.1002/eji.200323813
   Hemmi H, 2002, NAT IMMUNOL, V3, P196, DOI 10.1038/ni758
   Hernando JJ, 2007, LANCET ONCOL, V8, P451, DOI 10.1016/S1470-2045(07)70142-0
   Hornung V, 2006, SCIENCE, V314, P994, DOI 10.1126/science.1132505
   Hornung V, 2009, NATURE, V458, P514, DOI 10.1038/nature07725
   Ishii KJ, 2006, NAT IMMUNOL, V7, P40, DOI 10.1038/ni1282
   Jurk M, 2002, NAT IMMUNOL, V3, P499, DOI 10.1038/ni0602-499
   Kato H, 2006, NATURE, V441, P101, DOI 10.1038/nature04734
   Loercher AE, 1999, J IMMUNOL, V163, P6251
   Matthews KS, 2009, ADV DRUG DELIVER REV, V61, P836, DOI 10.1016/j.addr.2009.04.012
   NAPOLETANO C, J CELL MOL MED
   Obeid M, 2007, NAT MED, V13, P54, DOI 10.1038/nm1523
   Odunsi K, 2008, AM J REPROD IMMUNOL, V59, P62, DOI 10.1111/j.1600-0897.2007.00560.x
   Poeck H, 2008, NAT MED, V14, P1256, DOI 10.1038/nm.1887
   Polcher M, 2009, ONCOL REP, V22, P605, DOI 10.3892/or_00000479
   Poltorak A, 2000, P NATL ACAD SCI USA, V97, P2163, DOI 10.1073/pnas.040565397
   Riccardi C, 2006, NAT PROTOC, V1, P1458, DOI 10.1038/nprot.2006.238
   Salaun B, 2006, J IMMUNOL, V176, P4894, DOI 10.4049/jimmunol.176.8.4894
   Sato E, 2005, P NATL ACAD SCI USA, V102, P18538, DOI 10.1073/pnas.0509182102
   Schlee M, 2009, IMMUNITY, V31, P25, DOI 10.1016/j.immuni.2009.05.008
   Schondorf T, 2004, ANTI-CANCER DRUG, V15, P265, DOI 10.1097/01.cad.0000119457.84063.cb
   Shepherd TG, 2006, NAT PROTOC, V1, P2643, DOI 10.1038/nprot.2006.328
   Stetson DB, 2006, IMMUNITY, V25, P373, DOI 10.1016/j.immuni.2006.08.007
   Sugiyama T, 2008, INT IMMUNOL, V20, P1, DOI 10.1093/intimm/dxm112
   Tomsova M, 2008, GYNECOL ONCOL, V108, P415, DOI 10.1016/j.ygyno.2007.10.016
   Tormo D, 2009, CANCER CELL, V16, P103, DOI 10.1016/j.ccr.2009.07.004
   vanEngeland M, 1996, CYTOMETRY, V24, P131, DOI 10.1002/(SICI)1097-0320(19960601)24:2<131::AID-CYTO5>3.0.CO;2-M
   Vitale M, 2005, CLIN CANCER RES, V11, P67
   Yoneyama M, 2004, NAT IMMUNOL, V5, P730, DOI 10.1038/ni1087
   Zhang L, 2003, NEW ENGL J MED, V348, P203, DOI 10.1056/NEJMoa020177
NR 46
TC 52
Z9 52
U1 0
U2 4
PU AMER ASSOC CANCER RESEARCH
PI PHILADELPHIA
PA 615 CHESTNUT ST, 17TH FLOOR, PHILADELPHIA, PA 19106-4404 USA
SN 0008-5472
EI 1538-7445
J9 CANCER RES
JI Cancer Res.
PD JUL 1
PY 2010
VL 70
IS 13
BP 5293
EP 5304
DI 10.1158/0008-5472.CAN-10-0825
PG 12
WC Oncology
SC Oncology
GA 618ZY
UT WOS:000279396800012
PM 20551064
OA Bronze
DA 2021-05-03
ER

PT J
AU Hodi, FS
   Dranoff, G
AF Hodi, F. Stephen
   Dranoff, Glenn
TI The biologic importance of tumor-infiltrating lymphocytes
SO JOURNAL OF CUTANEOUS PATHOLOGY
LA English
DT Article
ID COLONY-STIMULATING FACTOR; REGULATORY T-CELLS; HUMAN REGRESSIVE
   MELANOMA; ANTITUMOR IMMUNITY; CTLA-4 BLOCKADE; COMBINATION
   IMMUNOTHERAPY; METASTATIC MELANOMA; OVARIAN-CANCER;
   HEPATOCELLULAR-CARCINOMA; COLORECTAL-CANCER
AB Hodi FS, Dranoff G. The biologic importance of tumor-infiltrating lymphocytes.
C1 [Dranoff, Glenn] Dana Farber Canc Inst, Dept Med Oncol, Boston, MA 02115 USA.
   Dana Farber Canc Inst, Canc Vaccine Ctr, Boston, MA 02115 USA.
   Harvard Univ, Sch Med, Boston, MA USA.
   Brigham & Womens Hosp, Dept Med, Boston, MA 02115 USA.
RP Dranoff, G (corresponding author), Dana Farber Canc Inst, Dept Med Oncol, Dana 520C,44 Binney St, Boston, MA 02115 USA.
EM glenn_dranoff@dfci.harvard.edu
FU NATIONAL CANCER INSTITUTEUnited States Department of Health & Human
   ServicesNational Institutes of Health (NIH) - USANIH National Cancer
   Institute (NCI) [R01CA143083, P01CA078378] Funding Source: NIH RePORTER;
   NCI NIH HHSUnited States Department of Health & Human ServicesNational
   Institutes of Health (NIH) - USANIH National Cancer Institute (NCI) [R01
   CA143083, P01 CA078378] Funding Source: Medline
CR Apostolou I, 2004, J EXP MED, V199, P1401, DOI 10.1084/jem.20040249
   Bates GJ, 2006, J CLIN ONCOL, V24, P5373, DOI 10.1200/JCO.2006.05.9584
   Brunkow ME, 2001, NAT GENET, V27, P68, DOI 10.1038/83784
   BULKLEY GB, 1975, CANCER, V36, P485, DOI 10.1002/1097-0142(197508)36:2<485::AID-CNCR2820360227>3.0.CO;2-M
   Chambers CA, 1997, IMMUNITY, V7, P885, DOI 10.1016/S1074-7613(00)80406-9
   Chambers CA, 2001, ANNU REV IMMUNOL, V19, P565, DOI 10.1146/annurev.immunol.19.1.565
   Chen ML, 2005, P NATL ACAD SCI USA, V102, P419, DOI 10.1073/pnas.0408197102
   CLARK WH, 1969, CANCER RES, V29, P705
   CLARK WH, 1989, JNCI-J NATL CANCER I, V81, P1893, DOI 10.1093/jnci/81.24.1893
   Clemente CG, 1996, CANCER, V77, P1303, DOI 10.1002/(SICI)1097-0142(19960401)77:7<1303::AID-CNCR12>3.0.CO;2-5
   Curiel TJ, 2004, NAT MED, V10, P942, DOI 10.1038/nm1093
   Dave SS, 2004, NEW ENGL J MED, V351, P2159, DOI 10.1056/NEJMoa041869
   Dieu-Nosjean MC, 2008, J CLIN ONCOL, V26, P4410, DOI 10.1200/JCO.2007.15.0284
   Dougan M, 2008, J EXP MED, V205, P267, DOI 10.1084/jem.20080136
   Dougan M, 2009, ANNU REV IMMUNOL, V27, P83, DOI 10.1146/annurev.immunol.021908.132544
   Doyle AM, 2001, J EXP MED, V194, P893, DOI 10.1084/jem.194.7.893
   Dranoff G, 2004, NAT REV CANCER, V4, P11, DOI 10.1038/nrc1252
   DRANOFF G, 1993, P NATL ACAD SCI USA, V90, P3539, DOI 10.1073/pnas.90.8.3539
   DVORAK HF, 1986, NEW ENGL J MED, V315, P1650
   FERRADINI L, 1993, J CLIN INVEST, V91, P1183, DOI 10.1172/JCI116278
   Fontenot JD, 2005, IMMUNITY, V22, P329, DOI 10.1016/j.immuni.2005.01.016
   Fontenot JD, 2003, NAT IMMUNOL, V4, P330, DOI 10.1038/ni904
   Galon J, 2006, SCIENCE, V313, P1960, DOI 10.1126/science.1129139
   Gao Q, 2007, J CLIN ONCOL, V25, P2586, DOI 10.1200/JCO.2006.09.4565
   Gao Q, 2009, CLIN CANCER RES, V15, P971, DOI 10.1158/1078-0432.CCR-08-1608
   Gillessen S, 2003, P NATL ACAD SCI USA, V100, P8874, DOI 10.1073/pnas.1033098100
   Greenwald RJ, 2005, ANNU REV IMMUNOL, V23, P515, DOI 10.1146/annurev.immunol.23.021704.115611
   Hamanishi J, 2007, P NATL ACAD SCI USA, V104, P3360, DOI 10.1073/pnas.0611533104
   Hodi FS, 2008, P NATL ACAD SCI USA, V105, P3005, DOI 10.1073/pnas.0712237105
   Hodi FS, 2003, P NATL ACAD SCI USA, V100, P4712, DOI 10.1073/pnas.0830997100
   Hodi FS, 2006, ADV IMMUNOL, V90, P337
   Hori S, 2003, ADV IMMUNOL, V81, P331, DOI 10.1016/S0065-2776(03)81008-8
   HUANG AYC, 1994, SCIENCE, V264, P961, DOI 10.1126/science.7513904
   Hung K, 1998, J EXP MED, V188, P2357, DOI 10.1084/jem.188.12.2357
   Hurwitz AA, 2000, CANCER RES, V60, P2444
   Hurwitz AA, 1998, P NATL ACAD SCI USA, V95, P10067, DOI 10.1073/pnas.95.17.10067
   Karin M, 2005, NAT REV IMMUNOL, V5, P749, DOI 10.1038/nri1703
   Kwon ED, 1997, P NATL ACAD SCI USA, V94, P8099, DOI 10.1073/pnas.94.15.8099
   Leach DR, 1996, SCIENCE, V271, P1734, DOI 10.1126/science.271.5256.1734
   Mach N, 2000, CANCER RES, V60, P3239
   MACKENSEN A, 1994, J CLIN INVEST, V93, P1397, DOI 10.1172/JCI117116
   Mihm MC, 1996, LAB INVEST, V74, P43
   Mokyr MB, 1998, CANCER RES, V58, P5301
   Naito Y, 1998, CANCER RES, V58, P3491
   Nakano O, 2001, CANCER RES, V61, P5132
   Nishikawa H, 2003, P NATL ACAD SCI USA, V100, P10902, DOI 10.1073/pnas.1834479100
   Nomi T, 2007, CLIN CANCER RES, V13, P2151, DOI 10.1158/1078-0432.CCR-06-2746
   Ochs HD, 2005, IMMUNOL REV, V203, P156, DOI 10.1111/j.0105-2896.2005.00231.x
   Pages F, 2005, NEW ENGL J MED, V353, P2654, DOI 10.1056/NEJMoa051424
   Quezada SA, 2006, J CLIN INVEST, V116, P1935, DOI 10.1172/JCI27745
   Reilly RT, 2001, CANCER RES, V61, P880
   Sakaguchi S, 2005, NAT IMMUNOL, V6, P345, DOI 10.1038/ni1178
   Salomon B, 2001, ANNU REV IMMUNOL, V19, P225, DOI 10.1146/annurev.immunol.19.1.225
   Sato E, 2005, P NATL ACAD SCI USA, V102, P18538, DOI 10.1073/pnas.0509182102
   Shevach EM, 2002, NAT REV IMMUNOL, V2, P389, DOI 10.1038/nri821
   Shimizu J, 1999, J IMMUNOL, V163, P5211
   Soiffer R, 1998, P NATL ACAD SCI USA, V95, P13141, DOI 10.1073/pnas.95.22.13141
   Soiffer R, 2003, J CLIN ONCOL, V21, P3343, DOI 10.1200/JCO.2003.07.005
   Thompson CB, 1997, IMMUNITY, V7, P445, DOI 10.1016/S1074-7613(00)80366-0
   Thompson RH, 2007, CLIN CANCER RES, V13, P1757, DOI 10.1158/1078-0432.CCR-06-2599
   TIVOL EA, 1995, IMMUNITY, V3, P541, DOI 10.1016/1074-7613(95)90125-6
   van Elsas A, 1999, J EXP MED, V190, P355, DOI 10.1084/jem.190.3.355
   van Elsas A, 2001, J EXP MED, V194, P481, DOI 10.1084/jem.194.4.481
   VANDERBRUGGEN P, 1991, SCIENCE, V254, P1643, DOI 10.1126/science.1840703
   WATERHOUSE P, 1995, SCIENCE, V270, P985, DOI 10.1126/science.270.5238.985
   Wing K, 2008, SCIENCE, V322, P271, DOI 10.1126/science.1160062
   Yang YF, 1997, CANCER RES, V57, P4036
   Yu P, 2005, J EXP MED, V201, P779, DOI 10.1084/jem.20041684
   Zhang L, 2003, NEW ENGL J MED, V348, P203, DOI 10.1056/NEJMoa020177
NR 69
TC 24
Z9 24
U1 0
U2 3
PU WILEY
PI HOBOKEN
PA 111 RIVER ST, HOBOKEN 07030-5774, NJ USA
SN 0303-6987
EI 1600-0560
J9 J CUTAN PATHOL
JI J. Cutan. Pathol.
PD APR
PY 2010
VL 37
SU 1
BP 48
EP 53
DI 10.1111/j.1600-0560.2010.01506.x
PG 6
WC Dermatology; Pathology
SC Dermatology; Pathology
GA 571PG
UT WOS:000275766000008
PM 20482675
OA Green Accepted
DA 2021-05-03
ER

PT J
AU Nesbeth, YC
   Martinez, DG
   Toraya, S
   Scarlett, UK
   Cubillos-Ruiz, JR
   Rutkowski, MR
   Conejo-Garcia, JR
AF Nesbeth, Yolanda C.
   Martinez, Diana G.
   Toraya, Seiko
   Scarlett, Uciane K.
   Cubillos-Ruiz, Juan R.
   Rutkowski, Melanie R.
   Conejo-Garcia, Jose R.
TI CD4(+) T Cells Elicit Host Immune Responses to MHC Class II- Ovarian
   Cancer through CCL5 Secretion and CD40-Mediated Licensing of Dendritic
   Cells
SO JOURNAL OF IMMUNOLOGY
LA English
DT Article
ID TUMOR-INFILTRATING LYMPHOCYTES; ESTABLISHED MELANOMA; METASTATIC
   MELANOMA; ANTITUMOR IMMUNITY; TRANSFER THERAPY; MOUSE MODEL; HELP;
   IMMUNOTHERAPY; PRECURSORS; REACTIVITY
AB T cell adoptive transfer strategies that have produced clinical remissions against specific tumors have so far produced disappointing results against ovarian cancer. Recent evidence suggests that adoptively transferred CD4(+) T cells can trigger endogenous immune responses in particular patients with ovarian cancer through unknown mechanisms. However, conflicting reports suggest that ovarian cancer-infiltrating CD4(+) T cells are associated with negative outcomes. In this study, we elucidate the phenotypic attributes that enable polyclonal CD4(+) T cells briefly primed against tumor Ags to induce therapeutically relevant endogenous antitumor immune responses. Our results unveil a therapeutic mechanism whereby tumor-primed CD4(+) T cells transferred into ovarian cancer-bearing mice secrete high levels of CCL5, which recruits endogenous CCR5(+) dendritic cells to tumor locations and activate them through CD40-CD40L interactions. These newly matured dendritic cells are then able to prime tumor-specific endogenous CD8(+) T cells, which mediate long-term protection. Correspondingly, administration of tumor-primed CDC T cells significantly delayed progression of MHC class II- ovarian cancers, similarly to CD8(+) T cells only, and directly activated wildtype but not CD40-deficient dendritic cells recruited to the tumor microenvironment. Our results unveil a CCL5- and CD40L-dependent mechanism of transferring immunity from exogenously activated CD4(+) T cells to tumor-exposed host cells, resulting in sustained antitumor effects. Our data provide a mechanistic rationale for incorporating tumor-reactive CD4(+) T cells in adoptive cell transfer immunotherapies against ovarian cancer and underscore the importance of optimizing immunotherapeutic strategies for the specific microenvironment of individual tumors. The Journal of Immunology, 2010, 184: 5654-5662.
C1 [Nesbeth, Yolanda C.; Martinez, Diana G.; Toraya, Seiko; Scarlett, Uciane K.; Cubillos-Ruiz, Juan R.; Rutkowski, Melanie R.; Conejo-Garcia, Jose R.] Dartmouth Med Sch, Dept Microbiol & Immunol, Lebanon, NH 03756 USA.
   [Conejo-Garcia, Jose R.] Dartmouth Med Sch, Dept Med, Lebanon, NH 03756 USA.
RP Conejo-Garcia, JR (corresponding author), 640W Borwell,HB 7556,1 Med Ctr Dr, Lebanon, NH 03756 USA.
EM Jose.R.Conejo-Garcia@Dartmouth.edu
RI Conejo-Garcia, Jose R/V-1897-2019
OI Conejo-Garcia, Jose R/0000-0001-6431-4074
FU Liz-Tilberis Award (Ovarian Cancer Research Fund); National Cancer
   InstituteUnited States Department of Health & Human ServicesNational
   Institutes of Health (NIH) - USANIH National Cancer Institute (NCI)
   [RO1CA124515, R21CA132026]; Ruth L. Kirschstein National Research
   ServiceUnited States Department of Health & Human ServicesNational
   Institutes of Health (NIH) - USA [F31CA134188]; John H. Copenhaver, Jr.
   Fellowship; William H. Thomas, M.D., Junior Fellowship; NATIONAL CANCER
   INSTITUTEUnited States Department of Health & Human ServicesNational
   Institutes of Health (NIH) - USANIH National Cancer Institute (NCI)
   [R21CA132026, F31CA134188, R01CA124515] Funding Source: NIH RePORTER
FX This work was supported by a Liz-Tilberis Award (Ovarian Cancer Research
   Fund) and National Cancer Institute Grants RO1CA124515 and R21CA132026.
   U.K.S. was supported by Ruth L. Kirschstein National Research Service
   Award F31CA134188. J.R.C.-R. was supported by a 2009 John H. Copenhaver,
   Jr. and William H. Thomas, M.D., 1952 Junior Fellowship.
CR Bennett SRM, 1998, NATURE, V393, P478
   Cella M, 1996, J EXP MED, V184, P747, DOI 10.1084/jem.184.2.747
   Conejo-Garcia JR, 2004, NAT MED, V10, P950, DOI 10.1038/nm1097
   Conejo-Garcia JR, 2005, BLOOD, V105, P679, DOI 10.1182/blood-2004-05-1906
   Cubillos-Ruiz JR, 2009, J CLIN INVEST, V119, P2231, DOI 10.1172/JCI37716
   Dobrzanski MJ, 2009, CLIN IMMUNOL, V133, P333, DOI 10.1016/j.clim.2009.08.007
   Dudley ME, 2008, J CLIN ONCOL, V26, P5233, DOI 10.1200/JCO.2008.16.5449
   Dudley ME, 2007, SEMIN ONCOL, V34, P524, DOI 10.1053/j.seminoncol.2007.09.002
   Dudley ME, 2002, SCIENCE, V298, P850, DOI 10.1126/science.1076514
   Dudley ME, 2003, NAT REV CANCER, V3, P666, DOI 10.1038/nrc1167
   Elgueta R, 2009, IMMUNOL REV, V229, P152, DOI 10.1111/j.1600-065X.2009.00782.x
   FUJIWARA H, 1984, J IMMUNOL, V133, P1671
   Gattinoni L, 2006, NAT REV IMMUNOL, V6, P383, DOI 10.1038/nri1842
   GREENBERG PD, 1985, J EXP MED, V161, P1122, DOI 10.1084/jem.161.5.1122
   Huarte E, 2008, CANCER RES, V68, P7684, DOI 10.1158/0008-5472.CAN-08-1167
   Hunder NN, 2008, NEW ENGL J MED, V358, P2698, DOI 10.1056/NEJMoa0800251
   Johnson LA, 2006, J IMMUNOL, V177, P6548, DOI 10.4049/jimmunol.177.9.6548
   June CH, 2009, NAT REV IMMUNOL, V9, P704, DOI 10.1038/nri2635
   Lehar SM, 2004, NATURE, V430, P150, DOI 10.1038/430150a
   Martin-Fontecha A, 2008, J EXP MED, V205, P2561, DOI 10.1084/jem.20081212
   Muranski P, 2009, CURR OPIN IMMUNOL, V21, P200, DOI 10.1016/j.coi.2009.02.004
   Nesbeth Y, 2009, CANCER RES, V69, P6331, DOI 10.1158/0008-5472.CAN-08-4329
   Orsulic S, 2002, CANCER CELL, V1, P53, DOI 10.1016/S1535-6108(01)00002-2
   Quezada SA, 2010, J EXP MED, V207, P637, DOI 10.1084/jem.20091918
   Roby KF, 2000, CARCINOGENESIS, V21, P585, DOI 10.1093/carcin/21.4.585
   Rosenberg SA, 2008, NAT REV CANCER, V8, P299, DOI 10.1038/nrc2355
   Rosenberg SA, 2009, CURR OPIN IMMUNOL, V21, P233, DOI 10.1016/j.coi.2009.03.002
   Sato E, 2005, P NATL ACAD SCI USA, V102, P18538, DOI 10.1073/pnas.0509182102
   Scarlett UK, 2009, CANCER RES, V69, P7329, DOI 10.1158/0008-5472.CAN-09-0835
   Shafer-Weaver KA, 2009, CANCER RES, V69, P6256, DOI 10.1158/0008-5472.CAN-08-4516
   Shedlock DJ, 2003, SCIENCE, V300, P337, DOI 10.1126/science.1082305
   Surman DR, 2000, J IMMUNOL, V164, P562, DOI 10.4049/jimmunol.164.2.562
   Xie Y, 2010, J EXP MED, V207, P651, DOI 10.1084/jem.20091921
   Xing DY, 2005, CELL CYCLE, V4, P1004, DOI 10.4161/cc.4.8.1869
   Zhang L, 2003, NEW ENGL J MED, V348, P203, DOI 10.1056/NEJMoa020177
NR 35
TC 50
Z9 50
U1 0
U2 2
PU AMER ASSOC IMMUNOLOGISTS
PI BETHESDA
PA 9650 ROCKVILLE PIKE, BETHESDA, MD 20814 USA
SN 0022-1767
J9 J IMMUNOL
JI J. Immunol.
PD MAY 15
PY 2010
VL 184
IS 10
BP 5654
EP 5662
DI 10.4049/jimmunol.0903247
PG 9
WC Immunology
SC Immunology
GA 594IO
UT WOS:000277530700028
PM 20400704
OA Bronze, Green Accepted
DA 2021-05-03
ER

PT J
AU Sun, L
   Kong, BH
   Sheng, XG
   Sheu, JJC
   Shih, LM
AF Sun, Li
   Kong, Beihua
   Sheng, Xiugui
   Sheu, Jim Jinn-Chyuan
   Shih, Le-Ming
TI Dendritic cells transduced with Rsf-1/HBXAP gene generate specific
   cytotoxic T lymphocytes against ovarian cancer in vitro
SO BIOCHEMICAL AND BIOPHYSICAL RESEARCH COMMUNICATIONS
LA English
DT Article
DE Ovarian cancer; Rsf-1/HBXAP; Dendritic cell; Cytotoxic T lymphocyte;
   Immunotherapy
ID CHROMATIN-REMODELING GENE; ANTITUMOR IMMUNITY; ELECTROPORATION;
   EXPRESSION; EFFICIENT; ANTIGENS; RSF-1; ENHANCEMENT; RESPONSES; CDNA
AB Recently, some studies have indicated that Rsf-1/HBXAP plays a role in chromatin remodeling and transcriptional regulation that may contribute to tumorigenesis in ovarian cancer The present study demonstrates that using dendritic cells (DCs) from human cord blood CD34(+) cells transduced with Rsf-1/HBXAP DNA plasmids by nucleofection generate specific cytotoxic T lymphocytes (CTL) against ovarian cancer in vitro. After transfection, DCs were analyzed for Rsf-1/HBXAP mRNA expression by RT-PCR and protein expression by Western blot Then the DC phenotypes, T-cell stimulatory capacity. endocytic activity and migration capacity were explored by flow cytometry analysis, allogeneic mixed lymphocyte reaction, endocytosis and transwell chemotaxis assay, respectively After transfection, Rsf-1/HBXAP expression was detected at mRNA and protein levels Allogeneic T-cell proliferation induced by transfected DCs was obviously higher than non-transfected DCs, but the endocytosis capacity and migratory ability were not different Rsf-1/HBXAP gene-transduced DCs could induce antigen-specific CTL and generate a very potent cytotoxicity to OVCAR3 cells These data suggest that Rsf-1/HBXAP gene-transduced DCs may be a potential adjuvant immunotherapy for ovarian cancer in clinical applications (C) 2010 Elsevier Inc All rights reserved.
C1 [Sun, Li; Kong, Beihua] Shandong Univ, Qilu Hosp, Dept Obstet & Gynecol, Jian, Shandong, Peoples R China.
   [Sun, Li; Sheng, Xiugui] Shan Dong Tumor Hosp, Dept Gynecol Oncol, Jian, Shandong, Peoples R China.
   [Sheu, Jim Jinn-Chyuan] China Med Univ, Ctr Human Genet, China Med Univ Hosp, Taichung, Taiwan.
   [Sheu, Jim Jinn-Chyuan] China Med Univ, Grad Inst Chinese Med Sci, Taichung, Taiwan.
   [Shih, Le-Ming] Johns Hopkins Med Inst, Dept Pathol, Baltimore, MD 21231 USA.
   [Shih, Le-Ming] Johns Hopkins Med Inst, Dept Oncol, Baltimore, MD 21231 USA.
   [Shih, Le-Ming] Johns Hopkins Med Inst, Dept Obstet & Gynecol, Baltimore, MD 21231 USA.
RP Kong, BH (corresponding author), Shandong Univ, Qilu Hosp, Dept Obstet & Gynecol, Jian, Shandong, Peoples R China.
RI sdsd, shihieih/ABE-6190-2020; sun, li/AAT-6768-2020
CR Celluzzi CM, 1998, J IMMUNOL, V160, P3081
   Choi JH, 2009, CANCER RES, V69, P1407, DOI 10.1158/0008-5472.CAN-08-3602
   Davidson B, 2006, GYNECOL ONCOL, V103, P814, DOI 10.1016/j.ygyno.2006.05.042
   Diebold SS, 2001, GENE THER, V8, P487, DOI 10.1038/sj.gt.3301433
   Dredge K, 2002, J IMMUNOL, V168, P4914, DOI 10.4049/jimmunol.168.10.4914
   Jemal A, 2007, CA-CANCER J CLIN, V57, P43, DOI 10.3322/canjclin.57.1.43
   Kaplan JM, 1999, J IMMUNOL, V163, P699
   Kinzler K., 2002, GENETIC BASIS HUMAN
   Korokhov N, 2005, CANCER BIOL THER, V4, P289, DOI 10.4161/cbt.4.3.1499
   Lenz P, 2003, FEBS LETT, V538, P149, DOI 10.1016/S0014-5793(03)00169-8
   Lohmann S, 2000, CANCER GENE THER, V7, P605, DOI 10.1038/sj.cgt.7700187
   Lotem M, 2006, J IMMUNOTHER, V29, P616, DOI 10.1097/01.cji.0000211312.36363.56
   Luft T, 2002, BLOOD, V100, P1362, DOI 10.1182/blood-2001-12-0360
   Mao TL, 2006, HUM PATHOL, V37, P1169, DOI 10.1016/j.humpath.2006.04.008
   Oki M, 2001, EXP HEMATOL, V29, P1210, DOI 10.1016/S0301-472X(01)00695-6
   Pletneva M, 2009, CANCER RES, V69, P6607, DOI 10.1158/0008-5472.CAN-09-0508
   Ribas Antoni, 2002, Current Gene Therapy, V2, P57, DOI 10.2174/1566523023348129
   SAHO M, 2003, INT IMMUNOL, V15, P1265
   Shih LM, 2005, P NATL ACAD SCI USA, V102, P14004, DOI 10.1073/pnas.0504195102
   Song W, 1997, J EXP MED, V186, P1247, DOI 10.1084/jem.186.8.1247
   Steinman RM, 2007, NATURE, V449, P419, DOI 10.1038/nature06175
   STEINMAN RM, 1991, ANNU REV IMMUNOL, V9, P271, DOI 10.1146/annurev.iy.09.040191.001415
   Temme A, 2002, GENE THER, V9, P1551, DOI 10.1038/sj.gt.3301821
   Tuting T, 1998, J IMMUNOL, V160, P1139
   Van Tendeloo VFI, 1998, GENE THER, V5, P700, DOI 10.1038/sj.gt.3300626
   Yamanaka R, 2001, J NEUROSURG, V94, P474, DOI 10.3171/jns.2001.94.3.0474
NR 26
TC 2
Z9 2
U1 0
U2 3
PU ACADEMIC PRESS INC ELSEVIER SCIENCE
PI SAN DIEGO
PA 525 B ST, STE 1900, SAN DIEGO, CA 92101-4495 USA
SN 0006-291X
EI 1090-2104
J9 BIOCHEM BIOPH RES CO
JI Biochem. Biophys. Res. Commun.
PD APR 9
PY 2010
VL 394
IS 3
BP 633
EP 638
DI 10.1016/j.bbrc.2010.03.038
PG 6
WC Biochemistry & Molecular Biology; Biophysics
SC Biochemistry & Molecular Biology; Biophysics
GA 584WY
UT WOS:000276785900035
PM 20226169
DA 2021-05-03
ER

PT J
AU Chekmasova, AA
   Rao, TD
   Nikhamin, Y
   Park, KJ
   Levine, DA
   Spriggs, DR
   Brentjens, RJ
AF Chekmasova, Alena A.
   Rao, Thapi D.
   Nikhamin, Yan
   Park, Kay J.
   Levine, Douglas A.
   Spriggs, David R.
   Brentjens, Renier J.
TI Successful Eradication of Established Peritoneal Ovarian Tumors in
   SCID-Beige Mice following Adoptive Transfer of T Cells Genetically
   Targeted to the MUC16 Antigen
SO CLINICAL CANCER RESEARCH
LA English
DT Article
ID CHIMERIC RECEPTOR; INFILTRATING LYMPHOCYTES; PROGNOSTIC-SIGNIFICANCE;
   ANTITUMOR-ACTIVITY; CA 125; CANCER; IMMUNOTHERAPY; GENE; EXPRESSION;
   SURVIVAL
AB Purpose: Most patients diagnosed with ovarian cancer will ultimately die from their disease. For this reason, novel approaches to the treatment of this malignancy are needed. Adoptive transfer of a patient's own T cells, genetically modified ex vivo through the introduction of a gene encoding a chimeric antigen receptor (CAR) targeted to a tumor-associated antigen, is a novel approach to the treatment of ovarian cancer.
   Experimental Design: We have generated several CARs targeted to the retained extracellular domain of MUC16, termed MUC-CD, an antigen expressed on most ovarian carcinomas. We investigate the in vitro biology of human T cells retrovirally transduced to express these CARs by coculture assays on artificial antigen-presenting cells as well as by cytotoxicity and cytokine release assays using the human MUC-CD+ ovarian tumor cell lines and primary patient tumor cells. Further, we assess the in vivo antitumor efficacy of MUC-CD-targeted T cells in SCID-Beige mice bearing peritoneal human MUC-CD+ tumor cell lines.
   Results: CAR-modified, MUC-CD-targeted T cells exhibited efficient MUC-CD-specific cytolytic activity against both human ovarian cell and primary ovarian carcinoma cells in vitro. Furthermore, expanded MUC-CD-targeted T cells infused through either i.p. injection or i.v. infusion into SCID-Beige mice bearing orthotopic human MUC-CD+ ovarian carcinoma tumors either delayed progression or fully eradicated disease.
   Conclusion: These promising preclinical studies justify further investigation of MUC-CD-targeted T cells as a potential therapeutic approach for patients with high-risk MUC16(+) ovarian carcinomas. Clin Cancer Res; 16(14); 3594-606. (C) 2010 AACR.
C1 [Chekmasova, Alena A.; Rao, Thapi D.; Nikhamin, Yan; Spriggs, David R.; Brentjens, Renier J.] Mem Sloan Kettering Canc Ctr, Dept Med, New York, NY 10065 USA.
   [Park, Kay J.] Mem Sloan Kettering Canc Ctr, Dept Pathol, New York, NY 10065 USA.
   [Levine, Douglas A.] Mem Sloan Kettering Canc Ctr, Dept Surg, New York, NY 10065 USA.
   [Brentjens, Renier J.] Mem Sloan Kettering Canc Ctr, Ctr Cell Engn, New York, NY 10065 USA.
RP Brentjens, RJ (corresponding author), Mem Sloan Kettering Canc Ctr, Dept Med, Box 242,1275 York Ave, New York, NY 10065 USA.
EM brentjer@mskcc.org
OI Park, Kay/0000-0001-8989-2938
FU Damon Runyon Clinical Investigator Award; Memorial Sloan-Kettering
   Cancer Center; Annual Terry Fox Run for Cancer Research (New York, NY);
   Commonwealth Cancer Foundation for Research; Experimental Therapeutics
   Center of Memorial Sloan-Kettering Cancer Center; Geoffrey Beene Cancer
   Foundation; Bocina Cancer Research Fund;  [CA138738-01];  [PO1
   CA052477]; NATIONAL CANCER INSTITUTEUnited States Department of Health &
   Human ServicesNational Institutes of Health (NIH) - USANIH National
   Cancer Institute (NCI) [R01CA138738, P01CA052477, P30CA008748] Funding
   Source: NIH RePORTER
FX CA138738-01, PO1 CA052477 (D.R. Spriggs), Damon Runyon Clinical
   Investigator Award (R.J. Brentjens), Translational and Integrative
   Medicine Fund Research Grant (Memorial Sloan-Kettering Cancer Center),
   and Annual Terry Fox Run for Cancer Research (New York, NY) organized by
   the Canada Club of New York, Kate's Team, William H. Goodwin and Alice
   Good win, and the Commonwealth Cancer Foundation for Research and the
   Experimental Therapeutics Center of Memorial Sloan-Kettering Cancer
   Center, the Geoffrey Beene Cancer Foundation, and the Bocina Cancer
   Research Fund.
CR Badgwell D, 2007, DIS MARKERS, V23, P397, DOI 10.1155/2007/309382
   Barber A, 2008, J IMMUNOL, V180, P72, DOI 10.4049/jimmunol.180.1.72
   Barber A, 2009, J IMMUNOL, V183, P2365, DOI 10.4049/jimmunol.0900721
   Barber A, 2007, CANCER RES, V67, P5003, DOI 10.1158/0008-5472.CAN-06-4047
   Bast RC, 2005, INT J GYNECOL CANCER, V15, P274, DOI 10.1111/j.1525-1438.2005.00441.x
   BELLONE S, 2009, AM J OBSTET GYNECOL, V75, pE1
   Berek JS, 2004, EXPERT OPIN BIOL TH, V4, P1159, DOI 10.1517/14712598.4.7.1159
   Bluestone JA, 2003, NAT REV IMMUNOL, V3, P253, DOI 10.1038/nri1032
   Brentjens RJ, 2007, CLIN CANCER RES, V13, P5426, DOI 10.1158/1078-0432.CCR-07-0674
   Brentjens RJ, 2003, NAT MED, V9, P279, DOI 10.1038/nm827
   Bunt SK, 2009, J LEUKOCYTE BIOL, V85, P996, DOI 10.1189/jlb.0708446
   Carpenito C, 2009, P NATL ACAD SCI USA, V106, P3360, DOI 10.1073/pnas.0813101106
   Curiel TJ, 2004, NAT MED, V10, P942, DOI 10.1038/nm1093
   Daly T, 2000, CANCER GENE THER, V7, P284, DOI 10.1038/sj.cgt.7700121
   Doenecke A, 1997, LEUKEMIA, V11, P1787, DOI 10.1038/sj.leu.2400781
   Fritsche HA, 1998, CLIN CHEM, V44, P1379
   Gong Michael C., 1999, Neoplasia (New York), V1, P123, DOI 10.1038/sj.neo.7900018
   Hamanishi J, 2007, P NATL ACAD SCI USA, V104, P3360, DOI 10.1073/pnas.0611533104
   Hollyman D, 2009, J IMMUNOTHER, V32, P169, DOI 10.1097/CJI.0b013e318194a6e8
   Hung CF, 2008, IMMUNOL REV, V222, P43, DOI 10.1111/j.1600-065X.2008.00622.x
   HWU P, 1995, CANCER RES, V55, P3369
   Imai C, 2004, LEUKEMIA, V18, P676, DOI 10.1038/sj.leu.2403302
   Jensen MC, 2003, CYTOTHERAPY, V5, P131, DOI 10.1080/14653240310001028
   Kershaw MH, 2002, NAT BIOTECHNOL, V20, P1221, DOI 10.1038/nbt756
   Kershaw MH, 2006, CLIN CANCER RES, V12, P6106, DOI 10.1158/1078-0432.CCR-06-1183
   Klebanoff CA, 2006, IMMUNOL REV, V211, P214, DOI 10.1111/j.0105-2896.2006.00391.x
   Kochenderfer JN, 2009, J IMMUNOTHER, V32, P689, DOI 10.1097/CJI.0b013e3181ac6138
   Krivak TC, 2009, GYNECOL ONCOL, V115, P81, DOI 10.1016/j.ygyno.2009.06.021
   Lamers CH, 2006, J CLIN ONCOL, V24, pe20, DOI DOI 10.1200/JCO.2006.05.9964
   Lamers CHJ, 2007, CANCER IMMUNOL IMMUN, V56, P1875, DOI 10.1007/s00262-007-0330-3
   Latouche JB, 2000, NAT BIOTECHNOL, V18, P405
   Leffers N, 2008, GYNECOL ONCOL, V110, P365, DOI 10.1016/j.ygyno.2008.04.043
   Leffers N, 2009, CANCER IMMUNOL IMMUN, V58, P449, DOI 10.1007/s00262-008-0583-5
   Liu JS, 2004, CANCER RES, V64, P1655, DOI 10.1158/0008-5472.CAN-03-3380
   Loskog A, 2006, LEUKEMIA, V20, P1819, DOI 10.1038/sj.leu.2404366
   Maher J, 2002, NAT BIOTECHNOL, V20, P70, DOI 10.1038/nbt0102-70
   Moeller M, 2004, CANCER GENE THER, V11, P371, DOI 10.1038/sj.cgt.7700710
   Morgan RA, 2010, MOL THER, V18, P843, DOI 10.1038/mt.2010.24
   Nelson BH, 2008, IMMUNOL REV, V222, P101, DOI 10.1111/j.1600-065X.2008.00614.x
   O'Brien TJ, 1998, INT J BIOL MARKER, V13, P188
   O'Brien TJ, 2001, TUMOR BIOL, V22, P348, DOI 10.1159/000050638
   ORLANDI R, 1989, P NATL ACAD SCI USA, V86, P3833, DOI 10.1073/pnas.86.10.3833
   Ozao-Choy J, 2009, CANCER RES, V69, P2514, DOI 10.1158/0008-5472.CAN-08-4709
   PARK KJ, 2008, MODERN PATHOL, V21, P217
   Parker LL, 2000, HUM GENE THER, V11, P2377, DOI 10.1089/104303400750038480
   Pule MA, 2008, NAT MED, V14, P1264, DOI 10.1038/nm.1882
   Quintas-Cardama A, 2007, HUM GENE THER, V18, P1253, DOI 10.1089/hum.2007.088
   RAO TD, 2010, APPL IMMUNOHIST 0507
   Raspollini MR, 2005, ANN ONCOL, V16, P590, DOI 10.1093/annonc/mdi112
   RIVIERE I, 1995, P NATL ACAD SCI USA, V92, P6733, DOI 10.1073/pnas.92.15.6733
   Sadelain M, 2009, CURR OPIN IMMUNOL, V21, P215, DOI 10.1016/j.coi.2009.02.009
   Santos EB, 2009, NAT MED, V15, P338, DOI 10.1038/nm.1930
   Sato E, 2005, P NATL ACAD SCI USA, V102, P18538, DOI 10.1073/pnas.0509182102
   Savoldo B, 2007, BLOOD, V110, P2620, DOI 10.1182/blood-2006-11-059139
   Singh AP, 2008, LANCET ONCOL, V9, P1076, DOI 10.1016/S1470-2045(08)70277-8
   Stephan MT, 2007, NAT MED, V13, P1440, DOI 10.1038/nm1676
   Sun CC, 2007, NAT CLIN PRACT ONCOL, V4, P18, DOI 10.1038/ncponc0693
   Till BG, 2008, BLOOD, V112, P2261, DOI 10.1182/blood-2007-12-128843
   Tomsova M, 2008, GYNECOL ONCOL, V108, P415, DOI 10.1016/j.ygyno.2007.10.016
   Wang G, 1998, NAT MED, V4, P168, DOI 10.1038/nm0298-168
   Wang ZD, 2000, J IMMUNOL METHODS, V233, P167, DOI 10.1016/S0022-1759(99)00184-2
   Westwood JA, 2005, P NATL ACAD SCI USA, V102, P19051, DOI 10.1073/pnas.0504312102
   Wilkie S, 2008, J IMMUNOL, V180, P4901, DOI 10.4049/jimmunol.180.7.4901
   Wolf D, 2005, CLIN CANCER RES, V11, P8326, DOI 10.1158/1078-0432.CCR-05-1244
   Woo EY, 2001, CANCER RES, V61, P4766
   Yoon SH, 2009, CANCER GENE THER, V16, P489, DOI 10.1038/cgt.2008.98
   Zhang L, 2003, NEW ENGL J MED, V348, P203, DOI 10.1056/NEJMoa020177
NR 67
TC 78
Z9 80
U1 0
U2 10
PU AMER ASSOC CANCER RESEARCH
PI PHILADELPHIA
PA 615 CHESTNUT ST, 17TH FLOOR, PHILADELPHIA, PA 19106-4404 USA
SN 1078-0432
EI 1557-3265
J9 CLIN CANCER RES
JI Clin. Cancer Res.
PD JUL 15
PY 2010
VL 16
IS 14
BP 3594
EP 3606
DI 10.1158/1078-0432.CCR-10-0192
PG 13
WC Oncology
SC Oncology
GA 625NW
UT WOS:000279903100009
PM 20628030
OA Bronze, Green Accepted
DA 2021-05-03
ER

PT J
AU Chekmasova, AA
   Brentjens, RJ
AF Chekmasova, Alena A.
   Brentjens, Renier J.
TI Adoptive T Cell Immunotherapy Strategies for the Treatment of Patients
   with Ovarian Cancer
SO DISCOVERY MEDICINE
LA English
DT Article
ID INCREASED INTENSITY LYMPHODEPLETION; VIVO ANTITUMOR-ACTIVITY; TUMOR
   MICROENVIRONMENT; METASTATIC MELANOMA; CHIMERIC RECEPTOR; ANTIGEN
   RECEPTOR; B-CELL; LYMPHOCYTES; EXPRESSION; CARCINOMA
AB Ovarian cancer is the leading cause of cancer death among gynecological malignances. Despite the initial successful multimodality therapy with cytoreductive surgery and subsequent combination chemotherapy, most patients with advanced disease will ultimately relapse and become incurable. For this reason novel therapeutic approaches for the treatment of this malignancy are urgently needed. Adoptive transfer of genetically modified autologous tumor-reactive T cells is a promising novel antitumor therapy for many cancers. T cells may be genetically modified ex vivo to express chimeric antigen receptors (CARs), which are artificial T cell receptors targeted to specific tumor antigens. The resulting T cells are thus programmed to recognize tumor cells. Ovarian carcinomas in particular appear to be suited to this therapeutic approach based on the fact that these tumors are relatively immunogenic, inducing an endogenous T cell response. Furthermore, the degree to which this endogenous T cell mediated immune response is evident correlates to long-term patient prognosis following surgery and chemotherapy. To this end, adoptive T cell immunotherapy strategies for the treatment of ovarian carcinomas appear to be particularly promising and are currently being investigated at several centers in both pre-clinical and clinical settings. [Discovery Medicine 9(44):62-70, January 2010]
C1 [Chekmasova, Alena A.; Brentjens, Renier J.] Mem Sloan Kettering Canc Ctr, Dept Med, New York, NY 10021 USA.
RP Chekmasova, AA (corresponding author), Mem Sloan Kettering Canc Ctr, Dept Med, 1275 York Ave, New York, NY 10021 USA.
FU Damon Runyon Clinical Investigator Award; Annual Terry Fox Run for
   Cancer Research (New York, NY);  [CA138738]; NATIONAL CANCER
   INSTITUTEUnited States Department of Health & Human ServicesNational
   Institutes of Health (NIH) - USANIH National Cancer Institute (NCI)
   [P30CA008748, R01CA138738] Funding Source: NIH RePORTER
FX Supported by CA138738, Damon Runyon Clinical Investigator Award (RJB),
   The Annual Terry Fox Run for Cancer Research (New York, NY) organized by
   the Canada Club of New York, Kate's Team, Mr. William H. Goodwin and
   Mrs. Alice Goodwin and the Commonwealth Cancer Foundation for Research
   and the Experimental Therapeutics Center of MSKCC, the Geoffrey Beene
   Cancer Foundation, and the CLL Foundation. The authors would also like
   to thank Yelena Usachenko for her assistance with the figure.
CR Barber A, 2008, J IMMUNOL, V180, P72, DOI 10.4049/jimmunol.180.1.72
   Barber A, 2009, J IMMUNOL, V183, P6939, DOI 10.4049/jimmunol.0902000
   Barber A, 2009, J IMMUNOL, V183, P2365, DOI 10.4049/jimmunol.0900721
   Barber A, 2007, CANCER RES, V67, P5003, DOI 10.1158/0008-5472.CAN-06-4047
   Bluestone JA, 2003, NAT REV IMMUNOL, V3, P253, DOI 10.1038/nri1032
   Bracci L, 2007, CLIN CANCER RES, V13, P644, DOI 10.1158/1078-0432.CCR-06-1209
   Brentjens RJ, 2003, NAT MED, V9, P279, DOI 10.1038/nm827
   Bunt SK, 2009, J LEUKOCYTE BIOL, V85, P996, DOI 10.1189/jlb.0708446
   Carpenito C, 2009, P NATL ACAD SCI USA, V106, P3360, DOI 10.1073/pnas.0813101106
   Chekmasova AA, CLIN CANC RES UNPUB
   Chu CS, 2008, EXPERT REV ANTICANC, V8, P243, DOI 10.1586/14737140.8.2.243
   Cocco C, 2009, CURR MOL MED, V9, P459, DOI 10.2174/156652409788167140
   Coukos G, 2005, EXPERT OPIN BIOL TH, V5, P1193, DOI 10.1517/14712598.5.9.1193
   Curiel TJ, 2004, NAT MED, V10, P942, DOI 10.1038/nm1093
   Curiel TJ, 2003, NAT MED, V9, P562, DOI 10.1038/nm863
   Dietl J, 2007, INT J GYNECOL CANCER, V17, P764, DOI 10.1111/j.1525-1438.2006.00861.x
   Dong HD, 2002, NAT MED, V8, P793, DOI 10.1038/nm730
   Dudley ME, 2008, J CLIN ONCOL, V26, P5233, DOI 10.1200/JCO.2008.16.5449
   Eshhar Z, 2006, CLIN CANCER RES, V12, P6106
   Ghiringhelli F, 2006, IMMUNOL REV, V214, P229, DOI 10.1111/j.1600-065X.2006.00445.x
   GIRLING A, 1989, INT J CANCER, V43, P1072, DOI 10.1002/ijc.2910430620
   Green EA, 2002, IMMUNITY, V16, P183, DOI 10.1016/S1074-7613(02)00279-0
   GROSS G, 1989, P NATL ACAD SCI USA, V86, P10024, DOI 10.1073/pnas.86.24.10024
   Hamanishi J, 2007, P NATL ACAD SCI USA, V104, P3360, DOI 10.1073/pnas.0611533104
   HWU P, 1995, CANCER RES, V55, P3369
   HWU P, 1993, J EXP MED, V178, P361, DOI 10.1084/jem.178.1.361
   Imai C, 2004, LEUKEMIA, V18, P676, DOI 10.1038/sj.leu.2403302
   Klebanoff CA, 2004, P NATL ACAD SCI USA, V101, P1969, DOI 10.1073/pnas.0307298101
   Koike N, 2008, J IMMUNOTHER, V31, P402, DOI 10.1097/CJI.0b013e31816cabbb
   Li X, 2007, CANCER LETT, V253, P144, DOI 10.1016/j.canlet.2007.01.024
   Lim HW, 2005, J IMMUNOL, V175, P4180, DOI 10.4049/jimmunol.175.7.4180
   Maher J, 2002, NAT BIOTECHNOL, V20, P70, DOI 10.1038/nbt0102-70
   Mueller K, 2008, EUR J IMMUNOL, V38, P2874, DOI 10.1002/eji.200838426
   Muranski P, 2006, NAT CLIN PRACT ONCOL, V3, P668, DOI 10.1038/ncponc0666
   Ozao-Choy J, 2009, CANCER RES, V69, P2514, DOI 10.1158/0008-5472.CAN-08-4709
   Parker LL, 2000, HUM GENE THER, V11, P2377, DOI 10.1089/104303400750038480
   Pule MA, 2005, MOL THER, V12, P933, DOI 10.1016/j.ymthe.2005.04.016
   Raspollini MR, 2005, ANN ONCOL, V16, P590, DOI 10.1093/annonc/mdi112
   Rosenberg SA, 2009, CURR OPIN IMMUNOL, V21, P233, DOI 10.1016/j.coi.2009.03.002
   Sadelain M, 2003, NAT REV CANCER, V3, P35, DOI 10.1038/nrc971
   Singh AP, 2008, LANCET ONCOL, V9, P1076, DOI 10.1016/S1470-2045(08)70277-8
   Stephan MT, 2007, NAT MED, V13, P1440, DOI 10.1038/nm1676
   Tomsova M, 2008, GYNECOL ONCOL, V108, P415, DOI 10.1016/j.ygyno.2007.10.016
   Wallen H, 2009, PLOS ONE, V4, DOI 10.1371/journal.pone.0004749
   Weiss JM, 2007, EXPERT OPIN BIOL TH, V7, P1705, DOI 10.1517/14712598.7.11.1705
   Westwood JA, 2005, P NATL ACAD SCI USA, V102, P19051, DOI 10.1073/pnas.0504312102
   Wilkie S, 2008, J IMMUNOL, V180, P4901, DOI 10.4049/jimmunol.180.7.4901
   Wolf D, 2005, CLIN CANCER RES, V11, P8326, DOI 10.1158/1078-0432.CCR-05-1244
   Woo EY, 2001, CANCER RES, V61, P4766
   Wrzesinski C, 2010, J IMMUNOTHER, V33, P1, DOI 10.1097/CJI.0b013e3181b88ffc
   Yoon SH, 2009, CANCER GENE THER, V16, P489, DOI 10.1038/cgt.2008.98
   Zhang L, 2003, NEW ENGL J MED, V348, P203, DOI 10.1056/NEJMoa020177
   Zhang L, 2009, BLOOD, V114, P1545, DOI 10.1182/blood-2009-03-206672
NR 53
TC 19
Z9 19
U1 0
U2 2
PU DISCOVERY MEDICINE
PI TIMONIUM
PA 10 GERARD AVE, STE 201, TIMONIUM, MD 21093 USA
SN 1539-6509
EI 1944-7930
J9 DISCOV MED
JI Discov. Med.
PD JAN
PY 2010
VL 9
IS 44
BP 62
EP 70
PG 9
WC Medicine, Research & Experimental
SC Research & Experimental Medicine
GA V27SR
UT WOS:000208633400011
PM 20102688
DA 2021-05-03
ER

PT J
AU Van Elssen, CHMJ
   Frings, PWH
   Bot, FJ
   Van de Vijver, KK
   Huls, MB
   Meek, B
   Hupperets, P
   Germeraad, WTV
   Bos, GMJ
AF Van Elssen, Catharina H. M. J.
   Frings, Peter W. H.
   Bot, Freek J.
   Van de Vijver, Koen K.
   Huls, Mariska B.
   Meek, Bob
   Hupperets, Pierre
   Germeraad, Wilfred T. V.
   Bos, Gerard M. J.
TI Expression of aberrantly glycosylated Mucin-1 in ovarian cancer
SO HISTOPATHOLOGY
LA English
DT Article
DE Mucin 1 and glycosylation; ovarian adenocarcinoma; STn; Tn;
   tumour-associated antigen
ID CELL-MEDIATED CYTOTOXICITY; HUMORAL IMMUNE-RESPONSE;
   MONOCLONAL-ANTIBODIES; EPITHELIAL-CELLS; GENE-EXPRESSION; CORE PROTEIN;
   MUC1 MUCIN; BREAST; EPITOPE; IMMUNOTHERAPY
AB Aims:
   Mucin 1 (MUC1) is an important tumour-associated antigen (TAA), both overexpressed and aberrantly glycosylated in adenocarcinomas. The aim of this study was to examine the MUC1-glycosylation status of primary ovarian adenocarcinomas and metastatic lesions.
   Methods and results:
   Paraffin-embedded tissue sections of 37 primary ovarian adenocarcinomas representing all histotypes (22 serous, five mucinous, two clear-cell, eight endometrioid), four serous borderline tumours with intraepithelial carcinoma, seven sections of ovarian endometriosis and 13 metastatic lesions were analysed by immunohistochemistry. Non-neoplastic ovarian surface epithelium and serous cystadenomas were used as controls. All epithelia expressed MUC1 protein. Of primary tumours, 76% expressed the differentiation-dependent glycoform and 84% the cancer-associated glycoform (Tn/Sialyl-Tn-epitopes). In metastatic lesions this was 77% and 85%, respectively. Notably, in 57% of ovarian endometriosis and 75% of intraepithelial lesions, the cancer-associated MUC1 epitopes were expressed, whereas normal ovarian surface epithelium and serous cystadenomas did not express these epitopes.
   Conclusions:
   The underglycosylated MUC1 epitopes are expressed by all histotypes of primary ovarian adenocarcinomas, by the vast majority of metastatic lesions and by possible ovarian cancer precursor lesions, but not by normal ovarian tissue. These results indicate that MUC1-associated Tn/STn-epitopes are important targets for immunotherapy and diagnostic imaging in ovarian cancer patients.
C1 [Van Elssen, Catharina H. M. J.; Frings, Peter W. H.; Huls, Mariska B.; Meek, Bob; Germeraad, Wilfred T. V.; Bos, Gerard M. J.] Maastricht Univ Med Ctr, Dept Internal Med, Div Haematol, NL-6200 MD Maastricht, Netherlands.
   [Van Elssen, Catharina H. M. J.] PharmaCell BV, Maastricht, Netherlands.
   [Bot, Freek J.; Van de Vijver, Koen K.] Maastricht Univ Med Ctr, Dept Pathol, NL-6200 MD Maastricht, Netherlands.
   [Hupperets, Pierre] Maastricht Univ Med Ctr, Dept Internal Med, Div Oncol, NL-6200 MD Maastricht, Netherlands.
RP Van Elssen, CHMJ (corresponding author), Maastricht Univ Med Ctr, Dept Internal Med, Div Haematol, POB 616, NL-6200 MD Maastricht, Netherlands.
EM j.vanelssen@immuno.unimaas.nl
RI Meek, Bob/C-5042-2015; Van de Vijver, Koen/N-7895-2019
OI Van de Vijver, Koen/0000-0002-2026-9790
FU SenterNovem [IS055002]
FX We thank Professor Dr R Kruitwagen (gynaecological oncology) for
   critical reading of the manuscript. This work was supported by
   SenterNovem (Project: IS055002). The authors have no conflicting
   financial interests.
CR Akporiaye ET, 2007, VACCINE, V25, P6965, DOI 10.1016/j.vaccine.2007.06.063
   Apostolopoulos V, 2006, BREAST CANCER RES, V8, DOI 10.1186/bcr1505
   Brayman Melissa, 2004, Reprod Biol Endocrinol, V2, P4, DOI 10.1186/1477-7827-2-4
   BURCHELL J, 1987, CANCER RES, V47, P5476
   Burchell JM, 2001, J MAMMARY GLAND BIOL, V6, P355, DOI 10.1023/A:1011331809881
   Cannistra SA, 2004, NEW ENGL J MED, V351, P2519, DOI 10.1056/NEJMra041842
   Cloosen S, 2007, CANCER RES, V67, P3919, DOI 10.1158/0008-5472.CAN-06-2112
   Cloosen S, 2006, BRIT J HAEMATOL, V135, P513, DOI 10.1111/j.1365-2141.2006.06331.x
   Croce MV, 2001, BREAST CANCER RES TR, V69, P1, DOI 10.1023/A:1012220902991
   Feng H, 2002, JPN J CLIN ONCOL, V32, P525, DOI 10.1093/jjco/hyf111
   Frederick PJ, 2009, GYNECOL ONCOL, V113, P384, DOI 10.1016/j.ygyno.2009.01.008
   Gendler SJ, 2001, J MAMMARY GLAND BIOL, V6, P339, DOI 10.1023/A:1011379725811
   Gilks CB, 2009, HUM PATHOL, V40, P1213, DOI 10.1016/j.humpath.2009.04.017
   GIRLING A, 1989, INT J CANCER, V43, P1072, DOI 10.1002/ijc.2910430620
   Giuntoli RL, 1998, CANCER RES, V58, P5546
   HO SB, 1993, CANCER RES, V53, P641
   Iannello A, 2005, CANCER METAST REV, V24, P487, DOI 10.1007/s10555-005-6192-2
   Ichige K, 1995, CLIN CANCER RES, V1, P565
   Jemal A, 2009, CA-CANCER J CLIN, V59, P225, DOI 10.3322/caac.20006
   Jimbo H, 1997, AM J PATHOL, V150, P1173
   Ju TZ, 2008, CANCER RES, V68, P1636, DOI 10.1158/0008-5472.CAN-07-2345
   Karsten U, 2005, TUMOR BIOL, V26, P217, DOI 10.1159/000086956
   KOTERA Y, 1994, CANCER RES, V54, P2856
   Loveland BE, 2006, CLIN CANCER RES, V12, P869, DOI 10.1158/1078-0432.CCR-05-1574
   Mandai M, 2009, INT J CLIN ONCOL, V14, P383, DOI 10.1007/s10147-009-0935-y
   Marcos NT, 2004, CANCER RES, V64, P7050, DOI 10.1158/0008-5472.CAN-04-1921
   Moreno M, 2007, CANCER LETT, V257, P47, DOI 10.1016/j.canlet.2007.06.016
   Nassar H, 2004, MODERN PATHOL, V17, P1045, DOI 10.1038/modpathol.3800166
   NILBERT M, 1995, INT J GYNECOL CANCER, V5, P61, DOI 10.1046/j.1525-1438.1995.05010061.x
   Parkin DM, 2005, CA-CANCER J CLIN, V55, P74, DOI 10.3322/canjclin.55.2.74
   Richards ER, 1998, CANCER IMMUNOL IMMUN, V46, P245, DOI 10.1007/s002620050484
   Salzberg M, 2005, ONCOLOGY-BASEL, V68, P293, DOI 10.1159/000086967
   SCULLY RE, 1987, ENVIRON HEALTH PERSP, V73, P15, DOI 10.2307/3430594
   Singh AP, 2008, LANCET ONCOL, V9, P1076, DOI 10.1016/S1470-2045(08)70277-8
   Sorensen AL, 2006, GLYCOBIOLOGY, V16, P96, DOI 10.1093/glycob/cwj044
   SPRINGER GF, 1984, SCIENCE, V224, P1198, DOI 10.1126/science.6729450
   Tarp MA, 2007, GLYCOBIOLOGY, V17, P197, DOI 10.1093/glycob/cwl061
   TASHIRO Y, 1994, HUM PATHOL, V25, P364, DOI 10.1016/0046-8177(94)90144-9
   Taylor-Papadimitriou J, 1999, BBA-MOL BASIS DIS, V1455, P301, DOI 10.1016/S0925-4439(99)00055-1
   Terry KL, 2007, CANCER EPIDEM BIOMAR, V16, P30, DOI 10.1158/1055-9965.EPI-06-0688
   van Leeuwen EBM, 2006, CYTOTHERAPY, V8, P24, DOI 10.1080/14653240500513018
   VANDEWIELVANKEMENADE E, 1993, J IMMUNOL, V151, P767
   vonMensdorffPouilly S, 1996, EUR J CANCER, V32A, P1325, DOI 10.1016/0959-8049(96)00048-2
   WESSELING J, 1995, J CELL BIOL, V129, P255, DOI 10.1083/jcb.129.1.255
NR 44
TC 45
Z9 45
U1 0
U2 10
PU WILEY
PI HOBOKEN
PA 111 RIVER ST, HOBOKEN 07030-5774, NJ USA
SN 0309-0167
EI 1365-2559
J9 HISTOPATHOLOGY
JI Histopathology
PD OCT
PY 2010
VL 57
IS 4
BP 597
EP 606
DI 10.1111/j.1365-2559.2010.03667.x
PG 10
WC Cell Biology; Pathology
SC Cell Biology; Pathology
GA 666AB
UT WOS:000283078300012
PM 20955385
DA 2021-05-03
ER

PT J
AU Asano, R
   Ikoma, K
   Kawaguchi, H
   Ishiyama, Y
   Nakanishi, T
   Umetsu, M
   Hayashi, H
   Katayose, Y
   Unno, M
   Kudo, T
   Kumagai, I
AF Asano, Ryutaro
   Ikoma, Keiko
   Kawaguchi, Hiroko
   Ishiyama, Yuna
   Nakanishi, Takeshi
   Umetsu, Mitsuo
   Hayashi, Hiroki
   Katayose, Yu
   Unno, Michiaki
   Kudo, Toshio
   Kumagai, Izumi
TI Application of the Fc fusion format to generate tag-free bi-specific
   diabodies
SO FEBS JOURNAL
LA English
DT Article
DE bi-specific diabody; Fc fusion format; preparation method; small
   therapeutic antibody; tag-free protein
ID RECOMBINANT BISPECIFIC ANTIBODIES; SINGLE-CHAIN DIABODY;
   ESCHERICHIA-COLI; ANTIGEN-BINDING; CANCER-THERAPY; TUMOR-CELLS; TANDEM
   DIABODY; FV FRAGMENT; IGG; CONSTRUCTION
AB We previously reported the use of a humanized bi-specific diabody that targets epidermal growth factor receptor and CD3 (hEx3-Db) for cancer immunotherapy. Bacterial expression can be used to express small recombinant antibodies on a large scale; however, their overexpression often results in the formation of insoluble aggregates, and in most cases artificial affinity peptide tags need to be fused to the antibodies for purification by affinity chromatography. Here, we propose a novel method for preparing refined, functional, tag-free bi-specific diabodies from IgG-like bi-specific antibodies (BsAbs) in a mammalian expression system. We created an IgG-like BsAb in which bi-specific diabodies were fused to the human Fc region via a designed human rhinovirus 3C (HRV3C) protease recognition site. The BsAb was purified by protein A affinity chromatography, and the refined tag-free hEx3-Db was efficiently produced from the Fc fusion format by protease digestion. The tag-free hEx3-Db from the Fc fusion format showed a greater inhibition of cancer growth than affinity-tagged hEx3-Db prepared directly from Chinese hamster ovary cells. We also applied our novel method to another small recombinant antibody fragment, hEx3 single-chain diabody (hEx3-scDb), and demonstrated the versatility and advantages of our proposed method compared with papain digestion of hEx3-scDb. This approach may be used for industrial-scale production of functional tag-free small therapeutic antibodies.
C1 [Asano, Ryutaro; Ikoma, Keiko; Kawaguchi, Hiroko; Ishiyama, Yuna; Nakanishi, Takeshi; Umetsu, Mitsuo; Kumagai, Izumi] Tohoku Univ, Grad Sch Engn, Dept Biomol Engn, Sendai, Miyagi 980, Japan.
   [Hayashi, Hiroki; Katayose, Yu; Unno, Michiaki] Tohoku Univ, Dept Surg, Div Gastroenterol Surg, Grad Sch Med, Sendai, Miyagi 980, Japan.
   [Kudo, Toshio] Tohoku Univ, Cell Resource Ctr Biomed Res, Inst Dev Aging & Canc, Sendai, Miyagi 980, Japan.
RP Kumagai, I (corresponding author), Aoba 6-6-11-606,Aoba Ku, Sendai, Miyagi 9808579, Japan.
EM kmiz@kuma.che.tohoku.ac.jp
RI Unno, Michiaki/A-8633-2010; Asano, Ryutaro/G-7822-2016
OI Unno, Michiaki/0000-0002-2145-6416; Hayashi, Hiroki/0000-0001-9953-603X
FU Ministry of Education, Science, Sports, and Culture of JapanMinistry of
   Education, Culture, Sports, Science and Technology, Japan (MEXT); New
   Energy and Industrial Technology Development Organization of JapanNew
   Energy and Industrial Technology Development Organization (NEDO);
   National Institute of Biomedical InnovationNational Institute of
   Biomedical Innovation; Grants-in-Aid for Scientific ResearchMinistry of
   Education, Culture, Sports, Science and Technology, Japan (MEXT)Japan
   Society for the Promotion of ScienceGrants-in-Aid for Scientific
   Research (KAKENHI) [19790934, 21710236] Funding Source: KAKEN
FX This work was supported by Grants-in-Aid for Scientific Research from
   the Ministry of Education, Science, Sports, and Culture of Japan (to
   R.A. and I.K.) and by grants from the New Energy and Industrial
   Technology Development Organization of Japan. Additional support was
   provided through the Program for Promotion of Fundamental Studies in
   Health Sciences of the National Institute of Biomedical Innovation.
CR Alt M, 1999, FEBS LETT, V454, P90, DOI 10.1016/S0014-5793(99)00782-6
   Arakawa F, 1996, J BIOCHEM, V120, P657
   Arndt MAE, 1999, BLOOD, V94, P2562, DOI 10.1182/blood.V94.8.2562.420k20_2562_2568
   Asano R, 2002, J BIOCHEM, V132, P903, DOI 10.1093/oxfordjournals.jbchem.a003303
   Asano R, 2002, FEBS LETT, V528, P70, DOI 10.1016/S0014-5793(02)03254-4
   Asano R, 2008, PROTEIN ENG DES SEL, V21, P597, DOI 10.1093/protein/gzn037
   Asano R, 2008, J IMMUNOTHER, V31, P752, DOI 10.1097/CJI.0b013e3181849071
   Asano R, 2007, J BIOL CHEM, V282, P27659, DOI 10.1074/jbc.M704719200
   Asano R, 2006, CLIN CANCER RES, V12, P4036, DOI 10.1158/1078-0432.CCR-06-0059
   BIRD RE, 1988, SCIENCE, V242, P423, DOI 10.1126/science.3140379
   Brusselbach S, 1999, TUMOR TARGET, V4, P115
   Cao Y, 2003, ADV DRUG DELIVER REV, V55, P171, DOI 10.1016/S0169-409X(02)00178-3
   Carter P, 2001, J IMMUNOL METHODS, V248, P7, DOI 10.1016/S0022-1759(00)00339-2
   Goel A, 2000, J BIOCHEM, V127, P829, DOI 10.1093/oxfordjournals.jbchem.a022676
   Hayashi H, 2004, CANCER IMMUNOL IMMUN, V53, P497, DOI 10.1007/s00262-003-0465-9
   Helfrich W, 1998, INT J CANCER, V76, P232, DOI 10.1002/(SICI)1097-0215(19980413)76:2<232::AID-IJC11>3.3.CO;2-N
   HOLLIGER P, 1993, P NATL ACAD SCI USA, V90, P6444, DOI 10.1073/pnas.90.14.6444
   HUSTON JS, 1988, P NATL ACAD SCI USA, V85, P5879, DOI 10.1073/pnas.85.16.5879
   Kipriyanov SM, 1999, J MOL BIOL, V293, P41, DOI 10.1006/jmbi.1999.3156
   Kipriyanov SM, 2003, J MOL BIOL, V330, P99, DOI 10.1016/S0022-2836(03)00526-6
   Koelemij R, 1999, J IMMUNOTHER, V22, P514, DOI 10.1097/00002371-199911000-00006
   Kontermann RE, 2005, ACTA PHARMACOL SIN, V26, P1, DOI 10.1111/j.1745-7254.2005.00008.x
   Korn T, 2004, J GENE MED, V6, P642, DOI 10.1002/jgm.555
   Kufer P, 2004, TRENDS BIOTECHNOL, V22, P238, DOI 10.1016/j.tibtech.2004.03.006
   Le Gall F, 2004, PROTEIN ENG DES SEL, V17, P357, DOI 10.1093/protein/gzh039
   Marvin JS, 2005, ACTA PHARMACOL SIN, V26, P649, DOI 10.1111/j.1745-7254.2005.00119.x
   Peipp M, 2002, BIOCHEM SOC T, V30, P507, DOI 10.1042/bst0300507
   PERISIC O, 1994, STRUCTURE, V2, P1217, DOI 10.1016/S0969-2126(94)00123-5
   Presta L, 2003, CURR OPIN STRUC BIOL, V13, P519, DOI 10.1016/S0959-440X(03)00103-9
   Robinson MK, 2005, CANCER RES, V65, P1471, DOI 10.1158/0008-5472.CAN-04-2008
   Schlereth B, 2005, CANCER RES, V65, P2882, DOI 10.1158/0008-5472.CAN-04-2637
   Segal DM, 1999, CURR OPIN IMMUNOL, V11, P558, DOI 10.1016/S0952-7915(99)00015-1
   Shahied LS, 2004, J BIOL CHEM, V279, P53907, DOI 10.1074/jbc.M407888200
   Skerra A, 2000, METHOD ENZYMOL, V326, P271
   Sundaresan G, 2003, J NUCL MED, V44, P1962
   Tsumoto K, 1998, J IMMUNOL METHODS, V219, P119, DOI 10.1016/S0022-1759(98)00127-6
   Umetsu M, 2003, J BIOL CHEM, V278, P8979, DOI 10.1074/jbc.M212247200
   van Spriel AB, 2000, IMMUNOL TODAY, V21, P391, DOI 10.1016/S0167-5699(00)01659-5
   Wu AM, 2001, PROTEIN ENG, V14, P1025, DOI 10.1093/protein/14.12.1025
NR 39
TC 23
Z9 27
U1 1
U2 3
PU WILEY
PI HOBOKEN
PA 111 RIVER ST, HOBOKEN 07030-5774, NJ USA
SN 1742-464X
EI 1742-4658
J9 FEBS J
JI FEBS J.
PD JAN
PY 2010
VL 277
IS 2
BP 477
EP 487
DI 10.1111/j.1742-4658.2009.07499.x
PG 11
WC Biochemistry & Molecular Biology
SC Biochemistry & Molecular Biology
GA 541EF
UT WOS:000273396000021
PM 20015073
DA 2021-05-03
ER

PT J
AU Gjerstorff, MF
   Besir, H
   Larsen, MR
   Ditzel, HJ
AF Gjerstorff, Morten F.
   Besir, Hueseyin
   Larsen, Martin R.
   Ditzel, Henrik J.
TI Expression, purification and characterization of the cancer-germline
   antigen GAGE12I: A candidate for cancer immunotherapy
SO PROTEIN EXPRESSION AND PURIFICATION
LA English
DT Article
DE GAGE; Cancer-germline antigen; Pichia pastoris; Immunotherapy;
   Cancer/testis antigen
ID TUMOR-SPECIFIC ANTIGENS; ISCOMATRIX ADJUVANT; PROTEIN EXPRESSION;
   NY-ESO-1 PROTEIN; GAUGE GENE; VACCINE; FAMILY; CELLS
AB GAGE cancer-germline antigens are frequently expressed in a broad range of different cancers, while their expression in normal tissues is limited to the germ cells of the immune privileged organs, testis and ovary. GAGE proteins are immunogenic in humans, which make them promising targets for immunotherapy and candidates for cancer vaccines. Recombinant proteins may be superior to peptides as immunogens, since they have the potential to prime both CD4(+) and CD8(+) T cells and are not dependent on patient HLA-type. We have developed a method for production of highly pure recombinant GAGE12I-His by intracellular expression in yeast (Pichia pastoris) and nickel affinity, ion exchange and gel filtration purification. The identity of the purified protein was confirmed by mass spectrometry. This strategy yielded a total of 48 mg of highly pure (>98%) GAGE12I from 8 L of culture (6 mg/l). Interestingly, gel filtration and formaldehyde cross-linking indicated that GAGE12I forms tetramers. The purified recombinant GAGE12I represents a candidate molecule for vaccination of cancer patients and will form the basis for further structural analysis of GAGE proteins. (C) 2010 Elsevier Inc. All rights reserved.
C1 [Gjerstorff, Morten F.; Ditzel, Henrik J.] Univ So Denmark, IMM, DK-5000 Odense C, Denmark.
   [Gjerstorff, Morten F.] Herlev Univ Hosp, Dept Hematol, CCIT, DK-2730 Herlev, Denmark.
   [Larsen, Martin R.] Univ So Denmark, Dept Biochem & Mol Biol, DK-5230 Odense M, Denmark.
   [Ditzel, Henrik J.] Odense Univ Hosp, Dept Oncol, DK-5000 Odense C, Denmark.
   [Besir, Hueseyin] European Mol Biol Lab, Prot Express & Purificat Core Facil, D-69117 Heidelberg, Germany.
RP Ditzel, HJ (corresponding author), Univ So Denmark, IMM, Winsloewpk 25, DK-5000 Odense C, Denmark.
EM mgje0008@heh.regionh.dk; besir@embl.de; mrl@bmb.sdu.dk;
   hditzel@health.sdu.dk
RI Larsen, Martin Rossel/F-1411-2015
OI Larsen, Martin Rossel/0000-0001-6203-0123; Ditzel, Henrik
   J./0000-0003-3927-5135; gjerstorff, morten/0000-0002-0845-1952; Besir,
   Huseyin/0000-0002-7249-4762
FU Danish Cancer SocietyDanish Cancer Society; Novo Nordisk FoundationNovo
   Nordisk Foundation; Danish Council for Independent ResearchDet Frie
   Forskningsrad (DFF)
FX The authors thank M.K. Occhipinti-Bender for editorial assistance. This
   work was supported by the Danish Cancer Society, the Novo Nordisk
   Foundation and the Danish Council for Independent Research.
CR Brichard VG, 2007, VACCINE, V25, pB61, DOI 10.1016/j.vaccine.2007.06.038
   Caballero OL, 2009, CANCER SCI, V100, P2014, DOI 10.1111/j.1349-7006.2009.01303.x
   Cereghino JL, 2000, FEMS MICROBIOL REV, V24, P45, DOI 10.1016/S0168-6445(99)00029-7
   Cheung IY, 2000, MED PEDIATR ONCOL, V35, P632, DOI 10.1002/1096-911X(20001201)35:6<632::AID-MPO31>3.0.CO;2-1
   Cilensek ZM, 2002, CANCER BIOL THER, V1, P380
   Davis ID, 2004, P NATL ACAD SCI USA, V101, P10697, DOI 10.1073/pnas.0403572101
   De Backer O, 1999, CANCER RES, V59, P3157
   Eichmuller S, 2003, INT J CANCER, V104, P482, DOI 10.1002/ijc.10967
   Gerhardt A, 2004, CANCER LETT, V208, P197, DOI 10.1016/j.canlet.2003.11.021
   Gjerstorff MF, 2008, TISSUE ANTIGENS, V71, P187, DOI 10.1111/j.1399-0039.2007.00997.x
   Gjerstorff MF, 2006, BRIT J CANCER, V94, P1864, DOI 10.1038/sj.bjc.6603163
   Kong UH, 2004, HEPATO-GASTROENTEROL, V51, P1519
   Kular RK, 2009, J INTERF CYTOK RES, V29, P645, DOI 10.1089/jir.2008.0099
   Maraskovsky E, 2004, CLIN CANCER RES, V10, P2879, DOI 10.1158/1078-0432.CCR-03-0245
   Simpson AJG, 2005, NAT REV CANCER, V5, P615, DOI 10.1038/nrc1669
   Stevenson BJ, 2007, BMC GENOMICS, V8, DOI 10.1186/1471-2164-8-129
   Vantomme V, 2004, J IMMUNOTHER, V27, P124, DOI 10.1097/00002371-200403000-00006
   Zambon A, 2001, CANCER, V91, P1882, DOI 10.1002/1097-0142(20010515)91:10<1882::AID-CNCR1210>3.3.CO;2-8
   Zhou Q, 2008, CLIN EXP IMMUNOL, V153, P392, DOI 10.1111/j.1365-2249.2008.03724.x
NR 19
TC 3
Z9 4
U1 0
U2 5
PU ACADEMIC PRESS INC ELSEVIER SCIENCE
PI SAN DIEGO
PA 525 B ST, STE 1900, SAN DIEGO, CA 92101-4495 USA
SN 1046-5928
EI 1096-0279
J9 PROTEIN EXPRES PURIF
JI Protein Expr. Purif.
PD OCT
PY 2010
VL 73
IS 2
BP 217
EP 222
DI 10.1016/j.pep.2010.05.010
PG 6
WC Biochemical Research Methods; Biochemistry & Molecular Biology;
   Biotechnology & Applied Microbiology
SC Biochemistry & Molecular Biology; Biotechnology & Applied Microbiology
GA 632PX
UT WOS:000280439000016
PM 20546897
DA 2021-05-03
ER

PT J
AU Li, FQ
   Liu, Q
   Han, YL
   Wu, B
   Yin, HL
AF Li, Fang-qiu
   Liu, Qun
   Han, Yan-ling
   Wu, Bo
   Yin, Hong-lin
TI Sperm protein 17 is highly expressed in endometrial and cervical cancers
SO BMC CANCER
LA English
DT Article
ID EPITHELIAL OVARIAN-CANCER; ZONA-PELLUCIDA BINDING; MULTIPLE-MYELOMA;
   SUITABLE TARGET; TESTIS ANTIGEN; SP17; IMMUNOTHERAPY; SPERM-PROTEIN-17;
   ADENOCARCINOMA; LOCALIZATION
AB Background: Sperm protein 17 (Sp17) is a highly conserved mammalian protein in the testis and spermatozoa and has been characterized as a tumor-associated antigen in a variety of human malignancies. Many studies have examined the role of Sp17 in tumorigenesis and the migration of malignant cells. It has been proposed as a useful target for tumor-vaccine strategies and a novel marker to define tumor subsets and predict drug response. This study aimed to investigate the expression of Sp17 in endometrial and cervical cancer specimens, its possible correlation with the pathological characteristics, and its value in the diagnosis and immunotherapy of the related cancers.
   Methods: The monoclonal antibodies against human Sp17 were produced as reagents for the analysis and immunohistochemistry was used to study two major kinds of paraffin-embedded gynecological cancer specimens, including 50 cases of endometrial cancer (44 adenous and 6 adenosquamous) and 31 cases of cervical cancer (15 adenous and 16 squamous). Normal peripheral endometrial and cervical tissues were used as controls.
   Results: Sp17 was found in 66% (33/50) of the patients with endometrial cancer and 61% (19/31) of those with cervical cancer. Its expression was found in a heterogeneous pattern in the cancer tissues. The expression was not correlated with the histological subtype and grade of malignancy, but the staining patterns were different in endometrial and cervical cancers. The hyperplastic glands were positive for Sp17 in the normal peripheral endometrial and cervical tissues in 10% (8/81) of the patients.
   Conclusions: Sp17 is highly expressed in human endometrial and cervical cancers in a heterogeneous pattern. Although the expression frequency of Sp17 is not correlated with the histological subtype, the staining pattern may help to define endometrial and cervical cancers. Sp17 targeted immunotherapy of tumors needs more accurate validation.
C1 [Li, Fang-qiu; Liu, Qun; Han, Yan-ling] Nanjing Univ, Sch Med, Jinling Hosp, Inst Med Lab Sci,Lab Mol Biol, Nanjing 210002, Peoples R China.
   [Wu, Bo; Yin, Hong-lin] Nanjing Univ, Sch Med, Jinling Hosp, Dept Pathol, Nanjing 210002, Peoples R China.
RP Li, FQ (corresponding author), Nanjing Univ, Sch Med, Jinling Hosp, Inst Med Lab Sci,Lab Mol Biol, Nanjing 210002, Peoples R China.
EM njlifq@jlonline.com
FU National Nature Science Foundation of ChinaNational Natural Science
   Foundation of China (NSFC) [30670599]
FX This work was supported by a grant from National Nature Science
   Foundation of China (No. 30670599).
CR Bumm K, 2005, HUM PATHOL, V36, P1289, DOI 10.1016/j.humpath.2005.08.023
   Chiriva-Internati M, 2003, BLOOD, V102, P2308, DOI 10.1182/blood-2003-05-1747
   Chiriva-Internati M, 2002, CANCER-AM CANCER SOC, V94, P2447, DOI 10.1002/cncr.10506
   Chiriva-Internati M, 2002, SCAND J IMMUNOL, V56, P429, DOI 10.1046/j.1365-3083.2002.01138.x
   Chiriva-Internati M, 2002, BLOOD, V100, P961, DOI 10.1182/blood-2002-02-0408
   Chiriva-Internati M, 2001, EUR J IMMUNOL, V31, P2277, DOI 10.1002/1521-4141(200108)31:8<2277::AID-IMMU2277>3.0.CO;2-Z
   Chiriva-Internati M, 2008, J IMMUNOTHER, V31, P693, DOI 10.1097/CJI.0b013e31818283d5
   Chiriva-Internati M, 2009, J TRANSL MED, V7, DOI 10.1186/1479-5876-7-61
   Dadabayev AR, 2005, AM J HEMATOL, V80, P6, DOI 10.1002/ajh.20415
   De Jong A, 2002, CANCER LETT, V186, P201, DOI 10.1016/S0304-3835(02)00350-6
   Dong G, 1997, J CELL BIOCHEM, P90
   Franceschini B, 2004, BRIT J DERMATOL, V150, P780, DOI 10.1111/j.0007-0963.2004.05887.x
   Frayne J, 2002, REPRODUCTION, V124, P767, DOI 10.1530/rep.0.1240767
   Grizzi F, 2006, BMC CANCER, V6, DOI 10.1186/1471-2407-6-23
   Grizzi F, 2004, J HISTOCHEM CYTOCHEM, V52, P549, DOI 10.1177/002215540405200414
   Gupta G, 2007, INT J CANCER, V120, P1739, DOI 10.1002/ijc.22463
   Irvin WP, 2002, J REPROD MED, V47, P173
   KONG M, 1995, BIOL REPROD, V53, P579, DOI 10.1095/biolreprod53.3.579
   Lacy HM, 2001, BLOOD, V98, P2160, DOI 10.1182/blood.V98.7.2160
   Lea IA, 1998, BIOL REPROD, V58, P794, DOI 10.1095/biolreprod58.3.794
   Lea IA, 1996, BBA-GENE STRUCT EXPR, V1307, P263, DOI 10.1016/0167-4781(96)00077-2
   Li FQ, 2009, BMC CANCER, V9, DOI 10.1186/1471-2407-9-323
   Li Fang-qiu, 2006, Xi Bao Yu Fen Zi Mian Yi Xue Za Zhi, V22, P638
   Lim SH, 2001, BLOOD, V97, P1508, DOI 10.1182/blood.V97.5.1508
   McLeskey SB, 1998, INT REV CYTOL, V177, P57
   Nakazato T, 2007, INT J GYNECOL CANCER, V17, P426, DOI 10.1111/j.1525-1438.2007.00815.x
   RICHARDSON RT, 1994, DEV BIOL, V165, P688, DOI 10.1006/dbio.1994.1285
   Straughn JM, 2004, INT J CANCER, V108, P805, DOI 10.1002/ijc.11617
   Takeoka Yuichi, 2002, Dev Immunol, V9, P97, DOI 10.1080/1044667021000095186
   Waggoner SE, 2003, LANCET, V361, P2217, DOI 10.1016/S0140-6736(03)13778-6
   Wen Y, 2001, BIOCHEM J, V357, P25, DOI 10.1042/0264-6021:3570025
   Zhang YN, 2004, EUR J HAEMATOL, V73, P280, DOI 10.1111/j.1600-0609.2004.00308.x
NR 32
TC 17
Z9 19
U1 0
U2 3
PU BMC
PI LONDON
PA CAMPUS, 4 CRINAN ST, LONDON N1 9XW, ENGLAND
SN 1471-2407
J9 BMC CANCER
JI BMC Cancer
PD AUG 16
PY 2010
VL 10
AR 429
DI 10.1186/1471-2407-10-429
PG 8
WC Oncology
SC Oncology
GA 661HL
UT WOS:000282716600001
PM 20712874
OA DOAJ Gold, Green Published
DA 2021-05-03
ER

PT J
AU Tsai, BY
   Suen, JL
   Chiang, BL
AF Tsai, B-Y
   Suen, J-L
   Chiang, B-L
TI Lentiviral-mediated Foxp3 RNAi suppresses tumor growth of regulatory T
   cell-like leukemia in a murine tumor model
SO GENE THERAPY
LA English
DT Article
DE Foxp3; RNAi; lentivirus; RL male 1; leukemia
ID ACUTE LYMPHOBLASTIC-LEUKEMIA; CANCER IMMUNOSURVEILLANCE; EXPRESSION;
   CD4(+); ESTABLISHMENT; PREVALENCE; DELIVERY; BLOOD; SELF
AB Foxp3, a member of the forkhead transcription factor family, is a master gene that controls the development and function of CD4(+)CD25(+) regulatory T (Treg) cells. It is thought to contribute to pathogenesis of many different tumors, including ovarian carcinoma and pancreatic, breast and pancreatic ductal adenocarcinoma. Selectively depleted Foxp3-expressing cells with anit-CD25 antibodies or vaccination of Foxp3 mRNA-transfected dendritic cells engender protective immunity against tumor. This study targeted silencing Foxp3 gene expression using RNA interference (RNAi) delivered by a lentiviral vector to evaluate the therapeutic role of Foxp3 short-hairpin RNAs (shRNAs) in a murine model of leukemia. RL male 1, a mouse CD4(+)CD25(+) leukemia cell with Foxp3 expression, was used as the leukemia animal model. By infecting RL male 1 cells with Lenti-Foxp3-siRNA, we reduced Foxp3 gene expression and the suppressive function of CD4(+)CD25 effector cells stimulated with ConA. Moreover, lentiviral-mediated Foxp3 RNAi transduced into RL male 1 cell or injected into the tumor showed suppressive effects on tumor growth and prolonged the survival of tumor-transplanted mice. However, this suppressive effect was abrogated in NOD-SCID mice transplanted with Lenti-Foxp3-siRNA-infected RL male 1 cells. In conclusion, inhibiting Foxp3 gene expression by shRNAs effectively decreases tumor growth of Treg cell-like leukemia. The results may provide a novel strategy for future immunotherapy against cancers. Gene Therapy ( 2010) 17, 972-979; doi: 10.1038/gt.2010.38; published online 1 April 2010
C1 [Chiang, B-L] Natl Taiwan Univ, Coll Med, Dept Pediat, Taipei, Taiwan.
   [Tsai, B-Y; Chiang, B-L] Natl Taiwan Univ, Coll Med, Grad Inst Immunol, Taipei, Taiwan.
   [Suen, J-L] Kaohsiung Med Univ, Coll Med, Grad Inst Med, Kaohsiung, Taiwan.
   [Suen, J-L] Kaohsiung Med Univ, Coll Med, Dept Microbiol, Kaohsiung, Taiwan.
RP Chiang, BL (corresponding author), Natl Taiwan Univ Hosp, Dept Pediat, 1 Chang Teh St, Taipei 100, Taiwan.
EM gicmbor@ntu.edu.tw
RI Suen, Jan-Ling/C-7293-2009
OI CHIANG, BOR-LUEN/0000-0002-6705-0286
CR Abbas-Terki T, 2002, HUM GENE THER, V13, P2197, DOI 10.1089/104303402320987888
   Alisky Joseph M, 2004, Am J Pharmacogenomics, V4, P45, DOI 10.2165/00129785-200404010-00005
   Berger CL, 2005, BLOOD, V105, P1640, DOI 10.1182/blood-2004-06-2181
   Brunkow ME, 2001, NAT GENET, V27, P68, DOI 10.1038/83784
   Bui JD, 2007, CURR OPIN IMMUNOL, V19, P203, DOI 10.1016/j.coi.2007.02.001
   BURNET FM, 1970, PROG EXP TUMOR RES, V13, P1
   Chen SM, 2006, INT IMMUNOL, V18, P269, DOI 10.1093/intimm/dxh366
   Curiel TJ, 2004, NAT MED, V10, P942, DOI 10.1038/nm1093
   Dialynas DP, 2001, BLOOD, V97, P3218, DOI 10.1182/blood.V97.10.3218
   Fontenot JD, 2005, NAT IMMUNOL, V6, P331, DOI 10.1038/ni1179
   GJERSET R, 1990, CANCER RES, V50, P10
   Grauer OM, 2007, INT J CANCER, V121, P95, DOI 10.1002/ijc.22607
   Hahn WC, 2002, NEW ENGL J MED, V347, P1593, DOI 10.1056/NEJMra021902
   Hanahan D, 2000, CELL, V100, P57, DOI 10.1016/S0092-8674(00)81683-9
   Heller LC, 2002, TECHNOL CANCER RES T, V1, P205, DOI 10.1177/153303460200100305
   Hill JA, 2007, IMMUNITY, V27, P786, DOI 10.1016/j.immuni.2007.09.010
   Hinz S, 2007, CANCER RES, V67, P8344, DOI 10.1158/0008-5472.CAN-06-3304
   Hiraoka N, 2006, CLIN CANCER RES, V12, P5423, DOI 10.1158/1078-0432.CCR-06-0369
   Iwakuma T, 1999, VIROLOGY, V261, P120, DOI 10.1006/viro.1999.9850
   Jackson AL, 2003, NAT BIOTECHNOL, V21, P635, DOI 10.1038/nbt831
   Kersey JH, 1997, BLOOD, V90, P4243, DOI 10.1182/blood.V90.11.4243.4243_4243_4251
   LANGE B, 1987, BLOOD, V70, P192
   Liyanage UK, 2002, J IMMUNOL, V169, P2756, DOI 10.4049/jimmunol.169.5.2756
   Maynard CL, 2007, NAT IMMUNOL, V8, P931, DOI 10.1038/ni1504
   Nair S, 2007, CANCER RES, V67, P371, DOI 10.1158/0008-5472.CAN-06-2903
   Nelson BH, 2004, J IMMUNOL, V172, P3983, DOI 10.4049/jimmunol.172.7.3983
   Ono M, 2007, NATURE, V446, P685, DOI 10.1038/nature05673
   Pandiyan P, 2007, NAT IMMUNOL, V8, P1353, DOI 10.1038/ni1536
   Persengiev SP, 2004, RNA, V10, P12, DOI 10.1261/rna5160904
   Prevosto C, 2007, HAEMATOLOGICA, V92, P881, DOI 10.3324/haematol.11240
   Roncador G, 2005, LEUKEMIA, V19, P2247, DOI 10.1038/sj.leu.2403965
   Roush W, 1997, SCIENCE, V276, P1192, DOI 10.1126/science.276.5316.1192
   Rubio CA, 2003, EUR J CLIN INVEST, V33, P406, DOI 10.1046/j.1365-2362.2003.01151.x
   Sakaguchi S, 2005, NAT IMMUNOL, V6, P345, DOI 10.1038/ni1178
   SATO H, 1973, J EXP MED, V138, P593, DOI 10.1084/jem.138.3.593
   SMITH SD, 1978, BLOOD, V52, P712
   SMITH SD, 1984, CANCER RES, V44, P5657
   Smyth MJ, 2006, ADV IMMUNOL, V90, P1, DOI 10.1016/S0065-2776(06)90001-7
   Tavakoli NN, 2008, INT J BIOCHEM CELL B, V40, P2369, DOI 10.1016/j.biocel.2007.10.004
   Tomar RS, 2003, ONCOGENE, V22, P5712, DOI 10.1038/sj.onc.1206733
   TOMAYKO MM, 1989, CANCER CHEMOTH PHARM, V24, P148, DOI 10.1007/BF00300234
   Wang XB, 2005, EUR J HAEMATOL, V75, P468, DOI 10.1111/j.1600-0609.2005.00537.x
   Wu YQ, 2006, CELL, V126, P375, DOI 10.1016/j.cell.2006.05.042
   Yano H, 2007, INT J CANCER, V120, P2052, DOI 10.1002/ijc.22536
   Zheng Y, 2007, NATURE, V445, P936, DOI 10.1038/nature05563
NR 45
TC 9
Z9 12
U1 0
U2 9
PU NATURE PUBLISHING GROUP
PI LONDON
PA MACMILLAN BUILDING, 4 CRINAN ST, LONDON N1 9XW, ENGLAND
SN 0969-7128
EI 1476-5462
J9 GENE THER
JI Gene Ther.
PD AUG
PY 2010
VL 17
IS 8
BP 972
EP 979
DI 10.1038/gt.2010.38
PG 8
WC Biochemistry & Molecular Biology; Biotechnology & Applied Microbiology;
   Genetics & Heredity; Medicine, Research & Experimental
SC Biochemistry & Molecular Biology; Biotechnology & Applied Microbiology;
   Genetics & Heredity; Research & Experimental Medicine
GA 638EO
UT WOS:000280875800004
PM 20357829
OA Bronze
DA 2021-05-03
ER

PT J
AU Chiriva-Internati, M
   Yu, YF
   Mirandola, L
   Jenkins, MR
   Chapman, C
   Cannon, M
   Cobos, E
   Kast, WM
AF Chiriva-Internati, Maurizio
   Yu, Yuefei
   Mirandola, Leonardo
   Jenkins, Marjorie R.
   Chapman, Caroline
   Cannon, Martin
   Cobos, Everardo
   Kast, W. Martin
TI Cancer Testis Antigen Vaccination Affords Long-Term Protection in a
   Murine Model of Ovarian Cancer
SO PLOS ONE
LA English
DT Article
ID REGULATORY T-CELLS; SPERM PROTEIN-17 SP17; DENDRITIC CELLS;
   MULTIPLE-MYELOMA; SUITABLE TARGET; SELF-ANTIGEN; TH17 CELLS; IN-VIVO;
   IMMUNOTHERAPY; CPG
AB Sperm protein (Sp17) is an attractive target for ovarian cancer (OC) vaccines because of its over-expression in primary as well as in metastatic lesions, at all stages of the disease. Our studies suggest that a Sp17-based vaccine can induce an enduring defense against OC development in C57BL/6 mice with ID8 cells, following prophylactic and therapeutic treatments. This is the first time that a mouse counterpart of a cancer testis antigen (Sp17) was shown to be expressed in an OC mouse model, and that vaccination against this antigen significantly controlled tumor growth. Our study shows that the CpG-adjuvated Sp17 vaccine overcomes the issue of immunologic tolerance, the major barrier to the development of effective immunotherapy for OC. Furthermore, this study provides a better understanding of OC biology by showing that Th-17 cells activation and contemporary immunosuppressive T-reg cells inhibition is required for vaccine efficacy. Taken together, these results indicate that prophylactic and therapeutic vaccinations can induce long-standing protection against OC and delay tumor growth, suggesting that this strategy may provide additional treatments of human OC and the prevention of disease onset in women with a family history of OC.
C1 [Chiriva-Internati, Maurizio; Yu, Yuefei; Mirandola, Leonardo; Jenkins, Marjorie R.; Cobos, Everardo] Texas Tech Univ, Hlth Sci Ctr, Div Hematol & Oncol, Lubbock, TX 79430 USA.
   [Chiriva-Internati, Maurizio; Yu, Yuefei; Mirandola, Leonardo; Jenkins, Marjorie R.; Cobos, Everardo] SW Canc Treatment & Res Ctr, Lubbock, TX USA.
   [Jenkins, Marjorie R.] Texas Tech Univ, Hlth Sci Ctr, Dept Internal Med, Amarillo, TX USA.
   [Jenkins, Marjorie R.] Texas Tech Univ, Hlth Sci Ctr, Dept Obstet & Gynecol, Amarillo, TX USA.
   [Jenkins, Marjorie R.] Texas Tech Univ, Hlth Sci Ctr, Laura W Bush Inst Womens Hlth, Amarillo, TX USA.
   [Jenkins, Marjorie R.] Texas Tech Univ, Hlth Sci Ctr, Ctr Womens Hlth & Gender Based Med, Amarillo, TX USA.
   [Chapman, Caroline] Univ Nottingham, Div Breast Surg, Nottingham NG7 2RD, England.
   [Cannon, Martin] Univ Arkansas Med Sci, Dept Microbiol & Immunol, Little Rock, AR 72205 USA.
   [Kast, W. Martin] Univ So Calif, Dept Mol Microbiol & Immunol, Los Angeles, CA 90033 USA.
   [Kast, W. Martin] Univ So Calif, Dept Obstet & Gynecol, Los Angeles, CA 90033 USA.
   [Kast, W. Martin] Univ So Calif, Kenneth Norris Jr Comprehens Canc Ctr, Dept Gynecol & Urol, Los Angeles, CA 90033 USA.
   [Kast, W. Martin] Univ Hawaii Manoa, Canc Res Ctr Hawaii, Honolulu, HI 96822 USA.
RP Chiriva-Internati, M (corresponding author), Texas Tech Univ, Hlth Sci Ctr, Div Hematol & Oncol, Lubbock, TX 79430 USA.
EM maurizio.chiriva@ttuhsc.edu
RI Mirandola, Leonardo/B-1575-2013; Chapman, Caroline/B-7503-2012
OI Kast, W Martin/0000-0003-2321-3159
FU Billy and Ruby Power Endowment for Cancer Research; Laura W. Bush
   Institute for Women's Health; Center for Women's Health; Gender-Based
   Medicine
FX This project was supported by the Billy and Ruby Power Endowment for
   Cancer Research and Laura W. Bush Institute for Women's Health and
   Center for Women's Health and Gender-Based Medicine. The funders had no
   role in study design, data collection and analysis, decision to publish,
   or preparation of the manuscript.
CR Baban B, 2009, J IMMUNOL, V183, P2475, DOI 10.4049/jimmunol.0900986
   Benatar T, 2008, CANCER IMMUNOL IMMUN, V57, P1757, DOI 10.1007/s00262-008-0502-9
   Benencia F, 2008, J TRANSL MED, V6, DOI 10.1186/1479-5876-6-21
   Boon T, 2006, ANNU REV IMMUNOL, V24, P175, DOI 10.1146/annurev.immunol.24.021605.090733
   Cannon MJ, 2009, EXPERT OPIN BIOL TH, V9, P677, DOI 10.1517/14712590902932897
   Charles KA, 2009, J CLIN INVEST, V119, P3011, DOI 10.1172/JCI39065
   Chen WJ, 2003, J EXP MED, V198, P1875, DOI 10.1084/jem.20030152
   Cheng WJ, 2005, NAT MED, V11, P531, DOI 10.1038/nm1230
   Chiriva-Internati M, 2003, BLOOD, V102, P3100, DOI 10.1182/blood-2002-11-3580
   Chiriva-Internati M, 2002, CANCER-AM CANCER SOC, V94, P2447, DOI 10.1002/cncr.10506
   Chiriva-Internati M, 2002, BLOOD, V100, P961, DOI 10.1182/blood-2002-02-0408
   Chiriva-Internati M, 2001, EUR J IMMUNOL, V31, P2277, DOI 10.1002/1521-4141(200108)31:8<2277::AID-IMMU2277>3.0.CO;2-Z
   Chiriva-Internati M, 2008, J IMMUNOTHER, V31, P693, DOI 10.1097/CJI.0b013e31818283d5
   Chiriva-Internati M, 2007, J IMMUNOL METHODS, V321, P86, DOI 10.1016/j.jim.2007.01.010
   Coukos G, 2002, BEST PRACT RES CL OB, V16, P597, DOI 10.1053/beog.2002.9305
   Curiel TJ, 2004, NAT MED, V10, P942, DOI 10.1038/nm1093
   Dadabayev AR, 2005, AM J HEMATOL, V80, P6, DOI 10.1002/ajh.20415
   DANDREA A, 1993, J EXP MED, V178, P1041, DOI 10.1084/jem.178.3.1041
   Feeley KM, 2001, HISTOPATHOLOGY, V38, P87, DOI 10.1046/j.1365-2559.2001.01042.x
   Foster T, 2009, GYNECOL ONCOL, V115, P290, DOI 10.1016/j.ygyno.2009.07.026
   Gattinoni L, 2006, NAT REV IMMUNOL, V6, P383, DOI 10.1038/nri1842
   Giuntoli RL, 2009, ANTICANCER RES, V29, P2875
   Grizzi F, 2006, BMC CANCER, V6, DOI 10.1186/1471-2407-6-23
   Grizzi F, 2004, J HISTOCHEM CYTOCHEM, V52, P549, DOI 10.1177/002215540405200414
   Hildner K, 2008, SCIENCE, V322, P1097, DOI 10.1126/science.1164206
   Holtz DO, 2008, J TRANSL MED, V6, DOI 10.1186/1479-5876-6-2
   Hwu P, 2002, J IMMUNOTHER, V25, P189, DOI 10.1097/00002371-200205000-00001
   Jemal A, 2005, CA-CANCER J CLIN, V55, P10, DOI 10.3322/canjclin.55.1.10
   Jin B, 2007, IMMUNOLOGY, V122, P15, DOI 10.1111/j.1365-2567.2007.02607.x
   Kryczek I, 2009, BLOOD, V114, P1141, DOI 10.1182/blood-2009-03-208249
   Leveque L, 2009, J IMMUNOTHER, V32, P101, DOI 10.1097/CJI.0b013e318195b59e
   Markiewicz MA, 2004, CANCER INVEST, V22, P417, DOI 10.1081/CNV-200029072
   Mendez S, 2003, INFECT IMMUN, V71, P5121, DOI 10.1128/IAI.71.9.5121-5129.2003
   Milner JD, 2008, NATURE, V452, P773, DOI 10.1038/nature06764
   Miyahara Y, 2008, P NATL ACAD SCI USA, V105, P15505, DOI 10.1073/pnas.0710686105
   Morgan RA, 2006, SCIENCE, V314, P126, DOI 10.1126/science.1129003
   Munn DH, 2009, BLOOD, V114, P1134, DOI 10.1182/blood-2009-06-224246
   Muranski P, 2008, BLOOD, V112, P362, DOI 10.1182/blood-2007-11-120998
   Narod SA, 2002, JNCI-J NATL CANCER I, V94, P1773, DOI 10.1093/jnci/94.23.1773
   Noben-Trauth N, 2002, EUR J IMMUNOL, V32, P1428, DOI 10.1002/1521-4141(200205)32:5<1428::AID-IMMU1428>3.0.CO;2-0
   ORAND MG, 1988, DEV BIOL, V129, P231, DOI 10.1016/0012-1606(88)90177-7
   Oumouna M, 2005, J VIROL, V79, P2024, DOI 10.1128/JVI.79.4.2024-2032.2005
   Overwijk WW, 1999, P NATL ACAD SCI USA, V96, P2982, DOI 10.1073/pnas.96.6.2982
   Parkin DM, 2005, CA-CANCER J CLIN, V55, P74, DOI 10.3322/canjclin.55.2.74
   Radhakrishnan S, 2008, J IMMUNOL, V181, P3137, DOI 10.4049/jimmunol.181.5.3137
   Roby KF, 2000, CARCINOGENESIS, V21, P585, DOI 10.1093/carcin/21.4.585
   Russo A, 2009, CRIT REV ONCOL HEMAT, V69, P28, DOI 10.1016/j.critrevonc.2008.06.003
   Scanlan Matthew J, 2004, Cancer Immun, V4, P1
   Scanlan MJ, 2002, IMMUNOL REV, V188, P22, DOI 10.1034/j.1600-065X.2002.18803.x
   Sprent J, 2000, PHILOS T R SOC B, V355, P317, DOI 10.1098/rstb.2000.0568
   Straughn JM, 2004, INT J CANCER, V108, P805, DOI 10.1002/ijc.11617
   Sun SQ, 2000, SPRINGER SEMIN IMMUN, V22, P77, DOI 10.1007/s002810000028
   Valmori D, 2007, P NATL ACAD SCI USA, V104, P8947, DOI 10.1073/pnas.0703395104
   van der Bruggen P, 2002, IMMUNOL REV, V188, P51, DOI 10.1034/j.1600-065X.2002.18806.x
   Verthelyi D, 2003, TRENDS IMMUNOL, V24, P519, DOI 10.1016/S1471-4906(03)00243-6
   Wagner H, 2009, ADV DRUG DELIVER REV, V61, P243, DOI 10.1016/j.addr.2008.12.010
   Wen Y, 2001, BIOCHEM J, V357, P25, DOI 10.1042/0264-6021:3570025
   Zhou H, 2005, BLOOD, V106, P2026, DOI 10.1182/blood-2005-03-0969
   Zhu JF, 2010, ANNU REV IMMUNOL, V28, P445, DOI 10.1146/annurev-immunol-030409-101212
NR 59
TC 31
Z9 32
U1 0
U2 11
PU PUBLIC LIBRARY SCIENCE
PI SAN FRANCISCO
PA 1160 BATTERY STREET, STE 100, SAN FRANCISCO, CA 94111 USA
SN 1932-6203
J9 PLOS ONE
JI PLoS One
PD MAY 12
PY 2010
VL 5
IS 5
AR e10471
DI 10.1371/journal.pone.0010471
PG 13
WC Multidisciplinary Sciences
SC Science & Technology - Other Topics
GA 594UC
UT WOS:000277563400001
PM 20485677
OA DOAJ Gold, Green Published
DA 2021-05-03
ER
