# Supplementary material for: Evolution of Immunotherapy for Ovarian Cancer from a Bird’s-Eye Perspective: A Text-Mining Analysis of Publication Trends and Topics
Source: Front Oncol. 2022 Feb 24;12:795129. doi: 10.3389/fonc.2022.795129 (PMC8907843; doi:10.3389/fonc.2022.795129)
Supplement: Supplementary file 1 [file DataSheet_1.zip › raw data/download2004u43pt1.txt]

PT J
AU Packer, LM
   Williams, SJ
   Callaghan, S
   Gotley, DC
   McGuckin, MA
AF Packer, LM
   Williams, SJ
   Callaghan, S
   Gotley, DC
   McGuckin, MA
TI Expression of the cell surface mucin gene family in adenocarcinomas
SO INTERNATIONAL JOURNAL OF ONCOLOGY
LA English
DT Article
DE mucin; adenocarcinoma; gene family; mRNA expression; epithelial tissues
ID MEMBRANE-ASSOCIATED MUCIN; IN-SITU HYBRIDIZATION; EPITHELIAL MUCIN;
   EPISIALIN MUC1; SIALOMUCIN COMPLEX; MOLECULAR-CLONING;
   COLORECTAL-CANCER; PANCREAS TISSUES; MESSENGER-RNAS; LINES
AB Cell surface mucins are complex glycoproteins expressed on the apical membrane surface of mucosal epithelial cells. In malignant epithelial cells they are thought to influence cell adhesion, and are clinical targets for tumor immunotherapy and serum tumor marker assays. We have compared expression of MUC1, MUC3, MUC4, MUC11, MUC12 and MUC13 mRNA in epithelial cancers and/or cell lines with non-malignant tissues. In non-malignant tissues, MUC3, 4, 11, 12 and 13 were expressed at highest levels in gastrointestinal tissues, whereas MUC1 was more widely distributed. Significant down-regulation of the MUC4, MUC12 and MUC13 genes was observed in colonic cancers compared with normal tissue, whereas MUC1 was upregulated. In rectal cancers, levels of all six mucin genes were not significantly different to those in normal rectal tissues. Both MUC1 and MUC4 were down-regulated in gastric cancers, whereas cancer and normal tissue levels were similar for MUC3, 11, 12 and 13. In esophageal cancers there was a general trend toward higher levels than in normal tissue for MUC1, 3, 12 and 13. In ovarian cancers MUC1 levels were very high, whereas only low levels of all other mucins were observed. We also report expression in renal cell carcinomas, bladder carcinomas and breast cancer cell lines. The reported expression profiles of the cell surface mucin gene family will help direct biological and clinical studies of these molecules in mucosal biology, and in malignant and inflammatory diseases of epithelial tissues.
C1 Mater Med Res Inst, Mater Hlth Serv, Epithelial Canc & Mucosal Biol Lab, Brisbane, Qld 4101, Australia.
   Univ Queensland, Dept Surg, Princess Alexandra Hosp, Brisbane, Qld 4101, Australia.
RP McGuckin, MA (corresponding author), Mater Med Res Inst, Mater Hlth Serv, Epithelial Canc & Mucosal Biol Lab, Brisbane, Qld 4101, Australia.
EM mmcguckin@mmri.mater.org.au
RI Gotley, David/F-5481-2013; McGuckin, Michael/G-2310-2010
OI McGuckin, Michael/0000-0002-8375-2675
CR Amerongen AVN, 1998, BIOL CHEM, V379, P1
   Arul GS, 2000, GUT, V47, P753, DOI 10.1136/gut.47.6.753
   AUDIE JP, 1993, J HISTOCHEM CYTOCHEM, V41, P1479, DOI 10.1177/41.10.8245407
   BALAGUE C, 1994, GASTROENTEROLOGY, V106, P1054, DOI 10.1016/0016-5085(94)90767-6
   BALAGUE C, 1995, GASTROENTEROLOGY, V109, P953, DOI 10.1016/0016-5085(95)90406-9
   Bast RC, 1998, INT J BIOL MARKER, V13, P179
   BATRA SK, 1991, INT J PANCREATOL, V10, P287
   Bieche I, 1997, CANCER GENET CYTOGEN, V98, P75, DOI 10.1016/S0165-4608(96)00410-4
   Biemer-Huttmann AE, 1999, J HISTOCHEM CYTOCHEM, V47, P1039, DOI 10.1177/002215549904700808
   Cao Y, 1997, VIRCHOWS ARCH, V431, P159, DOI 10.1007/s004280050083
   CHANG SK, 1994, GASTROENTEROLOGY, V107, P28, DOI 10.1016/0016-5085(94)90057-4
   Choudhury A, 2001, TERATOGEN CARCIN MUT, V21, P83, DOI 10.1002/1520-6866(2001)21:1<83::AID-TCM8>3.0.CO;2-3
   Crawley SC, 1999, BIOCHEM BIOPH RES CO, V263, P728, DOI 10.1006/bbrc.1999.1466
   Debailleul V, 1998, J BIOL CHEM, V273, P881, DOI 10.1074/jbc.273.2.881
   Dong Y, 1997, J PATHOL, V183, P311, DOI 10.1002/(SICI)1096-9896(199711)183:3<311::AID-PATH917>3.0.CO;2-2
   FINN OJ, 1995, IMMUNOL REV, V145, P61, DOI 10.1111/j.1600-065X.1995.tb00077.x
   Gendler SJ, 2001, J MAMMARY GLAND BIOL, V6, P339, DOI 10.1023/A:1011379725811
   Giuntoli RL, 1998, CANCER RES, V58, P5546
   Guillem P, 2000, INT J CANCER, V88, P856, DOI 10.1002/1097-0215(20001215)88:6<856::AID-IJC3>3.0.CO;2-D
   Gum JR, 2002, BIOCHEM BIOPH RES CO, V291, P466, DOI 10.1006/bbrc.2002.6475
   HO SB, 1993, CANCER RES, V53, P641
   HO SB, 1995, CANCER RES, V55, P2681
   HOLLINGSWORTH MA, 1994, INT J CANCER, V57, P198, DOI 10.1002/ijc.2910570212
   Komatsu M, 1999, CANCER RES, V59, P2229
   Komatsu M, 2000, INT J CANCER, V87, P480, DOI 10.1002/1097-0215(20000815)87:4<480::AID-IJC4>3.0.CO;2-6
   Matsuda K, 2000, JPN J CLIN ONCOL, V30, P89, DOI 10.1093/jjco/hyd023
   MCGUCKIN MA, 1995, INT J CANCER, V63, P412, DOI 10.1002/ijc.2910630319
   Moniaux N, 1999, BIOCHEM J, V338, P325, DOI 10.1042/0264-6021:3380325
   Moniaux N, 2001, FRONT BIOSCI-LANDMRK, V6, pD1192, DOI 10.2741/Moniaux
   OGATA S, 1992, CANCER RES, V52, P5971
   Pallesen LT, 2002, EUR J BIOCHEM, V269, P2755, DOI 10.1046/j.1432-1033.2002.02949.x
   Patton S, 1995, BBA-REV BIOMEMBRANES, V1241, P407, DOI 10.1016/0304-4157(95)00014-3
   Pratt WS, 2000, BIOCHEM BIOPH RES CO, V275, P916, DOI 10.1006/bbrc.2000.3406
   Price JT, 1997, CRIT REV BIOCHEM MOL, V32, P175, DOI 10.3109/10409239709082573
   Rye PD, 2001, TUMOR BIOL, V22, P269, DOI 10.1159/000050626
   Sambrook J., 1989, MOL CLONING LAB MANU, V2
   Seregni E, 1996, ANTICANCER RES, V16, P2209
   Taylor-Papadimitriou J, 1999, BBA-MOL BASIS DIS, V1455, P301, DOI 10.1016/S0925-4439(99)00055-1
   VANDEWIELVANKEMENADE E, 1993, J IMMUNOL, V151, P767
   Velcich A, 2002, SCIENCE, V295, P1726, DOI 10.1126/science.1069094
   Walsh MD, 1999, BREAST CANCER RES TR, V58, P255
   Weiss AA, 1996, J HISTOCHEM CYTOCHEM, V44, P1161, DOI 10.1177/44.10.8813081
   WESSELING J, 1995, J CELL BIOL, V129, P255, DOI 10.1083/jcb.129.1.255
   Wesseling J, 1996, MOL BIOL CELL, V7, P565, DOI 10.1091/mbc.7.4.565
   Williams SJ, 1999, BIOCHEM BIOPH RES CO, V261, P83, DOI 10.1006/bbrc.1999.1001
   Williams SJ, 1999, CANCER RES, V59, P4083
   Williams SJ, 2001, J BIOL CHEM, V276, P18327, DOI 10.1074/jbc.M008850200
   Yin BWT, 2001, J BIOL CHEM, V276, P27371, DOI 10.1074/jbc.M103554200
   ZRIHANLICHT S, 1994, EUR J BIOCHEM, V224, P787, DOI 10.1111/j.1432-1033.1994.00787.x
NR 49
TC 46
Z9 47
U1 0
U2 2
PU SPANDIDOS PUBL LTD
PI ATHENS
PA POB 18179, ATHENS, 116 10, GREECE
SN 1019-6439
EI 1791-2423
J9 INT J ONCOL
JI Int. J. Oncol.
PD OCT
PY 2004
VL 25
IS 4
BP 1119
EP 1126
PG 8
WC Oncology
SC Oncology
GA 856VP
UT WOS:000224073700038
PM 15375564
DA 2021-05-03
ER

PT J
AU Nicholson, S
   Bomphray, CC
   Thomas, H
   McIndoe, A
   Barton, D
   Gore, M
   George, AJT
AF Nicholson, S
   Bomphray, CC
   Thomas, H
   McIndoe, A
   Barton, D
   Gore, M
   George, AJT
TI A phase I trial of idiotypic vaccination with HMFG1 in ovarian cancer
SO CANCER IMMUNOLOGY IMMUNOTHERAPY
LA English
DT Article
DE intradermal; monoclonal antibody; MUC1
ID MONOCLONAL-ANTIBODIES; BIOMOLECULAR INTERACTIONS; IMMUNE-RESPONSE;
   RESONANT MIRROR; CYCLOPHOSPHAMIDE; IMMUNOTHERAPY; BIOSENSOR; CARCINOMA;
   ADJUVANT; KINETICS
AB Introduction: An extended phase I trial was conducted in a total of 26 patients with ovarian cancer. The objectives were to assess the safety and tolerability of idiotypic vaccination using the murine monoclonal antibody HMFG1 (anti-MUC1), and to develop robust assays to monitor humoral immune responses generated against either the antibody or MUC1. Material and methods: All patients had undergone standard debulking surgery (where appropriate) and at least one regimen of platinum-based chemotherapy. Eligibility criteria included: (a) residual disease at the end of chemotherapy, (b) relapsed disease, and (c) pathologically confirmed second complete remission following salvage chemotherapy. Patients received a priming dose of 25 mg of HMFG1 either intravenously or intraperitoneally, followed by up to six intradermal doses of HMFG1 in 10% Alhydrogel at intervals of 1 month. The three dose levels were 0.5 mg, 1 mg and 5 mg. We devised modifications of published protocols for the measurement of anti-idiotypic and anti-MUC1 antibody responses and also extended the use of the IAsys resonant mirror biosensor to measure the kinetics of the idiotypic network response in these patients. Results: There were no serious adverse events at any dose level. The trial confirmed that all doses could be administered safely with minimal toxicity. No clinical responses were seen in patients with evaluable disease. ELISA for anti-idiotypic antibodies (Ab2) showed significant levels in patients who completed the protocol. There were no significant differences in the levels of Ab2 generated by the different doses of antibody. These results were confirmed by biosensor assays for Ab2, which also showed affinity maturation of the Ab2 response as patients progressed through the vaccination protocol. Biosensor assays also demonstrated no difference in the affinity of Ab2 generated by different booster doses of HMFG1. ELISA for anti-MUC1 antibodies showed less consistent results, with very small but statistically significant rises in anti-MUC1 signals seen in 38% of patients who completed the vaccination regimen. Discussion: The clinical endpoints of safety and tolerability were met. The assays developed for this project have shown reproducibility and may provide surrogate endpoints to assess vaccination for future trials. The use of similar biosensors may be of particular relevance for monitoring of humoral immune responses in other vaccine trials. The low levels of anti-MUC1 antibodies generated may correspond with the lack of clinical efficacy in the few patients with evaluable disease.
C1 St Bartholomews Hosp, Dept Med Oncol, London EC1A 7BE, England.
   Hammersmith Hosp, Imperial Canc Res Fund, Mol Oncol Unit, London, England.
   Hammersmith Hosp, Dept Gynaecol, London, England.
   St Lukes Canc Ctr, Guildford, Surrey, England.
   Royal Marsden Hosp, London SW3 6JJ, England.
   Univ London Imperial Coll Sci Technol & Med, Dept Immunol, Div Med, London, England.
   Hammersmith Hosp, Dept Clin Oncol, London W12 0HS, England.
RP Nicholson, S (corresponding author), St Bartholomews Hosp, Dept Med Oncol, London EC1A 7BE, England.
EM wondersn@doctors.org.uk
OI George, Andrew/0000-0002-2866-0241
CR BAUM RP, 1993, HYBRIDOMA, V12, P583, DOI 10.1089/hyb.1993.12.583
   BAUM RP, 1994, CANCER, V73, P1121, DOI 10.1002/1097-0142(19940201)73:3+<1121::AID-CNCR2820731353>3.0.CO;2-Q
   BOERMAN OC, 1990, CLIN CHEM, V36, P888
   BONA CA, 1984, IMMUNOL REV, V79, P25, DOI 10.1111/j.1600-065X.1984.tb00485.x
   CHEUNG NKV, 1994, CANCER RES, V54, P2228
   COURTENAYLUCK NS, 1988, LANCET, V2, P894
   CUSH R, 1993, BIOSENS BIOELECTRON, V8, P347, DOI 10.1016/0956-5663(93)80073-X
   EPENETOS AA, 1982, LANCET, V2, P1004
   EPENETOS AA, 1984, BRIT J CANCER, V49, P11, DOI 10.1038/bjc.1984.3
   GEOGE AJT, 2000, DIAGNOSTIC THERAPEUT, P363
   George AJT, 1997, EXPERT OPIN THER PAT, V7, P947, DOI 10.1517/13543776.7.9.947
   GEORGE AJT, 1995, TUMOUR TARGETING, V1, P245
   Glennie MJ, 2000, IMMUNOL TODAY, V21, P403, DOI 10.1016/S0167-5699(00)01669-8
   GOUREVITCH MM, 1995, BRIT J CANCER, V72, P934, DOI 10.1038/bjc.1995.436
   HERLYN D, 1987, P NATL ACAD SCI USA, V84, P8055, DOI 10.1073/pnas.84.22.8055
   HIRD V, 1993, BRIT J CANCER, V68, P403, DOI 10.1038/bjc.1993.349
   JERNE NK, 1974, ANN INST PASTEUR IMM, VC125, P373
   KARLSSON R, 1993, J IMMUNOL METHODS, V166, P75, DOI 10.1016/0022-1759(93)90330-A
   KARLSSON R, 1995, J IMMUNOL METHODS, V188, P163
   KWAK LW, 1992, NEW ENGL J MED, V327, P1209, DOI 10.1056/NEJM199210223271705
   LAMBERT HE, 1993, J CLIN ONCOL, V11, P440, DOI 10.1200/JCO.1993.11.3.440
   MARAVEYAS A, 1994, CANCER, V73, P1067, DOI 10.1002/1097-0142(19940201)73:3+<1067::AID-CNCR2820731346>3.0.CO;2-#
   McGuire WP, 1996, NEW ENGL J MED, V334, P1, DOI 10.1056/NEJM199601043340101
   Miles DW, 1996, BRIT J CANCER, V74, P1292, DOI 10.1038/bjc.1996.532
   MITTELMAN A, 1994, CANCER RES, V54, P415
   Nicholson S, 1996, INT J BIOL MARKER, V11, P46
   Nicholson S, 1999, LANCET, V353, P808, DOI 10.1016/S0140-6736(98)04907-1
   NICHOLSON S, 2000, P ASCO 2000
   PETTERSSON F, 1994, FIGO, V22, P38
   PURVIS DR, 1997, PRINCIPLES PRACTICE, P511
   Reinartz S, 1999, HYBRIDOMA, V18, P41, DOI 10.1089/hyb.1999.18.41
   SCHMOLLING J, 1995, HYBRIDOMA, V14, P183, DOI 10.1089/hyb.1995.14.183
   Taylor-Papadimitriou J, 1999, BBA-MOL BASIS DIS, V1455, P301, DOI 10.1016/S0925-4439(99)00055-1
   TAYLORPAPADIMITRIOU J, 1981, INT J CANCER, V28, P17, DOI 10.1002/ijc.2910280104
   TIBBEN JG, 1995, NUCL MED COMMUN, V16, P853, DOI 10.1097/00006231-199510000-00009
   VERHOEYEN ME, 1993, IMMUNOLOGY, V78, P364
   1996, MURIE MONOCLONAL ANT
NR 37
TC 35
Z9 37
U1 0
U2 4
PU SPRINGER
PI NEW YORK
PA 233 SPRING ST, NEW YORK, NY 10013 USA
SN 0340-7004
EI 1432-0851
J9 CANCER IMMUNOL IMMUN
JI Cancer Immunol. Immunother.
PD SEP
PY 2004
VL 53
IS 9
BP 809
EP 816
DI 10.1007/s00262-004-0522-z
PG 8
WC Oncology; Immunology
SC Oncology; Immunology
GA 843YK
UT WOS:000223123200007
PM 15127236
DA 2021-05-03
ER

PT J
AU Bard, MP
   Hegmans, JP
   Hemmes, A
   Luider, TM
   Willemsen, R
   Severijnen, LAA
   van Meerbeeck, JP
   Burgers, SA
   Hoogsteden, HC
   Lambrecht, BN
AF Bard, MP
   Hegmans, JP
   Hemmes, A
   Luider, TM
   Willemsen, R
   Severijnen, LAA
   van Meerbeeck, JP
   Burgers, SA
   Hoogsteden, HC
   Lambrecht, BN
TI Proteomic analysis of exosomes isolated from human malignant pleural
   effusions
SO AMERICAN JOURNAL OF RESPIRATORY CELL AND MOLECULAR BIOLOGY
LA English
DT Article
ID CELL-DERIVED EXOSOMES; SORTING NEXIN; THROMBOSPONDIN-2; IMMUNOGLOBULINS;
   DEGRADATION; EXPRESSION; PROTEIN; FAMILY; GROWTH; PEDF
AB Exosomes are membrane vesicles from endosomal origin secreted by various cells such as hematopoietic, epithelial, and tumor cells. Exosomes secreted by tumor cells contain specific antigens potentially useful for immunotherapeutic purposes. Our aim was to determine if exosomes are present in human cancerous pleural effusions and to identify their proteomic content. Exosomes were purified by sucrose gradient ultracentrifugation, and electron microscopy was used to check both concentration and purity of exosomes. Proteins were separated by one-dimensional sodium dodecyl sulfatepolyacrylamide gel electrophoresis, and protein bands were identified by matrix-assisted laser desorption ionization time-of-flight mass spectrometry and Western blotting. Exosomes were present in pleural fluid obtained from patients suffering from mesothelioma (n = 4), lung cancer (n = 2), breast cancer (n = 2), and ovarian cancer (n = 1). As previously reported by others, antigen-presenting molecules, cytoskeletal proteins, and signal transduction-involved proteins were present. Proteins not previously reported were identified (SNX25, BTG1, PEDF, thrombospondin 2). Different types of immunoglobulins and complement factors were abundantly present in the sucrose fractions containing exosomes. Exosome-directed specificity of these immunoglobulins was not observed. In conclusion, sucrose gradient ultracentrifugation allows isolation of exosomes from malignant pleural effusions. However, pleural fluid proteins and especially immunoglobulins are coisolated and may hamper the use of exosomes isolated from malignant effusion for immunotherapy programs.
C1 Erasmus MC, Dept Pulm Med, Dept Neurol, NL-3000 DR Rotterdam, Netherlands.
   Erasmus MC, Dept Clin Genet, NL-3000 DR Rotterdam, Netherlands.
RP Bard, MP (corresponding author), Erasmus MC, Dept Pulm Med, Dept Neurol, H-EE 2253A,POB 1738, NL-3000 DR Rotterdam, Netherlands.
EM m.bard@erasmusmc.nl
RI Lambrecht, Bart N/K-2484-2014; van Meerbeeck, Jan/ABA-5109-2020
OI Lambrecht, Bart N/0000-0003-4376-6834; 
CR Andre F, 2002, LANCET, V360, P295, DOI 10.1016/S0140-6736(02)09552-1
   BARNARD GF, 1992, CANCER RES, V52, P3067
   BERTIN N, 1997, CANCER RES, V57, P366
   Blanchard N, 2002, J IMMUNOL, V168, P3235, DOI 10.4049/jimmunol.168.7.3235
   Chader GJ, 2001, P NATL ACAD SCI USA, V98, P2122, DOI 10.1073/pnas.061024098
   CHEN H, 1994, J BIOL CHEM, V269, P32226
   Chen H, 1996, J BIOL CHEM, V271, P15993, DOI 10.1074/jbc.271.27.15993
   Clayton A, 2001, J IMMUNOL METHODS, V247, P163, DOI 10.1016/S0022-1759(00)00321-5
   Crawford SE, 2001, J CELL SCI, V114, P4421
   DESAI SD, 1983, CANCER, V52, P2151, DOI 10.1002/1097-0142(19831201)52:11<2151::AID-CNCR2820521129>3.0.CO;2-S
   Fontanini G, 1999, CLIN CANCER RES, V5, P155
   Ghiselli G, 2000, J BIOL CHEM, V275, P20235, DOI 10.1074/jbc.C000213200
   Haft CR, 1998, MOL CELL BIOL, V18, P7278, DOI 10.1128/MCB.18.12.7278
   Hegmans JPJJ, 2004, AM J PATHOL, V164, P1807, DOI 10.1016/S0002-9440(10)63739-X
   Jefford M, 2001, LANCET ONCOL, V2, P455
   Karlsson M, 2001, EUR J IMMUNOL, V31, P2892, DOI 10.1002/1521-4141(2001010)31:10<2892::AID-IMMU2892>3.0.CO;2-I
   KAY AB, 1976, J CLIN PATHOL, V29, P887, DOI 10.1136/jcp.29.10.887
   Kunz M, 2002, ACTA DERM-VENEREOL, V82, P163, DOI 10.1080/00015550260132424
   Kurten RC, 1996, SCIENCE, V272, P1008, DOI 10.1126/science.272.5264.1008
   LEE GW, 1993, J IMMUNOL, V150, P1804
   Light R., 1995, PLEURAL DIS
   Prevot D, 2000, J BIOL CHEM, V275, P147, DOI 10.1074/jbc.275.1.147
   Raposo G, 1996, J EXP MED, V183, P1161, DOI 10.1084/jem.183.3.1161
   Streit M, 1999, P NATL ACAD SCI USA, V96, P14888, DOI 10.1073/pnas.96.26.14888
   TELVI L, 1979, THORAX, V34, P389, DOI 10.1136/thx.34.3.389
   Thery C, 2001, J IMMUNOL, V166, P7309, DOI 10.4049/jimmunol.166.12.7309
   Thery C, 2002, NAT REV IMMUNOL, V2, P569, DOI 10.1038/nri855
   Thery C, 1999, J CELL BIOL, V147, P599, DOI 10.1083/jcb.147.3.599
   Wolfers J, 2001, NAT MED, V7, P297, DOI 10.1038/85438
   Wubbolts R, 2003, J BIOL CHEM, V278, P10963, DOI 10.1074/jbc.M207550200
   Zitvogel L, 1998, NAT MED, V4, P594, DOI 10.1038/nm0598-594
   Zitvogel L, 1999, EUR J CANCER, V35, pS36, DOI 10.1016/S0959-8049(99)00090-8
NR 32
TC 282
Z9 297
U1 1
U2 37
PU AMER THORACIC SOC
PI NEW YORK
PA 25 BROADWAY, 18 FL, NEW YORK, NY 10004 USA
SN 1044-1549
EI 1535-4989
J9 AM J RESP CELL MOL
JI Am. J. Respir. Cell Mol. Biol.
PD JUL
PY 2004
VL 31
IS 1
BP 114
EP 121
DI 10.1165/rcmb.2003-0238OC
PG 8
WC Biochemistry & Molecular Biology; Cell Biology; Respiratory System
SC Biochemistry & Molecular Biology; Cell Biology; Respiratory System
GA 835OE
UT WOS:000222492300017
PM 14975938
DA 2021-05-03
ER

PT J
AU Lewis, MR
   Zhang, JL
   Jia, F
   Owen, NK
   Cutler, CS
   Embree, MF
   Schultz, J
   Theodore, LJ
   Ketring, AR
   Jurisson, SS
   Axworthy, DB
AF Lewis, MR
   Zhang, JL
   Jia, F
   Owen, NK
   Cutler, CS
   Embree, MF
   Schultz, J
   Theodore, LJ
   Ketring, AR
   Jurisson, SS
   Axworthy, DB
TI Biological comparison of Pm-149-, Ho-166-, and Lu-177-DOTA-biotin
   pretargeted by CC49 scFv-streptavidin fusion protein in
   xenograft-bearing nude mice
SO NUCLEAR MEDICINE AND BIOLOGY
LA English
DT Article
DE promethium-149; holmium-166; lutetium-177; pretargeting;
   biotin-streptavidin; TAG-72
ID IN-VITRO EVALUATION; MONOCLONAL-ANTIBODY; PHASE-I; INTRAPERITONEAL
   RADIOIMMUNOTHERAPY; CARCINOMA XENOGRAFTS; BIOTIN REAGENTS; VIVO
   EVALUATION; OVARIAN-CANCER; TUMOR; COLON
AB The radiolanthanides Pm-149, Ho-166, and Lu-177 possess a range of half-lives and alpha(-) beta(-) energies for targeted radiotherapy of cancer. Pm-149-. Ho-166-, and Lu-177-DOTA-biotin were pretargeted to LS174T colorectal tumors in nude mice with CC49 scFvSA antibody-streptavidin fusion protein. Tumor uptakes of Pm-149 (22.9% ID/g), Ho-166 (30.2% ID/g), and Lu-177 (35.4% ID/g) peaked at 1-4 h. Rapid blood disappearance was accompanied by urinary excretion of 59-66% ID within 1 h. Biodistributions of these agents show promise for pretargeted radio immunotherapy of cancer. (C) 2004 Elsevier Inc. All rights reserved.
C1 Univ Missouri, Dept Vet Med & Surg, Columbia, MO 65211 USA.
   Univ Missouri, Dept Radiol, Columbia, MO 65211 USA.
   Univ Missouri, Univ Missouri Res Reactor, Columbia, MO 65211 USA.
   Univ Missouri, Dept Chem, Columbia, MO 65211 USA.
   NeoRx Corp, Seattle, WA 98119 USA.
RP Lewis, MR (corresponding author), Univ Missouri, Dept Vet Med & Surg, Columbia, MO 65211 USA.
EM LewisMic@missouri.edu
CR Alvarez RD, 1997, GYNECOL ONCOL, V65, P94, DOI 10.1006/gyno.1996.4577
   Axworthy DB, 2000, P NATL ACAD SCI USA, V97, P1802, DOI 10.1073/pnas.97.4.1802
   AXWORTHY DB, 1997, Patent No. 5608060
   Axworthy DB, 1994, J IMMUNOTHER, V16, P158
   AXWORTHY DB, 1996, TUMOR TARGET, V2, P156
   Barbet J, 1998, J NUCL MED, V39, P1172
   BATTISTA P, 1990, CANCER RES, V50, P6987
   BOS ES, 1994, CANCER RES, V54, P3479
   Briesmeister JF, 2000, LA13709M LOS AL NAT
   Buchsbaum D. J., 2000, Cancer Biotherapy and Radiopharmaceuticals, V15, P395
   Cremonesi M, 1999, EUR J NUCL MED, V26, P110, DOI 10.1007/s002590050366
   DIVGI CR, 1995, J NUCL MED, V36, P586
   Dosio F, 1993, J Nucl Biol Med, V37, P228
   EARY JF, 1991, ANN ONCOL, V2, P187, DOI 10.1093/annonc/2.suppl_2.187
   Foulon CF, 1999, BIOCONJUGATE CHEM, V10, P867, DOI 10.1021/bc990040w
   Gautherot E, 1998, J NUCL MED, V39, P1937
   GOODWIN DA, 1988, J NUCL MED, V29, P226
   GOODWIN DA, 1994, CANCER RES, V54, P5937
   Guadagni F, 1996, CANCER RES, V56, P5293
   JOHNSTON WW, 1986, CANCER RES, V46, P6462
   Kairemo KJA, 1996, ACTA ONCOL, V35, P343, DOI 10.3109/02841869609101651
   KALOFONOS HP, 1990, J NUCL MED, V31, P1791
   KETRING AR, 2003, ALASBIMN J, V5
   Klivenyi G, 1998, J NUCL MED, V39, P1769
   Knox SJ, 2000, CLIN CANCER RES, V6, P406
   Kranenborg MHGC, 1998, J NUCL MED, V39, p78P
   KUIJPERS WHA, 1993, BIOCONJUGATE CHEM, V4, P94, DOI 10.1021/bc00019a013
   LEDOUSSAL JM, 1993, J NUCL MED, V34, P1662
   Lewis M. R., 1999, Journal of Labelled Compounds and Radiopharmaceuticals, V42, pS252
   Lewis MR, 2003, J NUCL MED, V44, P1284
   Li WP, 2001, NUCL MED BIOL, V28, P145, DOI 10.1016/S0969-8051(00)00196-7
   Liu GZ, 2002, J NUCL MED, V43, P384
   LYUBSKY S, 1988, AM J CLIN PATHOL, V89, P160, DOI 10.1093/ajcp/89.2.160
   Magnani P, 1996, BRIT J CANCER, V74, P825, DOI 10.1038/bjc.1996.443
   Magnani P, 1996, J NUCL MED, V37, P967
   MAZUR MT, 1990, AM J CLIN PATHOL, V93, P466, DOI 10.1093/ajcp/93.4.466
   Meredith RF, 1996, J NUCL MED, V37, P1491
   MILENIC DE, 1991, CANCER RES, V51, P6363
   Mulligan T, 1995, CLIN CANCER RES, V1, P1447
   MURRAY JL, 1994, CANCER, V73, P1057, DOI 10.1002/1097-0142(19940201)73:3+<1057::AID-CNCR2820731345>3.0.CO;2-3
   Nakamoto Y, 1998, NUCL MED BIOL, V25, P95, DOI 10.1016/S0969-8051(97)00155-8
   NGAI WM, 1995, NUCL MED BIOL, V22, P77, DOI 10.1016/0969-8051(94)E0070-Y
   NUTI M, 1982, INT J CANCER, V29, P539, DOI 10.1002/ijc.2910290509
   NUTI M, 1986, INT J CANCER, V37, P493, DOI 10.1002/ijc.2910370404
   OHUCHI N, 1986, INT J CANCER, V38, P643, DOI 10.1002/ijc.2910380505
   Paganelli G, 1998, EUR J NUCL MED, V25, P1336, DOI 10.1007/s002590050305
   PAGANELLI G, 1991, CANCER RES, V51, P5960
   Pagel JM, 2003, BLOOD, V101, P2340, DOI 10.1182/blood-2002-03-0874
   Pavlinkova G, 1999, CLIN CANCER RES, V5, P2613
   Press OW, 2001, BLOOD, V98, P2535, DOI 10.1182/blood.V98.8.2535
   SAGA T, 1994, CANCER RES, V54, P2160
   Sakahara H, 1999, ADV DRUG DELIVER REV, V37, P89, DOI 10.1016/S0169-409X(98)00101-X
   SCHLOM J, 1991, CANCER RES, V51, P2889
   SCHLOM J, 1992, CANCER RES, V52, P1067
   Schultz J, 2000, CANCER RES, V60, P6663
   Sharkey RM, 1997, BIOCONJUGATE CHEM, V8, P595, DOI 10.1021/bc970101v
   STRAMIGNONI D, 1983, INT J CANCER, V31, P543, DOI 10.1002/ijc.2910310504
   Tempero M, 1997, J CLIN ONCOL, V15, P1518, DOI 10.1200/JCO.1997.15.4.1518
   THEODORE LJ, 2001, Patent No. 6172010
   THEODORE LJ, 2000, Patent No. 6075010
   THOR A, 1986, CANCER RES, V46, P3118
   Tsai SW, 2001, BIOCONJUGATE CHEM, V12, P264, DOI 10.1021/bc0000987
   Volkert WA, 1999, CHEM REV, V99, P2269, DOI 10.1021/cr9804386
   Wang Y, 2001, BIOCONJUGATE CHEM, V12, P807, DOI 10.1021/bc0100307
   Weiden PL, 2000, CANCER BIOTHER RADIO, V15, P15, DOI 10.1089/cbr.2000.15.15
   Wilbur DS, 2000, BIOCONJUGATE CHEM, V11, P569, DOI 10.1021/bc000024v
   Wilbur DS, 1997, BIOCONJUGATE CHEM, V8, P572, DOI 10.1021/bc9700852
   XU M, 1989, INT J CANCER, V44, P985, DOI 10.1002/ijc.2910440607
   Yao ZS, 2002, CANCER RES, V62, P5755
NR 69
TC 33
Z9 34
U1 0
U2 5
PU ELSEVIER SCIENCE INC
PI NEW YORK
PA STE 800, 230 PARK AVE, NEW YORK, NY 10169 USA
SN 0969-8051
EI 1872-9614
J9 NUCL MED BIOL
JI Nucl. Med. Biol.
PD FEB
PY 2004
VL 31
IS 2
BP 213
EP 223
DI 10.1016/j.nucmedbio.2003.08.004
PG 11
WC Radiology, Nuclear Medicine & Medical Imaging
SC Radiology, Nuclear Medicine & Medical Imaging
GA 804FR
UT WOS:000220285100009
PM 15013487
DA 2021-05-03
ER

PT J
AU Yamaguchi, T
   Bamba, K
   Kitayama, A
   Kuroiwa, Y
   Yoshimatsu, K
   Shimakawa, T
   Ogawa, K
   Sekine, T
   Shimizu, N
   Yamamoto, K
AF Yamaguchi, T
   Bamba, K
   Kitayama, A
   Kuroiwa, Y
   Yoshimatsu, K
   Shimakawa, T
   Ogawa, K
   Sekine, T
   Shimizu, N
   Yamamoto, K
TI Long-term intravenous administration of activated autologous lymphocytes
   for cancer patients does not induce antinuclear antibody and rheumatoid
   factor
SO ANTICANCER RESEARCH
LA English
DT Article
DE adoptive immunotherapy; autologous activated lymphocyte; antinuclear
   antibody; rheumatoid factor; autoimmune disease
ID ADOPTIVE IMMUNOTHERAPY; T-CELLS; INTERLEUKIN-2; CARCINOMA; THERAPY
AB The treatment of activated autologous lymphocyte can lead to a potent antitumor effect with destruction of autologous cancer cells, but potential adverse autoimmune effects due to destruction of autologous tissue must also be considered. This study was performed to evaluate whether administration of activated autologous lymphocytes induces autoimmune disease. Patients with advanced cancer, who underwent transfer therapy with activated autologous lymphocytes, were eligible for the study. Informed consent was obtained from 22 patients with hepatocelluler carcinoma, ovarian cancer, gastric cancer, etc. The variation in activated lymphocyte phenotypes was CD3(+)/HLA-DR+ activated T lymphocytes, 23% to 99%; including CD4(+) cells, 4% to 65%; CD8(+) cells, 10 to 91%; and CD16(+)/CD56(+) NK cells, 1% to 59%. Of the 22 patients, levels of antinuclear antibody and/or rheumatoid factor were above normal limits during the study in the following 5 patients: 3 patients showed no marked changes, one patient a slight decrease in rheumatoid factor and one patient a slight increase in antinuclear antibody during the course of treatment, respectively. The values for these markers of the other 17 patients varied within normal limits during treatment. Mild transient fever occurred in several patients as an adverse event. There were no other adverse reactions. No clinical symptoms or signs suggestive of autoimmune disease occurred in any patient during or after treatment. These results suggested that long-term administration of activated autologous lymphocytes does not induce autoimmune disease.
C1 Tokyo Womens Med Univ, Daini Hosp, Dept Surg, Arakawa Ku, Tokyo 1160011, Japan.
   Lymphotec Inc, Bunkyo Ku, Tokyo 1120001, Japan.
   Tokyo Med & Dent Univ, Dept Virol, Div Virol & Immunol, Med Res Inst,Bunkyo Ku, Tokyo 1010062, Japan.
RP Ogawa, K (corresponding author), Tokyo Womens Med Univ, Daini Hosp, Dept Surg, Arakawa Ku, 2-1-10 Nishiogu, Tokyo 1168567, Japan.
EM ogawasu@dnh.twmu.ac.jp
CR Azuma H, 2000, EUR J PEDIATR, V159, P633, DOI 10.1007/PL00008395
   Chen Fu-xing, 2002, Ai Zheng, V21, P797
   Ebina T, 2001, MICROBIOL IMMUNOL, V45, P403, DOI 10.1111/j.1348-0421.2001.tb02638.x
   Ernerudh J, 2002, CURR MED CHEM, V9, P1497, DOI 10.2174/0929867023369600
   Fujimiya Y, 1997, CLIN CANCER RES, V3, P633
   ISHIYAMA K, 1999, J OBST GYN RES TOKYO, V48, P146
   Kawamura A, 2000, JPN J CLIN ONCOL, V30, P267, DOI 10.1093/jjco/hyd062
   Morio T, 1999, Rinsho Byori, V47, P519
   ROSENBERG SA, 1987, NEW ENGL J MED, V316, P889, DOI 10.1056/NEJM198704093161501
   Sekine T, 1992, Hum Cell, V5, P243
   SEKINE T, 1993, BIOMED PHARMACOTHER, V47, P73, DOI 10.1016/0753-3322(93)90294-U
   SHIBUI S, 1999, BCG BRM RYOUHOUSHI, V23, P39
   Shimizu N, 2000, AIDS RES HUM RETROV, V16, P611, DOI 10.1089/088922200309034
   Takayama T, 2000, LANCET, V356, P802, DOI 10.1016/S0140-6736(00)02654-4
   TAKEDA S, 1995, J JAP SOC CANC THER, V30, P63
   Yamamoto K, 1997, ENDOTHEL CELL RES S, V2, P205
   Yamana K, 1998, J Atheroscler Thromb, V4, P97
NR 17
TC 3
Z9 4
U1 0
U2 0
PU INT INST ANTICANCER RESEARCH
PI ATHENS
PA EDITORIAL OFFICE 1ST KM KAPANDRITIOU-KALAMOU RD KAPANDRITI, PO BOX 22,
   ATHENS 19014, GREECE
SN 0250-7005
EI 1791-7530
J9 ANTICANCER RES
JI Anticancer Res.
PD JUL-AUG
PY 2004
VL 24
IS 4
BP 2423
EP 2429
PG 7
WC Oncology
SC Oncology
GA 852BY
UT WOS:000223731400043
PM 15330194
DA 2021-05-03
ER

PT J
AU Montagna, D
   Schiavo, R
   Gibelli, N
   Pedrazzoli, P
   Tonelli, R
   Pagani, S
   Assirelli, E
   Locatelli, F
   Pession, A
   Fregoni, V
   Montini, E
   Da Prada, GA
   Siena, S
   Maccario, R
AF Montagna, D
   Schiavo, R
   Gibelli, N
   Pedrazzoli, P
   Tonelli, R
   Pagani, S
   Assirelli, E
   Locatelli, F
   Pession, A
   Fregoni, V
   Montini, E
   Da Prada, GA
   Siena, S
   Maccario, R
TI Ex vivo generation and expansion of anti-tumor cytotoxic T-cell lines
   derived from patients or their HLA-identical sibling
SO INTERNATIONAL JOURNAL OF CANCER
LA English
DT Article
DE tumour-specific T-cell lines; solid tumours; adoptive immunotherapy;
   dendritic cells; graft- vs.-tumour
ID HUMAN DENDRITIC CELLS; LYMPHOCYTE RESPONSE; INDUCTION; CANCER;
   IMMUNOTHERAPY; REGRESSION; MELANOMA; ANTIGEN; TRANSPLANTATION;
   ACTIVATION
AB Successful ex-vivo priming and long-term maintenance of anti-tumor cytotoxic T-cell (CTL) lines are preliminary conditions for their use in approaches of adoptive immunotherapy for patients with cancer. We describe the results of a novel procedure for generating in vitro anti-tumor CTL using CD8-enriched peripheral blood mononuclear cells (PBMC) and dendritic cells (DC), pulsed with irradiated tumor cells (TC) as source of tumor antigen. Eight patients were enrolled in our study: 4 sarcoma, 2 renal cell carcinoma, 1 ovarian carcinoma and 1 breast carcinoma. Ten anti-tumor CTL-lines cytotoxic towards patient TC were generated. Five CTL-lines were obtained using both DC and PBMC from the patients (autologous setting). For 5 CTL-lines, DC derived from an HLA-identical sibling were employed (allogeneic setting): patients or siblings PBMC were used to generate CTL-Iines in 2 and 3 cases, respectively,. After tumor-specific rounds of stimulation, followed by antigen-independent cycle of expansion, CTL-lines obtained in both autologous and allogeneic setting showed an expansion of the absolute number of cultured cells. In 6 of 10 CTL-lines, the majority of effector cells (>70%) were CD3+/CD8+, while in the remaining 4, 40-70% of effector cells were CD3+/CD4+. Both CD8+ and CD4+ T cells displayed anti-tumor cytotoxic activity. Spectratyping analysis of the TCR-Vbeta subfamilies revealed a preferential expansion of oligoclonal populations in 18 of 24Vbeta subfamily. Altogether these results demonstrate that our experimental approach is suitable for efficiently generating and expanding anti-solid tumor CTL to be used for adoptive immunotherapy. (C) 2004 Wiley-Liss, Inc.
C1 Univ Pavia, IRCCS, Immunol Lab, Policlin San Matteo, I-27100 Pavia, Italy.
   Osped Niguarda Ca Granda, Falck Div Med Oncol, Milan, Italy.
   Clin Lavoro & Riabil, S Maugeri Fdn, Lab Oncol, Pavia, Italy.
   Clin Lavoro & Riabil, S Maugeri Fdn, Div Med Oncol, Pavia, Italy.
   Univ Bologna, S Orsola Hosp, Dept Pediat, Bologna, Italy.
RP Montagna, D (corresponding author), Univ Pavia, IRCCS, Immunol Lab, Policlin San Matteo, Piazzale Golgi, I-27100 Pavia, Italy.
EM d.montagna@smatteo.pv.it
RI Pedrazzoli, Paolo/AAB-8690-2019; Gibelli, Nadia/AAC-8109-2020; Montagna,
   Daniela/AAK-9380-2020; Pession, Andrea/O-3200-2013; Assirelli,
   Elisa/F-1435-2019; SIENA, SALVATORE/AAC-5806-2019
OI Pedrazzoli, Paolo/0000-0002-9419-7160; Gibelli,
   Nadia/0000-0001-8368-6746; Pession, Andrea/0000-0002-0379-9562;
   Assirelli, Elisa/0000-0001-5678-6506; SIENA,
   SALVATORE/0000-0002-2681-2846; MONTAGNA, DANIELA/0000-0002-1533-579X
CR Baxevanis CN, 2000, J IMMUNOL, V164, P3902, DOI 10.4049/jimmunol.164.7.3902
   Bennett SRM, 1997, J EXP MED, V186, P65, DOI 10.1084/jem.186.1.65
   Boon T, 1997, IMMUNOL TODAY, V18, P267, DOI 10.1016/S0167-5699(97)80020-5
   Bregni M, 2002, BLOOD, V99, P4234, DOI 10.1182/blood.V99.11.4234
   CHEN LP, 1993, IMMUNOL TODAY, V14, P483, DOI 10.1016/0167-5699(93)90262-J
   Childs R, 2000, NEW ENGL J MED, V343, P750, DOI 10.1056/NEJM200009143431101
   Chouaib S, 1997, IMMUNOL TODAY, V18, P493, DOI 10.1016/S0167-5699(97)01115-8
   Dallal RM, 2000, CURR OPIN IMMUNOL, V12, P583, DOI 10.1016/S0952-7915(00)00146-1
   Dudley ME, 2002, SCIENCE, V298, P850, DOI 10.1126/science.1076514
   Fisher RI, 2000, CANCER J SCI AM, V6, pS55
   Foss FM, 2002, SEMIN ONCOL, V29, P5, DOI 10.1053/sonc.2002.33076
   FRESHNEY RI, 1985, ANTICANCER RES, V5, P111
   Gallucci S, 1999, NAT MED, V5, P1249, DOI 10.1038/15200
   GORSKI J, 1994, J IMMUNOL, V152, P5109
   Heath WR, 1999, CURR OPIN IMMUNOL, V11, P314, DOI 10.1016/S0952-7915(99)80050-8
   Hoffmann TK, 2000, CANCER RES, V60, P3542
   HOROWITZ MM, 1990, BLOOD, V75, P555
   Jenne L, 2000, CANCER RES, V60, P4446
   Kurokawa T, 2001, INT J CANCER, V91, P749, DOI 10.1002/1097-0215(200002)9999:9999<::AID-IJC1141>3.0.CO;2-X
   Ludewig B, 2000, J EXP MED, V191, P795, DOI 10.1084/jem.191.5.795
   MACKENSEN A, 1994, J CLIN INVEST, V93, P1397, DOI 10.1172/JCI117116
   Montagna D, 1999, BLOOD, V93, P3550, DOI 10.1182/blood.V93.10.3550.410k24_3550_3557
   Montagna D, 2001, BLOOD, V98, P3359, DOI 10.1182/blood.V98.12.3359
   Nestle FO, 1998, NAT MED, V4, P328, DOI 10.1038/nm0398-328
   Ochsenbein AF, 1999, P NATL ACAD SCI USA, V96, P2233, DOI 10.1073/pnas.96.5.2233
   OLIVER RTD, 1989, BRIT J UROL, V63, P128, DOI 10.1111/j.1464-410X.1989.tb05147.x
   Osman Y, 1999, ONCOL REP, V6, P1057
   Pawelec G, 1999, CRIT REV ONCOGENESIS, V10, P83
   Pedrazzoli P, 2002, CANCER, V94, P2409, DOI 10.1002/cncr.10491.abs
   Renga M, 2003, ANN ONCOL, V14, P1177, DOI 10.1093/annonc/mdg317
   Rosenberg SA, 1999, IMMUNITY, V10, P281, DOI 10.1016/S1074-7613(00)80028-X
   Rosenberg SA, 2001, J INTERN MED, V250, P462, DOI 10.1046/j.1365-2796.2001.00911.x
   Rukavina D, 1996, TRANSPLANTATION, V61, P285, DOI 10.1097/00007890-199601270-00021
   SALLUSTO F, 1994, J EXP MED, V179, P1109, DOI 10.1084/jem.179.4.1109
   Schnurr M, 2002, CANCER RES, V62, P2347
   Slamon DJ, 2001, NEW ENGL J MED, V344, P783, DOI 10.1056/NEJM200103153441101
   Sun JC, 2003, SCIENCE, V300, P339, DOI 10.1126/science.1083317
   VITIELLO A, 1995, J CLIN INVEST, V95, P341, DOI 10.1172/JCI117662
   VITIELLO A, 1984, CELL IMMUNOL, V85, P252, DOI 10.1016/0008-8749(84)90295-8
   Wang HY, 2002, J CLIN INVEST, V109, P1463, DOI 10.1172/JCI200215399
   WEIDEN PL, 1979, NEW ENGL J MED, V300, P1068, DOI 10.1056/NEJM197905103001902
   Yee C, 2002, P NATL ACAD SCI USA, V99, P16168, DOI 10.1073/pnas.242600099
NR 42
TC 17
Z9 17
U1 0
U2 2
PU WILEY
PI HOBOKEN
PA 111 RIVER ST, HOBOKEN 07030-5774, NJ USA
SN 0020-7136
EI 1097-0215
J9 INT J CANCER
JI Int. J. Cancer
PD MAY 20
PY 2004
VL 110
IS 1
BP 76
EP 86
DI 10.1002/ijc.20081
PG 11
WC Oncology
SC Oncology
GA 813KX
UT WOS:000220907100010
PM 15054871
DA 2021-05-03
ER

PT J
AU Disis, ML
   Goodell, V
   Schiffman, K
   Knutson, KL
AF Disis, ML
   Goodell, V
   Schiffman, K
   Knutson, KL
TI Humoral epitope-spreading following immunization with a HER-2/neu
   peptide based vaccine in cancer patients
SO JOURNAL OF CLINICAL IMMUNOLOGY
LA English
DT Article
DE antibody; HER-2/neu; vaccine; epitope-spreading; breast; ovarian
ID T-CELL IMMUNITY; ONCOGENIC PROTEIN; IMMUNOTHERAPY; ERADICATION;
   ANTIBODIES; ADJUVANT; TUMORS; BREAST
AB HER-2/neu is a tumor antigen in patients with breast and ovarian cancer. Multiple varieties of vaccine strategies are being developed to immunize patients against HER-2/neu. Studies in animal models have demonstrated both T cell and antibody immunity are needed to mediate an antitumor response. Thirty-five patients, immunized with HER-2/neu peptide based vaccines, were evaluated for the generation of HER-2/neu-specific antibody immunity. Sixty percent of patients developed HER-2/neu IgG specific antibody responses to at least one peptide included in their vaccine. Twenty-nine percent of patients developed IgG immunity to the native HER-2/neu protein after peptide immunization. Humoral intramolecular epitope-spreading within the HER-2/neu protein occurred in 49% of immunized patients. Intermolecular epitope-spreading to p53 was evident in 20% of vaccinated patients. Of those patients who developed new immunity to p53, 71% had demonstrated antibody epitope-spreading within HER-2/neu.
C1 Univ Washington, Div Oncol, Tumor Vaccine Grp, Seattle, WA 98195 USA.
RP Disis, ML (corresponding author), Univ Washington, Div Oncol, Tumor Vaccine Grp, Box 356527, Seattle, WA 98195 USA.
EM ndisis@u.washington.edu
FU NCI NIH HHSUnited States Department of Health & Human ServicesNational
   Institutes of Health (NIH) - USANIH National Cancer Institute (NCI) [K08
   CA61834, U54 CA080818, R01 CA75163] Funding Source: Medline; NCRR NIH
   HHSUnited States Department of Health & Human ServicesNational
   Institutes of Health (NIH) - USANIH National Center for Research
   Resources (NCRR) [M01-RR-00037] Funding Source: Medline; NATIONAL CANCER
   INSTITUTEUnited States Department of Health & Human ServicesNational
   Institutes of Health (NIH) - USANIH National Cancer Institute (NCI)
   [K08CA061834, R01CA075163] Funding Source: NIH RePORTER; NATIONAL CENTER
   FOR RESEARCH RESOURCESUnited States Department of Health & Human
   ServicesNational Institutes of Health (NIH) - USANIH National Center for
   Research Resources (NCRR) [M01RR000037] Funding Source: NIH RePORTER
CR Baselga J, 2000, SEMIN ONCOL, V27, P20
   Butterfield LH, 2003, CLIN CANCER RES, V9, P998
   Curcio C, 2003, J CLIN INVEST, V111, P1161, DOI 10.1172/JCI200317426
   Dakappagari NK, 2000, CANCER RES, V60, P3782
   DEFROMENTEL CC, 1987, INT J CANCER, V39, P185, DOI 10.1002/ijc.2910390211
   Disis ML, 2002, J CLIN ONCOL, V20, P2624, DOI 10.1200/JCO.2002.06.171
   Disis ML, 1998, CRIT REV IMMUNOL, V18, P37, DOI 10.1615/CritRevImmunol.v18.i1-2.50
   Disis ML, 1996, J IMMUNOL, V156, P3151
   Disis ML, 1996, BLOOD, V88, P202
   Disis ML, 2000, BREAST CANCER RES TR, V62, P245, DOI 10.1023/A:1006438507898
   Knutson KL, 2001, J CLIN INVEST, V107, P477, DOI 10.1172/JCI11752
   LEHMANN PV, 1992, NATURE, V358, P155, DOI 10.1038/358155a0
   Leyland-Jones B, 2001, ANN ONCOL, V12, P43, DOI 10.1023/A:1011115908150
   Lindencrona JA, 2004, INT J CANCER, V109, P259, DOI 10.1002/ijc.11654
   Looney RJ, 2001, J CLIN IMMUNOL, V21, P30, DOI 10.1023/A:1006736931381
   Reilly RT, 2001, CANCER RES, V61, P880
   SALAZAR L, 2002, TUMOR ANTIGENS RECOG, P172
   Vanderlugt CL, 2002, NAT REV IMMUNOL, V2, P85, DOI 10.1038/nri724
   Visco V, 2000, AM J PATHOL, V156, P1417, DOI 10.1016/S0002-9440(10)65010-9
   Ward RL, 1999, HUM IMMUNOL, V60, P510, DOI 10.1016/S0198-8859(99)00003-8
   Yip YL, 2001, J IMMUNOL, V166, P5271, DOI 10.4049/jimmunol.166.8.5271
NR 21
TC 94
Z9 94
U1 0
U2 6
PU KLUWER ACADEMIC/PLENUM PUBL
PI NEW YORK
PA 233 SPRING ST, NEW YORK, NY 10013 USA
SN 0271-9142
J9 J CLIN IMMUNOL
JI J. Clin. Immunol.
PD SEP
PY 2004
VL 24
IS 5
BP 571
EP 578
DI 10.1023/B:JOCI.0000040928.67495.52
PG 8
WC Immunology
SC Immunology
GA 852QJ
UT WOS:000223771200011
PM 15359116
DA 2021-05-03
ER

PT J
AU Berg, M
   Barnea, E
   Admon, A
   Zavazava, N
AF Berg, M
   Barnea, E
   Admon, A
   Zavazava, N
TI A novel DNA methyltransferase I-derived peptide eluted from soluble
   HLA-A*0201 induces peptide-specific, tumor-directed cytotoxic T cells
SO INTERNATIONAL JOURNAL OF CANCER
LA English
DT Article
DE soluble HLA; DNMT-1; cancer vaccine; tumor antigen; immunotherapy
ID ANTIGEN; IDENTIFICATION; LYMPHOCYTES
AB MHC peptides derived from tumor-associated antigens (TAAs) can serve as the basis for the development of immunotherapeutics to treat human malignancies. Previously, we identified novel HLA-A*0201 (HLA-A2)-restricted peptides recovered from soluble HLA molecules secreted by human tumor cell lines, transfected with truncated genes of HLA-A2 and HLA-B7. Here, 4 candidate peptides eluted from soluble HLA-A2 were selected on the basis of their precursor proteins being TAAs. Peptide p1028 (GLIEKNIEL), derived from DNA methyltransferase 1 (DNMT-1), which is overexpressed in various human tumors, showed the highest affinity to HLA-A2 and was relatively abundant in the sMHC/peptide complexes of all transfected breast, ovarian and prostate cancer cell lines. Peptide p1028-specific CTLs were generated in vitro and shown to efficiently lyse not only target cells pulsed with the peptide but also HLA-A2-positive breast cancer cell lines MDA-231 and MCF-7. The peptide induced IFN-gamma production in CTLs, which were selectively stained by a p1028 tetramer. Since DNMT-1 is a widely expressed tumor-associated enzyme, the novel DNMT-1-derived, HLA-A2-restricted peptide GLIEKNIEL identified here may provide a suitable candidate for a therapeutic cancer vaccine. (C) 2004 Wiley-Liss, Inc.
C1 Univ Iowa Hosp & Clin, Dept Internal Med, Iowa City, IA 52242 USA.
   VA Med Ctr, Iowa City, IA 52242 USA.
   Univ Iowa, Grad Program Immunol, Iowa City, IA USA.
   Technion Israel Inst Technol, Dept Biol, IL-32000 Haifa, Israel.
RP Zavazava, N (corresponding author), Univ Iowa Hosp & Clin, Dept Internal Med, C51-F,200 Hawkins Dr, Iowa City, IA 52242 USA.
EM nicholas-zavazava@uiowa.edu
OI Admon, Arie/0000-0003-0504-3950
CR Barnea E, 2002, EUR J IMMUNOL, V32, P213, DOI 10.1002/1521-4141(200201)32:1<213::AID-IMMU213>3.0.CO;2-8
   BRICHARD V, 1993, J EXP MED, V178, P489, DOI 10.1084/jem.178.2.489
   CHARLTON RK, 1970, SCIENCE, V170, P636, DOI 10.1126/science.170.3958.636
   Chen YT, 1997, P NATL ACAD SCI USA, V94, P1914, DOI 10.1073/pnas.94.5.1914
   COX AL, 1994, SCIENCE, V264, P716, DOI 10.1126/science.7513441
   ELDEIRY WS, 1991, P NATL ACAD SCI USA, V88, P3470, DOI 10.1073/pnas.88.8.3470
   Goffin J, 2002, ANN ONCOL, V13, P1699, DOI 10.1093/annonc/mdf314
   HENDERSON RA, 1993, P NATL ACAD SCI USA, V90, P10275, DOI 10.1073/pnas.90.21.10275
   HUNT DF, 1992, SCIENCE, V255, P1261, DOI 10.1126/science.1546328
   Jager E, 2000, P NATL ACAD SCI USA, V97, P12198, DOI 10.1073/pnas.220413497
   Jager E, 2000, INT J CANCER, V86, P538
   Jonuleit H, 1997, EUR J IMMUNOL, V27, P3135, DOI 10.1002/eji.1830271209
   KAUTIAINEN TL, 1986, J BIOL CHEM, V261, P1594
   Lupetti R, 1998, J EXP MED, V188, P1005, DOI 10.1084/jem.188.6.1005
   MANDELBOIM O, 1994, NATURE, V369, P67, DOI 10.1038/369067a0
   Moretta A, 1997, CURR OPIN IMMUNOL, V9, P694, DOI 10.1016/S0952-7915(97)80051-9
   RAMMENSEE HG, 1984, NATURE, V308, P741, DOI 10.1038/308741a0
   RAMMENSEE HG, 1993, ANNU REV IMMUNOL, V11, P213, DOI 10.1146/annurev.iy.11.040193.001241
   Rammensee HG, 1999, IMMUNOGENETICS, V50, P213, DOI 10.1007/s002510050595
   Reynolds SR, 2003, CLIN CANCER RES, V9, P657
   Robert MF, 2003, NAT GENET, V33, P61, DOI 10.1038/ng1068
   Robertson KD, 1999, NUCLEIC ACIDS RES, V27, P2291, DOI 10.1093/nar/27.11.2291
   STUBER G, 1994, EUR J IMMUNOL, V24, P765, DOI 10.1002/eji.1830240341
   TRAVERSARI C, 1992, J EXP MED, V176, P1453, DOI 10.1084/jem.176.5.1453
   VANROOD JJ, 1970, NATURE, V226, P366, DOI 10.1038/226366a0
   VISSEREN MJW, 1995, J IMMUNOL, V154, P3991
NR 26
TC 4
Z9 4
U1 0
U2 0
PU WILEY
PI HOBOKEN
PA 111 RIVER ST, HOBOKEN 07030-5774, NJ USA
SN 0020-7136
EI 1097-0215
J9 INT J CANCER
JI Int. J. Cancer
PD NOV 10
PY 2004
VL 112
IS 3
BP 426
EP 432
DI 10.1002/ijc.20381
PG 7
WC Oncology
SC Oncology
GA 862NA
UT WOS:000224496400010
PM 15382068
OA Bronze
DA 2021-05-03
ER

PT J
AU Baxevanis, CN
   Sotiropoulou, PA
   Sotiriadou, NN
   Papamichail, M
AF Baxevanis, CN
   Sotiropoulou, PA
   Sotiriadou, NN
   Papamichail, M
TI Immunobiology of HER-2/neu oncoprotein and its potential application in
   cancer immunotherapy
SO CANCER IMMUNOLOGY IMMUNOTHERAPY
LA English
DT Article; Proceedings Paper
CT 1st Cancer Immunology and Immunotherapy Summer School
CY SEP 08-13, 2003
CL GREECE
DE immunobiology; HER-2/neu; oncoprotein; cancer immunology
ID CYTOTOXIC T-LYMPHOCYTES; TUMOR-ASSOCIATED ANTIGENS;
   EPIDERMAL-GROWTH-FACTOR; IN-VITRO; ANTIBODY IMMUNITY;
   MONOCLONAL-ANTIBODY; ANTITUMOR-ACTIVITY; ONCOGENIC PROTEIN; PEPTIDE
   EPITOPES; PROSTATE-CANCER
AB HER-2/neu (also known as HER2 or c-erb-B2) is a 185-kDa protein receptor with tyrosine kinase activity and extensive homology to the epidermal growth factor (EGF) receptor. HER-2/neu is expressed in many epithelial tumors and known to be overexpressed in approximately 20-25% of all ovarian and breast cancers, 35-45% of all pancreatic adenocarcinomas, and up to 90% of colorectal carcinomas. HER-2/neu overexpression represents a marker of poor prognosis. HER-2/neu-positive tumor cells are potentially good targets for tumor-reactive cytotoxic T lymphocytes which have been utilized in immunotherapeutic trials. In addition, the "humanized" monoclonal antibody Herceptin has been tested in several clinical trials and proved to be an effective adjuvant therapy for HER-2/neu-positive breast and ovarian cancers. Vaccinations aiming at generating T-cell responses are being examined in both experimental and clinical trials. Natural immunity at the level of T and B cells has been observed in patients with HER-2/neu-positive tumors confirming the immunogenicity of HER-2/neu and encouraging vaccination trials with HER-2 protein-derived subunits or synthetic peptides. This review summarizes recent data from patients with various types of HER-2/neu-overexpressing cancers carrying different HLA alleles and exhibiting preexistent immunity to HER-2/neu-derived synthetic peptides. It also discusses potential advantages of the various vaccination approaches to immunotherapy targeting the HER-2/neu molecule.
C1 St Savas Canc Hosp, Canc Immunol & Immunotherapy Ctr, Athens 11522, Greece.
RP Baxevanis, CN (corresponding author), St Savas Canc Hosp, Canc Immunol & Immunotherapy Ctr, 171 Alexandras Ave, Athens 11522, Greece.
EM cacenter@otenet.gr
CR AKIYAMA T, 1986, SCIENCE, V232, P1644, DOI 10.1126/science.3012781
   AKIYAMA T, 1988, MOL CELL BIOL, V8, P1019, DOI 10.1128/MCB.8.3.1019
   Alroy I, 1997, FEBS LETT, V410, P83, DOI 10.1016/S0014-5793(97)00412-2
   Altenschmidt U, 1997, J IMMUNOL, V159, P5509
   Anderson RW, 2000, CANCER IMMUNOL IMMUN, V49, P459, DOI 10.1007/s002620000143
   Baxevanis CN, 2000, J IMMUNOL, V164, P3902, DOI 10.4049/jimmunol.164.7.3902
   Baxevanis CN, 2002, INT J CANCER, V98, P864, DOI 10.1002/ijc.10251
   Bernhard H, 2002, ENDOCR-RELAT CANCER, V9, P33, DOI 10.1677/erc.0.0090033
   Brossart P, 2000, BLOOD, V96, P3102, DOI 10.1182/blood.V96.9.3102.h8003102_3102_3108
   Brossart P, 1998, CANCER RES, V58, P732
   CARTER P, 1992, P NATL ACAD SCI USA, V89, P4285, DOI 10.1073/pnas.89.10.4285
   CHAZIN VR, 1992, ONCOGENE, V7, P1859
   CHEN PW, 1993, J IMMUNOL, V151, P244
   Disis ML, 1999, CLIN CANCER RES, V5, P1289
   Disis ML, 2002, J CLIN ONCOL, V20, P2624, DOI 10.1200/JCO.2002.06.171
   Disis ML, 1997, J CLIN ONCOL, V15, P3363, DOI 10.1200/JCO.1997.15.11.3363
   Disis ML, 1997, ADV CANCER RES, V71, P343, DOI 10.1016/S0065-230X(08)60103-7
   DISIS ML, 1994, CANCER RES, V54, P16
   Disis ML, 2000, BREAST CANCER RES TR, V62, P245, DOI 10.1023/A:1006438507898
   ESHHAR Z, 1993, P NATL ACAD SCI USA, V90, P720, DOI 10.1073/pnas.90.2.720
   FALK K, 1994, IMMUNOGENETICS, V39, P230
   FALK K, 1991, NATURE, V351, P290, DOI 10.1038/351290a0
   FEDI P, 1994, MOL CELL BIOL, V14, P492, DOI 10.1128/MCB.14.1.492
   Fisk B, 1997, ANTICANCER RES, V17, P45
   FISK B, 1995, J EXP MED, V181, P2109, DOI 10.1084/jem.181.6.2109
   Fleckenstein B, 1999, SEMIN IMMUNOL, V11, P405, DOI 10.1006/smim.1999.0198
   Foy TM, 2002, SEMIN ONCOL, V29, P53, DOI 10.1053/sonc.2002.34056
   GOSSELIN EJ, 1992, J IMMUNOL, V149, P3477
   Gritzapis AD, 2003, BRIT J CANCER, V88, P1292, DOI 10.1038/sj.bjc.6600888
   Halder T, 1997, CANCER RES, V57, P3238
   HALDER T, 1997, CANCER RES, V57, P3138
   Haynes NM, 2001, J IMMUNOL, V166, P182, DOI 10.4049/jimmunol.166.1.182
   HWU P, 1995, CANCER RES, V55, P3369
   HYNES NE, 1994, BBA-REV CANCER, V1198, P165, DOI 10.1016/0304-419X(94)90012-4
   Karunagaran D, 1996, EMBO J, V15, P254, DOI 10.1002/j.1460-2075.1996.tb00356.x
   Kawashima I, 1998, HUM IMMUNOL, V59, P1, DOI 10.1016/S0198-8859(97)00255-3
   Kawashima I, 1999, CANCER RES, V59, P431
   Keogh E, 2001, J IMMUNOL, V167, P787, DOI 10.4049/jimmunol.167.2.787
   Kiessling A, 2002, INT J CANCER, V102, P390, DOI 10.1002/ijc.10713
   Kiessling R, 2002, ADV CANCER RES, V85, P101, DOI 10.1016/S0065-230X(02)85004-7
   Knutson KL, 2001, J CLIN INVEST, V107, P477, DOI 10.1172/JCI11752
   Knutson KL, 2002, CLIN CANCER RES, V8, P1014
   Kobayashi H, 2001, CANCER RES, V61, P7577
   KOBAYASHI H, 2000, CANCER RES, V60, P52258
   KOCH CA, 1991, SCIENCE, V252, P668, DOI 10.1126/science.1708916
   Kono K, 1998, INT J CANCER, V78, P202, DOI 10.1002/(SICI)1097-0215(19981005)78:2<202::AID-IJC14>3.0.CO;2-C
   KUN L, 1998, CANCER IMMUNOL IMMUN, V47, P32
   Lewis JJ, 2000, INT J CANCER, V87, P391, DOI 10.1002/1097-0215(20000801)87:3<391::AID-IJC13>3.0.CO;2-K
   Lustgarten J, 1997, HUM IMMUNOL, V52, P109, DOI 10.1016/S0198-8859(96)00292-3
   MAJER J, 2002, NAT BIOTECHNOL, V20, P70
   MAMALAKI A, IN PRESS CANC IMMUNO
   Mannering SI, 1997, BLOOD, V90, P290
   McNeel DG, 2000, J UROLOGY, V164, P1825, DOI 10.1016/S0022-5347(05)67114-5
   MORITZ D, 1994, P NATL ACAD SCI USA, V91, P4318, DOI 10.1073/pnas.91.10.4318
   Murray JL, 2000, SEMIN ONCOL, V27, P71, DOI 10.1053/sonc.2000.19895
   Nair SK, 1997, EUR J IMMUNOL, V27, P589, DOI 10.1002/eji.1830270304
   NANDA NK, 1995, CELL, V82, P13, DOI 10.1016/0092-8674(95)90047-0
   Niederman TMJ, 2002, P NATL ACAD SCI USA, V99, P7009, DOI 10.1073/pnas.092562399
   OHNISHI Y, 1995, BRIT J CANCER, V71, P969, DOI 10.1038/bjc.1995.187
   PAWSON T, 1992, CELL, V71, P359, DOI 10.1016/0092-8674(92)90504-6
   Peiper M, 1997, EUR J IMMUNOL, V27, P1115, DOI 10.1002/eji.1830270511
   Perez SA, 2002, CANCER IMMUNOL IMMUN, V50, P615, DOI 10.1007/s002620100225
   Pittet MJ, 2001, J IMMUNOL, V166, P7634, DOI 10.4049/jimmunol.166.12.7634
   RAMMENSEE HG, 1995, IMMUNOGENETICS, V41, P178, DOI 10.1007/BF00172063
   Reisinger H., 1997, J EMPIRICAL GEN MARK, V2, P1
   Ridge JP, 1998, NATURE, V393, P474, DOI 10.1038/30989
   Roberts MR, 1998, J IMMUNOL, V161, P375
   Scardino A, 2001, EUR J IMMUNOL, V31, P3261, DOI 10.1002/1521-4141(200111)31:11<3261::AID-IMMU3261>3.0.CO;2-4
   Schaller G, 1999, J CANCER RES CLIN, V125, P520, DOI 10.1007/s004320050311
   Scheibenbogen C, 1997, INT J CANCER, V71, P932, DOI 10.1002/(SICI)1097-0215(19970611)71:6<932::AID-IJC3>3.3.CO;2-0
   Schoenberger SP, 1998, NATURE, V393, P480, DOI 10.1038/31002
   SERCARZ EE, 1993, ANNU REV IMMUNOL, V11, P729, DOI 10.1146/annurev.immunol.11.1.729
   Shak S, 1999, SEMIN ONCOL, V26, P71
   SHAWVER LK, 1994, CANCER RES, V54, P1367
   Shiku H, 2000, CANCER CHEMOTH PHARM, V46, pS77, DOI 10.1007/s002800000179
   Sliwkowski MX, 1999, SEMIN ONCOL, V26, P60
   Soltoff SP, 1996, J BIOL CHEM, V271, P563, DOI 10.1074/jbc.271.1.563
   Sotiriadou R, 2001, BRIT J CANCER, V85, P1527, DOI 10.1054/bjoc.2001.2089
   Sotiropoulou PA, 2003, CANCER IMMUNOL IMMUN, V52, P771, DOI 10.1007/s00262-003-0420-9
   Sotiropoulou PA, 2003, BRIT J CANCER, V89, P1055, DOI 10.1038/sj.bjc.6601244
   Spyridonidis A, 1998, BLOOD, V91, P1820, DOI 10.1182/blood.V91.5.1820.1820_1820_1827
   Tokuda Y, 1996, BRIT J CANCER, V73, P1362, DOI 10.1038/bjc.1996.259
   TOWNSEND A, 1989, ANNU REV IMMUNOL, V7, P601, DOI 10.1146/annurev.iy.07.040189.003125
   Tuttle TM, 1998, CLIN CANCER RES, V4, P2015
   Uherek C, 2002, BLOOD, V100, P1265, DOI 10.1182/blood.V100.4.1265.h81602001265_1265_1273
   VIDARD L, 1992, J IMMUNOL, V149, P498
   Walker RE, 2000, BLOOD, V96, P467
   Wang RF, 1999, J MOL MED, V77, P640, DOI 10.1007/s001099900042
   Wang RF, 1999, IMMUNOL REV, V170, P85, DOI 10.1111/j.1600-065X.1999.tb01331.x
   Ward RL, 1999, HUM IMMUNOL, V60, P510, DOI 10.1016/S0198-8859(99)00003-8
   Weijtens MEM, 1996, J IMMUNOL, V157, P836
   XU L, 1989, VIROLOGY, V171, P331, DOI 10.1016/0042-6822(89)90600-4
   Yang RC, 1999, J IMMUNOL, V163, P1037
   Yarden Y, 2001, ONCOLOGY-BASEL, V61, P1, DOI 10.1159/000055396
   Yip YL, 2002, CANCER IMMUNOL IMMUN, V50, P569, DOI 10.1007/s002620100226
   YOSHIMURA A, 1993, J IMMUNOL, V150, P4900
   YOSHINO I, 1994, CANCER RES, V54, P3387
   Zaks TZ, 1998, CANCER RES, V58, P4902
NR 98
TC 57
Z9 67
U1 0
U2 6
PU SPRINGER
PI NEW YORK
PA ONE NEW YORK PLAZA, SUITE 4600, NEW YORK, NY, UNITED STATES
SN 0340-7004
EI 1432-0851
J9 CANCER IMMUNOL IMMUN
JI Cancer Immunol. Immunother.
PD MAR
PY 2004
VL 53
IS 3
BP 166
EP 175
DI 10.1007/s00262-003-0475-7
PG 10
WC Oncology; Immunology
SC Oncology; Immunology
GA 777UZ
UT WOS:000189198700007
PM 14685781
DA 2021-05-03
ER

PT J
AU Tsuda, N
   Mochizuki, K
   Harada, M
   Sukehiro, A
   Kawano, K
   Yamada, A
   Ushijima, K
   Sugiyama, T
   Nishida, T
   Yamana, H
   Itoh, K
   Kamura, T
AF Tsuda, N
   Mochizuki, K
   Harada, M
   Sukehiro, A
   Kawano, K
   Yamada, A
   Ushijima, K
   Sugiyama, T
   Nishida, T
   Yamana, H
   Itoh, K
   Kamura, T
TI Vaccination with predesignated or evidence-based peptides for patients
   with recurrent gynecologic cancers
SO JOURNAL OF IMMUNOTHERAPY
LA English
DT Article
DE peptide; vaccination; immunotherapy; gynecologic cancer
ID CYTOTOXIC T-LYMPHOCYTES; TUMOR-SPECIFIC CTLS; PANCREATIC-CANCER; ELISPOT
   ASSAY; LUNG-CANCER; IDENTIFICATION; CELL; ANTIGENS; PRECURSORS;
   CARCINOMA
AB Two different trials of peptide vaccination were conducted for patients with recurrent gynecologic cancers. In the first regimen, four HLA-A24(+) patients (two with cervical cancer and two with ovarian cancer) were vaccinated with peptides that were predesignated before vaccination. Three patients exhibited with a grade I adverse effect, and no clinical response was observed in any patients. In the second regimen, six HLA-A24(+) and four HLA-A2(+) patients (five with cervical cancer, one with endometrial cancer, one with uterine sarcoma, and three with ovarian cancer) were vaccinated with peptides (maximum four) to which preexisting cytotoxic T lymphocyte precursors in the periphery were confirmed before vaccination. With this regimen, grade I adverse effects were observed in eight patients, a grade 2 adverse effect in one patient, and a grade 3 adverse effect (ie, rectal bleeding) in one patient. However, this regimen was able to enhance peptide-specific cytotoxic T lymphocytes in seven of ten patients, and three of five cervical cancer patients showed objective tumor regression. Analysis of immunoglobulin G-reactive to administered peptides suggested that the induction of peptide-specific immunoglobulin G was correlated with clinical responses. Overall, these results suggest that peptide vaccination of patients showing evidence of preexisting peptide-specific cytotoxic T lymphocyte precursors could be superior to vaccination with predesignated peptides, and that the evidence-based regimen is applicable for clinical trials in treatment of patients with recurrent gynecologic cancers.
C1 Kurume Univ, Sch Med, Dept Immunol, Kurume, Fukuoka 8300011, Japan.
   Kurume Univ, Sch Med, Dept Obstet & Gynecol, Kurume, Fukuoka 8300011, Japan.
   Kurume Univ, Sch Med, Dept Surg, Kurume, Fukuoka 8300011, Japan.
RP Harada, M (corresponding author), Kurume Univ, Sch Med, Dept Immunol, 67 Asahi Machi, Kurume, Fukuoka 8300011, Japan.
FU Grants-in-Aid for Scientific ResearchMinistry of Education, Culture,
   Sports, Science and Technology, Japan (MEXT)Japan Society for the
   Promotion of ScienceGrants-in-Aid for Scientific Research (KAKENHI)
   [14370396] Funding Source: KAKEN
CR Boon T, 1997, IMMUNOL TODAY, V18, P267, DOI 10.1016/S0167-5699(97)80020-5
   Gohara R, 2002, J IMMUNOTHER, V25, P439, DOI 10.1097/00002371-200209000-00008
   Gomi S, 1999, J IMMUNOL, V163, P4994
   Harashima N, 2001, EUR J IMMUNOL, V31, P323, DOI 10.1002/1521-4141(200102)31:2<323::AID-IMMU323>3.0.CO;2-0
   Hida N, 2002, CANCER IMMUNOL IMMUN, V51, P219, DOI 10.1007/s00262-002-0273-7
   Imai N, 2001, INT J CANCER, V94, P237, DOI 10.1002/ijc.1461
   Ito M, 2000, INT J CANCER, V88, P633, DOI 10.1002/1097-0215(20001115)88:4<633::AID-IJC18>3.0.CO;2-N
   Ito M, 2001, CANCER RES, V61, P2038
   Kawano K, 2000, CANCER RES, V60, P3550
   Kikuchi M, 1999, INT J CANCER, V81, P459, DOI 10.1002/(SICI)1097-0215(19990505)81:3<459::AID-IJC21>3.0.CO;2-6
   Maeda Y, 2002, BRIT J CANCER, V87, P796, DOI 10.1038/sj.bjc.6600548
   Muderspach L, 2000, CLIN CANCER RES, V6, P3406
   Nakao M, 2000, J IMMUNOL, V164, P2565, DOI 10.4049/jimmunol.164.5.2565
   Nishizaka S, 2000, CANCER RES, V60, P4830
   Ohkouchi S, 2002, TISSUE ANTIGENS, V59, P259, DOI 10.1034/j.1399-0039.2002.590403.x
   PARKER DC, 1993, ANNU REV IMMUNOL, V11, P331, DOI 10.1146/annurev.immunol.11.1.331
   Pass HA, 1998, CANCER J SCI AM, V4, P316
   Rosenberg SA, 1999, IMMUNITY, V10, P281, DOI 10.1016/S1074-7613(00)80028-X
   Scheibenbogen C, 1997, INT J CANCER, V71, P932, DOI 10.1002/(SICI)1097-0215(19970611)71:6<932::AID-IJC3>3.3.CO;2-0
   Shichijo S, 1998, J EXP MED, V187, P277, DOI 10.1084/jem.187.3.277
   Steller MA, 1998, CLIN CANCER RES, V4, P2103
   Suzuki N, 2002, INT J CANCER, V98, P45, DOI 10.1002/ijc.10145
   Tamura M, 2001, JPN J CANCER RES, V92, P762, DOI 10.1111/j.1349-7006.2001.tb01159.x
   Tanaka S, 2000, JPN J CANCER RES, V91, P1177, DOI 10.1111/j.1349-7006.2000.tb00902.x
   van Driel WJ, 1999, EUR J CANCER, V35, P946, DOI 10.1016/S0959-8049(99)00048-9
   Yang D, 1999, CANCER RES, V59, P4056
NR 26
TC 57
Z9 57
U1 0
U2 2
PU LIPPINCOTT WILLIAMS & WILKINS
PI PHILADELPHIA
PA 530 WALNUT ST, PHILADELPHIA, PA 19106-3621 USA
SN 1053-8550
J9 J IMMUNOTHER
JI J. Immunother.
PD JAN-FEB
PY 2004
VL 27
IS 1
BP 60
EP 72
DI 10.1097/00002371-200401000-00006
PG 13
WC Oncology; Immunology; Medicine, Research & Experimental
SC Oncology; Immunology; Research & Experimental Medicine
GA 758EF
UT WOS:000187619600006
PM 14676634
DA 2021-05-03
ER

PT J
AU Liu, GT
   Yu, JS
   Zeng, G
   Yin, D
   Xie, D
   Black, KL
   Ying, H
AF Liu, GT
   Yu, JS
   Zeng, G
   Yin, D
   Xie, D
   Black, KL
   Ying, H
TI AIM-2: A novel tumor antigen is expressed and presented by human glioma
   cells
SO JOURNAL OF IMMUNOTHERAPY
LA English
DT Article
DE tumor antigen; glioblastoma multiforme; AIM-2; cytotoxic T lymphocyte;
   dendritic cells
ID CYTOLYTIC T-LYMPHOCYTES; OPEN READING FRAME; HUMAN BRAIN-TUMORS;
   HUMAN-MELANOMA; INFILTRATING LYMPHOCYTES; MULTIPLE EPITOPES; MALIGNANT
   GLIOMA; IN-SITU; GENE; IDENTIFICATION
AB (A) under bar ntigen isolated from (I) under bar mmunoselected (M) under bar elanoma-2 (AIM-2) was recently identified using melanoma-reactive CD8(+) T cells. AIM-2 antigen is expressed in a wide variety of tumor types, including neuroectodermal tumors, as well as breast, ovarian and colon carcinomas. In this study, we analyzed AIM-2 expression in glioblastoma multiforme (GBM) in primary cultured cells and established GBM cell lines. We found that the primary GBM cell lines expressed 88.4% and 93.0% of non-spliced and spliced AIM-2, respectively. Five out of seven of the established GBM cell lines expressed both non-spliced and spliced AIM-2. Furthermore, the C9 CTL clone, which is specific for AIM-2 peptide (RSDSGQQARY), efficiently recognized GBM tumor cells in an antigen-specific and HLA-A1 restricted manner. IFN-gamma treatment of the GBM tumor cells dramatically increased HLA-A1 expression levels and, consequently, increased CTL recognition of the treated tumor cells. More importantly, seven out of 12 HLA-A1 and AIM-2 positive patients from our dendritic cell clinical trial generated AIM-2 specific CTL activity in their PBMC after vaccinations. These data indicate that AIM-2 could be used as a tumor antigen target for monitoring vaccine trials or to develop antigen specific active immunotherapy for glioma patients.
C1 Cedars Sinai Med Ctr, Maxine Dunitz Neurosurg Inst, Los Angeles, CA 90048 USA.
   Univ Calif Los Angeles, Dept Urol, David Geffen Sch Med, Los Angeles, CA USA.
   Cedars Sinai Med Ctr, Div Hematol Oncol, Los Angeles, CA 90048 USA.
   Chinese Acad Sci, Inst Nutrit Sci, Shanghai, Peoples R China.
   Berlex Biosci Inc, Div Oncol, Richmond, CA USA.
RP Liu, GT (corresponding author), Cedars Sinai Med Ctr, Maxine Dunitz Neurosurg Inst, Room 2094B,Davis Bldg,110 George Burns Rd, Los Angeles, CA 90048 USA.
EM liug@cshs.org
OI Yu, John/0000-0003-1230-8494; Black, Keith/0000-0002-0546-4934; xie,
   dong/0000-0002-1150-8657
CR Black K L, 1999, Clin Neurosurg, V45, P160
   BOEL P, 1995, IMMUNITY, V2, P167, DOI 10.1016/S1074-7613(95)80053-0
   Chi DDJ, 1997, AM J PATHOL, V150, P2143
   COULIE PG, 1995, P NATL ACAD SCI USA, V92, P7976, DOI 10.1073/pnas.92.17.7976
   Ehtesham M, 2002, CANCER GENE THER, V9, P925, DOI 10.1038/sj.cgt.7700516
   FISK B, 1995, J EXP MED, V181, P2109, DOI 10.1084/jem.181.6.2109
   Harada M, 2001, J IMMUNOTHER, V24, P323, DOI 10.1097/00002371-200107000-00008
   HIESIGER EM, 1993, J NEURO-ONCOL, V16, P93, DOI 10.1007/BF01324695
   KAWAKAMI Y, 1994, J EXP MED, V180, P347, DOI 10.1084/jem.180.1.347
   KAWAKAMI Y, 1995, J IMMUNOL, V154, P3961
   Kruse CA, 1997, CANCER IMMUNOL IMMUN, V45, P77, DOI 10.1007/s002620050405
   Liu GT, 2003, J IMMUNOTHER, V26, P301, DOI 10.1097/00002371-200307000-00002
   Mayrand SM, 1998, IMMUNOL TODAY, V19, P551, DOI 10.1016/S0167-5699(98)01342-5
   O IS, 2003, CANCER GENE THER, V10, P678, DOI 10.1038/sj.cgt.7700620
   Pellat-Deceunynck C, 2000, EUR J IMMUNOL, V30, P803, DOI 10.1002/1521-4141(200003)30:3<803::AID-IMMU803>3.3.CO;2-G
   Prins RM, 2003, CANCER RES, V63, P8487
   Robbins PF, 1996, J EXP MED, V183, P1185, DOI 10.1084/jem.183.3.1185
   Ronsin C, 1999, J IMMUNOL, V163, P483
   Rosenberg SA, 1999, IMMUNITY, V10, P281, DOI 10.1016/S1074-7613(00)80028-X
   ROSENBERG SA, 1988, NEW ENGL J MED, V319, P1676, DOI 10.1056/NEJM198812223192527
   Sahin U, 2000, CLIN CANCER RES, V6, P3916
   SALGALLER ML, 1995, CANCER RES, V55, P4972
   Scarcella DL, 1999, CLIN CANCER RES, V5, P335
   SCHWECHHEIMER K, 1994, HUM PATHOL, V25, P772, DOI 10.1016/0046-8177(94)90246-1
   Surawicz TS, 1998, J NEURO-ONCOL, V40, P151, DOI 10.1023/A:1006091608586
   VANDENEYNDE B, 1995, J EXP MED, V182, P689, DOI 10.1084/jem.182.3.689
   VANDERBRUGGEN P, 1991, SCIENCE, V254, P1643, DOI 10.1126/science.1840703
   Wang RF, 1996, J EXP MED, V184, P2207, DOI 10.1084/jem.184.6.2207
   Wang RF, 1996, J EXP MED, V183, P1131, DOI 10.1084/jem.183.3.1131
   Wang RF, 1998, J IMMUNOL, V161, P3596
   WOLFEL T, 1995, SCIENCE, V269, P1281, DOI 10.1126/science.7652577
   Yu JS, 2001, CANCER RES, V61, P842
NR 32
TC 44
Z9 44
U1 0
U2 1
PU LIPPINCOTT WILLIAMS & WILKINS
PI PHILADELPHIA
PA TWO COMMERCE SQ, 2001 MARKET ST, PHILADELPHIA, PA 19103 USA
SN 1524-9557
EI 1537-4513
J9 J IMMUNOTHER
JI J. Immunother.
PD MAY-JUN
PY 2004
VL 27
IS 3
BP 220
EP 226
DI 10.1097/00002371-200405000-00006
PG 7
WC Oncology; Immunology; Medicine, Research & Experimental
SC Oncology; Immunology; Research & Experimental Medicine
GA 818SF
UT WOS:000221264100006
PM 15076139
DA 2021-05-03
ER

PT J
AU Connor, JP
   Felder, M
   Hank, J
   Harter, J
   Gan, J
   Gillies, SD
   Sondel, P
AF Connor, JP
   Felder, M
   Hank, J
   Harter, J
   Gan, J
   Gillies, SD
   Sondel, P
TI Ex vivo evaluation of anti-EpCAM immunocytokine huKS-IL2 in ovarian
   cancer
SO JOURNAL OF IMMUNOTHERAPY
LA English
DT Article
DE ovarian cancer; immunocytokine; IL-2; monoclonal antibody
ID PHASE-I TRIAL; INTRAPERITONEAL RECOMBINANT INTERLEUKIN-2;
   COLON-CARCINOMA METASTASES; MONOCLONAL-ANTIBODIES; FUSION PROTEINS;
   CYTOKINE PRODUCTION; STAGE-III; EP-CAM; THERAPY; TUMOR
AB Despite encouraging responses to treatment, 70% to 80% of women with ovarian cancer will recur due to subclinical residual disease. One experimental agent that merits testing in this setting is the immunocytokine huKS-IL2. Immunocytokines are fusion proteins consisting of a humanized monoclonal antibody linked to IL-2 (or other cytokines). The humanized monoclonal antibody (mAb) huKS, which recognizes the epithelial cell adhesion molecule (EpCAM), has been used to construct the immunocytokine huKS-IL2. To determine the potential therapeutic use of huKS-IL2 in ovarian cancer, the authors evaluated the expression of EpCAM in these cancers and investigated the effects of huKS-IL2 on peritoneal white blood cells and peripheral blood mononuclear cells from women with ovarian cancer. EpCAM expression was determined by immunohistochemistry using both huKS-IL2 and the parent KS 1/4 antibody. Ascites fluid was collected and the cellular fraction cultured with or without huKS-IL2 to evaluate the cellular content and potential antitumor effects of the peritoneal effector cells (PECs). Peritoneal cells were incubated with FITC-conjugated KS antibody to determine the relative amount of EpCAM-positive cells. Nonadherent cells were analyzed by flow cytometry, for hematopoietic origin with CD45 mAb and for CD69 expression as an indication of immune cell activation. EpCAM-positive NIH:OVCAR-3 cells were radiolabeled as targets in a chromium release assay with either PECs or PBMCs as effector cells in the presence or absence of 0.25 mcg/mL huKS-IL2. Differences between treatments were determined by t test. Thirty-two of thirty-three (97%) ovarian cancers were found to express EpCAM via immunohistochemistry. Eleven cases were stained using both KS 1/4 and huKS-IL2. and identical patterns of staining were seen. All ascites samples tested had EpCAM-positive cells by flow cytometry. The mean fluorescence intensity of CD69 expression on peritoneal WBCs was increased from 20.7 to 43.9 as a result of culturing with huKS-IL2, indicating effector cell activation. In chromium release assays, KS-IL2 facilitated cell lysis of NIH:OVCAR-3 by PBMCs from both healthy controls and patients with ovarian cancer. PECs from all cases tested showed significant cell lysis induced by huKS-IL2 compared with untreated control cultures. Based on these findings, huKS-IL2 warrants further investigation as a potential immunotherapy for patients with epithelial ovarian cancer, preferably in a minimal disease setting as seen after complete cytoreductive surgery, after a complete clinical response to primary therapy, or when elevated CA-125 levels predict recurrent disease prior to clinical relapse.
C1 Univ Wisconsin, Dept Obstet & Gynecol, Div Gynecol Oncol, Madison, WI 53705 USA.
   Univ Wisconsin, Dept Pathol, Madison, WI 53706 USA.
   Univ Wisconsin, Ctr Comprehens Canc, Dept Human Oncol, Madison, WI 53706 USA.
   EMD Lexigen Res Ctr, Billerica, MA USA.
RP Connor, JP (corresponding author), Rm H4-636 CSC,600 Highland Ave, Madison, WI 53792 USA.
EM jpconnor@wisc.edu
FU NCI NIH HHSUnited States Department of Health & Human ServicesNational
   Institutes of Health (NIH) - USANIH National Cancer Institute (NCI)
   [CA32685, CA4520-29] Funding Source: Medline; NATIONAL CANCER
   INSTITUTEUnited States Department of Health & Human ServicesNational
   Institutes of Health (NIH) - USANIH National Cancer Institute (NCI)
   [R01CA032685] Funding Source: NIH RePORTER
CR Albertini MR, 1997, CLIN CANCER RES, V3, P1277
   Balzar M, 1999, J MOL MED, V77, P699, DOI 10.1007/s001099900038
   BARTER J, 1993, OVARIAN CANC
   BOOKMAN MA, 1991, SEMIN ONCOL, V18, P270
   BUMOL TF, 1988, HYBRIDOMA, V7, P407, DOI 10.1089/hyb.1988.7.407
   CHAPMAN PB, 1988, INVEST NEW DRUG, V6, P179
   CHEEVER MA, 1985, J IMMUNOL, V134, P3895
   Chen CK, 1999, J FORMOS MED ASSOC, V98, P24
   Davis CB, 2003, CANCER IMMUNOL IMMUN, V52, P297, DOI 10.1007/s00262-002-0349-4
   Deo YM, 1997, IMMUNOL TODAY, V18, P127, DOI 10.1016/S0167-5699(97)01007-4
   DiSaia PJ, 1993, CLIN GYNECOLOGIC ONC
   Fleckenstein G, 1998, MED ONCOL, V15, P212, DOI 10.1007/BF02787203
   FREEDMAN RS, 1994, J IMMUNOTHER, V16, P198, DOI 10.1097/00002371-199410000-00004
   Gan J, 1999, CLIN DIAGN LAB IMMUN, V6, P236, DOI 10.1128/CDLI.6.2.236-242.1999
   Gillies SD, 1998, J IMMUNOL, V160, P6195
   GOODMAN GE, 1990, J CLIN ONCOL, V8, P1083, DOI 10.1200/JCO.1990.8.6.1083
   Hank J A, 1999, Cancer Chemother Biol Response Modif, V18, P210
   Holden SA, 2001, CLIN CANCER RES, V7, P2862
   Horton HM, 1999, J IMMUNOL, V163, P6378
   Imboden M, 2001, CANCER RES, V61, P1500
   Jurcic J G, 1994, Cancer Chemother Biol Response Modif, V15, P152
   Kendra K, 1999, CANCER IMMUNOL IMMUN, V48, P219, DOI 10.1007/s002620050569
   Kievit E, 1996, BRIT J CANCER, V73, P457, DOI 10.1038/bjc.1996.81
   KONRAD MW, 1990, CANCER RES, V50, P2009
   LIDOR Y, 1988, NAT IMMUN CELL GROW, V7, P193
   LOTZE MT, 1986, ARCH SURG-CHICAGO, V121, P1373
   McGuire WP, 1996, NEW ENGL J MED, V334, P1, DOI 10.1056/NEJM199601043340101
   MOMBURG F, 1987, CANCER RES, V47, P2883
   Muggia FM, 2000, J CLIN ONCOL, V18, P106, DOI 10.1200/JCO.2000.18.1.106
   OZOLS RF, 1981, AM J OBSTET GYNECOL, V140, P611, DOI 10.1016/0002-9378(81)90192-7
   Piyathilake CJ, 2000, HUM PATHOL, V31, P482, DOI 10.1053/hp.2000.6711
   Punnonen R, 1998, CANCER, V83, P788, DOI 10.1002/(SICI)1097-0142(19980815)83:4<788::AID-CNCR24>3.0.CO;2-N
   RUBIN SC, 1989, AM J OBSTET GYNECOL, V160, P667, DOI 10.1016/S0002-9378(89)80054-7
   Sondel Paul M, 2003, Curr Opin Investig Drugs, V4, P696
   Sondel PM, 1997, CANCER J SCI AM, V3, pS121
   Sondel PM, 2001, HEMATOL ONCOL CLIN N, V15, P703, DOI 10.1016/S0889-8588(05)70243-4
   STEWART JA, 1990, CANCER RES, V50, P6302
   URBA WJ, 1989, J NATL CANCER I, V81, P602, DOI 10.1093/jnci/81.8.602
   WAGNER U, 1993, HYBRIDOMA, V12, P521, DOI 10.1089/hyb.1993.12.521
   Xiang R, 1997, CANCER RES, V57, P4948
NR 40
TC 30
Z9 30
U1 0
U2 2
PU LIPPINCOTT WILLIAMS & WILKINS
PI PHILADELPHIA
PA 530 WALNUT ST, PHILADELPHIA, PA 19106-3621 USA
SN 1524-9557
J9 J IMMUNOTHER
JI J. Immunother.
PD MAY-JUN
PY 2004
VL 27
IS 3
BP 211
EP 219
DI 10.1097/00002371-200405000-00005
PG 9
WC Oncology; Immunology; Medicine, Research & Experimental
SC Oncology; Immunology; Research & Experimental Medicine
GA 818SF
UT WOS:000221264100005
PM 15076138
DA 2021-05-03
ER

PT J
AU Kedar, I
   Mermershtain, W
   Ivgi, H
AF Kedar, I
   Mermershtain, W
   Ivgi, H
TI Thalidomide reduces serum C-reactive protein and interleukin-6 and
   induces response to IL-2 in a fraction of metastatic renal cell cancer
   patients who failed IL-2-based therapy
SO INTERNATIONAL JOURNAL OF CANCER
LA English
DT Article
DE acute phase reactants; immune suppression; biologic therapy
ID NECROSIS-FACTOR-ALPHA; AUTOCRINE GROWTH-FACTOR; OVARIAN-CANCER;
   PHASE-II; CARCINOMA; IMMUNOTHERAPY; SURVIVAL; TRIAL
AB Interleukin-2 (IL-2) has some antitumor activity in patients with renal cell carcinoma. It has been noted that response to IL-2 and prognosis may be adversely affected by elevated serum levels of C-reactive protein (CRP) or interleukin-6 (IL-6). We used thalidomide to treat patients with cancer-induced cachexia and noted that the drug significantly reduced serum levels of CRP and IL-6 to normal or near normal levels in a substantial fraction of patients. We tested whether thalidomide might potentiate the response of patients with renal cell carcinoma to IL-2. Four patients with metastatic renal cell carcinoma and high serum levels of CRP and IL-6 who had experienced disease progression on IL-2 were retreated with the same IL-2 regimen combined with thalidomide 300 mg p.o. daily. Two patients achieved good partial responses and 2 patients had prolonged disease stabilization with the combination of IL-2 plus thalidomide. The regimen was well tolerated without increased IL-2-associated toxicity. Reduction of serum CRP or IL-6 levels with thalidomide may enhance the responsiveness of renal cell carcinoma to IL-2. A Phase II study of the combination is in order. It is possible that the thalidomide-induced normalization of serum acute phase proteins might improve the response of other types of malignancy to IL-2 or other immune-based therapies. (C) 2004 Wiley-Liss, Inc.
C1 Ben Gurion Univ Negev, Med Ctr, Inst Oncol, Fac Hlth Sci,Biotherapy Unit,Soroka, Beer Sheva, Israel.
RP Kedar, I (corresponding author), Ben Gurion Univ Negev, Med Ctr, Inst Oncol, Fac Hlth Sci,Biotherapy Unit,Soroka, POB 151, Beer Sheva, Israel.
EM igalk@bgumail.bgu.ac.il
CR BARIOGIE B, 2001, SEMIN HEMATOL, V38, P250
   BAUMANN H, 1994, IMMUNOL TODAY, V15, P74, DOI 10.1016/0167-5699(94)90137-6
   Bertolini F, 2001, ANN ONCOL, V12, P987, DOI 10.1023/A:1011141009812
   BLAY JY, 1992, CANCER RES, V52, P3317
   BORSELLINO N, 1995, CANCER RES, V55, P4633
   Botti C, 1998, INT J BIOL MARKER, V13, P51
   Childs R, 2000, NEW ENGL J MED, V343, P750, DOI 10.1056/NEJM200009143431101
   Costello Regis T., 1999, Archivum Immunologiae et Therapiae Experimentalis, V47, P83
   Elgert KD, 1998, J LEUKOCYTE BIOL, V64, P275
   ESKANDARI N, 2001, OBSTET GYNECOL S, V2, pS2
   EUSTACE D, 1993, GYNECOL ONCOL, V50, P15, DOI 10.1006/gyno.1993.1156
   GASTL G, 1993, BRIT J HAEMATOL, V83, P433, DOI 10.1111/j.1365-2141.1993.tb04668.x
   Gez E, 2002, CANCER-AM CANCER SOC, V95, P1644, DOI 10.1002/cncr.10842
   Hanninen EL, 1996, J UROLOGY, V155, P19, DOI 10.1016/S0022-5347(01)66527-3
   LE JM, 1989, LAB INVEST, V61, P588
   MIKI S, 1989, FEBS LETT, V250, P607, DOI 10.1016/0014-5793(89)80805-1
   Motzer RJ, 2002, J CLIN ONCOL, V20, P302, DOI 10.1200/JCO.20.1.302
   PERSON RT, 2000, INT J GYNECOL CANCER, V10, P33
   POLI V, 1989, P NATL ACAD SCI USA, V86, P8202, DOI 10.1073/pnas.86.21.8202
   ROSENBERG SA, 1993, JNCI-J NATL CANCER I, V85, P622, DOI 10.1093/jnci/85.8.622
   SAMPAIO EP, 1991, J EXP MED, V173, P699, DOI 10.1084/jem.173.3.699
   SIMPSON WG, 1995, CLIN EXP IMMUNOL, V99, P143
   Stebbing J, 2001, BRIT J CANCER, V85, P953, DOI 10.1054/bjoc.2001.2025
   TADAMITSU K, 1992, SCI JAPAN, V258, P593
   Tartour E, 1996, J CLIN ONCOL, V14, P1697, DOI 10.1200/JCO.1996.14.5.1697
   Thiounn N, 1997, IMMUNOL LETT, V58, P121, DOI 10.1016/S0165-2478(97)00036-9
   TRAMONTANA JM, 1995, MOL MED, V1, P384, DOI 10.1007/BF03401576
   WARREN RS, 1987, ARCH SURG-CHICAGO, V122, P1396
   WIRTH MP, 1993, UROL CLIN N AM, V20, P283
   WU S, 1993, CANCER RES, V53, P1939
NR 30
TC 18
Z9 20
U1 0
U2 0
PU WILEY
PI HOBOKEN
PA 111 RIVER ST, HOBOKEN 07030-5774, NJ USA
SN 0020-7136
EI 1097-0215
J9 INT J CANCER
JI Int. J. Cancer
PD JUN 10
PY 2004
VL 110
IS 2
BP 260
EP 265
DI 10.1002/ijc.20089
PG 6
WC Oncology
SC Oncology
GA 817ML
UT WOS:000221181500016
PM 15069691
OA Bronze
DA 2021-05-03
ER

PT J
AU Santin, AD
   Bellone, S
   Palmieri, M
   Bossini, B
   Cane', S
   Bignotti, E
   Roman, JJ
   Cannon, MJ
   Pecorelli, S
AF Santin, AD
   Bellone, S
   Palmieri, M
   Bossini, B
   Cane', S
   Bignotti, E
   Roman, JJ
   Cannon, MJ
   Pecorelli, S
TI Restoration of tumor specific human leukocyte antigens class
   I-restricted cytotoxicity by dendritic cell stimulation of tumor
   infiltrating lymphocytes in patients with advanced ovarian cancer
SO INTERNATIONAL JOURNAL OF GYNECOLOGICAL CANCER
LA English
DT Article
DE IFN-gamma; IL-4; ovarian cancer; tumor infiltrating lymphocytes
ID T-CELL; INTERFERON-GAMMA; CARCINOMA CELLS; ASCITIC FLUID; VACCINATION;
   EXPRESSION; MACROPHAGES; BLOOD; DIFFERENTIATION; INTERLEUKIN-10
AB Despite the large number of potentially cytotoxic tumor-infiltrating (TIL) and tumor-associated (TAL) lymphocytes accumulated in the peritoneal cavity ascitic fluid and tumor tissue, advanced ovarian cancer is a progressive disease, suggesting that TIL and TAL populations eventually become functionally suppressed in vivo. Dendritic cells (DC) are the most powerful professional antigen presenting cells known in humans and recently, ovarian tumor antigen pulsed DC have been shown to elicit tumor specific human leukocyte antigens (HLA)-class I-restricted cytotoxicity from the peripheral blood of advanced ovarian cancer patients. In this study, we have evaluated the potential of tumor antigen-pulsed fully mature DC stimulation in restoring tumor-specific cytotoxicity in anergic TIL populations from advanced ovarian cancer patients. In addition, we have compared tumor-specific T-cell responses induced by tumor antigen-loaded DC in TIL to those induced in TAL and peripheral blood lymphocytes (PBL). DC stimulation induced powerful cytotoxicity against autologous tumor target cells in TIL-derived CD8+ T-cells from all patients tested, while autologous Epstein-Barr virus (EBV)-transformed lymphoblastoid cell lines (LCL) were not lysed. Killing of autologous tumor cells was higher by CD8+ T-cells from TIL compared to PBL and TAL (P < 0.01) and was more strongly inhibited by anti-HLA class I MAb (P < 0.05 compared to PBL and TAL). Phenotypically, all cytotoxic T lymphocyte (CTL) populations were CD3+/CD8+, with variable levels of CD56 expression. Finally, although a marked Type 1 cytokine bias [ie, interferon-gamma/interleukin-4 (IFN-gamma(high)/IL-4(low))] was observable in all DC-stimulated CD8+ T-cell populations, TIL derived CD8+ T-cells showed a higher percentage of IFN-gamma positive cells compared to TAL and PBL. Taken together, these data show that tumor lysate-pulsed DC can consistently restore strong CD8+ CTL responses from TIL against autologous ovarian cancer cells. DC-stimulated TIL may represent a superior source of tumor-specific CTL for adoptive T-cell immunotherapy for advanced ovarian cancer.
C1 Univ Arkansas Med Sci, Div Gynecol Oncol, UAMS Med Ctr, Dept Obstet & Gynecol, Little Rock, AR 72205 USA.
   Univ Brescia, Div Gynecol Oncol, Brescia, Italy.
   Univ Arkansas Med Sci, Dept Microbiol & Immunol, Little Rock, AR 72205 USA.
RP Santin, AD (corresponding author), Univ Arkansas Med Sci, Div Gynecol Oncol, UAMS Med Ctr, Dept Obstet & Gynecol, 4301 W Markham, Little Rock, AR 72205 USA.
EM santinalessandrod@uams.edu
OI Cane, Stefania/0000-0003-4324-4681
CR AOE T, 1995, J EXP MED, V181, P1881, DOI 10.1084/jem.181.5.1881
   BADGER AM, 1981, CANCER RES, V41, P1133
   Banchereau J, 1998, NATURE, V392, P245, DOI 10.1038/32588
   BARTH RJ, 1991, J EXP MED, V173, P647, DOI 10.1084/jem.173.3.647
   BEREK JS, 1984, OBSTET GYNECOL, V64, P708
   Chen YM, 1997, J IMMUNOTHER, V20, P354, DOI 10.1097/00002371-199709000-00004
   Clerici M, 1998, J NATL CANCER I, V90, P261, DOI 10.1093/jnci/90.4.261
   Dhodapkar MV, 2000, J CLIN INVEST, V105, pR9, DOI 10.1172/JCI9051
   Dhodapkar MV, 1999, J CLIN INVEST, V104, P173, DOI 10.1172/JCI6909
   Dhodapkar MV, 2001, J EXP MED, V193, P233, DOI 10.1084/jem.193.2.233
   FERRINI S, 1995, INT J CANCER, V36, P337
   Geiger JD, 2001, CANCER RES, V61, P8513
   GOEDEGEBUURE PS, 1994, SURG ONCOL, V3, P79, DOI 10.1016/0960-7404(94)90003-5
   Gong JL, 2000, J IMMUNOL, V165, P1705, DOI 10.4049/jimmunol.165.3.1705
   GOTLIEB WH, 1992, CYTOKINE, V4, P385, DOI 10.1016/1043-4666(92)90082-3
   GRANGER G, 1995, OVARIAN CANC, V3, P115
   HEO DS, 1988, J IMMUNOL, V140, P4042
   HIRTE H, 1991, CANCER IMMUNOL IMMUN, V32, P296, DOI 10.1007/BF01789047
   Hsu FJ, 1996, NAT MED, V2, P52, DOI 10.1038/nm0196-52
   IOANNIDES CG, 1993, CLIN IMMUNOL IMMUNOP, V66, P91, DOI 10.1006/clin.1993.1012
   Jonuleit H, 1997, EUR J IMMUNOL, V27, P3135, DOI 10.1002/eji.1830271209
   Kono K, 1996, EUR J IMMUNOL, V26, P1308, DOI 10.1002/eji.1830260620
   Kugler A, 2000, NAT MED, V6, P332, DOI 10.1038/73193
   Melichar B, 1998, CLIN CANCER RES, V4, P799
   Merogi AJ, 1997, HUM PATHOL, V28, P321, DOI 10.1016/S0046-8177(97)90131-3
   NAKAGOMI H, 1993, CANCER RES, V53, P5610
   Nestle FO, 1998, NAT MED, V4, P328, DOI 10.1038/nm0398-328
   PEOPLES GE, 1993, SURGERY, V114, P227
   PISA P, 1992, P NATL ACAD SCI USA, V89, P7708, DOI 10.1073/pnas.89.16.7708
   Pittet MJ, 2000, J IMMUNOL, V164, P1148, DOI 10.4049/jimmunol.164.3.1148
   Rabinowich H, 1996, INT J CANCER, V68, P276, DOI 10.1002/(SICI)1097-0215(19961104)68:3<276::AID-IJC2>3.3.CO;2-0
   Rabinowich H, 1998, J CLIN INVEST, V101, P2579, DOI 10.1172/JCI1518
   ROMAGNANI S, 1992, INT ARCH ALLERGY IMM, V98, P279, DOI 10.1159/000236199
   ROMANI N, 1994, J EXP MED, V180, P83, DOI 10.1084/jem.180.1.83
   ROSENBERG SA, 1988, NEW ENGL J MED, V319, P1676, DOI 10.1056/NEJM198812223192527
   SALLUSTO F, 1994, J EXP MED, V179, P1109, DOI 10.1084/jem.179.4.1109
   Santin AD, 2000, AM J OBSTET GYNECOL, V183, P601, DOI 10.1067/mob.2000.107097
   Santin AD, 2000, OBSTET GYNECOL, V96, P422, DOI 10.1016/S0029-7844(00)00916-9
   Santin AD, 1999, IMMUNOBIOLOGY, V200, P187, DOI 10.1016/S0171-2985(99)80069-2
   Santin AD, 2002, NEW ENGL J MED, V346, P1752, DOI 10.1056/NEJM200205303462219
   Santin AD, 2001, GYNECOL OBSTET INVES, V51, P254, DOI 10.1159/000058060
   Santoro A, 1999, Sarcoma, V3, P177, DOI 10.1080/13577149977613
   Schuler G, 1997, J EXP MED, V186, P1183, DOI 10.1084/jem.186.8.1183
   Steinman RM, 2002, P NATL ACAD SCI USA, V99, P351, DOI 10.1073/pnas.231606698
   TAKASHI N, 1999, J EXP MED, V190, P617
   TARTOUR E, 1995, INT J CANCER, V63, P205, DOI 10.1002/ijc.2910630210
   Thurner B, 1999, J EXP MED, V190, P1669, DOI 10.1084/jem.190.11.1669
   TURNER CE, 1994, FATIGUE FRACT ENG M, V17, P1109, DOI 10.1111/j.1460-2695.1994.tb01402.x
   WHITESIDE TL, 1986, J IMMUNOL METHODS, V90, P221, DOI 10.1016/0022-1759(86)90079-7
   Whiteside TL, 1993, TUMOR INFILTRATING L
   YAMAMOTO K, 1995, J IMMUNOL, V154, P1804
   Young JW, 1996, J EXP MED, V183, P7, DOI 10.1084/jem.183.1.7
NR 52
TC 16
Z9 19
U1 0
U2 1
PU BMJ PUBLISHING GROUP
PI LONDON
PA BRITISH MED ASSOC HOUSE, TAVISTOCK SQUARE, LONDON WC1H 9JR, ENGLAND
SN 1048-891X
EI 1525-1438
J9 INT J GYNECOL CANCER
JI Int. J. Gynecol. Cancer
PD JAN-FEB
PY 2004
VL 14
IS 1
BP 64
EP 75
DI 10.1111/j.1048-891x.2004.014175.x
PG 12
WC Oncology; Obstetrics & Gynecology
SC Oncology; Obstetrics & Gynecology
GA 772CV
UT WOS:000188823800008
PM 14764031
DA 2021-05-03
ER

PT J
AU Gritzapis, AD
   Sotiriadou, NN
   Papamichail, M
   Baxevanis, CN
AF Gritzapis, AD
   Sotiriadou, NN
   Papamichail, M
   Baxevanis, CN
TI Generation of human tumor-specific CTLs in HLA-A2.1-transgenic mice
   using unfractionated peptides from eluates of human primary breast and
   ovarian tumors
SO CANCER IMMUNOLOGY IMMUNOTHERAPY
LA English
DT Article
DE antitumor immunity; cytotoxicity; HER-2/neu peptides; transgenic mice;
   tumor lysates
ID CYTOTOXIC T-CELLS; AUTOLOGOUS DENDRITIC CELLS; IN-VITRO; INFILTRATING
   LYMPHOCYTES; TRANSGENIC MICE; CANCER-PATIENTS; EPITOPES; MELANOMA;
   IDENTIFICATION; INDUCTION
AB HER-2/neu oncoprotein is overexpressed in a variety of human tumors and is associated with malignant transformation and aggressive disease. Due to its overexpression in tumor cells and because it has been shown to be immunogenic, this protein represents an excellent target for T-cell immunotherapy. Peptide extracts derived from primary HLA-A*0201-positive (+) HER-2/neu(+) human tumors by acid elution (acid cell extracts (ACEs)) were tested for their capacity to elicit in HLA-A*0201 transgenic mice, cytotoxic T lymphocytes (CTLs) lysing HLA-A*0201 (+) HER-2/neu(+) tumor cells. Injections of ACE in transgenic mice induced CTLs capable of specifically lysing HER-2/neu(+) tumor cell lines (also including the original HER-2/neu(+) primary tumor cells from which the ACEs were derived) in an HLA-A*0201 restricted fashion. Adoptive transfer of ACE-induced CTLs was sufficient to significantly prolong survival of SCID mice inoculated with HLA-A*0201 (+) HER-2/neu(+) human tumor cell lines. Cytotoxicity of such ACE-induced CTL lines was directed, at least as detected herein, also against the HER-2/neu peptides HER-2 (9(369)) and HER-2 (9(435)) demonstrating the immunodominance of these epitopes. HER-2 peptide-specific CTLs generated in the HLA-A*0201-transgenic mice, upon peptide immunization, lysed in vitro HER-2/neu(+) human tumor cell lines in an HLA-A*0201-restricted manner and, when adoptively transferred, conferred sufficient protection in SCID mice inoculated with the same human tumor cell lines as above. However, CTLs induced by ACEs displayed enhanced efficacy in the therapy of xenografted SCID mice compared with the HER-2 peptide-specific CTLs (i.e., HER-2 [9(369)] or HER-2 [9(435)]). Even by administering mixtures of CTLs specific for each of these peptides, the prolongation of survival achieved was still inferior compared with that obtained with ACE-induced CTLs. This suggested that additional epitopes may contribute to the immunogenicity of such tumor-derived ACEs. Thus, immunization with ACEs from HER-2/neu(+) primary tumor cells appears to be an effective approach to generate multiple and potent CTL-mediated immune responses against HER-2/neu(+) tumors expressing the appropriate HLA allele(s). By screening ACE-induced CTL lines with synthetic peptides encompassing the HER-2/neu sequence, it is feasible to identify immunodominant epitopes which may be used in mixtures as vaccines with enhanced efficacy in both the prevention and therapy of HER-2/neu(+) malignancies.
C1 St Savas Hosp, Canc Immunol & Immunotherapy Ctr, Athens 11522, Greece.
RP Baxevanis, CN (corresponding author), St Savas Hosp, Canc Immunol & Immunotherapy Ctr, 171 Alexandras Ave, Athens 11522, Greece.
EM baxevani@ath.forthnet.gr
RI GRITZAPIS, ANGELOS/AAG-9225-2019
CR Anichini A, 1996, J IMMUNOL, V156, P208
   Baxevanis CN, 2000, J IMMUNOL, V164, P3902, DOI 10.4049/jimmunol.164.7.3902
   Baxevanis CN, 2002, INT J CANCER, V98, P864, DOI 10.1002/ijc.10251
   BAXEVANIS CN, 1994, CANCER, V74, P1275, DOI 10.1002/1097-0142(19940815)74:4<1275::AID-CNCR2820740416>3.0.CO;2-Q
   BERGER U, 1989, CANCER RES, V49, P5176
   BERKE G, 1994, ANNU REV IMMUNOL, V12, P735, DOI 10.1146/annurev.iy.12.040194.003511
   Condon C, 1996, NAT MED, V2, P1122, DOI 10.1038/nm1096-1122
   Ercolini AM, 2003, J IMMUNOL, V170, P4273, DOI 10.4049/jimmunol.170.8.4273
   Fields RC, 1998, P NATL ACAD SCI USA, V95, P9482, DOI 10.1073/pnas.95.16.9482
   FISK B, 1995, J EXP MED, V181, P2109, DOI 10.1084/jem.181.6.2109
   Goddard RV, 2001, CLIN EXP IMMUNOL, V126, P16, DOI 10.1046/j.1365-2249.2001.01617.x
   Graner MW, 2003, CANCER IMMUNOL IMMUN, V52, P226, DOI 10.1007/s00262-002-0359-2
   GREENBERG PD, 1991, ADV IMMUNOL, V49, P281
   Holtl L, 2002, CLIN CANCER RES, V8, P3369
   HOUBIERS JGA, 1993, EUR J IMMUNOL, V23, P2072, DOI 10.1002/eji.1830230905
   Ishioka GY, 1999, J IMMUNOL, V162, P3915
   Kirkin AF, 1999, CANCER IMMUNOL IMMUN, V48, P239, DOI 10.1007/s002620050571
   Knutson KL, 2001, J CLIN INVEST, V107, P477, DOI 10.1172/JCI11752
   Lustgarten J, 1997, HUM IMMUNOL, V52, P109, DOI 10.1016/S0198-8859(96)00292-3
   Mateo L, 1999, J IMMUNOL, V163, P4058
   Nair SK, 1997, EUR J IMMUNOL, V27, P589, DOI 10.1002/eji.1830270304
   Nestle FO, 1998, NAT MED, V4, P328, DOI 10.1038/nm0398-328
   Pascolo S, 1997, J EXP MED, V185, P2043, DOI 10.1084/jem.185.12.2043
   Pawelec G, 1999, CANCER IMMUNOL IMMUN, V48, P343, DOI 10.1007/s002620050584
   Perez SA, 2002, CANCER IMMUNOL IMMUN, V50, P615, DOI 10.1007/s002620100225
   Riddell SR, 1996, NAT MED, V2, P216, DOI 10.1038/nm0296-216
   ROBBINS PF, 1995, J IMMUNOL, V154, P5944
   Scardino A, 2001, EUR J IMMUNOL, V31, P3261, DOI 10.1002/1521-4141(200111)31:11<3261::AID-IMMU3261>3.0.CO;2-4
   Schneider J, 1998, NAT MED, V4, P397, DOI 10.1038/nm0498-397
   Schnurr M, 2002, CANCER RES, V62, P2347
   Sotiropoulou PA, 2003, CANCER IMMUNOL IMMUN, V52, P771, DOI 10.1007/s00262-003-0420-9
   SOTIROPOULOU PA, 2003, BRIT J CANCER, V89, P1035
   Stevanovic S, 1999, SEMIN IMMUNOL, V11, P375, DOI 10.1006/smim.1999.0195
   Thompson JL, 1998, INT J SPORT NUTR, V8, P160, DOI 10.1123/ijsn.8.2.160
   Toes REM, 1997, P NATL ACAD SCI USA, V94, P14660, DOI 10.1073/pnas.94.26.14660
   VANELSAS A, 1995, INT J CANCER, V61, P389, DOI 10.1002/ijc.2910610319
   Vegh Z, 2003, CANCER IMMUNOL IMMUN, V52, P67, DOI 10.1007/s00262-0338-7
   Wang RF, 1999, J MOL MED, V77, P640, DOI 10.1007/s001099900042
   Wen YJ, 2002, BLOOD, V99, P3280, DOI 10.1182/blood.V99.9.3280
   Yang RC, 1999, J IMMUNOL, V163, P1037
NR 40
TC 11
Z9 12
U1 1
U2 1
PU SPRINGER
PI NEW YORK
PA 233 SPRING ST, NEW YORK, NY 10013 USA
SN 0340-7004
EI 1432-0851
J9 CANCER IMMUNOL IMMUN
JI Cancer Immunol. Immunother.
PD NOV
PY 2004
VL 53
IS 11
BP 1027
EP 1040
DI 10.1007/s00262-004-0541-9
PG 14
WC Oncology; Immunology
SC Oncology; Immunology
GA 866XA
UT WOS:000224805500010
PM 15164233
DA 2021-05-03
ER

PT J
AU Riemer, AB
   Klinger, M
   Wagner, S
   Bernhaus, A
   Mazzucchelli, L
   Pehamberger, H
   Scheiner, O
   Zielinski, CC
   Jensen-Jarolim, E
AF Riemer, AB
   Klinger, M
   Wagner, S
   Bernhaus, A
   Mazzucchelli, L
   Pehamberger, H
   Scheiner, O
   Zielinski, CC
   Jensen-Jarolim, E
TI Generation of peptide mimics of the epitope recognized by trastuzumab on
   the oncogenic protein Her-2/neu
SO JOURNAL OF IMMUNOLOGY
LA English
DT Article
ID METASTATIC BREAST-CANCER; ANTI-ERBB-2 MONOCLONAL-ANTIBODIES; TYROSINE
   KINASE-ACTIVITY; OVARIAN-CANCER; EXTRACELLULAR DOMAIN; ERBB-2 RECEPTOR;
   T-CELL; IMMUNITY; GROWTH; CHEMOTHERAPY
AB Immunizations with the oncogenic protein Her-2/neu elicit Abs exerting diverse biological effects--depending on epitope specificity, tumor growth may be inhibited or enhanced. Trastuzumab (herceptin) is a growth-inhibitory humanized monoclonal anti-Her2/neu Ab, currently used for passive immunotherapy in the treatment of breast cancer. However, Ab therapies are expensive and have to be repeatedly administered for long periods of time. In contrast, active immunizations produce ongoing immune responses. Therefore, the study aims to generate peptide mimics of the epitope recognized by trastuzumab for vaccine formulation, ensuring the subsequent induction of tumor growth inhibitory Abs. We used the phage display technique to generate epitope mimics, mimotopes, complementing the screening Ab trastuzumab. Five candidate mimotopes were isolated from a constrained 10 mer library. These peptides were specifically recognized by trastuzumab, and showed distinctive mimicry with Her-2/neu in two experimental setups. Subsequently, immunogenicity of a selected mimotope was examined in BALB/c mice. Immunizations with a synthetic mimotope conjugated to tetanus toxoid resulted in Abs recognizing Her-2/neu in a blotted cell lysate as well as on the SK-BR-3 cell surface. Analogous to trastuzumab, the induced Abs caused internalization of the receptor from the cell surface to endosomal vesicles. These results indicate that the selected mimotopes are suitable for formulation of a breast cancer vaccine because the resulting Abs show similar biological features as trastuzumab.
C1 Univ Hosp Vienna, Dept Pathophysiol, A-1090 Vienna, Austria.
   Univ Hosp Vienna, Dept Surg, A-1090 Vienna, Austria.
   Univ Hosp Vienna, Dept Dermatol, A-1090 Vienna, Austria.
   Univ Hosp Vienna, Clin Div Oncol, Dept Med 1, A-1090 Vienna, Austria.
   Univ Bern, Dept Pathol, CH-3000 Bern, Switzerland.
RP Jensen-Jarolim, E (corresponding author), Univ Hosp Vienna, Dept Pathophysiol, Waehringer Guertel 18-20, A-1090 Vienna, Austria.
EM erika.jensen-jarolim@meduniwien.ac.at
RI Jensen-Jarolim, Erika/C-5120-2018
OI Jensen-Jarolim, Erika/0000-0003-4019-5765; Riemer,
   Angelika/0000-0002-5865-0714
CR BARBAS CF, 1991, P NATL ACAD SCI USA, V88, P7978, DOI 10.1073/pnas.88.18.7978
   Brossart P, 1998, CANCER RES, V58, P732
   Burstein HJ, 2001, J CLIN ONCOL, V19, P2722, DOI 10.1200/JCO.2001.19.10.2722
   Cho HS, 2003, NATURE, V421, P756, DOI 10.1038/nature01392
   Chow NH, 1997, VIRCHOWS ARCH, V430, P461, DOI 10.1007/s004280050056
   Cobleigh MA, 1999, J CLIN ONCOL, V17, P2639, DOI 10.1200/JCO.1999.17.9.2639
   Concetti A, 1996, CANCER IMMUNOL IMMUN, V43, P307
   Dakappagari NK, 2000, CANCER RES, V60, P3782
   Disis ML, 1999, CLIN CANCER RES, V5, P1289
   Disis ML, 2002, J CLIN ONCOL, V20, P2624, DOI 10.1200/JCO.2002.06.171
   Disis ML, 1996, J IMMUNOL, V156, P3151
   Disis ML, 1997, J CLIN ONCOL, V15, P3363, DOI 10.1200/JCO.1997.15.11.3363
   DISIS ML, 1994, CANCER RES, V54, P16
   DREBIN JA, 1988, ONCOGENE, V2, P387
   Esserman LJ, 1999, CANCER IMMUNOL IMMUN, V47, P337, DOI 10.1007/s002620050539
   FELICI F, 1993, GENE, V128, P21, DOI 10.1016/0378-1119(93)90148-V
   Fisk B, 1997, ANTICANCER RES, V17, P45
   Garrett TPJ, 2002, CELL, V110, P763, DOI 10.1016/S0092-8674(02)00940-6
   GEYSEN HM, 1986, MOL IMMUNOL, V23, P709, DOI 10.1016/0161-5890(86)90081-7
   Hafner C, 2002, J INVEST DERMATOL, V119, P865, DOI 10.1046/j.1523-1747.2002.00171.x
   HARWERTH IM, 1993, BRIT J CANCER, V68, P1140, DOI 10.1038/bjc.1993.494
   HOESS R, 1993, GENE, V128, P43, DOI 10.1016/0378-1119(93)90151-R
   HURWITZ E, 1995, P NATL ACAD SCI USA, V92, P3353, DOI 10.1073/pnas.92.8.3353
   HYNES NE, 1994, BBA-REV CANCER, V1198, P165, DOI 10.1016/0304-419X(94)90012-4
   Jensen-Jarolim E, 1998, FASEB J, V12, P1635
   Klapper LN, 2000, ADV CANCER RES, V77, P25
   Klinger M, 2002, J BIOL CHEM, V277, P32490, DOI 10.1074/jbc.M200556200
   Mazzucchelli L, 1999, BLOOD, V93, P1738, DOI 10.1182/blood.V93.5.1738.405a18_1738_1748
   O'Shaughnessy Joyce, 2002, Clin Breast Cancer, V3 Suppl 1, P17
   PARMLEY SF, 1988, GENE, V73, P305, DOI 10.1016/0378-1119(88)90495-7
   Pegram MD, 1998, J CLIN ONCOL, V16, P2659, DOI 10.1200/JCO.1998.16.8.2659
   PRCHLA E, 1994, J VIROL, V68, P3713, DOI 10.1128/JVI.68.6.3713-3723.1994
   PRESS MF, 1990, ONCOGENE, V5, P953
   PUPA SM, 1993, CANCER RES, V53, P5864
   Riemer A, 2002, EUR J CANCER, V38, pS139
   Seidman A, 2002, J CLIN ONCOL, V20, P1215, DOI 10.1200/JCO.20.5.1215
   SLAMON D, 1998, P AN M AM SOC CLIN, V17, P98
   SLAMON DJ, 1989, SCIENCE, V244, P707, DOI 10.1126/science.2470152
   Slamon DJ, 2001, NEW ENGL J MED, V344, P783, DOI 10.1056/NEJM200103153441101
   STERN DF, 1986, MOL CELL BIOL, V6, P1729, DOI 10.1128/MCB.6.5.1729
   TZAHAR E, 1998, BIOCHIM BIOPHYS ACTA, V1377, P25
   Vaisman N, 2000, IMMUNOL LETT, V75, P61, DOI 10.1016/S0165-2478(00)00278-9
   Vogel C, 2001, EUR J CANCER, V37, pS25, DOI 10.1016/S0959-8049(00)00405-6
   Vogel CL, 2002, J CLIN ONCOL, V20, P719, DOI 10.1200/JCO.2002.20.3.719
   Wouters FS, 1999, CURR BIOL, V9, P1127, DOI 10.1016/S0960-9822(99)80484-9
   Yang RC, 1999, J IMMUNOL, V163, P1037
   Yarden Y, 2001, ONCOLOGY-BASEL, V61, P1, DOI 10.1159/000055396
   Yip YL, 2002, CANCER IMMUNOL IMMUN, V50, P569, DOI 10.1007/s002620100226
   Yip YL, 2001, J IMMUNOL, V166, P5271, DOI 10.4049/jimmunol.166.8.5271
NR 49
TC 84
Z9 91
U1 0
U2 7
PU AMER ASSOC IMMUNOLOGISTS
PI BETHESDA
PA 9650 ROCKVILLE PIKE, BETHESDA, MD 20814 USA
SN 0022-1767
EI 1550-6606
J9 J IMMUNOL
JI J. Immunol.
PD JUL 1
PY 2004
VL 173
IS 1
BP 394
EP 401
DI 10.4049/jimmunol.173.1.394
PG 8
WC Immunology
SC Immunology
GA 831CQ
UT WOS:000222170900051
PM 15210798
OA Bronze
DA 2021-05-03
ER

PT J
AU Cannon, MJ
   Santin, AD
   O'Brien, TJ
AF Cannon, MJ
   Santin, AD
   O'Brien, TJ
TI Immunological treatment of ovarian cancer
SO CURRENT OPINION IN OBSTETRICS & GYNECOLOGY
LA English
DT Article
DE ovarian cancer; dendritic cells; vaccination; immunotherapy; CA125
ID T-CELL IMMUNITY; DENDRITIC CELLS; DC-SIGN; ACTIVE IMMUNIZATION; CA-125
   GENE; TUMOR; PEPTIDE; RESPONSES; HER-2/NEU; INDUCTION
AB Purpose of review Development of immunological treatments for ovarian cancer has not been a conspicuous success story over the past few years. Only a handful of clinical trials have reported immunological responses, and correlation with clinical benefit has been elusive. Several recent studies presented in this review, however, point to a revival of optimism for the development of novel immunotherapeutic strategies.
   Recent findings The cloning and sequencing of CA125, coupled with novel structural and functional insights, undoubtedly represent important steps forward. The possibility that CA125 could play a role in evasion of immunity by ovarian tumors may represent a new challenge, but does not detract from its potential as a therapeutic target. Of the recent clinical trial reports, the most intriguing results were seen from immunotherapy with a conventional mouse monoclonal antibody specific for CA125, in which human anti-mouse antibody responses correlated significantly with improved survival of patients with advanced stage ovarian cancer and clinical evidence of recurrent disease at the time of treatment.
   Summary There is little doubt that CA125 will undergo a renaissance as an important target antigen for development of novel immunological treatments, particularly with regard to cellular therapies. Identification of other novel ovarian tumor antigens will also accelerate research focused on stimulation of T-cell immunity. Current research trends suggest a paradigm shift in emphasis from vaccines designed to elicit antibody responses to strategies such as dendritic cell vaccination that are designed to induce broader immunity, including ovarian tumor antigen-specific helper T-lymphocyte and cytotoxic T-lymphocyte responses.
C1 Univ Arkansas Med Sci, Dept Microbiol & Immunol, Little Rock, AR 72205 USA.
   Univ Arkansas Med Sci, Dept Obstet & Gynecol, Little Rock, AR 72205 USA.
RP Cannon, MJ (corresponding author), Univ Arkansas Med Sci, Dept Microbiol & Immunol, 4301 W Markham, Little Rock, AR 72205 USA.
EM mcannon@uams.edu
CR Brossart P, 2000, BLOOD, V96, P3102, DOI 10.1182/blood.V96.9.3102.h8003102_3102_3108
   Cannon Martin J, 2002, Expert Rev Anticancer Ther, V2, P97, DOI 10.1586/14737140.2.1.97
   Disis ML, 2002, J CLIN ONCOL, V20, P2624, DOI 10.1200/JCO.2002.06.171
   Duan ZF, 2003, CLIN CANCER RES, V9, P2778
   ELOUAGARI K, 1995, J BIOL CHEM, V270, P26970
   Geijtenbeek TBH, 2003, J EXP MED, V197, P7, DOI 10.1084/jem.20021229
   Holmberg Leona A, 2003, Clin Breast Cancer, V3 Suppl 4, pS144
   Knutson KL, 2001, J CLIN INVEST, V107, P477, DOI 10.1172/JCI11752
   Knutson KL, 2002, HUM IMMUNOL, V63, P547, DOI 10.1016/S0198-8859(02)00401-9
   Knutson KL, 2002, CLIN CANCER RES, V8, P1014
   Mitchell DA, 2001, J BIOL CHEM, V276, P28939, DOI 10.1074/jbc.M104565200
   Mobus VJ, 2003, AM J OBSTET GYNECOL, V189, P28, DOI 10.1067/mob.2003.347
   Nestle FO, 1998, NAT MED, V4, P328, DOI 10.1038/nm0398-328
   Nguyen JT, 2001, J IMMUNOL, V167, P5697, DOI 10.4049/jimmunol.167.10.5697
   O'Brien TJ, 2002, TUMOR BIOL, V23, P154, DOI 10.1159/000064032
   O'Brien TJ, 2001, TUMOR BIOL, V22, P348, DOI 10.1159/000050638
   Pace KE, 2000, J IMMUNOL, V165, P2331, DOI 10.4049/jimmunol.165.5.2331
   Santin AD, 2000, AM J OBSTET GYNECOL, V183, P601, DOI 10.1067/mob.2000.107097
   Santin AD, 2000, OBSTET GYNECOL, V96, P422, DOI 10.1016/S0029-7844(00)00916-9
   Schlienger K, 2003, CLIN CANCER RES, V9, P1517
   Schuler G, 2003, CURR OPIN IMMUNOL, V15, P138, DOI 10.1016/S0952-7915(03)00015-3
   Seelenmeyer C, 2003, J CELL SCI, V116, P1305, DOI 10.1242/jcs.00312
   Stone B, 2003, INT J CANCER, V104, P73, DOI 10.1002/ijc.10900
   van Die I, 2003, GLYCOBIOLOGY, V13, P471, DOI 10.1093/glycob/cwg052
   van Kooyk Y, 2002, IMMUNOL REV, V186, P47, DOI 10.1034/j.1600-065X.2002.18605.x
   van Zanten-Przybysz I, 2002, J CANCER RES CLIN, V128, P484, DOI 10.1007/s00432-002-0348-z
   Vespa GNR, 1999, J IMMUNOL, V162, P799
   Wagner U, 2001, CLIN CANCER RES, V7, P1154
   Wong NK, 2003, J BIOL CHEM, V278, P28619, DOI 10.1074/jbc.M302741200
   Yin BWT, 2001, J BIOL CHEM, V276, P27371, DOI 10.1074/jbc.M103554200
   Zhao X, 2001, IMMUNOL INVEST, V30, P33, DOI 10.1081/IMM-100103689
   2003, BIOMIRA MERCK KGAA A
NR 32
TC 25
Z9 28
U1 0
U2 0
PU LIPPINCOTT WILLIAMS & WILKINS
PI PHILADELPHIA
PA TWO COMMERCE SQ, 2001 MARKET ST, PHILADELPHIA, PA 19103 USA
SN 1040-872X
EI 1473-656X
J9 CURR OPIN OBSTET GYN
JI Curr. Opin. Obstet. Gynecol.
PD FEB
PY 2004
VL 16
IS 1
BP 87
EP 92
DI 10.1097/00001703-200402000-00015
PG 6
WC Obstetrics & Gynecology
SC Obstetrics & Gynecology
GA 777PQ
UT WOS:000189187100014
PM 15128013
DA 2021-05-03
ER

PT J
AU Azuma, K
   Shichijo, S
   Shomura, H
   Matsueda, S
   Fujii, T
   Itoh, K
AF Azuma, K
   Shichijo, S
   Shomura, H
   Matsueda, S
   Fujii, T
   Itoh, K
TI Identification of HER2/neu-derived peptides capable of inducing both
   cellular and humoral immune responses in HLA-A24 positive breast cancer
   patients
SO BREAST CANCER RESEARCH AND TREATMENT
LA English
DT Article
DE ab; cancer vaccine; CTL; HER2/neu; peptides
ID CYTOTOXIC T-LYMPHOCYTES; OVARIAN-CANCER; IMMUNOLOGICAL EVALUATION;
   HER-2/NEU; ANTIBODY; TRASTUZUMAB; ANTIGEN; PROTEIN; CELLS; IMMUNIZATION
AB HRE2/neu-specific cellular and humoral immune responses are often detected in breast cancer patients, but identification of more immunogenic CTL epitope peptides is necessary prior to development of a cancer vaccine. There is accumulating evidence of strong immunogenicity of peptides capable of inducing both cellular and humoral immune responses. To identify such peptides, this study intended to determine HER2/neu-derived peptides capable of inducing both cellular and humoral immunity in HLA-A24(+) breast cancer patients. IgGs reactive to the HER2342-350, HER2485-493, and HER2553-561 peptides were detected in the sera of these patients with the frequency of 47, 24, and 24%, respectively. These peptides also induced peptide-specific and tumor-reactive CTL activity in the peripheral blood mononuclear cells of HLA-A24(+) breast cancer patients with the frequency of 50, 63, and 25%, respectively, but such activity was not induced from any HLA-A24(-) patients. Cellular and humoral responses to each of these three peptides were also observed in PBMCs and sera from the other epithelial cancer patients. These results may provide a scientific basis for new clinical trials of HER2/neu-peptide-based immunotherapy for breast cancer and also other epithelial cancer patients.
C1 Kurume Univ, Sch Med, Dept Immunol, Fukuoka 8300011, Japan.
   Kurume Univ, Sch Med, Dept Surg, Fukuoka 8300011, Japan.
RP Shichijo, S (corresponding author), Kurume Univ, Sch Med, Dept Immunol, 67 Asahi Machi, Fukuoka 8300011, Japan.
EM shichijo@med.kurume-u.ac.jp
CR Azuma K, 2003, CANCER RES, V63, P854
   Burstein HJ, 2003, J CLIN ONCOL, V21, P46, DOI 10.1200/JCO.2003.03.124
   COUSSENS L, 1985, SCIENCE, V230, P1132, DOI 10.1126/science.2999974
   Disis ML, 1997, J CLIN ONCOL, V15, P3363, DOI 10.1200/JCO.1997.15.11.3363
   DISIS ML, 1994, CANCER RES, V54, P16
   FISK B, 1995, J EXP MED, V181, P2109, DOI 10.1084/jem.181.6.2109
   IMANISHI T, 1992, P 11 INT HIST WORKSH, P1065
   Jager E, 2000, P NATL ACAD SCI USA, V97, P12198, DOI 10.1073/pnas.220413497
   Kawamoto N, 2003, TISSUE ANTIGENS, V61, P352, DOI 10.1034/j.1399-0039.2003.00046.x
   Kawashima I, 1999, CANCER RES, V59, P431
   Mine T, 2003, CANCER SCI, V94, P548, DOI 10.1111/j.1349-7006.2003.tb01481.x
   Noguchi M, 2003, PROSTATE, V57, P80, DOI 10.1002/pros.10276
   O'Malley FP, 2001, AM J CLIN PATHOL, V115, P504
   Okugawa T, 2000, EUR J IMMUNOL, V30, P3338, DOI 10.1002/1521-4141(200011)30:11<3338::AID-IMMU3338>3.0.CO;2-3
   PEOPLES GE, 1995, P NATL ACAD SCI USA, V92, P432, DOI 10.1073/pnas.92.2.432
   Sato Y, 2003, CANCER SCI, V94, P802, DOI 10.1111/j.1349-7006.2003.tb01522.x
   SLAMON DJ, 1989, SCIENCE, V244, P707, DOI 10.1126/science.2470152
   Tanaka H, 2001, BRIT J CANCER, V84, P94, DOI 10.1054/bjoc.2000.1547
   TSUDA N, IN PRESS J IMMUNOTHE
   Vogel CL, 2002, J CLIN ONCOL, V20, P719, DOI 10.1200/JCO.2002.20.3.719
   YAMAMOTO T, 1986, NATURE, V319, P230, DOI 10.1038/319230a0
   Zaks TZ, 1998, CANCER RES, V58, P4902
   zum Buschenfelde CM, 2002, CANCER RES, V62, P2244
NR 23
TC 10
Z9 10
U1 0
U2 1
PU SPRINGER
PI NEW YORK
PA 233 SPRING ST, NEW YORK, NY 10013 USA
SN 0167-6806
EI 1573-7217
J9 BREAST CANCER RES TR
JI Breast Cancer Res. Treat.
PD JUL
PY 2004
VL 86
IS 1
BP 19
EP 29
DI 10.1023/B:BREA.0000032920.95410.63
PG 11
WC Oncology
SC Oncology
GA 832BU
UT WOS:000222243000003
PM 15218358
DA 2021-05-03
ER

PT J
AU Sartori, S
   Tassinari, D
   Ceccotti, P
   Tombesi, P
   Nielsen, I
   Trevisani, L
   Abbasciano, V
AF Sartori, S
   Tassinari, D
   Ceccotti, P
   Tombesi, P
   Nielsen, I
   Trevisani, L
   Abbasciano, V
TI Prospective randomized trial of intrapleural bleomycin versus interferon
   alfa-2b via ultrasound-guided small-bore chest tube in the palliative
   treatment of malignant pleural effusions
SO JOURNAL OF CLINICAL ONCOLOGY
LA English
DT Article
ID TALC SLURRY; PERITONEAL EFFUSIONS; OVARIAN-CANCER; RECOMBINANT
   INTERFERON-ALPHA-2B; RESPIRATORY-FAILURE; SILVER-NITRATE; PLEURODESIS;
   MANAGEMENT; SCLEROTHERAPY; RABBITS
AB Purpose
   To compare bleomycin pleurodesis and immunotherapy with intrapleural interferon alfa-2b (IFN) in the palliation of malignant pleural effusions.
   Patients and Methods
   One hundred sixty patients with rapidly recurrent malignant pleural effusion were randomly assigned to intrapleural bleomycin (83 patients) or IFN (77 patients). A 9-French intrapleural catheter was placed under sonographic guidance, and pleural effusion was completely drained before starting the treatment. Bleomycin 0.75 mg/kg was administered as a single dose. An additional dose was given if daily fluid output did not drop to less than 100 mL/d within 3 days. IFN 1 million units/10 kg was administered for six courses at 4-day intervals. Thirty-day and long-term responses were evaluated under the intention-to-treat principle.
   Results
   Thirty-day response was 84.3% in the bleomycin arm and 62.3% in IFN arm (P=.002). Median time to progression was 93 days (range, 12 to 395 days) in bleomycin group, and 59 days (range, 7 to 292 days) in the IFN group (P<.001). Median survival was 96 days (range, 15 to 395) and 85 days (range, 16 to 292) in the bleomycin and IFN groups, respectively. Twenty-three patients received two doses of bleomycin, as their daily fluid output remained higher than 100 mL after the first dose. Thirteen of them had complete response, which lasted until death.
   Conclusion
   Intrapleural bleomycin is more effective than IFN and is a valid option for the palliative treatment of massive, rapidly recurrent malignant pleural effusions. The administration of a second dose of bleomycin to patients not responding to the first one can remarkably improve the overall outcome of the treatment.
   (C) 2004 by American Society of Clinical Oncology.
C1 St Anna Hosp, Dept Internal Med, Sect Intervent Ultrasound, I-44100 Ferrara, Italy.
   St Anna Hosp, Dept Internal Med, I-44100 Ferrara, Italy.
   City Hosp, Div Oncol, Rimini, Italy.
RP Sartori, S (corresponding author), St Anna Hosp, Dept Internal Med, Sect Intervent Ultrasound, Corso Giovecca 203, I-44100 Ferrara, Italy.
EM srs@unife.it
RI Sartori, Sergio/AAF-6218-2020
CR ALBERTS DS, 1979, CANCER CHEMOTH PHARM, V2, P127
   Antoniou KM, 2003, CHEST, V123, P209, DOI 10.1378/chest.123.1.209
   Antony VB, 2000, AM J RESP CRIT CARE, V162, P1987, DOI 10.1164/ajrccm.162.5.ats8-00
   Antunes G, 2003, THORAX S2, V58, pii29, DOI [10.1136/ thorax. 58. suppl_2.ii29, DOI 10.1136/THORAX.58.SUPPL_2.II29]
   BEZWODA WR, 1991, EUR J CANCER, V27, P1423, DOI 10.1016/0277-5379(91)90024-8
   Brant A, 2001, Respirology, V6, P181, DOI 10.1046/j.1440-1843.2001.00327.x
   Campos JRM, 1997, LANCET, V349, P251, DOI 10.1016/S0140-6736(05)64860-X
   CASCINU S, 1991, TUMORI, V77, P237
   Clementsen P, 1998, RESP MED, V92, P593, DOI 10.1016/S0954-6111(98)90315-8
   de Campos JRM, 2001, CHEST, V119, P801, DOI 10.1378/chest.119.3.801
   DEVRIES BC, 1994, CHEST, V105, P1
   FIORENTINO B, 1992, BRIT J CANCER, V66, P981, DOI 10.1038/bjc.1992.396
   GEBBIA N, 1994, ANTICANCER RES, V14, P739
   GOLDMAN CA, 1993, ANN ONCOL, V4, P141, DOI 10.1093/oxfordjournals.annonc.a058416
   HAUSHEER FH, 1985, SEMIN ONCOL, V12, P54
   Heffner JE, 2000, CHEST, V117, P87, DOI 10.1378/chest.117.1.87
   Hsu WH, 1998, JPN J CLIN ONCOL, V28, P187, DOI 10.1093/jjco/28.3.187
   KENNEDY L, 1994, CHEST, V106, P342, DOI 10.1378/chest.106.2.342
   Lee YCG, 2000, THORAX, V55, P1058, DOI 10.1136/thorax.55.12.1058
   Lee YCG, 2001, AM J RESP CRIT CARE, V163, P640
   Light RW, 2000, AM J RESP CRIT CARE, V162, P98, DOI 10.1164/ajrccm.162.1.9909106
   Light RW, 2002, CHEST, V122, P1506, DOI 10.1378/chest.122.5.1506
   Light RW, 2000, AM J RESP CRIT CARE, V162, P2023
   Lynch TJ, 1996, INT J ONCOL, V8, P183
   MALIK STA, 1991, CANCER RES, V51, P6643
   MORRISON MC, 1992, AM J ROENTGENOL, V158, P41, DOI 10.2214/ajr.158.1.1370073
   Noppen M, 1997, ACTA CLIN BELG, V52, P258, DOI 10.1080/17843286.1997.11718587
   OSTROWSKI MJ, 1989, J SURG ONCOL S1, V42, P7
   PALADINE W, 1976, CANCER, V38, P1903, DOI 10.1002/1097-0142(197611)38:5<1903::AID-CNCR2820380506>3.0.CO;2-A
   Patz EF, 1998, CHEST, V113, P1305, DOI 10.1378/chest.113.5.1305
   PETROU M, 1995, CANCER, V75, P801, DOI 10.1002/1097-0142(19950201)75:3<801::AID-CNCR2820750309>3.0.CO;2-H
   RAMBALDI A, 1985, CANCER, V56, P294, DOI 10.1002/1097-0142(19850715)56:2<294::AID-CNCR2820560216>3.0.CO;2-K
   Rehse DH, 1999, AM J SURG, V177, P437, DOI 10.1016/S0002-9610(99)00075-6
   RodriguezPanadero F, 1997, EUR RESPIR J, V10, P1648, DOI 10.1183/09031936.97.10071648
   ROSSO R, 1988, ONCOLOGY, V45, P253
   RUCKDESCHEL JC, 1991, CHEST, V100, P1528, DOI 10.1378/chest.100.6.1528
   Sahn SA, 2000, AM J RESP CRIT CARE, V162, P2023, DOI 10.1164/ajrccm.162.6.pc09-00a
   Sartori S, 2001, ONCOLOGY-BASEL, V61, P192, DOI 10.1159/000055374
   Spiegler PA, 2003, CHEST, V123, P1895, DOI 10.1378/chest.123.6.1895
   Stathopoulos GP, 1996, ANTICANCER RES, V16, P3855
   TATTERSALL MHN, 1990, THORAX, V45, P81, DOI 10.1136/thx.45.2.81
   Thompson RL, 1998, ANN PHARMACOTHER, V32, P739, DOI 10.1345/aph.17435
   Vargas FS, 2000, CHEST, V118, P808, DOI 10.1378/chest.118.3.808
   Vargas FS, 2001, CHEST, V119, P1516, DOI 10.1378/chest.119.5.1516
   WALKERRENARD PB, 1994, ANN INTERN MED, V120, P56, DOI 10.7326/0003-4819-120-1-199401010-00010
   Wilkins HE, 1997, CHEST, V111, P1597, DOI 10.1378/chest.111.6.1597
   Yim APC, 1996, CHEST, V109, P1234, DOI 10.1378/chest.109.5.1234
   Zimmer PW, 1997, CHEST, V112, P430, DOI 10.1378/chest.112.2.430
NR 48
TC 39
Z9 42
U1 0
U2 0
PU AMER SOC CLINICAL ONCOLOGY
PI ALEXANDRIA
PA 2318 MILL ROAD, STE 800, ALEXANDRIA, VA 22314 USA
SN 0732-183X
EI 1527-7755
J9 J CLIN ONCOL
JI J. Clin. Oncol.
PD APR 1
PY 2004
VL 22
IS 7
BP 1228
EP 1233
DI 10.1200/JCO.2004.09.164
PG 6
WC Oncology
SC Oncology
GA 808DQ
UT WOS:000220550200011
PM 15051770
DA 2021-05-03
ER

PT J
AU Egawa, K
AF Egawa, K
TI Immuno-cell therapy of cancer in Japan
SO ANTICANCER RESEARCH
LA English
DT Article; Proceedings Paper
CT 7th Annual Meeting of the Society-of-Biotherapeutic-Approaches/2nd
   Meeting of the Japanese-Research-Association-for-Immunotherapeutics
CY DEC   07, 2003
CL Tokyo, JAPAN
DE immuno-cell therapy; immunotherapy; adoptive immunotherapy; LAK;
   CD3-LAK; review
ID ACTIVATED KILLER-CELLS; TUMOR-INFILTRATING LYMPHOCYTES; EPITHELIAL
   OVARIAN-CANCER; HIGH-DOSE INTERLEUKIN-2; ADOPTIVE IMMUNOTHERAPY;
   RANDOMIZED-TRIAL; HEPATOCELLULAR-CARCINOMA; PROGNOSTIC-SIGNIFICANCE;
   CHEMOTHERAPY; MALIGNANCIES
AB The immuno-cell therapy of cancer in Japan is in the phase of transition from therapeutic research to a more generalized option for all patients. A short history of cancer immunotherapy in Japan and its present status are summarized. In 1999, the first private clinic with a cell processing facility and specializing in immuno-cell therapy was established. Since then, the number of such clinics has increased. As a result, the number of patients who undergone the therapy has markedly increased. A summary of the clinical results of the therapy in 1401 patients treated in two leading clinics is also presented.
C1 Seta Clin, Tokyo 1580095, Japan.
   Japan Res Assoc Immunotherapeut, Tokyo 1580095, Japan.
RP Egawa, K (corresponding author), Seta Clin, 4-20-18 Setagayaku, Tokyo 1580095, Japan.
EM egawa@j-immunother.com
CR ANDERSON PM, 1988, CANCER IMMUNOL IMMUN, V27, P82
   AOKI Y, 1991, CANCER RES, V51, P1934
   BABA M, 1988, JPN J CANC CHEMTHER, V15, P1342
   Ebina T, 2003, CANCER IMMUNOL IMMUN, V52, P555, DOI 10.1007/s00262-003-0393-8
   Fujita K, 1995, CLIN CANCER RES, V1, P501
   Goto S, 2002, ANTICANCER RES, V22, P2461
   Haruta I, 1996, J IMMUNOTHER, V19, P218, DOI 10.1097/00002371-199605000-00006
   Ibayashi Yukihiro, 1993, Neurologia Medico-Chirurgica, V33, P448, DOI 10.2176/nmc.33.448
   KIMOTO Y, 1994, BIOTHERAPY, V8, P41, DOI 10.1007/BF01878120
   Kimura H, 1997, CANCER, V80, P42, DOI 10.1002/(SICI)1097-0142(19970701)80:1<42::AID-CNCR6>3.3.CO;2-V
   KOMATSU T, 1990, J CLIN IMMUNOL, V10, P167, DOI 10.1007/BF00917917
   Kono K, 2002, CLIN CANCER RES, V8, P1767
   Nakano E, 1991, Nihon Hinyokika Gakkai Zasshi, V82, P395
   Nestle FO, 1998, NAT MED, V4, P328, DOI 10.1038/nm0398-328
   Nomura K, 1993, Nihon Hinyokika Gakkai Zasshi, V84, P831
   ROSENBERG SA, 1993, JNCI-J NATL CANCER I, V85, P622, DOI 10.1093/jnci/85.8.622
   ROSENBERG SA, 1986, SURGERY, V100, P262
   ROSENBERG SA, 1987, NEW ENGL J MED, V316, P889, DOI 10.1056/NEJM198704093161501
   ROSENBERG SA, 1986, SCIENCE, V233, P1318, DOI 10.1126/science.3489291
   STEIS RG, 1990, J CLIN ONCOL, V8, P1618, DOI 10.1200/JCO.1990.8.10.1618
   Takayama T, 2000, LANCET, V356, P802, DOI 10.1016/S0140-6736(00)02654-4
   THOMPSON D, 1992, SIGHT SOUND, V2, P10
   Toh U, 2000, CLIN CANCER RES, V6, P4663
   Tomita Y, 1998, Int J Urol, V5, P16, DOI 10.1111/j.1442-2042.1998.tb00227.x
   Usui A, 1990, Nihon Hinyokika Gakkai Zasshi, V81, P1058
   Yamaguchi Y, 1991, Nihon Geka Gakkai Zasshi, V92, P1234
NR 26
TC 20
Z9 21
U1 0
U2 2
PU INT INST ANTICANCER RESEARCH
PI ATHENS
PA EDITORIAL OFFICE 1ST KM KAPANDRITIOU-KALAMOU RD KAPANDRITI, PO BOX 22,
   ATHENS 19014, GREECE
SN 0250-7005
J9 ANTICANCER RES
JI Anticancer Res.
PD SEP-OCT
PY 2004
VL 24
IS 5C
BP 3321
EP 3326
PG 6
WC Oncology
SC Oncology
GA 864JS
UT WOS:000224630400007
PM 15515427
DA 2021-05-03
ER

PT J
AU Muminova, ZE
   Strong, TV
   Shaw, DR
AF Muminova, ZE
   Strong, TV
   Shaw, DR
TI Characterization of human mesothelin transcripts in ovarian and
   pancreatic cancer
SO BMC CANCER
LA English
DT Article
ID MOLECULAR-CLONING; DUCTAL ADENOCARCINOMAS; MONOCLONAL-ANTIBODY;
   EXPRESSION; K1; DIAGNOSIS; FAMILY
AB Background: Mesothelin is an attractive target for cancer immunotherapy due to its restricted expression in normal tissues and high level expression in several tumor types including ovarian and pancreatic adenocarcinomas. Three mesothelin transcript variants have been reported, but their relative expression in normal tissues and tumors has been poorly characterized. The goal of the present study was to clarify which mesothelin transcript variants are commonly expressed in human tumors.
   Methods: Human genomic and EST nucleotide sequences in the public databases were used to evaluate sequences reported for the three mesothelin transcript variants in silico. Subsequently, RNA samples from normal ovary, ovarian and pancreatic carcinoma cell lines, and primary ovarian tumors were analyzed by reverse transcription-polymerase chain reaction (RT-PCR) and nucleotide sequencing to directly identify expressed transcripts.
   Results: In silico comparisons of genomic DNA sequences with available EST sequences supported expression of mesothelin transcript variants 1 and 3, but there were no sequence matches for transcript variant 2. Newly-derived nucleotide sequences of RT-PCR products from tissues and cell lines corresponded to mesothelin transcript variant 1. Mesothelin transcript variant 2 was not detected. Transcript variant 3 was observed as a small percentage of total mesothelin amplification products from all studied cell lines and tissues. Fractionation of nuclear and cytoplasmic RNA indicated that variant 3 was present primarily in the nuclear fraction. Thus, mesothelin transcript variant 3 may represent incompletely processed hnRNA.
   Conclusion: Mesothelin transcript variant 1 represents the predominant mature mRNA species expressed by both normal and tumor cells. This conclusion should be important for future development of cancer immunotherapies, diagnostic tests, and gene microarray studies targeting mesothelin.
C1 Univ Alabama Birmingham, Dept Med, Div Hematol & Oncol, Birmingham, AL 35294 USA.
   Univ Alabama Birmingham, Ctr Comprehens Canc, Birmingham, AL 35294 USA.
RP Shaw, DR (corresponding author), Univ Alabama Birmingham, Dept Med, Div Hematol & Oncol, Birmingham, AL 35294 USA.
EM zhana@uab.edu; tvstrong@uab.edu; dshaw@uab.edu
OI Strong, Theresa/0000-0001-6783-8703
FU NCI NIH HHSUnited States Department of Health & Human ServicesNational
   Institutes of Health (NIH) - USANIH National Cancer Institute (NCI) [P50
   CA083591, 1 P50 CA83591] Funding Source: Medline; NATIONAL CANCER
   INSTITUTEUnited States Department of Health & Human ServicesNational
   Institutes of Health (NIH) - USANIH National Cancer Institute (NCI)
   [P50CA083591] Funding Source: NIH RePORTER
CR Argani P, 2001, CLIN CANCER RES, V7, P3862
   Bera TK, 2000, MOL CELL BIOL, V20, P2902, DOI 10.1128/MCB.20.8.2902-2906.2000
   CHANG K, 1992, INT J CANCER, V50, P373, DOI 10.1002/ijc.2910500308
   CHANG K, 1994, INT J CANCER, V57, P90, DOI 10.1002/ijc.2910570117
   CHANG K, 1992, AM J SURG PATHOL, V16, P259, DOI 10.1097/00000478-199203000-00006
   Chang K, 1996, P NATL ACAD SCI USA, V93, P136, DOI 10.1073/pnas.93.1.136
   Frierson HF, 2003, HUM PATHOL, V34, P605, DOI 10.1016/S0046-8177(03)00177-1
   Hassan R, 2002, CLIN CANCER RES, V8, P3520
   Hassan R, 2000, J IMMUNOTHER, V23, P473, DOI 10.1097/00002371-200007000-00011
   HORIG H, 2000, EXPERT REV MOL MED, P1
   Iacobuzio-Donahue CA, 2003, CANCER RES, V63, P8614
   KOJIMA T, 1995, J BIOL CHEM, V270, P21984, DOI 10.1074/jbc.270.37.21984
   Maitra A, 2003, MODERN PATHOL, V16, P902, DOI 10.1097/01.MP.0000086072.56290.FB
   Ordonez NG, 2003, AM J SURG PATHOL, V27, P1031, DOI 10.1097/00000478-200308000-00001
   Ordonez NG, 2003, MODERN PATHOL, V16, P192, DOI 10.1097/01.MP.0000056981.16578.C3
   Robinson BWS, 2003, LANCET, V362, P1612, DOI 10.1016/S0140-6736(03)14794-0
   Rump A, 2004, J BIOL CHEM, V279, P9190, DOI 10.1074/jbc.M312372200
   Schaner ME, 2003, MOL BIOL CELL, V14, P4376, DOI 10.1091/mbc.E03-05-0279
   Scholler N, 1999, P NATL ACAD SCI USA, V96, P11531, DOI 10.1073/pnas.96.20.11531
   Wang K, 1999, GENE, V229, P101, DOI 10.1016/S0378-1119(99)00035-9
   YAMAGUCHI N, 1994, J BIOL CHEM, V269, P805
   Zwaenepoel I, 2002, P NATL ACAD SCI USA, V99, P6240, DOI 10.1073/pnas.082515999
NR 22
TC 43
Z9 45
U1 0
U2 1
PU BMC
PI LONDON
PA CAMPUS, 4 CRINAN ST, LONDON N1 9XW, ENGLAND
EI 1471-2407
J9 BMC CANCER
JI BMC Cancer
PD MAY 12
PY 2004
VL 4
AR 19
DI 10.1186/1471-2407-4-19
PG 10
WC Oncology
SC Oncology
GA 829AD
UT WOS:000222014200001
PM 15140265
OA DOAJ Gold, Green Published
DA 2021-05-03
ER

PT J
AU Bohnenkamp, HR
   Coleman, J
   Burchell, JA
   Taylor-Papadimitriou, J
   Noll, T
AF Bohnenkamp, HR
   Coleman, J
   Burchell, JA
   Taylor-Papadimitriou, J
   Noll, T
TI Breast carcinoma cell lysate-pulsed dendritic cells cross-prime
   MUC1-specific CD8(+) T cells identified by peptide-MHC-class-I tetramers
SO CELLULAR IMMUNOLOGY
LA English
DT Article
DE dendritic cells; breast cancer; MUC1; cross-priming
ID PROTECTIVE ANTITUMOR IMMUNITY; EPITHELIAL MUCIN; MULTIPLE-MYELOMA;
   TUMOR-ANTIGEN; CORE PROTEIN; VITRO; LYMPHOCYTES; EXPRESSION; GENERATION;
   EPITOPES
AB For cancer immunotherapy the loading of dendritic cells (DCs) with whole tumor cell lysate preparations represents a simple and promising approach for presentation of tumor-associated antigens (TAAs), avoiding the disadvantages of HLA-matching and definition of TAAs. The aim of this study was to investigate whether lysate-pulsed DO efficiently cross-prime CD8(+) T cells and induce a strong T(H)1 cell response, as compared to DCs pulsed with specific peptides (FLU M1 and Melan-A/Mart-1). As a model system breast carcinoma cell lysate from either MCF-7 or MDA-MB-231 cell lines (both HLA-A*0201(+)) expressing the TAA MUC1 were selected. Both cell lines expressed MUC1, the epithelial mucin, which is a large molecular weight O-glycosylated protein expressed in the majority of breast, ovarian, and other epithelial malignancies and is under evaluation as a target antigen in cancer immunotherapy. We developed a simple lysate preparation method to solubilize all cell proteins without degradation. For loading of monocyte-derived dendritic cells, 100 mu g mL(-1) of breast carcinoma cell lysate was used, accompanied by an adjuvant consisting of tumor necrosis factor-alpha (TNF-alpha) and prostaglandin-E-2. T cells were co-cultivated with lysate or peptide pulsed DCs and were restimulated weekly. Before cultivation, and after the 3rd stimulation, tetramer frequencies for the MUC1 epitopes M1.2 and F7 as well as for the FLU M1 and Melan-A/Mart-1 epitopes were determined. After stimulation with lysate, higher frequencies for M1.2-specific T cells were observed compared with the F7 epitope. Furthermore, we found expansion factors for M1.2-specific T cells that had been stimulated with MCF-7 lysate-pulsed DCs of up to 43-fold. The analysis of typical T(H)1/T(H)2 cytokines (IFN-gamma, TNF-alpha, IL-12p70, IL-2, IL-4, IL-5, and IL-10) revealed a strong T(H)1 response. These results provide evidence for a strong T(H)1 polarization and cross-priming of MUC1-specific CD8(+) T cells and demonstrate the feasibility of using lysate-pulsed dendritic cells in breast cancer immunotherapy. (c) 2005 Elsevier Inc. All rights reserved.
C1 Res Ctr Julich GmbH, Inst Biotechnol 2, D-52428 Julich, Germany.
   Canc Res UK, Breast Canc Biol Grp, London SE1 9RT, England.
RP Bohnenkamp, HR (corresponding author), Res Ctr Julich GmbH, Inst Biotechnol 2, Leo Brandt Str 1, D-52428 Julich, Germany.
EM hermann.bohnenkamp@cancer.org.uk
RI Burchell, Joy/G-4560-2012; Noll, Thomas/A-3539-2012
OI Noll, Thomas/0000-0003-0748-3423; Burchell, Joy/0000-0003-0413-3823
CR ALEXANDER J, 1994, IMMUNITY, V1, P751, DOI 10.1016/S1074-7613(94)80017-0
   Bachleitner-Hofmann T, 2002, J CLIN ENDOCR METAB, V87, P1098, DOI 10.1210/jc.87.3.1098
   Barratt-Boyes SM, 2004, CYTOTHERAPY, V6, P105, DOI 10.1080/14653240410005258
   Blockzjil A, 1998, TUMOR BIOL, V19, P46, DOI 10.1159/000056504
   Bohnenkamp H, 2002, CYTOTECHNOLOGY, V38, P135, DOI 10.1023/A:1021174619613
   Bohnenkamp HR, 2003, CYTOTECHNOLOGY, V42, P121, DOI 10.1023/B:CYTO.0000015833.34696.03
   Brossart P, 1999, BLOOD, V93, P4309, DOI 10.1182/blood.V93.12.4309.412k19_4309_4317
   Brossart P, 1997, BLOOD, V90, P1594, DOI 10.1182/blood.V90.4.1594.1594_1594_1599
   BURCHELL J, 1983, J IMMUNOL, V131, P508
   BURCHELL J, 1987, CANCER RES, V47, P5476
   CAILLEAU R, 1974, J NATL CANCER I, V53, P661, DOI 10.1093/jnci/53.3.661
   Chang JF, 2000, CELL IMMUNOL, V201, P83, DOI 10.1006/cimm.2000.1643
   Cloosen S, 2004, INT IMMUNOL, V16, P1561, DOI 10.1093/intimm/dxh157
   Constant SL, 1997, ANNU REV IMMUNOL, V15, P297, DOI 10.1146/annurev.immunol.15.1.297
   Correa I, 2003, IMMUNOLOGY, V108, P32, DOI 10.1046/j.1365-2567.2003.01562.x
   Coulie PG, 2003, CURR OPIN IMMUNOL, V15, P131, DOI 10.1016/S0952-7915(03)00009-8
   Dhodapkar MV, 2001, J EXP MED, V193, P233, DOI 10.1084/jem.193.2.233
   Duperrier K, 2000, J IMMUNOL METHODS, V238, P119, DOI 10.1016/S0022-1759(00)00147-2
   ESOUSA CR, 1995, J EXP MED, V182, P841
   Feuerer M, 2001, NAT MED, V7, P452, DOI 10.1038/86523
   GENDLER S, 1988, J BIOL CHEM, V263, P12820
   GENDLER SJ, 1990, J BIOL CHEM, V265, P15286
   GIRLING A, 1989, INT J CANCER, V43, P1072, DOI 10.1002/ijc.2910430620
   GOTCH F, 1987, NATURE, V326, P881, DOI 10.1038/326881a0
   Guermonprez P, 2002, ANNU REV IMMUNOL, V20, P621, DOI 10.1146/annurev.immunol.20.100301.064828
   Gunzer M, 2001, CRIT REV IMMUNOL, V21, P133
   Herr W, 2000, BLOOD, V96, P1857, DOI 10.1182/blood.V96.5.1857.h8001857_1857_1864
   Heukamp LC, 2001, INT J CANCER, V91, P385, DOI 10.1002/1097-0215(200002)9999:9999<::AID-IJC1051>3.0.CO;2-Z
   Kapsenberg ML, 2003, NAT REV IMMUNOL, V3, P984, DOI 10.1038/nri1246
   Kass R, 2003, BREAST CANCER RES TR, V80, P275, DOI 10.1023/A:1024938215782
   KAWAKAMI Y, 1994, J EXP MED, V180, P347, DOI 10.1084/jem.180.1.347
   Kedl RM, 2003, CURR OPIN IMMUNOL, V15, P120, DOI 10.1016/S0952-7915(02)00009-2
   Kotera Y, 2001, CANCER RES, V61, P8105
   Lambert LA, 2001, J IMMUNOTHER, V24, P232, DOI 10.1097/00002371-200105000-00006
   LANCASTER CA, 1990, BIOCHEM BIOPH RES CO, V173, P1019, DOI 10.1016/S0006-291X(05)80888-5
   Langenkamp A, 2000, NAT IMMUNOL, V1, P311, DOI 10.1038/79758
   Langner C, 2004, MODERN PATHOL, V17, P180, DOI 10.1038/modpathol.3800032
   Luft T, 2002, BLOOD, V100, P1362, DOI 10.1182/blood-2001-12-0360
   MANZ R, 1995, P NATL ACAD SCI USA, V92, P1921, DOI 10.1073/pnas.92.6.1921
   Muller MR, 2003, J IMMUNOL, V170, P5892, DOI 10.4049/jimmunol.170.12.5892
   Noto H, 1997, INT IMMUNOL, V9, P791, DOI 10.1093/intimm/9.5.791
   O'Garra A, 2000, TRENDS CELL BIOL, V10, P542, DOI 10.1016/S0962-8924(00)01856-0
   POGUE RR, 1995, P NATL ACAD SCI USA, V92, P8166, DOI 10.1073/pnas.92.18.8166
   Romero P, 1997, J IMMUNOL, V159, P2366
   Sallusto F, 2002, ARTHRITIS RES THER, V4, pS127, DOI 10.1186/ar567
   Schnurr M, 2001, CANCER RES, V61, P6445
   Shen ZH, 1997, J IMMUNOL, V158, P2723
   SHIMIZU M, 1982, J BIOCHEM, V91, P515, DOI 10.1093/oxfordjournals.jbchem.a133724
   SOULE HD, 1973, J NATL CANCER I, V51, P1409, DOI 10.1093/jnci/51.5.1409
   Steinman RM, 2003, ANNU REV IMMUNOL, V21, P685, DOI 10.1146/annurev.immunol.21.120601.141040
   Taylor-Papadimitriou J, 2002, J MAMMARY GLAND BIOL, V7, P209, DOI 10.1023/A:1020360121451
   Thumann P, 2003, J IMMUNOL METHODS, V277, P1, DOI 10.1016/S0022-1759(03)00102-9
   Valmori D, 1998, J IMMUNOL, V160, P1750
   Vasselon T, 1999, J EXP MED, V190, P509, DOI 10.1084/jem.190.4.509
   Vegh Z, 2003, CANCER IMMUNOL IMMUN, V52, P67, DOI 10.1007/s00262-0338-7
   WALSH DW, 2000, BREAST CANC RES TREA, V58, P255
   Wen YJ, 2002, BLOOD, V99, P3280, DOI 10.1182/blood.V99.9.3280
   WIECHELMAN KJ, 1988, ANAL BIOCHEM, V175, P231, DOI 10.1016/0003-2697(88)90383-1
   Wolkers MC, 2004, SCIENCE, V304, P1314, DOI 10.1126/science.1096268
   Zhang SL, 1998, CLIN CANCER RES, V4, P295
   Zippelius A, 2002, J EXP MED, V195, P485, DOI 10.1084/jem.20011658
   ZOTTER S, 1988, INT J CANCER, P38
NR 62
TC 20
Z9 26
U1 0
U2 2
PU ACADEMIC PRESS INC ELSEVIER SCIENCE
PI SAN DIEGO
PA 525 B ST, STE 1900, SAN DIEGO, CA 92101-4495 USA
SN 0008-8749
EI 1090-2163
J9 CELL IMMUNOL
JI Cell. Immunol.
PD SEP-OCT
PY 2004
VL 231
IS 1-2
BP 112
EP 125
DI 10.1016/j.cellimm.2004.12.007
PG 14
WC Cell Biology; Immunology
SC Cell Biology; Immunology
GA 934CD
UT WOS:000229683600014
PM 15919376
DA 2021-05-03
ER

PT J
AU Fang, M
   Zhao, R
   Yang, Z
   Zhang, Z
   Li, H
   Zhang, XT
   Lin, Q
   Huang, HL
AF Fang, M
   Zhao, R
   Yang, Z
   Zhang, Z
   Li, H
   Zhang, XT
   Lin, Q
   Huang, HL
TI Characterization of an anti-human ovarian carcinomaxanti-human CD3
   bispecific single-chain antibody with an albumin-original interlinker
SO GYNECOLOGIC ONCOLOGY
LA English
DT Article
DE ovarian carcinoma; human CD3; single-chain bispecific antibody
ID MONOCLONAL-ANTIBODY; T-CELLS; TANDEM DIABODY; TUMOR-THERAPY; CANCER;
   PHARMACOKINETICS; COSTIMULATION; IMMUNOTHERAPY; TETRAVALENT; COMBINATION
AB Objective. The objective of this study was to determine the properties of a single-chain bispecific antibody (scBsAb) against human ovarian carcinoma and to develop this agent for potential use in human ovarian cancer.
   Methods. ELISA and FACS were performed to determine the antigen-binding properties of the scBsAb. Its abilities to retarget the preactivated human peripheral blood mononuclear cells (PBMCs) to human ovarian carcinoma cell line SKOV3 cells and mediate their lysis in vitro were performed by a colorimetric MTT-based assay. Nude mice bearing human SKOV3 tumor xenografts were used to study the distribution and imaging of the scBsAb. Its pharmacokinetics in vivo was also studied in naive BALB/c mice.
   Results. The scBsAb showed nearly identical ligand binding properties at each site relative to the individual monovalent single-chain antibody prototype molecules and could bridge SKOV3 and human T cell line Jurkat, which expresses CD3 antigens on the surface of cells together. It can also retarget the pre-activated PBMCs to SKOV3 cells and mediated their lysis in vitro effectively. Imaging and distribution study demonstrated that the antibody could target the tumor. Its elimination in vivo corresponded to second-order kinetics with a terminal half-life time (t(1/2)beta) of 7.7 h.
   Conclusion. This scBsAb with easy production and reasonable blood retention time should be developed for potential use in human ovarian cancer. (C) 2003 Elsevier Inc. All rights reserved.
C1 Acad Sinica, Inst Genet & Dev Biol, Grp 102, Beijing 100101, Peoples R China.
   NW A&F Univ, Dept Life Sci, Yangling 712100, Peoples R China.
   Beijing Canc Hosp, Dept Nucl Med, Beijing 100036, Peoples R China.
RP Huang, HL (corresponding author), Acad Sinica, Inst Genet & Dev Biol, Grp 102, 3 Datun Rd, Beijing 100101, Peoples R China.
EM hlhuang@genetics.ac.cn
OI Fang, Min/0000-0002-5278-1430
CR Adams GP, 1998, BRIT J CANCER, V77, P1405, DOI 10.1038/bjc.1998.233
   Adams GP, 1998, IN VIVO, V12, P11
   Alt M, 1999, FEBS LETT, V454, P90, DOI 10.1016/S0014-5793(99)00782-6
   AMARTEY JK, 1993, NUCL MED BIOL, V20, P539, DOI 10.1016/0969-8051(93)90084-8
   Batas D, 1996, BIOTECHNOL BIOENG, V50, P16
   Behr TM, 1997, CANCER-AM CANCER SOC, V80, P2591, DOI 10.1002/(SICI)1097-0142(19971215)80:12+<2591::AID-CNCR35>3.3.CO;2-A
   BEVERLEY PCL, 1981, EUR J IMMUNOL, V11, P329, DOI 10.1002/eji.1830110412
   Bortoletto N, 2002, EUR J IMMUNOL, V32, P3102, DOI 10.1002/1521-4141(200211)32:11<3102::AID-IMMU3102>3.0.CO;2-C
   Cao Y, 1998, BIOCONJUGATE CHEM, V9, P635, DOI 10.1021/bc980044l
   Carrasquillo JA, 1998, CANCER RES, V58, P2612
   CLARK WR, 1991, EXPT FDN MODERN IMMU
   Cochlovius B, 2000, CANCER RES, V60, P4336
   DEMANET C, 1994, CANCER RES, V54, P2973
   DUGAICZYK A, 1982, P NATL ACAD SCI-BIOL, V79, P71, DOI 10.1073/pnas.79.1.71
   [方敏 Fang Min], 2002, [高技术通讯, High Technology Letters], V12, P47
   GLENNIE MJ, 1987, J IMMUNOL, V139, P2367
   GRUBER M, 1994, J IMMUNOL, V152, P5368
   HAAGEN IA, 1995, BLOOD, V85, P3208, DOI 10.1182/blood.V85.11.3208.bloodjournal85113208
   HEO DS, 1990, CANCER RES, V50, P3681
   HOLLIGER P, 1993, P NATL ACAD SCI USA, V90, P6444, DOI 10.1073/pnas.90.14.6444
   Hombach A, 1997, ANTICANCER RES, V17, P2025
   Hwu P, 2002, J IMMUNOTHER, V25, P189, DOI 10.1097/00002371-200205000-00001
   Jacobs N, 1997, CANCER IMMUNOL IMMUN, V44, P257, DOI 10.1007/s002620050381
   Kipriyanov SM, 1999, J MOL BIOL, V293, P41, DOI 10.1006/jmbi.1999.3156
   Kodama H, 2002, IMMUNOL LETT, V81, P99, DOI 10.1016/S0165-2478(01)00343-1
   Kreutz FT, 1998, HYBRIDOMA, V17, P267, DOI 10.1089/hyb.1998.17.267
   Kriangkum J, 2000, HYBRIDOMA, V19, P33, DOI 10.1089/027245700315770
   MALLENDER WD, 1994, J BIOL CHEM, V269, P199
   Mazzoni A, 1996, CANCER RES, V56, P5443
   MILSTEIN C, 1983, NATURE, V305, P537, DOI 10.1038/305537a0
   PANTEL K, 1991, CANCER RES, V51, P4712
   Pavlinkova G, 1999, NUCL MED BIOL, V26, P27, DOI 10.1016/S0969-8051(98)00075-4
   POZANSKY MJ, 1988, FEBS LETT, V239, P18
   Pullarkat V, 1999, CANCER IMMUNOL IMMUN, V48, P9, DOI 10.1007/s002620050543
   QIAN HI, 1992, GYNECOL ONCOL, V47, P216, DOI 10.1016/0090-8258(92)90109-V
   RENNER C, 1995, IMMUNOL REV, V145, P179, DOI 10.1111/j.1600-065X.1995.tb00082.x
   Smans KA, 1999, INT J CANCER, V83, P270, DOI 10.1002/(SICI)1097-0215(19991008)83:2<270::AID-IJC20>3.0.CO;2-I
   Valone F H, 1995, J Hematother, V4, P471, DOI 10.1089/scd.1.1995.4.471
   Weiner L M, 1995, J Hematother, V4, P453, DOI 10.1089/scd.1.1995.4.453
   WERNER MH, 1994, FEBS LETT, V345, P125, DOI 10.1016/0014-5793(94)00401-3
   Wu AM, 1999, TUMOR TARGET, V4, P47
   YEH P, 1992, P NATL ACAD SCI USA, V89, P1904, DOI 10.1073/pnas.89.5.1904
NR 42
TC 8
Z9 15
U1 0
U2 7
PU ACADEMIC PRESS INC ELSEVIER SCIENCE
PI SAN DIEGO
PA 525 B ST, STE 1900, SAN DIEGO, CA 92101-4495 USA
SN 0090-8258
EI 1095-6859
J9 GYNECOL ONCOL
JI Gynecol. Oncol.
PD JAN
PY 2004
VL 92
IS 1
BP 135
EP 146
DI 10.1016/j.ygyno.2003.10.032
PG 12
WC Oncology; Obstetrics & Gynecology
SC Oncology; Obstetrics & Gynecology
GA 777DK
UT WOS:000189159600021
PM 14751149
DA 2021-05-03
ER

PT J
AU Cui, H
   Chang, XH
   Liu, B
   Feng, J
   Li, Y
   Ye, X
   Cao, SJ
   Fu, TY
   Yao, Y
   Li, HQ
   Qian, HN
AF Cui, H
   Chang, XH
   Liu, B
   Feng, J
   Li, Y
   Ye, X
   Cao, SJ
   Fu, TY
   Yao, Y
   Li, HQ
   Qian, HN
TI The anti-tumor immune responses induced by a fusion protein of ovarian
   carcinoma anti-idiotypic antibody 6B11ScFv and murine GM-CSF in BALB/c
   mice
SO INTERNATIONAL JOURNAL OF GYNECOLOGICAL CANCER
LA English
DT Article
DE antibody/anti-idiotype; ovarian carcinoma; recombinant fusion protein;
   tumor vaccine
ID COLONY-STIMULATING FACTOR; ANTIGEN PRESENTATION; T-LYMPHOCYTES; CANCER;
   IMMUNOTHERAPY; MOLECULES; SURVIVAL; VACCINE
AB Ovarian carcinoma anti-idiotypic antibody 6B11 was murine derived; we previously have cloned 6B11 single-chain Fv antibody (6B11ScFv) and constructed the 6B11ScFv/human granulocyte-macrophage colony stimulating factor (GM-CSF) fusion protein (designated as 6B11GM) to enhance the immunogenecity of the single-chain Ab(2). Because of the difference in species specificity between human GM-CSF and murine GM-CSF, there is no immune competent animal model on which the effect and metabolism of 6B11GM as a vaccine could be observed. In this study, 6B11mGM fusion gene was constructed by the fusing murine GM-CSF cDNA gene with 6B11ScFv. The fusion gene was cloned and expressed. The product of this gene is a fusion protein. It could specifically interact with the primary anti-ovarian carcinoma monoclonal antibody (COC166-9) and rat anti-mouse GM-CSF monoclonal antibody, respectively, and stimulate the growth of NFS-60 cells (a murine GM-CSF-dependent cell line). The specific anti-tumor immune response could be induced in BALB/c mice after immunized with anti-idiotypic fusion protein instead of ovarian carcinoma antigen without carrier proteins and adjuvant. Ab(3) could be detected in the sera of immunized mice with 6B11mGM by enzyme-linked immunoadsorbent assay test. Moreover, the fusion protein stimulated proliferation of CD4(+) T cell from the spleen of BALB/c mice and proliferation of CD8(+) T cell to a lesser degree. Therefore, 6B11mGM probably induces both humoral and cellular immunity against ovarian carcinoma in vivo.
C1 Peking Univ, Peoples Hosp, Gynecol Oncol Ctr, Beijing 100871, Peoples R China.
   Jenner Biotech Inst, Tianjin, Peoples R China.
RP Cui, H (corresponding author), Peking Univ, Peoples Hosp, Gynecol Oncol Ctr, Beijing 100871, Peoples R China.
EM cuiheng20@tom.com
CR ALAOUKATY A, 1994, BLOOD, V83, P1299
   Bhattacharya-Chatterjee M, 2000, IMMUNOL LETT, V74, P51, DOI 10.1016/S0165-2478(00)00249-2
   BUCKLEY TJD, 1995, HUM ANTIBODIES HYBRI, V6, P68
   CHATTERJEE MB, 1994, CANCER IMMUNOL IMMUN, V38, P75, DOI 10.1007/BF01526201
   Cui H, 2003, HYBRIDOMA HYBRIDOM, V22, P187
   FAGERBERG J, 1995, CANCER RES, V55, P1824
   FISCHER HG, 1988, J IMMUNOL, V141, P3882
   GASSON JC, 1991, BLOOD, V77, P1131, DOI 10.1182/blood.V77.6.1131.1131
   Greenlee RT, 2001, CA-CANCER J CLIN, V51, P15, DOI 10.3322/canjclin.51.1.15
   JENNIFER C, 2002, SCIENCE, V297, P1973
   JERNE NK, 1974, ANN INST PASTEUR IMM, VC125, P373
   LIEHL E, 1994, EUR J CLIN MICROBIOL, V13, pS9, DOI 10.1007/BF01973596
   LIU B, 2000, ACTA ANATOMICA SINIC, V31, P230
   McGuire V, 2002, GYNECOL ONCOL, V84, P399, DOI 10.1006/gyno.2001.6536
   MISSOL E, 1995, CANCER LETT, V97, P189, DOI 10.1016/0304-3835(95)03961-U
   PAGLIA P, 1993, J EXP MED, V178, P1893, DOI 10.1084/jem.178.6.1893
   SANTIAGOSCHWARZ F, 1993, BLOOD, V82, P3019
   SHARAFELT AB, 1989, P NATL ACAD SCI USA, V86, P4872
   Tamura N, 1996, SCAND J IMMUNOL, V44, P229, DOI 10.1046/j.1365-3083.1996.d01-303.x
   TAO MH, 1993, NATURE, V362, P755, DOI 10.1038/362755a0
   Wagner U, 2001, CLIN CANCER RES, V7, P1154
   WAGNER U, 1993, HYBRIDOMA, V12, P521, DOI 10.1089/hyb.1993.12.521
   YANG FX, 1999, J BEIJING MED U, V31, P9
NR 23
TC 11
Z9 15
U1 0
U2 0
PU BLACKWELL PUBLISHING INC
PI MALDEN
PA 350 MAIN ST, MALDEN, MA 02148 USA
SN 1048-891X
J9 INT J GYNECOL CANCER
JI Int. J. Gynecol. Cancer
PD MAR-APR
PY 2004
VL 14
IS 2
BP 234
EP 241
DI 10.1111/j.1048-891X.2004.014206.x
PG 8
WC Oncology; Obstetrics & Gynecology
SC Oncology; Obstetrics & Gynecology
GA 812RG
UT WOS:000220856000009
PM 15086722
DA 2021-05-03
ER

PT J
AU Woll, MM
   Fisher, CM
   Ryan, GB
   Gurney, JM
   Storrer, CE
   Ioannides, CG
   Shriver, CD
   Moul, JW
   Mcleod, DG
   Ponniah, S
   Peoples, GE
AF Woll, MM
   Fisher, CM
   Ryan, GB
   Gurney, JM
   Storrer, CE
   Ioannides, CG
   Shriver, CD
   Moul, JW
   Mcleod, DG
   Ponniah, S
   Peoples, GE
TI Direct measurement of peptide-specific CD8C T cells using HLA-A2 : Ig
   dimer for monitoring the in vivo immune response to a HER2/neu vaccine
   in breast and prostate cancer patients
SO JOURNAL OF CLINICAL IMMUNOLOGY
LA English
DT Article
DE HER2/neu; HLA-A2 dimer; breast cancer; prostate cancer; vaccine
ID MHC CLASS-I; ONCOGENIC PROTEIN; MELANOMA PATIENTS; OVARIAN-CANCER;
   ANTIGEN; IDENTIFICATION; IMMUNOTHERAPY; LYMPHOCYTES; COMPLEXES; ADJUVANT
AB HER2/neu is a proto-oncogene and a member of the epidermal growth factor receptor family of proteins that is overexpressed in numerous types of human cancer. We are currently conducting clinical trials with the HER2/neu E75 peptide vaccine in breast and prostate cancer patients. We have evaluated the use of HLA-A2 dimer molecule for the immunological monitoring of cancer patients receiving the E75 peptide vaccine. Peripheral blood samples from patients receiving the vaccine were stained with HLA-A2 dimers containing the vaccine peptide E75 or control peptides and analyzed by flow cytometry. We compared the HLA-A2 dimer assay to standard methods of immunologic monitoring (IFN-gamma release, lymphocyte proliferation, and cytotoxicity). The HLA-A2 dimer assay was also compared with the HLA-A2 tetramer assay. E75 peptide-specific CD8 T cells were detected directly in the peripheral blood of patients by staining with E75-HLA-A2 dimers and CD8 antibodies. T cell cultures generated by repeated stimulations using E75 peptide-pulsed dendritic cells showed increased staining with E75-peptide loaded HLA-A2 dimers. Simultaneously analysis by the dimer assay and standard immunologic assays demonstrated that the dimer-staining assay correlated well with these methods of immunologic monitoring. A direct comparison using E75-specific HLA-A2 tetramers and HLA-A2 dimers for the detection of E75-specific CD8 T cells in peripheral blood showed comparable results with the two assays. Our findings indicate that the HLA-A2 dimer is a powerful new tool for directly quantifying and monitoring immune responses of antigen-specific T cells in peptide vaccine clinical trials.
C1 Walter Reed Army Med Ctr, Dept Gen Surg, Washington, DC 20307 USA.
   Uniformed Serv Univ Hlth Sci, Clin Breast Care Project, Immunol & Res Ctr, Bethesda, MD 20814 USA.
   Univ Texas, MD Anderson Canc Ctr, Dept Gynecol Oncol, Houston, TX 77030 USA.
   Walter Reed Army Med Ctr, Ctr Prostate Dis Res, Washington, DC 20307 USA.
RP Peoples, GE (corresponding author), Walter Reed Army Med Ctr, Dept Gen Surg, 5C27A,6900 Georgia Ave NW, Washington, DC 20307 USA.
EM george.peoples@na.amedd.army.mil
CR Altman JD, 1996, SCIENCE, V274, P94, DOI 10.1126/science.274.5284.94
   Berlyn KA, 1999, J BIOTECHNOL, V73, P155, DOI 10.1016/S0168-1656(99)00118-2
   Bernhard H, 2002, ENDOCR-RELAT CANCER, V9, P33, DOI 10.1677/erc.0.0090033
   Bieganowska K, 1999, J IMMUNOL, V162, P1765
   Bodinier M, 2000, NAT MED, V6, P707
   Brossart P, 1999, BLOOD, V93, P4309, DOI 10.1182/blood.V93.12.4309.412k19_4309_4317
   Buseyne F, 2002, J VIROL, V76, P12414, DOI 10.1128/JVI.76.24.12414-12422.2002
   Buteau C, 2002, MAYO CLIN PROC, V77, P339, DOI 10.4065/77.4.339
   Clay TM, 2001, CLIN CANCER RES, V7, P1127
   Disis ML, 2002, J CLIN ONCOL, V20, P2624, DOI 10.1200/JCO.2002.06.171
   Disis ML, 2002, BLOOD, V99, P2845, DOI 10.1182/blood.V99.8.2845
   Disis ML, 2001, SEMIN ONCOL, V28, P12, DOI 10.1053/sonc.2001.29721
   Falco DA, 2002, TRANSPLANTATION, V74, P501, DOI 10.1097/00007890-200208270-00012
   Feuerer M, 2001, NAT MED, V7, P452, DOI 10.1038/86523
   GASCOIGNE NRJ, 1987, P NATL ACAD SCI USA, V84, P2936, DOI 10.1073/pnas.84.9.2936
   Greten TF, 2002, J IMMUNOL METHODS, V271, P125, DOI 10.1016/S0022-1759(02)00346-0
   Greten TF, 2002, CLIN DIAGN LAB IMMUN, V9, P216, DOI 10.1128/CDLI.9.2.216-220.2002
   Greten TF, 1998, P NATL ACAD SCI USA, V95, P7568, DOI 10.1073/pnas.95.13.7568
   HENDERSON RA, 1992, SCIENCE, V255, P1264, DOI 10.1126/science.1546329
   Keilholz U, 2002, J IMMUNOTHER, V25, P97, DOI 10.1097/00002371-200203000-00001
   Klenerman P, 2002, NAT REV IMMUNOL, V2, P263, DOI 10.1038/nri777
   Kuerer HM, 2002, J INTERF CYTOK RES, V22, P583, DOI 10.1089/10799900252982061
   Kuzushima K, 2003, BLOOD, V101, P1460, DOI 10.1182/blood-2002-04-1240
   Lim DG, 2000, J IMMUNOL, V165, P6214, DOI 10.4049/jimmunol.165.11.6214
   McNeel DG, 2003, J CLIN IMMUNOL, V23, P62, DOI 10.1023/A:1021904432489
   Meidenbauer N, 2003, J IMMUNOL, V170, P2161, DOI 10.4049/jimmunol.170.4.2161
   Morse MA, 2001, EXPERT OPIN BIOL TH, V1, P153, DOI 10.1517/14712598.1.2.153
   Morse Michael A, 2003, Clin Breast Cancer, V3 Suppl 4, pS164, DOI 10.3816/CBC.2003.s.007
   Murray JL, 2002, CLIN CANCER RES, V8, P3407
   Nagai M, 2001, J INFECT DIS, V183, P197, DOI 10.1086/317932
   Oelke M, 2003, NAT MED, V9, P619, DOI 10.1038/nm869
   PEOPLES GE, 1995, P NATL ACAD SCI USA, V92, P432, DOI 10.1073/pnas.92.2.432
   Ponniah S, 2000, PROSTATE, V44, P49
   Rubio-Godoy V, 2001, P NATL ACAD SCI USA, V98, P10302, DOI 10.1073/pnas.181348898
   Schneck Jonathan P., 2000, Immunological Investigations, V29, P163, DOI 10.3109/08820130009062300
   Smith JW, 2003, J CLIN ONCOL, V21, P1562, DOI 10.1200/JCO.2003.09.020
   Sun Y, 2003, J IMMUNOL METHODS, V272, P23, DOI 10.1016/S0022-1759(02)00328-9
   Walker EB, 2003, INT REV IMMUNOL, V22, P283, DOI 10.1080/08830180305226
   Weber JS, 2001, J CLIN INVEST, V107, P553, DOI 10.1172/JCI12403
NR 39
TC 30
Z9 30
U1 0
U2 1
PU SPRINGER/PLENUM PUBLISHERS
PI NEW YORK
PA 233 SPRING ST, NEW YORK, NY 10013 USA
SN 0271-9142
EI 1573-2592
J9 J CLIN IMMUNOL
JI J. Clin. Immunol.
PD JUL
PY 2004
VL 24
IS 4
BP 449
EP 461
DI 10.1023/B:JOCI.0000029117.10791.98
PG 13
WC Immunology
SC Immunology
GA 824DV
UT WOS:000221665700015
PM 15163902
DA 2021-05-03
ER

PT J
AU Massa, C
   Guiducci, C
   Arioli, I
   Parenza, M
   Colombo, MP
   Melani, C
AF Massa, C
   Guiducci, C
   Arioli, I
   Parenza, M
   Colombo, MP
   Melani, C
TI Enhanced efficacy of tumor cell vaccines transfected with secretable
   hsp70
SO CANCER RESEARCH
LA English
DT Article
ID HEAT-SHOCK PROTEINS; NATURAL-KILLER-CELLS; T-LYMPHOCYTE RESPONSE;
   MEMBRANE-BOUND HEAT-SHOCK-PROTEIN-70; COLONY-STIMULATING FACTOR; HUMAN
   OVARIAN-CARCINOMA; DENDRITIC CELLS; APOPTOTIC CELLS; CUTTING EDGE;
   RECOGNITION STRUCTURE
AB Tumor immunotherapy has exploited the ability of heat shock proteins to chaperone precursors of antigenic peptides to antigen-presenting cells and to activate efficiently an immune response against tumor-associated antigens. The most common strategy is based on the purification of heat shock protein-peptide complexes from tumor cell lines or from tumor surgical samples for in vivo administration. In this article, we have modified the murine-inducible hsp70 into a secreted protein and engineered tumor cells to secrete constitutively their antigenic repertoire associated with the hsp70 protein. In vitro studies showed that the relocalization of hsp70 from the cytoplasm to the secretory pathway did not modify the ability of hsp70 to interact with peptides derived either from natural tumor-associated antigens or model antigens, and that antigen-presenting cells specifically took up the secreted hsp70 and presented the chaperoned epitopes to T cells. In vivo studies showed that tumors secreting hsp70 displayed increased immunogenicity, with induction of a strong and specific CTL response. Mice injected with hsp70-secreting tumors showed increased survival and impaired tumor take compared with mice bearing parental tumors. More than 70% of mice rejected tumor cells secreting hsp70 through mechanisms that involve T lymphocytes and natural killer cells, with the induction of a memory response in the case of T lymphocytes. Moreover, hsp70 secretion increased the immunogenic potential of tumor cell vaccines.
C1 Ist Nazl Tumori, Immunotherapy & Gene Therapy Unit, Dept Expt Oncol, I-20133 Milan, Italy.
RP Colombo, MP (corresponding author), Ist Nazl Tumori, Immunotherapy & Gene Therapy Unit, Dept Expt Oncol, Via Venezian 1, I-20133 Milan, Italy.
EM mcolombo@istitutotumori.mi.it
RI Colombo, Mario P./V-7166-2017; Melani, Cecilia/C-2756-2017
OI Colombo, Mario P./0000-0003-0042-7955; Melani,
   Cecilia/0000-0003-2734-739X
CR Albert ML, 1998, NATURE, V392, P86, DOI 10.1038/32183
   Arnold-Schild D, 1999, J IMMUNOL, V162, P3757
   Asea A, 2002, J BIOL CHEM, V277, P15028, DOI 10.1074/jbc.M200497200
   Asea A, 2000, NAT MED, V6, P435
   Baker-LePain JC, 2002, J EXP MED, V196, P1447, DOI 10.1084/jem.20020436
   Basu S, 2000, INT IMMUNOL, V12, P1539, DOI 10.1093/intimm/12.11.1539
   Basu S, 2001, IMMUNITY, V14, P303, DOI 10.1016/S1074-7613(01)00111-X
   Bausinger H, 2002, EUR J IMMUNOL, V32, P3708, DOI 10.1002/1521-4141(200212)32:12<3708::AID-IMMU3708>3.0.CO;2-C
   Belli F, 2002, J CLIN ONCOL, V20, P4169, DOI 10.1200/JCO.2002.09.134
   Blachere NE, 1997, J EXP MED, V186, P1315, DOI 10.1084/jem.186.8.1315
   Bonnotte B, 2003, CANCER RES, V63, P2145
   Breloer M, 1998, EUR J IMMUNOL, V28, P1016, DOI 10.1002/(SICI)1521-4141(199803)28:03<1016::AID-IMMU1016>3.0.CO;2-G
   Callahan GN, 1996, CANCER DETECT PREV, V20, P199
   Cayeux S, 1997, J IMMUNOL, V158, P2834
   Chandawarkar RY, 1999, J EXP MED, V189, P1437, DOI 10.1084/jem.189.9.1437
   Chen XH, 2002, IMMUNOL LETT, V84, P81, DOI 10.1016/S0165-2478(02)00042-1
   Chiodoni C, 1999, J EXP MED, V190, P125, DOI 10.1084/jem.190.1.125
   Cho BK, 2000, IMMUNITY, V12, P263, DOI 10.1016/S1074-7613(00)80179-X
   CORBETT TH, 1975, CANCER RES, V35, P2434
   DELEO AB, 1985, CANCER SURV, V4, P21
   Delneste Y, 2002, IMMUNITY, V17, P353, DOI 10.1016/S1074-7613(02)00388-6
   Feng HP, 2002, BLOOD, V100, P4108, DOI 10.1182/blood-2002-05-1389
   FERRARINI M, 1992, INT J CANCER, V51, P613, DOI 10.1002/ijc.2910510418
   Gallucci S, 2001, CURR OPIN IMMUNOL, V13, P114, DOI 10.1016/S0952-7915(00)00191-6
   Gao BC, 2003, J BIOL CHEM, V278, P174, DOI 10.1074/jbc.M208742200
   Gehrmann M, 2003, HAEMATOLOGICA, V88, P474
   Gerosa F, 2002, J EXP MED, V195, P327, DOI 10.1084/jem.20010938
   Gri G, 2003, J IMMUNOL, V170, P99, DOI 10.4049/jimmunol.170.1.99
   Gurbuxani S, 2001, ONCOGENE, V20, P7478, DOI 10.1038/sj.onc.1204948
   Heike M, 2000, INT J CANCER, V86, P489, DOI 10.1002/(SICI)1097-0215(20000515)86:4<489::AID-IJC7>3.0.CO;2-D
   Huang AYC, 1996, P NATL ACAD SCI USA, V93, P9730, DOI 10.1073/pnas.93.18.9730
   HUI K, 1984, NATURE, V311, P750, DOI 10.1038/311750a0
   INABA K, 1992, J EXP MED, V176, P1693, DOI 10.1084/jem.176.6.1693
   Ishii T, 1999, J IMMUNOL, V162, P1303
   JAATTELA M, 1995, INT J CANCER, V60, P689, DOI 10.1002/ijc.2910600520
   Jaattela M, 1999, EXP CELL RES, V248, P30, DOI 10.1006/excr.1999.4455
   Jamora C, 1996, P NATL ACAD SCI USA, V93, P7690, DOI 10.1073/pnas.93.15.7690
   Janetzki S, 2000, INT J CANCER, V88, P232, DOI 10.1002/1097-0215(20001015)88:2<232::AID-IJC14>3.0.CO;2-8
   Kaur J, 2000, INT J CANCER, V85, P1
   Kovalchin J T, 2001, Cancer Immun, V1, P7
   Melani C, 1998, CANCER RES, V58, P4146
   MIOTTI S, 1987, INT J CANCER, V39, P297, DOI 10.1002/ijc.2910390306
   Multhoff G, 1997, J IMMUNOL, V158, P4341
   Multhoff G, 2002, INT J HYPERTHER, V18, P576, DOI 10.1080/0265673021000017109
   Nylandsted J, 2002, CANCER RES, V62, P7139
   Piccioli D, 2002, J EXP MED, V195, P335, DOI 10.1084/jem.20010934
   Reiter I, 1999, J IMMUNOL, V163, P1730
   Rodolfo M, 1999, GENE THER, V6, P865, DOI 10.1038/sj.gt.3300874
   RODOLFO M, 1991, CANCER IMMUNOL IMMUN, V34, P53, DOI 10.1007/BF01741325
   Roman RC, 1996, DANCE MAG, V70, P88
   Sauter B, 2000, J EXP MED, V191, P423, DOI 10.1084/jem.191.3.423
   Srivastava PK, 1998, IMMUNITY, V8, P657, DOI 10.1016/S1074-7613(00)80570-1
   Suzue K, 1997, P NATL ACAD SCI USA, V94, P13146, DOI 10.1073/pnas.94.24.13146
   Tamura Y, 1997, SCIENCE, V278, P117, DOI 10.1126/science.278.5335.117
   Tanaka F, 2000, CANCER RES, V60, P4838
   Todryk S, 1999, J IMMUNOL, V163, P1398
   TOMASSETTI A, 1993, FEBS LETT, V317, P143, DOI 10.1016/0014-5793(93)81510-7
   TOWNSEND SE, 1993, SCIENCE, V259, P368, DOI 10.1126/science.7678351
   UDONO H, 1994, P NATL ACAD SCI USA, V91, P3077, DOI 10.1073/pnas.91.8.3077
   UDONO H, 1994, J IMMUNOL, V152, P5398
   UDONO H, 1993, J EXP MED, V178, P1391, DOI 10.1084/jem.178.4.1391
   Vabulas RM, 2002, J BIOL CHEM, V277, P20847, DOI 10.1074/jbc.M200425200
   Voll RE, 1997, NATURE, V390, P350, DOI 10.1038/37022
   Wang XY, 2002, CANCER IMMUNOL IMMUN, V51, P311, DOI 10.1007/s00262-002-0287-1
   Yamazaki K, 1999, J IMMUNOL, V163, P5178
   Zheng H, 2001, J IMMUNOL, V167, P6731, DOI 10.4049/jimmunol.167.12.6731
NR 66
TC 50
Z9 58
U1 0
U2 1
PU AMER ASSOC CANCER RESEARCH
PI PHILADELPHIA
PA 615 CHESTNUT ST, 17TH FLOOR, PHILADELPHIA, PA 19106-4404 USA
SN 0008-5472
EI 1538-7445
J9 CANCER RES
JI Cancer Res.
PD FEB 15
PY 2004
VL 64
IS 4
BP 1502
EP 1508
DI 10.1158/0008-5472.CAN-03-2936
PG 7
WC Oncology
SC Oncology
GA 778MK
UT WOS:000189245200042
PM 14973071
OA Bronze
DA 2021-05-03
ER

PT J
AU Westbrook, VA
   Schoppee, PD
   Diekman, AB
   Klotz, KL
   Allietta, M
   Hogan, KT
   Slingluff, CL
   Patterson, JW
   Frierson, HF
   Irvin, WP
   Flickinger, CJ
   Coppola, MA
   Herr, JC
AF Westbrook, VA
   Schoppee, PD
   Diekman, AB
   Klotz, KL
   Allietta, M
   Hogan, KT
   Slingluff, CL
   Patterson, JW
   Frierson, HF
   Irvin, WP
   Flickinger, CJ
   Coppola, MA
   Herr, JC
TI Genomic organization, incidence, and localization of the SPAN-X family
   of cancer-testis antigens in melanoma tumors and cell lines
SO CLINICAL CANCER RESEARCH
LA English
DT Article
ID MALE GERM-CELLS; GENE-EXPRESSION; CANCER/TESTIS ANTIGENS; DNA
   METHYLATION; MAGE FAMILY; HUMAN SPERMATOZOA; IDENTIFICATION; PROTEIN;
   PROMOTER; NY-ESO-1
AB Purpose: Members of the SPAN-X (sperm protein associated with the nucleus mapped to the X chromosome) family of cancer-testis antigens are promising targets for tumor immunotherapy because they are normally expressed exclusively during spermiogenesis on the adluminal side of the blood-testis barrier, an immune privileged compartment.
   Experimental Design and Results: This study analyzed the human SPANX genomic organization, as well as SPANA mRNA and protein expression in somatic and cancer cells. The SPANX family consists of five genes, one of which is duplicated, all located in a gene cluster at Xq27.1. From the centromere, the arrangement of the five SPANX genes mapped on one contiguous sequence is SPANXB, -C, -Al, -A2, and -D. Reverse transcription-PCR analyses demonstrated expression of SPAN-X mRNA in melanoma and ovarian cell lines, and virtual Northern analysis established SPANX gene expression in numerous cancer cell lines. Immunoblot analysis using polyclonal antisera raised against recombinant SPANA confirmed the translation of SPANA proteins in melanoma and ovarian tumor cell lines. The immunoreactive proteins migrated between M, 15,000 and M, 20,000 similar to those observed in spermatozoa. Immunoperoxidase labeling of melanoma cells and tissue sections demonstrated SPAN-X protein localization in the nucleus, cytoplasm, or both. Ultrastructurally, in melanoma cells with nuclear SPAN-X, the protein was associated with the nuclear envelope, a localization similar to that observed in human spermatids and spermatozoa. Significantly, the incidence of SPAN-X-positive immunostaining was greatest in the more aggressive skin tumors, particularly in distant, nonlymphatic metastatic melanomas.
   Conclusions: The data herein suggest that the SPAN-X protein may be a useful target in cancer immunotherapy.
C1 Univ Virginia, Ctr Res Contracept & Reprod Hlth, Dept Cell Biol, Charlottesville, VA 22908 USA.
   Univ Virginia, Ctr Res Contracept & Reprod Hlth, Dept Surg, Charlottesville, VA 22908 USA.
   Univ Virginia, Ctr Res Contracept & Reprod Hlth, Dept Pathol, Charlottesville, VA 22908 USA.
   Univ Virginia, Ctr Res Contracept & Reprod Hlth, Dept Obstet & Gynecol, Charlottesville, VA 22908 USA.
RP Herr, JC (corresponding author), Univ Virginia, Ctr Res Contracept & Reprod Hlth, Dept Cell Biol, POB 800732,1300 Jefferson Pk Ave, Charlottesville, VA 22908 USA.
EM jch7k@virginia.edu
OI Hogan, Kevin/0000-0003-1718-6051
FU FIC NIH HHSUnited States Department of Health & Human ServicesNational
   Institutes of Health (NIH) - USANIH Fogarty International Center (FIC)
   [D43TW/HD00654] Funding Source: Medline; NICHD NIH HHSUnited States
   Department of Health & Human ServicesNational Institutes of Health (NIH)
   - USANIH Eunice Kennedy Shriver National Institute of Child Health &
   Human Development (NICHD) [U54HD29099] Funding Source: Medline; EUNICE
   KENNEDY SHRIVER NATIONAL INSTITUTE OF CHILD HEALTH &HUMAN
   DEVELOPMENTUnited States Department of Health & Human ServicesNational
   Institutes of Health (NIH) - USANIH Eunice Kennedy Shriver National
   Institute of Child Health & Human Development (NICHD) [U54HD029099]
   Funding Source: NIH RePORTER; FOGARTY INTERNATIONAL CENTERUnited States
   Department of Health & Human ServicesNational Institutes of Health (NIH)
   - USANIH Fogarty International Center (FIC) [D43TW000654] Funding
   Source: NIH RePORTER
CR Adam SA, 2001, GENOME BIOL, V2
   ARIEL M, 1991, P NATL ACAD SCI USA, V88, P2317, DOI 10.1073/pnas.88.6.2317
   Brinckerhoff LH, 1999, INT J CANCER, V83, P326, DOI 10.1002/(SICI)1097-0215(19991029)83:3<326::AID-IJC7>3.0.CO;2-X
   Chen YT, 1999, CANCER J SCI AM, V5, P16
   Chen YT, 1998, P NATL ACAD SCI USA, V95, P6919, DOI 10.1073/pnas.95.12.6919
   Coral S, 2002, CLIN CANCER RES, V8, P2690
   De Smet C, 1999, MOL CELL BIOL, V19, P7327
   DEPLAEN E, 1994, IMMUNOGENETICS, V40, P360, DOI 10.1007/BF01246677
   DeSmet C, 1996, P NATL ACAD SCI USA, V93, P7149, DOI 10.1073/pnas.93.14.7149
   Dym M, 1970, Biology Reprod., V3, P308
   Filippini A, 2001, HUM REPROD UPDATE, V7, P444, DOI 10.1093/humupd/7.5.444
   Fiszer D, 1997, EUR J IMMUNOL, V27, P1691, DOI 10.1002/eji.1830270715
   Fiszer D, 1998, AM J REPROD IMMUNOL, V40, P172
   Goydos JS, 2001, J SURG RES, V98, P76, DOI 10.1006/jsre.2001.6148
   Gure AO, 1997, INT J CANCER, V72, P965, DOI 10.1002/(SICI)1097-0215(19970917)72:6<965::AID-IJC8>3.0.CO;2-N
   Jones MH, 1997, GENOMICS, V40, P155, DOI 10.1006/geno.1996.4510
   Jones PA, 1999, TRENDS GENET, V15, P34, DOI 10.1016/S0168-9525(98)01636-9
   Jungbluth AA, 2002, INT J CANCER, V99, P839, DOI 10.1002/ijc.10416
   Jurk M, 1998, INT J CANCER, V75, P762, DOI 10.1002/(SICI)1097-0215(19980302)75:5<762::AID-IJC16>3.3.CO;2-#
   Kirkin AF, 1998, APMIS, V106, P665, DOI 10.1111/j.1699-0463.1998.tb00210.x
   Kittlesen DJ, 1998, J IMMUNOL, V160, P2099
   KOCHER T, 1995, CANCER RES, V55, P2236
   Kundu TK, 1999, J BIOCHEM, V125, P217, DOI 10.1093/oxfordjournals.jbchem.a022276
   Lim SH, 2001, EUR J HAEMATOL, V67, P332, DOI 10.1034/j.1600-0609.2001.00552.x
   Lucas S, 2000, INT J CANCER, V87, P55, DOI 10.1002/1097-0215(20000701)87:1<55::AID-IJC8>3.0.CO;2-J
   Lui WY, 2003, BIOL REPROD, V68, P1087, DOI 10.1095/biolreprod.102.010371
   Nagasaki K, 1999, CANCER LETT, V140, P227, DOI 10.1016/S0304-3835(99)00087-7
   Peters MA, 2000, HUM HERED, V51, P107, DOI 10.1159/000022965
   Rapley EA, 2000, NAT GENET, V24, P197, DOI 10.1038/72877
   ROGNER UC, 1995, GENOMICS, V29, P725, DOI 10.1006/geno.1995.9945
   Satie AP, 2002, LAB INVEST, V82, P775, DOI 10.1097/01.LAB.0000017169.26718.5F
   SCHMITT A, 1999, Patent No. 9946374
   Schultz-Thater E, 2000, BRIT J CANCER, V83, P204
   Sigalotti L, 2002, BRIT J CANCER, V86, P979, DOI 10.1038/sj.bjc.6600174
   Sigalotti L, 2002, J IMMUNOTHER, V25, P16, DOI 10.1097/00002371-200201000-00002
   Stephan DA, 2002, GENOMICS, V79, P41, DOI 10.1006/geno.2001.6681
   TAKAHASHI K, 1995, CANCER RES, V55, P3478
   Towbin H, 1992, Biotechnology, V24, P145
   Trasler JM, 1998, SEMIN CELL DEV BIOL, V9, P467, DOI 10.1006/scdb.1998.0225
   Tung KSK, 1995, HUM REPROD UPDATE, V1, P35, DOI 10.1093/humupd/1.1.35
   Tureci O, 1998, P NATL ACAD SCI USA, V95, P5211, DOI 10.1073/pnas.95.9.5211
   Wang ZQ, 2003, BLOOD, V101, P955, DOI 10.1182/blood-2002-06-1930
   WEBER J, 1994, CANCER RES, V54, P1766
   Westbrook VA, 2000, BIOL REPROD, V63, P469, DOI 10.1093/biolreprod/63.2.469
   Westbrook VA, 2000, BIOL REPROD, V62, P334
   Westbrook VA, 2001, BIOL REPROD, V64, P345
   Zendman AJW, 1999, CANCER RES, V59, P6223
   Zhang LP, 1998, BIOL REPROD, V59, P284, DOI 10.1095/biolreprod59.2.284
NR 48
TC 49
Z9 51
U1 1
U2 2
PU AMER ASSOC CANCER RESEARCH
PI PHILADELPHIA
PA 615 CHESTNUT ST, 17TH FLOOR, PHILADELPHIA, PA 19106-4404 USA
SN 1078-0432
EI 1557-3265
J9 CLIN CANCER RES
JI Clin. Cancer Res.
PD JAN 1
PY 2004
VL 10
IS 1
BP 101
EP 112
DI 10.1158/1078-0432.CCR-0647-3
PN 1
PG 12
WC Oncology
SC Oncology
GA 765YM
UT WOS:000188318700016
PM 14734458
OA Bronze
DA 2021-05-03
ER

PT J
AU Santin, AD
   Ravindranath, MH
   Bellone, S
   Muthugounder, S
   Palmieri, M
   O'Brien, TJ
   Roman, J
   Cannon, MJ
   Pecorelli, S
AF Santin, AD
   Ravindranath, MH
   Bellone, S
   Muthugounder, S
   Palmieri, M
   O'Brien, TJ
   Roman, J
   Cannon, MJ
   Pecorelli, S
TI Increased levels of gangliosides in the plasma and ascitic fluid of
   patients with advanced ovarian cancer
SO BJOG-AN INTERNATIONAL JOURNAL OF OBSTETRICS AND GYNAECOLOGY
LA English
DT Article
ID TUMOR-INFILTRATING LYMPHOCYTES; DENDRITIC CELLS; T-LYMPHOCYTES;
   VACCINATION; INDUCE; CARCINOMA; REGRESSION; INHIBITION; BLOOD
AB Objectives To assess the expression of total gangliosides in primary ovarian cancer cell lines, ascitic fluid and plasma of advanced ovarian cancer patients.
   Design A prospective study.
   Setting The Department of Obstetrics and Gynecology at the University of Arkansas for Medical Sciences and the Laboratory of Glycolipid Immunotherapy, John Wayne Cancer Institute.
   Population Twenty-two women diagnosed with advanced ovarian cancer and seven normal female controls.
   Methods Total gangliosides shedding from primary ovarian cancer cell lines were measured by estimating lipid-associated sialic acids (LASAs test) and compared with the ganglioside levels shed by primary cervical and uterine cancer cell lines. In addition, plasma and ascitic samples from advanced ovarian cancer patients were collected at the time of,surgery and analysed for the presence of total gangliosides.
   Main outcome measures Levels of total gangliosides in plasma and ascites fluid samples drawn from ovarian cancer patients, relative to total ganglioside levels in plasma from normal female controls.
   Results All primary ovarian tumours secreted high levels of total gangliosides (mean 4 mg/mL, range between 2.7 and 4.8 mg/mL/10(5) cells/24 h) when compared with primary cervical cancers (mean 1.4 mg/mL, range between 0.7 and 2.2 mg/mL/10(5) cells/24 h) (P<0.008) and uterine carcinoma cell lines (mean 1.4 mg/mL, range between 1.3 and 1.6 mg/mL/10(5) cells/24 h) (P<.004). Elevated levels of total gangliosides were detected in the plasma [mean (SD) 31 (12) mg/mL, range between 18 and 57 mg/mL] (P<.001), and in the peritoneal fluid [mean (SD) 27 (9) mg/mL, range between 14 and 40 mg/mL] (P<.003) of ovarian cancer patients when compared with the levels detectable in the plasma samples of normal female controls tested [mean (SD) 15 (2) mg/mL, range between 12 and 18 mg/mL].
   Conclusions Increased serum levels of total gangliosides may reflect shedding or release of gangliosides from the surface of ovarian tumour cells. Secretion of gangliosides may play an important role in the inhibition of anti-tumour immune function commonly observed in advanced ovarian cancer.
C1 Univ Arkansas, Div Gynecol Oncol, UAMS Med Ctr, Dept Obstet & Gynecol, Little Rock, AR 72205 USA.
   John Wayne Canc Inst, Lab Glycolpid Immunotherapy, Santa Monica, CA 90404 USA.
   Univ Arkansas Med Sci, Dept Microbiol & Immunol, Little Rock, AR 72205 USA.
   Univ Brescia, Div Gynecol Oncol, Brescia, Italy.
RP Santin, AD (corresponding author), Univ Arkansas, Div Gynecol Oncol, UAMS Med Ctr, Dept Obstet & Gynecol, 4301 W Markham, Little Rock, AR 72205 USA.
OI Ravindranath, Mepur/0000-0002-5731-4129
CR BEREK JS, 1984, OBSTET GYNECOL, V64, P708
   BERNHARD H, 1989, INT J CANCER, V44, P155, DOI 10.1002/ijc.2910440127
   CAVAILLON JM, 1986, EUR J IMMUNOL, V16, P1009, DOI 10.1002/eji.1830160823
   Chu KU, 2000, CANCER, V88, P1828, DOI 10.1002/(SICI)1097-0142(20000415)88:8<1828::AID-CNCR11>3.0.CO;2-F
   Dhodapkar MV, 2002, BLOOD, V100, P174, DOI 10.1182/blood.V100.1.174
   Dhodapkar MV, 2001, J EXP MED, V193, P233, DOI 10.1084/jem.193.2.233
   Geiger JD, 2001, CANCER RES, V61, P8513
   Gong JL, 2000, J IMMUNOL, V165, P1705, DOI 10.4049/jimmunol.165.3.1705
   Hakomori S, 1996, CANCER RES, V56, P5309
   Hsu FJ, 1996, NAT MED, V2, P52, DOI 10.1038/nm0196-52
   Irani DN, 1996, J IMMUNOL, V157, P4333
   Kanda N, 1999, BIOCHEM BIOPH RES CO, V256, P41, DOI 10.1006/bbrc.1999.0281
   Kong Y, 1998, BBA-LIPID LIPID MET, V1394, P43, DOI 10.1016/S0005-2760(98)00096-4
   Kugler A, 2000, NAT MED, V6, P332, DOI 10.1038/73193
   LADISCH S, 1994, P NATL ACAD SCI USA, V91, P1974, DOI 10.1073/pnas.91.5.1974
   LADISCH S, 1983, CANCER RES, V43, P3808
   LADISCH S, 1985, LANCET, V1, P136
   Li RX, 1996, CANCER RES, V56, P4602
   Melichar B, 1998, CLIN CANCER RES, V4, P799
   Merogi AJ, 1997, HUM PATHOL, V28, P321, DOI 10.1016/S0046-8177(97)90131-3
   MERRITT WD, 1994, LEUKEMIA, V8, P816
   MIZOGUCHI H, 1992, SCIENCE, V258, P1795, DOI 10.1126/science.1465616
   Nestle FO, 1998, NAT MED, V4, P328, DOI 10.1038/nm0398-328
   Peguet-Navarro J, 2003, J IMMUNOL, V170, P3488, DOI 10.4049/jimmunol.170.7.3488
   Perez CA, 2002, CANCER J, V8, P384, DOI 10.1097/00130404-200209000-00009
   PORTOUKALIAN J, 1989, BIOCHEM INT, V18, P759
   Santin AD, 2000, OBSTET GYNECOL, V96, P422, DOI 10.1016/S0029-7844(00)00916-9
   Santin AD, 1999, J VIROL, V73, P5402, DOI 10.1128/JVI.73.7.5402-5410.1999
   Santin AD, 2002, NEW ENGL J MED, V346, P1752, DOI 10.1056/NEJM200205303462219
   Santin AD, 2002, BRIT J CANCER, V86, P151, DOI 10.1038/sj.bjc.6600026
   Santin AD, 2001, GYNECOL OBSTET INVES, V51, P254, DOI 10.1159/000058060
   SAQR HE, 1993, J NEUROCHEM, V61, P395
   SCHENGRUND CL, 1982, J NEUROCHEM, V39, P940, DOI 10.1111/j.1471-4159.1982.tb11480.x
   Shurin GV, 2001, CANCER RES, V61, P363
   SVENNERHOLM L, 1957, BIOCHIM BIOPHYS ACTA, V24, P604, DOI 10.1016/0006-3002(57)90254-8
   Thurner B, 1999, J EXP MED, V190, P1669, DOI 10.1084/jem.190.11.1669
   VALENTINO L, 1990, BLOOD, V75, P1564
   ZIEGLERHEITBROCK HWL, 1992, J IMMUNOL, V148, P1753
NR 38
TC 19
Z9 21
U1 0
U2 3
PU WILEY
PI HOBOKEN
PA 111 RIVER ST, HOBOKEN 07030-5774, NJ USA
SN 1470-0328
EI 1471-0528
J9 BJOG-INT J OBSTET GY
JI BJOG
PD JUN
PY 2004
VL 111
IS 6
BP 613
EP 618
DI 10.1111/j.1471-0528.2004.00142.x
PG 6
WC Obstetrics & Gynecology
SC Obstetrics & Gynecology
GA 826YB
UT WOS:000221864300017
PM 15198791
DA 2021-05-03
ER

PT J
AU Berek, JS
AF Berek, JS
TI Immunotherapy of ovarian cancer with antibodies: a focus on oregovomab
SO EXPERT OPINION ON BIOLOGICAL THERAPY
LA English
DT Article
DE CA125; dendritic cell; mAb B43.13; monoclonal antibody; oregovomab;
   OvaRex; T cell
ID IMMUNE-RESPONSES; CA125; MAB-B43.13; CARCINOMA; INDUCTION; CA-125; TRIAL
AB Recent advances in the molecular and cellular biology of malignancy and tumour immunology have stimulated significant progress in the application of immunotherapies as adjuvant treatments in cancer. Oregovomab (OvaRex(R) AltaRex) is a murine monoclonal antibody with high affinity to the ovarian cancer associated antigen CA125. Infusion of low-dose antibody results in formation of circulating immune complexes which can trigger a cellular immune response targeting CA125 and the ovarian cancer. Oregovomab has activity following initial chemotherapy and in recurrent disease settings and is in Phase III trials to establish its efficacy to prolong time to relapse in patients with advanced ovarian cancer and favourable outcomes to their front-line treatment. Additional studies of antigen processing and combination chemo-immunotherapy are ongoing. The treatment shows promise as a potential new addition to the standard care of ovarian cancer.
C1 Univ Calif Los Angeles, David Geffen Sch Med, Ctr Hlth Sci, Los Angeles, CA 90095 USA.
RP Berek, JS (corresponding author), Univ Calif Los Angeles, David Geffen Sch Med, Ctr Hlth Sci, 24-137,10833 Le Conte Ave, Los Angeles, CA 90095 USA.
EM jberek@mednet.ucla.edu
CR AGOPSOWICZ K, 2000, KEYSTONE S DENDRITIC
   BAUM RP, 1994, CANCER, V73, P1121, DOI 10.1002/1097-0142(19940201)73:3+<1121::AID-CNCR2820731353>3.0.CO;2-Q
   Berd D, 2004, J CLIN ONCOL, V22, P403, DOI 10.1200/JCO.2004.06.043
   Berek Jonathan S, 2003, J Clin Oncol, V21, p168s, DOI 10.1200/JCO.2003.01.517
   BEREK JS, 2000, PRACTICAL GYNECOLOGI, P457
   BEREK JS, 2003, P AN M AM SOC CLIN, V22, P165
   Bookman M, 2001, CLIN CANCER RES, V7, p3756S
   CHULTES BC, 2003, FASEB J, V17
   Dieckmann D, 2001, J EXP MED, V193, P1303, DOI 10.1084/jem.193.11.1303
   Disis ML, 2004, J CLIN ONCOL, V22, P1916, DOI 10.1200/JCO.2004.09.005
   EHLEN T, 2002, P AN M AM SOC CLIN, V21, pA9
   Ehlen Thomas, 2001, Gynecologic Oncology, V80, P310
   ENG H, 2003, KEYSTONE S DENDRITIC
   EVANS H, 2003, AM J CANC, V2, P125
   GORDON AN, 2003, GYNECOL ONCOL, V88, P181
   GORDON AN, 2004, IN PRESS GYNECOL ONC
   Grillo-Lopez AJ, 2002, SEMIN ONCOL, V29, P105, DOI 10.1053/sonc.2002.30145
   Jemal A, 2004, CA-CANCER J CLIN, V54, P8, DOI 10.3322/canjclin.54.1.8
   Levin James L., 2003, Proceedings of the American Association for Cancer Research Annual Meeting, V44, P767
   MAKAR AP, 1993, GYNECOL ONCOL, V49, P73, DOI 10.1006/gyno.1993.1089
   Markman M, 1996, J CLIN ONCOL, V14, P1411, DOI 10.1200/JCO.1996.14.5.1411
   Markman M, 2003, J CLIN ONCOL, V21, P2460, DOI 10.1200/JCO.2003.07.013
   McQuarrie SA, 1997, NUCL MED COMMUN, V18, P878, DOI 10.1097/00006231-199709000-00013
   MCQUARRIE SA, 1998, J PHARM SCI, V1, P15
   METHOD MW, 2002, P ASCO, V21, pA21
   Nicodemus Christopher F, 2002, Expert Rev Vaccines, V1, P35, DOI 10.1586/14760584.1.1.35
   Noujaim AA, 2001, CANCER BIOTHER RADIO, V16, P187, DOI 10.1089/10849780152389384
   Ozols RF, 2003, J CLIN ONCOL, V21, P3194, DOI 10.1200/JCO.2003.02.153
   Ozols RF, 2002, J CLIN ONCOL, V20, P1161, DOI 10.1200/JCO.2002.20.5.1161
   Saltz LB, 2004, J CLIN ONCOL, V22, P1201, DOI 10.1200/JCO.2004.10.182
   Schultes BC, 2003, J IMMUNOL METHODS, V279, P1, DOI 10.1016/S0022-1759(03)00253-9
   Schultes BC, 2002, FASEB J, V16, pA334
   Schultes BC, 1999, HYBRIDOMA, V18, P47, DOI 10.1089/hyb.1999.18.47
   SCHULTES BC, 2003, P AM ASSOC CANC RES, V43, P144
   Wagner U, 2001, CLIN CANCER RES, V7, P1154
   Wolchok JD, 2003, J CLIN ONCOL, V21, P586, DOI 10.1200/JCO.2003.12.065
   Yip YL, 2002, CANCER IMMUNOL IMMUN, V50, P569, DOI 10.1007/s002620100226
NR 37
TC 31
Z9 32
U1 1
U2 4
PU TAYLOR & FRANCIS LTD
PI ABINGDON
PA 2-4 PARK SQUARE, MILTON PARK, ABINGDON OR14 4RN, OXON, ENGLAND
SN 1471-2598
EI 1744-7682
J9 EXPERT OPIN BIOL TH
JI Expert Opin. Biol. Ther.
PD JUL
PY 2004
VL 4
IS 7
BP 1159
EP 1165
DI 10.1517/14712598.4.7.1159
PG 7
WC Biotechnology & Applied Microbiology; Medicine, Research & Experimental
SC Biotechnology & Applied Microbiology; Research & Experimental Medicine
GA 839OO
UT WOS:000222794600014
PM 15268682
DA 2021-05-03
ER

PT J
AU De Petris, L
   Bergfeldt, K
   Hising, C
   Lundqvist, A
   Tholander, B
   Pisa, P
   van der Zanden, HGM
   Masucci, G
AF De Petris, L
   Bergfeldt, K
   Hising, C
   Lundqvist, A
   Tholander, B
   Pisa, P
   van der Zanden, HGM
   Masucci, G
TI Correlation between HLA-A2 gene frequency, latitude, ovarian and
   prostate cancer mortality rates
SO MEDICAL ONCOLOGY
LA English
DT Article
DE HLA-A2; HLA class I; cancer prognosis; ovarian cancer; prostate cancer
ID IMMUNOTHERAPY; MELANOMA
AB Molecular-target therapies are novel approaches to the treatment of prostate and ovarian cancer, but to ensure the best response, a very careful selection of patients, based on immunological characteristics, must be performed. We screened for HLA type, 24 patients with advanced ovarian cancer and 26 patients with hormone-refractory prostate cancer, in order to be recruited to vaccine protocols. HLA typing was performed with PCR in ovarian cancer patients and with serological assay in prostate cancer patients. The results were then extended to a population level, comparing the HLA genotype frequencies in Europe with ovarian and prostate cancer mortality rates. An overrepresentation of HLA-A2 phenotype was observed in both patient groups compared to the normal Swedish population (p = 0.01). As it is already known, the higher phenotype frequency of this allele found in Scandinavian countries decreases significantly as one moves further south in Europe. Ovarian and prostate cancer mortality rates decrease as well as the demographic changes in HLA-A2. These observations have to be confirmed by more extended investigations in order to elucidate if HLA-A2 higher frequency is already present at the diagnosis (risk factor) or is selected during the course of the disease (prognostic factor). Moreover, this fact would suggest different strategies for specific immunotherapy in addition to first line conventional treatments.
C1 Karolinska Hosp, Radiumhemmet, Dept Oncol, S-17176 Stockholm, Sweden.
   Leiden Univ, Med Ctr, Leiden, Netherlands.
   Europdonor Fdn, Dept Immunohematol & Bloodtransfus, Leiden, Netherlands.
RP Masucci, G (corresponding author), Karolinska Hosp, Radiumhemmet, Dept Oncol, S-17176 Stockholm, Sweden.
EM giuseppe.masucci@onkpat.ki.se
RI Bergfeldt, Kjell/C-3581-2012; Masucci, Giuseppe/A-5597-2008
OI Lundqvist, Andreas/0000-0002-9709-2970; Masucci,
   Giuseppe/0000-0002-9583-2306
CR Browning M., 1997, European Journal of Immunogenetics, V24, P293
   Dalgleish AG, 2000, PROSTATE CANCER P D, V3, P303, DOI 10.1038/sj.pcan.4500487
   Hwu P, 2002, J IMMUNOTHER, V25, P189, DOI 10.1097/00002371-200205000-00001
   McMichael A, 2002, SCIENCE, V296, P1410, DOI 10.1126/science.1072492
   MITCHELL MS, 1992, J CLIN ONCOL, V10, P1158, DOI 10.1200/JCO.1992.10.7.1158
   Moore CB, 2002, SCIENCE, V296, P1439, DOI 10.1126/science.1069660
   Piazza A., 1994, HIST GEOGRAPHY HUMAN
   Sosman JA, 2002, J CLIN ONCOL, V20, P2067, DOI 10.1200/JCO.2002.08.072
   Wang SS, 2002, J INFECT DIS, V186, P598, DOI 10.1086/342295
NR 9
TC 24
Z9 25
U1 0
U2 3
PU HUMANA PRESS INC
PI TOTOWA
PA 999 RIVERVIEW DRIVE SUITE 208, TOTOWA, NJ 07512 USA
SN 1357-0560
EI 1559-131X
J9 MED ONCOL
JI Med. Oncol.
PY 2004
VL 21
IS 1
BP 49
EP 52
DI 10.1385/MO:21:1:49
PG 4
WC Oncology
SC Oncology
GA 811YM
UT WOS:000220807200006
PM 15034213
DA 2021-05-03
ER

PT J
AU Lamers, CHJ
   Sleijfer, S
   Willemsen, RA
   Debets, R
   Kruit, WHJ
   Gratama, JW
   Stoter, G
AF Lamers, CHJ
   Sleijfer, S
   Willemsen, RA
   Debets, R
   Kruit, WHJ
   Gratama, JW
   Stoter, G
TI Adoptive immuno-gene therapy of cancer with single chain antibody
   [scFv(Ig)] gene modified T lymphocytes
SO JOURNAL OF BIOLOGICAL REGULATORS AND HOMEOSTATIC AGENTS
LA English
DT Article; Proceedings Paper
CT Conference on Flow and Beyond Cytometry
CY SEP 23-25, 2004
CL Mol, BELGIUM
SP European Work Grp Clin Cell Analysis, Belgian Assoc Cytometry, Int Soc Analyt Cytol
DE immunogene therapy; human T lymphocytes; single chain chimeric receptor;
   renal cell carcinoma; clinical study
ID RENAL-CELL CARCINOMA; CHIMERIC RECEPTOR; TUMOR-CELLS; OVARIAN-CARCINOMA;
   COLON-CARCINOMA; LYSIS; TCR; IMMUNOTHERAPY; SPECIFICITY; ACTIVATION
AB Adoptive transfer of antigen-specific T cells has recently shown therapeutic successes in the treatment of viral infections and tumors. T cells specific for the antigen of interest can be generated in vitro, and adoptively transferred back to provide patients with large numbers of immune-competent T cells. Adoptive T cell therapy, however, is a patient-tailored treatment that unfortunately is not universally applicable to treat viral infections and tumors. We and others have demonstrated that the transfer of genes encoding antigen-specific receptors into T cells (i.e., genetic retargeting) represents an attractive alternative to induce antigen-specific immunity. Currently, we evaluate this concept in a clinical protocol to treat patients with metastatic renal cell cancer (RCC) using autologous RCC-specific gene-modified T lymphocytes.
C1 Dr Daniel Den Hoed Canc Ctr, Erasmus MC, Lab Clin & Tumor Immunol, Dept Med Oncol, NL-3008 AE Rotterdam, Netherlands.
RP Lamers, CHJ (corresponding author), Dr Daniel Den Hoed Canc Ctr, Erasmus MC, Lab Clin & Tumor Immunol, Dept Med Oncol, POB 5201, NL-3008 AE Rotterdam, Netherlands.
EM c.lamers@erasmusmc.nl
CR Acres B, 2004, CURR OPIN MOL THER, V6, P40
   Altenschmidt U, 1997, J IMMUNOL, V159, P5509
   AlvarezVallina L, 1996, EUR J IMMUNOL, V26, P2304, DOI 10.1002/eji.1830261006
   BLANKVOORTHUIS CJAC, 1993, J IMMUNOL, V151, P2904
   Bleumer I, 2004, BRIT J CANCER, V90, P985, DOI 10.1038/sj.bjc.6601617
   BOLHUIS RLH, 1992, INT J CANCER, P78
   Bolhuis RLH, 1998, ADV EXP MED BIOL, V451, P547
   CANEVARI S, 1995, JNCI-J NATL CANCER I, V87, P1463, DOI 10.1093/jnci/87.19.1463
   Carter P, 2001, NAT REV CANCER, V1, P118, DOI 10.1038/35101072
   Chames P, 2002, J IMMUNOL, V169, P1110, DOI 10.4049/jimmunol.169.2.1110
   Clay TM, 1999, J IMMUNOL, V163, P507
   Darcy PK, 2000, J IMMUNOL, V164, P3705, DOI 10.4049/jimmunol.164.7.3705
   Debets R, 2002, TRENDS IMMUNOL, V23, P435, DOI 10.1016/S1471-4906(02)02290-1
   Dudley ME, 2002, SCIENCE, V298, P850, DOI 10.1126/science.1076514
   Geiger TL, 1999, J IMMUNOL, V162, P5931
   Gross G, 1995, BIOCHEM SOC T, V23, P1079, DOI 10.1042/bst0231079
   Haynes NM, 2003, BLOOD, V101, P3808
   Haynes NM, 2003, J IMMUNOL, V170, P3440, DOI 10.4049/jimmunol.170.6.3440
   Haynes NM, 2002, BLOOD, V100, P3155, DOI 10.1182/blood-2002-04-1041
   Haynes NM, 2002, J IMMUNOL, V169, P5780, DOI 10.4049/jimmunol.169.10.5780
   Hekele A, 1996, INT J CANCER, V68, P232, DOI 10.1002/(SICI)1097-0215(19961009)68:2<232::AID-IJC16>3.0.CO;2-C
   Hombach A, 1997, GASTROENTEROLOGY, V113, P1163, DOI 10.1053/gast.1997.v113.pm9322511
   Hombach A, 2001, CANCER RES, V61, P1976
   HWU P, 1995, CANCER RES, V55, P3369
   HWU P, 1993, J EXP MED, V178, P361, DOI 10.1084/jem.178.1.361
   Jensen M, 1998, Biol Blood Marrow Transplant, V4, P75, DOI 10.1053/bbmt.1998.v4.pm9763110
   LAMERS CHJ, 1995, INT J CANCER, V60, P450, DOI 10.1002/ijc.2910600405
   Lamers CHJ, 2002, CANCER GENE THER, V9, P613, DOI 10.1038/sj.cgt.7700477
   Ma Qiangzhong, 2002, Cancer Chemother Biol Response Modif, V20, P315
   Mitsuyasu RT, 2000, BLOOD, V96, P785, DOI 10.1182/blood.V96.3.785.015k10_785_793
   Muehlbauer Paula M, 2003, Semin Oncol Nurs, V19, P206, DOI 10.1016/S0749-2081(03)00048-2
   Nolan KF, 1999, CLIN CANCER RES, V5, P3928
   OOSTERWIJK E, 1986, INT J CANCER, V38, P489, DOI 10.1002/ijc.2910380406
   OOSTERWIJK E, 1995, SEMIN ONCOL, V22, P34
   Patel SD, 1999, GENE THER, V6, P412, DOI 10.1038/sj.gt.3300831
   Pinthus JH, 2003, CANCER RES, V63, P2470
   Reinhold U, 1999, J INVEST DERMATOL, V112, P744, DOI 10.1046/j.1523-1747.1999.00586.x
   ROBERTS MR, 1994, BLOOD, V84, P2878
   Sadelain M, 2003, NAT REV CANCER, V3, P35, DOI 10.1038/nrc971
   Sanz L, 2004, TRENDS IMMUNOL, V25, P85, DOI 10.1016/j.it.2003.12.001
   STANCOVSKI I, 1993, J IMMUNOL, V151, P6577
   Steffens MG, 1997, J CLIN ONCOL, V15, P1529, DOI 10.1200/JCO.1997.15.4.1529
   Steffens MG, 1999, ANTICANCER RES, V19, P1197
   Steffens MG, 1999, CLIN CANCER RES, V5, p3268S
   Steffens MG, 1999, CANCER RES, V59, P1615
   Walker RE, 2000, BLOOD, V96, P467
   Wang G, 1998, NAT MED, V4, P168, DOI 10.1038/nm0298-168
   Weijtens MEM, 1998, INT J CANCER, V77, P181, DOI 10.1002/(SICI)1097-0215(19980717)77:2<181::AID-IJC2>3.0.CO;2-M
   Weijtens MEM, 1996, J IMMUNOL, V157, P836
   Weijtens MEM, 1998, GENE THER, V5, P1195, DOI 10.1038/sj.gt.3300696
   Weijtens MEM, 2000, GENE THER, V7, P35, DOI 10.1038/sj.gt.3301051
   Willemsen RA, 2003, HUM IMMUNOL, V64, P56, DOI 10.1016/S0198-8859(02)00730-9
   Willemsen RA, 2001, GENE THER, V8, P1601, DOI 10.1038/sj.gt.3301570
   Willemsen RA, 2000, GENE THER, V7, P1369, DOI 10.1038/sj.gt.3301253
   Yang OO, 1997, P NATL ACAD SCI USA, V94, P11478, DOI 10.1073/pnas.94.21.11478
   Yee C, 2002, P NATL ACAD SCI USA, V99, P16168, DOI 10.1073/pnas.242600099
NR 56
TC 9
Z9 14
U1 0
U2 3
PU BIOLIFE SAS
PI SILVA MARINA (TE)
PA VIA S STEFANO 39 BIS, 64029 SILVA MARINA (TE), ITALY
SN 0393-974X
EI 1724-6083
J9 J BIOL REG HOMEOS AG
JI J. Biol. Regul. Homeost. Agents
PD APR-JUN
PY 2004
VL 18
IS 2
BP 134
EP 140
PG 7
WC Endocrinology & Metabolism; Immunology; Medicine, Research &
   Experimental; Physiology
SC Endocrinology & Metabolism; Immunology; Research & Experimental
   Medicine; Physiology
GA 855ID
UT WOS:000223965800011
PM 15471217
DA 2021-05-03
ER

PT J
AU Ploemacher, RE
   Johnson, KW
   Rombouts, EJC
   Etienne, K
   Westerhof, GR
   Baumgart, J
   White-Scharf, ME
   Down, JD
AF Ploemacher, RE
   Johnson, KW
   Rombouts, EJC
   Etienne, K
   Westerhof, GR
   Baumgart, J
   White-Scharf, ME
   Down, JD
TI Addition of treosulfan to a nonmyeloablative conditioning regimen
   results in enhanced chimerism and immunologic tolerance in an
   experimental marrow transplant allogeneic bone model
SO BIOLOGY OF BLOOD AND MARROW TRANSPLANTATION
LA English
DT Article
DE allogeneic bone marrow engraftment nonmyeloablative conditioning;
   treosulfan; immune tolerance; donor lymphocyte infusion
ID STEM-CELL TRANSPLANTATION; REFRACTORY HEMATOLOGIC MALIGNANCIES; CHRONIC
   MYELOID-LEUKEMIA; I DOSE-ESCALATION; INTRAVENOUS TREOSULFAN;
   OVARIAN-CARCINOMA; MIXED CHIMERISM; SKIN-GRAFTS; ENGRAFTMENT;
   CHEMOTHERAPY
AB Treosulfan (L-threitol-1,4-bismethanesulfonate) is an alkylating agent with routine clinical application in the treatment of ovarian cancer. In this murine study we show that this drug also has the ability to deplete primitive hematopoietic stem cells in a dose-dependent manner as determined by the cobblestone area-forming cell assay and is similar to its parent compound busulfan. Because busulfan is frequently used as part of the conditioning regimen before stem cell transplantation, we investigated an alternative nonmyeloablative protocol in an allogeneic bone marrow transplantation model in which low-dose treosulfan was added to an immune-suppressive regimen consisting of T cell-depleting antibodies, fludarabine, and thymic irradiation. Although this treatment protocol produced minimal myelosuppression, the addition of treosulfan proved to be important for allowing stable multilineage and mixed chimerism in C57BL/6 recipients of major histocompatibility complex-mismatched B10. A bone marrow without evidence of graft-versus-host disease. Donor lymphocyte infusion performed at 10 weeks after bone marrow transplantation had the effect of transforming the state of mixed chimerism to full donor-type cells, again without evidence of graft-versus-host disease. Donor-specific immunologic tolerance in the mixed chimeric animals was indicated by the acceptance of donor-type and rejection of third-party skin grafts. Thus, low-dose treosulfan may be considered as a useful component of a truly nonmyeloablative conditioning protocol in providing for mixed hematopoietic chimerism and, consequently, in establishing a platform for adoptive immunotherapy. (C) 2004 American Society for Blood and Marrow Transplantation.
C1 Erasmus Univ, Dept Hematol, Rotterdam, Netherlands.
   Biotransplant Inc, Charlestown, MA USA.
   Medac, Gesell Spezialpraparate mbH, Wedel, Germany.
RP Down, JD (corresponding author), Harvard Univ, Inst Med, Room 650,77 Ave Louis Pasteur, Boston, MA 02115 USA.
EM jdown@rics.bwh.harvard.edu
CR Adams AB, 2001, J IMMUNOL, V167, P1103, DOI 10.4049/jimmunol.167.2.1103
   Alyea EP, 2001, BLOOD, V98, p185A
   Andersson G, 2003, BLOOD, V101, P4305, DOI 10.1182/blood-2002-06-1649
   Baurmann H, 1998, BLOOD, V92, P3582, DOI 10.1182/blood.V92.10.3582.422k33_3582_3590
   Beelen DW, 2002, BLOOD, V100, p415A
   Bornhauser M, 2000, BONE MARROW TRANSPL, V26, P119, DOI 10.1038/sj.bmt.1702500
   Casper J, 2004, BLOOD, V103, P725, DOI 10.1182/blood-2002-11-3615
   Childs R, 1999, BLOOD, V94, P3234, DOI 10.1182/blood.V94.9.3234.421k16_3234_3241
   Childs R, 2000, NEW ENGL J MED, V343, P750, DOI 10.1056/NEJM200009143431101
   DOWN JD, 1995, BLOOD, V86, P122, DOI 10.1182/blood.V86.1.122.bloodjournal861122
   DOWN JD, 1993, EXP HEMATOL, V21, P913
   Down JD, 2003, STEM CELLS, V21, P21, DOI 10.1634/stemcells.21-1-21
   Fichtner I, 2003, EUR J CANCER, V39, P801, DOI 10.1016/S0959-8049(02)00767-0
   Gardiner N, 1998, BONE MARROW TRANSPL, V21, P711, DOI 10.1038/sj.bmt.1701154
   Giralt S, 2001, BLOOD, V97, P631, DOI 10.1182/blood.V97.3.631
   Gropp M, 1998, GYNECOL ONCOL, V71, P94, DOI 10.1006/gyno.1998.5103
   Harstrick A, 1996, ONKOLOGIE, V19, P153
   Hartley JA, 1999, BRIT J CANCER, V79, P264, DOI 10.1038/sj.bjc.6690043
   Holler E, 2003, BONE MARROW TRANSPL, V31, pS174
   Juliusson G, 2002, BLOOD, V100, p430A
   Keil F, 1997, BLOOD, V89, P3113, DOI 10.1182/blood.V89.9.3113
   Khouri IF, 1998, J CLIN ONCOL, V16, P2817, DOI 10.1200/JCO.1998.16.8.2817
   Kopf-Maier P, 1998, IN VIVO, V12, P275
   LOEB V, 1964, CANCER CHEMOTH REP, P39
   MASDING J, 1990, BRIT J OBSTET GYNAEC, V97, P342, DOI 10.1111/j.1471-0528.1990.tb01813.x
   MEINHARDT G, 2003, BRIT J HAEMATOL, V122, P1
   Merkle E, 2000, ONKOLOGIE, V23, P232, DOI 10.1159/000027137
   MOLINA AJ, 2000, CURR OPIN ORGAN TRAN, V5, P366
   Neale MH, 1999, BRIT J CANCER, V79, P1487, DOI 10.1038/sj.bjc.6690237
   Neuber K, 1999, MELANOMA RES, V9, P125, DOI 10.1097/00008390-199904000-00003
   Orsini E, 2000, BIOL BLOOD MARROW TR, V6, P375, DOI 10.1016/S1083-8791(00)70014-0
   Pelot M R, 1999, Biol Blood Marrow Transplant, V5, P133, DOI 10.1053/bbmt.1999.v5.pm10392959
   PLOEMACHER RE, 1993, LEUKEMIA, V7, P120
   PLOEMACHER RE, 1989, BLOOD, V74, P2755
   PLOEMACHER RE, 1991, BLOOD, V78, P2527
   PLOEMACHER RE, 2000, BONE MARROW TRANS S1, V25, P421
   Robertson MJ, 2002, BLOOD, V100, p426A
   Scheulen ME, 2000, CLIN CANCER RES, V6, P4209
   Schmidmaier R, 2004, EXP HEMATOL, V32, P76, DOI 10.1016/j.exphem.2003.09.023
   SHARABI Y, 1989, J EXP MED, V169, P493, DOI 10.1084/jem.169.2.493
   Slavin S, 2000, NEW ENGL J MED, V343, P802, DOI 10.1056/NEJM200009143431109
   Slavin S, 1998, BLOOD, V91, P756, DOI 10.1182/blood.V91.3.756.756_756_763
   Spitzer T R, 2000, Oncologist, V5, P215, DOI 10.1634/theoncologist.5-3-215
   Spitzer TR, 2000, BIOL BLOOD MARROW TR, V6, P309, DOI 10.1016/S1083-8791(00)70056-5
   Spitzer TR, 2003, TRANSPLANTATION, V75, P1748, DOI 10.1097/01.TP.0000064211.23536.AD
   Sykes M, 1998, EXP HEMATOL, V26, P457
   Topaly J, 2002, BRIT J CANCER, V86, P1487, DOI 10.1038/sj.bjc.6600242
   van Pel M, 2003, BONE MARROW TRANSPL, V32, P15, DOI 10.1038/sj.bmt.1704094
   Westerhof GR, 2000, CANCER RES, V60, P5470
NR 49
TC 42
Z9 43
U1 0
U2 1
PU ELSEVIER SCIENCE INC
PI NEW YORK
PA 360 PARK AVE SOUTH, NEW YORK, NY 10010-1710 USA
SN 1083-8791
EI 1523-6536
J9 BIOL BLOOD MARROW TR
JI Biol. Blood Marrow Transplant.
PD APR
PY 2004
VL 10
IS 4
BP 236
EP 245
DI 10.1016/j.bbmt.2003.11.004
PG 10
WC Hematology; Immunology; Transplantation
SC Hematology; Immunology; Transplantation
GA 814JD
UT WOS:000220970100003
PM 15077222
OA Other Gold
DA 2021-05-03
ER

PT J
AU Hayashi, H
   Asano, R
   Tsumoto, K
   Katayose, Y
   Suzuki, M
   Unno, M
   Kodama, H
   Takemura, S
   Yoshida, H
   Makabe, K
   Imai, K
   Matsuno, S
   Kumagai, I
   Kudo, T
AF Hayashi, H
   Asano, R
   Tsumoto, K
   Katayose, Y
   Suzuki, M
   Unno, M
   Kodama, H
   Takemura, S
   Yoshida, H
   Makabe, K
   Imai, K
   Matsuno, S
   Kumagai, I
   Kudo, T
TI A highly effective and stable bispecific diabody for cancer
   immunotherapy: cure of xenografted tumors by bispecific diabody and
   T-LAK cells
SO CANCER IMMUNOLOGY IMMUNOTHERAPY
LA English
DT Article
DE bispecific diabody; refolding system; bile duct carcinoma; EGF receptor;
   targeting immunotherapy
ID EPIDERMAL-GROWTH-FACTOR; RECEPTOR MONOCLONAL-ANTIBODIES; BILE-DUCT
   CARCINOMA; HUMAN BREAST-CANCER; MUCIN CORE PROTEIN; OVARIAN-CARCINOMA;
   IN-VIVO; EGF-R; LYMPHOMA XENOGRAFTS; VARIABLE REGIONS
AB Purpose. In the field of cancer immunotherapy research, the targeting of effector cells with specific antibodies is a very promising approach. Recent advances in genetic engineering have made it possible to prepare immunoglobulin fragments consisting of variable domains using bacterial expression systems.
   Methods. We have produced an anti-epidermal growth-factor receptor (EGFR) x anti-CD3 bispecific diabody (Ex3 diabody) in an Escherichia coli (E. coli) expression system with refolding method. The Ex3 diabody targets lymphokine-activated killer cells with a T-cell phenotype (T-LAK cells) to EGFR positive bile duct carcinoma cells with dramatic enhancement of cytotoxicity in vitro. This specific killing of EGFR-positive cells was completely inhibited by parental mAb IgGs directed to EGFR and the CD3 antigen.
   Results. When T-LAK cells were cultured with EGFR-positive tumor cells in the presence of Ex3 diabody, they produced much higher levels of IFN-gamma, GM-CSF, and TNF-alpha than in its absence, this being a possible mechanism underlying specific antitumor activity. The Ex3 diabody showed good stability when tested at 37degreesC for 48 h, and also markedly inhibited tumor growth of bile duct carcinoma xenografts in severe combined immunodeficient (SCID) mice. When Ex3 diabody (20 mug/mouse) was administrated intravenously, together with T-LAK cells and interleukin-2 (IL-2), complete cure of tumors were observed in three of six mice, and the other three showed marked retardation of tumor growth.
   Conclusion. The Ex3 diabody can be considered a highly promising reagent for study of specific targeting immunotherapy against bile duct and other EGFR-positive carcinomas.
C1 Tohoku Univ, Cell Resource Ctr Biomed Res, Inst Dev Aging & Canc, Aoba Ku, Sendai, Miyagi 9808575, Japan.
   Tohoku Univ, Div Gastroenterol Surg, Dept Surg, Grad Sch Med,Aoba Ku, Sendai, Miyagi 9808574, Japan.
   Tohoku Univ, Dept Biochem & Engn, Grad Sch Engn, Aoba Ku, Sendai, Miyagi 9808579, Japan.
   Sapporo Med Univ, Dept Internal Med, Sch Med, Chuo Ku, Sapporo, Hokkaido 0600061, Japan.
RP Kudo, T (corresponding author), Tohoku Univ, Cell Resource Ctr Biomed Res, Inst Dev Aging & Canc, Aoba Ku, Seiryomachi 4-1, Sendai, Miyagi 9808575, Japan.
EM j23700@gen.cc.tohoku.ac.jp
RI Asano, Ryutaro/G-7822-2016; Unno, Michiaki/A-8633-2010
OI Unno, Michiaki/0000-0002-2145-6416; Hayashi, Hiroki/0000-0001-9953-603X
CR Adams GP, 1998, BRIT J CANCER, V77, P1405, DOI 10.1038/bjc.1998.233
   Arndt MAE, 1999, BLOOD, V94, P2562, DOI 10.1182/blood.V94.8.2562.420k20_2562_2568
   Asano R, 2000, J BIOCHEM-TOKYO, V127, P673, DOI 10.1093/oxfordjournals.jbchem.a022656
   BARBUL A, 1990, NUTRITION, V6, P53
   BEUN GDM, 1993, J IMMUNOL, V150, P2305
   BOHLEN H, 1993, CANCER RES, V53, P4310
   BOSS MA, 1984, NUCLEIC ACIDS RES, V12, P3791, DOI 10.1093/nar/12.9.3791
   Brandl M, 1999, EXP HEMATOL, V27, P1264, DOI 10.1016/S0301-472X(99)00072-7
   BRENNAN M, 1985, SCIENCE, V229, P81, DOI 10.1126/science.3925553
   CANEVARI S, 1995, JNCI-J NATL CANCER I, V87, P1463, DOI 10.1093/jnci/87.19.1463
   Cochlovius B, 2000, J IMMUNOL, V165, P888, DOI 10.4049/jimmunol.165.2.888
   D'Amico TA, 1999, J THORAC CARDIOV SUR, V117, P736, DOI 10.1016/S0022-5223(99)70294-1
   De Jong JS, 1998, J PATHOL, V184, P53, DOI 10.1002/(SICI)1096-9896(199801)184:1<53::AID-PATH6>3.0.CO;2-7
   ENNIS BW, 1991, CANCER INVEST, V9, P553, DOI 10.3109/07357909109018953
   FAN Z, 1993, CANCER RES, V53, P4637
   FERRINI S, 1985, INT J CANCER, V36, P337
   FischerColbrie J, 1997, ANTICANCER RES, V17, P613
   Gibson S, 1999, J BIOL CHEM, V274, P17612, DOI 10.1074/jbc.274.25.17612
   Giordano A, 1998, J CELL BIOCHEM, V70, P1, DOI 10.1002/(SICI)1097-4644(19980701)70:1<1::AID-JCB1>3.0.CO;2-T
   GlynneJones E, 1996, HUM PATHOL, V27, P688, DOI 10.1016/S0046-8177(96)90399-8
   He YK, 1998, JNCI-J NATL CANCER I, V90, P1080, DOI 10.1093/jnci/90.14.1080
   Helfrich W, 1998, INT J CANCER, V76, P232, DOI 10.1002/(SICI)1097-0215(19980413)76:2<232::AID-IJC11>3.3.CO;2-N
   Herbst RS, 2002, CANCER-AM CANCER SOC, V94, P1593, DOI 10.1002/cncr.10372
   HINODA Y, 1993, J CLIN LAB ANAL, V7, P100, DOI 10.1002/jcla.1860070206
   Holliger P, 1999, CANCER RES, V59, P2909
   Holliger P, 1996, PROTEIN ENG, V9, P299, DOI 10.1093/protein/9.3.299
   HOLLIGER P, 1993, P NATL ACAD SCI USA, V90, P6444, DOI 10.1073/pnas.90.14.6444
   Kari C, 2003, CANCER RES, V63, P1
   Karnes WE, 1998, GASTROENTEROLOGY, V114, P930, DOI 10.1016/S0016-5085(98)70312-9
   Katayose Y, 1996, CANCER RES, V56, P4205
   KAWAMOTO T, 1983, P NATL ACAD SCI-BIOL, V80, P1337, DOI 10.1073/pnas.80.5.1337
   Kerbel RS, 1998, MOL MED, V4, P286, DOI 10.1007/BF03401737
   Kipriyanov SM, 1998, INT J CANCER, V77, P763, DOI 10.1002/(SICI)1097-0215(19980831)77:5<763::AID-IJC16>3.0.CO;2-2
   Kipriyanov SM, 1997, PROTEIN ENG, V10, P445, DOI 10.1093/protein/10.4.445
   Kipriyanov SM, 2002, J IMMUNOL, V169, P137, DOI 10.4049/jimmunol.169.1.137
   Kiyokawa N, 1997, J BIOL CHEM, V272, P18656, DOI 10.1074/jbc.272.30.18656
   KLIJN JGM, 1992, ENDOCR REV, V13, P3, DOI 10.1210/er.13.1.3
   Krebber A, 1997, J IMMUNOL METHODS, V201, P35, DOI 10.1016/S0022-1759(96)00208-6
   LAEMMLI UK, 1970, NATURE, V227, P680, DOI 10.1038/227680a0
   LIEBERMAN MD, 1992, ANN SURG, V215, P157, DOI 10.1097/00000658-199202000-00011
   MASUI H, 1984, CANCER RES, V44, P1002
   MASUI H, 1986, CANCER RES, V46, P5592
   Modjtahedi H, 1998, INT J ONCOL, V13, P335
   Mountain A, 1992, Biotechnol Genet Eng Rev, V10, P1
   Moyer JD, 1997, CANCER RES, V57, P4838
   Nagane M, 1996, CANCER RES, V56, P5079
   Niikura H, 1997, INT J GYNECOL PATHOL, V16, P60, DOI 10.1097/00004347-199701000-00010
   NONOMURA A, 1988, LIVER, V8, P157
   PERISIC O, 1994, STRUCTURE, V2, P1217, DOI 10.1016/S0969-2126(94)00123-5
   Perry JE, 1998, PROSTATE, V35, P117
   PETRIDES PE, 1990, CANCER RES, V50, P3934
   Renard I, 2002, AM J PATHOL, V160, P113, DOI 10.1016/S0002-9440(10)64355-6
   REYNOLDS JV, 1990, ANN SURG, V211, P202, DOI 10.1097/00000658-199002000-00013
   REYNOLDS JV, 1988, SURGERY, V104, P142
   Rodeck U, 1997, J CELL SCI, V110, P113
   SAIJYO S, 1995, TOHOKU J EXP MED, V177, P61, DOI 10.1620/tjem.177.61
   SALMERON A, 1991, J IMMUNOL, V147, P3047
   SALOMON DS, 1995, CRIT REV ONCOL HEMAT, V19, P183, DOI 10.1016/1040-8428(94)00144-I
   TAKEDA Y, 1975, CANCER RES, V35, P2390
   Takemura S, 2000, PROTEIN ENG, V13, P583, DOI 10.1093/protein/13.8.583
   Takemura S, 2002, CANCER IMMUNOL IMMUN, V51, P33, DOI 10.1007/s00262-001-0245-3
   Teramoto T, 1996, CANCER, V77, P1639, DOI 10.1002/(SICI)1097-0142(19960415)77:8+<1639::AID-CNCR9>3.3.CO;2-#
   Tsumoto K, 1998, J IMMUNOL METHODS, V219, P119, DOI 10.1016/S0022-1759(98)00127-6
   Turner T, 1996, CLIN EXP METASTAS, V14, P409, DOI 10.1007/BF00123400
   Uckun FM, 1998, CLIN CANCER RES, V4, P901
   VANWAUWE JP, 1980, J IMMUNOL, V124, P2708
   Verbeek BS, 1998, FEBS LETT, V425, P145, DOI 10.1016/S0014-5793(98)00224-5
   Volm M, 1998, BRIT J CANCER, V77, P663, DOI 10.1038/bjc.1998.106
   Von Mehren Margaret, 1996, Current Opinion in Oncology, V8, P493
   Wells A, 2000, ADV CANCER RES, V78, P31
   Wu AM, 1996, IMMUNOTECHNOLOGY, V2, P21, DOI 10.1016/1380-2933(95)00027-5
   WU XP, 1995, J CLIN INVEST, V95, P1897, DOI 10.1172/JCI117871
   Xiong DS, 2002, CANCER LETT, V177, P29, DOI 10.1016/S0304-3835(01)00758-3
   YAO M, 1988, CANCER RES, V48, P6753
   Yoshida H, 2003, CANCER IMMUNOL IMMUN, V52, P97, DOI 10.1007/s00262-002-0334-y
NR 75
TC 34
Z9 36
U1 0
U2 3
PU SPRINGER
PI NEW YORK
PA 233 SPRING ST, NEW YORK, NY 10013 USA
SN 0340-7004
EI 1432-0851
J9 CANCER IMMUNOL IMMUN
JI Cancer Immunol. Immunother.
PD JUN
PY 2004
VL 53
IS 6
BP 497
EP 509
DI 10.1007/s00262-003-0465-9
PG 13
WC Oncology; Immunology
SC Oncology; Immunology
GA 821MK
UT WOS:000221464700004
PM 14648071
DA 2021-05-03
ER

PT J
AU Mutuberria, R
   Satijn, S
   Huijbers, A
   van der Linden, E
   Lichtenbeld, H
   Chames, P
   Arends, JW
   Hoogenboom, HR
AF Mutuberria, R
   Satijn, S
   Huijbers, A
   van der Linden, E
   Lichtenbeld, H
   Chames, P
   Arends, JW
   Hoogenboom, HR
TI Isolation of human antibodies to tumor-associated endothelial cell
   markers by in vitro human endothelial cell selection with phage display
   libraries
SO JOURNAL OF IMMUNOLOGICAL METHODS
LA English
DT Article
DE tumor vasculature; angiogenesis markers; phage display; human
   antibodies; cell selections; HUVEC
ID VASCULAR ENDOTHELIUM; PEPTIDE LIBRARIES; ANGIOGENESIS; EXPRESSION;
   HETEROGENEITY; CANCER; PROLIFERATION; CARCINOMA; ANTIGENS;
   IDENTIFICATION
AB Human antibodies selectively targeting angiogenic vessels hold great promise for the immunotherapy of human malignancies and can help to elucidate the molecular mechanisms regulating angiogenesis. By selecting a large antibody phage display library on proliferating stimulated HUVEC, we have isolated 15 human antibodies that bind to HUVEC in flow cytometric analysis, 11 of which target the vasculature of colorectal carcinomas as demonstrated by immunohistochemical analysis. The four most specific antibodies, TEM-A, TEM-C, TEM-M and TEM-Q, also stain the vasculature of a series of carcinomas derived from liver, ovary, kidney, bladder, lung and breast, and either react weakly or not all with the vasculature of corresponding normal tissues. All four antibodies react with the vasculature of endometrium, but only TEM-M and TEM-Q react with the vasculature of placenta. As shown by non-reducing western blot analysis, 9/15 of the antibodies recognize either one or two distinct bands on HUVEC cell lysates, with molecular weights of 175 and/or 110-125 kDa. Antibodies identified by this approach may be used for the identification of new markers of angiogenesis and/or tumor vasculature. The selected antibodies may prove useful as new prognostic markers, for in vivo tumor imaging purposes and for further development of targeted therapies. (C) 2004 Elsevier B.V. All rights reserved.
C1 Univ Limburg, Dept Pathol, NL-6202 AZ Maastricht, Netherlands.
RP Hoogenboom, HR (corresponding author), Univ Limburg, Dept Pathol, POB 5800, NL-6202 AZ Maastricht, Netherlands.
EM hhoogenboom@attglobal.net
RI Chames, Patrick/R-1800-2016; Huijbers, Angelique/H-6323-2016
OI Chames, Patrick/0000-0002-6104-6286; Huijbers,
   Angelique/0000-0002-7194-4602
CR Arap W, 2002, NAT MED, V8, P121, DOI 10.1038/nm0202-121
   Ausubel F., 1995, CURRENT PROTOCOLS MO
   Birchler M, 1999, NAT BIOTECHNOL, V17, P984, DOI 10.1038/13679
   Carson-Walter EB, 2001, CANCER RES, V61, P6649
   de Haard HJ, 1999, J BIOL CHEM, V274, P18218, DOI 10.1074/jbc.274.26.18218
   DEKRUIF J, 1995, P NATL ACAD SCI USA, V92, P3938, DOI 10.1073/pnas.92.9.3938
   Dye JF, 2001, PLACENTA, V22, P32, DOI 10.1053/plac.2000.0579
   Eberhard A, 2000, CANCER RES, V60, P1388
   FOLKMAN J, 1995, NAT MED, V1, P27, DOI 10.1038/nm0195-27
   Gasparini G, 1998, CLIN CANCER RES, V4, P2625
   Giordano RJ, 2001, NAT MED, V7, P1249, DOI 10.1038/nm1101-1249
   Giovannoni L, 2001, NUCLEIC ACIDS RES, V29, DOI 10.1093/nar/29.5.e27
   GRANT DS, 1989, CELL, V58, P933, DOI 10.1016/0092-8674(89)90945-8
   Griffioen AW, 2000, PHARMACOL REV, V52, P237
   Griffioen AW, 1997, BLOOD, V90, P1150, DOI 10.1182/blood.V90.3.1150.1150_1150_1159
   GROENEWEGEN G, 1986, J EXP MED, V164, P131, DOI 10.1084/jem.164.1.131
   HENRIKSEN R, 1995, LAB INVEST, V73, P213
   Hoogenboom HR, 1999, EUR J BIOCHEM, V260, P774, DOI 10.1046/j.1432-1327.1999.00214.x
   Hoogenboom HR, 1998, IMMUNOTECHNOLOGY, V4, P1, DOI 10.1016/S1380-2933(98)00007-4
   Huang XM, 1997, SCIENCE, V275, P547, DOI 10.1126/science.275.5299.547
   JINDAL SK, 1995, BIOL REPROD, V52, P1027, DOI 10.1095/biolreprod52.5.1027
   Johns M, 2000, J IMMUNOL METHODS, V239, P137, DOI 10.1016/S0022-1759(00)00152-6
   Kumar S, 1999, CANCER RES, V59, P856
   LAEMMLI UK, 1970, NATURE, V227, P680, DOI 10.1038/227680a0
   MARKS JD, 1991, J MOL BIOL, V222, P581, DOI 10.1016/0022-2836(91)90498-U
   Miller DW, 1999, INT J CANCER, V81, P568, DOI 10.1002/(SICI)1097-0215(19990517)81:4<568::AID-IJC11>3.0.CO;2-X
   Mutuberria R, 1999, J IMMUNOL METHODS, V231, P65, DOI 10.1016/S0022-1759(99)00141-6
   Neri D, 1997, NAT BIOTECHNOL, V15, P1271, DOI 10.1038/nbt1197-1271
   Pasqualini R, 1999, Q J NUCL MED, V43, P159
   Pasqualini R, 1996, NATURE, V380, P364, DOI 10.1038/380364a0
   Pelsers MMAL, 1999, BIOCHEM J, V337, P407, DOI 10.1042/0264-6021:3370407
   Piascik Peggy, 2003, J Am Pharm Assoc (Wash), V43, P327, DOI 10.1331/108658003321480812
   Rajotte D, 1998, J CLIN INVEST, V102, P430, DOI 10.1172/JCI3008
   Ribatti D, 2002, J HEMATOTH STEM CELL, V11, P81, DOI 10.1089/152581602753448559
   Ridgway JBB, 1999, CANCER RES, V59, P2718
   Roovers RC, 2001, CANCER IMMUNOL IMMUN, V50, P51, DOI 10.1007/s002620000160
   Roovers RC, 2001, EUR J CANCER, V37, P542, DOI 10.1016/S0959-8049(00)00432-9
   Sambrook J, 1990, MOL CLONING LAB MANU, V2
   Soker S, 1997, J BIOL CHEM, V272, P31582, DOI 10.1074/jbc.272.50.31582
   St Croix B, 2000, SCIENCE, V289, P1197
   VERMEULEN PB, 1995, ANN ONCOL, V6, P59, DOI 10.1093/oxfordjournals.annonc.a059043
   Viti F, 2002, CURR OPIN DRUG DISC, V5, P204
   WANG JM, 1993, INT J CANCER, V54, P363, DOI 10.1002/ijc.2910540303
   Wei YQ, 2000, NAT MED, V6, P1160, DOI 10.1038/80506
   Willam C, 2000, CIRC RES, V87, P370
   WINTER G, 1994, ANNU REV IMMUNOL, V12, P433, DOI 10.1146/annurev.iy.12.040194.002245
   Yeh CH, 1999, EXP CELL RES, V251, P57, DOI 10.1006/excr.1999.4560
   Yu JH, 2003, J BIOCHEM MOL BIOL, V36, P49
NR 48
TC 38
Z9 44
U1 0
U2 6
PU ELSEVIER SCIENCE BV
PI AMSTERDAM
PA PO BOX 211, 1000 AE AMSTERDAM, NETHERLANDS
SN 0022-1759
EI 1872-7905
J9 J IMMUNOL METHODS
JI J. Immunol. Methods
PD APR
PY 2004
VL 287
IS 1-2
BP 31
EP 47
DI 10.1016/j.jim.2004.01.011
PG 17
WC Biochemical Research Methods; Immunology
SC Biochemistry & Molecular Biology; Immunology
GA 816ZW
UT WOS:000221148800004
PM 15099754
DA 2021-05-03
ER

PT J
AU Blaise, D
   Bay, JO
   Faucher, C
   Michallet, M
   Boiron, JM
   Choufi, B
   Cahn, JY
   Gratecos, N
   Sotto, JJ
   Francois, S
   Fleury, J
   Mohty, M
   Chabannon, C
   Bilger, K
   Gravis, G
   Viret, F
   Braud, AC
   Bardou, VJ
   Maraninchi, D
   Viens, P
AF Blaise, D
   Bay, JO
   Faucher, C
   Michallet, M
   Boiron, JM
   Choufi, B
   Cahn, JY
   Gratecos, N
   Sotto, JJ
   Francois, S
   Fleury, J
   Mohty, M
   Chabannon, C
   Bilger, K
   Gravis, G
   Viret, F
   Braud, AC
   Bardou, VJ
   Maraninchi, D
   Viens, P
TI Reduced-intensity preparative regimen and allogeneic stem cell
   transplantation for advanced solid tumors
SO BLOOD
LA English
DT Article
ID BONE-MARROW-TRANSPLANTATION; GRAFT-VERSUS-TUMOR; BREAST-CANCER;
   METASTATIC MELANOMA; HOST-DISEASE; OVARIAN-CANCER; LEUKEMIA; PATIENT;
   IMMUNOTHERAPY; CHEMOTHERAPY
AB In this prospective multicenter program, we investigated allogeneic stem cell transplantation (ASCT) from HLA-identical siblings following reduced-intensity conditioning (RIC) regimen for patients with refractory metastatic solid tumors (STs). Fifty-seven patients, of whom 39 had a progressive disease (PD) at time of ASCT, received an RIC ASCT combining fludarabine, antithymocyte globulin (ATG), and busulfan. Patients were analyzed in terms of engraftment, transplant-related mortality (TRM), disease response, and outcome. In this setting, RIC was associated with rapid engraftment and low overall TRM (9% [95% confidence interval (CI), 1%-16%]). The cumulative incidence of objective responses (ORs) reached 14% (95% CI, 6%-30%) with this being significantly higher in patients without PD (44% [95% CI, 21%-67%] versus 0; P<.0001) at time of ASCT. Achievement of OR translated into a significantly better overall survival (OS). In multivarlate analysis, OS was significantly influenced by disease status at time of ASCT (odds ratio, 4.88; P<.001) and chronic graft-versus-host disease (GVHD) occurrence (odds ratio, 2.86; P<.01). Overall, these results showed that OR can occur after RIC ASCT for resistant ST with a relatively low TRM and potential benefit especially in patients with slowly progressive disease. Further studies are warranted in patients with less advanced ST.
C1 Inst J Paoli I Calmettes, UTTC, F-13273 Marseille 09, France.
   Univ Mediterranee, Marseille, France.
   Hop St Marguerite, Ctr Invest Clin, Marseille, France.
   Ctr Jean Perrin, Clermont Ferrand, France.
   CHU Edouard Herriot, Lyon, France.
   CHU Haut Leveque, Bordeaux, France.
   CHU Jean Minjoz, Besancon, France.
   CHU Cimiez, Nice, France.
   CHU Michalon, Grenoble, France.
   CHU Angers, Angers, France.
   Inst J Paoli I Calmettes, Dept Med Oncol, F-13009 Marseille, France.
   Inst J Paoli I Calmettes, Unite Biostat, F-13009 Marseille, France.
RP Blaise, D (corresponding author), Inst J Paoli I Calmettes, UTTC, 232 Bd Ste Marguerite, F-13273 Marseille 09, France.
EM uttc@marseille.fnclcc.fr
CR Appelbaum FR, 2001, NATURE, V411, P385, DOI 10.1038/35077251
   Banchereau J, 2001, CANCER RES, V61, P6451
   Bay JO, 2002, BONE MARROW TRANSPL, V30, P95, DOI 10.1038/sj.bmt.1703609
   Bay JO, 2000, BONE MARROW TRANSPL, V25, P681, DOI 10.1038/sj.bmt.1702206
   Bensinger WI, 2001, NEW ENGL J MED, V344, P175, DOI 10.1056/NEJM200101183440303
   BenYosef R, 1996, LANCET, V348, P1242, DOI 10.1016/S0140-6736(05)65517-1
   Blaise D, 2000, J CLIN ONCOL, V18, P537, DOI 10.1200/JCO.2000.18.3.537
   Bregni M, 2002, BLOOD, V99, P4234, DOI 10.1182/blood.V99.11.4234
   Childs R, 2002, BLOOD, V100, p429A
   Childs R, 2000, NEW ENGL J MED, V343, P750, DOI 10.1056/NEJM200009143431101
   COX DR, 1972, J R STAT SOC B, V34, P187
   Eibl B, 1996, BLOOD, V88, P1501, DOI 10.1182/blood.V88.4.1501.bloodjournal8841501
   Giralt S, 1997, BLOOD, V89, P4531, DOI 10.1182/blood.V89.12.4531
   Gooley TA, 1999, STAT MED, V18, P695, DOI 10.1002/(SICI)1097-0258(19990330)18:6<695::AID-SIM60>3.0.CO;2-O
   Gratwohl A, 2002, BONE MARROW TRANSPL, V30, P813, DOI 10.1038/sj.bmt.1703819
   KAPLAN EL, 1958, J AM STAT ASSOC, V53, P457, DOI 10.2307/2281868
   KOLB HJ, 1995, BLOOD, V86, P2041, DOI 10.1182/blood.V86.5.2041.bloodjournal8652041
   Kwiatkowski F, 2000, B CANCER, V87, P715
   LEHMANN F, 1995, EUR J IMMUNOL, V25, P340, DOI 10.1002/eji.1830250206
   MARANINCHI D, 1987, LANCET, V2, P175
   MARMONT AM, 1991, BLOOD, V78, P2120, DOI 10.1182/blood.V78.8.2120.bloodjournal7882120
   Mohty M, 2000, BONE MARROW TRANSPL, V26, P251, DOI 10.1038/sj.bmt.1702509
   Mohty M, 2003, BLOOD, V102, P470, DOI 10.1182/blood-2002-12-3629
   Mohty M, 2002, BLOOD, V100, P3128, DOI 10.1182/blood.V100.9.3128
   Mohty M, 2001, BONE MARROW TRANSPL, V28, P335, DOI 10.1038/sj.bmt.1703134
   Morecki S, 1997, INT J CANCER, V71, P59, DOI 10.1002/(SICI)1097-0215(19970328)71:1<59::AID-IJC11>3.0.CO;2-4
   Negrier S, 1998, NEW ENGL J MED, V338, P1272, DOI 10.1056/NEJM199804303381805
   Or R, 1998, CYTOKINES CELL MOL T, V4, P1
   Phan GQ, 2003, P NATL ACAD SCI USA, V100, P8372, DOI 10.1073/pnas.1533209100
   PRZEPIORKA D, 1995, BONE MARROW TRANSPL, V15, P825
   Rosenberg SA, 1999, CA-CANCER J CLIN, V49, P70, DOI 10.3322/canjclin.49.2.70
   Slavin S, 1998, BLOOD, V91, P756, DOI 10.1182/blood.V91.3.756.756_756_763
   STORB R, 1998, J CLIN ONCOL, P241
   SULLIVAN KM, 1991, SEMIN HEMATOL, V28, P250
   Therasse P, 2000, J NATL CANCER I, V92, P205, DOI 10.1093/jnci/92.3.205
   Ueno N T, 1999, Cancer Treat Res, V101, P133
   Ueno NT, 1998, J CLIN ONCOL, V16, P986, DOI 10.1200/JCO.1998.16.3.986
   VONHOFF DD, 1991, INVEST NEW DRUG, V9, P115, DOI 10.1007/BF00194562
NR 38
TC 107
Z9 109
U1 0
U2 2
PU AMER SOC HEMATOLOGY
PI WASHINGTON
PA 2021 L ST NW, SUITE 900, WASHINGTON, DC 20036 USA
SN 0006-4971
EI 1528-0020
J9 BLOOD
JI Blood
PD JAN 15
PY 2004
VL 103
IS 2
BP 435
EP 441
DI 10.1182/blood-2003-07-2236
PG 7
WC Hematology
SC Hematology
GA 762CY
UT WOS:000187954000020
PM 12946991
DA 2021-05-03
ER

PT J
AU Gordon, AN
   Schultes, BC
   Gallion, H
   Edwards, R
   Whiteside, TL
   Cermak, JM
   Nicodemus, CF
AF Gordon, AN
   Schultes, BC
   Gallion, H
   Edwards, R
   Whiteside, TL
   Cermak, JM
   Nicodemus, CF
TI CA125-and tumor-specific T-cell responses correlate with prolonged
   survival in oregovornab-treated recurrent ovarian cancer patients
SO GYNECOLOGIC ONCOLOGY
LA English
DT Article
DE recurrent ovarian cancer; OvaRex (R); tumor-specific T cells;
   immunotherapy; CA125; oregovomab
ID IMMUNE-RESPONSES; CA-125 GENE; GENERATION; INDUCTION; MAB-B43.13;
   EXPRESSION; ANTIBODY; THERAPY
AB Objective. To evaluate immune responses and clinical outcomes for combined oregovomab and chemotherapy treatment of patients with recurrent ovarian cancer.
   Methods. Patients with advanced recurrent ovarian cancer were administered oregovomab over 12 weeks before chemotherapy, then optionally concur-rent with chemotherapy x 2. Antibody responses, including human anti-mouse antibody (HAMA), anti-idiotypic antibody (Ab2) and anti-CA125, were assessed by ELISA; T-cell responses to CA125, autologous tumor and oregovomab by interferon (IFN)-gamma enzyme-linked immunoSPOT (ELISPOT) were also evaluated. Clinical outcomes were recorded.
   Results. Twenty patients were enrolled; median follow-up was 15.8 months. Oregovomab was well tolerated and did not produce drug-related serious adverse reactions. In 15/19 (79%) patients, robust treatment-emergent Immoral responses were observed to the constant (HAMA) and variable region (Ab2) of oregovomab, and 2/19 (11%) patients developed anti-CA125 antibodies. Significant increases in T-cell responses were measured in 7/18 (39%) patients in response to CA125, in 5/8 (63%) patients in response to autologous tumor and in 9/18 (50%) patients in response to oregovomab. Immune responses appeared by week 12 (four doses) and were generally maintained or augmented in patients continuing combined treatment with oregovomab and chemotherapy. Median survival was 70.4 weeks (4.6-141.6 weeks), and the median progression-free interval was 11 weeks (2.6-114.6 weeks). Patients who mounted a T-cell response to CA125 and/or autologous tumor showed significantly improved survival (median not reached vs. 51.9 weeks, P = 0.002) compared to patients who did not.
   Conclusions. Oregovomab was well tolerated and induced multiple antigen-specific immune responses, maintained during concomitant chemotherapy. A significant survival benefit was observed in patients mounting a T-cell response to CA125 and/or autologous tumor. (C) 2004 Elsevier Inc. All rights reserved.
C1 Texas Oncol PA, Dallas, TX 75246 USA.
   AltaRex Corp, Waltham, MA USA.
   Magee Womens Hosp, Pittsburgh, PA 15213 USA.
   Univ Pittsburgh, Inst Canc, Pittsburgh, PA 15213 USA.
   Unither Pharmaceut, Wellesley Hills, MA 02481 USA.
RP Gordon, AN (corresponding author), Greater Phoenix Community Clin Oncol Program, 925 E McDowell Rd,2nd Floor, Phoenix, AZ 85006 USA.
EM agordonmd@earthlink.net
CR *AM CANC SOC, 2003, CANC FACTS FIG 2003
   BASKAR S, 1993, P NATL ACAD SCI USA, V90, P5687, DOI 10.1073/pnas.90.12.5687
   BAST RC, 1983, NEW ENGL J MED, V309, P883, DOI 10.1056/NEJM198310133091503
   Berek JS, 2003, GYNECOL ONCOL, V88, pS105, DOI 10.1006/gyno.2002.6695
   BEREK JS, 2004, IN PRESS J CLIN ONCO
   BEREK JS, 2003, J CLIN ONCOL, P168
   BEREK JS, 2003, P AN M AM SOC CLIN, V22, P165
   Berlyn KA, 2001, CLIN IMMUNOL, V101, P276, DOI 10.1006/clim.2001.5115
   Curiel TJ, 2003, NAT MED, V9, P562, DOI 10.1038/nm863
   Dhodapkar KM, 2002, J EXP MED, V195, P125, DOI 10.1084/jem.20011097
   Ehlen T, 1999, BLOOD, V94, p52B
   ENG H, 2003, KEYSTONE S DENDRITIC, V99
   ENG H, 2002, P SOC BIOL THER
   Engering A, 2002, TRENDS IMMUNOL, V23, P480, DOI 10.1016/S1471-4906(02)02296-2
   EVANS H, 2003, AM J CANC, V2, P125
   Gastman BR, 2000, BLOOD, V95, P2015, DOI 10.1182/blood.V95.6.2015
   Meidenbauer N, 2000, PROSTATE, V43, P88, DOI 10.1002/(SICI)1097-0045(20000501)43:2<88::AID-PROS3>3.0.CO;2-G
   Mobus VJ, 2003, AM J OBSTET GYNECOL, V189, P28, DOI 10.1067/mob.2003.347
   NATALI PG, 1989, P NATL ACAD SCI USA, V86, P6719, DOI 10.1073/pnas.86.17.6719
   Noujaim AA, 2001, CANCER BIOTHER RADIO, V16, P187, DOI 10.1089/10849780152389384
   O'Brien TJ, 2002, TUMOR BIOL, V23, P154, DOI 10.1159/000064032
   O'Brien TJ, 2001, TUMOR BIOL, V22, P348, DOI 10.1159/000050638
   Ozols RF, 2002, J CLIN ONCOL, V20, P1161, DOI 10.1200/JCO.2002.20.5.1161
   Regnault A, 1999, J EXP MED, V189, P371, DOI 10.1084/jem.189.2.371
   Schultes BC, 2003, J IMMUNOL METHODS, V279, P1, DOI 10.1016/S0022-1759(03)00253-9
   Schultes BC, 2002, FASEB J, V16, pA334
   Schultes BC, 1998, CANCER IMMUNOL IMMUN, V46, P201, DOI 10.1007/s002620050479
   SCHULTES BC, 1999, P AN M AM SOC CLIN, V18, pA362
   Yin BWT, 2002, INT J CANCER, V98, P737, DOI 10.1002/ijc.10250
   Zhang L, 2003, NEW ENGL J MED, V348, P203, DOI 10.1056/NEJMoa020177
   Zou WP, 2001, NAT MED, V7, P1339, DOI 10.1038/nm1201-1339
NR 31
TC 65
Z9 66
U1 0
U2 10
PU ACADEMIC PRESS INC ELSEVIER SCIENCE
PI SAN DIEGO
PA 525 B ST, STE 1900, SAN DIEGO, CA 92101-4495 USA
SN 0090-8258
EI 1095-6859
J9 GYNECOL ONCOL
JI Gynecol. Oncol.
PD AUG
PY 2004
VL 94
IS 2
BP 340
EP 351
DI 10.1016/j.ygyno.2004.04.024
PG 12
WC Oncology; Obstetrics & Gynecology
SC Oncology; Obstetrics & Gynecology
GA 846GG
UT WOS:000223303100015
PM 15297171
DA 2021-05-03
ER

PT J
AU Straughn, JM
   Shaw, DR
   Guerrero, A
   Bhoola, SM
   Racelis, A
   Wang, ZQ
   Chiriva-Internati, M
   Grizzle, WE
   Alvarez, RD
   Lim, SH
   Strong, TV
AF Straughn, JM
   Shaw, DR
   Guerrero, A
   Bhoola, SM
   Racelis, A
   Wang, ZQ
   Chiriva-Internati, M
   Grizzle, WE
   Alvarez, RD
   Lim, SH
   Strong, TV
TI Expression of sperm protein 17 (Sp17) in ovarian cancer
SO INTERNATIONAL JOURNAL OF CANCER
LA English
DT Article
DE tumor antigen; cancer-testis antigen; tumor marker; immunotherapy
ID MULTIPLE-MYELOMA; CANCER/TESTIS ANTIGENS; ACROSOME REACTION;
   BINDING-PROTEIN; GENE-EXPRESSION; ZONA-PELLUCIDA; IDENTIFICATION;
   VACCINE; IMMUNOTHERAPY; LOCALIZATION
AB Sperm protein 17 (Sp17) is an antigenic protein highly expressed in spermatozoa. Sp17 expression was demonstrated recently in multiple myeloma, suggesting that it may be a novel cancer-testis antigen. Expression of Sp17 m RNA and protein was examined in human ovarian tumors. Sp17 mRNA was evaluated by reverse transcription-polymerase chain reaction (RT-PCR) and Northern blot analysis of RNA derived from epithelial ovarian tumors and normal tissues. RT-PCR analysis detected Sp17 transcripts in 15 of 18 (83%) primary ovarian tumors. The transcript was not detected in RNA derived from normal uterus or cervix, whereas weak expression was noted in some normal ovarian tissue samples. Northern blot analysis showed no detectable Sp17 mRNA expression in normal tissues, including normal ovary, but showed,Sp17 expression in 17 of 25 ovarian tumors (68%). To evaluate protein expression, mouse monoclonal antibodies were produced against recombinant Sp17 protein and used in Western blot and immunohistochemical analyses of normal reproductive tissue and primary ovarian tumor samples. Sp17 protein was detected by Western blot analysis in normal spermatozoa and in 8 of 19 ovarian tumor samples. Immunohistochemical studies showed Sp17 expression in spermatozoa, ciliated cells of the female reproductive tract, and most ovarian tumors evaluated. Tumors showed a predominately nuclear localization of Sp17 expression, with some cytoplasmic staining. These results demonstrate that Sp17, a protein with restricted expression in somatic tissues, is expressed in ovarian tumors. Because Sp17 is immunogenic, it may represent a novel target for immunotherapeutic interventions for ovarian cancer patients. (C) 2003 Wiley-Liss, Inc.
C1 Univ Alabama Birmingham, Dept Med, Div Hematol & Oncol, Birmingham, AL 35294 USA.
   Univ Alabama Birmingham, Dept Obstet & Gynecol, Div Gynecol Oncol, Birmingham, AL 35294 USA.
   Univ Alabama Birmingham, Dept Human Genet, Birmingham, AL USA.
   Texas Tech Univ, Hlth Sci Ctr, Div Hematol & Oncol, Amarillo, TX USA.
   Univ Alabama Birmingham, Dept Pathol, Birmingham, AL 35294 USA.
   Univ Alabama Birmingham, Ctr Comprehens Canc, Birmingham, AL 35294 USA.
RP Strong, TV (corresponding author), Univ Alabama Birmingham, Dept Med, Div Hematol & Oncol, 1530 3rd Ave S,WTI 558, Birmingham, AL 35294 USA.
EM tvstrong@uab.edu
OI Strong, Theresa/0000-0001-6783-8703
FU NCI NIH HHSUnited States Department of Health & Human ServicesNational
   Institutes of Health (NIH) - USANIH National Cancer Institute (NCI) [R01
   CA 88424, P50 CA 83591] Funding Source: Medline; NATIONAL CANCER
   INSTITUTEUnited States Department of Health & Human ServicesNational
   Institutes of Health (NIH) - USANIH National Cancer Institute (NCI)
   [P50CA083591] Funding Source: NIH RePORTER
CR Chen YT, 2000, CANCER J, V6, pS208
   Chiriva-Internati M, 2002, CANCER-AM CANCER SOC, V94, P2447, DOI 10.1002/cncr.10506
   Chiriva-Internati M, 2002, BLOOD, V100, P961, DOI 10.1182/blood-2002-02-0408
   Chiriva-Internati M, 2001, EUR J IMMUNOL, V31, P2277, DOI 10.1002/1521-4141(200108)31:8<2277::AID-IMMU2277>3.0.CO;2-Z
   Colledge M, 1999, TRENDS CELL BIOL, V9, P216, DOI 10.1016/S0962-8924(99)01558-5
   De Jong A, 2002, CANCER LETT, V186, P201, DOI 10.1016/S0304-3835(02)00350-6
   Dong G, 1997, J CELL BIOCHEM, P90
   Greenlee RT, 2000, CA-CANCER J CLIN, V50, P7, DOI 10.3322/canjclin.50.1.7
   Grizzle William E., 1998, V14, P161
   Jager E, 2000, P NATL ACAD SCI USA, V97, P12198, DOI 10.1073/pnas.220413497
   Jager E, 2000, P NATL ACAD SCI USA, V97, P4760, DOI 10.1073/pnas.97.9.4760
   Khong HT, 2002, NAT IMMUNOL, V3, P999, DOI 10.1038/ni1102-999
   KONG M, 1995, BIOL REPROD, V53, P579, DOI 10.1095/biolreprod53.3.579
   Lacy HM, 2001, BLOOD, V98, P2160, DOI 10.1182/blood.V98.7.2160
   Lea IA, 1998, BIOL REPROD, V58, P794, DOI 10.1095/biolreprod58.3.794
   Lea IA, 1998, BIOL REPROD, V59, P527, DOI 10.1095/biolreprod59.3.527
   Lea IA, 1997, FERTIL STERIL, V67, P355, DOI 10.1016/S0015-0282(97)81923-1
   Lea IA, 1996, BBA-GENE STRUCT EXPR, V1307, P263, DOI 10.1016/0167-4781(96)00077-2
   Lim SH, 2001, BLOOD, V97, P1508, DOI 10.1182/blood.V97.5.1508
   McGuire WP, 1996, SEMIN ONCOL, V23, P40
   McLeskey SB, 1998, INT REV CYTOL, V177, P57
   Monzavi-Karbassi B, 2001, BIOTECHNIQUES, V30, P170, DOI 10.2144/01301dd02
   Naora H, 2001, P NATL ACAD SCI USA, V98, P4060, DOI 10.1073/pnas.071594398
   Ostrowski LE, 2002, MOL CELL PROTEOMICS, V1, P451, DOI 10.1074/mcp.M200037-MCP200
   Pardoll DM, 1998, NAT MED, V4, P525, DOI 10.1038/nm0598supp-525
   RICHARDSON RT, 1994, DEV BIOL, V165, P688, DOI 10.1006/dbio.1994.1285
   Scanlan MJ, 2002, IMMUNOL REV, V188, P22, DOI 10.1034/j.1600-065X.2002.18803.x
   Scanlan MJ, 2002, CANCER RES, V62, P4041
   Scully RE, 1995, J CELL BIOCHEM, P208
   Sigalotti L, 2002, BRIT J CANCER, V86, P979, DOI 10.1038/sj.bjc.6600174
   Sigalotti L, 2002, J IMMUNOTHER, V25, P16, DOI 10.1097/00002371-200201000-00002
   Sinowatz F, 1998, ACTA ANAT, V161, P196
   Tatlow D, 2000, IMMUNOGENETICS, V52, P73, DOI 10.1007/s002510000253
   Welsh JB, 2001, P NATL ACAD SCI USA, V98, P1176, DOI 10.1073/pnas.98.3.1176
   Wen Y, 2001, BIOCHEM J, V357, P25, DOI 10.1042/0264-6021:3570025
   Wen Y, 1999, DEV BIOL, V206, P113, DOI 10.1006/dbio.1998.9137
   Wheeler JB, 1997, ARCH BIOCHEM BIOPHYS, V348, P15, DOI 10.1006/abbi.1997.0391
   YAMASAKI N, 1995, MOL REPROD DEV, V40, P48, DOI 10.1002/mrd.1080400107
   Zendman AJW, 1999, CANCER RES, V59, P6223
NR 39
TC 55
Z9 61
U1 0
U2 4
PU WILEY
PI HOBOKEN
PA 111 RIVER ST, HOBOKEN 07030-5774, NJ USA
SN 0020-7136
EI 1097-0215
J9 INT J CANCER
JI Int. J. Cancer
PD MAR 1
PY 2004
VL 108
IS 6
BP 805
EP 811
DI 10.1002/ijc.11617
PG 7
WC Oncology
SC Oncology
GA 766LP
UT WOS:000188378100002
PM 14712480
OA Bronze
DA 2021-05-03
ER

PT J
AU Riccobon, A
   Gunelli, R
   Ridolfi, R
   De Paola, F
   Flamini, E
   Fiori, M
   Saltutti, C
   Petrini, M
   Fiammenghi, L
   Stefanelli, M
   Granato, AM
   Cuzzocrea, DE
   Amadori, D
AF Riccobon, A
   Gunelli, R
   Ridolfi, R
   De Paola, F
   Flamini, E
   Fiori, M
   Saltutti, C
   Petrini, M
   Fiammenghi, L
   Stefanelli, M
   Granato, AM
   Cuzzocrea, DE
   Amadori, D
TI Immunosuppression in renal cancer: Differential expression of signal
   transduction molecules in tumor-infiltrating, near-tumor tissue, and
   peripheral blood lymphocytes
SO CANCER INVESTIGATION
LA English
DT Article
DE renal cell carcinoma; tumor-infiltrating lymphocytes (TIL); TCR zeta
   Ick; chain; p56(lck)
ID T-CELL-RECEPTOR; OVARIAN-CARCINOMA; DENDRITIC CELLS; GROWTH-FACTOR;
   ZETA-CHAIN; INTERLEUKIN-2; IMMUNOTHERAPY; MELANOMA; THERAPY;
   ABNORMALITIES
AB Alterations in the expression of signal activation molecules, such as the T-cell receptor (TCR) zeta and epsilon chains and p56(lck) tyrosine kinase, are described in tumor-infiltrating lymphocytes (TIL). The aim of this study was to ascertain if Such molecules were present in near-tumor-tissue lmphocytes (NTTL) and peripheral blood lymphocytes (PBL), as well as TIL, of renal cell carcinoma patients, to verify whether this tumor induces immunosuppression only locally or affects distant lymphocytes as well. Tissue from the tumor and from healthy nearby sites, as well as blood samples, were obtained from 27 consecutive patients who had undergone radical nephrectomy for renal cell carcinoma. Phenotype analysis and immunohistochemical staining of the TCR zeta and epsilon chains and p56(lck) were performed with standard techniques on TIL, NTTL, and PBL, and values were compared for each patient. Low expression of the TCR zeta chain and an almost complete absence of TCR epsilon chain and p56(lck) expression was observed in TIL (median values: 10% for zeta chain and 0% for epsilon and p56(lck)). In NTTL, these signal transduction molecules were expressed by a higher percentage of cells (60%, 50%, and 60%, respectively; p=0.000 vs. TIL), whereas PBL showed an almost normal expression of zeta and epsilon chains (80% and 90%, respectively; p=0.000 vs. TIL). Conversely, p56(lck) was detected in a greater proportion of NTTL than PBL (50% vs. 10%; p = 0.001). The absence or the very low expression of signaling activation molecules in TIL compared with NTTL and PBL in renal cancer patients suggest that tumor-induced immunosuppression generally occurs or starts locally.
C1 Pierantoni Hosp AUSL, Dept Oncol, Oncol Lab, I-47100 Forli, Italy.
   Pierantoni Hosp AUSL, Dept Urol, Oncol Lab, I-47100 Forli, Italy.
   Ist Oncol Romagnolo, Forli, Italy.
RP Riccobon, A (corresponding author), Pierantoni Hosp AUSL, Dept Oncol, Oncol Lab, Viale Forlanini,34, I-47100 Forli, Italy.
EM a.riccobon@ausl.fo.it
RI Granato, Anna Maria/AAD-1710-2021; Massimiliano, Petrini/AAA-4490-2021
OI Granato, Anna Maria/0000-0002-8609-4217; Massimiliano,
   Petrini/0000-0002-8942-0890; Fiammenghi, Laura/0000-0002-0845-7561
CR BLAY JY, 1992, CANCER RES, V52, P3317
   Bukowski RM, 1998, CLIN CANCER RES, V4, P2337
   De Paola F, 2003, BRIT J CANCER, V88, P320, DOI 10.1038/sj.bjc.6600679
   Donskov F, 2002, BRIT J CANCER, V87, P194, DOI 10.1038/sj.bjc.6600437
   Elsasser-Beile U, 2000, BRIT J CANCER, V83, P637, DOI 10.1054/bjoc.2000.1275
   FINKE JH, 1993, CANCER RES, V53, P5613
   FOX FE, 1992, LYMPHOKINE CYTOK RES, V11, P299
   Gabrilovich DI, 1996, NAT MED, V2, P1096, DOI 10.1038/nm1096-1096
   Gastman BR, 1999, CANCER RES, V59, P1422
   Gratama JW, 1999, CANCER IMMUNOL IMMUN, V48, P263, DOI 10.1007/s002620050574
   Guarini A, 1997, BLOOD, V89, P212, DOI 10.1182/blood.V89.1.212.212_212_218
   Halak BK, 1999, CANCER RES, V59, P911
   Lai P, 1996, CLIN CANCER RES, V2, P161
   NAKAGOMI H, 1993, CANCER RES, V53, P5610
   Rabinowich H, 1996, INT J CANCER, V68, P276, DOI 10.1002/(SICI)1097-0215(19961104)68:3<276::AID-IJC2>3.3.CO;2-0
   Rabinowich H, 1996, CLIN CANCER RES, V2, P1263
   Rabinowich H, 1998, J CLIN INVEST, V101, P2579, DOI 10.1172/JCI1518
   Ridolfi L, 2003, J IMMUNOTHER, V26, P156, DOI 10.1097/00002371-200303000-00008
   Ridolfi R, 1998, CANCER IMMUNOL IMMUN, V46, P185, DOI 10.1007/s002620050477
   Steinbrink K, 1999, BLOOD, V93, P1634, DOI 10.1182/blood.V93.5.1634.405k11_1634_1642
   Whiteside TL, 1999, CANCER IMMUNOL IMMUN, V48, P346, DOI 10.1007/s002620050585
   Whiteside TL, 1998, CANCER IMMUNOL IMMUN, V46, P175, DOI 10.1007/s002620050476
   Zier K, 1996, IMMUNOL TODAY, V17, P39, DOI 10.1016/0167-5699(96)80567-6
NR 23
TC 18
Z9 22
U1 0
U2 1
PU MARCEL DEKKER INC
PI NEW YORK
PA 270 MADISON AVE, NEW YORK, NY 10016 USA
SN 0735-7907
J9 CANCER INVEST
JI Cancer Invest.
PY 2004
VL 22
IS 6
BP 871
EP 877
DI 10.1081/CNV-200039653
PG 7
WC Oncology
SC Oncology
GA 882AN
UT WOS:000225910900007
PM 15641485
DA 2021-05-03
ER

PT J
AU Turyna, B
   Jurek, A
   Gotfryd, K
   Siaskiewicz, A
   Kubit, P
   Klein, A
AF Turyna, B
   Jurek, A
   Gotfryd, K
   Siaskiewicz, A
   Kubit, P
   Klein, A
TI Peritonitis-induced antitumor activity of peritoneal macrophages from
   uremic patients
SO FOLIA HISTOCHEMICA ET CYTOBIOLOGICA
LA English
DT Article
DE macrophage, human; activation; peritonitis; antitumor activity; taxol;
   suramin
ID ADOPTIVE IMMUNOTHERAPY; CANCER-PATIENTS; HUMAN TUMOR; MODULATION;
   SURAMIN; CELLS; MONOCYTES; OVARIAN
AB The macrophages belong to the effector cells of both nonspecific and specific immune response. These cells generally express little cytotoxicity unless activated. The present work was intended to determine if peritoneal macrophages collected from patients on Continuous Ambulatory Peritoneal Dialysis (CAPD) during episodes of peritonitis were active against human tumor cell lines without further in vitro stimulation. We also compared macrophage antitumor potential with effectiveness of drugs used in cancer therapy (taxol and suramin). Conditioned medium (CM) of macrophages collected during inflammation-free periods did not exhibit cytostatic and cytotoxic activity against both tumor (A549 and HTB44) and non-transformed (BEAS-2B and CRL2190) cells. Exposure of tumor cells to CM of macrophages harvested during peritonitis resulted in significant suppression of proliferation, impairment of viability and induction of apoptosis, in contrast to non-transformed cells, which remained unaffected. The efficacy of CM of inflammatory macrophages as an antitumor agent appeared to be comparable to cytostatic and cytotoxic potency of taxol and suramin or, in the case of HTB44 cells, even higher. The results obtained suggest that activated human macrophages might represent a useful tool for cancer immunotherapy.
C1 Jagiellonian Univ, Fac Biotechnol, Dept Gen Biochem, PL-30387 Krakow, Poland.
   Rydygier Hosp, Dept Nephrol & Dialysis, Krakow, Poland.
RP Turyna, B (corresponding author), Jagiellonian Univ, Fac Biotechnol, Dept Gen Biochem, Gronostajowa 7, PL-30387 Krakow, Poland.
EM bohdan@mol.uj.edu.pl
OI Gotfryd, Kamil/0000-0002-0299-0779
CR Andreesen R, 1998, J LEUKOCYTE BIOL, V64, P419
   BENEFRAIM S, 1991, MED ONCOL TUMOR PHAR, V8, P87, DOI 10.1007/BF02988859
   BENEFRAIM S, 1994, INT J IMMUNOPHARMACO, V16, P397, DOI 10.1016/0192-0561(94)90027-2
   BenEfraim S, 1997, MEDIAT INFLAMM, V6, P163, DOI 10.1080/09629359791659
   BENEFRAIM S, 1993, IMMUNOL LETT, V37, P27, DOI 10.1016/0165-2478(93)90128-O
   BONTA IL, 1993, J LEUKOCYTE BIOL, V54, P613
   BORENFREUND E, 1991, APPL ENVIRON MICROB, V57, P2101
   BRAUN DP, 1993, CANCER RES, V53, P3362
   Dhar S, 2000, EUR J CANCER, V36, P803, DOI 10.1016/S0959-8049(00)00024-1
   GILLIES RJ, 1986, ANAL BIOCHEM, V159, P109, DOI 10.1016/0003-2697(86)90314-3
   HAMILTON TA, 1983, CELL IMMUNOL, V77, P233, DOI 10.1016/0008-8749(83)90024-2
   HENNEMANN B, 1995, J IMMUNOTHER, V18, P19, DOI 10.1097/00002371-199507000-00003
   Jackson PG, 2000, J SURG ONCOL, V75, P146, DOI 10.1002/1096-9098(200010)75:2<146::AID-JSO14>3.0.CO;2-1
   JINDAL HK, 1990, CANCER RES, V50, P7754
   LOWRY OH, 1951, J BIOL CHEM, V193, P265
   Mitra R, 2002, IMMUNOL LETT, V82, P183, DOI 10.1016/S0165-2478(02)00034-2
   Mitra Roshni, 2003, Expert Reviews in Molecular Medicine, V5, P1, DOI 10.1017/S1462399403005623
   Moos PJ, 1998, P NATL ACAD SCI USA, V95, P3896, DOI 10.1073/pnas.95.7.3896
   MOSMANN T, 1983, J IMMUNOL METHODS, V65, P55, DOI 10.1016/0022-1759(83)90303-4
   PujadeLauraine E, 1996, J CLIN ONCOL, V14, P343, DOI 10.1200/JCO.1996.14.2.343
   RAGO R, 1991, CANCER RES, V51, P6629
   Rowinsky EK, 1997, ANNU REV MED, V48, P353
   Vaishampayan U, 1999, UROLOGY, V54, P22, DOI 10.1016/S0090-4295(99)00451-3
   Wilbanks GD, 1999, INT J GYNECOL CANCER, V9, P427, DOI 10.1046/j.1525-1438.1999.99062.x
   YAM LT, 1971, AM J CLIN PATHOL, V55, P283
NR 25
TC 5
Z9 6
U1 0
U2 0
PU VIA MEDICA
PI GDANSK
PA UL SWIETOKRZYSKA 73, 80-180 GDANSK, POLAND
SN 0239-8508
EI 1897-5631
J9 FOLIA HISTOCHEM CYTO
JI Folia Histochem. Cytobiol.
PY 2004
VL 42
IS 3
BP 147
EP 153
PG 7
WC Biochemistry & Molecular Biology; Cell Biology
SC Biochemistry & Molecular Biology; Cell Biology
GA 844RD
UT WOS:000223176400002
PM 15493575
OA DOAJ Gold
DA 2021-05-03
ER

PT J
AU Orsi, F
   Della Vigna, P
   Penco, S
   Bonomo, G
   Lovati, E
   Bellomi, M
AF Orsi, F
   Della Vigna, P
   Penco, S
   Bonomo, G
   Lovati, E
   Bellomi, M
TI Percutaneous placement of peritoneal port-catheter in oncologic patients
SO EUROPEAN RADIOLOGY
LA English
DT Article
DE peritoneal neoplasms (therapy); intraperitoneal therapy; catheterization
   (methods)
ID INTRAPERITONEAL CHEMOTHERAPY; OVARIAN-CANCER
AB The aim of this paper is to describe the technique of percutaneous ultrasound (US)-guided placement of a peritoneal port-catheter in an interventional radiological setting. Nineteen patients with peritoneal carcinomatosis were selected for intraperitoneal port-catheter placement in order to perform intracavitary receptor-immuno- or radio-immunotherapy with Ytrium-90. All the procedures were performed percutaneously under US and fluoro guidance; the insertion site for catheters was chosen according to abdominal conditions and US findings: all devices were implanted at the lower abdominal quadrants. All patients were followed up with CT and US according to the therapy protocol. The procedure was successfully completed in 15/19 patients, in 4 being contraindicated by peritoneal adhesions. No procedure-related complications and device occlusions during therapy were observed; one catheter displaced 7 months later the placement. In our experience, this procedure was feasible, reliable and easy to perform, allowing the correct administration of the planned intracavitary therapy. Peritoneal adhesions are the main limitation of peritoneal port placement.
C1 European Inst Oncol, Div Radiol, I-20141 Milan, Italy.
   Univ Milan, Inst Radiol, Milan, Italy.
RP Orsi, F (corresponding author), European Inst Oncol, Div Radiol, Via Ripamonti 435, I-20141 Milan, Italy.
EM franco.orsi@ieo.it
RI Vigna, Paolo Della/AAR-9404-2020; Orsi, franco/AAN-3123-2020; bonomo,
   guido/AAO-3684-2020; Bellomi, Massimo/AAM-4352-2020; penco,
   silvia/AAQ-7913-2020
OI Orsi, franco/0000-0002-7330-0499; bonomo, guido/0000-0001-8584-009X; 
CR Alberts DS, 1996, NEW ENGL J MED, V335, P1950, DOI 10.1056/NEJM199612263352603
   Almadrones L, 1990, Oncol Nurs Forum, V17, P75
   Biffi R, 2001, CANCER, V92, P1204, DOI 10.1002/1097-0142(20010901)92:5<1204::AID-CNCR1439>3.0.CO;2-9
   BRALY P, 1986, GYNECOL ONCOL, V25, P319, DOI 10.1016/0090-8258(86)90083-1
   JENKINS J, 1982, SURG GYNECOL OBSTET, V154, P858
   LAFFER U, 1989, DEUT MED WOCHENSCHR, V114, P655, DOI 10.1055/s-2008-1066650
   LOS G, 1990, EUR J CANCER, V26, P755, DOI 10.1016/0277-5379(90)90137-I
   MALMSTROM H, 1994, GYNECOL ONCOL, V54, P27, DOI 10.1006/gyno.1994.1161
   MARKMAN M, 1986, CANCER TREAT REV, V13, P219, DOI 10.1016/0305-7372(86)90007-1
   PAGANELLI G, 1992, EUR J NUCL MED, V19, P322
   PLEIFFER P, 1989, GYNECOL ONCOL, V35, P47
   Topuz E, 2000, J SURG ONCOL, V74, P223, DOI 10.1002/1096-9098(200007)74:3<223::AID-JSO14>3.3.CO;2-H
   WAGGONER SE, 1994, GYNECOL ONCOL, V53, P320, DOI 10.1006/gyno.1994.1141
NR 13
TC 9
Z9 9
U1 0
U2 0
PU SPRINGER
PI NEW YORK
PA 233 SPRING STREET, NEW YORK, NY 10013 USA
SN 0938-7994
J9 EUR RADIOL
JI Eur. Radiol.
PD NOV
PY 2004
VL 14
IS 11
BP 2020
EP 2024
DI 10.1007/s00330-004-2367-4
PG 5
WC Radiology, Nuclear Medicine & Medical Imaging
SC Radiology, Nuclear Medicine & Medical Imaging
GA 879AS
UT WOS:000225689400010
PM 15221268
DA 2021-05-03
ER

PT J
AU Bregni, M
   Bernardi, M
   Ciceri, F
   Peccatori, J
AF Bregni, M
   Bernardi, M
   Ciceri, F
   Peccatori, J
TI Allogeneic stem cell transplantation for the treatment of advanced solid
   tumors
SO SPRINGER SEMINARS IN IMMUNOPATHOLOGY
LA English
DT Article
DE non-myeloablative transplantation; graft-versus-tumor;
   graft-versus-leukemia; graft-versus host disease; renal cell carcinoma
ID BONE-MARROW-TRANSPLANTATION; INTENSITY CONDITIONING REGIMEN;
   HOST-DISEASE; HEMATOLOGIC MALIGNANCIES; BREAST-CANCER; T-CELLS;
   MYELOABLATIVE THERAPY; PREPARATIVE REGIMEN; OVARIAN-CANCER; GRAFT
AB Allogeneic stem cell transplantation has emerged as a potentially curative treatment modality for patients with hematological malignancies. The graft-versus-leukemia effect, an immune mechanism mediated by the donor immune system, is an important component of the therapeutic effect of allogeneic transplantation. Recent data from experimental animal models and from preliminary clinical experience suggest that a graft-versus-tumor effect, analogous to the graft-versus-leukemia effect, may be generated against solid tumors such as renal cell cancer, breast cancer, and other malignancies. The use of non-myeloablative, immunosuppressive conditioning regimens offers the opportunity to achieve a full-donor engraftment with reduced transplant-related complications and mortality, enabling also patients of advanced age and with co-morbidities to receive an allografting. Advanced renal cell cancer, an essentially incurable disease, has emerged from pilot studies as a disease susceptible to the graft-versus-tumor effect. Future studies will demonstrate if the tumor responses observed after allografting will translate into a clinically meaningful survival advantage. Other tumors in which tumor responses have been observed are: breast cancer, ovarian cancer, colorectal cancer, soft-tissue sarcoma, and others. Advanced melanoma may not be amenable to graft-versus-tumor effect. Future studies will point to the identification, isolation and cloning of target antigen(s) of graft-versus-tumor effect, to further reduce toxicities and to achieve a selective cell-mediated immunotherapy.
C1 Ist H San Raffaele, Div Hematol & Bone Marrow Transplantat, I-20132 Milan, Italy.
RP Bregni, M (corresponding author), Ist H San Raffaele, Div Hematol & Bone Marrow Transplantat, Via Olgettina 60, I-20132 Milan, Italy.
EM marco.bregni@hsr.it
RI bernardi, massimo/ABG-4445-2020; Peccatori, Iacopo/AAB-7506-2019
OI bernardi, massimo/0000-0002-1334-0851; Peccatori,
   Iacopo/0000-0003-4639-1716; bregni, marco/0000-0002-3789-1199
CR Appelbaum FR, 2001, NATURE, V411, P385, DOI 10.1038/35077251
   ARMITAGE JO, 1994, NEW ENGL J MED, V330, P827, DOI 10.1056/NEJM199403243301206
   Bacigalupo A, 2002, BONE MARROW TRANSPL, V29, P191, DOI 10.1038/sj.bmt.1703355
   BARKHOLT L, 2004, BONE MARROW TRANSPL, V33, pA97
   BARNES DWH, 1956, BRIT MED J, V2, P626, DOI 10.1136/bmj.2.4993.626
   Barrett J, 2000, BRIT J HAEMATOL, V111, P6, DOI 10.1046/j.1365-2141.2000.02405.x
   Bay JO, 2002, BONE MARROW TRANSPL, V30, P95, DOI 10.1038/sj.bmt.1703609
   Bay JO, 2000, BONE MARROW TRANSPL, V25, P681, DOI 10.1038/sj.bmt.1702206
   BISHOP MR, 2003, P AN M AM SOC CLIN, V22, P657
   Blaise D, 2004, BLOOD, V103, P435, DOI 10.1182/blood-2003-07-2236
   BLAISE D, 2004, HAEMATOLOGICA S1, V87, P15
   BORNHAUSER M, 2002, P AN M AM SOC CLIN, V21, pB284
   Bregni M, 2002, BLOOD, V99, P4234, DOI 10.1182/blood.V99.11.4234
   BREGNI M, 2003, BONE MARROW TRANSPL, V31, pA275
   Carella AM, 2000, J CLIN ONCOL, V18, P3918, DOI 10.1200/JCO.2000.18.23.3918
   CARELLA AM, 2002, HAEMATOLOGICA S1, V87, P10
   CHAMPLIN R, 2001, 43 ANN M AM SOC HEM, P379
   Chao N J, 1997, Biol Blood Marrow Transplant, V3, P1
   Childs R, 2000, NEW ENGL J MED, V343, P750, DOI 10.1056/NEJM200009143431101
   CHILDS R, 2002, 44 ANN M AM SOC HEM, pA827
   Collins RH, 1997, J CLIN ONCOL, V15, P433, DOI 10.1200/JCO.1997.15.2.433
   Corradini P, 2002, BLOOD, V99, P75, DOI 10.1182/blood.V99.1.75
   DEVITA VT, 2001, CANC PRINCIPLES PRAC, P219
   Eibl B, 1996, BLOOD, V88, P1501, DOI 10.1182/blood.V88.4.1501.bloodjournal8841501
   Giralt S, 1997, BLOOD, V89, P4531, DOI 10.1182/blood.V89.12.4531
   Giralt S, 2001, BLOOD, V97, P631, DOI 10.1182/blood.V97.3.631
   Hentschke P, 2003, BONE MARROW TRANSPL, V31, P253, DOI 10.1038/sj.bmt.1703811
   HOROWITZ MM, 2002, CLIN OBSERVATIONS GR, P68
   IGARASHI T, 2002, HAEMATOLOGICA S1, V87, P2
   Joki A, 1999, INT J CANCER, V82, P714
   KANDA Y, 2003, P AN M AM SOC CLIN, V22, P834
   Kawakami Y, 1997, IMMUNOL RES, V16, P313, DOI 10.1007/BF02786397
   Khouri IF, 1998, J CLIN ONCOL, V16, P2817, DOI 10.1200/JCO.1998.16.8.2817
   KLINGEMANN HG, 1986, BLOOD, V67, P770
   Kottaridis PD, 2000, BLOOD, V96, P2419
   Lee PP, 1999, NAT MED, V5, P677, DOI 10.1038/9525
   MAKIMOTO A, 2003, P AN M AM SOC CLIN, V22, P835
   McSweeney PA, 2001, BLOOD, V97, P3390, DOI 10.1182/blood.V97.11.3390
   Mohty M, 2003, BLOOD, V102, P470, DOI 10.1182/blood-2002-12-3629
   Morecki S, 1997, INT J CANCER, V71, P59, DOI 10.1002/(SICI)1097-0215(19970328)71:1<59::AID-IJC11>3.0.CO;2-4
   Moscardo F, 2000, BRIT J HAEMATOL, V111, P708, DOI 10.1046/j.1365-2141.2000.02368.x
   Nagler A, 2000, BONE MARROW TRANSPL, V25, P1021, DOI 10.1038/sj.bmt.1702392
   Omuro Y, 2003, BONE MARROW TRANSPL, V31, P943, DOI 10.1038/sj.bmt.1703932
   OMURO Y, 2003, P AN M AM SOC CLIN, V22, P834
   PEDRAZZOLI P, 2002, P AN M AM SOC CLIN, V21, pA283
   Raiola AM, 2000, BRIT J HAEMATOL, V109, P716, DOI 10.1046/j.1365-2141.2000.02123.x
   Renkvist N, 2001, CANCER IMMUNOL IMMUN, V50, P3, DOI 10.1007/s002620000169
   RINGDEN O, 1993, JAMA-J AM MED ASSOC, V270, P57, DOI 10.1001/jama.270.1.57
   Rini BI, 2002, J CLIN ONCOL, V20, P2017, DOI 10.1200/JCO.2002.08.068
   Rizzieri DA, 2001, BLOOD, V98, p420A
   Slavin S, 1998, BLOOD, V91, P756, DOI 10.1182/blood.V91.3.756.756_756_763
   Sykes M, 1999, LANCET, V353, P1755, DOI 10.1016/S0140-6736(98)11135-2
   Thomas E D, 1999, Biol Blood Marrow Transplant, V5, P341
   Ueno NT, 2003, BLOOD, V102, P3829, DOI 10.1182/blood-2003-04-1022
   Ueno NT, 1998, J CLIN ONCOL, V16, P986, DOI 10.1200/JCO.1998.16.3.986
   WEIDEN PL, 1979, NEW ENGL J MED, V300, P1068, DOI 10.1056/NEJM197905103001902
   WEIDEN PL, 1981, NEW ENGL J MED, V304, P1529, DOI 10.1056/NEJM198106183042507
NR 57
TC 17
Z9 18
U1 0
U2 0
PU SPRINGER
PI NEW YORK
PA 233 SPRING ST, NEW YORK, NY 10013 USA
SN 0344-4325
J9 SPRINGER SEMIN IMMUN
JI Springer Semin. Immunopathol.
PD NOV
PY 2004
VL 26
IS 1-2
BP 95
EP 108
DI 10.1007/s00281-004-0164-4
PG 14
WC Immunology; Pathology
SC Immunology; Pathology
GA 869QX
UT WOS:000225000200006
PM 15378271
DA 2021-05-03
ER

PT J
AU Tsukahara, T
   Nabeta, Y
   Kawaguchi, S
   Ikeda, H
   Sato, Y
   Shimozawa, K
   Ida, K
   Asanuma, H
   Hirohashi, Y
   Torigoe, T
   Hiraga, H
   Nagoya, S
   Wada, T
   Yamashita, T
   Sato, N
AF Tsukahara, T
   Nabeta, Y
   Kawaguchi, S
   Ikeda, H
   Sato, Y
   Shimozawa, K
   Ida, K
   Asanuma, H
   Hirohashi, Y
   Torigoe, T
   Hiraga, H
   Nagoya, S
   Wada, T
   Yamashita, T
   Sato, N
TI Identification of human autologous cytotoxic T-lymphocyte-defined
   osteosarcoma gene that encodes a transcriptional regulator,
   papillomavirus binding factor
SO CANCER RESEARCH
LA English
DT Article
ID COLONY-STIMULATING FACTOR; SYNOVIAL SARCOMA; SPONTANEOUS REGRESSION;
   ANTIGENIC PEPTIDE; LUNG METASTASES; CYTO-TOXICITY; CANCER; INDUCTION;
   IMMUNOTHERAPY; SPECIFICITY
AB The prognosis for patients with osteosarcoma who do not respond to current chemotherapy protocols still remains poor. Toward the goal of establishing efficacious peptide-based immunotherapy for those patients, we previously developed an autologous pair of CTLs and an osteosarcoma cell line. In the current study, we screened the cDNA library of this osteosarcoma cell line using an autologous CTL clone and identified cDNA encoding an antigen. The isolated cDNA was identical to papillomavirus binding factor (PBF), which was recently reported as a DNA binding transcription factor cooperating with RUNX1. Reverse transcription-PCR analysis revealed that PBF was expressed in 16 of 19 cases of bone and soft-tissue sarcoma cell lines (5 of 6 of osteosarcoma lines) and 57 of 76 sarcoma tissue samples (11 of 14 of osteosarcoma tissues). Also, PBF was expressed in 10 of 13 epithelial cancer cell lines and 20 of 34 of cancer tissues. In contrast, PBF was detected in some normal organs including ovary, pancreas, spleen, and liver by reverse transcription-PCR but was restricted in the cytoplasm by immunostaining and undetectable by Western blotting. Furthermore, a 12-mer peptide, CTACRWKKACQR, located at the COOH terminus of PBF, was found to be a minimum requirement for recognition by the CTL clone in the context of the HLA-B*5502 molecule. These findings suggest that PBF is a shared tumor-associated antigen, which may serve as a source of peptides applicable to peptide-based immunotherapy for osteosarcoma and other malignant tumors.
C1 Sapporo Med Univ, Sch Med, Dept Orthoped Surg, Chuo Ku, Sapporo, Hokkaido 0608543, Japan.
   Sapporo Med Univ, Sch Med, Dept Pathol, Sapporo, Hokkaido 0608543, Japan.
   Sapporo Med Univ, Div Clin Pathol, Sapporo, Hokkaido, Japan.
   Japan Sci & Technol Corp, Canc Vaccine Lab, Sapporo, Hokkaido, Japan.
   Natl Hosp Org Hokkaido Canc Ctr, Div Orthoped, Dept Clin Res, Sapporo, Hokkaido, Japan.
RP Kawaguchi, S (corresponding author), Sapporo Med Univ, Sch Med, Dept Orthoped Surg, Chuo Ku, South 1,West 16, Sapporo, Hokkaido 0608543, Japan.
EM kawaguch@sapmed.ac.jp
FU Grants-in-Aid for Scientific ResearchMinistry of Education, Culture,
   Sports, Science and Technology, Japan (MEXT)Japan Society for the
   Promotion of ScienceGrants-in-Aid for Scientific Research (KAKENHI)
   [04J61640, 15032246, 15659097, 12213116] Funding Source: KAKEN
CR Arndt CAS, 1999, NEW ENGL J MED, V341, P342, DOI 10.1056/NEJM199907293410507
   Boeckle S, 2002, VIROLOGY, V293, P103, DOI 10.1006/viro.2001.1231
   Bruland OS, 1997, EUR J CANCER, V33, P1725, DOI 10.1016/S0959-8049(97)00252-9
   COLLINS EJ, 1994, NATURE, V371, P626, DOI 10.1038/371626a0
   Dagher R, 2002, MED PEDIATR ONCOL, V38, P158, DOI 10.1002/mpo.1303
   DECKER T, 1988, J IMMUNOL METHODS, V115, P61, DOI 10.1016/0022-1759(88)90310-9
   GUO HC, 1992, NATURE, V360, P364, DOI 10.1038/360364a0
   Hiraga H, 1998, DIAGN MOL PATHOL, V7, P102, DOI 10.1097/00019606-199804000-00007
   Ikeda H, 1997, IMMUNITY, V6, P199, DOI 10.1016/S1074-7613(00)80426-4
   Ishida H, 2000, INT J ONCOL, V17, P29
   Ito Y, 2003, CURR OPIN GENET DEV, V13, P43, DOI 10.1016/S0959-437X(03)00007-8
   Kawaguchi S, 2001, SPINE, V26, P1209, DOI 10.1097/00007632-200106010-00008
   Kittlesen DJ, 1998, J IMMUNOL, V160, P2099
   KORZENIEWSKI C, 1983, J IMMUNOL METHODS, V64, P313, DOI 10.1016/0022-1759(83)90438-6
   Lian JB, 2003, J CELL PHYSIOL, V196, P301, DOI 10.1002/jcp.10316
   Lund AH, 2002, CANCER CELL, V1, P213, DOI 10.1016/S1535-6108(02)00049-1
   Maeda A, 2001, EUR J IMMUNOL, V31, P563, DOI 10.1002/1521-4141(200102)31:2<563::AID-IMMU563>3.0.CO;2-D
   Murray JL, 2002, CLIN CANCER RES, V8, P3407
   Nabeta Y, 2000, JPN J CANCER RES, V91, P616, DOI 10.1111/j.1349-7006.2000.tb00990.x
   Nabeta Yuki, 2003, J Orthop Sci, V8, P554, DOI 10.1007/s00776-003-0663-5
   Nieda M, 1998, BLOOD, V91, P977, DOI 10.1182/blood.V91.3.977.977_977_983
   NOJIMA T, 1990, ACTA PATHOL JAPON, V40, P486
   OGIHARA Y, 1994, CANCER, V74, P2798, DOI 10.1002/1097-0142(19941115)74:10<2798::AID-CNCR2820741009>3.0.CO;2-2
   Oka Y, 2000, J IMMUNOL, V164, P1873, DOI 10.4049/jimmunol.164.4.1873
   Pinilla-Ibarz J, 2000, BLOOD, V95, P1781, DOI 10.1182/blood.V95.5.1781.005k46_1781_1787
   Probst-Kepper M, 2001, J EXP MED, V193, P1189, DOI 10.1084/jem.193.10.1189
   Rosenberg SA, 2001, NATURE, V411, P380, DOI 10.1038/35077246
   Sabate JM, 1998, AM J ROENTGENOL, V171, P691, DOI 10.2214/ajr.171.3.9725297
   Sato Y, 2002, J IMMUNOL, V169, P1611, DOI 10.4049/jimmunol.169.3.1611
   SCHIRMBECK R, 1995, EUR J IMMUNOL, V25, P1063, DOI 10.1002/eji.1830250431
   SCHOEL B, 1994, EUR J IMMUNOL, V24, P3161, DOI 10.1002/eji.1830241237
   SLOVIN SF, 1986, J IMMUNOL, V137, P3042
   SONOBE H, 1992, LAB INVEST, V67, P498
   Speir JA, 2001, IMMUNITY, V14, P81, DOI 10.1016/S1074-7613(01)00091-7
   Sudo T, 1997, J ORTHOPAED RES, V15, P128, DOI 10.1002/jor.1100150119
   van der Bruggen P, 2002, IMMUNOL REV, V188, P51, DOI 10.1034/j.1600-065X.2002.18806.x
   WADA T, 1988, CANCER RES, V48, P2273
   Worley BS, 2001, CANCER RES, V61, P6868
NR 38
TC 47
Z9 50
U1 0
U2 3
PU AMER ASSOC CANCER RESEARCH
PI PHILADELPHIA
PA 615 CHESTNUT ST, 17TH FLOOR, PHILADELPHIA, PA 19106-4404 USA
SN 0008-5472
EI 1538-7445
J9 CANCER RES
JI Cancer Res.
PD AUG 1
PY 2004
VL 64
IS 15
BP 5442
EP 5448
DI 10.1158/0008-5472.CAN-04-0522
PG 7
WC Oncology
SC Oncology
GA 842XO
UT WOS:000223038200056
PM 15289353
DA 2021-05-03
ER

PT J
AU Reinartz, S
   Kohler, S
   Schlebusch, H
   Krista, K
   Giffels, P
   Renke, K
   Huober, J
   Mobus, V
   Kreienberg, R
   duBois, A
   Sabbatini, P
   Wagner, U
AF Reinartz, S
   Kohler, S
   Schlebusch, H
   Krista, K
   Giffels, P
   Renke, K
   Huober, J
   Mobus, V
   Kreienberg, R
   duBois, A
   Sabbatini, P
   Wagner, U
TI Vaccination of patients with advanced ovarian carcinoma with the
   anti-idiotype ACA125: Immunological response and survival (Phase Ib/II)
SO CLINICAL CANCER RESEARCH
LA English
DT Article
ID IMMUNE-RESPONSES; RANDOMIZED TRIAL; ANTIBODY ACA125; CANCER PATIENTS;
   IMMUNOTHERAPY; ANTIGEN; PACLITAXEL; TOPOTECAN; MELANOMA; MIMICKING
AB Purpose: A Phase I/IIb multicenter study was conducted to evaluate the safety and immunogenicity of the anti-idiotypic antibody vaccine ACA125 that functionally imitates the tumor antigen CA125 in 119 patients with advanced ovarian carcinoma. A preliminary report on the initial 42 patients demonstrated safety and immunogenicity.
   Experimental Design: Using the complete intention-to-treat population (n = 119) who received a mean of 9.7 ACA125 applications, survival was analyzed with respect to immunological responses.
   Results: In 81 patients (68.1%), a specific anti-antiidiotypic antibody (Ab3) response could be induced. Additionally, the development of CA125-specific antibodies (Ab1') and antibody-dependent cell-mediated cytotoxicity of CA125-positive tumor cells was observed in 50.4% and 26.9% of patients, respectively. The median survival of all patients was 19.4 months (range, 0.5-56.1 months). Ab3-positive patients showed a significantly longer survival (median, 23.4 months; P < 0.0001) as compared with Ab3-negative patients (median, 4.9 months). A positive Ab3 response remained associated with longer survival when controlling for other prognostic factors including FIGO (International Federation of Gynecologists and Obstetricians) stage, response to and type of first-line chemotherapy, number of previous treatments, or concomitant antitumor therapy. With regard to safety, repeated vaccination was well tolerated. No serious adverse events related to the application of ACA125 occurred.
   Conclusions: Although the uncontrolled design of this study prevents definitive conclusions with respect to subgroups, the data support a relationship between Ab3 response and survival time. Thus, the need for further randomized, controlled clinical trials to establish efficacy of the vaccine ACA125 seems to be indicated.
C1 Univ Marburg, Ctr Obstet & Gynecol, D-35037 Marburg, Germany.
   Mem Sloan Kettering Canc Ctr, Dept Med, New York, NY 10021 USA.
   Dr Horst Schmidt Kliniken Wiesbaden, Dept Gynecol, Wiesbaden, Germany.
   Stadt Kliniken Frankfurt AM Hochst, Frauenklin, Frankfurt, Germany.
   Univ Tubingen, Ctr Obstet & Gynecol, Tubingen, Germany.
   CellControl biomed Labs AG, Martinsried, Germany.
RP Reinartz, S (corresponding author), Univ Marburg, Ctr Obstet & Gynecol, Pilgrimstein 3, D-35037 Marburg, Germany.
EM reinartz@med.uni-marburg.de
CR CERNY J, 1990, IDIOTYPIC NETWORK DI, P12
   CHATTERJEE MB, 1994, CANCER IMMUNOL IMMUN, V38, P75, DOI 10.1007/BF01526201
   EISENHAUER EA, 1994, J CLIN ONCOL, V12, P2654, DOI 10.1200/JCO.1994.12.12.2654
   Foon KA, 2000, J CLIN ONCOL, V18, P376, DOI 10.1200/JCO.2000.18.2.376
   Foon KA, 1999, J CLIN ONCOL, V17, P2889, DOI 10.1200/JCO.1999.17.9.2889
   Foon KA, 1998, NAT MED, V4, P870, DOI 10.1038/nm0898-870a
   Gordon AN, 2001, J CLIN ONCOL, V19, P3312, DOI 10.1200/JCO.2001.19.14.3312
   Gore M, 2002, EUR J CANCER, V38, P57, DOI 10.1016/S0959-8049(01)00188-5
   Grant SC, 1999, CLIN CANCER RES, V5, P1319
   HERLYN D, 1991, In Vivo (Attiki), V5, P615
   HERLYN D, 1993, HYBRIDOMA, V12, P515, DOI 10.1089/hyb.1993.12.515
   Huinink WTB, 1997, J CLIN ONCOL, V15, P2183, DOI 10.1200/JCO.1997.15.6.2183
   JEFFERIS R, 1993, IMMUNOL TODAY, V14, P119, DOI 10.1016/0167-5699(93)90211-3
   JEME NK, 1974, ANN IMMUNOL PARIS, V125, P373
   Kirby TO, 2002, EXPERT OPIN BIOL TH, V2, P409, DOI 10.1517/14712598.2.4.409
   Kohler S, 1998, GEBURTSH FRAUENHEILK, V58, P180, DOI 10.1055/s-2007-1022146
   McGuire WP, 1996, NEW ENGL J MED, V334, P1, DOI 10.1056/NEJM199601043340101
   MITTELMAN A, 1992, P NATL ACAD SCI USA, V89, P466, DOI 10.1073/pnas.89.2.466
   Pride MW, 1998, CLIN CANCER RES, V4, P2363
   Reinartz S, 2000, CANCER IMMUNOL IMMUN, V49, P186, DOI 10.1007/s002620000126
   Reinartz S, 1999, HYBRIDOMA, V18, P41, DOI 10.1089/hyb.1999.18.41
   Rosenberg P, 2002, ACTA ONCOL, V41, P418, DOI 10.1080/028418602320404998
   SCHLEBUSCH H, 1995, HYBRIDOMA, V14, P167, DOI 10.1089/hyb.1995.14.167
   VARELA FJ, 1991, IMMUNOL TODAY, V12, P159, DOI 10.1016/S0167-5699(05)80046-5
   Wagner U, 1997, HYBRIDOMA, V16, P33, DOI 10.1089/hyb.1997.16.33
   Wagner U, 2001, CLIN CANCER RES, V7, P1154
   WAGNER U, 1993, HYBRIDOMA, V12, P521, DOI 10.1089/hyb.1993.12.521
   WAGNER U, 1998, IDIOTYPES MED AUTOIM, P499
NR 28
TC 106
Z9 116
U1 0
U2 1
PU AMER ASSOC CANCER RESEARCH
PI PHILADELPHIA
PA 615 CHESTNUT ST, 17TH FLOOR, PHILADELPHIA, PA 19106-4404 USA
SN 1078-0432
J9 CLIN CANCER RES
JI Clin. Cancer Res.
PD MAR 1
PY 2004
VL 10
IS 5
BP 1580
EP 1587
DI 10.1158/1078-0432.CCR-03-0056
PG 8
WC Oncology
SC Oncology
GA 801IH
UT WOS:000220089100006
PM 15014007
OA Other Gold
DA 2021-05-03
ER
