# Supplementary material for: Evolution of Immunotherapy for Ovarian Cancer from a Bird’s-Eye Perspective: A Text-Mining Analysis of Publication Trends and Topics
Source: Front Oncol. 2022 Feb 24;12:795129. doi: 10.3389/fonc.2022.795129 (PMC8907843; doi:10.3389/fonc.2022.795129)
Supplement: Supplementary file 1 [file DataSheet_1.zip › raw data/download2000u40pt1.txt]

PT J
AU Clinchy, B
   Gazdar, A
   Rabinovsky, R
   Yefenof, E
   Gordon, B
   Vitetta, ES
AF Clinchy, B
   Gazdar, A
   Rabinovsky, R
   Yefenof, E
   Gordon, B
   Vitetta, ES
TI The growth and metastasis of human, HER-2/neu-overexpressing tumor cell
   lines in male SCID mice
SO BREAST CANCER RESEARCH AND TREATMENT
LA English
DT Article
DE breast cancer; in vivo tumor models; Her-2/neu; metastasis; SCID mice;
   soluble Her-2
ID HUMAN-BREAST-CANCER; OVARIAN-CANCER; IN-VIVO; IMMUNODEFICIENT MICE;
   MONOCLONAL-ANTIBODY; CARCINOMA-CELLS; NEU ONCOGENE; HER-2/NEU
   PROTOONCOGENE; PLEURAL EFFUSIONS; SERUM LEVELS
AB HER-2/neu is overexpressed on a variety of human adenocarcinomas and overexpression has been associated with a poor prognosis. For this reason, HER-2 has become an attractive target for immunotherapy. To facilitate testing of anti-HER-2-monoclonal antibodies (MAbs) and immunotoxins (ITs), we have evaluated the in vivo growth and metastatic spread of three HER-2-overexpressing human breast cancer cell lines (BT474, MDA-MB-453 and HCC1954) and one ovarian cancer cell line (SKOV3.ip1) in pre-irradiated male SCID mice using subcutaneous (s.c.), intravenous (i.v.) and intraperitoneal (i.p.) routes of injection. All the cell lines tested grew as s.c. tumors and the growth of BT474 and MDA-MB-453 cells after s.c. injection was improved by co-inoculation with Matrigel. Metastases to the lungs were detectable by PCR or histopathology after s.c. injection of BT474 and to a much lesser extent after s.c. injection of HCC1954, MD-MB-453 and SKOV3.ip1cells. I.P. injection of HCC1954 and SKOV3.ip1 cells produced fatal ascites while i.v. injection of SKOV3.ip1, but not BT474 or MDA-MB-453 cells, resulted in infiltration of lungs and death within 9-11 weeks.
C1 Univ Texas, SW Med Ctr, Ctr Canc Immunobiol, Dallas, TX 75235 USA.
   Univ Texas, SW Med Ctr, Dept Pathol, Dallas, TX USA.
   Hebrew Univ Jerusalem, Hadassah Med Sch, IL-91010 Jerusalem, Israel.
   Carolinas Med Ctr, Charlotte, NC 28203 USA.
RP Vitetta, ES (corresponding author), Univ Texas, SW Med Ctr, Ctr Canc Immunobiol, 5323 Harry Hines Blvd, Dallas, TX 75235 USA.
CR ARTEAGA CL, 1993, J CLIN INVEST, V92, P2569, DOI 10.1172/JCI116871
   Bai X, 1997, CLIN CHEM, V43, P1843
   Baselga J, 1996, J CLIN ONCOL, V14, P737, DOI 10.1200/JCO.1996.14.3.737
   Baselga J, 1998, CANCER RES, V58, P2825
   BOSMA GC, 1988, J EXP MED, V167, P1016, DOI 10.1084/jem.167.3.1016
   Brodowicz T, 1997, INT J CANCER, V73, P875, DOI 10.1002/(SICI)1097-0215(19971210)73:6<875::AID-IJC19>3.0.CO;2-3
   CAILLEAU R, 1974, J NATL CANCER I, V53, P661, DOI 10.1093/jnci/53.3.661
   COUSSENS L, 1985, SCIENCE, V230, P1132, DOI 10.1126/science.2999974
   DESANTES K, 1992, CANCER RES, V52, P1916
   DIFIORE PP, 1987, SCIENCE, V237, P178, DOI 10.1126/science.2885917
   Disis ML, 1997, ADV CANCER RES, V71, P343, DOI 10.1016/S0065-230X(08)60103-7
   Gazdar AF, 1998, INT J CANCER, V78, P766, DOI 10.1002/(SICI)1097-0215(19981209)78:6<766::AID-IJC15>3.0.CO;2-L
   HARWERTH IM, 1993, BRIT J CANCER, V68, P1140, DOI 10.1038/bjc.1993.494
   HUDZIAK RM, 1987, P NATL ACAD SCI USA, V84, P7159, DOI 10.1073/pnas.84.20.7159
   HURWITZ E, 1995, P NATL ACAD SCI USA, V92, P3353, DOI 10.1073/pnas.92.8.3353
   KING BL, 1992, AM J PATHOL, V140, P23
   King CR, 1996, BREAST CANCER RES TR, V38, P19, DOI 10.1007/BF01803780
   Krainer M, 1997, ONCOLOGY, V54, P475
   Kurebayashi J, 1997, CLIN CANCER RES, V3, P653
   LANGTON BC, 1991, CANCER RES, V51, P2593
   LASFARGUES EY, 1978, J NATL CANCER I, V61, P967
   LEITZEL K, 1992, J CLIN ONCOL, V10, P1436, DOI 10.1200/JCO.1992.10.9.1436
   LIN YZJ, 1991, ONCOGENE, V6, P639
   LIU YL, 1995, BREAST CANCER RES TR, V34, P97, DOI 10.1007/BF00665783
   Meden H, 1997, ANTICANCER RES, V17, P757
   MEHTA RR, 1993, BREAST CANCER RES TR, V25, P65, DOI 10.1007/BF00662402
   Mitchell BS, 1997, BRIT J BIOMED SCI, V54, P278
   MORI S, 1990, JPN J CANCER RES, V81, P489, DOI 10.1111/j.1349-7006.1990.tb02596.x
   MUELLER BM, 1991, CANCER METAST REV, V10, P193, DOI 10.1007/BF00050791
   OHNISHI Y, 1995, BRIT J CANCER, V71, P969, DOI 10.1038/bjc.1995.187
   OZZELLO L, 1980, EUR J CANCER, V16, P553, DOI 10.1016/0014-2964(80)90235-2
   Pegram MD, 1997, ONCOGENE, V15, P537, DOI 10.1038/sj.onc.1201222
   PIETRAS RJ, 1994, ONCOGENE, V9, P1829
   PRESS MF, 1990, ONCOGENE, V5, P953
   PRICE JE, 1990, CANCER RES, V50, P717
   Price JE, 1996, BREAST CANCER RES TR, V39, P93, DOI 10.1007/BF01806081
   READ LD, 1990, CANCER RES, V50, P3947
   Revillion F, 1998, EUR J CANCER, V34, P791, DOI 10.1016/S0959-8049(97)10157-5
   SLAMON DJ, 1987, SCIENCE, V235, P177, DOI 10.1126/science.3798106
   SMELLIE WJB, 1995, CANCER RES, V55, pS5842
   SZOLLOSI J, 1995, CANCER RES, V55, P5400
   TAGHIAN A, 1993, CANCER RES, V53, P5012
   Tan M, 1997, CANCER RES, V57, P1199
   TAVERNA D, 1994, INT J CANCER, V56, P522, DOI 10.1002/ijc.2910560411
   Tokuda Y, 1996, BRIT J CANCER, V73, P1362, DOI 10.1038/bjc.1996.259
   VANSLOOTEN HJ, 1995, BRIT J CANCER, V72, P22, DOI 10.1038/bjc.1995.271
   Visonneau S, 1998, AM J PATHOL, V152, P1299
   XIE X, 1992, CLIN EXP METASTAS, V10, P201, DOI 10.1007/BF00132752
   YU DH, 1993, CANCER RES, V53, P891
   YU DH, 1991, ONCOGENE, V6, P1991
   ZABRECKY JR, 1991, J BIOL CHEM, V266, P1716
   ZHANG RD, 1991, INVAS METAST, V11, P204
NR 52
TC 19
Z9 19
U1 0
U2 5
PU KLUWER ACADEMIC PUBL
PI DORDRECHT
PA SPUIBOULEVARD 50, PO BOX 17, 3300 AA DORDRECHT, NETHERLANDS
SN 0167-6806
J9 BREAST CANCER RES TR
JI Breast Cancer Res. Treat.
PD JUN
PY 2000
VL 61
IS 3
BP 217
EP 228
DI 10.1023/A:1006494001861
PG 12
WC Oncology
SC Oncology
GA 335AM
UT WOS:000088219900004
PM 10965998
DA 2021-05-03
ER

PT J
AU Jiang, XP
   Yang, DC
   Elliott, RL
   Head, JF
AF Jiang, XP
   Yang, DC
   Elliott, RL
   Head, JF
TI Vaccination with a mixed vaccine of autogenous and allogeneic breast
   cancer cells and tumor associated antigens CA15-3, CEA and CA125 -
   Results in immune and clinical responses in breast cancer patients
SO CANCER BIOTHERAPY AND RADIOPHARMACEUTICALS
LA English
DT Article
DE vaccine; breast cancer; lymphocyte blastogenesis assay; autologous
   cells; allogeneic cells; tumor associated antigens
ID ACTIVE-SPECIFIC IMMUNOTHERAPY; HUMAN CARCINOEMBRYONIC ANTIGEN;
   COLONY-STIMULATING FACTOR; METASTATIC MELANOMA; COLORECTAL-CANCER;
   T-CELLS; PHASE-I; IMMUNIZATION; MURINE; GENE
AB In breast cancer there is often overexpression of the breast cancer antigen CA15-3, the carcinoembryonic antigen (CEA) and the ovarian cancer antigen CA125, which makes them potential target antigens for immunotherapy. In this study, we used a multi-antigen vaccine, which included the following antigens: autologous breast cancer cells (AUTOC), allogeneic breast cancer MCF-7 cells (ALLOC), and the tumor associated antigens CA15-3, CEA and CA125, plus low doses of granulocyte/macrophage-colony-stimulating factor (GM-CSF) and interleukin 2 (IL-2). Forty-two breast cancer patients received weekly subcutaneous vaccination at the 1st, 2nd, 3rd, 7th, 11th and 15th weeks; Their lymphocyte proliferative responses to AUTOC, ALLOC, CA15-3, CEA and CA125 were tested in lymphocyte blastogenesis assays (LBA) before and after vaccination. The disease stage and serum CA15-3, CEA and CA125 concentrations were also determined pre- and post-vaccination. We found that the vaccine was safe, and the only major side effects were swelling at the site of injection, muscle pain, and weakness or fatigue. The vaccine induced a significant increase in post-vaccination lymphocyte proliferative responses to AUTOC, CA15-3, CEA and CA125 but not ALLOC, compared to pre-vaccination (p<0.05, p<0.01, p<0.05, p<0.01 and p>0.05, respectively, a paired t Test). Computed tomography (CT), ultrasound or bone scan showed evidence of disease improvement in 2 (12%) patients after vaccination. Hepatic metastases were reduced in size and number and some actually disappeared one patient. Metastatic disease in the L5 vertebra and the skull decreased in size and some osteolytic sites completely healed in a second patient. In addition, 7 patients (44%) had stable disease and 7 patients (44%) had disease progression. We did not find vaccination significantly reduced serum tumor markers CA15-3, CEA and CA125 of these breast cancer patients. These results suggest that the vaccine mixture of autologous and allogeneic breast cancer cells and tumor associated antigens plus GM-CSF and IL-2 can be administered safely to breast cancer patients and there is evidence for improved immunity and clinical efficacy.
C1 Elliott Mastol Ctr, Mastol Res Inst, Baton Rouge, LA 70806 USA.
RP Head, JF (corresponding author), Elliott Mastol Ctr, Mastol Res Inst, 8221 Kelwood Ave, Baton Rouge, LA 70806 USA.
CR ACRES RB, 1993, J IMMUNOTHER, V14, P136, DOI 10.1097/00002371-199308000-00009
   Akagi J, 1997, J IMMUNOTHER, V20, P38, DOI 10.1097/00002371-199701000-00004
   Apostolopoulos V, 1996, IMMUNOL CELL BIOL, V74, P457, DOI 10.1038/icb.1996.76
   Arca MJ, 1996, CANCER GENE THER, V3, P39
   Bast RC, 1998, J CLIN ONCOL, V16, P793
   BERD D, 1990, J CLIN ONCOL, V8, P1858, DOI 10.1200/JCO.1990.8.11.1858
   BJORKLUND V, 1983, CANCER DETECT PREV, V6, P193
   CANNON GB, 1981, INT J CANCER, V27, P131, DOI 10.1002/ijc.2910270202
   CHEEVER MA, 1995, IMMUNOL REV, V145, P33, DOI 10.1111/j.1600-065X.1995.tb00076.x
   Coley W.B., 1893, AM J MED SCI, V10, P487, DOI DOI 10.1097/00000441-189305000-00001
   Conry RM, 1998, CLIN CANCER RES, V4, P2903
   DEAN JH, 1977, JNCI-J NATL CANCER I, V58, P549, DOI 10.1093/jnci/58.3.549
   DOYLE MV, 1985, J BIOL RESP MODIF, V4, P96
   Goydos JS, 1996, J SURG RES, V63, P298, DOI 10.1006/jsre.1996.0264
   Greten TF, 1999, J CLIN ONCOL, V17, P1047, DOI 10.1200/JCO.1999.17.3.1047
   Hadden JW, 1999, INT J IMMUNOPHARMACO, V21, P79, DOI 10.1016/S0192-0561(98)00077-0
   Head J. F., 1994, Breast Cancer Research and Treatment, V32, P62
   HEAD JF, 1993, BREAST CANCER RES TR, V26, P77, DOI 10.1007/BF00682702
   HEAD JF, 1995, J TUMOR MARKER ONCOL, V10, P45
   Hellstrom I, 1998, J IMMUNOTHER, V21, P119, DOI 10.1097/00002371-199803000-00005
   Hodge JW, 1996, CANCER IMMUNOL IMMUN, V43, P127, DOI 10.1007/s002620050313
   HOOVER HC, 1985, CANCER, V55, P1236, DOI 10.1002/1097-0142(19850315)55:6<1236::AID-CNCR2820550616>3.0.CO;2-#
   HUANG AYC, 1994, SCIENCE, V264, P961, DOI 10.1126/science.7513904
   Jiang XP, 2000, CYTOKINE, V12, P458, DOI 10.1006/cyto.1999.0591
   Karanikas V, 1997, J CLIN INVEST, V100, P2783, DOI 10.1172/JCI119825
   Leong SPL, 1999, J IMMUNOTHER, V22, P166, DOI 10.1097/00002371-199903000-00008
   LIPTON A, 1991, J CLIN ONCOL, V9, P1151, DOI 10.1200/JCO.1991.9.7.1151
   Lotze MT, 1996, ANN NY ACAD SCI, V795, P440, DOI 10.1111/j.1749-6632.1996.tb52715.x
   MCCUNE CS, 1990, CANCER IMMUNOL IMMUN, V32, P62, DOI 10.1007/BF01741726
   MELIEF CJM, 1995, IMMUNOL REV, V145, P167, DOI 10.1111/j.1600-065X.1995.tb00081.x
   Meropol NJ, 1996, CLIN CANCER RES, V2, P669
   Molina R, 1998, BREAST CANCER RES TR, V51, P109, DOI 10.1023/A:1005734429304
   Salgaller ML, 1997, J IMMUNOTHER, V20, P1, DOI 10.1097/00002371-199701000-00001
   Samanci A, 1998, CANCER IMMUNOL IMMUN, V47, P131, DOI 10.1007/s002620050513
   SOBIN LH, 1988, CANCER, V61, P2310, DOI 10.1002/1097-0142(19880601)61:11<2310::AID-CNCR2820611127>3.0.CO;2-X
   TEPPER RI, 1994, HUM GENE THER, V5, P153, DOI 10.1089/hum.1994.5.2-153
   Toes REM, 1996, CANCER RES, V56, P3782
   TOWNSEND SE, 1993, SCIENCE, V259, P368, DOI 10.1126/science.7678351
   Tsang KY, 1997, CLIN CANCER RES, V3, P2439
   Woodlock TJ, 1999, J IMMUNOTHER, V22, P251, DOI 10.1097/00002371-199905000-00008
   Zaremba S, 1997, CANCER RES, V57, P4570
NR 41
TC 38
Z9 40
U1 1
U2 6
PU MARY ANN LIEBERT INC PUBL
PI LARCHMONT
PA 2 MADISON AVENUE, LARCHMONT, NY 10538 USA
SN 1084-9785
J9 CANCER BIOTHER RADIO
JI Cancer Biother. Radiopharm.
PD OCT
PY 2000
VL 15
IS 5
BP 495
EP 505
DI 10.1089/cbr.2000.15.495
PG 11
WC Oncology; Medicine, Research & Experimental; Pharmacology & Pharmacy;
   Radiology, Nuclear Medicine & Medical Imaging
SC Oncology; Research & Experimental Medicine; Pharmacology & Pharmacy;
   Radiology, Nuclear Medicine & Medical Imaging
GA 376AP
UT WOS:000165435900007
PM 11155821
DA 2021-05-03
ER

PT J
AU Santin, AD
   Bellone, S
   Ravaggi, A
   Pecorelli, S
   Cannon, MJ
   Parham, GP
AF Santin, AD
   Bellone, S
   Ravaggi, A
   Pecorelli, S
   Cannon, MJ
   Parham, GP
TI Induction of ovarian tumor-specific CD8+cytotoxic T lymphocytes by
   acid-fluted, peptide-pulsed autologous dendritic cells
SO OBSTETRICS AND GYNECOLOGY
LA English
DT Article
ID HISTOCOMPATIBILITY COMPLEX-MOLECULES; CLASS-I; CANCER; IDENTIFICATION;
   POPULATIONS; VACCINATION; T-HELPER-1; EXPRESSION; ADJUVANTS; CYTOKINES
AB Objective: To evaluate the potential of dendritic cells pulsed with acid-eluted peptides derived from autologous ovarian cancer cells for eliciting a tumor-specific cytotoxic T cell response in women with advanced ovarian cancer.
   Methods: CD8+ T lymphocytes derived from peripheral blood mononuclear cells stimulated in vitro with autologous ovarian tumor peptide-pulsed dendritic cells were tested for their ability to induce an HLA class I-restricted cytotoxic T lymphocyte response against autologous tumor cells. To correlate cytotoxic activity by cytotoxic T lymphocytes with T cell phenotype, we used two-color flow cytometric analysis of surface markers and intracellular cytokine expression (interferon-gamma versus interleukin-4).
   Results: CD8+ cytotoxic T lymphocyte responses against autologous ovarian tumor cells were elicited in three consecutive women who had advanced ovarian cancer. Although cytotoxic T lymphocyte populations from all women expressed strong cytolytic activity against autologous tumor cells, they did not lyse autologous lymphoblasts or Epstein-Barr virus-transformed cell lines, and they showed negligible cytotoxicity against the natural killer-sensitive cell line K-562. Cytotoxicity against the autologous tumor cells was significantly inhibited by anti-HLA class I (W6/32) and anti-HLA-A2 (BB7-2) monoclonal antibodies. CD8+ cytotoxic T lymphocytes expressed variable levels of CD56 and preferentially expressed interferon-gamma rather than interleukin-4.
   Conclusions: Peptide-pulsed dendritic cells induced specific CD8+ cytotoxic T lymphocytes that killed autologous tumor cells from women with advanced ovarian cancer. This finding might contribute to the development of active or adoptive immunotherapy for residual or resistant ovarian cancer after standard surgery and cytotoxic treatment. (Obstet Gynecol 2000;96;422-30. (C) 2000 by The American College of Obstetricians and Gynecologists.).
C1 Univ Arkansas, UAMS Med Ctr, Div Gynecol Oncol, Dept Gynecol & Obstet, Little Rock, AR 72205 USA.
   Univ Arkansas, Dept Microbiol & Immunol, Little Rock, AR 72205 USA.
   Univ Brescia, Div Gynecol Oncol, Brescia, Italy.
RP Santin, AD (corresponding author), Univ Arkansas, UAMS Med Ctr, Div Gynecol Oncol, Dept Gynecol & Obstet, 4301 W Markham, Little Rock, AR 72205 USA.
RI Ravaggi, Antonella/K-5585-2016
OI Ravaggi, Antonella/0000-0003-4661-9979
FU NCI NIH HHSUnited States Department of Health & Human ServicesNational
   Institutes of Health (NIH) - USANIH National Cancer Institute (NCI)
   [CA63931] Funding Source: Medline; NATIONAL CANCER INSTITUTEUnited
   States Department of Health & Human ServicesNational Institutes of
   Health (NIH) - USANIH National Cancer Institute (NCI) [R29CA063931]
   Funding Source: NIH RePORTER
CR BADGER AM, 1981, CANCER RES, V41, P1133
   BEREK JS, 1984, OBSTET GYNECOL, V64, P708
   Boon T, 1996, J EXP MED, V183, P725, DOI 10.1084/jem.183.3.725
   DISAIA PJ, 1993, CLIN GYNECOLOGIC ONC, P333
   Fisk B, 1997, CANCER RES, V57, P87
   GHOSH P, 1995, J NATL CANCER I, V87, P1478, DOI 10.1093/jnci/87.19.1478
   HOPKINS KA, 1990, ASHI LABORATORY MANU, P195
   Hsu FJ, 1996, NAT MED, V2, P52, DOI 10.1038/nm0196-52
   JEROME KR, 1993, J IMMUNOL, V151, P1653
   NAIR S, 1993, J VIROL, V67, P4062, DOI 10.1128/JVI.67.7.4062-4069.1993
   Nair SK, 1997, EUR J IMMUNOL, V27, P589, DOI 10.1002/eji.1830270304
   Nair SK, 1997, INT J CANCER, V70, P706, DOI 10.1002/(SICI)1097-0215(19970317)70:6<706::AID-IJC13>3.0.CO;2-7
   Nazaruk RA, 1998, BLOOD, V91, P3875, DOI 10.1182/blood.V91.10.3875.3875_3875_3883
   Nestle FO, 1998, NAT MED, V4, P328, DOI 10.1038/nm0398-328
   OPENSHAW P, 1995, J EXP MED, V182, P1357, DOI 10.1084/jem.182.5.1357
   PARDOLL DM, 1995, ANNU REV IMMUNOL, V13, P399, DOI 10.1146/annurev.immunol.13.1.399
   PEOPLES GE, 1995, CELL IMMUNOL, V164, P279, DOI 10.1006/cimm.1995.1171
   ROMAGNANI S, 1992, INT ARCH ALLERGY IMM, V98, P279, DOI 10.1159/000236199
   ROMANI N, 1994, J EXP MED, V180, P83, DOI 10.1084/jem.180.1.83
   Santin AD, 1996, AM J OBSTET GYNECOL, V174, P633, DOI 10.1016/S0002-9378(96)70441-6
   SANTIN AD, 1995, GYNECOL ONCOL, V58, P230, DOI 10.1006/gyno.1995.1216
   Santin AD, 1996, INT J CANCER, V65, P688
   Santin AD, 1999, J VIROL, V73, P5402, DOI 10.1128/JVI.73.7.5402-5410.1999
   Steinmann RM, 1999, ANNU REV IMMUNOL, V9, P271
   STORKUS WJ, 1993, J IMMUNOTHER, V14, P94, DOI 10.1097/00002371-199308000-00003
   Tsukui T, 1996, CANCER RES, V56, P3967
   YOSHINO I, 1994, J IMMUNOL, V152, P2393
   Young JW, 1996, J EXP MED, V183, P7, DOI 10.1084/jem.183.1.7
   Zitvogel L, 1996, J EXP MED, V183, P87, DOI 10.1084/jem.183.1.87
NR 29
TC 51
Z9 54
U1 0
U2 1
PU ELSEVIER SCIENCE INC
PI NEW YORK
PA 655 AVENUE OF THE AMERICAS, NEW YORK, NY 10010 USA
SN 0029-7844
J9 OBSTET GYNECOL
JI Obstet. Gynecol.
PD SEP
PY 2000
VL 96
IS 3
BP 422
EP 430
DI 10.1016/S0029-7844(00)00916-9
PG 9
WC Obstetrics & Gynecology
SC Obstetrics & Gynecology
GA 347HH
UT WOS:000088922100019
PM 10960637
DA 2021-05-03
ER

PT J
AU Parker, LL
   Do, MT
   Westwood, JA
   Wunderlich, JR
   Dudley, ME
   Rosenberg, SA
   Hwu, P
AF Parker, LL
   Do, MT
   Westwood, JA
   Wunderlich, JR
   Dudley, ME
   Rosenberg, SA
   Hwu, P
TI Expansion and characterization of T cells transduced with a chimeric
   receptor against ovarian cancer
SO HUMAN GENE THERAPY
LA English
DT Article
ID TUMOR-INFILTRATING LYMPHOCYTES; FOLATE-BINDING PROTEIN;
   MONOCLONAL-ANTIBODY; ANTITUMOR-ACTIVITY; IMMUNE-RESPONSES;
   GENE-TRANSFER; INTERLEUKIN-2; MELANOMA; THERAPY; GAMMA
AB Adoptive immunotherapy with genetically modified T lymphocytes is being utilized in clinical trials for the treatment of a broad range of diseases including cancer and HIV infection. To improve on these treatments, and to better understand their mechanisms of action, it is necessary to develop techniques to generate large numbers of cells and characterize the functional heterogeneity of the cells produced. In this study, patient peripheral blood lymphocytes were transduced with a chimeric antigen receptor (MOv-gamma) derived from a mouse monoclonal antibody against folate-binding protein, which is overexpressed on many ovarian cancers. Thus, irrespective of their original specificity, normal human T lymphocytes were redirected to react against ovarian cancer cells. Lymphocytes from five patients were transduced and grown to large numbers, with a median expansion of more than 7000-fold. When proliferation was inadequate, the cells were expanded by stimulation utilizing anti-CD3, IL-2, and irradiated allogeneic PBMCs. The cells maintained their functional ability to recognize ovarian cancer over several months. Cloning of transduced cells was undertaken to determine the level of gene expression and function of individual cells making up the bulk population. Transduced CD4(+) and CD8(+) cell clones were isolated from the bulk and demonstrated antitumor activity. These clones had a diverse repertoire with respect to secretion of cytokines, and individual clones maintained their cytokine profile on subsequent expansion. These studies establish the feasibility of consistently generating large numbers of gene-modified tumor-reactive lymphocytes, with a stable and diverse cytokine repertoire, that could be utilized for patient treatment.
C1 NCI, Tumor Immunol Sect, Surg Branch, NIH, Bethesda, MD 20892 USA.
RP Hwu, P (corresponding author), NCI, Tumor Immunol Sect, Surg Branch, NIH, Bldg 10,Room 2B42,9000 Rockville Pike, Bethesda, MD 20892 USA.
EM Patrick_Hwu@nih.gov
CR BARTH RJ, 1991, J EXP MED, V173, P647, DOI 10.1084/jem.173.3.647
   BENARD J, 1985, CANCER RES, V45, P4970
   Bonini C, 1997, SCIENCE, V276, P1719, DOI 10.1126/science.276.5319.1719
   Brodie SJ, 1999, NAT MED, V5, P34, DOI 10.1038/4716
   CANEVARI S, 1995, JNCI-J NATL CANCER I, V87, P1463, DOI 10.1093/jnci/87.19.1463
   Carter LL, 1996, CURR OPIN IMMUNOL, V8, P336, DOI 10.1016/S0952-7915(96)80122-1
   CONEY LR, 1991, CANCER RES, V51, P6125
   CULVER K, 1991, P NATL ACAD SCI USA, V88, P3155, DOI 10.1073/pnas.88.8.3155
   Daly T, 2000, CANCER GENE THER, V7, P284, DOI 10.1038/sj.cgt.7700121
   DANOS O, 1988, P NATL ACAD SCI USA, V85, P6460, DOI 10.1073/pnas.85.17.6460
   Dudley ME, 2000, CANCER J, V6, P69
   ESHHAR Z, 1993, P NATL ACAD SCI USA, V90, P720, DOI 10.1073/pnas.90.2.720
   GREENBERG PD, 1991, ADV IMMUNOL, V49, P281
   Heslop HE, 1996, NAT MED, V2, P551, DOI 10.1038/nm0596-551
   Hung K, 1998, J EXP MED, V188, P2357, DOI 10.1084/jem.188.12.2357
   HWU P, 1995, CANCER RES, V55, P3369
   HWU P, 1993, J EXP MED, V178, P361, DOI 10.1084/jem.178.1.361
   JAFFEE EM, 1993, CANCER RES, V53, P2221
   Luiten RM, 1997, J IMMUNOTHER, V20, P496, DOI 10.1097/00002371-199711000-00010
   MILLER AD, 1986, MOL CELL BIOL, V6, P2895, DOI 10.1128/MCB.6.8.2895
   MIOTTI S, 1987, INT J CANCER, V39, P297, DOI 10.1002/ijc.2910390306
   MUUL LM, 1987, J IMMUNOL, V138, P989
   Ossendorp F, 1998, J EXP MED, V187, P693, DOI 10.1084/jem.187.5.693
   POCKAJ BA, 1994, CANCER, V73, P1731, DOI 10.1002/1097-0142(19940315)73:6<1731::AID-CNCR2820730630>3.0.CO;2-H
   Ren-Heidenreich L, 2000, HUM GENE THER, V11, P9, DOI 10.1089/10430340050016111
   Riddell SR, 1996, NAT MED, V2, P216, DOI 10.1038/nm0296-216
   Rooney CM, 1998, BLOOD, V92, P1549, DOI 10.1182/blood.V92.5.1549.417k32_1549_1555
   ROONEY CM, 1995, LANCET, V345, P9, DOI 10.1016/S0140-6736(95)91150-2
   ROSENBERG SA, 1988, NEW ENGL J MED, V319, P1676, DOI 10.1056/NEJM198812223192527
   SCHWARTZENTRUBER DJ, 1994, J CLIN ONCOL, V12, P1475, DOI 10.1200/JCO.1994.12.7.1475
   Shaw NJ, 1997, KNEE, V4, P185, DOI 10.1016/S0968-0160(97)00264-0
   SPIESS PJ, 1987, JNCI-J NATL CANCER I, V79, P1067
   STANCOVSKI I, 1993, J IMMUNOL, V151, P6577
   Tan YY, 1996, ANTICANCER RES, V16, P1993
   Toes REM, 1999, J EXP MED, V189, P753, DOI 10.1084/jem.189.5.753
   TOPALIAN SL, 1989, J IMMUNOL, V142, P3714
   Tuting T, 1997, J MOL MED-JMM, V75, P478, DOI 10.1007/s001090050133
   Vieillard V, 1997, P NATL ACAD SCI USA, V94, P11595, DOI 10.1073/pnas.94.21.11595
   WALTER EA, 1995, NEW ENGL J MED, V333, P1038, DOI 10.1056/NEJM199510193331603
NR 39
TC 44
Z9 45
U1 0
U2 7
PU MARY ANN LIEBERT, INC
PI NEW ROCHELLE
PA 140 HUGUENOT STREET, 3RD FL, NEW ROCHELLE, NY 10801 USA
SN 1043-0342
EI 1557-7422
J9 HUM GENE THER
JI Hum. Gene Ther.
PD NOV
PY 2000
VL 11
IS 17
BP 2377
EP 2387
DI 10.1089/104303400750038480
PG 11
WC Biotechnology & Applied Microbiology; Genetics & Heredity; Medicine,
   Research & Experimental
SC Biotechnology & Applied Microbiology; Genetics & Heredity; Research &
   Experimental Medicine
GA 376AV
UT WOS:000165436400006
PM 11096442
DA 2021-05-03
ER

PT J
AU Haeryfar, SMM
   Nagy, E
   Baral, E
   Krepart, G
   Lotocki, R
   Berczi, I
AF Haeryfar, SMM
   Nagy, E
   Baral, E
   Krepart, G
   Lotocki, R
   Berczi, I
TI Antiestrogens affect both pathways of killer cell-mediated oncolysis
SO ANTICANCER RESEARCH
LA English
DT Article
DE antiestrogen; killer cell; oncolysis; pathways
ID P815 MURINE MASTOCYTOMA; HUMAN NK CELLS; NATURAL-KILLER; ANTI-FAS;
   DOWN-REGULATION; T-CELLS; CYTOTOXICITY; LYMPHOCYTES; TAMOXIFEN;
   IMMUNOTHERAPY
AB Background Ow previous studies indicate that antiestrogenic drugs tamoxifen (TX) and toremifene (TO) augment immune oncolysis induced by various killer cells. The underlying mechanism(s), however, have not been fully elucidated. Materials and Methods. Ovarian carcinoma cells freshly isolated from cancer patients and the human erythroleukemia cell line, K562 were used as targets for killer cells and/or the anti-Fas monoclonal antibody, CH-II in Cr-51 release assays. In a number of experiments, extracellular Ca++ was chelated by EGTA/MgCl2 to distinguish Ca++-dependent perforin/granzyme pathway fi om Fas/FasL pathway. Fas expression was studied by flow cytometry. Results. Ovarian carcinoma cells were sensitized by antiestrogens towards enhanced cytolysis mediated by autologous cytotoxic lymphocytes. Antiestrogens also significantly augmented the killing of ovarian carcinoma cells trigger ed by anti-Fas monoclonal antibody. Flow cytometry analyses showed an upregulation of Fas (CD 95/Apo-1) upon TX or TO treatment in a number of cases. By contrast, antiestrogen treatment diet not induce Fas expression in the Fas-negative K562 cells; yet, natural killer cell-mediated cytotoxicity against K562 was augmented by antiestrogens and maximal lysis was achieved when both target and effector cells were treated The presence of Ca++ chelator (EGTA/MgCl2) in the assay abrogated killing of K562 and its antiestrogen - mediated augmentation. This indicates the involvement of the perforin / granzyme pathway. Conclusion: Antiestrogens can influence both Fas/FasL and perforin / granzyme pathways of killer cell - mediated oncolysis.
C1 Univ Manitoba, Fac Med, Dept Immunol, Winnipeg, MB R3E 0W3, Canada.
   Univ Manitoba, Fac Med, Manitoba Canc Treatment & Res Fdn, Winnipeg, MB R3E 0W3, Canada.
RP Berczi, I (corresponding author), Univ Manitoba, Fac Med, Dept Immunol, 795 McDermot Ave, Winnipeg, MB R3E 0W3, Canada.
CR Baral E, 1996, INT J CANCER, V67, P580
   Baral E, 1996, INT J CANCER, V66, P214
   Baral E, 1997, ANTICANCER RES, V17, P77
   BARAL E, 1995, CANCER-AM CANCER SOC, V75, P591, DOI 10.1002/1097-0142(19950115)75:2<591::AID-CNCR2820750224>3.0.CO;2-U
   BARAL E, 1994, INT J CANCER, V57, P1
   BARAL E, IN PRESS ANTICANCER
   Baral Edward, 1996, P137
   BERKE G, 1995, CELL, V81, P9, DOI 10.1016/0092-8674(95)90365-8
   Brandenberger AW, 1998, J CLIN ENDOCR METAB, V83, P1025, DOI 10.1210/jc.83.3.1025
   BRUNNER KT, 1968, IMMUNOLOGY, V14, P181
   ELKHATIB M, 1995, CELL IMMUNOL, V163, P237, DOI 10.1006/cimm.1995.1122
   Frost P, 1997, CELL IMMUNOL, V180, P70, DOI 10.1006/cimm.1997.1169
   Gardiner CM, 1998, IMMUNOLOGY, V93, P511
   Hoskin DW, 1998, INT J MOL MED, V1, P893
   IOANNIDES CG, 1991, CANCER RES, V51, P4257
   Jordan V C, 1982, Breast Cancer Res Treat, V2, P123, DOI 10.1007/BF01806449
   LOZZIO CB, 1975, BLOOD, V45, P321, DOI 10.1182/blood.V45.3.321.321
   MANDEVILLE R, 1984, EUR J CANCER CLIN ON, V20, P983, DOI 10.1016/0277-5379(84)90174-3
   MONTEL AH, 1995, CELL IMMUNOL, V166, P236, DOI 10.1006/cimm.1995.9974
   Munker R, 1997, HEMATOL CELL THER, V39, P75, DOI 10.1007/s00282-997-0075-7
   NAGATA S, 1995, IMMUNOL TODAY, V16, P39, DOI 10.1016/0167-5699(95)80069-7
   Nagy E, 1997, ANTICANCER RES, V17, P1083
   OWENSCHAUB LB, 1994, CANCER RES, V54, P1580
   Roger R, 1996, BLOOD, V87, P1113, DOI 10.1182/blood.V87.3.1113.bloodjournal8731113
   TANIGUCHI N, 1977, J IMMUNOL, V118, P193
   TEODORCZYKINJEYAN J, 1993, ANTICANCER RES, V13, P279
   TOPALIAN SL, 1987, J IMMUNOL METHODS, V102, P127, DOI 10.1016/S0022-1759(87)80018-2
   Uslu R, 1997, CLIN CANCER RES, V3, P963
   Uslu R, 1996, GYNECOL ONCOL, V62, P282, DOI 10.1006/gyno.1996.0228
   Vujanovic NL, 1996, J IMMUNOL, V157, P1117
   Wargnier A, 1998, J BIOL CHEM, V273, P35326, DOI 10.1074/jbc.273.52.35326
   Williams BA, 1997, INT J CANCER, V73, P416, DOI 10.1002/(SICI)1097-0215(19971104)73:3<416::AID-IJC17>3.3.CO;2-G
NR 32
TC 9
Z9 9
U1 0
U2 0
PU INT INST ANTICANCER RESEARCH
PI ATHENS
PA EDITORIAL OFFICE 1ST KM KAPANDNTIOU-KALAMOU RD KAPANDRITI, POB 22,
   ATHENS 19014, GREECE
SN 0250-7005
J9 ANTICANCER RES
JI Anticancer Res.
PD MAY-JUN
PY 2000
VL 20
IS 3A
BP 1849
EP 1853
PG 5
WC Oncology
SC Oncology
GA 352MK
UT WOS:000089222300078
PM 10928117
DA 2021-05-03
ER

PT J
AU von Mensdorff-Pouilly, S
   Snijdewint, FGM
   Verstraeten, AA
   Verheijen, RHM
   Kenemans, P
AF von Mensdorff-Pouilly, S
   Snijdewint, FGM
   Verstraeten, AA
   Verheijen, RHM
   Kenemans, P
TI Human MUC1 mucin: a multifaceted glycoprotein
SO INTERNATIONAL JOURNAL OF BIOLOGICAL MARKERS
LA English
DT Article; Proceedings Paper
CT 5th Specialist Workshop on Serum Tumor Markers in Breast Cancer
CY SEP, 1999
CL NOTTINGHAM, ENGLAND
DE MUC1; cancer; glycopeptides; immunotherapy
ID POLYMORPHIC EPITHELIAL MUCIN; POLYPEPTIDE
   N-ACETYLGALACTOSAMINYLTRANSFERASE; OVARIAN-CANCER PATIENTS;
   INTERCELLULAR-ADHESION MOLECULE-1; ACTIVE SPECIFIC IMMUNOTHERAPY;
   METASTATIC BREAST-CANCER; TUMOR-ASSOCIATED ANTIGEN; MEDIATED
   CELL-ADHESION; TANDEM REPEAT PEPTIDE; FAT GLOBULE-MEMBRANE
AB Human MUC1 mucin, a membrane-bound glycoprotein, is a major component of the ductal cell surface of normal glandular cells. MUC1 is overexpressed and aberrantly glycosylated in carcinoma cells. The role MUC1 plays in cancer progression represents two sides of one coin: on the one hand, loss of polarity and overexpression of MUC1 in cancer cells interferes with cell adhesion and shields the tumor cell from immune recognition by the cellular arm of the immune system, thus favoring metastases; on the other hand, MUC1, in essence a self-antigen, is displaced and altered in malignancy and induces immune responses. Tumor-associated MUC1 has short carbohydrate sidechains and exposed epitopes on its peptide core; it gains access to the circulation and comes into contact with the immune system provoking humoral and cellular immune responses. Natural antibodies to MUC1 present in the circulation of cancer patients may be beneficial to the patient by restricting tumor growth and dissemination: early stage breast cancer patients with a humoral response to MUC1 have a better disease-specific survival. Several MUC1 peptide vaccines, differing in vectors, carrier proteins and adjuvants, have been tested in phase I clinical trials. They are capable of inducing predominantly humoral responses to the antigen, but evidence that these immune responses may be effective against the tumor in humans is still scarce.
C1 Vrije Univ Amsterdam, Dept Obstet & Gynecol, Acad Hosp, NL-1081 HV Amsterdam, Netherlands.
RP von Mensdorff-Pouilly, S (corresponding author), Vrije Univ Amsterdam, Dept Obstet & Gynecol, Acad Hosp, De Boelelaan 117, NL-1081 HV Amsterdam, Netherlands.
CR ACRES RB, 1993, J IMMUNOTHER, V14, P136, DOI 10.1097/00002371-199308000-00009
   Adluri S, 1999, BRIT J CANCER, V79, P1806, DOI 10.1038/sj.bjc.6690288
   Agrawal B, 1998, NAT MED, V4, P43, DOI 10.1038/nm0198-043
   Agrawal B, 1998, MOL MED TODAY, V4, P397, DOI 10.1016/S1357-4310(98)01322-7
   Agrawal B, 1998, CANCER RES, V58, P4079
   AGRAWAL B, 1995, CANCER RES, V55, P2257
   Agrawal B, 1996, J IMMUNOL, V157, P2089
   Akagi J, 1997, J IMMUNOTHER, V20, P38, DOI 10.1097/00002371-199701000-00004
   APLIN JD, 1994, ANN NY ACAD SCI, V734, P103, DOI 10.1111/j.1749-6632.1994.tb21739.x
   APOSTOLOPOULOS V, 1995, P NATL ACAD SCI USA, V92, P10128, DOI 10.1073/pnas.92.22.10128
   Apostolopoulos V, 1997, J IMMUNOL, V159, P5211
   APOSTOLOPOULOS V, 1995, J IMMUNOL, V155, P5089
   BARND DL, 1989, P NATL ACAD SCI USA, V86, P7159, DOI 10.1073/pnas.86.18.7159
   Barratt-Boyes SM, 1999, CLIN CANCER RES, V5, P1918
   Barratt-Boyes SM, 1998, J IMMUNOTHER, V21, P142, DOI 10.1097/00002371-199803000-00008
   BEHRENS J, 1989, J CELL BIOL, V108, P2435, DOI 10.1083/jcb.108.6.2435
   Bennett EP, 1998, J BIOL CHEM, V273, P30472, DOI 10.1074/jbc.273.46.30472
   BIECHE I, 1995, CLIN CANCER RES, V1, P123
   Bieche I, 1997, CANCER GENET CYTOGEN, V98, P75, DOI 10.1016/S0165-4608(96)00410-4
   Bohm CM, 1997, SCAND J IMMUNOL, V46, P27, DOI 10.1046/j.1365-3083.1996.d01-91.x
   Bon GG, 1997, CLIN CHEM, V43, P585
   BRAGA VMM, 1992, DEVELOPMENT, V115, P427
   BROCKHAUSEN I, 1995, EUR J BIOCHEM, V233, P607, DOI 10.1111/j.1432-1033.1995.607_2.x
   Brossart P, 1999, BLOOD, V93, P4309, DOI 10.1182/blood.V93.12.4309.412k19_4309_4317
   Brugger W, 1999, J CLIN ONCOL, V17, P1535, DOI 10.1200/JCO.1999.17.5.1535
   BURCHELL J, 1993, EPITHELIAL CELL BIOL, V2, P155
   CERIANI RL, 1987, BREAST CANCER RES TR, V10, P55, DOI 10.1007/BF01806136
   CHAKRABORTY M, 1995, CANCER RES, V55, P1525
   Chan AK, 1999, INT J CANCER, V82, P721, DOI 10.1002/(SICI)1097-0215(19990827)82:5<721::AID-IJC16>3.3.CO;2-E
   Chittal S, 1997, APPL IMMUNOHISTOCHEM, V5, P203, DOI 10.1097/00022744-199712000-00001
   CORDELL J, 1985, BRIT J CANCER, V52, P347, DOI 10.1038/bjc.1985.200
   DeLoia JA, 1998, HUM REPROD, V13, P2902, DOI 10.1093/humrep/13.10.2902
   Dent GA, 1999, AM J CLIN PATHOL, V111, P741
   Dokurno P, 1998, J MOL BIOL, V284, P713, DOI 10.1006/jmbi.1998.2209
   DOMENECH N, 1995, J IMMUNOL, V155, P4766
   FINN OJ, 1995, IMMUNOL REV, V145, P61, DOI 10.1111/j.1600-065X.1995.tb00077.x
   FINN OJ, 1992, BIOTHERAPY, V4, P239, DOI 10.1007/BF02172653
   FONTENOT JD, 1995, J BIOMOL STRUCT DYN, V13, P245, DOI 10.1080/07391102.1995.10508837
   FONTENOT JD, 1993, CANCER RES, V53, P5386
   GENDLER S, 1988, J BIOL CHEM, V263, P12820
   GENDLER SJ, 1990, J BIOL CHEM, V265, P15286
   Gilewski T, 2000, CLIN CANCER RES, V6, P1693
   Gong JL, 1998, P NATL ACAD SCI USA, V95, P6279, DOI 10.1073/pnas.95.11.6279
   GOUREVITCH MM, 1995, BRIT J CANCER, V72, P934, DOI 10.1038/bjc.1995.436
   Goydos JS, 1996, J SURG RES, V63, P298, DOI 10.1006/jsre.1996.0264
   Graham RA, 1996, INT J CANCER, V65, P664
   GRAHAM RA, 1995, TUMOUR TARGETING, V1, P211
   Graves R, 1998, BREAST, V7, P181, DOI 10.1016/S0960-9776(98)90105-9
   Hanisch FG, 1999, J BIOL CHEM, V274, P9946, DOI 10.1074/jbc.274.15.9946
   Hanisch FG, 2000, GLYCOBIOLOGY, V10, P439, DOI 10.1093/glycob/10.5.439
   HANISCH FG, 1989, J BIOL CHEM, V264, P872
   HANISCH FG, 1990, GLYCOCONJUGATE J, V7, P525, DOI 10.1007/BF01189075
   Hartman ML, 1999, INT J CANCER, V82, P256, DOI 10.1002/(SICI)1097-0215(19990719)82:2<256::AID-IJC17>3.0.CO;2-C
   HAYES DF, 1986, J CLIN ONCOL, V4, P1542, DOI 10.1200/JCO.1986.4.10.1542
   Henderikx P, 1998, CANCER RES, V58, P4324
   HEY NA, 1994, J CLIN ENDOCR METAB, V78, P337, DOI 10.1210/jc.78.2.337
   Hilkens J, 1995, BIOCHEM SOC T, V23, P822, DOI 10.1042/bst0230822
   HILKENS J, 1992, TRENDS BIOCHEM SCI, V17, P359, DOI 10.1016/0968-0004(92)90315-Z
   HILKENS J, 1984, INT J CANCER, V34, P197, DOI 10.1002/ijc.2910340210
   Hilkens J., 1985, MONOCLONAL ANTIBODIE, P28
   Hiltbold EM, 1999, CELL IMMUNOL, V194, P143, DOI 10.1006/cimm.1999.1512
   HINODA Y, 1993, IMMUNOL LETT, V35, P163, DOI 10.1016/0165-2478(93)90086-H
   Hull S R, 1989, Cancer Commun, V1, P261
   IOANNIDES CG, 1993, J IMMUNOL, V151, P3693
   JEROME KR, 1993, J IMMUNOL, V151, P1654
   JEROME KR, 1991, CANCER RES, V51, P2908
   Kam JL, 1998, CANCER RES, V58, P5577
   Karanikas V, 1997, J CLIN INVEST, V100, P2783, DOI 10.1172/JCI119825
   Kondo K, 1998, CANCER RES, V58, P2014
   KOTERA Y, 1994, CANCER RES, V54, P2856
   KUFE D, 1984, HYBRIDOMA, V3, P223, DOI 10.1089/hyb.1984.3.223
   LANCASTER CA, 1990, BIOCHEM BIOPH RES CO, V173, P1019, DOI 10.1016/S0006-291X(05)80888-5
   Leek RD, 1996, CANCER RES, V56, P4625
   LIGTENBERG MJL, 1992, J BIOL CHEM, V267, P6171
   LIGTENBERG MJL, 1990, J BIOL CHEM, V265, P5573
   LIGTENBERG MJL, 1992, CANCER RES, V52, P2318
   Livingston P, 1997, CANCER IMMUNOL IMMUN, V43, P324, DOI 10.1007/s002620050340
   LIVINGSTON PO, 1995, IMMUNOL REV, V145, P147, DOI 10.1111/j.1600-065X.1995.tb00080.x
   Livingston PO, 1997, CANCER IMMUNOL IMMUN, V45, P1, DOI 10.1007/s002620050394
   Livingston PO, 1997, CANCER IMMUNOL IMMUN, V45, P10, DOI 10.1007/s002620050395
   MacLean GD, 1996, J IMMUNOTHER, V19, P59, DOI 10.1097/00002371-199601000-00007
   MANTOVANI A, 1992, IMMUNOL TODAY, V13, P265, DOI 10.1016/0167-5699(92)90008-U
   Muller S, 1997, J BIOL CHEM, V272, P24780, DOI 10.1074/jbc.272.40.24780
   Muller S, 1999, J BIOL CHEM, V274, P18165, DOI 10.1074/jbc.274.26.18165
   Nakamura H, 1998, J GASTROENTEROL, V33, P354, DOI 10.1007/s005350050096
   Nath D, 1999, IMMUNOLOGY, V98, P213
   PANDEY P, 1995, CANCER RES, V55, P4000
   PARRY G, 1990, EXP CELL RES, V188, P302, DOI 10.1016/0014-4827(90)90174-9
   Patton S, 1995, BBA-REV BIOMEMBRANES, V1241, P407, DOI 10.1016/0304-4157(95)00014-3
   Paul S, 1999, CANCER IMMUNOL IMMUN, V48, P22, DOI 10.1007/s002620050544
   Pecher G, 1996, P NATL ACAD SCI USA, V93, P1699, DOI 10.1073/pnas.93.4.1699
   Pemberton LF, 1996, J BIOL CHEM, V271, P2332, DOI 10.1074/jbc.271.4.2332
   PETERSON JA, 1985, BREAST CANCER RES TR, V5, P207, DOI 10.1007/BF01805996
   Petrarca C, 1996, EUR J CANCER, V32A, P2155, DOI 10.1016/S0959-8049(96)00254-7
   Petrarca C, 1999, CANCER IMMUNOL IMMUN, V47, P272, DOI 10.1007/s002620050531
   Price MR, 1998, TUMOR BIOL, V19, P1, DOI 10.1159/000056500
   PRICE MR, 1990, MOL IMMUNOL, V27, P795, DOI 10.1016/0161-5890(90)90089-I
   Reddish MA, 1996, CANCER IMMUNOL IMMUN, V42, P303, DOI 10.1007/s002620050287
   Reddish MA, 1998, INT J CANCER, V76, P817, DOI 10.1002/(SICI)1097-0215(19980610)76:6<817::AID-IJC9>3.0.CO;2-0
   Regimbald LH, 1996, CANCER RES, V56, P4244
   Richards ER, 1998, CANCER IMMUNOL IMMUN, V46, P245, DOI 10.1007/s002620050484
   Rowse GJ, 1998, CANCER RES, V58, P315
   RUGHETTI A, 1993, CANCER RES, V53, P2457
   RYE PD, 1993, J REPROD FERTIL, V97, P551
   Sandmaier BM, 1999, J IMMUNOTHER, V22, P54, DOI 10.1097/00002371-199901000-00008
   SAWADA T, 1994, INT J CANCER, V57, P901, DOI 10.1002/ijc.2910570621
   Schol DJ, 1998, TUMOR BIOL, V19, P35, DOI 10.1159/000056503
   Scholl SM, 2000, J IMMUNOTHER, V23, P570, DOI 10.1097/00002371-200009000-00007
   SHIMIZU M, 1982, J BIOCHEM, V91, P515, DOI 10.1093/oxfordjournals.jbchem.a133724
   Sikut R, 1996, INT J CANCER, V66, P617, DOI 10.1002/(SICI)1097-0215(19960529)66:5<617::AID-IJC6>3.0.CO;2-W
   Smith M, 1999, IMMUNOLOGY, V97, P648
   Snijdewint FGM, 1999, CANCER IMMUNOL IMMUN, V48, P47, DOI 10.1007/s002620050547
   SPICER AP, 1991, J BIOL CHEM, V266, P15099
   SPRINGER GF, 1995, CRIT REV ONCOGENESIS, V6, P57, DOI 10.1615/CritRevOncog.v6.i1.50
   SPRINGER TA, 1990, NATURE, V346, P425, DOI 10.1038/346425a0
   STADIE TRE, 1995, EUR J BIOCHEM, V229, P140, DOI 10.1111/j.1432-1033.1995.tb20448.x
   STROUS GJ, 1992, CRIT REV BIOCHEM MOL, V27, P57, DOI 10.3109/10409239209082559
   SULITZEANU D, 1993, ADV CANCER RES, V60, P247
   SWALLOW DM, 1987, ANN HUM GENET, V51, P289, DOI 10.1111/j.1469-1809.1987.tb01063.x
   TAKAHASHI T, 1994, J IMMUNOL, V153, P2102
   Taylor-Papadimitriou J, 1999, BBA-MOL BASIS DIS, V1455, P301, DOI 10.1016/S0925-4439(99)00055-1
   TAYLORPAPADIMITRIOU J, 1981, INT J CANCER, V28, P17, DOI 10.1002/ijc.2910280104
   TAYLORPAPADIMITRIOU J, 1991, INT J CANCER, V49, P1, DOI 10.1002/ijc.2910490102
   Tempero RM, 1999, INT J CANCER, V80, P595, DOI 10.1002/(SICI)1097-0215(19990209)80:4<595::AID-IJC18>3.0.CO;2-B
   VANDEWIELVANKEMENADE E, 1993, J IMMUNOL, V151, P767
   VANKLINKEN BJW, 1995, AM J PHYSIOL-GASTR L, V269, pG613
   Vaughan HA, 1999, VACCINE, V17, P2740, DOI 10.1016/S0264-410X(98)00493-9
   von Mensdorff-Pouilly S, 2000, INT J CANCER, V86, P702, DOI 10.1002/(SICI)1097-0215(20000601)86:5<702::AID-IJC16>3.0.CO;2-1
   von Mensdorff-Pouilly S, 1998, TUMOR BIOL, V19, P186, DOI 10.1159/000030006
   von Mensdorff-Pouilly S, 2000, J CLIN ONCOL, V18, P574, DOI 10.1200/JCO.2000.18.3.574
   vonMensdorffPouilly S, 1996, EUR J CANCER, V32A, P1325, DOI 10.1016/0959-8049(96)00048-2
   Wandall HH, 1997, J BIOL CHEM, V272, P23503, DOI 10.1074/jbc.272.38.23503
   WESSELING J, 1995, J CELL BIOL, V129, P255, DOI 10.1083/jcb.129.1.255
   Whitehouse C, 1997, J CELL BIOL, V137, P1229, DOI 10.1083/jcb.137.6.1229
   Winterford CM, 1999, J HISTOCHEM CYTOCHEM, V47, P1063, DOI 10.1177/002215549904700811
   XING PX, 1995, INT J ONCOL, V6, P1283
   Zhang K, 1996, J CELL BIOCHEM, V60, P538, DOI 10.1002/(SICI)1097-4644(19960315)60:4<538::AID-JCB10>3.3.CO;2-A
   Zhang SL, 1996, CANCER RES, V56, P3315
   Zhang SL, 1997, INT J CANCER, V73, P50, DOI 10.1002/(SICI)1097-0215(19970926)73:1<50::AID-IJC9>3.0.CO;2-0
   ZOTTER S, 1988, Cancer Reviews, V11-12, P55
   ZRIHANLICHT S, 1994, EUR J BIOCHEM, V224, P787, DOI 10.1111/j.1432-1033.1994.00787.x
   ZRIHANLICHT S, 1994, FEBS LETT, V356, P130, DOI 10.1016/0014-5793(94)01251-2
NR 142
TC 77
Z9 79
U1 0
U2 3
PU SAGE PUBLICATIONS LTD
PI LONDON
PA 1 OLIVERS YARD, 55 CITY ROAD, LONDON EC1Y 1SP, ENGLAND
SN 0393-6155
EI 1724-6008
J9 INT J BIOL MARKER
JI Int. J. Biol. Markers
PD OCT-DEC
PY 2000
VL 15
IS 4
BP 343
EP 356
PG 14
WC Biotechnology & Applied Microbiology; Oncology
SC Biotechnology & Applied Microbiology; Oncology
GA 386QY
UT WOS:000166074100012
PM 11192832
DA 2021-05-03
ER

PT J
AU Amandzholov, BS
   Sitdikova, SM
   Lebedin, YS
   Chukanov, SV
   Toptygin, KY
   Manzyuk, LV
   Donenko, FV
AF Amandzholov, BS
   Sitdikova, SM
   Lebedin, YS
   Chukanov, SV
   Toptygin, KY
   Manzyuk, LV
   Donenko, FV
TI Antitumor activity of specific immunotherapy with mucin containing CA
   125 antigen in mice with CaO 1 ovarian carcinoma
SO BULLETIN OF EXPERIMENTAL BIOLOGY AND MEDICINE
LA English
DT Article
DE CA 125 antigen; specific immunotherapy; CaO 1 murine ovarian carcinoma
AB Experiments in CBA mice with transplanted CaO 1 ovarian carcinoma possessing common antigenic determinants with human ovarian carcinoma showed that specific immunotherapy with mucin containing CA 125 antigen inhibited tumor growth by 60% and prolonged animal lifespan by 40-60% in comparison with the control. The correlation coefficient between the tumor size and antibody titer after injection of mucin was -0.4 for IgM and -0.6 for IgG, Titration of IgG may be used for monitoring of the efficiency of specific immunotherapy.
C1 Russian Acad Med Sci, NN Blokhin Canc Res Ctr, Moscow, Russia.
   Hema Medika Res & Prod Co, Moscow, Russia.
CR Amandzholov BS, 1999, B EXP BIOL MED+, V127, P206, DOI 10.1007/BF02433117
   Hodge JW, 1996, CANCER IMMUNOL IMMUN, V43, P127, DOI 10.1007/s002620050313
   Morton DL, 1996, CA-CANCER J CLIN, V46, P225, DOI 10.3322/canjclin.46.4.225
NR 3
TC 0
Z9 0
U1 0
U2 1
PU SPRINGER
PI NEW YORK
PA ONE NEW YORK PLAZA, SUITE 4600, NEW YORK, NY, UNITED STATES
SN 0007-4888
EI 1573-8221
J9 B EXP BIOL MED+
JI Bull. Exp. Biol. Med.
PD APR
PY 2000
VL 129
IS 4
BP 383
EP 385
DI 10.1007/BF02439278
PG 3
WC Medicine, Research & Experimental
SC Research & Experimental Medicine
GA 360EM
UT WOS:000089653500027
PM 10977928
DA 2021-05-03
ER

PT J
AU Ben-Hur, H
   Gurevich, P
   Ben-Arie, A
   Huszar, M
   Berman, V
   Tendler, Y
   Tchanishev, R
   Mor, G
   Gershon, S
   Zusman, I
AF Ben-Hur, H
   Gurevich, P
   Ben-Arie, A
   Huszar, M
   Berman, V
   Tendler, Y
   Tchanishev, R
   Mor, G
   Gershon, S
   Zusman, I
TI Apoptosis and apoptosis-related proteins (Fas, Fas ligand, bcl-2, p53)
   in macrophages of human ovarian epithelial tumors
SO EUROPEAN JOURNAL OF GYNAECOLOGICAL ONCOLOGY
LA English
DT Article
DE apoptosis; bcl-2; Fas; Fas ligand; macrophages; ovarian tumors
ID MONOCYTE CHEMOTACTIC PROTEIN-1; BREAST-CANCER; INFILTRATING LYMPHOCYTES;
   MICROVESSEL DENSITY; GROWTH-FACTORS; EXPRESSION; IMMUNOTHERAPY;
   INTERLEUKIN-2; CARCINOMAS; SYSTEM
AB Apoptosis and the apoptosis-related proteins (ARP) (Fas, Fas ligand (FasL), bcl-2 and p53) were analyzed in macrophages of different human ovarian epithelial tumors. Few macrophages were found in ovaries of women without oncologic disorders. In ovarian benign cysts, macrophagic density reached 4.9 +/- 1.2 per 50,000 mu m(2), most were present in lymphoid-macrophagic infiltrates of the sub-epithelial stroma (3.7 +/- 0.5% of the area of a slide), and 23.4% were Fas and FasL positive. In borderline tumors, the expanse of lymphoid infiltrates increased to 15.6% of the area of a slide, and the number of macrophages increased 2.4-fold compared to benign cysts. Of the macrophages, 83-88% expressed Fas and FasL, few had bcl-2 and CD25 receptors, and isolated ones were apoptotic. In carcinomas with high lymphoid-macrophagic infiltration, the infiltrate occupied 17.5% of the slide and macrophages amounted to 12.1 +/- 1.5/50,000 mu m(2). Many macrophages were in regions of grouping apoptosis of tumor epithelial cells and significantly fewer expressed Fas, FasL and bcl-2. Macrophages destroyed by apoptosis accounted for 4.6%. In carcinomas with low lymphoid-macrophageal infiltration, the area of the last was 5.1% of the slide. There were 8.6 +/- 0.8 macrophages/50,000 mu m(2), mainly at the margins of zones of necrosis and of tumor cells' grouping apoptosis. Extensive macrophagic infiltration into tumor parenchyma is one way by which the host immune system destroys tumors. Fas and FasL appear in macrophages of benign cysts, but in borderline tumors and in carcinomas with low infiltration their concentration increases sharply, to 79.8% and 96.6%, respectively. In 4.5% of these cells, apoptosis of macrophages was seen. The findings suggest that macrophages participate in the transfer of ARP to tumor epithelial cells, thereby inducing their apoptosis, but undergoing the simultaneous apoptosis.
C1 Hebrew Univ Jerusalem, Koret Sch Vet Med, Fac Agr Food & Environm Qual Sci, Expt Oncol Lab, IL-76100 Rehovot, Israel.
   Yale Univ, Sch Med, Dept Obstet & Gynecol, New Haven, CT 06510 USA.
   Rambam Med Ctr, Dept Clin Biochem, Haifa, Israel.
   Kaplan Med Ctr, Dept Gynecol & Obstet, Rehovot, Israel.
   Kaplan Med Ctr, Dept Pathol, Rehovot, Israel.
RP Zusman, I (corresponding author), Hebrew Univ Jerusalem, Koret Sch Vet Med, Fac Agr Food & Environm Qual Sci, Expt Oncol Lab, Box 12, IL-76100 Rehovot, Israel.
RI Tendler, Yevgeny/J-9359-2014
OI Tendler, Yevgeny/0000-0002-7311-5533
CR Ben-Hur H, 1999, EUR J GYNAECOL ONCOL, V20, P249
   BENHUR H, 1999, EUR J GYNAEC ONCOL, V21
   Elgert KD, 1998, J LEUKOCYTE BIOL, V64, P275
   Garcia-Velasco JA, 1999, MOL HUM REPROD, V5, P642, DOI 10.1093/molehr/5.7.642
   Gutierrez LS, 1999, BREAST CANCER RES TR, V54, P245, DOI 10.1023/A:1006102601215
   Harmey JH, 1998, ANN SURG ONCOL, V5, P271, DOI 10.1007/BF02303785
   Jonjic N, 1998, ANTICANCER RES, V18, P3767
   Leber TM, 1998, BRIT J CANCER, V78, P724, DOI 10.1038/bjc.1998.568
   Liu DL, 1996, CANCER LETT, V103, P131, DOI 10.1016/0304-3835(96)04195-X
   Merogi AJ, 1997, HUM PATHOL, V28, P321, DOI 10.1016/S0046-8177(97)90131-3
   Mor G, 1998, J STEROID BIOCHEM, V67, P403, DOI 10.1016/S0960-0760(98)00143-5
   Mor G, 1998, AM J REPROD IMMUNOL, V40, P89
   Negus RPM, 1997, AM J PATHOL, V150, P1723
   Orre M, 1999, GYNECOL ONCOL, V73, P47, DOI 10.1006/gyno.1998.5292
   Ridolfi R, 1998, CANCER IMMUNOL IMMUN, V46, P185, DOI 10.1007/s002620050477
   Senturk LM, 1999, MOL HUM REPROD, V5, P697, DOI 10.1093/molehr/5.8.697
   Spielman J, 1998, J IMMUNOL, V161, P7063
   Valkovic T, 1998, PATHOL RES PRACT, V194, P335, DOI 10.1016/S0344-0338(98)80057-5
   Zhang XD, 1998, IMMUNOL CELL BIOL, V76, P550, DOI 10.1046/j.1440-1711.1998.00780.x
NR 19
TC 16
Z9 17
U1 0
U2 3
PU IMR PRESS
PI WAN CHAI
PA RM 19C, LOCKHART CTR, 301-307 LOCKHART RD, WAN CHAI, 00000, HONG KONG
SN 0392-2936
J9 EUR J GYNAECOL ONCOL
JI Eur. J. Gynaecol. Oncol.
PY 2000
VL 21
IS 2
BP 141
EP 145
PG 5
WC Oncology; Obstetrics & Gynecology
SC Oncology; Obstetrics & Gynecology
GA 313PP
UT WOS:000087008300010
PM 10843472
DA 2021-05-03
ER

PT J
AU Santin, AD
   Hermonat, PL
   Ravaggi, A
   Bellone, S
   Cowan, C
   Coke, C
   Pecorelli, S
   Cannon, MJ
   Parham, GP
AF Santin, AD
   Hermonat, PL
   Ravaggi, A
   Bellone, S
   Cowan, C
   Coke, C
   Pecorelli, S
   Cannon, MJ
   Parham, GP
TI Development and therapeutic effect of adoptively transferred T cells
   primed by tumor lysate-pulsed autologous dendritic cells in a patient
   with metastatic endometrial cancer
SO GYNECOLOGIC AND OBSTETRIC INVESTIGATION
LA English
DT Article
DE endometrial cancer; cytotoxic T lymphocytes; dendritic cells; adoptive
   immunotherapy
ID INFILTRATING LYMPHOCYTES; OVARIAN-CANCER; IN-VITRO; CARCINOMA; PEPTIDES;
   MICE; INTERLEUKIN-2; VACCINATION; MELANOMA
AB We describe a 65-year-old woman with a large surgically unresectable and chemoresistant liver metastasis of endometrial carcinoma who was treated by infusion with peripheral blood T cells stimulated with tumor lysate-pulsed autologous dendritic cells (DC). Extensive in vitro characterization of the DC-activated T cells included phenotypic analysis, cytotoxicity, and intracellular cytokine secretion. High cytotoxicity was observed against autologous tumor cells, but not against NK-sensitive K562 cells, autologous Con-A lymphoblasts, or autologous Epstein-Barr virus-transformed lymphoblastoid cells. Blocking studies demonstrated that lyric activity was HLA class I restricted. Two-color flow cytometric analysis revealed that a significant proportion of CD8+ T cells was also CD56+, and analysis of intracellular IFN-gamma and IL-4 expression suggested a type 1 cytokine bias. The patient was treated by three infusions of tumor-specific T cells at 3- to 4-week intervals, and in vivo distribution of the T cells was followed by In-111 oxine labeling and serial gamma camera imaging. Tumor localization and accumulation of labeled lymphocytes was consistently detected at serial time points following each injection. However, deep infiltration of the large tumor mass by activated T cells was minimal, as evaluated in 3 dimensions by single photon emission computerized tomography (SPECT) imaging. Transient serum increases of the tumor marker lactate dehydrogenase (LDH), were detectable after each injection. Similar posttreatment elevations were seen for serum uric acid and potassium. Clinically, stabilization of the large liver metastasis was obtained during treatment. Collectively, these results indicate that tumor-specific CD8+ cytotoxic T-cell responses can be generated in patients with endometrial cancer, and suggest that T-cell immunotherapy may be of therapeutic value in patients harboring metastatic disease. Copyright (C) 2000 S. Karger AG. Basel.
C1 Univ Arkansas Med Sci, Med Ctr, Div Gynecol Oncol, Little Rock, AR 72205 USA.
   Univ Arkansas Med Sci, Dept Nucl Med, Little Rock, AR 72205 USA.
   Univ Arkansas Med Sci, Dept Radiotherapy, Little Rock, AR 72205 USA.
   Univ Arkansas Med Sci, Dept Microbiol & Immunol, Little Rock, AR 72205 USA.
   Univ Brescia, Div Gynecol Oncol, I-25121 Brescia, Italy.
RP Santin, AD (corresponding author), Univ Arkansas Med Sci, Med Ctr, Div Gynecol Oncol, 4301 W Markham, Little Rock, AR 72205 USA.
RI Ravaggi, Antonella/K-5585-2016
OI Ravaggi, Antonella/0000-0003-4661-9979
FU NCI NIH HHSUnited States Department of Health & Human ServicesNational
   Institutes of Health (NIH) - USANIH National Cancer Institute (NCI) [CA
   63931] Funding Source: Medline; NATIONAL CANCER INSTITUTEUnited States
   Department of Health & Human ServicesNational Institutes of Health (NIH)
   - USANIH National Cancer Institute (NCI) [R29CA063931] Funding Source:
   NIH RePORTER
CR Boczkowski D, 1996, J EXP MED, V184, P465, DOI 10.1084/jem.184.2.465
   Ganss R, 1998, CANCER RES, V58, P4673
   GHOSH P, 1995, J NATL CANCER I, V87, P1478, DOI 10.1093/jnci/87.19.1478
   HILDERS CGJM, 1994, INT J CANCER, V57, P805, DOI 10.1002/ijc.2910570608
   Hsu FJ, 1996, NAT MED, V2, P52, DOI 10.1038/nm0196-52
   JAIN RK, 1988, CANCER RES, V48, P7022
   JOANNIDES CG, 1993, SCAND J IMMUNOL, V37, P413
   KIKUCHI Y, 1991, GYNECOL OBSTET INVES, V31, P161, DOI 10.1159/000293141
   MORITA T, 1987, J NATL CANCER I, V78, P441
   Nair SK, 1997, EUR J IMMUNOL, V27, P589, DOI 10.1002/eji.1830270304
   Nair SK, 1997, INT J CANCER, V70, P706, DOI 10.1002/(SICI)1097-0215(19970317)70:6<706::AID-IJC13>3.0.CO;2-7
   Nazaruk RA, 1998, BLOOD, V91, P3875, DOI 10.1182/blood.V91.10.3875.3875_3875_3883
   Nestle FO, 1998, NAT MED, V4, P328, DOI 10.1038/nm0398-328
   Onrust SV, 1996, J CLIN INVEST, V97, P54, DOI 10.1172/JCI118406
   PEOPLES GE, 1995, P NATL ACAD SCI USA, V92, P432, DOI 10.1073/pnas.92.2.432
   ROMAGNANI S, 1992, INT ARCH ALLERGY IMM, V98, P279, DOI 10.1159/000236199
   ROMANI N, 1994, J EXP MED, V180, P83, DOI 10.1084/jem.180.1.83
   ROSENBERG SA, 1994, J NATL CANCER I, V86, P1159, DOI 10.1093/jnci/86.15.1159
   Santin AD, 1999, J VIROL, V73, P5402, DOI 10.1128/JVI.73.7.5402-5410.1999
   Steinmann RM, 1999, ANNU REV IMMUNOL, V9, P271
   Tsukui T, 1996, CANCER RES, V56, P3967
   YOSHINO I, 1994, CANCER RES, V54, P3387
   Young JW, 1996, J EXP MED, V183, P7, DOI 10.1084/jem.183.1.7
   Zinkernagel RM, 1997, IMMUNOL REV, V156, P199, DOI 10.1111/j.1600-065X.1997.tb00969.x
   Zitvogel L, 1996, J EXP MED, V183, P87, DOI 10.1084/jem.183.1.87
NR 25
TC 15
Z9 16
U1 0
U2 1
PU KARGER
PI BASEL
PA ALLSCHWILERSTRASSE 10, CH-4009 BASEL, SWITZERLAND
SN 0378-7346
J9 GYNECOL OBSTET INVES
JI Gynecol.Obstet.Invest.
PY 2000
VL 49
IS 3
BP 194
EP 203
DI 10.1159/000010246
PG 10
WC Obstetrics & Gynecology
SC Obstetrics & Gynecology
GA 305VX
UT WOS:000086562200011
PM 10729762
DA 2021-05-03
ER

PT J
AU Gillespie, AM
   Broadhead, TJ
   Chan, SY
   Owen, J
   Farnsworth, AP
   Sopwith, M
   Coleman, RE
AF Gillespie, AM
   Broadhead, TJ
   Chan, SY
   Owen, J
   Farnsworth, AP
   Sopwith, M
   Coleman, RE
TI Phase I open study of the effects of ascending doses of the cytotoxic
   immunoconjugate CMB-401 (hCTMO1-calicheamicin) in patients with
   epithelial ovarian cancer
SO ANNALS OF ONCOLOGY
LA English
DT Article
DE antibody; calicheamicin; CMB-401; immunotherapy; ovarian cancer
ID MONOCLONAL-ANTIBODY; BIODISTRIBUTION; MUCIN; DNA
AB Purpose: We have performed a phase I study of the cytotoxic immunoconjugate CMB-401 in women with epithelial ovarian cancer (EOC). CMB-401 is a directed chemotherapy that comprises a genetically engineered human antibody against polymorphic epithelial mucin, to which is attached covalently two to three molecules, on average, of the cytotoxic antibiotic calicheamicin. The primary objectives of this two-centre study were to identify end-organ toxicities and to establish the maximum tolerated dose (MTD).
   Patients and methods: Thirty-four patients aged 37-75 years with progressive EOC not amenable to platinum/standard therapy, and with satisfactory WHO performance status (0-2) were recruited. Patients had received a mean of 3.2 previous chemotherapeutic regimens with a median interval since last chemotherapy of 182 days (range 34-1217). Patients received up to four cycles of a dual infusion of 35 mg/m(2) hCTMO1 'pre-dose' followed by doses of CMB-401 which were increased for each cohort - a regimen which minimises drug uptake in normal tissues whilst enhancing delivery to the ovarian tumour. CMB-401 dosing commenced at 2 mg/m(2) and progressed via seven cohorts to 16 mg/m(2).
   Results: CMB-401 was generally well tolerated. However, transient fever and emesis occurred, necessitating routine prophylaxis, and increasingly significant malaise was reported as the dose increased. WHO grade 3-4 toxicities, irrespective of causality, included: anaemia 21%, granulocytopenia 9%, thrombocytopenia 9%, liver transaminases 3%, sepsis 3%, haemorrhage 6%, nausea/vomiting 76%; pulmonary 6%, and conscious state/somnolence 6%. The MTD was reached at 16 mg/m(2). During the study four patients had a greater than 50% reduction in CA125, and three patients had radiological evidence of reduction in tumour bulk.
   Conclusions: CMB-401 appears to have an acceptable toxicity profile with demonstrable activity against EOC.
C1 Weston Pk Hosp, Yorkshire Canc Res Dept Clin Oncol, Sheffield S10 2SJ, S Yorkshire, England.
   City Hosp, Dept Clin Oncol, Nottingham NG5 1PB, England.
   Celltech Therapeut, Slough, Berks, England.
RP Coleman, RE (corresponding author), Weston Pk Hosp, Yorkshire Canc Res Dept Clin Oncol, Whitham Rd, Sheffield S10 2SJ, S Yorkshire, England.
CR ABOUDPIRAK E, 1988, CANCER RES, V48, P3188
   ANDERSON MC, 1992, GYNAECOLOGY, P519
   BAKER TS, 1994, ADV EXP MED BIOL, V353, P61
   BEREK JS, 1995, EPITHELIAL CANC OVAR, P220
   BERRINO F, 1995, SURVIVAL CANC PATIEN, P292
   GENDLER S, 1988, J BIOL CHEM, V263, P12820
   GENDLER SJ, 1990, J BIOL CHEM, V265, P15286
   HANISCH FG, 1989, J BIOL CHEM, V264, P872
   HINMAN LM, 1993, CANCER RES, V53, P3336
   Hull S R, 1989, Cancer Commun, V1, P261
   *OFF POP CENS SURV, 1991, OPCS SER DHZ, V18
   PARKIN DM, 1993, INT J CANCER, V54, P594, DOI 10.1002/ijc.2910540413
   Prinssen HM, 1998, CANCER IMMUNOL IMMUN, V47, P39, DOI 10.1007/s002620050502
   REITHMULLER G, 1994, LANCET, V343, P1177
   vanHof AC, 1996, CANCER RES, V56, P5179
   ZEIN N, 1989, SCIENCE, V244, P697, DOI 10.1126/science.2717946
   ZEIN N, 1988, SCIENCE, V240, P1198, DOI 10.1126/science.3240341
   ZOTTER S, 1988, Cancer Reviews, V11-12, P55
NR 18
TC 34
Z9 35
U1 0
U2 0
PU OXFORD UNIV PRESS
PI OXFORD
PA GREAT CLARENDON ST, OXFORD OX2 6DP, ENGLAND
SN 0923-7534
J9 ANN ONCOL
JI Ann. Oncol.
PD JUN
PY 2000
VL 11
IS 6
BP 735
EP 741
DI 10.1023/A:1008349300781
PG 7
WC Oncology
SC Oncology
GA 335AJ
UT WOS:000088219600021
PM 10942064
OA Bronze
DA 2021-05-03
ER

PT J
AU Penson, RT
   Kronish, K
   Duan, Z
   Feller, AJ
   Stark, P
   Cook, SE
   Duska, LR
   Fuller, AF
   Goodman, AK
   Nikrui, N
   MacNeill, KM
   Matulonis, UA
   Preffer, FI
   Seiden, MV
AF Penson, RT
   Kronish, K
   Duan, Z
   Feller, AJ
   Stark, P
   Cook, SE
   Duska, LR
   Fuller, AF
   Goodman, AK
   Nikrui, N
   MacNeill, KM
   Matulonis, UA
   Preffer, FI
   Seiden, MV
TI Cytokines IL-1 beta, IL-2, IL-6, IL-8, MCP-1, GM-CSF and TNF alpha in
   patients with epithelial ovarian cancer and their relationship to
   treatment with paclitaxel
SO INTERNATIONAL JOURNAL OF GYNECOLOGICAL CANCER
LA English
DT Article
DE cytokines; immunotherapy; ovarian cancer; paclitaxel; prognosis
ID ENDOTHELIAL GROWTH-FACTOR; NECROSIS-FACTOR-ALPHA; GENE-EXPRESSION;
   CELL-LINE; INTERLEUKIN-6; SERUM; TAXOL; IDENTIFICATION; ANGIOGENESIS;
   RESISTANCE
AB In vitro work suggests that cytokines may be important modulators of the cytotoxic effects of paclitaxel and subsequent drug resistance. This has been investigated in vivo in patients with ovarian cancer by ELISA. There was consistently elevated expression of IL-6 and IL-8 but not MCP-1, IL-1 beta, IL-2, GM-CSF or TNF alpha. Peritoneal fluid concentrations of IL-6, IL-8 and MCP-1 were two to three logs greater than serum concentrations. Elevated concentrations of IL-6 correlated with a poor final outcome (P = 0.039), and increased IL-6 and IL-8 correlated with a poor initial response to chemotherapy (P = 0.041 and P = 0.041, respectively). There was a relatively clear pattern of change in all three cytokines. In serum, IL-6, IL-8 and MCP-1 decreased with the administration of steroids prior to paclitaxel, and increased in the 24 h after paclitaxel. Postoperative drainage fluid was relatively acellular, preventing flow-cytometric analysis of epithelial cells for apoptosis, but suggested activation of T cells by paclitaxel. IL-6 and IL-8 appear to be of prognostic importance in epithelial ovarian cancer. Treatment with paclitaxel is associated with an increase in expression of a limited number of cytokines in patients with ovarian cancer, notably IL-6, IL-8 and MCP-1.
C1 Massachusetts Gen Hosp, Div Hematol Oncol, Boston, MA 02114 USA.
   Massachusetts Gen Hosp, Div Gynecol Oncol, Boston, MA 02114 USA.
   Massachusetts Gen Hosp, Div Biostat, Boston, MA 02114 USA.
   Massachusetts Gen Hosp, Dana Farber Canc Inst, Boston, MA 02114 USA.
   Massachusetts Gen Hosp, Dept Pathol, Boston, MA 02114 USA.
RP Penson, RT (corresponding author), Massachusetts Gen Hosp, Div Hematol Oncol, Jackson 1021,55 Fruit St, Boston, MA 02114 USA.
CR BEREK JS, 1991, AM J OBSTET GYNECOL, V164, P1038, DOI 10.1016/0002-9378(91)90582-C
   Biswas P, 1998, BLOOD, V91, P258, DOI 10.1182/blood.V91.1.258.258_258_265
   Casazza A M, 1996, Cancer Treat Res, V87, P149
   Cheleuitte D, 1998, J CLIN ENDOCR METAB, V83, P2043, DOI 10.1210/jc.83.6.2043
   Chopra V, 1996, Cancer J Sci Am, V2, P279
   Cohen T, 1996, J BIOL CHEM, V271, P736, DOI 10.1074/jbc.271.2.736
   DING AH, 1990, SCIENCE, V248, P370, DOI 10.1126/science.1970196
   Giannakakou P, 1997, J BIOL CHEM, V272, P17118, DOI 10.1074/jbc.272.27.17118
   GOTLIEB WH, 1994, AM J OBSTET GYNECOL, V170, P1121, DOI 10.1016/S0002-9378(94)70106-7
   Haber M, 1995, J BIOL CHEM, V270, P31269, DOI 10.1074/jbc.270.52.31269
   JOHNSON MR, 1993, TRANSPLANT P, V25, P1149
   Lee LF, 1997, MOL CELL BIOL, V17, P5097, DOI 10.1128/MCB.17.9.5097
   Lee LF, 1996, CANCER RES, V56, P1303
   Li Y, 1996, SCIENCE, V274, P246, DOI 10.1126/science.274.5285.246
   Mantovani A, 1997, DRUGS, V54, P15, DOI 10.2165/00003495-199700541-00006
   McGuire WP, 1996, NEW ENGL J MED, V334, P1, DOI 10.1056/NEJM199601043340101
   Mesiano S, 1998, AM J PATHOL, V153, P1249, DOI 10.1016/S0002-9440(10)65669-6
   MORADI MM, 1993, CANCER, V72, P2433, DOI 10.1002/1097-0142(19931015)72:8<2433::AID-CNCR2820720822>3.0.CO;2-L
   MOTRO B, 1990, P NATL ACAD SCI USA, V87, P3092, DOI 10.1073/pnas.87.8.3092
   Negus RPM, 1997, AM J PATHOL, V150, P1723
   Obata NH, 1997, ANTICANCER RES, V17, P337
   OBRIEN JM, 1995, J IMMUNOL, V154, P4113
   Ozols Robert F., 1997, Seminars in Oncology, V24, P1
   Perera PY, 1996, INFECT IMMUN, V64, P878, DOI 10.1128/IAI.64.3.878-884.1996
   PLANTE M, 1994, CANCER, V73, P1882, DOI 10.1002/1097-0142(19940401)73:7<1882::AID-CNCR2820730718>3.0.CO;2-R
   PREFFER FI, 1993, DIAGNOSTIC IMMUNOPAT, P725
   SCAMBIA G, 1995, BRIT J CANCER, V71, P354, DOI 10.1038/bjc.1995.71
   SCHRODER W, 1994, EUR J OBSTET GYN R B, V56, P43, DOI 10.1016/0028-2243(94)90152-X
   Shimomura T, 1998, LANCET, V352, P541, DOI 10.1016/S0140-6736(05)79249-7
   STRIETER RM, 1992, AM J PATHOL, V141, P1279
   Tempfer C, 1997, GYNECOL ONCOL, V66, P27, DOI 10.1006/gyno.1997.4726
   Treon S P, 1998, Curr Opin Hematol, V5, P42
   VANDERZEE AGJ, 1995, J CLIN ONCOL, V13, P70, DOI 10.1200/JCO.1995.13.1.70
   WATSON JM, 1993, GYNECOL ONCOL, V49, P8, DOI 10.1006/gyno.1993.1077
   Yoneda J, 1998, JNCI-J NATL CANCER I, V90, P447, DOI 10.1093/jnci/90.6.447
   ZHENFENG D, 1999, CLIN CANCER RES, V5, P3445
NR 36
TC 137
Z9 157
U1 0
U2 6
PU BLACKWELL SCIENCE INC
PI MALDEN
PA 350 MAIN ST, MALDEN, MA 02148 USA
SN 1048-891X
J9 INT J GYNECOL CANCER
JI Int. J. Gynecol. Cancer
PD JAN-FEB
PY 2000
VL 10
IS 1
BP 33
EP 41
DI 10.1046/j.1525-1438.2000.00003.x
PG 9
WC Oncology; Obstetrics & Gynecology
SC Oncology; Obstetrics & Gynecology
GA 300DB
UT WOS:000086236600006
PM 11240649
DA 2021-05-03
ER

PT J
AU Kelly, FJ
   Miller, CR
   Buchsbaum, DJ
   Gomez-Navarro, J
   Barnes, MN
   Alvarez, RD
   Curiel, DT
AF Kelly, FJ
   Miller, CR
   Buchsbaum, DJ
   Gomez-Navarro, J
   Barnes, MN
   Alvarez, RD
   Curiel, DT
TI Selectivity of TAG-72-targeted adenovirus gene transfer to primary
   ovarian carcinoma cells versus autologous mesothelial cells in vitro
SO CLINICAL CANCER RESEARCH
LA English
DT Article
ID 2ND-GENERATION MONOCLONAL-ANTIBODIES; GROWTH-FACTOR RECEPTOR;
   COXSACKIE-B VIRUSES; CANCER CELLS; INTRAPERITONEAL RADIOIMMUNOTHERAPY;
   I-131 B72.3; DELIVERY; THERAPY; ANTIGEN; VECTOR
AB Efficient gene transfer by recombinant adenovirus (Ad) vectors depends on expression of CAR and or, integrin on target cells. Because Ad may also infect nearby nontarget cells expressing these receptors, such as peritoneal mesothelial cells after i.p. injection, we hypothesized that targeting Ad gene delivery to a receptor overexpressed on most ovarian carcinoma cells, such as TAG-72, would enhance the selectivity of Ad gene transfer when used in this context. A monoclonal antibody that has been investigated clinically for immunotherapy and immunodetection of ovarian carcinomas, namely CC49, was used to construct a bispecific conjugate with the Fab fragment of a neutralizing anti-knob mAb to target Ad binding via TAG-72, This conjugate facilitated TAG-72-specific, CAR-independent Ad reporter gene transfer to both ovarian cancer cell lines and primary ovarian cancer tells cultured from malignant ascites fluid. Fab-CC49 was very selective for tumor cells, augmenting Ad gene transfer to primary ovarian cancer cells 2- to 28-fold relative to untargeted Ad, while also decreasing gene transfer to autologous cultured mesothelial cells 4- to 9-fold. These data suggest that targeting Ad via TAG-72 may improve the selectivity of Ad gene transfer for ovarian tumors 8- to 252-fold on i.p. vector injection. These results also define the requirements for a candidate target receptor in the rational design of a targeted Ad vector for ultimate clinical utility, one that selectively infects tumor cells and spares normal cells on i.p. injection. Such a vector may increase gene transfer and decrease the toxicity of Ad vectors, which would improve the therapeutic index of cytotoxic gene therapy for ovarian cancer in clinical trials.
C1 Univ Alabama, Gene Therapy Ctr, Wallace Tumor Instwaltum, Birmingham, AL 35294 USA.
   Univ Alabama, Dept Med, Div Human Gene Therapy, Birmingham, AL 35294 USA.
   Univ Alabama, Dept Pathol, Div Human Gene Therapy, Birmingham, AL 35294 USA.
   Univ Alabama, Dept Surg, Div Human Gene Therapy, Birmingham, AL 35294 USA.
   Univ Alabama, Dept Obstet Gynecol, Div Gynecol Oncol, Birmingham, AL 35294 USA.
   Univ Alabama, Dept Radiat Oncol, Div Radiat Biol, Birmingham, AL 35294 USA.
   Univ Alabama, Dept Surg, Div Neurosurg, Birmingham, AL 35294 USA.
RP Kelly, FJ (corresponding author), Univ Alabama, Gene Therapy Ctr, Wallace Tumor Instwaltum, Room 620,1824 6th Ave S, Birmingham, AL 35294 USA.
RI Miller, C. Ryan/B-9365-2008
OI Miller, C. Ryan/0000-0002-0096-8762; Buchsbaum,
   Donald/0000-0003-2797-5847
FU NATIONAL CANCER INSTITUTEUnited States Department of Health & Human
   ServicesNational Institutes of Health (NIH) - USANIH National Cancer
   Institute (NCI) [T32CA075930, R01CA074242, R01CA068245] Funding Source:
   NIH RePORTER; NCI NIH HHSUnited States Department of Health & Human
   ServicesNational Institutes of Health (NIH) - USANIH National Cancer
   Institute (NCI) [IT32-CA 75930, R01-CA 68245, R01-CA 74242] Funding
   Source: Medline
CR Alvarez RD, 1997, GYNECOL ONCOL, V65, P94, DOI 10.1006/gyno.1996.4577
   Bergelson JM, 1997, SCIENCE, V275, P1320, DOI 10.1126/science.275.5304.1320
   Bergelson JM, 1999, BIOCHEM PHARMACOL, V57, P975, DOI 10.1016/S0006-2952(98)00332-3
   Bergelson JM, 1998, J VIROL, V72, P415, DOI 10.1128/JVI.72.1.415-419.1998
   BIGNER DD, 1981, J NEUROPATH EXP NEUR, V40, P201, DOI 10.1097/00005072-198105000-00001
   Bookman MA, 1998, SEMIN ONCOL, V25, P381
   Buchsbaum DJ, 1999, CLIN CANCER RES, V5, p3153S
   COLCHER D, 1988, CANCER RES, V48, P4597
   Dmitriev I, 1998, J VIROL, V72, P9706, DOI 10.1128/JVI.72.12.9706-9713.1998
   Douglas JT, 1996, NAT BIOTECHNOL, V14, P1574, DOI 10.1038/nbt1196-1574
   FOGH J, 1977, JNCI-J NATL CANCER I, V59, P221, DOI 10.1093/jnci/59.1.221
   Goldman CK, 1997, CANCER RES, V57, P1447
   Gomez-Navarro Jesus, 1998, American Journal of Clinical Pathology, V109, P444
   Greenlee RT, 2000, CA-CANCER J CLIN, V50, P7, DOI 10.3322/canjclin.50.1.7
   Gui J, 1996, BIOCHEM BIOPH RES CO, V218, P414, DOI 10.1006/bbrc.1996.0072
   Haisma HJ, 1999, GENE THER, V6, P1469, DOI 10.1038/sj.gt.3300969
   HAMILTON TC, 1983, CANCER RES, V43, P5739
   Hemmi S, 1998, HUM GENE THER, V9, P2363, DOI 10.1089/hum.1998.9.16-2363
   HOROWITZ AT, 1985, ONCOLOGY, V42, P332, DOI 10.1159/000226056
   HSU KHL, 1988, J VIROL, V62, P1647, DOI 10.1128/JVI.62.5.1647-1652.1988
   JOHNSON DA, 1995, ANTICANCER RES, V15, P1387
   Kasono K, 1999, CLIN CANCER RES, V5, P2571
   Krasnykh V, 1998, J VIROL, V72, P1844, DOI 10.1128/JVI.72.3.1844-1852.1998
   LASTORIA S, 1988, NUCL MED COMMUN, V9, P347, DOI 10.1097/00006231-198805000-00003
   Li DQ, 1999, CLIN CANCER RES, V5, P4175
   Li YM, 1999, CANCER RES, V59, P325
   MANSI L, 1989, NUCL MED BIOL, V16, P127
   Meredith RF, 1996, J NUCL MED, V37, P1491
   Miller CR, 1998, CANCER RES, V58, P5738
   MURARO R, 1988, CANCER RES, V48, P4588
   Nemerow GR, 1999, MICROBIOL MOL BIOL R, V63, P725, DOI 10.1128/MMBR.63.3.725-734.1999
   NOGUCHI P, 1979, IN VITRO CELL DEV B, V15, P401
   Partridge EE, 1999, CA-CANCER J CLIN, V49, P297, DOI 10.3322/canjclin.49.5.297
   Pearson AS, 1999, CLIN CANCER RES, V5, P4208
   Peng KW, 1999, CURR OPIN BIOTECH, V10, P454, DOI 10.1016/S0958-1669(99)00009-9
   PROVENCHER DM, 1993, GYNECOL ONCOL, V50, P78, DOI 10.1006/gyno.1993.1167
   Robertson MW, 1998, SEMIN ONCOL, V25, P397
   SZPAK CA, 1989, ACTA CYTOL, V33, P205
   THOR A, 1986, CANCER RES, V46, P3118
   TOM BH, 1976, IN VITRO CELL DEV B, V12, P180
   Tomko RP, 1997, P NATL ACAD SCI USA, V94, P3352, DOI 10.1073/pnas.94.7.3352
   Vanderkwaak TJ, 1999, CURR OPIN OBSTET GYN, V11, P29, DOI 10.1097/00001703-199901000-00006
   Vanderkwaak TJ, 1999, GYNECOL ONCOL, V74, P227, DOI 10.1006/gyno.1999.5432
   Vogelstein B, 1998, GENETIC BASIS HUMAN, pxv
   Watkins SJ, 1997, GENE THER, V4, P1004, DOI 10.1038/sj.gt.3300511
   Wickham TJ, 1996, NAT BIOTECHNOL, V14, P1570, DOI 10.1038/nbt1196-1570
   WICKHAM TJ, 1993, CELL, V73, P309, DOI 10.1016/0092-8674(93)90231-E
   YU DH, 1993, CANCER RES, V53, P891
   ZEUTHEN J, 1980, INT J CANCER, V25, P19, DOI 10.1002/ijc.2910250104
   Zhang WW, 1999, CANCER GENE THER, V6, P113, DOI 10.1038/sj.cgt.7700024
NR 50
TC 64
Z9 68
U1 0
U2 2
PU AMER ASSOC CANCER RESEARCH
PI BIRMINGHAM
PA PO BOX 11806, BIRMINGHAM, AL 35202 USA
SN 1078-0432
J9 CLIN CANCER RES
JI Clin. Cancer Res.
PD NOV
PY 2000
VL 6
IS 11
BP 4323
EP 4333
PG 11
WC Oncology
SC Oncology
GA 374LX
UT WOS:000165347600023
PM 11106250
DA 2021-05-03
ER

PT J
AU Sampson, JH
   Crotty, LE
   Lee, S
   Archer, GE
   Ashley, DM
   Wikstrandt, CJ
   Hale, LP
   Small, C
   Dranoff, G
   Friedman, AH
   Friedman, HS
   Bigner, DD
AF Sampson, JH
   Crotty, LE
   Lee, S
   Archer, GE
   Ashley, DM
   Wikstrandt, CJ
   Hale, LP
   Small, C
   Dranoff, G
   Friedman, AH
   Friedman, HS
   Bigner, DD
TI Unarmed, tumor-specific monoclonal antibody effectively treats brain
   tumors
SO PROCEEDINGS OF THE NATIONAL ACADEMY OF SCIENCES OF THE UNITED STATES OF
   AMERICA
LA English
DT Article
DE central nervous system neoplasms; epidermal growth factor receptor;
   immunotherapy
ID GROWTH-FACTOR RECEPTOR; PRIMARY INTRACRANIAL TUMORS;
   CENTRAL-NERVOUS-SYSTEM; CELL-MEDIATED-IMMUNITY; MALIGNANT GLIOMAS;
   COLORECTAL-CARCINOMA; HUMAN GLIOBLASTOMAS; LUNG CARCINOMAS; PHASE-II;
   EXPRESSION
AB The epidermal growth factor receptor (EGFR) is often amplified and rearranged structurally in tumors of the brain, breast, lung, and ovary. The most common mutation, EGFRvIII, is characterized by an in-frame deletion of 801 base pairs, resulting in the generation of a novel tumor-specific epitope at the fusion junction. A murine homologue of the human EGFRvIII mutation was created, and an IgG2a murine mAb, Y10, was generated that recognizes the human and murine equivalents of this tumor-specific antigen. In vitro, Y10 was found to inhibit DNA synthesis and cellular proliferation and to induce autonomous, complement-mediated, and antibody-dependent cell-mediated cytotoxicity. Systemic treatment with i.p. Y10 of s.c. B16 melanomas transfected to express stably the murine EGFRvIII led to long-term survival in all mice treated (n = 20; P < 0.001). Similar therapy with i.p. Y10 failed to increase median survival of mice with EGFRvIII-expressing B16 melanomas in the brain; however, treatment with a single intratumoral injection of Y10 increased median survival by an average 286%, with 26% long-term survivors (n = 117; P < 0.001). The mechanism of action of Y10 in vivo was shown to be independent of complement, granulocytes, natural killer cells, and T lymphocytes through in vivo complement and cell subset depletions. Treatment with Y10 in Fc receptor knockout mice demonstrated the mechanism of Y10 to be Fe receptor-dependent. These data indicate that an unarmed, tumor-specific mAb may be an effective immunotherapy against human tumors and potentially other pathologic processes in the "immunologically privileged" central nervous system.
C1 Duke Univ, Med Ctr, Dept Surg Neurosurg, Durham, NC 27710 USA.
   Duke Univ, Med Ctr, Dept Pathol, Durham, NC 27710 USA.
   Univ Melbourne, Dept Paediat, Parkville, Vic 3052, Australia.
   Dana Farber Canc Inst, Dept Adult Oncol, Boston, MA 02115 USA.
   Harvard Univ, Sch Med, Dept Med, Boston, MA 02115 USA.
RP Sampson, JH (corresponding author), Duke Univ, Med Ctr, Dept Surg Neurosurg, Durham, NC 27710 USA.
EM john.sampson@duke.edu
OI Sampson, John/0000-0002-0104-7658; Crotty Alexander,
   Laura/0000-0002-5091-2660
FU NATIONAL CANCER INSTITUTEUnited States Department of Health & Human
   ServicesNational Institutes of Health (NIH) - USANIH National Cancer
   Institute (NCI) [R37CA011898, R01CA074886, R01CA011898] Funding Source:
   NIH RePORTER; NATIONAL INSTITUTE OF NEUROLOGICAL DISORDERS AND
   STROKEUnited States Department of Health & Human ServicesNational
   Institutes of Health (NIH) - USANIH National Institute of Neurological
   Disorders & Stroke (NINDS) [P50NS020023] Funding Source: NIH RePORTER;
   NCI NIH HHSUnited States Department of Health & Human ServicesNational
   Institutes of Health (NIH) - USANIH National Cancer Institute (NCI) [CA
   11898, R37 CA011898, R01 CA074886, CA 74886] Funding Source: Medline;
   NINDS NIH HHSUnited States Department of Health & Human ServicesNational
   Institutes of Health (NIH) - USANIH National Institute of Neurological
   Disorders & Stroke (NINDS) [NS 20023, P50 NS020023] Funding Source:
   Medline
CR ADAMS DO, 1984, P NATL ACAD SCI-BIOL, V81, P3506, DOI 10.1073/pnas.81.11.3506
   Baselga J, 1996, J CLIN ONCOL, V14, P737, DOI 10.1200/JCO.1996.14.3.737
   BATRA SK, 1995, CELL GROWTH DIFFER, V6, P1251
   Becker JC, 1996, P NATL ACAD SCI USA, V93, P7826, DOI 10.1073/pnas.93.15.7826
   BENDER H, 1992, CANCER RES, V52, P121
   Bigner DD, 1998, J CLIN ONCOL, V16, P2202, DOI 10.1200/JCO.1998.16.6.2202
   BLOOM HJG, 1973, BRIT J CANCER, V27, P253, DOI 10.1038/bjc.1973.30
   BOBO RH, 1994, P NATL ACAD SCI USA, V91, P2076, DOI 10.1073/pnas.91.6.2076
   BROOKS WH, 1972, J EXP MED, V136, P1631, DOI 10.1084/jem.136.6.1631
   COX DR, 1972, J R STAT SOC B, V34, P187
   DANOS O, 1988, P NATL ACAD SCI USA, V85, P6460, DOI 10.1073/pnas.85.17.6460
   DEPALAZZO IEG, 1993, CANCER RES, V53, P3217
   DIALYNAS DP, 1983, J IMMUNOL, V131, P2445
   DRANOFF G, 1993, P NATL ACAD SCI USA, V90, P3539, DOI 10.1073/pnas.90.8.3539
   Ehrlich P., 1906, COLLECTED STUDIES IM, V1st
   EKSTRAND AJ, 1992, P NATL ACAD SCI USA, V89, P4309, DOI 10.1073/pnas.89.10.4309
   ELLIOTT LH, 1990, J CLIN INVEST, V86, P80, DOI 10.1172/JCI114719
   Faillot T, 1996, NEUROSURGERY, V39, P478, DOI 10.1097/00006123-199609000-00009
   FIDLER IJ, 1975, CANCER RES, V35, P218
   Furnari FB, 1996, PEDIATR NEUROSURG, V24, P41, DOI 10.1159/000121013
   HERLYN D, 1979, EUR J IMMUNOL, V9, P657, DOI 10.1002/eji.1830090817
   HERLYN D, 1982, P NATL ACAD SCI-BIOL, V79, P4761, DOI 10.1073/pnas.79.15.4761
   HUMPHREY PA, 1990, P NATL ACAD SCI USA, V87, P4207, DOI 10.1073/pnas.87.11.4207
   JAIN RK, 1990, CANCER RES, V50, pS814
   KAPLAN EL, 1958, J AM STAT ASSOC, V53, P457, DOI 10.2307/2281868
   KURTZBERG J, 1985, CANCER RES, V45, P1579
   LAMPSON LA, 1986, J IMMUNOL, V136, P4054
   LARSON SM, 1995, BIOL THERAPY CANC, P534
   Laske DW, 1997, NAT MED, V3, P1362, DOI 10.1038/nm1297-1362
   LIBERMANN TA, 1985, NATURE, V313, P144, DOI 10.1038/313144a0
   Lundin J, 1998, J CLIN ONCOL, V16, P3257, DOI 10.1200/JCO.1998.16.10.3257
   Morford LA, 1997, J IMMUNOL, V159, P4415
   MOSCATELLO DK, 1995, CANCER RES, V55, P5536
   NISHIKAWA R, 1994, P NATL ACAD SCI USA, V91, P7727, DOI 10.1073/pnas.91.16.7727
   NITTA T, 1992, NEUROSURGERY, V31, P83, DOI 10.1227/00006123-199207000-00012
   PAI LH, 1995, BIOL THERAPY CANC, P521
   Pasteur L, 1885, CR HEBD ACAD SCI, V101, P765
   RIETHMULLER G, 1994, LANCET, V343, P1177, DOI 10.1016/S0140-6736(94)92398-1
   Riva P, 1997, CANCER-AM CANCER SOC, V80, P2733
   Sampson JH, 1996, P NATL ACAD SCI USA, V93, P10399, DOI 10.1073/pnas.93.19.10399
   SARMIENTO M, 1980, J IMMUNOL, V125, P2665
   STEPLEWSKI Z, 1983, SCIENCE, V221, P865, DOI 10.1126/science.6879183
   Stuart G, 1930, LANCET, V1, P1123
   SUGAWA N, 1990, P NATL ACAD SCI USA, V87, P8602, DOI 10.1073/pnas.87.21.8602
   SUTTER A, 1991, PATHOBIOLOGY, V59, P254
   TEPPER RI, 1992, SCIENCE, V257, P548, DOI 10.1126/science.1636093
   TROUILLAS P, 1973, REV NEUROL-FRANCE, V128, P23
   ULVESTAD E, 1994, J NEUROPATH EXP NEUR, V53, P27, DOI 10.1097/00005072-199401000-00004
   WALKER WS, 1987, CELL IMMUNOL, V107, P417, DOI 10.1016/0008-8749(87)90249-8
   WIKSTRAND CJ, 1995, CANCER RES, V55, P3140
   WIKSTRAND CJ, 1993, J NEUROIMMUNOL, V46, P165, DOI 10.1016/0165-5728(93)90246-U
   Wikstrand CJ, 1997, CANCER RES, V57, P4130
   WONG AJ, 1992, P NATL ACAD SCI USA, V89, P2965, DOI 10.1073/pnas.89.7.2965
   WOOD GW, 1980, J NATL CANCER I, V64, P411
NR 54
TC 152
Z9 159
U1 2
U2 12
PU NATL ACAD SCIENCES
PI WASHINGTON
PA 2101 CONSTITUTION AVE NW, WASHINGTON, DC 20418 USA
SN 0027-8424
J9 P NATL ACAD SCI USA
JI Proc. Natl. Acad. Sci. U. S. A.
PD JUN 20
PY 2000
VL 97
IS 13
BP 7503
EP 7508
DI 10.1073/pnas.130166597
PG 6
WC Multidisciplinary Sciences
SC Science & Technology - Other Topics
GA 327UH
UT WOS:000087811600103
PM 10852962
OA Green Published, Bronze
DA 2021-05-03
ER

PT J
AU Freedman, RS
   Kudelka, AP
   Kavanagh, JJ
   Verschraegen, C
   Edwards, CL
   Nash, M
   Levy, L
   Atkinson, EN
   Zhang, HZ
   Melichar, B
   Patenia, R
   Templin, S
   Scott, W
   Platsoucas, CD
AF Freedman, RS
   Kudelka, AP
   Kavanagh, JJ
   Verschraegen, C
   Edwards, CL
   Nash, M
   Levy, L
   Atkinson, EN
   Zhang, HZ
   Melichar, B
   Patenia, R
   Templin, S
   Scott, W
   Platsoucas, CD
TI Clinical and biological effects of intraperitoneal injections of
   recombinant interferon-gamma and recombinant interleukin 2 with or
   without tumor-infiltrating lymphocytes in patients with ovarian or
   peritoneal carcinoma
SO CLINICAL CANCER RESEARCH
LA English
DT Article
ID T-CELL LINES; CYTOKINE PRODUCTION; MALIGNANT ASCITES; ADOPTIVE
   IMMUNOTHERAPY; IFN-GAMMA; IN-VIVO; EXPRESSION; ANTIGEN; CANCER;
   RESPONSES
AB To identify strategies that enhance tumor-specific immunity in patients with ovarian carcinoma, 22 patients received four to six doses of i.p. recombinant IFN-gamma (rIFN-gamma), 200 mu g/m(2) on days 1, 3, 5, 8, 10, and 12, and i.p. recombinant interleukin 2 (rIL-2), either 6.0 x 10(5) IU/m(2) (group A) or 1.0 x 10(5) IU/m(2) (group B), on days 9, 10, and 11. Two patients in group A also received T-cell lines expanded from peritoneal tumor-infiltrating lymphocytes (TILs) obtained after i.p. rIFN-gamma/rIL-2 administration. Toxicity was manageable and included five nonhematological grade 3 or 4 events in 22 patients (23 %). A patient had normalization of CA-125 values and a progression-free interval of 18 months, after receiving i.p. rIFN-gamma/rIL-2 without TILs. Another patient who received i.p. rIFN-gamma/rIL-2 plus TILs had stabilization of ascites and intra-abdominal tumors and >50% reduction in serum CA-125 values over 6 months. A third patient who received i.p. rIFN-gamma/rIL-2 had stabilization of intra-abdominal tumors and ascites accompanied by CA-125 values of 50 to 100 units over 6 months, T-cell lines for adoptive immunotherapy were developed for only 3 of 20 patients who were treated with rIFN-gamma/rIL-2, Large numbers of CD3-CD56f adherent cells were expanded in rIL-2 in the remaining patients, precluding the development of T-cell lines, i.p. rIFN-gamma, either alone or followed by rIL-2, increased proportions of human leukocyte antigen (HLA) class I+ and class II+ turner cells and increased III,A class I staining intensity on peritoneal carcinoma cells, i,p, rIFN-gamma plus rIL-2 also enhanced cytotoxic activity against Daudi and K562 cells and against allogeneic ovarian tumor cells. Increased cytotoxic activity was associated with an increase in the proportion of CD56(+) cells, IFN-gamma and IL-2 transcripts were expressed more frequently after rIFN-gamma and rIL-2 treatment, In addition, the proportions of CD45RA(+) (naive lymphocytes) were increased, and CD8(+)DR(+) lymphocytes were increased relative to CD8(+)CD69(+) cells, which were decreased, IL-10 concentrations in peritoneal fluids were increased after treatment with rIFN-gamma and the higher rIL-2 dosing (group A) but not in those treated with rIFN-gamma and the lower rIL-2 dosing (group B). These results demonstrated that patients with ovarian carcinoma can tolerate treatment with rIFN-gamma and rIL-2 and that rIFN-gamma alone or rIFN-gamma combined with rIL-2 enhances the expression of HLA class I and class II antigens on ovarian tumor cells, although immunosuppressive cytokines, such as transforming growth factor-beta and IL-10, may persist. Treatment with rIFN-gamma/rIL-2 i.p. did not facilitate the production of TIL-derived T-cell lines ex vivo.
C1 Univ Texas, MD Anderson Canc Ctr, Dept Gynecol Oncol, Houston, TX 77030 USA.
   Univ Texas, MD Anderson Canc Ctr, Dept Internal Med Specialties, Houston, TX 77030 USA.
   Univ Texas, MD Anderson Canc Ctr, Dept Biomath, Houston, TX 77030 USA.
   Univ Texas, MD Anderson Canc Ctr, Dept Pathol, Image Anal Lab, Houston, TX 77030 USA.
   Temple Univ, Sch Med, Dept Microbiol & Immunol, Philadelphia, PA 19140 USA.
RP Freedman, RS (corresponding author), Univ Texas, MD Anderson Canc Ctr, Dept Gynecol Oncol, 1515 Holcombe Blvd,Box 67, Houston, TX 77030 USA.
RI Verschraegen, Claire/AAE-7620-2020
OI Verschraegen, Claire/0000-0001-6544-3089
FU NATIONAL CANCER INSTITUTEUnited States Department of Health & Human
   ServicesNational Institutes of Health (NIH) - USANIH National Cancer
   Institute (NCI) [R01CA064943] Funding Source: NIH RePORTER; NATIONAL
   CENTER FOR RESEARCH RESOURCESUnited States Department of Health & Human
   ServicesNational Institutes of Health (NIH) - USANIH National Center for
   Research Resources (NCRR) [M01RR002558] Funding Source: NIH RePORTER;
   NCI NIH HHSUnited States Department of Health & Human ServicesNational
   Institutes of Health (NIH) - USANIH National Cancer Institute (NCI) [R01
   CA-64943] Funding Source: Medline; NCRR NIH HHSUnited States Department
   of Health & Human ServicesNational Institutes of Health (NIH) - USANIH
   National Center for Research Resources (NCRR) [MO1-RR-02558] Funding
   Source: Medline
CR Alberts DS, 1996, NEW ENGL J MED, V335, P1950, DOI 10.1056/NEJM199612263352603
   ALLAVENA P, 1990, CANCER RES, V50, P7318
   BALKWILL FR, 1987, CANCER RES, V47, P4755
   BRUNDA MJ, 1986, INT J CANCER, V37, P787, DOI 10.1002/ijc.2910370522
   CHAE F, 1988, INT ARCH ALLER A IMM, V86, P361, DOI 10.1159/000234620
   CHEEVER MA, 1984, J IMMUNOL, V132, P2259
   Freedman R S, 1996, Cancer Treat Res, V82, P115
   FREEDMAN RS, 1994, J IMMUNOTHER, V16, P198, DOI 10.1097/00002371-199410000-00004
   FREEDMAN RS, 1994, J IMMUNOL METHODS, V167, P145, DOI 10.1016/0022-1759(94)90084-1
   Freedman RS, 1996, J IMMUNOTHER, V19, P443, DOI 10.1097/00002371-199611000-00009
   Freedman RS, 1998, CYTOKINES CELL MOL T, V4, P121
   FREEDMAN RS, 1999, R AM ASS CANC RES, V40, P575
   Gordinier ME, 1999, CLIN CANCER RES, V5, P2498
   GREINER JW, 1992, J CLIN ONCOL, V10, P735, DOI 10.1200/JCO.1992.10.5.735
   IOANNIDES CG, 1991, CANCER RES, V51, P4257
   IOANNIDES CG, 1991, J IMMUNOL, V146, P1700
   ITOH K, 1985, J IMMUNOL, V134, P3124
   JEFFERIES WA, 1993, J IMMUNOL, V151, P2974
   Kooi S, 1996, CELL IMMUNOL, V174, P116, DOI 10.1006/cimm.1996.0301
   KOOI S, 1993, LYMPHOKINE CYTOK RES, V12, P429
   Lenzi R., 1999, Proceedings of the American Association for Cancer Research Annual Meeting, V40, P573
   Loercher AE, 1999, J IMMUNOL, V163, P6251
   Melichar B, 1998, CLIN CANCER RES, V4, P799
   MORECKI S, 1991, CANCER IMMUNOL IMMUN, V32, P342, DOI 10.1007/BF01741329
   Nash MA, 1998, J IMMUNOL METHODS, V219, P169, DOI 10.1016/S0022-1759(98)00135-5
   Nash MA, 1998, CLIN EXP IMMUNOL, V112, P172
   PEOPLES GE, 1993, J IMMUNOL, V151, P5481
   PLATSOUCAS CD, 1986, SCAND J IMMUNOL, V24, P93, DOI 10.1111/j.1365-3083.1986.tb02073.x
   PLATSOUCAS CD, 1984, NATURAL KILLER ACTIV, P161
   PujadeLauraine E, 1996, J CLIN ONCOL, V14, P343, DOI 10.1200/JCO.1996.14.2.343
   Rosenberg SA, 1998, ANN SURG, V228, P307, DOI 10.1097/00000658-199809000-00004
   ROSENTHAL FM, 1994, BLOOD, V83, P1289
   *SAS I, 1990, SAS STAT US GUID
   SIEGEL JP, 1988, CELL IMMUNOL, V111, P461, DOI 10.1016/0008-8749(88)90109-8
NR 34
TC 68
Z9 70
U1 0
U2 3
PU AMER ASSOC CANCER RESEARCH
PI BIRMINGHAM
PA PO BOX 11806, BIRMINGHAM, AL 35202 USA
SN 1078-0432
J9 CLIN CANCER RES
JI Clin. Cancer Res.
PD JUN
PY 2000
VL 6
IS 6
BP 2268
EP 2278
PG 11
WC Oncology
SC Oncology
GA 322ZR
UT WOS:000087540300019
PM 10873077
DA 2021-05-03
ER

PT J
AU Santin, AD
   Hermonat, PL
   Ravaggi, A
   Bellone, S
   Pecorelli, S
   Cannon, MJ
   Parham, GP
AF Santin, AD
   Hermonat, PL
   Ravaggi, A
   Bellone, S
   Pecorelli, S
   Cannon, MJ
   Parham, GP
TI In vitro induction of tumor-specific human lymphocyte antigen class
   I-restricted CD8(+) cytotoxic T lymphocytes by ovarian tumor
   antigen-pulsed autologous dendritic cells from patients with advanced
   ovarian cancer
SO AMERICAN JOURNAL OF OBSTETRICS AND GYNECOLOGY
LA English
DT Article
DE cytotoxic T lymphocytes; dendritic cells; ovarian cancer; tumor lysate
ID PRESENTING CELLS; PEPTIDES; IDENTIFICATION; VACCINATION; EXPRESSION;
   CYTOKINES; EPITOPES; MICE
AB OBJECTIVE: The purpose of this study was to evaluate the potential of dendritic cells pulsed with whole-tumor extracts derived from autologous ovarian cancer cells in eliciting a tumor-specific cytotoxic T-cell response in vitro from patients with advanced ovarian cancer.
   STUDY DESIGN: CD8(+) T lymphocytes stimulated in vitro with autologous ovarian tumor lysate-pulsed dendritic cells were tested for their ability to induce a human leukocyte antigen class I-restricted cytotoxic T-lymphocyte response able to specifically kill autologous tumor cells in standard 6-hour chromium 51 cytotoxicity assays. In addition, to correlate cytotoxic activity by cytotoxic T-lymphocytes with a particular lymphoid subset, 2-color flow cytometric analysis of intracellular cytokine expression (interferon gamma and interleukin 4) at the single-cell level was performed.
   RESULTS: Cytotoxic T lymphocytes specific for autologous ovarian tumor cells were elicited from 3 patients with advanced ovarian cancer. Although cytotoxic T-lymphocyte populations expressed strong cytolytic activity against autologous tumor cells, they did not lyse concanavalin A-stimulated autologous lymphocytes or autologous Epstein-Barr virus-transformed lymphoblastoid cell lines and showed negligible cytotoxicity against the natural killer cell-sensitive cell line K-562. Cytotoxic effect against the autologous tumor cells was inhibited by an anti-human leukocyte antigen class I monoclonal antibody (W6/32). It is interesting that CD8(+) cytotoxic T lymphocytes expressed variable levels of CD56, a marker that may be associated with high cytotoxic activity. Finally, most of the tumor-specific CD8(+) T cells exhibited a T(H)1 cytokine bias, and a high percentage of interferon gamma expressors among cytotoxic T lymphocytes was correlated with higher cytotoxic activity.
   CONCLUSION: These data show that tumor lysate-pulsed dendritic cells can consistently induce in vitro specific CD8(+) cytotoxic T lymphocytes able to kill autologous tumor cells from patients with advanced stage ovarian cancer. This novel approach may have important implications for the treatment of residual or resistant disease with active or adoptive immunotherapy after standard surgical and cytotoxic treatment.
C1 Univ Arkansas, Med Ctr, Div Gynecol Oncol, Dept Obstet & Gynecol, Little Rock, AR 72205 USA.
   Univ Arkansas, Dept Microbiol & Immunol, Little Rock, AR 72204 USA.
   Univ Brescia, Div Gynecol Oncol, Brescia, Italy.
RP Santin, AD (corresponding author), Univ Arkansas, Med Ctr, Div Gynecol Oncol, Dept Obstet & Gynecol, 4301 W Markham, Little Rock, AR 72205 USA.
RI Ravaggi, Antonella/K-5585-2016
OI Ravaggi, Antonella/0000-0003-4661-9979
FU NCI NIH HHSUnited States Department of Health & Human ServicesNational
   Institutes of Health (NIH) - USANIH National Cancer Institute (NCI)
   [CA63931] Funding Source: Medline; NATIONAL CANCER INSTITUTEUnited
   States Department of Health & Human ServicesNational Institutes of
   Health (NIH) - USANIH National Cancer Institute (NCI) [R29CA063931]
   Funding Source: NIH RePORTER
CR BADGER AM, 1981, CANCER RES, V41, P1133
   BEREK JS, 1984, OBSTET GYNECOL, V64, P708
   Boczkowski D, 1996, J EXP MED, V184, P465, DOI 10.1084/jem.184.2.465
   DISAIA PJ, 1993, CLIN GYNECOLOGIC ONC, P1
   Fisk B, 1997, CANCER RES, V57, P87
   GHOSH P, 1995, J NATL CANCER I, V87, P1478, DOI 10.1093/jnci/87.19.1478
   Hsu FJ, 1996, NAT MED, V2, P52, DOI 10.1038/nm0196-52
   IOANNIDES CG, 1996, FASEB J, V19, pA1437
   JEROME KR, 1993, J IMMUNOL, V151, P1653
   KUNDIG TM, 1995, SCIENCE, V268, P1343, DOI 10.1126/science.7761853
   Nair SK, 1997, EUR J IMMUNOL, V27, P589, DOI 10.1002/eji.1830270304
   Nair SK, 1997, INT J CANCER, V70, P706, DOI 10.1002/(SICI)1097-0215(19970317)70:6<706::AID-IJC13>3.0.CO;2-7
   Nestle FO, 1998, NAT MED, V4, P328, DOI 10.1038/nm0398-328
   PARDOLL DM, 1995, ANNU REV IMMUNOL, V13, P399, DOI 10.1146/annurev.immunol.13.1.399
   PEOPLES GE, 1995, CELL IMMUNOL, V164, P279, DOI 10.1006/cimm.1995.1171
   Pittet MJ, 2000, J IMMUNOL, V164, P1148, DOI 10.4049/jimmunol.164.3.1148
   ROMAGNANI S, 1992, INT ARCH ALLERGY IMM, V98, P279, DOI 10.1159/000236199
   Santin AD, 1996, INT J CANCER, V65, P688
   Santin AD, 1999, J VIROL, V73, P5402, DOI 10.1128/JVI.73.7.5402-5410.1999
   Steinmann RM, 1999, ANNU REV IMMUNOL, V9, P271
   STORKUS WJ, 1993, J IMMUNOTHER, V14, P94, DOI 10.1097/00002371-199308000-00003
   Tsukui T, 1996, CANCER RES, V56, P3967
   YOSHINO I, 1994, J IMMUNOL, V152, P2393
   Zinkernagel RM, 1997, IMMUNOL REV, V156, P199, DOI 10.1111/j.1600-065X.1997.tb00969.x
   Zitvogel L, 1996, J EXP MED, V183, P87, DOI 10.1084/jem.183.1.87
NR 25
TC 38
Z9 39
U1 0
U2 5
PU MOSBY, INC
PI ST LOUIS
PA 11830 WESTLINE INDUSTRIAL DR, ST LOUIS, MO 63146-3318 USA
SN 0002-9378
J9 AM J OBSTET GYNECOL
JI Am. J. Obstet. Gynecol.
PD SEP
PY 2000
VL 183
IS 3
BP 601
EP 609
DI 10.1067/mob.2000.107097
PG 9
WC Obstetrics & Gynecology
SC Obstetrics & Gynecology
GA 355UP
UT WOS:000089407200013
PM 10992180
DA 2021-05-03
ER

PT J
AU Bouet-Toussaint, F
   Genetet, N
   Rioux-Leclercq, N
   Bansard, JY
   Leveque, J
   Guille, F
   Patard, JJ
   Lesimple, T
   Catros-Quemener, V
AF Bouet-Toussaint, F
   Genetet, N
   Rioux-Leclercq, N
   Bansard, JY
   Leveque, J
   Guille, F
   Patard, JJ
   Lesimple, T
   Catros-Quemener, V
TI Interleukin-2 expanded lymphocytes from lymph node and tumor biopsies of
   human renal cell carcinoma, breast and ovarian cancer
SO EUROPEAN CYTOKINE NETWORK
LA English
DT Article
DE cancer; cell therapy; cytokine; lymphocytes
ID INFILTRATING LYMPHOCYTES; RECOMBINANT INTERLEUKIN-2; T-CELLS; ADOPTIVE
   IMMUNOTHERAPY; DENDRITIC CELLS; IN-VITRO; MELANOMA; METASTASES; PEPTIDE;
   REGRESSION
AB Adoptive immunotherapy with immune effector cells has proved to be potent for treatment of tumors, however neither the attendant criteria for potential clinical efficacy of the injected cells, nor the method to prepare these cells are presently well established. Our procedure of collecting lymphocytes from biological samples, was based on the use of low IL-2 concentrations (90 to 150 IU/ml) and on the stringent separation of lymphocytes from tumor cells at the very early stages of their outgrowth in culture. When lymphocytes were derived from tumor biopsies (TIL), we observed differences depending on the histological type of tumor. In renal cell carcinoma, natural killer cells were expanded in 4/11 biopsies contrary to what was observed in breast cancer (92 +/- 5% of T lymphocytes from 9 biopsies). The outgrowth of lymphocytes from breast tumors was slower and lower than from renal carcinomas. The autologous tumor cell line was more difficult to obtain from breast carcinoma (23%) than from renal cell carcinoma (61%) biopsies. For ovarian cancer, short-term culture of tumor cells could be obtained for half of the tumor-invaded biological samples. Eight of the 23 tumor-derived cultures contained more than 40% CD8 T. TIL were consistently cytolytic each time they could be evaluated. For ascitic and pleural fluids, data were of similar range. Tn ascitic-derived cultures, tumor cells and antigen-presenting cells are present and can be supposed to rechallenge T cells with tumor antigens, Lymphocytes derived from lymph nodes could be expanded to a larger number than TIL, However, only 1/18 of these cultures contained more than 40% CD8 T. The presence of few tumor cells in this culture was in favor of significant specific and non-specific cytotoxicity in RCC lymph node cultures and higher percentages of CD8 T in breast cancer lymph nodes. Correlations could not be established between CD8 T percentages and specific in vitro cytotoxicity in our polyclonal populations. Our conclusion is that phenotypic and functional quality of lymphocytes is of interest when the T cells are derived 1) from tumors (RCC, breast or ovarian cancer) and isolated very early to avoid inhibitor factors secreted from tumor cells or 2) from lymph nodes and ascitic and pleural fluids when very few tumor cells are co-cultivated with lymphocytes at initial steps of culture. Final expansion to a number of lymphocytes suitable for therapy (> 10(9)) could be attained in a second step of the procedure by the use of 1,000 IU/ml IL-2 each time it was assayed with 50.10(6) lymphocytes. In view of these data it appears that phenotypic and functional changes occur during culture depending on the presence of a particular ratio of tumor antigens, This could be artificially reproduced.
C1 Fac Med Rennes, CNRS, Biol Cellulaire Lab, Grp Rech Therapeut Anticanc,UPRESA 6027, F-35043 Rennes, France.
   Fac Med Rennes, CNRS, Immunol Lab, Grp Rech Therapeut Anticanc,UPRESA 6027, F-35043 Rennes, France.
   Fac Med Rennes, CNRS, Serv Anat Cytol Pathol B, Grp Rech Therapeut Anticanc,UPRESA 6027, F-35043 Rennes, France.
   Fac Med Rennes, CNRS, Dept Sante Publ, Grp Rech Therapeut Anticanc,UPRESA 6027, F-35043 Rennes, France.
   Fac Med Rennes, CNRS, Gynecol Serv, Grp Rech Therapeut Anticanc,UPRESA 6027, F-35043 Rennes, France.
   CHU Rennes, Urol Serv, Rennes, France.
   Ctr AntiCanc Rennes, Med Oncol Serv, Rennes, France.
RP Catros-Quemener, V (corresponding author), Fac Med Rennes, CNRS, Biol Cellulaire Lab, Grp Rech Therapeut Anticanc,UPRESA 6027, F-35043 Rennes, France.
CR Angevin E, 1997, INT J CANCER, V72, P431, DOI 10.1002/(SICI)1097-0215(19970729)72:3<431::AID-IJC10>3.0.CO;2-F
   BELLDEGRUN A, 1993, J UROLOGY, V150, P1384, DOI 10.1016/S0022-5347(17)35785-3
   BURGER UL, 1995, SURGERY, V117, P325, DOI 10.1016/S0039-6060(05)80209-0
   Cai ZZ, 1997, ONCOGENE, V15, P2817, DOI 10.1038/sj.onc.1201445
   Caignard A, 1996, INT J CANCER, V66, P564, DOI 10.1002/(SICI)1097-0215(19960516)66:4<564::AID-IJC23>3.0.CO;2-6
   Chamaillard L, 1997, BRIT J CANCER, V76, P365, DOI 10.1038/bjc.1997.391
   CHOUAIB S, 1982, J IMMUNOL, V129, P2463
   Figlin RA, 1997, J UROLOGY, V158, P740, DOI 10.1016/S0022-5347(01)64304-0
   Figlin RA, 1999, J CLIN ONCOL, V17, P2521, DOI 10.1200/JCO.1999.17.8.2521
   FIGLIN RA, 1998, ASCO, pA318
   Goedegebuure PS, 1997, CELL IMMUNOL, V175, P150, DOI 10.1006/cimm.1996.1055
   Holtl L, 1998, LANCET, V352, P1358, DOI 10.1016/S0140-6736(05)60748-9
   JOTEREAU F, 1991, J IMMUNOTHER, V10, P405, DOI 10.1097/00002371-199112000-00003
   Labarriere N, 1998, INT J CANCER, V78, P209, DOI 10.1002/(SICI)1097-0215(19981005)78:2<209::AID-IJC15>3.3.CO;2-H
   LAFRENIERE R, 1985, CANCER RES, V45, P3735
   LopezNovoa JM, 1996, NEPHROLOGY, V2, P155, DOI 10.1111/j.1440-1797.1996.tb00081.x
   MATHIOT C, 1995, EUR J CANCER, V31, P1552
   Nair SK, 1997, INT J CANCER, V70, P706, DOI 10.1002/(SICI)1097-0215(19970317)70:6<706::AID-IJC13>3.0.CO;2-7
   Nestle FO, 1998, NAT MED, V4, P328, DOI 10.1038/nm0398-328
   PEOPLES GE, 1995, P NATL ACAD SCI USA, V92, P432, DOI 10.1073/pnas.92.2.432
   Reali UM, 1998, MELANOMA RES, V8, P77
   ROSENBERG SA, 1985, J EXP MED, V161, P1169, DOI 10.1084/jem.161.5.1169
   ROSENBERG SA, 1986, SCIENCE, V233, P1318, DOI 10.1126/science.3489291
   RUSSO V, 1995, INT J CANCER, V64, P216, DOI 10.1002/ijc.2910640313
   SALERNO C, 1990, RES CLIN LAB, V20, P85
   Sayers TJ, 1998, J IMMUNOL, V161, P3957
   Schoof D D, 1992, Surg Oncol, V1, P27, DOI 10.1016/0960-7404(92)90053-N
   SCHWARTZENTRUBER DJ, 1992, J IMMUNOTHER, V12, P1, DOI 10.1097/00002371-199207000-00001
   TANEJA SS, 1994, UROL CLIN N AM, V21, P625
   Valmori D, 1998, J IMMUNOL, V160, P1750
   Yannelli JR, 1996, INT J CANCER, V65, P413, DOI 10.1002/(SICI)1097-0215(19960208)65:4<413::AID-IJC3>3.0.CO;2-#
NR 31
TC 11
Z9 11
U1 0
U2 0
PU JOHN LIBBEY EUROTEXT LTD
PI MONTROUGE
PA 127 AVE DE LA REPUBLIQUE, 92120 MONTROUGE, FRANCE
SN 1148-5493
J9 EUR CYTOKINE NETW
JI Eur. Cytokine Netw.
PD JUN
PY 2000
VL 11
IS 2
BP 217
EP 224
PG 8
WC Biochemistry & Molecular Biology; Cell Biology; Immunology
SC Biochemistry & Molecular Biology; Cell Biology; Immunology
GA 343BF
UT WOS:000088681300008
PM 10903800
DA 2021-05-03
ER

PT J
AU Katzenwadel, A
   Schleer, H
   Gierschner, D
   Wetterauer, U
   Elsasser-Beile, U
AF Katzenwadel, A
   Schleer, H
   Gierschner, D
   Wetterauer, U
   Elsasser-Beile, U
TI Construction and in vivo evaluation of an anti-PSA x anti-CD3 bispecific
   antibody for the immunotherapy of prostate cancer
SO ANTICANCER RESEARCH
LA English
DT Article
DE anti-PSA x anti-CD3 bispecific; antibodies; prostate cancer
ID SINGLE-CHAIN FV; CYTOTOXIC T-CELLS; MONOCLONAL-ANTIBODY; IN-VIVO;
   INTRAPERITONEAL TREATMENT; OVARIAN-CARCINOMA; MEDIATED LYSIS; B-CELLS;
   THERAPY; COSTIMULATION
AB Background: Cross-linking of tumor antigens with the T-cell associated CD3 antigen can be effectively achieved by bispecific monoclonal antibodies and lead to an increase in antigen-specific cytotoxicity in T cells. Because of the high organ specificity of the prostate specific antigen (PSA) a bispecific antibody (BiAb) directed against this antigen and CD3 may be a tool for a highly specific immune therapy of prostate cancer. Methods: For generating BiAb, the quadroma technique was used. Binding properties both to CD3 and PSA were shown by flow cytometry with the CD3 expressing Jurkat cell line and fluorescein-labeled PSA. Specific tumor cell lysis was tested with the PSA expressing prostate carcinoma cell line LNCaP as target and interleukin-2 activated human peripheral blood lymphocytes as effector cells in a chromium-51-release assay. For in vivo evaluation of the BiAb, a nude mouse model was used. The mice were inoculated with LNCaP prostate carcinoma cells. Animals with growing tumors were treated with 100 mu g BiAb and 5x10(6) effector cells. Results: Three stable quadromas producing anti-CD3 x anti-PSA BiAb were established From the culture supernatant of one quadroma, BiAb was separated by affinity chromatography and rested in vitro and in vivo for its ability to target effector T lymphocytes against appropriate tumor cells. In vitro, a specific lysis of PSA expressing prostate carcinoma cells was demonstrated In vivo a significant reduction in tumor growth (p < 0.05) could be shown in nude mice treated with BiAb and effector cells as compared to a group treated only with effector cells and an untreated control group. Conclusion: In the present study, an anti-CD3 x anti-PSA-BiAb was demonstrated to be effective against prostate carcinoma cells in vitro and in vivo. Therefore this BiAb may be a tool for the immunotherapy of prostate cancer.
C1 Univ Freiburg, Dept Urol, Expt Res Grp, D-79106 Freiburg, Germany.
RP Elsasser-Beile, U (corresponding author), Univ Freiburg, Dept Urol, Expt Res Grp, Stefan Meier Str 8, D-79106 Freiburg, Germany.
CR BOHLEN H, 1993, BLOOD, V82, P1803
   Canevari S, 1995, J Hematother, V4, P423, DOI 10.1089/scd.1.1995.4.423
   CANEVARI S, 1995, JNCI-J NATL CANCER I, V87, P1463, DOI 10.1093/jnci/87.19.1463
   Cochlovius B, 1999, INT J CANCER, V81, P486, DOI 10.1002/(SICI)1097-0215(19990505)81:3<486::AID-IJC25>3.0.CO;2-P
   Daniel PT, 1998, BLOOD, V92, P4750, DOI 10.1182/blood.V92.12.4750.424k34_4750_4757
   DANIEL S, 1993, INT J CANCER, V55, P303, DOI 10.1002/ijc.2910550222
   De Gast G C, 1995, J Hematother, V4, P433, DOI 10.1089/scd.1.1995.4.433
   deGast GC, 1997, CANCER IMMUNOL IMMUN, V45, P121, DOI 10.1007/s002620050412
   GARRIDO MA, 1990, J IMMUNOL, V144, P2891
   GEORGE AJT, 1994, J IMMUNOL, V152, P1802
   Grosse-Hovest L, 1999, INT J CANCER, V80, P138, DOI 10.1002/(SICI)1097-0215(19990105)80:1<138::AID-IJC25>3.0.CO;2-J
   Helfrich W, 1998, INT J CANCER, V76, P232, DOI 10.1002/(SICI)1097-0215(19980413)76:2<232::AID-IJC11>3.3.CO;2-N
   Kipriyanov SM, 1998, INT J CANCER, V77, P763, DOI 10.1002/(SICI)1097-0215(19980831)77:5<763::AID-IJC16>3.0.CO;2-2
   Kroesen BJ, 1997, CANCER IMMUNOL IMMUN, V45, P203, DOI 10.1007/s002620050433
   Kufer P, 1997, CANCER IMMUNOL IMMUN, V45, P193, DOI 10.1007/s002620050431
   Lamers CHJ, 1997, INT J CANCER, V73, P211, DOI 10.1002/(SICI)1097-0215(19971009)73:2<211::AID-IJC9>3.3.CO;2-C
   Manzke O, 1997, CANCER IMMUNOL IMMUN, V45, P198, DOI 10.1007/s002620050432
   Mazzoni A, 1996, CANCER RES, V56, P5443
   MILENIC DE, 1991, CANCER RES, V51, P6363
   MOODY DB, 1994, PROSTATE, V24, P244, DOI 10.1002/pros.2990240505
   NOLAN O, 1990, BIOCHIM BIOPHYS ACTA, V1040, P1, DOI 10.1016/0167-4838(90)90139-7
   Penna C, 1996, INT J CANCER, V65, P377, DOI 10.1002/(SICI)1097-0215(19960126)65:3<377::AID-IJC17>3.0.CO;2-7
   Pfosser A, 1999, INT J CANCER, V80, P612, DOI 10.1002/(SICI)1097-0215(19990209)80:4<612::AID-IJC21>3.3.CO;2-B
   POHL C, 1993, INT J CANCER, V54, P820, DOI 10.1002/ijc.2910540517
   POHL C, 1994, INT J CANCER, V57, P294
   RENNER C, 1995, EUR J IMMUNOL, V25, P2027, DOI 10.1002/eji.1830250734
   RENNER C, 1994, SCIENCE, V264, P833, DOI 10.1126/science.8171337
   Riedle S, 1998, INT J CANCER, V75, P908, DOI 10.1002/(SICI)1097-0215(19980316)75:6<908::AID-IJC14>3.0.CO;2-Z
   Roy EJ, 1998, INT J CANCER, V76, P761, DOI 10.1002/(SICI)1097-0215(19980529)76:5<761::AID-IJC23>3.0.CO;2-5
   SANDA MG, 1994, J UROLOGY, V151, P622, DOI 10.1016/S0022-5347(17)35032-2
   SMANS KA, 1995, CANCER RES, V55, P4383
   SURESH MR, 1986, P NATL ACAD SCI USA, V83, P7989, DOI 10.1073/pnas.83.20.7989
   VIEWEG J, 1994, CANCER RES, V54, P1760
   WALSH PC, 1994, UROLOGY, V44, P463, DOI 10.1016/S0090-4295(94)80039-1
   WEINER GJ, 1994, J IMMUNOL, V152, P2385
   YOKOTA T, 1992, CANCER RES, V52, P3402
NR 36
TC 25
Z9 26
U1 0
U2 3
PU INT INST ANTICANCER RESEARCH
PI ATHENS
PA EDITORIAL OFFICE 1ST KM KAPANDNTIOU-KALAMOU RD KAPANDRITI, POB 22,
   ATHENS 19014, GREECE
SN 0250-7005
J9 ANTICANCER RES
JI Anticancer Res.
PD MAY-JUN
PY 2000
VL 20
IS 3A
BP 1551
EP 1555
PG 5
WC Oncology
SC Oncology
GA 352MK
UT WOS:000089222300030
PM 10928069
DA 2021-05-03
ER

PT J
AU Holmberg, LA
   Oparin, DV
   Gooley, T
   Lilleby, K
   Bensinger, W
   Reddish, MA
   MacLean, GD
   Longenecker, BM
   Sandmaier, BM
AF Holmberg, LA
   Oparin, DV
   Gooley, T
   Lilleby, K
   Bensinger, W
   Reddish, MA
   MacLean, GD
   Longenecker, BM
   Sandmaier, BM
TI Clinical outcome of breast and ovarian cancer patients treated with
   high-dose chemotherapy, autologous stem cell rescue and THERATOPE (R)
   STn-KLH cancer vaccine
SO BONE MARROW TRANSPLANTATION
LA English
DT Article
DE Sialyl-Tn; immunotherapy; autologous transplant; stem cell rescue;
   breast cancer; ovarian cancer; cancer vaccine
ID ACTIVE SPECIFIC IMMUNOTHERAPY; PLUS DETOX ADJUVANT; SIALYL-TN;
   METASTATIC BREAST; MARROW TRANSPLANTATION; MELANOMA PATIENTS;
   IMMUNE-RESPONSES; IMMUNIZATION; ANTIGENS; EPITOPES
AB The purpose of this study was to evaluate the toxicity and potential efficacy of administering the THERATOPE(R) STn-KLH cancer vaccine to ovarian and breast cancer patients after an autologous stem cell transplant. Forty patients (11 high-risk stage II/III breast cancer, 22 stage IV breast cancer, and seven stage III/IV ovarian cancer patients) were treated with high-dose chemotherapy followed by autologous/syngeneic stem cell rescue and vaccination with THERATOPE STn-KLH (Sialyl-Tn-KLH with Detox-B Stable Emulsion). Each patient was scheduled to receive a total of five vaccinations beginning on days 30-151 after stem cell infusion. The vaccine was well tolerated. Induration and erythema at the site of injection were the most common side-effects. When one compares the outcome of patients vaccinated with 66 breast and ovarian cancer patients who were not, following risk-adjustment analysis, vaccinated patients appeared more likely to survive (P = 0.07) and less likely to relapse (P = 0.10). Vaccinated patients with the greatest specific lytic activity against STn+OVCAR tumor cells relative to nonspecific killing of Daudi cells tended to remain in remission longer than patients who displayed less specific immune activity (P = 0.057). We conclude that the THERATOPE STn-KLH cancer vaccine is well tolerated in breast and ovarian cancer patients after autologous transplant and, while not statistically significant, the trends in data support the concept that THERATOPE vaccine may decrease the risk for relapse and death and thus warrants further study.
C1 Fred Hutchinson Canc Res Ctr, Div Clin Res, Seattle, WA 98109 USA.
   Univ Washington, Sch Med, Seattle, WA USA.
   Biomira Inc, Edmonton, AB, Canada.
RP Sandmaier, BM (corresponding author), Fred Hutchinson Canc Res Ctr, Div Clin Res, 1100 Fairview Ave N,D1-100,POB 19024, Seattle, WA 98109 USA.
FU NATIONAL CANCER INSTITUTEUnited States Department of Health & Human
   ServicesNational Institutes of Health (NIH) - USANIH National Cancer
   Institute (NCI) [R55CA067112] Funding Source: NIH RePORTER; NCI NIH
   HHSUnited States Department of Health & Human ServicesNational
   Institutes of Health (NIH) - USANIH National Cancer Institute (NCI)
   [CA66186, CA67112] Funding Source: Medline
CR Agrawal B, 1998, NAT MED, V4, P43, DOI 10.1038/nm0198-043
   Antman KH, 1997, J CLIN ONCOL, V15, P1870, DOI 10.1200/JCO.1997.15.5.1870
   ATKINSON K, 1990, BONE MARROW TRANSPL, V5, P209
   BARRA A, 1992, J INFECT DIS, V166, P1021, DOI 10.1093/infdis/166.5.1021
   Bensinger WI, 1997, BONE MARROW TRANSPL, V19, P1183, DOI 10.1038/sj.bmt.1700820
   BORGES E, 1994, J IMMUNOL METHODS, V173, P253, DOI 10.1016/0022-1759(94)90304-2
   BRENNER MK, 1993, LANCET, V341, P85, DOI 10.1016/0140-6736(93)92560-G
   Cormier JN, 1997, CANCER J, V3, P37
   Federici MF, 1999, INT J CANCER, V81, P193, DOI 10.1002/(SICI)1097-0215(19990412)81:2<193::AID-IJC5>3.3.CO;2-J
   GalliStampino L, 1997, CANCER RES, V57, P3214
   GUTIERREZDELGAD.F, 1999, P AM SOC CLIN ONC 35, V18, pA83
   HENNINGSSON CM, 1987, CANCER IMMUNOL IMMUN, V25, P231
   Holmberg LA, 1998, BONE MARROW TRANSPL, V22, P651, DOI 10.1038/sj.bmt.1701398
   INOUE M, 1991, AM J CLIN PATHOL, V96, P711, DOI 10.1093/ajcp/96.6.711
   KANTOR J, 1992, J NATL CANCER I, V84, P1084, DOI 10.1093/jnci/84.14.1084
   KOBAYASHI H, 1992, J CLIN ONCOL, V10, P95, DOI 10.1200/JCO.1992.10.1.95
   LIVINGSTON PO, 1994, J CLIN ONCOL, V12, P1036, DOI 10.1200/JCO.1994.12.5.1036
   Longenecker B. M., 1993, VACCINE RES, V2, P151
   LONGENECKER BM, 1993, ANN NY ACAD SCI, V690, P276
   MacLean GD, 1996, J IMMUNOTHER, V19, P59, DOI 10.1097/00002371-199601000-00007
   MacLean GD, 1996, J IMMUNOTHER, V19, P309, DOI 10.1097/00002371-199607000-00006
   MACLEAN GD, 1993, CANCER IMMUNOL IMMUN, V36, P215, DOI 10.1007/BF01740902
   MACLEAN GD, 1992, J IMMUNOTHER, V11, P292, DOI 10.1097/00002371-199205000-00008
   MILES DW, 1994, BRIT J CANCER, V70, P1272, DOI 10.1038/bjc.1994.486
   Miles DW, 1996, BRIT J CANCER, V74, P1292, DOI 10.1038/bjc.1996.532
   Reddish MA, 1996, CANCER IMMUNOL IMMUN, V42, P303, DOI 10.1007/s002620050287
   Reddish MA, 1997, GLYCOCONJUGATE J, V14, P549, DOI 10.1023/A:1018576224062
   RYUKO K, 1993, GYNECOL ONCOL, V49, P215, DOI 10.1006/gyno.1993.1110
   Sandmaier BM, 1999, J IMMUNOTHER, V22, P54, DOI 10.1097/00002371-199901000-00008
   Stiff PJ, 1997, J CLIN ONCOL, V15, P1309, DOI 10.1200/JCO.1997.15.4.1309
   Storek J, 2000, CLIN BONE MARROW BLO, P111
   THOR A, 1986, CANCER RES, V46, P3118
   TSANG KY, 1995, J NATL CANCER I, V87, P982, DOI 10.1093/jnci/87.13.982
   WITHERSPOON RP, 1984, TRANSPLANTATION, V37, P145, DOI 10.1097/00007890-198402000-00006
   YACYSHYN MBB, 1995, INT J CANCER, V61, P470, DOI 10.1002/ijc.2910610407
NR 35
TC 65
Z9 68
U1 0
U2 0
PU NATURE PUBLISHING GROUP
PI BASINGSTOKE
PA HOUNDMILLS, BASINGSTOKE RG21 6XS, HAMPSHIRE, ENGLAND
SN 0268-3369
J9 BONE MARROW TRANSPL
JI Bone Marrow Transplant.
PD JUN
PY 2000
VL 25
IS 12
BP 1233
EP 1241
DI 10.1038/sj.bmt.1702430
PG 9
WC Biophysics; Oncology; Hematology; Immunology; Transplantation
SC Biophysics; Oncology; Hematology; Immunology; Transplantation
GA 331XC
UT WOS:000088043100004
PM 10871727
OA Bronze
DA 2021-05-03
ER

PT J
AU Ghosh, K
   Geller, MA
   Twiggs, LB
AF Ghosh, K
   Geller, MA
   Twiggs, LB
TI Erosion of an intraperitoneal chemotherapy catheter resulting in an
   enterovaginal fistula
SO GYNECOLOGIC ONCOLOGY
LA English
DT Article
DE intraperitoneal port-a-caths; complications; enterovaginal fistulas
ID TENCKHOFF CATHETER; COMPLICATIONS
AB Background. With the pharmacokinetic advantages of intraperitoneal chemotherapy delivery and the increased popularity of immunotherapy and gene therapy, intraperitoneal catheters have moved to the forefront as a delivery system in cancer treatment. This delivery system, however, carries with it an intrinsic morbidity warranting attention in the often prolonged chemotherapy regimens demanded by cancer patients.
   Case. In reviewing the literature of intraperitoneal catheter complications, there is no other cited case of a peritoneal catheter erosion into intestine presenting as an enterovaginal fistula. Our patient, diagnosed with persistent ovarian carcinoma, had a peritoneal Tenckoff catheter placed for chemotherapy, Many months after termination of the chemotherapy and 15 months after placement, she presented with bowel contents per vagina. A CT scan revealed an abdominopelvic abscess encompassing the detached catheter which embedded in the rectosigmoid colon, allowing direct communication to the upper vagina. The catheter was removed and the abscess was drained.
   Conclusion. Intraperitoneal catheters have a morbidity that persists after nonuse. Therefore, intraperitoneal catheters should be removed if they are not being used. (C) 2000 Academic Press.
C1 Univ Minnesota, Med Ctr, Dept Obstet & Gynecol & Womens Hlth, Minneapolis, MN 55455 USA.
RP Ghosh, K (corresponding author), Univ Minnesota, Med Ctr, Dept Obstet & Gynecol & Womens Hlth, 520 Delaware St SE,Box 395, Minneapolis, MN 55455 USA.
CR Almadrones L, 1990, Oncol Nurs Forum, V17, P75
   BRALY P, 1986, GYNECOL ONCOL, V25, P319, DOI 10.1016/0090-8258(86)90083-1
   DAVIDSON SA, 1991, GYNECOL ONCOL, V41, P101, DOI 10.1016/0090-8258(91)90266-8
   JENKINS J, 1982, SURG GYNECOL OBSTET, V154, P858
   MEUNIER JP, 1990, 5TH P WORLD FILTR C, V1, P26
   MYERS CE, 1983, CANCER INVEST, V1, P395, DOI 10.3109/07357908309048508
   PICCART MJ, 1985, SEMIN ONCOL, V12, P90
   RUBIN SC, 1989, GYNECOL ONCOL, V33, P46, DOI 10.1016/0090-8258(89)90601-X
   RUNOWICZ CD, 1986, GYNECOL ONCOL, V24, P41, DOI 10.1016/0090-8258(86)90006-5
   WAKEFIELD T, 1984, J SURG ONCOL, V27, P205, DOI 10.1002/jso.2930270316
NR 10
TC 10
Z9 10
U1 0
U2 0
PU ACADEMIC PRESS INC
PI SAN DIEGO
PA 525 B ST, STE 1900, SAN DIEGO, CA 92101-4495 USA
SN 0090-8258
J9 GYNECOL ONCOL
JI Gynecol. Oncol.
PD MAY
PY 2000
VL 77
IS 2
BP 327
EP 329
DI 10.1006/gyno.2000.5792
PG 3
WC Oncology; Obstetrics & Gynecology
SC Oncology; Obstetrics & Gynecology
GA 313YX
UT WOS:000087028300022
PM 10785489
DA 2021-05-03
ER

PT J
AU Perico, ME
   Mezzanzanica, D
   Luison, E
   Alberti, P
   Panza, L
   Russo, G
   Canevari, S
AF Perico, ME
   Mezzanzanica, D
   Luison, E
   Alberti, P
   Panza, L
   Russo, G
   Canevari, S
TI Development of a new vaccine formulation that enhances the
   immunogenicity of tumor-associated antigen CaMBr1
SO CANCER IMMUNOLOGY IMMUNOTHERAPY
LA English
DT Article
DE tumor-associated-antigen; immunogenicity; vaccine formulation;
   glycoconjugates
ID KEYHOLE LIMPET HEMOCYANIN; ACTIVE SPECIFIC IMMUNOTHERAPY; IMMUNOLOGICAL
   ADJUVANT QS-21; LIPID-A MPL; CONJUGATE VACCINE; MELANOMA PATIENTS;
   ANTIBODY MBR1; SIALYL-TN; CARBOHYDRATE ANTIGENS; GM2 GANGLIOSIDE
AB Aberrant glycosylation is one of the most constant traits of malignant cells. The CaMBr1 hexasaccharide antigen, originally defined on the human breast carcinoma cell line MCF7, is expressed on some normal tissues but overexpressed in a high percentage of human breast, ovary, prostate and lung carcinomas. CaMBr1 overexpression is associated with poor prognosis. The epitope consists of the tetrasaccharide Fuc(alpha 1-2)Gal(beta 1 -3)GalNAc(beta 1 -3)Gal alpha-O-spacer, which has recently become available as a synthetic oligosaccharide. Here we report the CaMBr1 tetrasaccharide conjugation to two different carrier proteins (CRM197 and KLH) and the evaluation of conjugate immunogenicity in mice following their administration in various vaccine formulations with two adjuvants (MPL-SE and Deter-PC). Radioimmunoassay to determine the level and isotype of anti-tetrasaccharide antibodies in mouse sera, and cytofluorimetric analysis and Cr-51-release assay on human tumor cells, to evaluate specificity of binding and complement-dependent lysis respectively, identified CaMBr1-CRM197, in association with the MPL-SE adjuvant, as the best vaccine formulation. This combination induced (1) production of tetrasaccharide-specific antibodies, with negligible side-effects; (2) antibodies with complement-mediated cytotoxic activity on human CaMBr1-positive cells and (3) a high titer of IgG1 detected in sera obtained 3 months after the first injection, indicating that the anti-tetrasaccharide antibody response was mediated by T cell activation. The availability of CaMBr1-glycoconjugate in the minimal and functional antigenic structure and the identification of an efficacious vaccine formulation opens the way to exploring the activity of this glycoconjugate in a clinical setting.
C1 Ist Nazl Tumori, Dept Expt Oncol, Mol Therapies Unit, I-20133 Milan, Italy.
   Univ Plemonte Orientale, DISCAFF, Novara, Italy.
   Univ Milan, Dipartimento Chim Organ & Ind, I-20133 Milan, Italy.
RP Canevari, S (corresponding author), Ist Nazl Tumori, Dept Expt Oncol, Mol Therapies Unit, Via Venezian 1, I-20133 Milan, Italy.
EM canevari@istitutotumori.mi.it
RI Mezzanzanica, Delia/C-2607-2017; Panza, Luigi/ABF-4425-2020
OI Mezzanzanica, Delia/0000-0002-9664-6871; PANZA,
   Luigi/0000-0002-0785-0409
CR ADLURI S, 1995, CANCER IMMUNOL IMMUN, V41, P185, DOI 10.1007/s002620050217
   Adobati E, 1997, GLYCOBIOLOGY, V7, P173, DOI 10.1093/glycob/7.2.173
   Adobati E, 1999, HISTOCHEM J, V31, P729, DOI 10.1023/A:1003900631953
   BREMER EG, 1984, J BIOL CHEM, V259, P4773
   CANEVARI S, 1983, CANCER RES, V43, P1301
   Cho CH, 1999, YONSEI MED J, V40, P20, DOI 10.3349/ymj.1999.40.1.20
   COSTANTINO P, 1992, VACCINE, V10, P691, DOI 10.1016/0264-410X(92)90091-W
   Daum RS, 1997, J INFECT DIS, V176, P445, DOI 10.1086/514063
   Federici MF, 1999, INT J CANCER, V81, P193, DOI 10.1002/(SICI)1097-0215(19990412)81:2<193::AID-IJC5>3.3.CO;2-J
   GREENBERG PD, 1991, ADV IMMUNOL, V49, P281
   HABEEB AFS, 1966, ANAL BIOCHEM, V14, P328, DOI 10.1016/0003-2697(66)90275-2
   Hakomori S, 1996, CANCER RES, V56, P5309
   HELLING F, 1994, CANCER RES, V54, P197
   HELLING F, 1995, CANCER RES, V55, P2783
   Kudryashov V, 1998, CANCER IMMUNOL IMMUN, V45, P281, DOI 10.1007/s002620050444
   LAY L, 1995, HELV CHIM ACTA, V78, P533, DOI 10.1002/hlca.19950780302
   LAY L, 1994, HELV CHIM ACTA, V77, P509, DOI 10.1002/hlca.19940770211
   Livingston P, 1998, SEMIN ONCOL, V25, P636
   LIVINGSTON PO, 1994, J CLIN ONCOL, V12, P1036, DOI 10.1200/JCO.1994.12.5.1036
   LIVINGSTON PO, 1994, VACCINE, V12, P1275, DOI 10.1016/S0264-410X(94)80052-2
   LIVINGSTON PO, 1995, IMMUNOL REV, V145, P147, DOI 10.1111/j.1600-065X.1995.tb00080.x
   Lo-Man R, 1999, CANCER RES, V59, P1520
   MACLEAN GD, 1993, CANCER IMMUNOL IMMUN, V36, P215, DOI 10.1007/BF01740902
   MARIANICOSTANTI.R, 1982, MEMBRANES TUMOR GROW, P583
   MARTIGNONE S, 1993, EUR J CANCER, V29A, P2020, DOI 10.1016/0959-8049(93)90465-R
   MELIEF CJM, 1995, IMMUNOL REV, V145, P167, DOI 10.1111/j.1600-065X.1995.tb00081.x
   MENARD S, 1983, CANCER RES, V43, P1295
   PERRONE F, 1993, EUR J CANCER, V29A, P2113, DOI 10.1016/0959-8049(93)90045-H
   Ragupathi G, 1996, CANCER IMMUNOL IMMUN, V43, P152, DOI 10.1007/s002620050316
   Rennels MB, 1998, PEDIATRICS, V101, P604, DOI 10.1542/peds.101.4.604
   Rodolfo M, 1998, CANCER RES, V58, P5812
   Sandmaier BM, 1999, J IMMUNOTHER, V22, P54, DOI 10.1097/00002371-199901000-00008
   SCHNEERSON R, 1991, J IMMUNOL, V147, P2136
   Slovin SF, 1999, P NATL ACAD SCI USA, V96, P5710, DOI 10.1073/pnas.96.10.5710
   Takahashi T, 1999, J INVEST DERMATOL, V112, P205, DOI 10.1046/j.1523-1747.1999.00493.x
   Zhang H, 1998, CANCER RES, V58, P2844
   ZHANG SL, 1995, CANCER RES, V55, P3364
   Zhang SL, 1996, CANCER RES, V56, P3315
   Zhang SL, 1997, INT J CANCER, V73, P50, DOI 10.1002/(SICI)1097-0215(19970926)73:1<50::AID-IJC9>3.0.CO;2-0
NR 39
TC 6
Z9 6
U1 0
U2 1
PU SPRINGER
PI NEW YORK
PA 233 SPRING ST, NEW YORK, NY 10013 USA
SN 0340-7004
EI 1432-0851
J9 CANCER IMMUNOL IMMUN
JI Cancer Immunol. Immunother.
PD AUG
PY 2000
VL 49
IS 6
BP 296
EP 304
DI 10.1007/s002620000113
PG 9
WC Oncology; Immunology
SC Oncology; Immunology
GA 341WN
UT WOS:000088614100002
PM 10946811
DA 2021-05-03
ER

PT J
AU Reinartz, S
   Wagner, U
   Giffels, P
   Gruenn, U
   Schlebusch, H
   Wallwiener, D
AF Reinartz, S
   Wagner, U
   Giffels, P
   Gruenn, U
   Schlebusch, H
   Wallwiener, D
TI Immunological properties of a single-chain fragment of the
   anti-idiotypic antibody ACA125
SO CANCER IMMUNOLOGY IMMUNOTHERAPY
LA English
DT Article
DE anti-idiotype vaccination; scFv; immune responses; ovarian cancer
ID MELANOMA-ASSOCIATED ANTIGEN; OVARIAN-CANCER; IMMUNOTHERAPY; VACCINE;
   RESPONSES; LIBRARIES; LYMPHOMA; THERAPY; MK2-23; PHAGE
AB Vaccination with anti-idiotypic antibodies has been described as a promising concept for treatment of several malignant diseases. The murine monoclonal antiidiotypic antibody ACA125 imitates a specific epitope of the tumor-associated antigen CA125 expressed by 80% of ovarian carcinomas. In the first clinical trial it could be shown that mAb ACA125 is able to elicit anti-antiidiotypic antibodies (Ab3) with anti-CA125 specificity in patients with advanced ovarian cancer. In order to improve the capabilities of anti-idiotype vaccines we generated a genetically engineered single-chain fragment (scFv) ACA125 composed of heavy- and light-chain variable regions connected by a flexible linker. The antigenicity of scFv ACA125 was demonstrated by immunizing rats i.p, with scFv or complete mAb in complete/incomplete Freund's adjuvants (CFA/IFA) or precipitated by aluminium hydroxide. Negative control groups included applications of irrelevant mouse IgG or adjuvants alone. Anti-anti-idiotypic antibodies (Ab3) directed against the mAb ACA125 as well as specific anti-CA125 antibodies (Ab1') could be detected in all animals treated with scFv in CFA/IFA. Nevertheless, antibody titers were lower than when the complete mAb ACA125 was used. Surprisingly, an increase of specificity could not be observed in scFv-immunized animals, which had been expected because of the lack of heavy- and light-chain constant regions that could raise rather unspecific anti-isotypic and anti-allotypic rat anti(mouse Ig) antibodies (RAMA). In contrast, the RAMA responses detected in these rats were even stronger than those following immunization with complete mAb ACA125. In conclusion, the anti-idiotypic scFv ACA125 alone cannot improve the immunogenic features of the corresponding mAb, but provides a useful tool for the further development of genetic vaccines.
C1 Univ Tubingen, Ctr Obstet & Gynecol, D-72076 Tubingen, Germany.
   Univ Bonn, Ctr Obstet & Gynecol, D-5300 Bonn, Germany.
RP Reinartz, S (corresponding author), Univ Tubingen, Ctr Obstet & Gynecol, Schleichstr 4, D-72076 Tubingen, Germany.
CR Caspar CB, 1997, BLOOD, V90, P3699, DOI 10.1182/blood.V90.9.3699
   CERNY J, 1990, IDIOTYPIC NETWORK DI, P13
   CHATTERJEE MB, 1994, CANCER IMMUNOL IMMUN, V38, P75, DOI 10.1007/BF01526201
   CHEN ZJ, 1993, CANCER RES, V53, P112
   CLACKSON T, 1991, NATURE, V352, P624, DOI 10.1038/352624a0
   FOON KA, 1995, J CLIN INVEST, V96, P334, DOI 10.1172/JCI118039
   HERLITZ J, 1994, CLIN CARDIOL, V17, P15, DOI 10.1002/clc.4960170104
   HWU P, 1995, CANCER RES, V55, P3369
   JEFFERIS R, 1993, IMMUNOL TODAY, V14, P119, DOI 10.1016/0167-5699(93)90211-3
   JERNE NK, 1974, ANN INST PASTEUR IMM, VC125, P373
   KOIDO T, 1995, TUMOR TARGET, V1, P115
   MARKS JD, 1991, J MOL BIOL, V222, P581, DOI 10.1016/0022-2836(91)90498-U
   Maurer-Gebhard M, 1998, CANCER RES, V58, P2661
   MITTELMAN A, 1992, P NATL ACAD SCI USA, V89, P466, DOI 10.1073/pnas.89.2.466
   Reiter Y, 1996, INT J CANCER, V67, P113, DOI 10.1002/(SICI)1097-0215(19960703)67:1<113::AID-IJC19>3.0.CO;2-F
   RENNER C, 1995, IMMUNOL REV, V145, P179, DOI 10.1111/j.1600-065X.1995.tb00082.x
   SCHLEBUSCH H, 1995, HYBRIDOMA, V14, P167, DOI 10.1089/hyb.1995.14.167
   Schlegel M, 1997, WOCHENBL PAPIERFABR, V125, P16
   STEPLEWSKI Z, 1993, HYBRIDOMA, V12, P493, DOI 10.1089/hyb.1993.12.493
   Stevenson FK, 1995, ANN NY ACAD SCI, V772, P212, DOI 10.1111/j.1749-6632.1995.tb44747.x
   Thirion S, 1996, EUR J CANCER PREV, V5, P507
   Tripathi PK, 1998, MOL IMMUNOL, V35, P853, DOI 10.1016/S0161-5890(98)00072-8
   VARELA FJ, 1991, IMMUNOL TODAY, V12, P159, DOI 10.1016/S0167-5699(05)80046-5
   Wagner U, 1997, HYBRIDOMA, V16, P33, DOI 10.1089/hyb.1997.16.33
NR 24
TC 15
Z9 20
U1 0
U2 1
PU SPRINGER VERLAG
PI NEW YORK
PA 175 FIFTH AVE, NEW YORK, NY 10010 USA
SN 0340-7004
J9 CANCER IMMUNOL IMMUN
JI Cancer Immunol. Immunother.
PD JUL
PY 2000
VL 49
IS 4-5
BP 186
EP 192
DI 10.1007/s002620000126
PG 7
WC Oncology; Immunology
SC Oncology; Immunology
GA 336RE
UT WOS:000088316100002
PM 10941901
DA 2021-05-03
ER

PT J
AU Silver, DF
   Hempling, RE
   Piver, MS
   Repasky, EA
AF Silver, DF
   Hempling, RE
   Piver, MS
   Repasky, EA
TI Flt-3 ligand inhibits growth of human ovarian tumors engrafted in severe
   combined immunodeficient mice
SO GYNECOLOGIC ONCOLOGY
LA English
DT Article
DE severe combined immunodeficient (SCID) mice; ovarian cancer; cytokine;
   Flt3 ligand; natural killer cells
ID IN-VIVO; CANCER; IMMUNOTHERAPY; REJECTION; LYMPHOMA; THERAPY; CELLS
AB Objective. The current study evaluated the effects of Flt-3 ligand (FL) on the growth of human malignant ovarian tumors engrafted in severe combined immunodeficient (SCID) mice with particular attention directed at FL's effect on the host natural killer (NK) cell response against ovarian cancer xenografts.
   Methods. Equal portions of surgical specimen-derived human ovarian carcinomas were engrafted subcutaneously (SC) into SCID mice. Mice were placed into one of two treatment groups 7 days after the day of implantation. Group 1 received placebo injections SC from Day 1 to Day 20 and group 2 received FL at 10 mu g/day SC from Day 1 to Day 20, NK cell depletion was performed on three additional mice from group 2 starting on Day 0 using anti-asialo GM1. Serial tumor volumes were measured, On Day 21, mice from each group were sacrificed, and tumors and spleens were evaluated. Data analysis included chi(2) tests, Student t tests, and analyses of variance when appropriate.
   Results. FL resulted in tumor growth delay compared with control (P = 0.036). When NK cell activity was depleted prior to FL administration, no tumor growth delay was observed. Spleens from FL-treated mice were larger (P < 0.01) with expanded white pulp compared with controls. Histologic examination of tumor sections from FL-treated mice revealed regions of solid tumor growth with glandular architecture similar to that seen in control tumors; however, there was an obvious increase in regions composed largely of dense fibrosis in the FL-treated tumors. NK cells and other infiltrating cells could be detected in clusters among tumors from mice treated with FL whereas these cells were only occasionally detected in sections of control tumors.
   Conclusion. FL treatment resulted in an antitumor response against human ovarian cancer engrafted in SCID mice and this inhibition appears to be largely host NK cell mediated. The tumor inhibition seen in this model is similar to that previously seen using syngeneic tumors grown in an immunocompetent animal model, Results from this model can potentially be extrapolated to treatment of human ovarian cancer patients. (C) 2000 Academic Press.
C1 Roswell Pk Canc Inst, Dept Immunol, Buffalo, NY 14263 USA.
   Roswell Pk Canc Inst, Div Gynecol Oncol, Buffalo, NY 14263 USA.
RP Repasky, EA (corresponding author), Roswell Pk Canc Inst, Dept Immunol, Elm & Carlton St, Buffalo, NY 14263 USA.
FU NATIONAL CANCER INSTITUTEUnited States Department of Health & Human
   ServicesNational Institutes of Health (NIH) - USANIH National Cancer
   Institute (NCI) [P30CA016056, R01CA071599] Funding Source: NIH RePORTER;
   NCI NIH HHSUnited States Department of Health & Human ServicesNational
   Institutes of Health (NIH) - USANIH National Cancer Institute (NCI)
   [CA71599, CA16056] Funding Source: Medline
CR Alvarez RD, 1997, GYNECOL ONCOL, V65, P94, DOI 10.1006/gyno.1996.4577
   *AM CANC SOC, 1995, CANC FACTS FIG 1995
   BOOKMAN MA, 1993, GYNECOL ONCOL, V51, P113, DOI 10.1006/gyno.1993.1256
   BOOKMAN MA, 1992, HEMATOL ONCOL CLIN N, V6, P941
   BRASEL K, 1995, LEUKEMIA, V9, P1212
   Esche C, 1998, CANCER RES, V58, P380
   Freedman R S, 1996, Cancer Treat Res, V82, P115
   HABU S, 1981, J IMMUNOL, V127, P34
   Kagi D, 1996, ANNU REV IMMUNOL, V14, P207, DOI 10.1146/annurev.immunol.14.1.207
   KARRE K, 1986, NATURE, V319, P675, DOI 10.1038/319675a0
   KASAI M, 1980, EUR J IMMUNOL, V10, P175, DOI 10.1002/eji.1830100304
   LYMAN SD, 1995, INT J HEMATOL, V62, P63
   Lynch DH, 1997, NAT MED, V3, P625, DOI 10.1038/nm0697-625
   MCKENNA HJ, 1996, BONE MARROW TRANSPL, P85
   Molthoff CFM, 1997, CANCER-AM CANCER SOC, V80, P2712, DOI 10.1002/(SICI)1097-0142(19971215)80:12+<2712::AID-CNCR50>3.0.CO;2-B
   MORETTA L, 1994, ADV IMMUNOL, V55, P341
   Ozols RF, 1992, PRINCIPLES PRACTICE, P731
   Rosenberg SA, 1996, ANNU REV MED, V47, P481
   Silver DF, 1999, GYNECOL ONCOL, V72, P154, DOI 10.1006/gyno.1998.5239
   Stathopoulos GP, 1996, ANTICANCER RES, V16, P3855
   Xu Y, 1999, GYNECOL ONCOL, V72, P161, DOI 10.1006/gyno.1998.5238
NR 21
TC 23
Z9 23
U1 0
U2 0
PU ACADEMIC PRESS INC
PI SAN DIEGO
PA 525 B ST, STE 1900, SAN DIEGO, CA 92101-4495 USA
SN 0090-8258
J9 GYNECOL ONCOL
JI Gynecol. Oncol.
PD JUN
PY 2000
VL 77
IS 3
BP 377
EP 382
DI 10.1006/gyno.2000.5782
PG 6
WC Oncology; Obstetrics & Gynecology
SC Oncology; Obstetrics & Gynecology
GA 323CH
UT WOS:000087546900006
PM 10831345
DA 2021-05-03
ER

PT J
AU Ogg, GS
   Dunbar, PR
   Cerundolo, V
   McMichael, AJ
   Lemoine, NR
   Savage, P
AF Ogg, GS
   Dunbar, PR
   Cerundolo, V
   McMichael, AJ
   Lemoine, NR
   Savage, P
TI Sensitization of tumour cells to lysis by virus-specific CTL using
   antibody-targeted MHC class I/peptide complexes
SO BRITISH JOURNAL OF CANCER
LA English
DT Article
DE cancer; immunotherapy; monoclonal antibody; HLA class I
ID CYTOTOXIC T-LYMPHOCYTES; CLASS-I MOLECULE; MONOCLONAL-ANTIBODY;
   IMMUNE-RESPONSE; OVARIAN-CANCER; HUMAN-MELANOMA; PHASE-I; ANTIGEN;
   THERAPY; PEPTIDE
AB A number of cell surface molecules with specificity to tumour cells have been identified and monoclonal antibodies (mAb) to some of these antigens have been used for targeting tumour cells in vivo. We have sought to link the powerful effector mechanisms of cytotoxic T-cells with the specificity of mAb. by targeting recombinant HLA class I molecules to tumour cells using an antibody delivery system. Soluble recombinant MHC class I/peptide complexes including HLA-A2.1 refolded around an immunodominant peptide from the HIV gag protein (HLA-A2/gag) were synthesized. and the stability of these complexes at 37 degrees C was confirmed by enzyme-linked immunosorbent assay using a conformation-specific antibody. MHC class I-negative lymphoma cells (Daudi) were labelled with a biotinylated mAb specific for a cell surface protein (anti-CD20) then linked to soluble biotinylated HL4-A2/gag complexes using an avidin bridge. Flow cytometry revealed strong labelling of lymphoma cells with HLA-A2/gag complexes (80-fold increase in mean channel fluorescence). CTL specific for HLA-A2/gag efficiently lysed complex-targeted cells, while control CTL (specific for an HLA-A2.1-restricted epitope of melan-A) did not. Similarly, SK-mel-29 melanoma cells were also efficiently lysed by HLA-A2/gag-specific CTL when HLA-A2/gag complexes were linked to their surface via the HMW-MAA specific anti-melanoma antibody 225.28s. With further consideration to the in vivo stability of the MHC class I/peptide complexes, this system could prove a new strategy for the immunological therapy of cancer. (C) 2000 Cancer Research Campaign.
C1 Velindre Hosp, Dept Oncol, Cardiff CF4 7XL, S Glam, Wales.
   Inst Mol Med, MRC, Human Immunol Unit, Oxford OX3 9D5, England.
   Univ London Imperial Coll Sci Technol & Med, Sch Med, Mol Oncol Unit, Imperial Canc Res Fund, London W12 0HS, England.
RP Savage, P (corresponding author), Velindre Hosp, Dept Oncol, Velindre Rd, Cardiff CF4 7XL, S Glam, Wales.
RI Dunbar, Rod/C-2570-2012
OI Dunbar, Rod/0000-0001-9626-2600; Savage, Philip/0000-0002-4792-6869;
   Cerundolo, Vincenzo/0000-0003-0040-3793
CR Altman JD, 1996, SCIENCE, V274, P94, DOI 10.1126/science.274.5284.94
   BERENSON RJ, 1986, BLOOD, V67, P509
   BODMER WF, 1993, ANN NY ACAD SCI, V690, P42
   BURAGGI GL, 1985, CANCER RES, V45, P3378
   Callan MFC, 1998, J EXP MED, V187, P1395, DOI 10.1084/jem.187.9.1395
   DAVIES HFS, 1989, TRANSPLANTATION, V47, P524
   DOHLSTEN M, 1991, P NATL ACAD SCI USA, V88, P9287, DOI 10.1073/pnas.88.20.9287
   DOHLSTEN M, 1995, CANCER IMMUNOL IMMUN, V41, P162, DOI 10.1007/s002620050214
   DOHLSTEN M, 1993, INT J CANCER, V54, P482, DOI 10.1002/ijc.2910540321
   EISENBARTH GS, 1980, J IMMUNOL, V124, P1237
   ELLIOTT TJ, 1988, P NATL ACAD SCI USA, V85, P2728, DOI 10.1073/pnas.85.8.2728
   GARBOCZI DN, 1992, P NATL ACAD SCI USA, V89, P3429, DOI 10.1073/pnas.89.8.3429
   HIRD V, 1993, BRIT J CANCER, V68, P403, DOI 10.1038/bjc.1993.349
   KANE KP, 1989, J IMMUNOL, V142, P4153
   KLEIN E, 1968, CANCER RES, V28, P1300
   KNUTH A, 1989, P NATL ACAD SCI USA, V86, P2804, DOI 10.1073/pnas.86.8.2804
   LEDERMANN JA, 1991, INT J CANCER, V47, P659, DOI 10.1002/ijc.2910470505
   Lone YC, 1998, J IMMUNOTHER, V21, P283, DOI 10.1097/00002371-199807000-00006
   Magnani P, 1996, J NUCL MED, V37, P967
   MALONEY DG, 1994, BLOOD, V84, P2457
   Moro M, 1997, CANCER RES, V57, P1922
   Neri D, 1996, J INVEST DERMATOL, V107, P164, DOI 10.1111/1523-1747.ep12329566
   Ogg GS, 1998, SCIENCE, V279, P2103, DOI 10.1126/science.279.5359.2103
   PAGANELLI G, 1991, CANCER RES, V51, P5960
   PARHAM P, 1979, J IMMUNOL, V123, P342
   PARKER KC, 1992, J IMMUNOL, V149, P3580
   PEREZ P, 1985, NATURE, V316, P354, DOI 10.1038/316354a0
   RIETHMULLER G, 1992, CURR OPIN IMMUNOL, V4, P647, DOI 10.1016/0952-7915(92)90041-C
   Riethmuller G, 1998, J CLIN ONCOL, V16, P1788, DOI 10.1200/JCO.1998.16.5.1788
   Romero P, 1997, J IMMUNOL, V159, P2366
   SCHNECK J, 1989, CELL, V56, P47, DOI 10.1016/0092-8674(89)90982-3
   Terness P, 1996, TRANSPLANT INT, V9, P2, DOI 10.1007/BF00336805
   Toshitani K, 1996, P NATL ACAD SCI USA, V93, P236, DOI 10.1073/pnas.93.1.236
   TOWNSEND A, 1989, ANNU REV IMMUNOL, V7, P601, DOI 10.1146/annurev.iy.07.040189.003125
   VALONE FH, 1995, J CLIN ONCOL, V13, P2281, DOI 10.1200/JCO.1995.13.9.2281
   Weiner LM, 1996, CANCER IMMUNOL IMMUN, V42, P141, DOI 10.1007/s002620050264
   WILSON JL, 1995, IMMUNOLOGY, V86, P325
NR 37
TC 23
Z9 23
U1 0
U2 5
PU NATURE PUBLISHING GROUP
PI LONDON
PA MACMILLAN BUILDING, 4 CRINAN ST, LONDON N1 9XW, ENGLAND
SN 0007-0920
EI 1532-1827
J9 BRIT J CANCER
JI Br. J. Cancer
PD MAR
PY 2000
VL 82
IS 5
BP 1058
EP 1062
PG 5
WC Oncology
SC Oncology
GA 290UT
UT WOS:000085696800012
PM 10737389
DA 2021-05-03
ER

PT J
AU Daly, T
   Royal, RE
   Kershaw, MH
   Treisman, J
   Wang, G
   Li, WP
   Herlyn, D
   Eshhar, Z
   Hwu, P
AF Daly, T
   Royal, RE
   Kershaw, MH
   Treisman, J
   Wang, G
   Li, WP
   Herlyn, D
   Eshhar, Z
   Hwu, P
TI Recognition of human colon cancer by T cells transduced with a chimeric
   receptor gene
SO CANCER GENE THERAPY
LA English
DT Article
DE immunotherapy; colon cancer; lymphocyte; gene therapy; redirection
ID CARCINOMA-ASSOCIATED ANTIGEN; HIGH-DOSE INTERLEUKIN-2; ACTIVATION MOTIF
   ITAM; MONOCLONAL-ANTIBODIES; COLORECTAL-CARCINOMA; GASTROINTESTINAL
   CARCINOMA; GAMMA-CHAIN; TUMOR-CELLS; LYMPHOCYTES; GROWTH
AB Transduction with chimeric T-cell receptor genes can be used to redirect primary T lymphocytes to recognize specific antigens (Ags), including, ovarian and breast cancer Ags. To extend this approach to colon cancer we report here redirection of T cells using a chimeric receptor recognizing the colon cancer-associated Ag EGP40. Chimeric T cell receptors were constructed by ligating single-chain genes of either of two EGP40-specific monoclonal antibodies (CO17.1A, GA733) to the Fe receptor gamma-signaling chain. Retroviral vectors incorporating these constructs were used to transduce a murine T-cell line and human peripheral blood lymphocytes. These modified T cells were analyzed for specific recognition of colon cancer lines by measuring cytokine release and lyric activity against tumor targets. Murine lymphocytes transduced with the chimeric receptor based on GA733, but not CO17.1A, released cytokine specifically in response to EGP40-expressing colon cancer cell lines. Recognition of colon cancer targets by murine lymphocytes was blocked by the addition of GA733 antibody or soluble EGP40 Ag, confirming that colon cancer recognition is based on specific chimeric receptor-Ag interaction. Human lymphocytes transduced with chimeric GA733 specifically recognized colon carcinoma cells in cytokine release assays and lysed EGP40-expressing tumor cells. Genetic modification of T cells can be used to redirect T cells against EGP40-expressing tumor cells. The expression of chimeric GA733 in the autologous lymphocytes of patients may provide a source of tumor-reactive cells with therapeutic application against colon cancer.
C1 NCI, NIH, Surg Branch, Tumor Immunol Sect, Bethesda, MD 20892 USA.
   Univ Penn, Sch Med, Wistar Inst Anat & Biol, Philadelphia, PA 19104 USA.
   Weizmann Inst Sci, IL-76100 Rehovot, Israel.
RP Hwu, P (corresponding author), NCI, NIH, Surg Branch, Tumor Immunol Sect, Bldg 10,Room 2B42,9000 Rockville Pike, Bethesda, MD 20892 USA.
OI Kershaw, Michael/0000-0002-2697-487X
CR *ADV COL CANC MET, 1992, J CLIN ONCOL, V10, P869
   BALLANTYNE GH, 1993, CANCER, V71, P4252, DOI 10.1002/1097-0142(19930615)71:12+<4252::AID-CNCR2820711815>3.0.CO;2-6
   Basak S, 1998, JNCI-J NATL CANCER I, V90, P691, DOI 10.1093/jnci/90.9.691
   BERKOWER I, 1985, J IMMUNOL, V135, P2628
   CAMBIER JC, 1995, J IMMUNOL, V155, P3281
   FAGERBERG J, 1995, P NATL ACAD SCI USA, V92, P4773, DOI 10.1073/pnas.92.11.4773
   GOTTLINGER HG, 1986, INT J CANCER, V38, P47
   GROSS G, 1989, P NATL ACAD SCI USA, V86, P10024, DOI 10.1073/pnas.86.24.10024
   Hekele A, 1996, INT J CANCER, V68, P232, DOI 10.1002/(SICI)1097-0215(19961009)68:2<232::AID-IJC16>3.0.CO;2-C
   HERLYN D, 1991, In Vivo (Attiki), V5, P615
   HERLYN D, 1991, AM J CLIN ONCOL-CANC, V14, P371, DOI 10.1097/00000421-199110000-00002
   HERLYN D, 1984, J IMMUNOL METHODS, V73, P157, DOI 10.1016/0022-1759(84)90041-3
   HERLYN DM, 1980, CANCER RES, V40, P717
   HERLYN M, 1986, HYBRIDOMA, V5, pS3
   HOM SS, 1993, CANCER IMMUNOL IMMUN, V36, P1, DOI 10.1007/BF01789124
   HWU P, 1995, CANCER RES, V55, P3369
   HWU P, 1993, J EXP MED, V178, P361, DOI 10.1084/jem.178.1.361
   Hwu Patrick, 1997, P3005
   Isakov N, 1997, J LEUKOCYTE BIOL, V61, P6
   Kershaw MH, 1996, J LEUKOCYTE BIOL, V60, P721
   KOIDO T, 1995, TUMOR TARGET, V1, P115
   LINNENBACH AJ, 1989, P NATL ACAD SCI USA, V86, P27, DOI 10.1073/pnas.86.1.27
   MACK M, 1995, P NATL ACAD SCI USA, V92, P7021, DOI 10.1073/pnas.92.15.7021
   Maruyama H, 1996, INT J CANCER, V65, P547, DOI 10.1002/(SICI)1097-0215(19960208)65:4<547::AID-IJC25>3.0.CO;2-5
   MILLER AD, 1986, MOL CELL BIOL, V6, P2895, DOI 10.1128/MCB.6.8.2895
   MORITZ D, 1994, P NATL ACAD SCI USA, V91, P4318, DOI 10.1073/pnas.91.10.4318
   PANTOLIANO MW, 1991, BIOCHEMISTRY-US, V30, P10117, DOI 10.1021/bi00106a007
   POWE J, 1993, IMMUNOSCINTIGRAPHY, P135
   RADERER M, 1995, EUR J CANCER, V31A, P1002, DOI 10.1016/0959-8049(95)00078-X
   Riethmuller G, 1998, J CLIN ONCOL, V16, P1788, DOI 10.1200/JCO.1998.16.5.1788
   ROBERTS MR, 1994, BLOOD, V84, P2878
   Rosenberg S A, 1995, Cancer J Sci Am, V1, P90
   ROSENBERG SA, 1987, NEW ENGL J MED, V316, P889, DOI 10.1056/NEJM198704093161501
   ROSENBERG SA, 1994, JAMA-J AM MED ASSOC, V271, P907, DOI 10.1001/jama.271.12.907
   ROSENBERG SA, 1989, ANN SURG, V210, P474, DOI 10.1097/00000658-198910000-00008
   ROSENBERG SA, 1995, BIOL THERAPY CANC, P487
   ROSS AH, 1986, HYBRIDOMA, V5, pS21
   Royal R E, 1996, Cancer J Sci Am, V2, P91
   STANCOVSKI I, 1993, J IMMUNOL, V151, P6577
   STRASSBURG CP, 1992, CANCER RES, V52, P815
   SZALA S, 1990, P NATL ACAD SCI USA, V87, P3542, DOI 10.1073/pnas.87.9.3542
   VELDERS MP, 1994, CANCER RES, V54, P1753
   Vermorken JB, 1999, LANCET, V353, P345, DOI 10.1016/S0140-6736(98)07186-4
   VERRILL H, 1986, HYBRIDOMA, V5, pS175
   Wang G, 1998, NAT MED, V4, P168, DOI 10.1038/nm0298-168
   Weijtens MEM, 1996, J IMMUNOL, V157, P836
   WEST WH, 1987, NEW ENGL J MED, V316, P898, DOI 10.1056/NEJM198704093161502
NR 47
TC 46
Z9 48
U1 0
U2 3
PU STOCKTON PRESS
PI NEW YORK
PA 345 PARK AVE SOUTH, NEW YORK, NY 10010-1707 USA
SN 0929-1903
J9 CANCER GENE THER
JI Cancer Gene Ther.
PD FEB
PY 2000
VL 7
IS 2
BP 284
EP 291
DI 10.1038/sj.cgt.7700121
PG 8
WC Biotechnology & Applied Microbiology; Oncology; Genetics & Heredity;
   Medicine, Research & Experimental
SC Biotechnology & Applied Microbiology; Oncology; Genetics & Heredity;
   Research & Experimental Medicine
GA 299BR
UT WOS:000086176400016
PM 10770638
OA Bronze
DA 2021-05-03
ER

PT J
AU Jiang, XP
   Yang, DC
   Elliott, RL
   Head, JF
AF Jiang, XP
   Yang, DC
   Elliott, RL
   Head, JF
TI Reduction in serum IL-6 after vacination of breast cancer patients with
   tumour-associated antigens is related to estrogen receptor status
SO CYTOKINE
LA English
DT Article
DE breast neoplasms; oestrogen receptors; interleukin 6; tumour antigens;
   vaccine
ID RENAL-CELL CARCINOMA; MELANOMA PATIENTS; T-CELLS; INTERLEUKIN-6
   PRODUCTION; PROGNOSTIC-SIGNIFICANCE; OVARIAN-CANCER; IMMUNOTHERAPY;
   EXPRESSION; VACCINES; CYTOKINES
AB Elevated serum IL-6 concentrations have been associated with Door prognosis in a variety of cancers, and decreases in serum IL-6 concentrations have been reported after chemotherapy. We have demonstrated that serum IL-6 concentrations are elevated in breast cancer patients [normal women 0.7 +/- 2.5 pg/ml (n=36), breast cancer patients 38.3 +/- 138.7 pg/ml (n = III)], After vaccination of breast cancer patients with a combination of tumour-associated antigens and biological adjuvants (IL-2 and GM-CSF), the concentration of IL-6 decreased significantly (P<0.05) to 8.1 +/- 14.6 pg/ml (n=85), Other studies have shown that oestrogen suppresses IL-6 production in oestrogen receptor positive breast cancer cells, We have demonstrated that the decrease in IL-6 associated with vaccination is related to the oestrogen receptor status of the tumours from breast cancer patients, as a decrease in IL-6 from 124.0 +/- 267.5 pg/ml (n=26) to 6.2 +/- 11.0 pg/ml (n=34) only occurs in patients with oestrogen receptor negative tumours, The IL-6 concentration in breast cancer patients with oestrogen receptor positive tumours remained unchanged (9.5 pg/ml before vaccination, and 9.3 pg/ml after vaccination). These results suggest that postmenopausal women with oestrogen receptor negative breast cancers, who do not respond well to either hormonal therapy with tamoxifen or adjuvant chemotherapy, may have a significant response to vaccination with autologous tumour-associated antigens, (C) 2000 Academic Press.
C1 Elliott Mastol Ctr, Mastol Res Inst, Baton Rouge, LA 70806 USA.
RP Jiang, XP (corresponding author), Elliott Mastol Ctr, Mastol Res Inst, 8221 Kelwood Ave, Baton Rouge, LA 70806 USA.
CR AbdelWahab Z, 1997, CANCER, V80, P401, DOI 10.1002/(SICI)1097-0142(19970801)80:3<401::AID-CNCR8>3.0.CO;2-U
   BLAY JY, 1992, CANCER RES, V52, P3317
   Celis E, 1995, SEMIN CANCER BIOL, V6, P329, DOI 10.1016/1044-579X(95)90002-0
   CHEN BP, 1987, HUM IMMUNOL, V18, P75, DOI 10.1016/0198-8859(87)90114-5
   Crichton MB, 1996, MOL CELL ENDOCRINOL, V118, P215, DOI 10.1016/0303-7207(96)03761-6
   Galligioni E, 1996, CANCER, V77, P2560, DOI 10.1002/(SICI)1097-0142(19960615)77:12<2560::AID-CNCR20>3.0.CO;2-P
   Haverty AA, 1997, J SURG RES, V69, P145, DOI 10.1006/jsre.1997.5036
   Head J. F., 1994, Breast Cancer Research and Treatment, V32, P62
   HEAD JF, 1993, BREAST CANCER RES TR, V26, P77, DOI 10.1007/BF00682702
   HEAD JF, 1993, ANN NY ACAD SCI, V690, P340
   HEAD JF, 1995, J TUMOR MARKER ONCOL, V10, P45
   Hodge JW, 1996, CANCER IMMUNOL IMMUN, V43, P127, DOI 10.1007/s002620050313
   HOON DSB, 1995, J IMMUNOL, V154, P730
   Hupperets PS, 1997, AM J CLIN ONCOL-CANC, V20, P546, DOI 10.1097/00000421-199712000-00002
   Jaffee EM, 1997, METHODS, V12, P143, DOI 10.1006/meth.1997.0463
   KANIA DM, 1995, J AM GERIATR SOC, V43, P236, DOI 10.1111/j.1532-5415.1995.tb07328.x
   Kassem M, 1996, J BONE MINER RES, V11, P193
   Kato Kazunori, 1997, Leukemia (Basingstoke), V11, P572
   KISHIMOTO T, 1990, BLOOD, V14, P1
   KYLE RA, 1995, STEM CELLS, V13, P56
   MURPHY G, 1995, ANTICANCER RES, V15, P1473
   Oehler MK, 1997, ANTICANCER RES, V17, P3137
   OKA M, 1996, CANCER RES, V56, P2276
   PEACE DJ, 1993, J IMMUNOTHER, V14, P110, DOI 10.1097/00002371-199308000-00005
   POTTRATZ ST, 1994, J CLIN INVEST, V93, P944, DOI 10.1172/JCI117100
   PUROHIT A, 1995, J CLIN ENDOCR METAB, V80, P3052, DOI 10.1210/jc.80.10.3052
   RENAULD JC, 1989, J IMMUNOL, V143, P1894
   Rosenberg S A, 1995, Cancer J Sci Am, V1, P90
   Salgaller ML, 1997, J IMMUNOTHER, V20, P1, DOI 10.1097/00002371-199701000-00001
   SCAMBIA G, 1995, BRIT J CANCER, V71, P354, DOI 10.1038/bjc.1995.71
   SCHWARTZENTRUBER DJ, 1994, J CLIN ONCOL, V12, P1475, DOI 10.1200/JCO.1994.12.7.1475
   Seymour JF, 1997, AM J MED, V102, P21
   SINGH A, 1995, J ENDOCRINOL, V147, P9
   Slingluff CL, 1996, SEMIN SURG ONCOL, V12, P446, DOI 10.1002/(SICI)1098-2388(199611/12)12:6<446::AID-SSU10>3.0.CO;2-T
   STUBER G, 1994, EUR J IMMUNOL, V24, P765, DOI 10.1002/eji.1830240341
   Tempfer C, 1997, GYNECOL ONCOL, V66, P27, DOI 10.1006/gyno.1997.4726
   Thiounn N, 1997, IMMUNOL LETT, V58, P121, DOI 10.1016/S0165-2478(97)00036-9
   VANDENEYNDE B, 1995, CURR OPIN IMMUNOL, V7, P674
   YAMAZAKI H, 1995, CYTOKINE, V7, P191, DOI 10.1006/cyto.1995.1026
   Yokoe T, 1997, ANTICANCER RES, V17, P695
   Zea AH, 1995, CLIN CANCER RES, V1, P1327
NR 41
TC 40
Z9 40
U1 4
U2 6
PU W B SAUNDERS CO
PI PHILADELPHIA
PA INDEPENDENCE SQUARE WEST CURTIS CENTER, STE 300, PHILADELPHIA, PA
   19106-3399 USA
SN 1043-4666
J9 CYTOKINE
JI Cytokine
PD MAY
PY 2000
VL 12
IS 5
BP 458
EP 465
DI 10.1006/cyto.1999.0591
PG 8
WC Biochemistry & Molecular Biology; Cell Biology; Immunology
SC Biochemistry & Molecular Biology; Cell Biology; Immunology
GA 323UJ
UT WOS:000087583100005
PM 10857759
DA 2021-05-03
ER

PT J
AU Kriangkum, J
   Xu, BW
   Gervais, C
   Paquette, D
   Jacobs, FA
   Martin, L
   Suresh, MR
AF Kriangkum, J
   Xu, BW
   Gervais, C
   Paquette, D
   Jacobs, FA
   Martin, L
   Suresh, MR
TI Development and characterization of a bispecific single-chain antibody
   directed against T cells and ovarian carcinoma
SO HYBRIDOMA
LA English
DT Article
ID MONOCLONAL-ANTIBODIES; LYMPHOCYTES; ACTIVATION; FRAGMENTS; LYMPHOMA;
   ANTIGEN; TARGET; LYSIS; IMMUNOTHERAPY; EXPRESSION
AB Bispecific antibodies with specificity for tumor antigen and CD3 have been shown to redirect the cytotoxicity of T cells against relevant tumor, Our objective was to generate single-chain bispecific antibodies (bsSCA) that could retarget mouse cytotoxic T lymphocytes (CTL) to destroy human ovarian carcinoma in a xenogeneic setting. A bsSCA, 2C11 x B43.13, was constructed by genetic engineering and expressed in mammalian cells. Molecular characteristics, binding properties, and ability to retarget CTL were studied. Western blot analysis showed that the product is a 65-kDa protein. Purification of antibodies could be done by single-step affinity chromatography using protein L-agarose with an unoptimized yield of 200 mu g/L. BsSCA 2C11 x B43.13 was capable of binding to mouse CD3 and human CA125 as detected by FAGS analysis of EL4 and OVCAR Nu3H2 cells, respectively. It could also bridge activated splenic T cells and human ovarian carcinoma as demonstrated by a bridge FAGS assay. Redirected mouse CTL could mediate human target cell lysis in a 20-h Cr-51 release assay despite that they are xenogeneic. Prolonged incubation of redirected CTL and tumor targets resulted in a dramatic reduction in tumor cell number. CD28 co-stimulation enhanced redirected CTL function in both types of assays. BsSCA 2C11 x B43.13 thus can be used as a preclinical immunotherapeutic model for human ovarian cancer in a xenogeneic setting.
C1 Univ Alberta, Fac Pharm & Pharmaceut Sci, Edmonton, AB T6G 2N8, Canada.
   Biomira Inc, Edmonton, AB T6N 1H1, Canada.
RP Suresh, MR (corresponding author), Univ Alberta, Fac Pharm & Pharmaceut Sci, Edmonton, AB T6G 2N8, Canada.
CR BAUM RP, 1993, HYBRIDOMA, V12, P583, DOI 10.1089/hyb.1993.12.583
   BAUM RP, 1994, CANCER, V73, P1121, DOI 10.1002/1097-0142(19940201)73:3+<1121::AID-CNCR2820731353>3.0.CO;2-Q
   BEUN GDM, 1993, J IMMUNOL, V150, P2305
   BOHLEN H, 1993, BLOOD, V82, P1803
   BOLHUIS RLH, 1992, INT J CANCER, P78
   CANEVARI S, 1995, JNCI-J NATL CANCER I, V87, P1463, DOI 10.1093/jnci/87.19.1463
   Cao Y, 1998, BIOCONJUGATE CHEM, V9, P635, DOI 10.1021/bc980044l
   CHAPOVAL AI, 1995, J IMMUNOL, V155, P1296
   DEGAST GC, 1995, CANCER IMMUNOL IMMUN, V40, P390, DOI 10.1007/s002620050189
   DEMANET C, 1994, CANCER RES, V54, P2973
   GARRIDO MA, 1990, CANCER RES, V50, P4227
   Holliger P, 1997, CANCER IMMUNOL IMMUN, V45, P128, DOI 10.1007/s002620050414
   Jost CR, 1996, MOL IMMUNOL, V33, P211, DOI 10.1016/0161-5890(95)00087-9
   JUNG G, 1991, EUR J IMMUNOL, V21, P2431, DOI 10.1002/eji.1830211020
   KNUTH A, 1994, EUR J CANCER, V30A, P1103, DOI 10.1016/0959-8049(94)90466-9
   KRANTZ MJ, 1988, J CELL BIOCH S E, V12, P139
   KREUTZ FT, 1995, J TUMOR MARKER ONCOL, V10, P45
   KREUTZ FT, 1997, HYBRIDOMA, V17, P267
   KROESEN BJ, 1993, CANCER IMMUNOL IMMUN, V37, P400, DOI 10.1007/BF01526797
   KURUCZ I, 1995, J IMMUNOL, V154, P4576
   LEO O, 1987, P NATL ACAD SCI USA, V84, P1374, DOI 10.1073/pnas.84.5.1374
   Luo D, 1997, J BIOCHEM-TOKYO, V121, P831
   MACK M, 1995, P NATL ACAD SCI USA, V92, P7021, DOI 10.1073/pnas.92.15.7021
   MALLENDER WD, 1994, J BIOL CHEM, V269, P199
   NILSON BHK, 1993, J IMMUNOL METHODS, V164, P33, DOI 10.1016/0022-1759(93)90273-A
   OHTA S, 1995, IMMUNOL LETT, V44, P35, DOI 10.1016/0165-2478(94)00177-S
   PANTEL K, 1991, CANCER RES, V51, P4712
   Pluckthun A, 1997, IMMUNOTECHNOLOGY, V3, P83, DOI 10.1016/S1380-2933(97)00067-5
   POHL C, 1993, INT J CANCER, V54, P820, DOI 10.1002/ijc.2910540517
   RASO V, 1981, CANCER RES, V41, P2073
   RENNER C, 1995, IMMUNOL REV, V145, P179, DOI 10.1111/j.1600-065X.1995.tb00082.x
   RENNER C, 1994, SCIENCE, V264, P833, DOI 10.1126/science.8171337
   SURESH MR, 1986, METHOD ENZYMOL, V121, P210
   Valone F H, 1995, J Hematother, V4, P471, DOI 10.1089/scd.1.1995.4.471
   VANDIJK J, 1991, INT J CANCER, V48, P738, DOI 10.1002/ijc.2910480518
   Weiner L M, 1995, J Hematother, V4, P453, DOI 10.1089/scd.1.1995.4.453
   WINTER G, 1991, NATURE, V349, P293, DOI 10.1038/349293a0
NR 37
TC 16
Z9 19
U1 0
U2 3
PU MARY ANN LIEBERT INC PUBL
PI LARCHMONT
PA 2 MADISON AVENUE, LARCHMONT, NY 10538 USA
SN 0272-457X
J9 HYBRIDOMA
JI Hybridoma
PD FEB
PY 2000
VL 19
IS 1
BP 33
EP 41
DI 10.1089/027245700315770
PG 9
WC Biochemical Research Methods; Biotechnology & Applied Microbiology;
   Immunology
SC Biochemistry & Molecular Biology; Biotechnology & Applied Microbiology;
   Immunology
GA 300ER
UT WOS:000086240300004
PM 10768839
DA 2021-05-03
ER

PT J
AU Seliger, B
   Rongcun, Y
   Atkins, D
   Hammers, S
   Huber, C
   Storkel, S
   Kiessling, R
AF Seliger, B
   Rongcun, Y
   Atkins, D
   Hammers, S
   Huber, C
   Storkel, S
   Kiessling, R
TI HER-2/neu is expressed in human renal cell carcinoma at heterogeneous
   levels independently of tumor grading and staging and can be recognized
   by HLA-A2.1-restricted cytotoxic T lymphocytes
SO INTERNATIONAL JOURNAL OF CANCER
LA English
DT Article
ID OVARIAN-CANCER; CTL EPITOPES; HER2/NEU-DERIVED PEPTIDE; NEU-ONCOGENE;
   IDENTIFICATION; ANTIGENS; IMMUNOTHERAPY; RECEPTOR; BREAST;
   TRANSFORMATION
AB The HER-2/neu oncoprotein, a 185 kDa membrane-associated tyrosine kinase with extensive homology to the epidermal growth factor receptor (EGF-R), is overexpressed in breast and ovarian carcinomas. Its overexpression is closely associated with poor prognosis in the course of disease. Here we demonstrate HER-2/neu overexpression in both established cell lines and biopsy material obtained from renal epithelial tumors. Immunohistochemical analysis of human kidney tumor lesions using 2 HER-2/neu-specific antibodies revealed HER-2/neu expression in more than 40% of primary epithelial renal tumors and more than 30% of primary renal cell carcinoma (RCC) specimens. A distinctive HER-2/neu expression pattern was found in different subtypes of kidney tumors with the highest frequency in chromophilic and chromophobic RCC, but neither associated with disease stage nor tumor grade. Eight of 10 RCC cell lines expressed significant levels of HER-2/neu mRNA and protein, but at a lower level compared with HER-2/neu overexpressing ovarian carcinoma cells. To evaluate the immune response against HER2/neu expressing HLA-A2-positive (HLA-A(2+)) RCC cells, allogeneic HLA-AZ-restricted cytotoxic T-lymphocyte (CTL) lines generated by pulsing dendritic cells with 3 different HER-2/neu-derived peptides, (HER-2(9.369), HER-2(9.435) and HER-2(9.689), were utilized in chromium-release assays, Specific lysis of HER-2/neu expressing HLA-A(2+) RCC cell lines was mediated by CTL lines specific for each of these 3 HER-2/neu-derived epitopes. The fine specificity of 2 CTL clones was defined to the epitopes HER-2(9.435) and HER-2(9.689), Their specificity was then confirmed by cold target inhibition assays. In addition, CTL-mediated lysis was enhanced by pulsing tumor cells with exogenous HER-2/neu-specific peptides. Our data suggest that (i) HER-2/neu is heterogeneously expressed in different subtypes of RCC, (ii) HER-2/neu is naturally processed by RCC and (iii) HER-2/neu epitopes presented by RCC can be recognized by HLA-A2-restricted, HER-2/neu-specific CTL. Int. J. Cancer 87:349-359, 2000. (C) 2000 Wiley-Liss, Inc.
C1 Johannes Gutenberg Univ Mainz, Dept Internal Med 3, D-55101 Mainz, Germany.
   Karolinska Inst, Dept Oncol, Immune & Gene Therapy Lab, Stockholm, Sweden.
   Univ Witten Herdecke, Klinikum Wuppertal, Inst Pathol, Wuppertal, Germany.
RP Seliger, B (corresponding author), Johannes Gutenberg Univ Mainz, Dept Internal Med 3, Langenbeckstr 1, D-55101 Mainz, Germany.
EM b.seliger@3-med.klinik.uni-mainz.de
CR Boon T, 1996, J EXP MED, V183, P725, DOI 10.1084/jem.183.3.725
   Brossart P, 1998, CANCER RES, V58, P732
   CELIS E, 1994, P NATL ACAD SCI USA, V91, P2105, DOI 10.1073/pnas.91.6.2105
   Chow NH, 1997, VIRCHOWS ARCH, V430, P461, DOI 10.1007/s004280050056
   COUSSENS L, 1985, SCIENCE, V230, P1132, DOI 10.1126/science.2999974
   Disis ML, 1997, ADV CANCER RES, V71, P343, DOI 10.1016/S0065-230X(08)60103-7
   DISIS ML, 1994, CIBA F SYMP, V187, P198
   DOUGALL WC, 1994, ONCOGENE, V9, P2109
   FIGLIN RA, 1997, SEMIN ONCOL       S7, V18, P102
   FISK B, 1995, J EXP MED, V181, P2109, DOI 10.1084/jem.181.6.2109
   Gaugler B, 1996, IMMUNOGENETICS, V44, P323, DOI 10.1007/BF02602776
   Ikeda H, 1997, IMMUNITY, V6, P199, DOI 10.1016/S1074-7613(00)80426-4
   Ishikawa T, 1997, AM J PATHOL, V151, P761
   Kallakury BV, 1998, J CLIN ONCOL, V16, P1302, DOI 10.1200/JCO.1998.16.4.1302
   Kawashima I, 1998, HUM IMMUNOL, V59, P1, DOI 10.1016/S0198-8859(97)00255-3
   Kono K, 1998, INT J CANCER, V78, P202, DOI 10.1002/(SICI)1097-0215(19981005)78:2<202::AID-IJC14>3.0.CO;2-C
   Kono K, 1997, INT J CANCER, V70, P112
   LINEHAN DC, 1995, J IMMUNOL, V155, P4486
   Lustgarten J, 1997, HUM IMMUNOL, V52, P109, DOI 10.1016/S0198-8859(96)00292-3
   MARINCOLA FM, 1995, J CLIN ONCOL, V13, P1110, DOI 10.1200/JCO.1995.13.5.1110
   Ndubisi B, 1997, ANN CLIN LAB SCI, V27, P396
   Neumann E, 1998, CANCER RES, V58, P4090
   PEOPLES GE, 1995, P NATL ACAD SCI USA, V92, P432, DOI 10.1073/pnas.92.2.432
   ROMANI N, 1994, J EXP MED, V180, P83, DOI 10.1084/jem.180.1.83
   Rosenberg SA, 1996, ADV CANCER RES, V70, P145, DOI 10.1016/S0065-230X(08)60874-X
   ROTTER M, 1992, INT J CANCER, V52, P213, DOI 10.1002/ijc.2910520210
   Seliger B, 1996, CANCER RES, V56, P1756
   SLAMON DJ, 1989, SCIENCE, V244, P707, DOI 10.1126/science.2470152
   STORKEL S, 1995, WORLD J UROL, V13, P153
   THOENES W, 1986, PATHOL RES PRACT, V181, P125, DOI 10.1016/S0344-0338(86)80001-2
   Tsai V, 1997, J IMMUNOL, V158, P1796
   Yang RC, 1999, J IMMUNOL, V163, P1037
   Yang RC, 1998, CYTOKINE, V10, P747, DOI 10.1006/cyto.1998.0357
   YOSHINO I, 1994, CANCER RES, V54, P3387
   Zhang XH, 1997, UROLOGY, V50, P636, DOI 10.1016/S0090-4295(97)00258-6
NR 35
TC 50
Z9 60
U1 0
U2 1
PU WILEY
PI HOBOKEN
PA 111 RIVER ST, HOBOKEN 07030-5774, NJ USA
SN 0020-7136
EI 1097-0215
J9 INT J CANCER
JI Int. J. Cancer
PD AUG 1
PY 2000
VL 87
IS 3
BP 349
EP 359
DI 10.1002/1097-0215(20000801)87:3<349::AID-IJC7>3.0.CO;2-O
PG 11
WC Oncology
SC Oncology
GA 330TW
UT WOS:000087978100007
PM 10897039
DA 2021-05-03
ER

PT J
AU Sabbatini, PJ
   Kudryashov, V
   Ragupathi, G
   Danishefsky, SJ
   Livingston, PO
   Bornmann, W
   Spassova, M
   Zatorski, A
   Spriggs, D
   Aghajanian, C
   Soignet, S
   Peyton, M
   O'Flaherty, C
   Curtin, J
   Lloyd, KO
AF Sabbatini, PJ
   Kudryashov, V
   Ragupathi, G
   Danishefsky, SJ
   Livingston, PO
   Bornmann, W
   Spassova, M
   Zatorski, A
   Spriggs, D
   Aghajanian, C
   Soignet, S
   Peyton, M
   O'Flaherty, C
   Curtin, J
   Lloyd, KO
TI Immunization of ovarian cancer patients with a synthetic
   Lewis(Y)-protein conjugate vaccine: A phase 1 trial
SO INTERNATIONAL JOURNAL OF CANCER
LA English
DT Article
ID MONOCLONAL-ANTIBODIES; CARBOHYDRATE VACCINES; BREAST-CANCER; ANTIGENS;
   OLIGOSACCHARIDES; IMMUNOTHERAPY; DETERMINANTS; TUMORS; LE(Y);
   CYCLOPHOSPHAMIDE
AB As the initial step in developing carbohydrate-based vaccines for the treatment of ovarian cancer patients in an adjuvant setting, 25 patients were immunized with a Lewis(y) pentasaccharide (Le(y))-keyhole limpet hemocyanin (KLH)-conjugate vaccine together with the immunological adjuvant QS-21. Four different doses of the vaccine, containing 3, 10, 30, and 60 mu g of carbohydrate were administered s.c, at 0, 1, 2, 3, 7, and 19 weeks to groups of 6 patients. Sera taken from the patients at regular intervals were assayed by ELISA for reactivity with naturally occurring forms of Le(y) (Le(y)-ceramide and Le(y) mucin) and by flow cytometry and a complement-dependent cytoxicity assay for reactivity with Le(y)-expressing tumor cells. The majority of the patients (16/24) produced anti-Le(y) antibodies as assessed by ELISA, and a proportion of these had strong anti-tumor cell reactivity as assessed by flow cytometry and complement-dependent cytotoxicity. One serum, analyzed in detail, was shown to react with glycolipids but not with glycoproteins or mucins expressed by ovarian cancer cell line OVCAR-3. The vaccine was well tolerated and no gastrointestinal, hematologic, renal, or hepatic toxicity related to the vaccine was observed, On the basis of this study, Le(y)-KLH should be a suitable component for a polyvalent vaccine under consideration for the therapy of epithelial cancers. Int. J. Cancer 87:79-85, 2000. (C) 2000 Wiley-Liss, Inc.
C1 Mem Hosp, Dept Med, Div Dev Chemotherapy, New York, NY USA.
   Sloan Kettering Inst, Program Immunol, New York, NY USA.
   Sloan Kettering Inst, Bioorgan Chem Lab, New York, NY USA.
   Sloan Kettering Inst, Preparat Synth Core Facil, New York, NY USA.
   Mem Hosp, Dept Nursing, New York, NY USA.
   Mem Hosp, Dept Surg, Gynecol Serv, New York, NY USA.
RP Sabbatini, PJ (corresponding author), Mem Sloan Kettering Canc Ctr, 1275 York Ave,H-1005, New York, NY 10021 USA.
FU NATIONAL CANCER INSTITUTEUnited States Department of Health & Human
   ServicesNational Institutes of Health (NIH) - USANIH National Cancer
   Institute (NCI) [R01CA071506, P01CA052477] Funding Source: NIH RePORTER;
   NATIONAL INSTITUTE OF ALLERGY AND INFECTIOUS DISEASESUnited States
   Department of Health & Human ServicesNational Institutes of Health (NIH)
   - USANIH National Institute of Allergy & Infectious Diseases (NIAID)
   [R01AI016943] Funding Source: NIH RePORTER; NCI NIH HHSUnited States
   Department of Health & Human ServicesNational Institutes of Health (NIH)
   - USANIH National Cancer Institute (NCI) [CA52477, CA71506] Funding
   Source: Medline; NIAID NIH HHSUnited States Department of Health & Human
   ServicesNational Institutes of Health (NIH) - USANIH National Institute
   of Allergy & Infectious Diseases (NIAID) [AI16943] Funding Source:
   Medline
CR BRADFORD MM, 1976, ANAL BIOCHEM, V72, P248, DOI 10.1016/0003-2697(76)90527-3
   DANISHEFSKY SJ, 1995, J AM CHEM SOC, V117, P5701, DOI 10.1021/ja00126a011
   Danishefsky SJ, 1996, ANGEW CHEM INT EDIT, V35, P1380, DOI 10.1002/anie.199613801
   Federici MF, 1999, INT J CANCER, V81, P193, DOI 10.1002/(SICI)1097-0215(19990412)81:2<193::AID-IJC5>3.3.CO;2-J
   FURUKAWA K, 1985, BIOCHEMISTRY-US, V24, P7820, DOI 10.1021/bi00347a047
   HELLSTROM I, 1990, CANCER RES, V50, P2183
   KITAMURA K, 1994, P NATL ACAD SCI USA, V91, P12957, DOI 10.1073/pnas.91.26.12957
   Kudryashov V, 1998, CANCER IMMUNOL IMMUN, V45, P281, DOI 10.1007/s002620050444
   LIVINGSTON PO, 1994, VACCINE, V12, P1275, DOI 10.1016/S0264-410X(94)80052-2
   Livingston PO, 1997, CANCER IMMUNOL IMMUN, V45, P1, DOI 10.1007/s002620050394
   LLOYD KO, 1991, GLYCOCONJUGATE J, V8, P493, DOI 10.1007/BF00769849
   LLOYD KO, 1966, BIOCHEMISTRY-US, V5, P1489, DOI 10.1021/bi00869a007
   Markman M, 1997, GYNECOL ONCOL, V65, P434, DOI 10.1006/gyno.1997.4708
   McGuire WP, 1996, NEW ENGL J MED, V334, P1, DOI 10.1056/NEJM199601043340101
   Miles DW, 1996, BRIT J CANCER, V74, P1292, DOI 10.1038/bjc.1996.532
   Slovin SF, 1999, P NATL ACAD SCI USA, V96, P5710, DOI 10.1073/pnas.96.10.5710
   Speiser DE, 1997, J EXP MED, V186, P645, DOI 10.1084/jem.186.5.645
   Tempero RM, 1999, INT J CANCER, V80, P595, DOI 10.1002/(SICI)1097-0215(19990209)80:4<595::AID-IJC18>3.0.CO;2-B
   Tolcher AW, 1999, J CLIN ONCOL, V17, P478, DOI 10.1200/JCO.1999.17.2.478
   Weber LW, 1998, J CLIN INVEST, V102, P1258, DOI 10.1172/JCI4004
   Yin BWT, 1996, INT J CANCER, V65, P406, DOI 10.1002/(SICI)1097-0215(19960208)65:4<406::AID-IJC2>3.3.CO;2-5
   Zhang SL, 1997, INT J CANCER, V73, P50, DOI 10.1002/(SICI)1097-0215(19970926)73:1<50::AID-IJC9>3.0.CO;2-0
NR 22
TC 103
Z9 110
U1 0
U2 6
PU WILEY-LISS
PI NEW YORK
PA DIV JOHN WILEY & SONS INC, 605 THIRD AVE, NEW YORK, NY 10158-0012 USA
SN 0020-7136
J9 INT J CANCER
JI Int. J. Cancer
PD JUL 1
PY 2000
VL 87
IS 1
BP 79
EP 85
PG 7
WC Oncology
SC Oncology
GA 320EP
UT WOS:000087389100012
PM 10861456
DA 2021-05-03
ER

PT J
AU Scott, AM
   Geleick, D
   Rubira, M
   Clarke, K
   Nice, EC
   Smyth, FE
   Stockert, E
   Richards, EC
   Carr, FJ
   Harris, WJ
   Armour, KL
   Rood, J
   Kypridis, A
   Kronina, V
   Murphy, R
   Lee, FT
   Liu, ZQ
   Kitamura, K
   Ritter, G
   Laughton, K
   Hoffman, E
   Burgess, AW
   Old, LJ
AF Scott, AM
   Geleick, D
   Rubira, M
   Clarke, K
   Nice, EC
   Smyth, FE
   Stockert, E
   Richards, EC
   Carr, FJ
   Harris, WJ
   Armour, KL
   Rood, J
   Kypridis, A
   Kronina, V
   Murphy, R
   Lee, FT
   Liu, ZQ
   Kitamura, K
   Ritter, G
   Laughton, K
   Hoffman, E
   Burgess, AW
   Old, LJ
TI Construction, production, and characterization of humanized anti-Lewis Y
   monoclonal antibody 3S193 for targeted immunotherapy of solid tumors
SO CANCER RESEARCH
LA English
DT Article
ID HER2/NEU-OVEREXPRESSING METASTATIC BREAST; PHASE-II; PRECLINICAL
   EVALUATION; OVARIAN-CANCER; BLOOD; EXPRESSION; MOUSE; BIODISTRIBUTION;
   DETERMINANTS; CARCINOMA
AB The Lewis Y (Le(y)) antigen is a blood group-related antigen that is expressed in a high proportion of epithelial cancers (including breast, colon. ovary. and lung cancer) and is an attractive target for monoclonal antibody-directed therapy The murine monoclonal 3S193 (IgG3) was generated in BALB/c mire by immunization with Le(y)-expressing cells of the MCF-7 breast carcinoma cell-line. The murine 3S193 showed high specificity for Le(y) in ELISA tests with synthetic Le(y) and Le(y)-containing glycoproteins and glycolipids and also reacted strongly in resetting assays and cytotoxic tests with Le(y)-expressing cells. We generated a humanized form of the murine 3S193 antibody by linking cDNA sequences encoding the variable region of murine 3S913 with frameworks of the human KOL heavy chain and REI kappa chain. The genes for the humanized 3S193 monoclonal antibody IgG1 were transfected into mouse myeloma NS0 cells and cloned for the establishment of high antibody? -producing colonies. Humanized 3S193 antibody was subsequently produced through in vitro culture and under good manufacturing practice conditions using hollow-fiber bioreactors. The purified humanized 3S193 (hu3S193) was subsequently characterized and validated for use in preliminary immunotherapy investigations. bu3S193 reacted specifically with Le(y) antigen, with similar avidity to the murine form. hu3S193 demonstrated potent immune effector function, with higher antibody-dependent cell-mediated cytotoxicity than its murine counterpart and potent complement-dependent cytotoxicity (ED50, 1.0 mu g/ml). The in vivo immunotherapeutic potential of hu3S193 was assessed in a human breast xenograft model using MCF-7. Le(y)-positive cells. Si i.v. doses of up to 1 mg of hu3S193 were administered to animals bearing established tumors (120-130 mm(3)) with no significant effect on tumor growth. In contrast, in an MCF-7 xenograft preventive model, a I-mg hu3S193 dosage schedule was able to significantly slow tumor growth compared with placebo and isotype-matched control IgG1 antibody. hu3SI93 has promise for immunotherapy of Le(y)-positive tumors and is currently entering Phase I clinical trials.
C1 Melbourne Tumour Biol Branch, Ludwig Inst Canc Res, Melbourne, Vic 3084, Australia.
   Mem Sloan Kettering Canc Ctr, New York Branch, Ludwig Inst Canc Res, New York, NY 10021 USA.
   Biovat Ltd, Aberdeen AB22 88GW, Scotland.
   Inst Med Sci, Dept Mol & Cell Biol, Aberdeen AB25 22D, Scotland.
   Univ Cambridge, Div Immunol, Dept Pathol, Cambridge CB2 12B, England.
RP Scott, AM (corresponding author), Austin & Repatriat Med Ctr, Ludwig Inst Canc Res, Tumour Targeting Program, Austin Campus, Heidelberg, Vic 3084, Australia.
RI Nice, Edouard C/B-1026-2011; Scott, Fiona E/K-8106-2013
OI Scott, Andrew/0000-0002-6656-295X
CR Baselga J, 1996, J CLIN ONCOL, V14, P737, DOI 10.1200/JCO.1996.14.3.737
   CAMERA L, 1993, CANCER RES, V53, P2834
   CARON PC, 1994, BLOOD, V83, P1760
   Co MS, 1996, CANCER RES, V56, P1118
   Falkenberg FW, 1998, RES IMMUNOL, V149, P542, DOI 10.1016/S0923-2494(98)80003-5
   Fishwild DM, 1996, NAT BIOTECHNOL, V14, P845, DOI 10.1038/nbt0796-845
   FURUKAWA K, 1990, MOL IMMUNOL, V27, P723
   Hakomori S., 1989, GANGLIOSIDES CANC, P93
   HELLSTROM I, 1990, CANCER RES, V50, P2183
   JONES PT, 1986, NATURE, V321, P522, DOI 10.1038/321522a0
   KIM YS, 1986, CANCER RES, V46, P5985
   KING DJ, 1995, BRIT J CANCER, V72, P1364, DOI 10.1038/bjc.1995.516
   KITAMURA K, 1994, P NATL ACAD SCI USA, V91, P12957, DOI 10.1073/pnas.91.26.12957
   LINDMO T, 1984, J IMMUNOL METHODS, V72, P77, DOI 10.1016/0022-1759(84)90435-6
   MIYAKE M, 1992, NEW ENGL J MED, V327, P14, DOI 10.1056/NEJM199207023270103
   Nice EC, 1999, BIOESSAYS, V21, P339, DOI 10.1002/(SICI)1521-1878(199904)21:4<339::AID-BIES11>3.0.CO;2-C
   Pai LH, 1996, NAT MED, V2, P350, DOI 10.1038/nm0396-350
   Pegram MD, 1998, J CLIN ONCOL, V16, P2659, DOI 10.1200/JCO.1998.16.8.2659
   Rheinnecker M, 1996, J IMMUNOL, V157, P2989
   SAKAMOTO J, 1986, CANCER RES, V46, P1553
   SCHLIMOK G, 1993, P AN M AM SOC CLIN, V12, P289
   STAHEL RA, 1992, ANN ONCOL, V3, P319, DOI 10.1093/oxfordjournals.annonc.a058193
   THEODOULOU M, 1994, P AN M AM SOC CLIN, V13, P299
   Tolcher AW, 1999, J CLIN ONCOL, V17, P478, DOI 10.1200/JCO.1999.17.2.478
   vanHof AC, 1996, CANCER RES, V56, P5179
   WELT S, 1997, P AN M AM SOC CLIN, V16, pA436
   Yin BWT, 1996, INT J CANCER, V65, P406, DOI 10.1002/(SICI)1097-0215(19960208)65:4<406::AID-IJC2>3.3.CO;2-5
   Zhang SL, 1997, INT J CANCER, V73, P50, DOI 10.1002/(SICI)1097-0215(19970926)73:1<50::AID-IJC9>3.0.CO;2-0
NR 28
TC 77
Z9 78
U1 0
U2 5
PU AMER ASSOC CANCER RESEARCH
PI BIRMINGHAM
PA PO BOX 11806, BIRMINGHAM, AL 35202 USA
SN 0008-5472
J9 CANCER RES
JI Cancer Res.
PD JUN 15
PY 2000
VL 60
IS 12
BP 3254
EP 3261
PG 8
WC Oncology
SC Oncology
GA 325EZ
UT WOS:000087664500025
PM 10866319
DA 2021-05-03
ER

PT J
AU Klimp, AH
   De Vries, EGE
   Scherphof, GL
   Daemen, T
AF Klimp, AH
   De Vries, EGE
   Scherphof, GL
   Daemen, T
TI Chemo-immunotherapy of ovarian cancer in a murine tumour model
SO ANTICANCER RESEARCH
LA English
DT Article
DE murine ovarian tumour; peritoneal macrophages; MTP-PE; GM-CSF; cisplatin
ID COLONY-STIMULATING FACTOR; ENCAPSULATED MURAMYL-TRIPEPTIDE;
   PERITONEAL-DIALYSIS PATIENTS; RAT-LIVER MACROPHAGES; TUMORICIDAL
   ACTIVITY; GM-CSF; THERAPY; ACTIVATION; CELLS; CHEMOTHERAPY
AB Background: As a majority of ovarian cancer patients will ultimately develop recurrent disease, there is an urgent need for alternative or additional approaches in the treatment of this cancer. Materials and Methods: The antitumour effect of i.p. administered cisplatin, liposomal muramyltripeptide phosphatidylethanolamine (L-MTP-PE) and granulocyte-macrophage colony-stimulating factor (GM-CSF) were investigated using an ip. growing murine ovarian tumour. Tumour growth was followed by measuring weight and survival of the mice. Results: An i.p. injection of L-MTP-PE in non-tumour bearing mice resulted in an approximately 10-fold increase in the number of peritoneal cells, which were highly cytotoxic. Nonetheless, treatment of mice inoculated with MOT cells with cisplatin, L-MTP-PE and GM-CSF using different treatment schedules did not result in inhibited tumour growth when compared to treatment with cisplatin alone. Conclusion: Although L-MTP-PE showed art enormous increase in peritoneal cells with high tumour cytotoxic capacity, the immunotherapeutic treatment with GM-CSF and L-MTP-PE, aimed at the recruitment and activation of the peritoneal cell population, failed to result in a significant prolongation of survival.
C1 Univ Groningen, Inst Drug Explorat, Fac Med Sci, Dept Physiol Chem, NL-9713 AV Groningen, Netherlands.
   Univ Groningen, Inst Drug Explorat, Fac Med Sci, Dept Med Oncol, NL-9713 AV Groningen, Netherlands.
RP Daemen, T (corresponding author), Univ Groningen, Inst Drug Explorat, Fac Med Sci, Dept Physiol Chem, A Deusinglaan 1, NL-9713 AV Groningen, Netherlands.
EM c.a.h.h.daemen@med.rug.nl
OI de Vries, Elisabeth/0000-0002-8949-7425
CR Balthasar JP, 1996, LIFE SCI, V58, P535, DOI 10.1016/0024-3205(95)02200-7
   BEREK JS, 1985, CANCER RES, V45, P4215
   BEREK JS, 1984, CANCER RES, V44, P1871
   BERNSEN M, 1993, THESIS
   BOS HJ, 1990, EUR J CLIN INVEST, V20, P555, DOI 10.1111/j.1365-2362.1990.tb01926.x
   DAEMEN T, 1986, CANCER RES, V46, P4330
   Daemen T, 1996, BBA-BIOMEMBRANES, V1285, P219, DOI 10.1016/S0005-2736(96)00164-2
   DINNEY CPN, 1995, J INTERF CYTOK RES, V15, P585
   FELDMAN GB, 1972, CANCER RES, V32, P1663
   FIDLER IJ, 1992, RES IMMUNOL, V143, P199, DOI 10.1016/S0923-2494(92)80166-I
   FIEREN MWJA, 1990, EUR J CLIN INVEST, V20, P453, DOI 10.1111/j.1365-2362.1990.tb01883.x
   GIROLOMONI G, 1993, J IMMUNOL, V150, P4236
   GRABSTEIN KH, 1986, SCIENCE, V232, P506, DOI 10.1126/science.3083507
   GREGORIADIS G, 1990, IMMUNOL TODAY, V11, P89, DOI 10.1016/0167-5699(90)90034-7
   Hoedemakers Rein M. J., 1995, Journal of Liposome Research, V5, P581, DOI 10.3109/08982109509010243
   Hoskins WJ, 1995, J CELL BIOCHEM, P189
   KLEINERMAN ES, 1995, HEMATOL ONCOL CLIN N, V9, P927
   Klimp AH, 1999, BRIT J CANCER, V79, P89, DOI 10.1038/sj.bjc.6690016
   KNAPP RC, 1977, AM J OBSTET GYNECOL, V128, P782, DOI 10.1016/0002-9378(77)90721-9
   LICHTENSTEIN A, 1985, CELL IMMUNOL, V94, P521, DOI 10.1016/0008-8749(85)90276-X
   LOS G, 1990, CANCER CHEMOTH PHARM, V25, P389, DOI 10.1007/BF00686048
   MALIK STA, 1991, BRIT J CANCER, V63, P399, DOI 10.1038/bjc.1991.92
   MANNEL RS, 1988, GYNECOL ONCOL, V31, P50, DOI 10.1016/0090-8258(88)90268-5
   MENA CEA, 1985, INT ARCH ALLER A IMM, V76, P341
   METCALF D, 1987, EXP HEMATOL, V15, P1
   Nagler A, 1996, LEUKEMIA RES, V20, P637, DOI 10.1016/0145-2126(96)00025-2
   Schink JC, 1999, SEMIN ONCOL, V26, P2
   SCHUELER RL, 1975, AM J VET RES, V36, P341
   Selgas R, 1996, KIDNEY INT, V50, P2070, DOI 10.1038/ki.1996.531
   SON K, 1995, CANCER RES, V55, P5524
   VRAY B, 1994, J IMMUNOL METHODS, V174, P53, DOI 10.1016/0022-1759(94)90009-4
   Williams MA, 1997, BRIT J HAEMATOL, V98, P960, DOI 10.1046/j.1365-2141.1997.2923108.x
NR 32
TC 4
Z9 4
U1 0
U2 1
PU INT INST ANTICANCER RESEARCH
PI ATHENS
PA EDITORIAL OFFICE 1ST KM KAPANDRITIOU-KALAMOU RD KAPANDRITI, PO BOX 22,
   ATHENS 19014, GREECE
SN 0250-7005
EI 1791-7530
J9 ANTICANCER RES
JI Anticancer Res.
PD JUL-AUG
PY 2000
VL 20
IS 4
BP 2585
EP 2592
PG 8
WC Oncology
SC Oncology
GA 340WT
UT WOS:000088559700049
PM 10953330
DA 2021-05-03
ER

PT J
AU Mitchell, MS
   Kan-Mitchell, J
   Minev, B
   Edman, C
   Deans, RJ
AF Mitchell, MS
   Kan-Mitchell, J
   Minev, B
   Edman, C
   Deans, RJ
TI A novel melanoma gene (MG50) encoding the interleukin 1 receptor
   antagonist and six epitopes recognized by human cytolytic T lymphocytes
SO CANCER RESEARCH
LA English
DT Article
ID ACTIVE SPECIFIC IMMUNOTHERAPY; TUMOR-NECROSIS-FACTOR; IN-VITRO; ANTIGEN;
   CELLS; BINDING; PROTEIN; PEPTIDE; POTENTIATION; REQUIREMENTS
AB We identified a novel 8.1-kb human melanoma gene, MG50, derived from subtractive hybridization with a squamous lung carcinoma cell line, I,U-l. 6.8 kb containing an open reading frame were sequenced, and the structure of the encoded 1496 amino acrid protein was deduced, With HLA-A2.1-transduced Drosophila cells as antigen-presenting cells, we identified six epitopes restricted by HLA-A2.1 that elicited CTLs in vitro. Reactivity of the CTLs to melanoma cells containing MG50 indicated that the epitopes were displayed naturally, Significant cross-reactivity of CTLs immunized against a melanoma cell line that lacked HLA-A2.1 indicated that at least four of the epitopes were also recognized in a different HLA class I context, most likely HLA-A*6802. By quantitative reverse transcription, MG50 message was found in one of two skin melanoma cell lines, an ocular melanoma cell line, two of four metastatic skin melanomas, two of three mammary carcinomas, one of two colon carcinomas, and an ovarian carcinoma. Of six normal tissues, MG50 was found only in a specimen of normal skin and was absent from a congenital nevus, it is likely that MG50 is the gene for the interleukin 1 receptor antagonist because a reported sequence of cDNA From the latter had a sequence of 528 bases in the 3' region, a long contiguous base sequence, and 176 encoded amino acids identical with those of MG50. MG50 is one of the few melanoma-associated antigens that is not a differentiation antigen or a mutated protein. Because of its nature, it may prove to he important in the pathogenesis of the tumors in which it is found, as well as an immunogen and target for immunotherapy.
C1 Univ Calif San Diego, Ctr Biol Therapy & Melanoma Res, La Jolla, CA 92093 USA.
   Univ Calif Los Angeles, Kenneth Norris Jr Comprehens Canc Ctr, Los Angeles, CA 90025 USA.
RP Mitchell, MS (corresponding author), Hudson Webber Canc Res Ctr, Karmanos Canc Inst, 110 E Warren Ave,Room 740-2, Detroit, MI 48201 USA.
FU NCI NIH HHSUnited States Department of Health & Human ServicesNational
   Institutes of Health (NIH) - USANIH National Cancer Institute (NCI)
   [R01-CA57846] Funding Source: Medline; NATIONAL CANCER INSTITUTEUnited
   States Department of Health & Human ServicesNational Institutes of
   Health (NIH) - USANIH National Cancer Institute (NCI) [R01CA057846]
   Funding Source: NIH RePORTER
CR Boon T, 1994, Important Adv Oncol, P53
   BURGER RA, 1994, GYNECOL ONCOL, V55, P294, DOI 10.1006/gyno.1994.1293
   Cai ZL, 1996, P NATL ACAD SCI USA, V93, P14736, DOI 10.1073/pnas.93.25.14736
   Colagiovanni DB, 1996, IMMUNOPHARM IMMUNOT, V18, P397, DOI 10.3109/08923979609052743
   DELGUERCIO MF, 1995, J IMMUNOL, V154, P685
   Falk K, 1993, Semin Immunol, V5, P81, DOI 10.1006/smim.1993.1012
   Garnier J, 1996, METHOD ENZYMOL, V266, P540
   GERY I, 1972, J EXP MED, V136, P128, DOI 10.1084/jem.136.1.128
   GERY I, 1971, J IMMUNOL, V107, P1778
   GERY I, 1972, J EXP MED, V136, P143, DOI 10.1084/jem.136.1.143
   GREY HM, 1995, CANCER SURV, V22, P37
   HEDRICK SM, 1984, NATURE, V308, P149, DOI 10.1038/308149a0
   HORIKOSHI T, 1992, CANCER RES, V52, P108
   Hsu FJ, 1996, NAT MED, V2, P52, DOI 10.1038/nm0196-52
   HUANG XQ, 1994, CANCER IMMUNOL IMMUN, V38, P399, DOI 10.1007/BF01517210
   HUTCHINS JT, 1991, CANCER RES, V51, P1418
   KANMITCHELL J, 1993, INVEST OPHTH VIS SCI, V34, P3366
   KANMITCHELL J, 1993, CANCER IMMUNOL IMMUN, V37, P15, DOI 10.1007/BF01516937
   KAWAKAMI Y, 1994, P NATL ACAD SCI USA, V91, P3515, DOI 10.1073/pnas.91.9.3515
   KIMBLE RB, 1994, J CLIN INVEST, V93, P1959, DOI 10.1172/JCI117187
   Kirkin AF, 1998, APMIS, V106, P665, DOI 10.1111/j.1699-0463.1998.tb00210.x
   KUHNS DB, 1995, J INFECT DIS, V171, P145, DOI 10.1093/infdis/171.1.145
   LIN LL, 1995, Patent No. 06363
   Luxembourg AT, 1998, NAT BIOTECHNOL, V16, P281, DOI 10.1038/nbt0398-281
   Minev BR, 2000, EUR J IMMUNOL, V30, P2115, DOI 10.1002/1521-4141(2000)30:8<2115::AID-IMMU2115>3.0.CO;2-J
   Mitchell MS, 1998, SEMIN ONCOL, V25, P623
   Mitchell MS, 1997, ONCOL RES, V9, P459
   MITCHELL MS, 1988, CANCER RES, V48, P5883
   MITCHELL MS, 1973, NATURE-NEW BIOL, V243, P216
   MITCHELL MS, 1975, J NATL CANCER I, V55, P1337, DOI 10.1093/jnci/55.6.1337
   MOKYR MB, 1975, CELL IMMUNOL, V15, P264, DOI 10.1016/0008-8749(75)90005-2
   NELSON RE, 1994, EMBO J, V13, P3438, DOI 10.1002/j.1460-2075.1994.tb06649.x
   Puren AJ, 1998, J CLIN INVEST, V101, P711, DOI 10.1172/JCI1379
   RIVOLTINI L, 1995, J IMMUNOL, V154, P2257
   ROGERS S, 1986, SCIENCE, V234, P364, DOI 10.1126/science.2876518
   SETTE A, 1994, MOL IMMUNOL, V31, P813, DOI 10.1016/0161-5890(94)90019-1
   Smith MF, 1998, J BIOL CHEM, V273, P24272, DOI 10.1074/jbc.273.37.24272
   VANDERBRUGGEN P, 1991, SCIENCE, V254, P1643, DOI 10.1126/science.1840703
   WEILER SR, 1994, GENOMICS, V22, P243, DOI 10.1006/geno.1994.1374
   WEILER SR, 1993, THESIS U SO CALIFORN
   YEWDELL JW, 1992, ADV IMMUNOL, V52, P1, DOI 10.1016/S0065-2776(08)60875-5
NR 41
TC 33
Z9 35
U1 0
U2 1
PU AMER ASSOC CANCER RESEARCH
PI BIRMINGHAM
PA PO BOX 11806, BIRMINGHAM, AL 35202 USA
SN 0008-5472
J9 CANCER RES
JI Cancer Res.
PD NOV 15
PY 2000
VL 60
IS 22
BP 6448
EP 6456
PG 9
WC Oncology
SC Oncology
GA 375ZD
UT WOS:000165432600041
PM 11103812
DA 2021-05-03
ER

PT J
AU Gong, JL
   Nikrui, N
   Chen, DS
   Koido, S
   Wu, ZK
   Tanaka, Y
   Cannistra, S
   Avigan, D
   Kufe, D
AF Gong, JL
   Nikrui, N
   Chen, DS
   Koido, S
   Wu, ZK
   Tanaka, Y
   Cannistra, S
   Avigan, D
   Kufe, D
TI Fusions of human ovarian carcinoma cells with autologous or allogeneic
   dendritic cells induce antitumor immunity
SO JOURNAL OF IMMUNOLOGY
LA English
DT Article
ID TUMOR-ASSOCIATED ANTIGEN; CYTOTOXIC T-LYMPHOCYTES; MONOCLONAL-ANTIBODY;
   IN-VITRO; BONE-MARROW; HER2/NEU-DERIVED PEPTIDE; CANCER; EXPRESSION;
   EPITOPES; IDENTIFICATION
AB Human ovarian carcinomas express the CA-125, HER2/neu, and MUC1 tumor-associated Ags as potential targets for the induction of active specific immunotherapy, In the present studies, human ovarian cancer cells were fused to human dendritic cells (DC) as an alternative strategy to induce immunity against known and unidentified tumor Ags, Fusions of ovarian cancer cells to autologous DC resulted in the formation of heterokaryons that express the CA-125 Ag and DC-derived costimulatory and adhesion molecules. Similar findings were obtained with ovarian cancer cells fused to allogeneic DC. The fusion cells were functional in stimulating the proliferation of autologous T cells, The results also demonstrate; that fusions of ovarian cancer cells to autologous or allogeneic DC induce cytolytic T cell activity and lysis of autologous tumor cells by a MHC class I-restricted mechanism. These findings demonstrate that fusions of ovarian carcinoma cells and DC activate T cell responses against autologous tumor and that the fusions are functional when generated with either autologous or allogeneic DC.
C1 Harvard Univ, Sch Med, Dana Farber Canc Inst, Boston, MA 02115 USA.
   Harvard Univ, Sch Med, Massachusetts Gen Hosp, Boston, MA 02115 USA.
   Harvard Univ, Sch Med, Beth Israel Deaconess Med Ctr, Boston, MA 02115 USA.
RP Gong, JL (corresponding author), Harvard Univ, Sch Med, Dana Farber Canc Inst, 44 Binney St, Boston, MA 02115 USA.
EM Jianlin-Gong@dfci.harvard.edu
FU NATIONAL CANCER INSTITUTEUnited States Department of Health & Human
   ServicesNational Institutes of Health (NIH) - USANIH National Cancer
   Institute (NCI) [P01CA078378] Funding Source: NIH RePORTER; NCI NIH
   HHSUnited States Department of Health & Human ServicesNational
   Institutes of Health (NIH) - USANIH National Cancer Institute (NCI)
   [CA78378] Funding Source: Medline
CR Abdel-Wahab Z, 1998, CELL IMMUNOL, V186, P63, DOI 10.1006/cimm.1998.1298
   BAST RC, 1983, NEW ENGL J MED, V309, P883, DOI 10.1056/NEJM198310133091503
   Boczkowski D, 1996, J EXP MED, V184, P465, DOI 10.1084/jem.184.2.465
   BOOKMAN MA, 1991, SEMIN ONCOL, V18, P270
   Bookman MA, 1998, SEMIN ONCOL, V25, P381
   Brossart P, 1999, BLOOD, V93, P4309, DOI 10.1182/blood.V93.12.4309.412k19_4309_4317
   Brugger W, 1999, J CLIN ONCOL, V17, P1535, DOI 10.1200/JCO.1999.17.5.1535
   Celluzzi CM, 1996, J EXP MED, V183, P283, DOI 10.1084/jem.183.1.283
   Celluzzi CM, 1998, J IMMUNOL, V160, P3081
   Fields RC, 1998, P NATL ACAD SCI USA, V95, P9482, DOI 10.1073/pnas.95.16.9482
   Fisk B, 1995, J IMMUNOTHER, V18, P197, DOI 10.1097/00002371-199511000-00001
   Gong J, 1997, GENE THER, V4, P1023, DOI 10.1038/sj.gt.3300496
   Gong JL, 1997, NAT MED, V3, P558, DOI 10.1038/nm0597-558
   Gong JL, 1998, P NATL ACAD SCI USA, V95, P6279, DOI 10.1073/pnas.95.11.6279
   HANCOCK MC, 1991, CANCER RES, V51, P4575
   Henderson RA, 1996, CANCER RES, V56, P3763
   INABA K, 1994, J EXP MED, V180, P1849, DOI 10.1084/jem.180.5.1849
   JACOBS I, 1989, HUM REPROD, V4, P1
   Kawashima I, 1998, HUM IMMUNOL, V59, P1, DOI 10.1016/S0198-8859(97)00255-3
   KUFE D, 1984, HYBRIDOMA, V3, P223, DOI 10.1089/hyb.1984.3.223
   Kufe DW, 2000, NAT MED, V6, P252, DOI 10.1038/73082
   Kugler A, 2000, NAT MED, V6, P332, DOI 10.1038/73193
   Lancaster JM, 1997, MEDSCAPE WOMENS HLTH, V2, P7
   Landis SH, 1999, CA-CANCER J CLIN, V49, P8, DOI 10.3322/canjclin.49.1.8
   Lespagnard L, 1998, INT J CANCER, V76, P250, DOI 10.1002/(SICI)1097-0215(19980413)76:2<250::AID-IJC13>3.0.CO;2-G
   Liau LM, 1999, J NEUROSURG, V90, P1115, DOI 10.3171/jns.1999.90.6.1115
   Lloyd KO, 1997, INT J CANCER, V71, P842, DOI 10.1002/(SICI)1097-0215(19970529)71:5<842::AID-IJC24>3.0.CO;2-8
   MAYORDOMO JI, 1995, NAT MED, V1, P1297, DOI 10.1038/nm1295-1297
   MCKENZIE SJ, 1993, CANCER, V71, P3942, DOI 10.1002/1097-0142(19930615)71:12<3942::AID-CNCR2820711224>3.0.CO;2-3
   Nair SK, 1997, INT J CANCER, V70, P706, DOI 10.1002/(SICI)1097-0215(19970317)70:6<706::AID-IJC13>3.0.CO;2-7
   Nair SK, 1998, NAT BIOTECHNOL, V16, P364, DOI 10.1038/nbt0498-364
   O'Brien TJ, 1998, INT J BIOL MARKER, V13, P188
   Peiper M, 1997, EUR J IMMUNOL, V27, P1115, DOI 10.1002/eji.1830270511
   Peoples GE, 1998, ANN SURG ONCOL, V5, P743, DOI 10.1007/BF02303486
   PEOPLES GE, 1995, P NATL ACAD SCI USA, V92, P432, DOI 10.1073/pnas.92.2.432
   Presneau N, 1998, HUM GENET, V103, P334, DOI 10.1007/s004390050826
   Ranieri E, 1999, J VIROL, V73, P10416, DOI 10.1128/JVI.73.12.10416-10425.1999
   Ribas A, 1999, ANTICANCER RES, V19, P1165
   Ribas A, 1999, CANCER GENE THER, V6, P523, DOI 10.1038/sj.cgt.7700076
   STEINMAN RM, 1991, ANNU REV IMMUNOL, V9, P271, DOI 10.1146/annurev.iy.09.040191.001415
   Stimpfl M, 1999, CANCER LETT, V145, P133, DOI 10.1016/S0304-3835(99)00246-3
   Vanderkwaak TJ, 1999, CURR OPIN OBSTET GYN, V11, P29, DOI 10.1097/00001703-199901000-00006
   Vikhanskaya F, 2000, NUCLEIC ACIDS RES, V28, P513, DOI 10.1093/nar/28.2.513
   Vogl FD, 1999, ONCOLOGY-BASEL, V57, P324, DOI 10.1159/000012069
   Wagner U, 1997, HYBRIDOMA, V16, P33, DOI 10.1089/hyb.1997.16.33
   Wagner U, 1999, Zentralbl Gynakol, V121, P190
   Wang JL, 1998, J IMMUNOL, V161, P5516
   Werness BA, 1999, GYNECOL ONCOL, V75, P413, DOI 10.1006/gyno.1999.5601
   WOOLAS RP, 1993, JNCI-J NATL CANCER I, V85, P1748, DOI 10.1093/jnci/85.21.1748
   Yang RC, 1999, J IMMUNOL, V163, P1037
   YOUNG JW, 1992, J CLIN INVEST, V90, P229, DOI 10.1172/JCI115840
NR 51
TC 181
Z9 205
U1 0
U2 7
PU AMER ASSOC IMMUNOLOGISTS
PI BETHESDA
PA 9650 ROCKVILLE PIKE, BETHESDA, MD 20814 USA
SN 0022-1767
EI 1550-6606
J9 J IMMUNOL
JI J. Immunol.
PD AUG 1
PY 2000
VL 165
IS 3
BP 1705
EP 1711
DI 10.4049/jimmunol.165.3.1705
PG 7
WC Immunology
SC Immunology
GA 337CV
UT WOS:000088340600070
PM 10903782
OA Bronze
DA 2021-05-03
ER

PT J
AU Baral, E
   Nagy, E
   Krepart, GV
   Lotocki, RJ
   Unruh, HW
   Berczi, I
AF Baral, E
   Nagy, E
   Krepart, GV
   Lotocki, RJ
   Unruh, HW
   Berczi, I
TI Antiestrogens sensitize human ovarian and lung carcinomas for lysis by
   autologous killer cells
SO ANTICANCER RESEARCH
LA English
DT Article
DE ovarian carcinoma; lung; killer cells; cytotoxicity and antiestrogens
ID TUMOR-INFILTRATING LYMPHOCYTES; P815 MURINE MASTOCYTOMA; MEDIATED
   CYTOTOXICITY; IMMUNOTHERAPY; TAMOXIFEN; MODULATION; ESTRADIOL
AB Background The antiestrogens tamoxifen (TX) and toremefine (TO) were shown previously to enhance the lysis of target cells by natural killer cells (NK), lymphokine activated killer (LAK) cells, and by cytotoxic T lymphocytes (CTL). Materials and Methods. CTL were cultured from lung cancer tissue and from ascites fluid of ovarian carcinoma patients with the aid of human recombinant interleukin-2 (hrIL-2). The target, effector or both cell populations were pretreated by TX, TO and/or with human recombinant interferon-alpha (IFN-alpha). Results. Significant enhancement of cytotoxicity occurred when the tumor targets or both the target and effector cells were treated with TX, TO or when these drugs were used in combination with IFN-alpha. The lyric activity of CTL cultured from draining lymph nodes of lung cancer patients, was also observed after similar treatment. The lyric effect of autologous LAK; cells derived from peripheral blood was increased to a lesser extent, which could be amplified by additional treatment with IFN-alpha. Conclusions. The antiestrogens TX and TO and IFN-alpha enhance the lysis of autologous tumor cells by CTL and LAK effectors.
C1 Univ Manitoba, Dept Immunol, Winnipeg, MB R3E 0W3, Canada.
   Manitoba Canc Treatment & Res Fdn, Winnipeg, MB R3E 0V9, Canada.
   Dept Surg, Winnipeg, MB R3A 1S1, Canada.
RP Berczi, I (corresponding author), Univ Manitoba, Dept Immunol, 795 McDermot Ave, Winnipeg, MB R3E 0W3, Canada.
CR Baral E, 1996, INT J CANCER, V67, P580
   Baral E, 1996, INT J CANCER, V66, P214
   Baral E, 1997, ANTICANCER RES, V17, P77
   BARAL E, 1995, CANCER-AM CANCER SOC, V75, P591, DOI 10.1002/1097-0142(19950115)75:2<591::AID-CNCR2820750224>3.0.CO;2-U
   BARAL E, 1994, INT J CANCER, V57, P1
   Baral Edward, 1996, P137
   BERCZI I, 1973, SCIENCE, V180, P1289, DOI 10.1126/science.180.4092.1289
   BRUNNER KT, 1968, IMMUNOLOGY, V14, P181
   Horvath J, 1994, Acta Microbiol Immunol Hung, V41, P205
   IOANNIDES CG, 1993, J IMMUNOL, V151, P3693
   IOANNIDES CG, 1991, CANCER RES, V51, P4257
   IOANNIDES CG, 1991, J IMMUNOL, V146, P1700
   Jordan V C, 1982, Breast Cancer Res Treat, V2, P123, DOI 10.1007/BF01806449
   KIMURA H, 1984, JPN J CANCER RES, V75, P1006
   KURNICK JT, 1986, CLIN IMMUNOL IMMUNOP, V38, P367, DOI 10.1016/0090-1229(86)90247-3
   Nagy E, 1997, ANTICANCER RES, V17, P1083
   TOPALIAN SL, 1987, J IMMUNOL METHODS, V102, P127, DOI 10.1016/S0022-1759(87)80018-2
   VACCARELLO L, 1990, HUM IMMUNOL, V28, P216, DOI 10.1016/0198-8859(90)90022-H
NR 18
TC 8
Z9 8
U1 0
U2 0
PU INT INST ANTICANCER RESEARCH
PI ATHENS
PA EDITORIAL OFFICE 1ST KM KAPANDNTIOU-KALAMOU RD KAPANDRITI, POB 22,
   ATHENS 19014, GREECE
SN 0250-7005
J9 ANTICANCER RES
JI Anticancer Res.
PD MAY-JUN
PY 2000
VL 20
IS 3B
BP 2027
EP 2031
PG 5
WC Oncology
SC Oncology
GA 352MM
UT WOS:000089222500025
PM 10928146
DA 2021-05-03
ER

PT J
AU Tanaka, S
   Tsuda, N
   Kawano, K
   Sakamoto, M
   Nishida, T
   Hashimoto, T
   Shichijo, S
   Kamura, T
   Itoh, K
AF Tanaka, S
   Tsuda, N
   Kawano, K
   Sakamoto, M
   Nishida, T
   Hashimoto, T
   Shichijo, S
   Kamura, T
   Itoh, K
TI Expression of tumor-rejection antigens in gynecologic cancers
SO JAPANESE JOURNAL OF CANCER RESEARCH
LA English
DT Article
DE tumor antigen; gynecologic cancer; specific immunotherapy; HLA-A24;
   cytotoxic T lymphocyte
ID CYTOLYTIC T-LYMPHOCYTES; HUMAN GENE MAGE-3; MELANOMA; IDENTIFICATION;
   PEPTIDE; EPITOPES; ENCODES; GP100
AB We recently reported the four tumor-rejection antigens (SART1(259), SART2, SART3, and ART4) that possess tumor epitopes capable of inducing HLA-A2402-restricted cytotoxic T lymphocytes (CTLs) in cancer patients. This study investigated the expression of these tumor antigens in gynecologic cancers, including 33 ovarian cancers, 38 cervical cancers, and 40 endometrial cancers. SART1(259) antigen was-detected in 56%, 35%, and 30% of ovarian, cervical and endometrial cancers, while SART2 antigen was detected in 46%, 66%, and 30% of these cancers, respectively. Both SART3 and ART4 antigens were detectable in the majority of these gynecologic cancers tested. In contrast, none of these antigens was detectable in any of the normal ovarian and uterine tissues tested. Peripheral blood mononuclear cells (PBMCs) of HLA-A24(+) patients with gynecologic cancers were found to produce significant levels of interferon-gamma in response to HLA-A24(+) SART3(+) gynecologic cancer cells after having been stimulated three times in vitro with either SART3(109-118) or SART3(315-323) peptide. These PBMCs lysed HLA-A24(+) SART3(+) gynecologic cancer cells, but not HLA-A24(-) SART3(+) gynecologic cancer cells or HLA-A24(+) normal cells. Therefore, these four antigens and their peptides, including SART3 peptides, would be appropriate molecules for use in specific immunotherapy of HLA-A24(+) gynecologic cancer patients.
C1 Kurume Univ, Sch Med, Dept Immunol, Fukuoka 8300011, Japan.
   Kurume Univ, Sch Med, Dept Dermatol, Fukuoka 8300011, Japan.
   Kurume Univ, Sch Med, Dept Gynecol, Fukuoka 8300011, Japan.
   Kurume Univ, Sch Med, Res Ctr Innovat Canc Therapy, Canc Vaccine Div, Fukuoka 8300011, Japan.
   Kyoundo Hosp, Sasaki Inst, Dept Obstet & Gynecol, Chiyoda Ku, Tokyo 1010062, Japan.
RP Itoh, K (corresponding author), Kurume Univ, Sch Med, Dept Immunol, 67 Asahi Machi, Fukuoka 8300011, Japan.
EM kyogo@med.kurume-u.ac.jp
CR Babcock B, 1998, MOL IMMUNOL, V35, P1121, DOI 10.1016/S0161-5890(98)00100-X
   Fisk B, 1997, CANCER RES, V57, P87
   GAUGLER B, 1994, J EXP MED, V179, P921, DOI 10.1084/jem.179.3.921
   Imanishi T, 1992, HLA 1991, V1, P1065
   KAWAKAMI Y, 1994, J EXP MED, V180, P347, DOI 10.1084/jem.180.1.347
   KAWAKAMI Y, 1995, J IMMUNOL, V154, P3961
   Kawano K, 2000, CANCER RES, V60, P3550
   Kikuchi M, 1999, INT J CANCER, V81, P459, DOI 10.1002/(SICI)1097-0215(19990505)81:3<459::AID-IJC21>3.0.CO;2-6
   Marchand M, 1999, INT J CANCER, V80, P219, DOI 10.1002/(SICI)1097-0215(19990118)80:2<219::AID-IJC10>3.0.CO;2-S
   Matsumoto H, 1998, JPN J CANCER RES, V89, P1292, DOI 10.1111/j.1349-7006.1998.tb00526.x
   Nakao M, 2000, J IMMUNOL, V164, P2565, DOI 10.4049/jimmunol.164.5.2565
   Nestle FO, 1998, NAT MED, V4, P328, DOI 10.1038/nm0398-328
   Robbins PF, 1996, J EXP MED, V183, P1185, DOI 10.1084/jem.183.3.1185
   Robbins PF, 1997, J IMMUNOL, V159, P303
   Rosenberg SA, 1998, NAT MED, V4, P321, DOI 10.1038/nm0398-321
   Shichijo S, 1998, J EXP MED, V187, P277, DOI 10.1084/jem.187.3.277
   Traversari C, 1997, GENE THER, V4, P1029, DOI 10.1038/sj.gt.3300489
   TRAVERSARI C, 1992, J EXP MED, V176, P1453, DOI 10.1084/jem.176.5.1453
   VANDERBRUGGEN P, 1994, EUR J IMMUNOL, V24, P3038, DOI 10.1002/eji.1830241218
   VANDERBRUGGEN P, 1991, SCIENCE, V254, P1643, DOI 10.1126/science.1840703
   Yang D, 1999, CANCER RES, V59, P4056
   YOSHINO I, 1994, CANCER RES, V54, P3387
NR 22
TC 17
Z9 17
U1 0
U2 2
PU JAPANESE CANCER ASSOC
PI TOKYO
PA C/O JAPANESE FOUNDATION CANCER RESEARCH,1-37-1, KAMI-IKEBUKURO,
   TOSHIMA-KU, TOKYO, 170-0012, JAPAN
SN 0910-5050
J9 JPN J CANCER RES
JI Jpn. J. Cancer Res.
PD NOV
PY 2000
VL 91
IS 11
BP 1177
EP 1184
DI 10.1111/j.1349-7006.2000.tb00902.x
PG 8
WC Oncology
SC Oncology
GA 376AN
UT WOS:000165435800015
PM 11092984
OA Green Published
DA 2021-05-03
ER

PT J
AU Link, CJ
   Seregina, T
   Traynor, A
   Burt, RK
AF Link, CJ
   Seregina, T
   Traynor, A
   Burt, RK
TI Cellular suicide therapy of malignant disease
SO STEM CELLS
LA English
DT Article
DE adoptive cellular therapy; donor lymphocyte infusion; suicide gene;
   xenogeneic; vector-producing cells; allogeneic
ID PERIPHERAL-BLOOD LYMPHOCYTES; CHRONIC MYELOGENOUS LEUKEMIA; BONE-MARROW
   TRANSPLANTATION; THYMIDINE KINASE GENE; RETROVIRAL VECTOR; BRAIN-TUMORS;
   PHASE I/II; CELLS; IMMUNOTHERAPY; REGRESSION
AB Adoptive cellular therapy is developing as a supplement or alternative to chemotherapy and/or radiation for malignant disease. Our focus is two ongoing clinical studies with transgeneic (genetically altered) cellular therapy; one uses allogeneic (from another person) lymphocytes to treat leukemia, and the second uses xenogeneic (from another species) fibroblast cells genetically altered to contain a toxin-producing suicide gene to treat ovarian cancer.
   Allogeneic donor lymphocyte infusions (DLI) are known to induce remission of hematologic malignancies. However, the toxicity associated with DLI is related to graft-versus-host-disease, which is due to donor lymphocytes attacking normal tissue in the recipient. Therefore, we have taken the approach of infusing DLI that have been modified to contain a latent suicide gene to treat leukemia.
   To treat ovarian cancer,,ve used xenogeneic nonimmune fibroblast-derived cells to deliver a tumor-directed cytotoxic gene to carcinoma cells. These cells release HStk transgene retroviruses that in turn transduce replicating tumor cells but not quiescent epithelium, rendering the tumor selectively susceptible to ganciclovir-mediated killing.
   These initial trials summarize the early stage of allogeneic/xenogeneic adoptive cellular therapy for cancer, and although the data are limited, it is encouraging to see some patients with evidence of antitumor responses. Advances in our understanding of the basic science of these treatments, together with improvements in the technology of vector design, will be required to streamline these methodologies into broader application.
C1 Northwestern Univ, Sch Med, BMT Off, Chicago, IL 60611 USA.
   Robert H Lurie Canc Ctr, Chicago, IL USA.
   Human Gene Therapy Res Inst, Des Moines, IA USA.
RP Burt, RK (corresponding author), Northwestern Univ, Sch Med, BMT Off, Wesley Pavil,Rm 1456,250 E Super, Chicago, IL 60611 USA.
CR BI WL, 1993, HUM GENE THER, V4, P725, DOI 10.1089/hum.1993.4.6-725
   Bonini C, 1997, HEMATOL CELL THER, V39, P273, DOI 10.1007/s00282-997-0273-3
   BORDIGNON C, 1995, HUM GENE THER, V6, P813, DOI 10.1089/hum.1995.6.6-813
   CARUSO M, 1993, P NATL ACAD SCI USA, V90, P7024, DOI 10.1073/pnas.90.15.7024
   CULVER KW, 1992, SCIENCE, V256, P1550, DOI 10.1126/science.1317968
   DROBYSKI WR, 1993, BLOOD, V82, P2310
   FREEMAN SM, 1993, CANCER RES, V53, P5274
   FREEMAN SM, 1995, HUM GENE THER, V6, P927, DOI 10.1089/hum.1995.6.7-927
   GALILI U, 1988, J BIOL CHEM, V263, P17755
   GALILI U, 1993, SPRINGER SEMIN IMMUN, V15, P155
   Klatzmann D, 1998, HUM GENE THER, V9, P2595, DOI 10.1089/10430349850019436
   Klatzmann D, 1998, HUM GENE THER, V9, P2585, DOI 10.1089/hum.1998.9.17-2585
   KOLB HJ, 1990, BLOOD, V76, P2462, DOI 10.1182/blood.V76.12.2462.2462
   LARSEN RD, 1990, J BIOL CHEM, V265, P7055
   Link CJ, 1998, HUM GENE THER, V9, P115, DOI 10.1089/hum.1998.9.1-115
   LINK CJ, 1995, REC DNA ADV COMM M M
   LINK CJ, IBC LIB SERIES, P135
   Mesnil M, 1996, P NATL ACAD SCI USA, V93, P1831, DOI 10.1073/pnas.93.5.1831
   MILLER DG, 1990, MOL CELL BIOL, V10, P4239, DOI 10.1128/MCB.10.8.4239
   MOOLTEN FL, 1986, CANCER RES, V46, P5276
   OLDFIELD EH, 1995, HUM GENE THER, V6, P55, DOI 10.1089/hum.1995.6.1-55
   PLATT JL, 1990, IMMUNOL TODAY, V17, P456
   PLAUTZ G, 1991, NEW BIOL, V3, P709
   PRUITT SK, 1994, TRANSPLANTATION, V57, P363, DOI 10.1097/00007890-199402150-00009
   Ram Z, 1997, NAT MED, V3, P1354, DOI 10.1038/nm1297-1354
   Riddell SR, 1996, NAT MED, V2, P216, DOI 10.1038/nm0296-216
   ROTHER RP, 1995, J EXP MED, V182, P1345, DOI 10.1084/jem.182.5.1345
   ROTHER RP, 1995, HUM GENE THER, V6, P429, DOI 10.1089/hum.1995.6.4-429
   SANDRIN MS, 1993, P NATL ACAD SCI USA, V90, P11391, DOI 10.1073/pnas.90.23.11391
   SHORT MP, 1990, J NEUROSCI RES, V27, P427, DOI 10.1002/jnr.490270322
   TAKAMIYA Y, 1993, J NEUROSURG, V79, P104, DOI 10.3171/jns.1993.79.1.0104
   TIBERGHIEN P, 1996, BLOOD, V10, pA272
   WELSH RM, 1975, NATURE, V257, P612, DOI 10.1038/257612a0
NR 33
TC 6
Z9 7
U1 0
U2 1
PU ALPHAMED PRESS
PI MIAMISBURG
PA ONE PRESTIGE PLACE, STE 290, MIAMISBURG, OH 45342-3758 USA
SN 1066-5099
J9 STEM CELLS
JI Stem Cells
PY 2000
VL 18
IS 3
BP 220
EP 226
DI 10.1634/stemcells.18-3-220
PG 7
WC Cell & Tissue Engineering; Biotechnology & Applied Microbiology;
   Oncology; Cell Biology; Hematology
SC Cell Biology; Biotechnology & Applied Microbiology; Oncology; Hematology
GA 319AA
UT WOS:000087315800010
PM 10840076
OA Bronze
DA 2021-05-03
ER

PT J
AU Morse, MA
AF Morse, MA
TI Technology evaluation: Theratope, Biomira Inc
SO CURRENT OPINION IN MOLECULAR THERAPEUTICS
LA English
DT Article
ID ACTIVE SPECIFIC IMMUNOTHERAPY; KLH CANCER VACCINE; PLUS DETOX ADJUVANT;
   SIALYL-TN ANTIGEN; BREAST-CANCER; OVARIAN-CANCER; COLORECTAL-CANCER;
   METASTATIC BREAST; MUCIN; IMMUNIZATION
AB Active specific immunotherapy, the use of 'vaccines' to stimulate therapeutic tumor antigen-specific immune responses, holds promise as a complementary approach to chemotherapy, radiation and surgery for the treatment of patients with cancers that have a high risk of relapse ol progressive disease. Important components of an agent used for active immunotherapy are immunogens in the form of tumor-associated antigen(s) and an adjuvant or carrier molecule to promote presentation of the antigen to the immune effector cells. Possible antigens include tumor-expressed proteins or carbohydrate structures such as the glycoprotein mucin and its epitopes. The Theratope vaccine, consisting of a synthetic mimic of fire mucin-associated glycan epitope STn conjugated to the carrier molecule keyhole limpet hemocyanin, has been developed for immunizing patients with mucin-expressing tumors. In murine and human studies, the vaccine has been shown to stimulate anti-STn antibodies and mucin-specific T-cell responses. The immune response is augmented by pretreatment with intravenous cyclophosphamide that serves to inhibit suppressor T-cells. Phase II studies suggested a survival benefit for breast cancer patients who received the Theratope vaccine after intravenous cyclophosphamide. A multinational phase III study testing the Theratope vaccine in patients with metastatic breast cancer who have had a clinical response or stability of disease is ongoing. Other malignancies for which the vaccine may be applicable include ovarian and gastrointestinal cancers.
C1 Duke Univ, Med Ctr, Dept Surg Immunol & Pathol, Durham, NC 27710 USA.
RP Morse, MA (corresponding author), Duke Univ, Med Ctr, Dept Surg Immunol & Pathol, Durham, NC 27710 USA.
CR ADLURI S, 1995, CANCER IMMUNOL IMMUN, V41, P185, DOI 10.1007/s002620050217
   *BIOM INC, 1992, ANN REP
   *BIOM INC, 1994, ANN REP
   FUNG PYS, 1990, CANCER RES, V50, P4308
   Hull S R, 1989, Cancer Commun, V1, P261
   Imada T, 1999, HEPATO-GASTROENTEROL, V46, P208
   Kinney AY, 1997, CANCER-AM CANCER SOC, V80, P2240, DOI 10.1002/(SICI)1097-0142(19971215)80:12<2240::AID-CNCR4>3.0.CO;2-Y
   KOBAYASHI H, 1992, BRIT J CANCER, V66, P984, DOI 10.1038/bjc.1992.397
   LONGENECKER BM, 1993, ANN NY ACAD SCI, V690, P276
   Lundin M, 1999, ONCOLOGY-BASEL, V57, P70, DOI 10.1159/000012003
   MacLean GD, 1996, J IMMUNOTHER, V19, P59, DOI 10.1097/00002371-199601000-00007
   MacLean GD, 1996, J IMMUNOTHER, V19, P309, DOI 10.1097/00002371-199607000-00006
   MACLEAN GD, 1993, CANCER IMMUNOL IMMUN, V36, P215, DOI 10.1007/BF01740902
   Miles DW, 1996, BRIT J CANCER, V74, P1292, DOI 10.1038/bjc.1996.532
   ORNTOFT TF, 1990, INT J CANCER, V45, P666, DOI 10.1002/ijc.2910450416
   Ragupathi G, 1999, CANCER IMMUNOL IMMUN, V48, P1, DOI 10.1007/s002620050542
   Reddish MA, 1996, CANCER IMMUNOL IMMUN, V42, P303, DOI 10.1007/s002620050287
   Sandmaier BM, 1999, J IMMUNOTHER, V22, P54, DOI 10.1097/00002371-199901000-00008
   YACYSHYN MBB, 1995, INT J CANCER, V61, P470, DOI 10.1002/ijc.2910610407
   1963, SCRIP, P24
   1997, SCRIP, V2256, P13
NR 21
TC 12
Z9 12
U1 0
U2 2
PU PHARMAPRESS LTD
PI LONDON
PA MIDDLESEX HOUSE, 34-42 CLEVELAND ST, LONDON W1P 6LB, ENGLAND
SN 1464-8431
J9 CURR OPIN MOL THER
JI Curr. Opin. Mol. Ther.
PD AUG
PY 2000
VL 2
IS 4
BP 453
EP 458
PG 6
WC Biotechnology & Applied Microbiology; Medicine, Research & Experimental
SC Biotechnology & Applied Microbiology; Research & Experimental Medicine
GA 345WR
UT WOS:000088838600013
PM 11249777
DA 2021-05-03
ER

PT J
AU Kjaergaard, J
   Hokland, ME
   Agger, R
   Skovbo, A
   Nannmark, U
   Basse, PH
AF Kjaergaard, J
   Hokland, ME
   Agger, R
   Skovbo, A
   Nannmark, U
   Basse, PH
TI Biodistribution and tumor localization of lymphokine-activated killer T
   cells following different routes of administration into tumor-bearing
   animals
SO CANCER IMMUNOLOGY IMMUNOTHERAPY
LA English
DT Article
DE T-LAK cells; B16 melanoma; adoptive immunotherapy; biodistribution;
   route of injection
ID ESTABLISHED PULMONARY METASTASES; RECOMBINANT INTERLEUKIN-2; ADOPTIVE
   IMMUNOTHERAPY; LAK CELLS; HEPATIC METASTASES; PERIPHERAL-BLOOD;
   CONTINUOUS INFUSION; ADVANCED CANCER; A-NK; MICE
AB The efficiency of adoptive cellular immunotherapy of cancer might depend on the number of effector cells that reach the malignant tissues. In the present study, the biodistribution and tumor localization of ex vivo lymphokine-activated T killer (T-LAK) cells was investigated. Methods: T-LAK cells were labeled with I-125-dU Or the fluorescent dye tetramethylrhodamine isothiocyanate (TRITC) and transferred by intravenous, -cardiac, -portal or -peritoneal injection into normal (C57BL/6) mice or mice with syngeneic day-7 to day-12 B16 melanoma metastases established in various organs. The overall biodistribution of the T-LAK cells was measured by gamma counting and their tumor localization by fluorescence microscopy. Results: At 16 h after intravenous injection, the organ distribution of I-125-dU-labeled T-LAK cells was identical in normal and tumor-bearing animals. Fluorescence microscopy of lung tissue from animals receiving TRITC-labeled T-LAK cells revealed, however, a fivefold higher accumulation of T-LAK cells in lung metastases than in the surrounding normal lung tissue (1174 and 226 cells/mm(2) respectively). Some pulmonary metastases were, however, resistant to infiltration. Very few intravenously injected cells redistributed to other organs or to tumors in these, since only 60 and 30 T-LAK cells/mm(2) were found within metastases of the adrenal glands and the liver respectively. However, following injection of T-LAK cells via the left ventricle of the heart, a threefold increase (from 60 to 169 cells/mm(2)) in the number of transferred cells in metastases of the adrenal glands was observed. Moreover, following locoregional administration of T-LAK cells into the portal vein, tenfold higher numbers (from 30 to 400 cells/mm(2)) were found in hepatic metastases than were observed following intravenous or intracardiac injection. In the liver, a sur prisingly large number of intraportally injected T-LAK cells (approx. 1300/mm(2)) were observed to accumulate in the perivascular spaces of the portal, but not the central veins. Even though some superficial ovarian and liver metastases were separated from the peritoneal cavity by only the peritoneal lining, no localization into these metastases was seen following intraperitoneal injection of the T-LAK cells. While treatment of tumor-bearing animals with T-LAK cells plus IL-2 reduced lung metastases by 76% as compared to treatment with IL-2 alone (P < 0.03), no significant reduction of liver metastases was seen. Conclusions: T-LAK cells are able to localize substantially into turner metastases in various anatomical locations, but mainly following locoregional injection. This finding might have important implications for the design of future clinical protocols of adoptive immunotherapy based on T cells.
C1 Aarhus Univ, Dept Med Microbiol & Immunol, DK-8000 Aarhus C, Denmark.
   Cleveland Clin Fdn, Surg Res Ctr, Cleveland, OH 44195 USA.
   Univ Pittsburgh, Inst Canc, Pittsburgh, PA 15213 USA.
RP Hokland, ME (corresponding author), Aarhus Univ, Dept Med Microbiol & Immunol, Bartholin Bldg, DK-8000 Aarhus C, Denmark.
FU NCI NIH HHSUnited States Department of Health & Human ServicesNational
   Institutes of Health (NIH) - USANIH National Cancer Institute (NCI)
   [CA65998] Funding Source: Medline; NATIONAL CANCER INSTITUTEUnited
   States Department of Health & Human ServicesNational Institutes of
   Health (NIH) - USANIH National Cancer Institute (NCI) [R29CA065998]
   Funding Source: NIH RePORTER
CR BAR MH, 1990, J CLIN ONCOL, V8, P1138, DOI 10.1200/JCO.1990.8.7.1138
   BASSE P, 1991, J EXP MED, V174, P479, DOI 10.1084/jem.174.2.479
   BASSE P, 1988, J NATL CANCER I, V80, P657, DOI 10.1093/jnci/80.9.657
   Basse P H, 1994, In Vivo, V8, P17
   BRUBAKER JO, 1991, J IMMUNOL, V147, P1439
   BRYANT BJ, 1967, LYMPHOCYTE IMMUNOLOG, P170
   CAPPUCCINI F, 1992, GYNECOL ONCOL, V46, P163, DOI 10.1016/0090-8258(92)90249-I
   Donskov F, 1996, NAT IMMUN, V15, P134
   ETTINGHAUSEN SE, 1986, CANCER RES, V46, P2784
   GRIMM EA, 1982, J EXP MED, V155, P1823, DOI 10.1084/jem.155.6.1823
   GUNJI Y, 1989, J IMMUNOL, V142, P1748
   Hagenaars M, 1998, INT J CANCER, V75, P233, DOI 10.1002/(SICI)1097-0215(19980119)75:2<233::AID-IJC11>3.0.CO;2-E
   HERBERMAN RB, 1990, BIOL CLIN APPLICATIO, V2, P111
   HUGHES WL, 1964, FED PROC, V23, P640
   Kjaergaard J, 1998, SCAND J IMMUNOL, V47, P532
   KJAERGAARD J, 1999, IN PRESS J IMMUNOL
   LAFRENIERE R, 1985, J IMMUNOL, V135, P4273
   LAFRENIERE R, 1985, CANCER RES, V45, P3735
   LOTZE MT, 1981, CANCER RES, V41, P4420
   LUCCI JA, 1992, GYNECOL ONCOL, V45, P129, DOI 10.1016/0090-8258(92)90274-M
   MULE JJ, 1984, SCIENCE, V225, P1487, DOI 10.1126/science.6332379
   Nannmark U, 1996, NAT IMMUN, V15, P78
   PACIUCCI PA, 1989, J CLIN ONCOL, V7, P869, DOI 10.1200/JCO.1989.7.7.869
   PAPA MZ, 1986, CANCER RES, V46, P4973
   ROSENBERG SA, 1987, NEW ENGL J MED, V316, P889, DOI 10.1056/NEJM198704093161501
   SASAKI A, 1989, CANCER RES, V49, P3742
   SCHOOF DD, 1988, CANCER RES, V48, P5007
   SCHWARZ RE, 1989, CANCER RES, V49, P1441
   SHEPARD JH, 1989, CLIN GYNECOL ONCOL, P187
   SHILONI E, 1986, CANCER RES, V46, P5633
   THOMPSON JA, 1989, CANCER RES, V49, P235
   VITOLO D, 1993, J IMMUNOL, V151, P1926
   WEISS L, 1992, INT J CANCER, V50, P103, DOI 10.1002/ijc.2910500121
   WETTERLIN S, 1977, SCAND J CLIN LAB INV, V37, P451, DOI 10.3109/00365517709091506
   YAMAMOTO RS, 1991, J IMMUNOL METHODS, V137, P225, DOI 10.1016/0022-1759(91)90028-E
   YOUNG RC, 1978, NEW ENGL J MED, V299, P1261, DOI 10.1056/NEJM197812072992301
NR 36
TC 20
Z9 22
U1 0
U2 6
PU SPRINGER VERLAG
PI NEW YORK
PA 175 FIFTH AVE, NEW YORK, NY 10010 USA
SN 0340-7004
J9 CANCER IMMUNOL IMMUN
JI Cancer Immunol. Immunother.
PD JAN
PY 2000
VL 48
IS 10
BP 550
EP 560
DI 10.1007/PL00006673
PG 11
WC Oncology; Immunology
SC Oncology; Immunology
GA 266WE
UT WOS:000084322600002
PM 10630307
DA 2021-05-03
ER

PT J
AU Ryuko, K
   Schol, DJ
   Snijdewint, FGM
   von Mensdorff-Pouilly, S
   Poort-Keesom, RJJ
   Karuntu-Wanamarta, YA
   Verstraeten, RA
   Miyazaki, K
   Kenemans, P
   Hilgers, J
AF Ryuko, K
   Schol, DJ
   Snijdewint, FGM
   von Mensdorff-Pouilly, S
   Poort-Keesom, RJJ
   Karuntu-Wanamarta, YA
   Verstraeten, RA
   Miyazaki, K
   Kenemans, P
   Hilgers, J
TI Characterization of a new MUC1 monoclonal antibody (VU-2-G7) directed to
   the glycosylated PDTR sequence of MUC1
SO TUMOR BIOLOGY
LA English
DT Article
DE MUC1; monoclonal antibodies; VU-2-G7; glycopeptides; epitope analysis
ID POLYMORPHIC EPITHELIAL MUCIN; TANDEM REPEAT; PROTEIN CORE; PEPTIDES;
   CANCER; ANTIGENS; EPITOPES; VACCINES; WORKSHOP
AB A monoclonal antibody (MAb), VU-2-G7, was generated against a synthetic 60-mer MUC1 triple tandem repeat peptide with N-acetyl-galactosamine (GalNAc) O-linked to the threonine in the PDTR region of each repeat (3M GalNAc). VU-2-G7 and 8 MUC1 MAbs (VU-3-C6, VU-4-H5, 139H2, A76-A/C7, VU-12-E1, BCP9, MF11 and BW835) were tested against various glycosylated and nonglycosylated MUC1 tandem repeat peptides. VU-2-G7 showed strong reactivity with its immunogen, 3M GalNAc, and much lower reactivity with the nonglycosylated 60-mer MUC1 triple tandem repeat peptide. VU-2-G7 showed no reactivity with a 60-mer MUC1 triple tandem repeat peptide modified at the PDTR region or with a 60-mer MUC1 triple tandem repeat peptide with 3 GalNAc per repeat outside the PDTR region (9M GalNAc). In ELISA and flow cytometry, VU-2-G7 ubiquitously reacted with 4 MUC1-expressing breast cancer and 2 ovarian cancer cell lines and with a MUC1-gene-transfected Chinese hamster ovary cell line. The reactivity of VU-2-G7 was always higher than that of VU-4-H5, raised against a nonglycosylated 60-mer MUC1 triple tandem repeat peptide. Immunohistochemical staining of paraffin sections of breast and ovarian tumor tissues showed strong binding of VU-2-G7 predominantly at the cell membrane. The dominant epitope of VU-2-G7 is in the glycosylated PDTR motif of the MUC1 tandem repeat, and this epitope is abundantly present on the surface of tumor cell lines and breast and ovarian tumor tissues. Given the ubiquitously aberrant glycosylation of MUC1 in malignant cells, the production of MAbs against highly purified glycosylated MUC1 tandem repeat peptides may yield MAbs better suited for the immunotherapy of carcinomas than those available at the moment. Copyright (C) 2000 S. Karger AG, Basel.
C1 Free Univ Amsterdam Hosp, Dept Obstet & Gynecol, NL-1081 HV Amsterdam, Netherlands.
   Shimane Med Univ, Dept Obstet & Gynecol, Izumo, Shimane 693, Japan.
RP Hilgers, J (corresponding author), Free Univ Amsterdam Hosp, Dept Obstet & Gynecol, De Boelelaan 1117, NL-1081 HV Amsterdam, Netherlands.
EM jhilgers@xs4all.nl
CR APOSTOLOPOULOS V, 1994, CANCER RES, V54, P5186
   Apostolopoulos V, 1998, J IMMUNOL, V161, P767
   BARA J, 1993, INT J CANCER, V54, P607, DOI 10.1002/ijc.2910540414
   BURCHELL J, 1989, INT J CANCER, V44, P691, DOI 10.1002/ijc.2910440423
   Cao Y, 1998, TUMOR BIOL, V19, P88, DOI 10.1159/000056509
   FINN OJ, 1995, IMMUNOL REV, V145, P61, DOI 10.1111/j.1600-065X.1995.tb00077.x
   FONTENOT JD, 1993, CANCER RES, V53, P5386
   GENDLER S, 1988, J BIOL CHEM, V263, P12820
   GENDLER SJ, 1991, AM REV RESPIR DIS, V144, pS42, DOI 10.1164/ajrccm/144.3_pt_2.S42
   Graham RA, 1996, CANCER IMMUNOL IMMUN, V42, P71, DOI 10.1007/s002620050254
   HILGERS J, 1988, Cancer Reviews, V11-12, P3
   HILKENS J, 1984, INT J CANCER, V34, P197, DOI 10.1002/ijc.2910340210
   Karsten U, 1998, CANCER RES, V58, P2541
   Kim YS, 1996, GLYCOCONJUGATE J, V13, P693, DOI 10.1007/BF00702333
   Muller S, 1997, J BIOL CHEM, V272, P24780, DOI 10.1074/jbc.272.40.24780
   NISHIMORI I, 1994, CANCER RES, V54, P3738
   Price M. R., 1993, BREAST, V2, P3
   Price MR, 1998, TUMOR BIOL, V19, P1, DOI 10.1159/000056500
   PRICE MR, 1990, MOL IMMUNOL, V27, P795, DOI 10.1016/0161-5890(90)90089-I
   Schol DJ, 1998, TUMOR BIOL, V19, P35, DOI 10.1159/000056503
   SCHOL DJ, 1998, INT J CANC S, V2, P34
   TAYLORPAPADIMITRIOU J, 1991, INT J CANCER, V49, P1, DOI 10.1002/ijc.2910490102
   vonMensdorffPouilly S, 1996, EUR J CANCER, V32A, P1325, DOI 10.1016/0959-8049(96)00048-2
   XING PX, 1992, CANCER RES, V52, P2310
   XING PX, 1995, INT J ONCOL, V6, P1283
   XING PX, 1989, J IMMUNOL, V142, P3503
   Zhang SL, 1996, CANCER RES, V56, P3315
   ZOTTER S, 1988, Cancer Reviews, V11-12, P55
NR 28
TC 27
Z9 27
U1 0
U2 0
PU SAGE PUBLICATIONS LTD
PI LONDON
PA 1 OLIVERS YARD, 55 CITY ROAD, LONDON EC1Y 1SP, ENGLAND
SN 1010-4283
EI 1423-0380
J9 TUMOR BIOL
JI Tumor Biol.
PD JUL-AUG
PY 2000
VL 21
IS 4
BP 197
EP 210
DI 10.1159/000030126
PG 14
WC Oncology
SC Oncology
GA 332XD
UT WOS:000088098900002
PM 10867613
DA 2021-05-03
ER

PT J
AU Weiner, LM
   Adams, GP
AF Weiner, LM
   Adams, GP
TI New approaches to antibody therapy
SO ONCOGENE
LA English
DT Article
DE antibody therapy; radioimmunotherapy; bispecific antibodies
ID SINGLE-CHAIN FV; BISPECIFIC MONOCLONAL-ANTIBODY; PHASE-I TRIAL; B-CELL
   LYMPHOMA; ENZYME PRODRUG THERAPY; FUSION PROTEIN; RADIOLABELED-ANTIBODY;
   TARGETING C-ERBB-2; OVARIAN-CARCINOMA; COLORECTAL-CANCER
AB Antibody-based therapy of human cancers has led to several remarkable outcomes, particularly in the therapy of breast cancer and lymphoma. Many solid tumors have proven less responsive, due in part to difficulties in the tumor-selective delivery of antibodies and potential cytolytic effecters. However, antibodies that directly perturb signaling mechanisms in cells derived from epithelial malignancies have shown benefit; examples include antibodies directed against the extracellular domains of HER2/neu and epidermal growth factor receptor. A long-term goal of immunotherapy has been to induce anti-tumor inflammatory responses that can directly cause tumor regression or induct adaptive responses against tumor-related antigens. This review focuses on the use of antibodies to provide a means for initiating anti-tumor immune responses, and on the use of antibodies as delivery vehicles of radionuclides.
C1 Fox Chase Canc Ctr, Dept Med Oncol, Philadelphia, PA 19111 USA.
RP Weiner, LM (corresponding author), Fox Chase Canc Ctr, Dept Med Oncol, 7701 Burholme Ave, Philadelphia, PA 19111 USA.
RI Adams, Gregory/ABE-8245-2020
FU NATIONAL CANCER INSTITUTEUnited States Department of Health & Human
   ServicesNational Institutes of Health (NIH) - USANIH National Cancer
   Institute (NCI) [P30CA006927, R01CA050633, R01CA065559] Funding Source:
   NIH RePORTER; NCI NIH HHSUnited States Department of Health & Human
   ServicesNational Institutes of Health (NIH) - USANIH National Cancer
   Institute (NCI) [CA50633, CA06927, CA65559] Funding Source: Medline
CR Adams GP, 1998, CANCER RES, V58, P485
   ADAMS GP, 1993, CANCER RES, V53, P4026
   Adams GP, 1998, BRIT J CANCER, V77, P1405, DOI 10.1038/bjc.1998.233
   ADAMS GP, 1995, CANCER IMMUNOL IMMUN, V40, P299, DOI 10.1007/s002620050177
   Alpaugh RK, 1998, CLIN CANCER RES, V4, P1903
   Anderson WT, 1987, NATL CANCER I MONOGR, V3, P149
   AXWORTHY DB, 1996, TUMOR TARGET, V2, P156
   Bagshawe K D, 1993, Adv Pharmacol, V24, P99, DOI 10.1016/S1054-3589(08)60935-7
   BAGSHAWE KD, 1991, DIS MARKERS, V9, P233
   Baselga J, 1996, J CLIN ONCOL, V14, P737, DOI 10.1200/JCO.1996.14.3.737
   Begent RHJ, 1996, NAT MED, V2, P979, DOI 10.1038/nm0996-979
   CANEVARI S, 1995, JNCI-J NATL CANCER I, V87, P1463, DOI 10.1093/jnci/87.19.1463
   Challita-Eid PM, 1998, J IMMUNOL, V161, P3729
   CLACKSON T, 1991, NATURE, V352, P624, DOI 10.1038/352624a0
   Clark JI, 1997, CANCER IMMUNOL IMMUN, V44, P265, DOI 10.1007/s002620050382
   Clynes RA, 2000, NAT MED, V6, P443
   COLCHER D, 1988, CANCER RES, V48, P4597
   Curnow RT, 1997, CANCER IMMUNOL IMMUN, V45, P210, DOI 10.1007/s002620050435
   DEPALAZZO IG, 1990, CANCER RES, V50, P7123
   FYFE G, 1995, J CLIN ONCOL, V13, P688, DOI 10.1200/JCO.1995.13.3.688
   GALLINGER S, 1993, CANCER RES, V53, P271
   Giantonio BJ, 1997, J CLIN ONCOL, V15, P1994, DOI 10.1200/JCO.1997.15.5.1994
   GILLIES SD, 1992, P NATL ACAD SCI USA, V89, P1428, DOI 10.1073/pnas.89.4.1428
   GOLDENBERG DM, 1978, NEW ENGL J MED, V298, P1384, DOI 10.1056/NEJM197806222982503
   GOODWIN DA, 1988, J NUCL MED, V29, P226
   HOLLIGER P, 1993, P NATL ACAD SCI USA, V90, P6444, DOI 10.1073/pnas.90.14.6444
   Hu SZ, 1996, CANCER RES, V56, P3055
   HUSTON JS, 1988, P NATL ACAD SCI USA, V85, P5879, DOI 10.1073/pnas.85.16.5879
   JAIN RK, 1987, CANCER RES, V47, P3039
   JUWEID M, 1992, CANCER RES, V52, P5144
   KAMINSKI MS, 1993, NEW ENGL J MED, V329, P459, DOI 10.1056/NEJM199308123290703
   Knox SJ, 2000, CLIN CANCER RES, V6, P406
   KUDO T, 1991, J IMMUNOL METHODS, V145, P119, DOI 10.1016/0022-1759(91)90317-9
   LANZAVECCHIA A, 1987, EUR J IMMUNOL, V17, P105, DOI 10.1002/eji.1830170118
   LI S, 1986, J IMMUNOL, V137, P3378
   LINK BK, 1993, BLOOD, V81, P3343
   Link BK, 1998, INT J CANCER, V77, P251, DOI 10.1002/(SICI)1097-0215(19980717)77:2<251::AID-IJC14>3.0.CO;2-E
   LOBUGLIO AF, 1989, P NATL ACAD SCI USA, V86, P4220, DOI 10.1073/pnas.86.11.4220
   MACK M, 1995, P NATL ACAD SCI USA, V92, P7021, DOI 10.1073/pnas.92.15.7021
   MALONEY DG, 1994, BLOOD, V84, P2457
   Martin J, 1997, CANCER CHEMOTH PHARM, V40, P189, DOI 10.1007/s002800050646
   NITTA T, 1990, LANCET, V335, P368, DOI 10.1016/0140-6736(90)90205-J
   OBRIST R, 1988, BIOCHEM BIOPH RES CO, V155, P1139, DOI 10.1016/S0006-291X(88)81259-2
   ORDER SE, 1986, INT J RADIAT ONCOL, V12, P277, DOI 10.1016/0360-3016(86)90110-0
   PAGANELLI G, 1988, INT J CANCER, P121
   PRESS OW, 1993, NEW ENGL J MED, V329, P1219, DOI 10.1056/NEJM199310213291702
   PRESSMAN D, 1953, CANCER, V6, P619, DOI 10.1002/1097-0142(195305)6:3<619::AID-CNCR2820060319>3.0.CO;2-Y
   RENNER C, 1995, EUR J IMMUNOL, V25, P2027, DOI 10.1002/eji.1830250734
   SABZEVARI H, 1994, P NATL ACAD SCI USA, V91, P9626, DOI 10.1073/pnas.91.20.9626
   SCHEINBERG DA, 1991, J CLIN ONCOL, V9, P478, DOI 10.1200/JCO.1991.9.3.478
   Schier R, 1996, J MOL BIOL, V263, P551, DOI 10.1006/jmbi.1996.0598
   SCHIER R, 1995, IMMUNOTECHNOLOGY, V1, P73, DOI 10.1016/1380-2933(95)00007-0
   SCONOCCHIA G, 1994, J IMMUNOL, V153, P5473
   SEGAL DM, 1988, CANCER INVEST, V6, P83, DOI 10.3109/07357908809077031
   Siemers NO, 1997, BIOCONJUGATE CHEM, V8, P510, DOI 10.1021/bc9700751
   Sievers EL, 1999, BLOOD, V93, P3678, DOI 10.1182/blood.V93.11.3678
   SILVERSTEIN AM, 1994, CELL IMMUNOL, V158, P1, DOI 10.1006/cimm.1994.1253
   SLAMON D, 1998, P AN M AM SOC CLIN, V17, pA377
   STEPLEWSKI Z, 1983, SCIENCE, V221, P865, DOI 10.1126/science.6879183
   Thomas MC, 1998, HUM GENE THER, V9, P835, DOI 10.1089/hum.1998.9.6-835
   TIBBEN JG, 1993, J NATL CANCER I, V85, P1003, DOI 10.1093/jnci/85.12.1003
   VADHANRAJ S, 1988, J CLIN ONCOL, V6, P1636, DOI 10.1200/JCO.1988.6.10.1636
   Valerius T, 1997, BLOOD, V90, P4485, DOI 10.1182/blood.V90.11.4485.4485_4485_4492
   VALONE FH, 1995, J CLIN ONCOL, V13, P2281, DOI 10.1200/JCO.1995.13.9.2281
   WEINER GJ, 1994, J IMMUNOL, V152, P2385
   WEINER LM, 1995, CANCER RES, V55, P4586
   WEINER LM, 1993, CANCER RES, V53, P94
   WEINER LM, 1993, J IMMUNOL, V151, P2877
   WEINER LM, 1995, TUMOR TARGET, V1, P51
   Weinstein S., 1986, MODERN MED, V1, P5
   Witzig TE, 1999, J CLIN ONCOL, V17, P3793, DOI 10.1200/JCO.1999.17.12.3793
   Wu AM, 1996, IMMUNOTECHNOLOGY, V2, P21, DOI 10.1016/1380-2933(95)00027-5
NR 72
TC 73
Z9 75
U1 0
U2 16
PU NATURE PUBLISHING GROUP
PI LONDON
PA MACMILLAN BUILDING, 4 CRINAN ST, LONDON N1 9XW, ENGLAND
SN 0950-9232
EI 1476-5594
J9 ONCOGENE
JI Oncogene
PD DEC 11
PY 2000
VL 19
IS 53
BP 6144
EP 6151
DI 10.1038/sj.onc.1204000
PG 8
WC Biochemistry & Molecular Biology; Oncology; Cell Biology; Genetics &
   Heredity
SC Biochemistry & Molecular Biology; Oncology; Cell Biology; Genetics &
   Heredity
GA 387KH
UT WOS:000166121400008
PM 11156528
OA Bronze
DA 2021-05-03
ER

PT J
AU Huland, E
   Heinzer, H
   Huland, H
AF Huland, E
   Heinzer, H
   Huland, H
TI Overview of interleukin-2 inhalation therapy
SO CANCER JOURNAL
LA English
DT Article; Proceedings Paper
CT 2nd International Symposium on the Use of Interleukin-2 for the
   Treatment of Cancer
CY JUL 29-31, 1999
CL SAN FRANCISCO, CA
DE inhalation; interleukin-2; pulmonary and mediastinal metastases; quality
   of life; regional therapy
ID RENAL-CELL CARCINOMA; NATURAL INTERLEUKIN-2; PULMONARY METASTASES;
   BLADDER-CARCINOMA; REGRESSION; MALIGNANCY; CYTOKINE; CANCER; IL-2
AB PURPOSE
   Locoregional administration of interleukin (IL)-2, which acts physiologically as a local hormone, is an effective therapeutic modality. Diverse preclinical and clinical models have described methods of administration that expose tumor tissues to continuously high levels of cytokines. Regional administration of IL-2 that does not raise intravascular IL-2 levels induces local and systemic immunomodulation and produces objective local tumor responses. Most importantly, regional therapy is much less toxic than systemic IL-2 therapy.
   PATIENTS AND METHODS
   We review clinical experiences using inhaled IL-2 therapy for the treatment of pulmonary metastases in roughly 300 patients with a variety of primary tumors. This includes our own 10-year single-institution experience with inhaled IL-2 therapy in the treatment of 188 metastatic renal cell carcinoma patients with progressive pulmonary metastases. Patients in our clinic are treated with 18 to 36 million IU of recombinant IL-2, administered 90% by inhalation and 10% subcutaneously, until disease progression. A variety of doses and schedules of inhaled IL-2 have been investigated alone and in combination with systemic therapies.
   RESULTS
   Inhalation of IL-2 has been reported to prevent progression of pulmonary and mediastinal metastases of metastatic renal cell carcinoma, breast and ovarian carcinoma, and melanoma. Inhaled IL-2 alone is well tolerated; a dose-dependent cough is the major adverse event. A significant dose-dependent increase in lymphocytes and eosinophils has been observed in bronchoalveolar lavage in patients and animals. Dose and schedule can influence outcome. In a phase I trial using inhaled IL-2 alone in patients with a variety of primary malignancies, once-daily inhalation of IL-2 at doses up to 15 million IU/m(2) was well tolerated but did not result in prolonged stabilization of pulmonary disease. In a multidose phase I trial, using 5-times-daily inhalation of natural IL-2, pulmonary lesions in three of 14 (21%) metastatic renal cell carcinoma patients responded, and a similar multicenter trial demonstrated a 29% response rate. Among 188 metastatic renal cell carcinoma patients treated with inhaled recombinant IL-2 at the Clinic Eppendorf, progression of pulmonary metastases was prevented in 68% of patients for a median duration of 7 months, and overall survival was significantly improved compared with expected survival (Elson's risk analysis; 17.2 vs 5.3 mo). All patients, including highrisk patients, appeared to benefit. Encouraging results have also been reported in patients with metastatic melanoma and gynecologic tumors when inhaled IL-2 was used as second-line therapy to treat pulmonary metastases.
   CONCLUSIONS
   The efficacy of inhaled IL-2, alone or in combination with systemic immunotherapy, immunochemotherapy, or chemotherapy, has been documented in a variety of malignancies. All reports confirm low toxicity, thus providing important quality-of-life benefits. Moreover, patients not eligible for systemic IL-2 therapy may be treated with inhalation therapy.
C1 Univ Hamburg, Clin Eppendorf, Dept Urol, D-20246 Hamburg, Germany.
   Univ So Calif, Sch Med, Dept Pulm & Crit Care Med, Los Angeles, CA USA.
RP Huland, E (corresponding author), Univ Hamburg, Clin Eppendorf, Dept Urol, Martinistr 52, D-20246 Hamburg, Germany.
CR [Anonymous], 1996, J Clin Oncol, V14, P671
   Atzpodien J., 1999, Anticancer Research, V19, P1997
   ATZPODIEN J, 1998, KONSENSUSPROTOKOLL C
   BUBENIK J, 1990, J CANCER RES CLIN, V116, P1, DOI 10.1007/BF01612631
   CORTESINA G, 1992, Pharmacological Research, V26, P50, DOI 10.1016/1043-6618(92)90594-2
   Den Otter W, 1998, J UROLOGY, V159, P1183, DOI 10.1016/S0022-5347(01)63548-1
   ELSON PJ, 1988, CANCER RES, V48, P7310
   ENK A, 1997, ANTICANCER RES, V17, P2002
   Enk AH, 1997, HAUTARZT, V48, P894, DOI 10.1007/s001050050681
   Gaede KI, 1997, EUR CYTOKINE NETW, V8, P395
   Gursel M, 1998, J DRUG TARGET, V5, P93, DOI 10.3109/10611869808995862
   Heidenreich Axel, 1999, Anticancer Research, V19, P2003
   Heinzer H, 1999, J CLIN ONCOL, V17, P3612, DOI 10.1200/JCO.1999.17.11.3612
   HULAND E, 1992, J UROLOGY, V147, P344, DOI 10.1016/S0022-5347(17)37233-6
   HULAND E, 1989, CANCER RES, V49, P5469
   HULAND E, 1999, J CANCER RES CLIN, V35, P91
   HULAND E, 1994, UROLOGE A, V1, pS72
   KAISER U, 1995, ONKOLOGIE, V18, P96
   KELLING S, 1996, IMMUNOBIOLOGY, V196, P110
   Khanna C, 1997, CANCER-AM CANCER SOC, V79, P1409, DOI 10.1002/(SICI)1097-0142(19970401)79:7<1409::AID-CNCR19>3.0.CO;2-3
   Lorenz J, 1996, CLIN CANCER RES, V2, P1115
   Mueller-Quernheim Joachim, 1999, Anticancer Research, V19, P2009
   Nakamoto T, 1997, Int J Urol, V4, P343, DOI 10.1111/j.1442-2042.1997.tb00205.x
   Petzoldt B, 1999, GEBURTSH FRAUENHEILK, V59, P157, DOI 10.1055/s-1999-14180
   PETZOLDT B, 1998, J CANCER RES CLIN, V124, P137
   PIZZA G, 1984, INT J CANCER, V34, P359, DOI 10.1002/ijc.2910340312
   Roigas Jan, 1999, Anticancer Research, V19, P2010
   Varga Z., 1999, Anticancer Research, V19, P2014
   Wagner Uwe, 1999, Anticancer Research, V19, P2015
   Zissel G, 1996, CANCER IMMUNOL IMMUN, V42, P122, DOI 10.1007/s002620050261
   1999, ANTICANCER RES, V19, P1995
NR 31
TC 33
Z9 36
U1 0
U2 1
PU LIPPINCOTT WILLIAMS & WILKINS
PI PHILADELPHIA
PA TWO COMMERCE SQ, 2001 MARKET ST, PHILADELPHIA, PA 19103 USA
SN 1528-9117
EI 1540-336X
J9 CANCER J
JI Cancer J.
PD FEB
PY 2000
VL 6
SU 1
BP S104
EP S112
PG 9
WC Oncology
SC Oncology
GA 283PL
UT WOS:000085283900021
PM 10685669
DA 2021-05-03
ER
