# Supplementary material for: Evolution of Immunotherapy for Ovarian Cancer from a Bird’s-Eye Perspective: A Text-Mining Analysis of Publication Trends and Topics
Source: Front Oncol. 2022 Feb 24;12:795129. doi: 10.3389/fonc.2022.795129 (PMC8907843; doi:10.3389/fonc.2022.795129)
Supplement: Supplementary file 1 [file DataSheet_1.zip › raw data/download2005u45pt1.txt]

PT J
AU Buchsbaum, DJ
   Khazaeli, MB
   Axworthy, DB
   Schultz, J
   Chaudhuri, TR
   Zinn, KR
   Carpenter, M
   LoBuglio, AF
AF Buchsbaum, DJ
   Khazaeli, MB
   Axworthy, DB
   Schultz, J
   Chaudhuri, TR
   Zinn, KR
   Carpenter, M
   LoBuglio, AF
TI Intraperitoneal pretarget radioimmunotherapy with CC49 fusion protein
SO CLINICAL CANCER RESEARCH
LA English
DT Article
ID HUMAN CARCINOMA XENOGRAFTS; OVARIAN-CANCER; MONOCLONAL-ANTIBODY;
   PHASE-I; STREPTAVIDIN; PHARMACOKINETICS; BIODISTRIBUTION; THERAPY;
   ANTIGEN
AB Purpose: This study examined a pretarget radioimmunotherapy strategy for treatment of an i.p. tumor model (LS174T).
   Experimental Design: The strategy used regional administration (i.p.) of a novel targeting molecule composed of four CC49 anti-tumor-associated glycoprotein 72 (TAG-72) single-chain antibodies linked to streptavidin as a fusion protein (CC49 fusion protein); 24 hours later, a synthetic clearing agent was administered i.v. to produce hepatic clearance of unbound CC49 fusion protein/synthetic clearing agent complexes. Four hours later, a low molecular weight radiolabeled reagent composed of biotin, conjugated to the chelating agent 7,10-tetra-azacyclodo-decane-N,N',N '',N'''-tetraacetic acid, (DOTA) complexed with In-111-, Y-90-, or Lu-177-DOTA-biotin was injected.
   Results: Radiolocalization to tumor sites was superior with i.p. administration of radiolabeled DOTA-biotin as compared with i.v. administration. Imaging and biodistribution studies showed excellent tumor localization of radioactivity with In-111- or Lu-177-DOTA-biotin. Tumor localization of In-177-DOTA-biotin was 43% ID/g and 44% ID/g at 4 and 24 hours with the highest normal tissue localization in the kidney with 6% ID/g at 48 and 72 hours. Therapy studies with Y-90-DOTA-biotin at doses of 400 to 600 mu Ci or Lu-177-DOTA-biotin at doses of 600 to 800 mu Ci produced significant prolongation of survival compared with controls (P = 0.03 and P < 0.01).
   Conclusions: Pretarget radio immunotherapy using regional administration of CC49 fusion protein and i.p. 90Y- or 177Lu-DOTA-biotin represents a successful, therapeutic strategy in the LS174T i.p. tumor model and this strategy may be applicable to human trials in patients with i.p. ovarian cancer.
C1 Univ Alabama Birmingham, Dept Radiat Oncol, Birmingham, AL 35294 USA.
   Univ Alabama Birmingham, Dept Med, Birmingham, AL 35294 USA.
   Univ Alabama Birmingham, Dept Radiol, Birmingham, AL 35294 USA.
   NeoRx Corp, Seattle, WA USA.
RP Buchsbaum, DJ (corresponding author), Univ Alabama Birmingham, Dept Radiat Oncol, 1530 3rd Ave S,WT1 674, Birmingham, AL 35294 USA.
EM djb@uab.edu
OI Buchsbaum, Donald/0000-0003-2797-5847; Zinn, Kurt/0000-0001-7463-4741
FU Grants-in-Aid for Scientific ResearchMinistry of Education, Culture,
   Sports, Science and Technology, Japan (MEXT)Japan Society for the
   Promotion of ScienceGrants-in-Aid for Scientific Research (KAKENHI)
   [24790351, 24390209, 26293226, 24791439, 25462058, 24501330, 22791282,
   24510321, 25462190, 25463119, 16K09839, 23790636, 25462021, 22112010,
   23659777, 22590316, 15K09235, 23591932, 23592470, 25462202, 24650149]
   Funding Source: KAKEN
CR Alvarez RD, 1997, GYNECOL ONCOL, V65, P94, DOI 10.1006/gyno.1996.4577
   Alvarez RD, 2002, CLIN CANCER RES, V8, P2806
   Axworthy DB, 2000, P NATL ACAD SCI USA, V97, P1802, DOI 10.1073/pnas.97.4.1802
   BAMIAS A, 1992, ANTIBODY IMMUNOCONJ, V5, P385
   Boerman OC, 2003, J NUCL MED, V44, P400
   Borchardt PE, 1998, J NUCL MED, V39, P476
   Breitz HB, 2000, J NUCL MED, V41, P131
   Buchsbaum DJ, 1999, CLIN CANCER RES, V5, p3048S
   Cheung NKV, 2004, J NUCL MED, V45, P867
   COLCHER D, 1988, CANCER RES, V48, P4597
   Forero A, 2004, BLOOD, V104, P227, DOI 10.1182/blood-2003-09-3284
   Forero-Torres A, 2005, CANCER BIOTHER RADIO, V20, P379, DOI 10.1089/cbr.2005.20.379
   FRAKER PJ, 1978, BIOCHEM BIOPH RES CO, V80, P849, DOI 10.1016/0006-291X(78)91322-0
   Gautherot E, 2000, J NUCL MED, V41, P480
   GOODWIN D, 1984, EUR J NUCL MED, V9, P209, DOI 10.1007/BF00448541
   Goodwin DA, 1997, CANCER-AM CANCER SOC, V80, P2675
   Grana C, 2004, GYNECOL ONCOL, V93, P691, DOI 10.1016/j.ygyno.2004.02.017
   Graves SS, 2003, CLIN CANCER RES, V9, P3712
   Hollander M., 1999, NONPARAMETRIC STAT M
   LEDOUSSAL JM, 1993, J NUCL MED, V34, P1662
   Lewis MR, 2004, NUCL MED BIOL, V31, P213, DOI 10.1016/j.nucmedbio.2003.08.004
   Meredith R, 2003, CANCER BIOTHER RADIO, V18, P393, DOI 10.1089/108497803322285134
   Meredith RF, 2001, CANCER BIOTHER RADIO, V16, P305, DOI 10.1089/108497801753131381
   Meredith RF, 1999, CLIN CANCER RES, V5, p3254S
   MEREDITH RF, 1994, J NUCL MED, V35, P1017
   Milenic DE, 2004, CLIN CANCER RES, V10, P7834, DOI 10.1158/1078-0432.CCR-04-1226
   PAGANELLI G, 1991, CANCER RES, V51, P5960
   Rosenblum MG, 1999, CLIN CANCER RES, V5, P953
   ROWLINSONBUSZA G, 1993, ANTIBODY IMMUNOCONJ, V6, P97
   SAGA T, 1994, CANCER RES, V54, P2160
   SCHLOM J, 1992, CANCER RES, V52, P1067
   Schultz J, 2000, CANCER RES, V60, P6663
   Sharkey RM, 2003, CANCER RES, V63, P354
   STEWART JSW, 1990, J CLIN ONCOL, V8, P1941, DOI 10.1200/JCO.1990.8.12.1941
   Subbiah K, 2003, J NUCL MED, V44, P437
   Yao ZS, 2002, CANCER RES, V62, P5755
NR 36
TC 22
Z9 23
U1 0
U2 2
PU AMER ASSOC CANCER RESEARCH
PI PHILADELPHIA
PA 615 CHESTNUT ST, 17TH FLOOR, PHILADELPHIA, PA 19106-4404 USA
SN 1078-0432
EI 1557-3265
J9 CLIN CANCER RES
JI Clin. Cancer Res.
PD NOV 15
PY 2005
VL 11
IS 22
BP 8180
EP 8185
DI 10.1158/1078-0432.CCR-05-0607
PG 6
WC Oncology
SC Oncology
GA 987HI
UT WOS:000233508600027
PM 16299250
OA Other Gold
DA 2021-05-03
ER

PT J
AU Liu, J
   Zhao, Q
   Zhao, BF
   Cheng, JL
   Wang, XB
   Song, LP
   Zhong, Z
   Lin, Q
   Huang, HL
AF Liu, J
   Zhao, Q
   Zhao, BF
   Cheng, JL
   Wang, XB
   Song, LP
   Zhong, Z
   Lin, Q
   Huang, HL
TI A new format of single chain tri-specific antibody with diminished
   molecular size efficiently induces ovarian tumor cell killing
SO BIOTECHNOLOGY LETTERS
LA English
DT Article
DE human CD3; immunotherapy; ovarian cancer; single chain tri-specific
   antibody; variable region of heavy chain
ID CD28 COSTIMULATION; TANDEM DIABODY; THERAPY; CANCER; PHARMACOKINETICS;
   EXPRESSION; CONJUGATE; LYMPHOMA; AFFINITY; MICE
AB A combination of bi-specific antibodies (BsAb), anti-tumorxanti-CD3 and anti-tumorxanti-CD28, is effective in vitro and in vivo, whereas production of two kinds of bi-specific antibodies is labor intensive and administration is complicated. Accordingly, we previously developed a new model of single chain tri-specific antibody (scTsAb), sTRI, which linked both the CD3 and CD28 signals for T-cell activation in one molecule, and demonstrated its capacity for triggering T-cells to kill ovary tumor cells. To improve the pharmacokinetics further and decrease the immunogenicity of scTsAb, we have now generated a new format of scTsAb, TR3H, whose molecular size is smaller than sTRI. Here we describe the construction, purification and characterization of TR3H. TR3H scTsAb bound to effector cells and tumor target cells specifically and induced redirected lyses of ovary tumor cells through freshly isolated, unstimulated human peripheral blood lymphocytes (PBLs). This new format of scTsAb possesses properties that support its potential as a new tumor immunotherapeutic agent.
C1 Chinese Acad Sci, Inst Genet & Dev Biol, Beijing 100101, Peoples R China.
   Lanzhou Univ, Coll Life Sci, Lanzhou 730000, Peoples R China.
   Shenyang Pharmaceut Univ, Dept Pharmaceut, Shenyang 110015, Peoples R China.
RP Huang, HL (corresponding author), Chinese Acad Sci, Inst Genet & Dev Biol, Datun Rd, Beijing 100101, Peoples R China.
EM hlhuang@genetics.ac.cn
OI Zhao, Qi/0000-0002-5969-6407
CR Bortoletto N, 2002, EUR J IMMUNOL, V32, P3102, DOI 10.1002/1521-4141(200211)32:11<3102::AID-IMMU3102>3.0.CO;2-C
   Cheng JL, 2002, PREP BIOCHEM BIOTECH, V32, P239, DOI 10.1080/PB-120013471
   Cochlovius B, 2000, CANCER RES, V60, P4336
   Colcher D, 1998, Q J NUCL MED, V42, P225
   Cortez-Retamozo V, 2004, CANCER RES, V64, P2853, DOI 10.1158/0008-5472.CAN-03-3935
   Fang M, 2004, GYNECOL ONCOL, V92, P135, DOI 10.1016/j.ygyno.2003.10.032
   Gillies SD, 1999, CANCER RES, V59, P2159
   Gong SJ, 2004, CANCER LETT, V214, P215, DOI 10.1016/j.canlet.2004.04.029
   Jemal A, 2003, CA-CANCER J CLIN, V53, P5, DOI 10.3322/canjclin.53.1.5
   Kipriyanov SM, 1999, J MOL BIOL, V293, P41, DOI 10.1006/jmbi.1999.3156
   Lanzavecchia A, 1999, CELL, V96, P1, DOI 10.1016/S0092-8674(00)80952-6
   Manzke O, 2001, INT J CANCER, V91, P516, DOI 10.1002/1097-0215(200002)9999:9999<::AID-IJC1069>3.0.CO;2-A
   Ozols RF, 2002, J CLIN ONCOL, V20, P1161, DOI 10.1200/JCO.2002.20.5.1161
   Song LP, 2003, ACTA BIOCH BIOPH SIN, V35, P503
   Wang XB, 2004, J BIOCHEM, V135, P555, DOI 10.1093/jb/mvh065
   WEBER S, 1992, NATURE, V356, P793, DOI 10.1038/356793a0
   Xu XC, 2000, CANCER RES, V60, P4475
   YEH P, 1992, P NATL ACAD SCI USA, V89, P1904, DOI 10.1073/pnas.89.5.1904
   YOKOTA T, 1992, CANCER RES, V52, P3402
   Zhang Z, 2002, PROTEIN EXPRES PURIF, V26, P218, DOI 10.1016/S1046-5928(02)00502-8
NR 20
TC 4
Z9 4
U1 2
U2 7
PU SPRINGER
PI DORDRECHT
PA VAN GODEWIJCKSTRAAT 30, 3311 GZ DORDRECHT, NETHERLANDS
SN 0141-5492
EI 1573-6776
J9 BIOTECHNOL LETT
JI Biotechnol. Lett.
PD NOV
PY 2005
VL 27
IS 22
BP 1821
EP 1827
DI 10.1007/s10529-005-6732-4
PG 7
WC Biotechnology & Applied Microbiology
SC Biotechnology & Applied Microbiology
GA 988XI
UT WOS:000233634500015
PM 16314977
DA 2021-05-03
ER

PT J
AU Sharma, S
   Qian, F
   Keitz, B
   Driscoll, D
   Scanlan, MJ
   Skipper, J
   Rodabaugh, K
   Lele, S
   Old, LJ
   Odunsi, K
AF Sharma, S
   Qian, F
   Keitz, B
   Driscoll, D
   Scanlan, MJ
   Skipper, J
   Rodabaugh, K
   Lele, S
   Old, LJ
   Odunsi, K
TI A-kinase anchoring protein 3 messenger RNA expression correlates with
   poor prognosis in epithelial ovarian cancer
SO GYNECOLOGIC ONCOLOGY
LA English
DT Article
DE AKAP-3; ovarian cancer; immunotherapy; cancer-testis antigen; prognosis
ID ANTIGENS
AB Objectives. Cancer-testis (CT) antigens are expressed in tumors but not normal tissues except the testis and could be targets for vaccine therapy in epithelial ovarian cancer (EOC). A-kinase anchoring protein 3 (AKAP-3) is a novel member of the CT antigen family. The aim of this study was to examine the expression of AKAP-3 in EOC and correlate with clinico-pathologic characteristics.
   Methods. One step RT-PCR was performed with RNA from normal and ovarian cancer cell lines and 74 epithelial ovarian tumor tissues. AKAP-3-specific PCR product was amplified. The distribution of AKAP-3 expression and clinico-pathologic variables was analyzed. Survival distributions were estimated, and multivariate analyses were performed.
   Results. AKAP-3 mRNA expression was demonstrated in 43/74 (58%) of the ovarian cancer specimens. AKAP-3 was expressed in normal testis, but not in other normal tissues. AKAP-3 expression significantly correlated with increased likelihood of residual tumor (P = 0.005), but no increase in the likelihood of recurrence or persistent disease (P = 0.06). Patients with AKAP-3 mRNA expression were found to have a significantly poorer overall survival (median 50 months) compared with patients without AKAP-3 expression (median not reached) (P = 0.007). Multivariate analysis of AKAP-3 expression, residual disease, and response to front line chemotherapy found response to be the strongest predictor of overall survival (P = 0.012).
   Conclusions. Our data demonstrate that AKAP-3 is expressed at high frequency in patients with EOC. Since AKAP-3 demonstrates tumor-restricted expression and appears to be associated with worse overall survival, it could represent an attractive target for antigen-specific immunotherapy in EOC. (c) 2005 Elsevier Inc. All rights reserved.
C1 Roswell Pk Canc Inst, Dept Gynecol Oncol, Buffalo, NY 14263 USA.
   Roswell Pk Canc Inst, Dept Immunol, Buffalo, NY 14623 USA.
   Roswell Pk Canc Inst, Dept Biostat, Buffalo, NY 14623 USA.
   Mem Sloan Kettering Canc Ctr, New York Branch, Ludwig Inst Canc Res, New York, NY 10021 USA.
RP Odunsi, K (corresponding author), Roswell Pk Canc Inst, Dept Gynecol Oncol, Elm & Carlton St, Buffalo, NY 14263 USA.
EM Kunle.Odunsi@RoswellPark.org
CR COX DR, 1972, J R STAT SOC B, V34, P187
   Engel J, 2002, EUR J CANCER, V38, P2435, DOI 10.1016/S0959-8049(02)00495-1
   Greenlee RT, 2001, CA-CANCER J CLIN, V51, P15, DOI 10.3322/canjclin.51.1.15
   Hasegawa K, 2004, INT J CANCER, V108, P86, DOI 10.1002/ijc.11565
   KAPLAN EL, 1958, J AM STAT ASSOC, V53, P457, DOI 10.2307/2281868
   Kirkin AF, 2002, CANCER INVEST, V20, P222, DOI 10.1081/CNV-120001150
   Luconi M, 2003, CELL MOL BIOL, V49, P357
   McGuire WP, 1996, SEMIN ONCOL, V23, P40
   Michel JJC, 2002, ANNU REV PHARMACOL, V42, P235, DOI 10.1146/annurev.pharmtox.42.083101.135801
   Odunsi K, 2003, CANCER RES, V63, P6076
   Old L J, 2001, Cancer Immun, V1, P1
   Scanlan Matthew J, 2004, Cancer Immun, V4, P1
   Serov SF, 1973, HISTOLOGICAL TYPING
   *SPSS INC, 1997, SPSS ADV STAT 7 5
   Tammela Jonathan, 2004, Cancer Immun, V4, P10
   Vijayaraghavan S, 1999, MOL ENDOCRINOL, V13, P705, DOI 10.1210/me.13.5.705
   Zendman AJW, 2003, J CELL PHYSIOL, V194, P272, DOI 10.1002/jcp.10215
NR 17
TC 21
Z9 21
U1 0
U2 0
PU ACADEMIC PRESS INC ELSEVIER SCIENCE
PI SAN DIEGO
PA 525 B ST, STE 1900, SAN DIEGO, CA 92101-4495 USA
SN 0090-8258
EI 1095-6859
J9 GYNECOL ONCOL
JI Gynecol. Oncol.
PD OCT
PY 2005
VL 99
IS 1
BP 183
EP 188
DI 10.1016/j.ygyno.2005.06.006
PG 6
WC Oncology; Obstetrics & Gynecology
SC Oncology; Obstetrics & Gynecology
GA 972JE
UT WOS:000232449300027
PM 16005946
DA 2021-05-03
ER

PT J
AU Qu, CF
   Song, YJ
   Rizvi, SMA
   Li, Y
   Smith, R
   Perkins, AC
   Morgenstern, A
   Brechbiel, M
   Allen, BJ
AF Qu, CF
   Song, YJ
   Rizvi, SMA
   Li, Y
   Smith, R
   Perkins, AC
   Morgenstern, A
   Brechbiel, M
   Allen, BJ
TI In vivo and in vitro inhibition of pancreatic cancer growth by targeted
   alpha therapy using Bi-213-CHX.A"-C595
SO CANCER BIOLOGY & THERAPY
LA English
DT Article
DE radioimmunotherapy; alpha particles; pancreatic cancer; cell cluster;
   MUC-1 mucin; C595 monoclonal antibody
ID HUMAN PROSTATE-CANCER; MULTICELL SPHEROIDS; MONOCLONAL-ANTIBODY;
   OVARIAN-CARCINOMA; MEMBRANE ANTIGEN; RADIOIMMUNOTHERAPY; CELLS;
   IMMUNOTHERAPY; APOPTOSIS; MODEL
AB Purpose: The aim of this study was to investigate the effect of targeted alpha therapy for the control of in vitro pancreatic cancer cell clusters and micrometastatic cancer lesions in vivo.
   Methods: The expression of tumor-associated antigen MUC-1 on three pancreatic cancer cell clusters and animal xenografts was detected by indirect immmunostaining. Monoclonal antibodies C595 (test) and A2 (non-specific control) were labeled with Bi-213 using the chelator CHX.A '' to form the alpha-immunoconjugate (AIC). Cell clusters were incubated with AIC and examined at 48 h. Apoptosis was documented using the TUNEL assay. In vivo, an antiproliferative effect for tumors was tested at two days post-subcutaneous cell inoculation. Mice were injected with different concentrations of AIC by regional or systemic administration. Changes in tumor progression were assessed by tumor size.
   Results: MUC-1 is strongly expressed on CFPAC-1, PANC-1 and moderate expression was found CAPAN-1 cell clusters and tumor xenografts. The AICs can target and kill cancer cell clusters (100 mm) in vitro. Some 73-81 % of cells were TUNEL positive cells in the clusters after incubation with AIC. At two days post-cell inoculation in mice, a single local injection of 74 and 148 MBq/kg of AIC causes complete inhibition of tumor growth. Systemic injections of 111, 222 and 333 MBq/kg of AIC cause significant tumor growth delay after 16 weeks, compared with the nonspecific control providing 333 MBq/kg after 16 weeks.
   Conclusions: CFPAC-1, PANC-1 and CAPAN-1 pancreatic cancer cell clusters and pancreatic tumor xenografts show high expression of the MUC-1 target antigen. Bi-213-C595 can specifically target and regress pancreatic cancer cell clusters in vitro, and delay and inhibit tumor growth in vivo. Bi-213-C595 may be a useful agent for the treatment of micrometastatic pancreatic cancer with overexpression of MUC1 antigen in post-surgical patients with minimal residual disease.
C1 St George Hosp, Ctr Expt Radiat Oncol, Canc Care Ctr, Kogarah, NSW 2217, Australia.
   Univ New S Wales, Kensington, NSW 2033, Australia.
   Royal N Shore Hosp, Dept Surg, St Leonards, NSW, Australia.
   Univ Sydney, Sydney, NSW 2006, Australia.
   Queens Med Ctr, Sch Med, Dept Med Phys, Nottingham NG7 2UH, England.
   Commiss European Communities, Joint Res Ctr, European Inst Transuranium Elements, D-7500 Karlsruhe, Germany.
   NIH, Bethesda, MD 20892 USA.
RP Allen, BJ (corresponding author), St George Hosp, Ctr Expt Radiat Oncol, Canc Care Ctr, Gray St Kogarah, Kogarah, NSW 2217, Australia.
EM allenba@sesahs.nsw.gov.au
OI Perkins, Alan/0000-0002-1054-8200; Li, Yong/0000-0002-8910-9787
FU NATIONAL CANCER INSTITUTEUnited States Department of Health & Human
   ServicesNational Institutes of Health (NIH) - USANIH National Cancer
   Institute (NCI) [ZIASC006353, Z01SC006353] Funding Source: NIH RePORTER
CR ALLEN B, 1997, NUCL MED COMMUN, V20, P205
   Allen Barry J, 2003, Methods Mol Med, V81, P333
   Allen BJ, 1999, NUCL MED COMMUN, V20, P205
   Ballangrud AM, 2001, CANCER RES, V61, P2008
   BARDIES M, 1992, INT J CANCER, V50, P984, DOI 10.1002/ijc.2910500627
   Baruch A, 1999, CANCER RES, V59, P1552
   Devys A, 1996, INT J CANCER, V67, P883
   ESSAND M, 1995, INT J CANCER, V63, P387, DOI 10.1002/ijc.2910630315
   Filippovich IV, 1997, INT J CANCER, V72, P851, DOI 10.1002/(SICI)1097-0215(19970904)72:5<851::AID-IJC23>3.0.CO;2-A
   GAVRIELI Y, 1992, J CELL BIOL, V119, P493, DOI 10.1083/jcb.119.3.493
   GLEAVE M, 1991, CANCER RES, V51, P3753
   Goldenberg DM, 2002, J NUCL MED, V43, P693
   Jurcic JG, 2002, BLOOD, V100, P1233, DOI 10.1182/blood.V100.4.1233.h81602001233_1233_1239
   Kennel SJ, 1999, BRIT J CANCER, V80, P175, DOI 10.1038/sj.bjc.6990337
   Li Y, 2002, PROSTATE CANCER P D, V5, P36, DOI 10.1038/sj/pcan/4500543
   Li Y, 2002, BRIT J CANCER, V86, P1197, DOI 10.1038/sj/bjc/6600179
   MACKLIS RM, 1992, RADIAT RES, V130, P220, DOI 10.2307/3578279
   McDevitt MR, 1998, EUR J NUCL MED, V25, P1341, DOI 10.1007/s002590050306
   McDevitt MR, 2000, CANCER RES, V60, P6095
   PALAZZO L, 1993, ANN CHIR, V47, P419
   PRICE MR, 1990, BRIT J CANCER, V61, P681, DOI 10.1038/bjc.1990.154
   Qu CF, 2004, BRIT J CANCER, V91, P2086, DOI 10.1038/sj.bjc.6602232
   Rutgers D H, 1989, Anal Cell Pathol, V1, P53
   Santini MT, 1999, PATHOBIOLOGY, V67, P148, DOI 10.1159/000028065
   Satoh S, 2000, INT J CANCER, V88, P507, DOI 10.1002/1097-0215(20001115)88:4<507::AID-IJC1>3.3.CO;2-S
   SCHEINBERG DA, 1982, SCIENCE, V215, P1511, DOI 10.1126/science.7199757
   Sener SF, 1999, J AM COLL SURGEONS, V189, P1, DOI 10.1016/S1072-7515(99)00075-7
   VAUGHAN ATM, 1982, INT J RADIAT ONCOL, V8, P1943, DOI 10.1016/0360-3016(82)90453-9
NR 28
TC 31
Z9 32
U1 0
U2 8
PU TAYLOR & FRANCIS INC
PI PHILADELPHIA
PA 530 WALNUT STREET, STE 850, PHILADELPHIA, PA 19106 USA
SN 1538-4047
EI 1555-8576
J9 CANCER BIOL THER
JI Cancer Biol. Ther.
PD AUG
PY 2005
VL 4
IS 8
BP 848
EP 853
DI 10.4161/cbt.4.8.1892
PG 6
WC Oncology
SC Oncology
GA 022GK
UT WOS:000236043200018
PM 16082185
OA Bronze
DA 2021-05-03
ER

PT J
AU Westwood, JA
   Smyth, MJ
   Teng, MWL
   Moeller, M
   Trapani, JA
   Scott, AM
   Smyth, FE
   Cartwright, GA
   Power, BE
   Honemann, D
   Prince, HM
   Darcy, PK
   Kershaw, MH
AF Westwood, JA
   Smyth, MJ
   Teng, MWL
   Moeller, M
   Trapani, JA
   Scott, AM
   Smyth, FE
   Cartwright, GA
   Power, BE
   Honemann, D
   Prince, HM
   Darcy, PK
   Kershaw, MH
TI Adoptive transfer of T cells modified with a humanized chimeric receptor
   gene inhibits growth of Lewis-Y-expressing tumors in mice
SO PROCEEDINGS OF THE NATIONAL ACADEMY OF SCIENCES OF THE UNITED STATES OF
   AMERICA
LA English
DT Article
DE cancer; immunotherapy; redirected; autoimmunity; trafficking
ID GROUP-RELATED ANTIGENS; BLOOD GROUP ANTIGENS; ANTIBODY-BINDING;
   FACTOR-BETA; IMMUNOTHERAPY; LYMPHOCYTES; TISSUE; LE(Y); PROLIFERATION;
   CONSTRUCTION
AB In this study, human T cells were provided with a reactivity against the Lewis-Y (Le(Y)) carbohydrate antigen, which is overexpressed on 70% of epithelial-derived tumors, but not normally recognized by T cells. Antitumor reactivity was achieved by transduction of T cells with a gene encoding a cell-surface chimeric receptor composed of single-chain anti-Le(Y) antibody linked to an enhanced cytoplasmic signaling domain made up of CD28 and CD3-xi. Importantly, the single-chain antibody was humanized to try to reduce potential problems of human anti-mouse antibody responses in patients receiving chimeric receptor-modified T cells in future clinical trials. T cells expressing the chimeric receptor were demonstrated to secrete cytokines and proliferate in response to receptor ligation and lysed Le(Y+) tumors in vitro. Another aspect of this study was the finding that no activity was observed against normal tissue, as represented by autologous neutrophils that express low levels of Le(Y). Significantly, systemic delivery of anti-Le(Y) T cells dramatically inhibited established s.c. human ovarian OVCAR-3 tumors (a recognized difficult model to treat) in mice. Finally, we demonstrated that anti-Le(Y) T cells preferentially expanded or accumulated in the tumor compared with control empty vector T cells, thereby providing mechanistic insight into the specific antitumor response. This study supports the use of humanized gene-modified T cells as a potential therapy for Le(Y+) malignancies.
C1 Peter MacCallum Canc Ctr, Canc Immunol Program, Melbourne, Vic 3002, Australia.
   Peter MacCallum Canc Ctr, Dept Hematol & Med Oncol, Melbourne, Vic 3002, Australia.
   Austin Hosp, Ludwig Inst Canc Res, Heidelberg, Vic 3084, Australia.
   CSIRO Hlth Sci & Nutr, Parkville, Vic 3052, Australia.
RP Kershaw, MH (corresponding author), Peter MacCallum Canc Ctr, Canc Immunol Program, St Andrews Pl, Melbourne, Vic 3002, Australia.
EM michael.kershaw@petermac.org
RI Smyth, Mark J/H-8709-2014; Scott, Fiona E/K-8106-2013; Teng,
   Michele/S-5055-2016
OI Smyth, Mark J/0000-0001-7098-7240; Power, Barbara/0000-0002-4182-3375;
   Darcy, Phillip/0000-0002-5303-9561; Kershaw,
   Michael/0000-0002-2697-487X; Teng, Michele/0000-0003-1886-9145; Scott,
   Andrew/0000-0002-6656-295X; Trapani, Joseph/0000-0003-0983-1532
CR Bollard CM, 2002, BLOOD, V99, P3179, DOI 10.1182/blood.V99.9.3179
   Cao Y, 2001, GLYCOBIOLOGY, V11, P677, DOI 10.1093/glycob/11.8.677
   Cooper LJN, 2003, BLOOD, V101, P1637, DOI 10.1182/blood-2002-07-1989
   Dettke M, 2000, J LEUKOCYTE BIOL, V68, P511
   Dudley ME, 2003, NAT REV CANCER, V3, P666, DOI 10.1038/nrc1167
   ESHHAR Z, 1993, P NATL ACAD SCI USA, V90, P720, DOI 10.1073/pnas.90.2.720
   Gilham DE, 2002, J IMMUNOTHER, V25, P139, DOI 10.1097/00002371-200203000-00002
   Gorelik L, 2002, NAT REV IMMUNOL, V2, P46, DOI 10.1038/nri704
   Haynes NM, 2002, BLOOD, V100, P3155, DOI 10.1182/blood-2002-04-1041
   HWU P, 1995, CANCER RES, V55, P3369
   ICHIHARA T, 1993, CANCER, V71, P71, DOI 10.1002/1097-0142(19930101)71:1<71::AID-CNCR2820710113>3.0.CO;2-4
   Inufusa H, 1998, INT J ONCOL, V13, P481
   Kershaw MH, 2002, HUM GENE THER, V13, P1971, DOI 10.1089/10430340260355374
   Kershaw MH, 2002, NAT BIOTECHNOL, V20, P1221, DOI 10.1038/nbt756
   KIM YS, 1986, CANCER RES, V46, P5985
   KOBAYASHI K, 1993, AM J GASTROENTEROL, V88, P919
   LAMERS CHJ, 1995, INT J CANCER, V60, P450, DOI 10.1002/ijc.2910600405
   Liu ZQ, 2003, HYBRIDOMA HYBRIDOM, V22, P219, DOI 10.1089/153685903322328947
   Ma QZ, 2004, PROSTATE, V61, P12, DOI 10.1002/pros.20073
   Maher J, 2002, NAT BIOTECHNOL, V20, P70, DOI 10.1038/nbt0102-70
   Minato H, 1996, HISTOPATHOLOGY, V28, P411, DOI 10.1046/j.1365-2559.1996.343384.x
   MIYAKE M, 1992, NEW ENGL J MED, V327, P14, DOI 10.1056/NEJM199207023270103
   Parker LL, 2000, HUM GENE THER, V11, P2377, DOI 10.1089/104303400750038480
   PASTAN I, 1991, CANCER RES, V51, P3781
   Power BE, 2001, CANCER IMMUNOL IMMUN, V50, P241, DOI 10.1007/s002620100192
   Ramsland PA, 2004, J MOL BIOL, V340, P809, DOI 10.1016/j.jmb.2004.05.037
   Rosenberg SA, 2004, NAT MED, V10, P909, DOI 10.1038/nm1100
   Rosenberg SA, 2001, NATURE, V411, P380, DOI 10.1038/35077246
   Rossig C, 2004, MOL THER, V10, P5, DOI 10.1016/j.ymthe.2004.04.014
   SAKAMOTO J, 1986, CANCER RES, V46, P1553
   Scott AM, 2000, CANCER RES, V60, P3254
   SCOTT AM, 2004, P AN M AM SOC CLIN, V23, P2567
   Smyth MJ, 2004, IMMUNOL REV, V202, P275, DOI 10.1111/j.0105-2896.2004.00199.x
   Tamada Yasuhiko, 1995, Journal of Dermatology (Tokyo), V22, P913
   Tanegashima A, 1999, GLYCOCONJUGATE J, V16, P809, DOI 10.1023/A:1007136000900
   TAUCHI K, 1991, CANCER, V67, P3042, DOI 10.1002/1097-0142(19910615)67:12<3042::AID-CNCR2820671219>3.0.CO;2-L
   Teng MWL, 2004, HUM GENE THER, V15, P699, DOI 10.1089/1043034041361235
   von Mehren M, 2003, ANNU REV MED, V54, P343, DOI 10.1146/annurev.med.54.101601.152442
   Weijtens MEM, 2000, GENE THER, V7, P35, DOI 10.1038/sj.gt.3301051
   Yin BWT, 1996, INT J CANCER, V65, P406, DOI 10.1002/(SICI)1097-0215(19960208)65:4<406::AID-IJC2>3.3.CO;2-5
   Zhang SL, 1997, INT J CANCER, V73, P50, DOI 10.1002/(SICI)1097-0215(19970926)73:1<50::AID-IJC9>3.0.CO;2-0
NR 41
TC 96
Z9 101
U1 0
U2 9
PU NATL ACAD SCIENCES
PI WASHINGTON
PA 2101 CONSTITUTION AVE NW, WASHINGTON, DC 20418 USA
SN 0027-8424
J9 P NATL ACAD SCI USA
JI Proc. Natl. Acad. Sci. U. S. A.
PD DEC 27
PY 2005
VL 102
IS 52
BP 19051
EP 19056
DI 10.1073/pnas.0504312102
PG 6
WC Multidisciplinary Sciences
SC Science & Technology - Other Topics
GA 998WG
UT WOS:000234350000049
PM 16365285
OA Green Published, Bronze
DA 2021-05-03
ER

PT J
AU Viehl, CT
   Tanaka, Y
   Chen, TT
   Frey, DM
   Tran, A
   Fleming, TP
   Eberlein, TJ
   Goedegebuure, PS
AF Viehl, CT
   Tanaka, Y
   Chen, TT
   Frey, DM
   Tran, A
   Fleming, TP
   Eberlein, TJ
   Goedegebuure, PS
TI Tat mammaglobin fusion protein transduced dendritic cells stimulate
   mammaglobin-specific CD4 and CD8 T cells
SO BREAST CANCER RESEARCH AND TREATMENT
LA English
DT Article
DE antigen-presenting cell; breast cancer vaccine; mammaglobin; protein
   transduction; T cells; Tat fusion protein
ID TUMOR-ASSOCIATED ANTIGEN; HUMAN BREAST-CANCER; ANTITUMOR IMMUNITY;
   MAMMALIAN-CELLS; DELIVERY; CTL; IMMUNOTHERAPY; LYMPHOCYTES; INDUCTION;
   RESPONSES
AB Proteins can be efficiently introduced into cells when fused to a protein transduction domain, such as Tat from the human immunodeficiency virus. We recently reported that dendritic cells transduced with a Tat fusion protein containing the extracellular domain of Her2/neu (Tat-Her2/neu) induced CD8 cytotoxic T lymphocytes (CTL) that specifically lysed Her2/neu-expressing breast and ovarian cancer cells. In the current study we further investigated the mechanism of protein transduction, utilizing the breast cancer-associated protein, mammaglobin-A, which is expressed in about 80% of breast cancers. Using a Tat-mammaglobin fusion protein, we tested the ability of Tat-mammaglobin transduced dendritic cells to stimulate antigen-specific CD4 and CD8 T cells. Low levels of serum considerably improved protein transduction as determined by Western blot, and also improved presentation of antigenic peptide as evidenced by functional studies using antigen-specific T cells. Confocal microscope analyses of antigen-presenting cells (APC) incubated with Tat-mammaglobin showed localized distribution in addition to diffuse distribution in the cytosol. In contrast, mammaglobin lacking Tat showed only a localized distribution. Simultaneous incubation with both proteins resulted in overlapping localized distributions, suggesting Tat fusion proteins are processed through both the MHC class I and class II pathways. Indeed, stimulation of T cells with Tat-mammaglobin transduced dendritic cells led to an expansion of mammaglobin-specific CD4 T helper-1 lymphocytes along with CD8 CTL. We conclude that Tat-mammaglobin transduced dendritic cells can induce both CD4 and CD8 mammaglobin-specific T cells. These findings could be further exploited for the development of a mammaglobin-based vaccine for breast cancer.
C1 Washington Univ, Sch Med, Dept Surg, St Louis, MO 63110 USA.
   Alvin J Siteman Canc Ctr, St Louis, MO USA.
   Univ Basel, Dept Surg, Div Gen Surg, CH-4003 Basel, Switzerland.
   Univ Basel, Dept Surg, Div Surg Res, CH-4003 Basel, Switzerland.
   Tokyo Womens Med Univ, Grad Sch Med, Tokyo, Japan.
RP Goedegebuure, PS (corresponding author), Washington Univ, Sch Med, Dept Surg, 660 S Euclid Ave,Box 8109, St Louis, MO 63110 USA.
EM goedegep@wustl.edu
CR Becker-Hapak M, 2001, METHODS, V24, P247, DOI 10.1006/meth.2001.1186
   FRANKEL AD, 1988, CELL, V55, P1189, DOI 10.1016/0092-8674(88)90263-2
   Giuntoli RL, 2002, CLIN CANCER RES, V8, P922
   Goedegebuure PS, 2004, CURR CANCER DRUG TAR, V4, P531, DOI 10.2174/1568009043332862
   Jaramillo A, 2002, INT J CANCER, V102, P499, DOI 10.1002/ijc.10736
   Kim DT, 1997, J IMMUNOL, V159, P1666
   Lu J, 2004, J IMMUNOL, V172, P4575, DOI 10.4049/jimmunol.172.7.4575
   Lu J, 2001, J IMMUNOL, V166, P7063, DOI 10.4049/jimmunol.166.12.7063
   Manna PP, 2003, BREAST CANCER RES TR, V79, P133, DOI 10.1023/A:1023323509888
   Nagahara H, 1998, NAT MED, V4, P1449, DOI 10.1038/4042
   Narayanan K, 2004, JNCI-J NATL CANCER I, V96, P1388, DOI 10.1093/jnci/djh261
   Paczesny S, 2003, SEMIN CANCER BIOL, V13, P439, DOI 10.1016/j.semcancer.2003.09.008
   Pardoll DM, 1998, CURR OPIN IMMUNOL, V10, P588, DOI 10.1016/S0952-7915(98)80228-8
   Ribas A, 2003, J CLIN ONCOL, V21, P2415, DOI 10.1200/JCO.2003.06.041
   Ridgway D, 2003, CANCER INVEST, V21, P873, DOI 10.1081/CNV-120025091
   Schwarze SR, 2000, TRENDS CELL BIOL, V10, P290, DOI 10.1016/S0962-8924(00)01771-2
   Schwarze SR, 1999, SCIENCE, V285, P1569, DOI 10.1126/science.285.5433.1569
   Shibagaki N, 2003, EUR J IMMUNOL, V33, P850, DOI 10.1002/eji.200323709
   Shibagaki N, 2002, J IMMUNOL, V168, P2393, DOI 10.4049/jimmunol.168.5.2393
   Tanaka T, 2003, J IMMUNOL, V170, P1291, DOI 10.4049/jimmunol.170.3.1291
   Tanaka Y, 2003, SURGERY, V133, P74, DOI 10.1067/msy.2003.92
   Wadia JS, 2002, CURR OPIN BIOTECH, V13, P52, DOI 10.1016/S0958-1669(02)00284-7
   Wang HY, 2002, J CLIN INVEST, V109, P1463, DOI 10.1172/JCI200215399
   Wang RF, 2002, NAT BIOTECHNOL, V20, P149, DOI 10.1038/nbt0202-149
   Watson MA, 1999, CANCER RES, V59, P3028
   Watson MA, 1996, CANCER RES, V56, P860
NR 26
TC 25
Z9 28
U1 0
U2 0
PU SPRINGER
PI NEW YORK
PA 233 SPRING ST, NEW YORK, NY 10013 USA
SN 0167-6806
EI 1573-7217
J9 BREAST CANCER RES TR
JI Breast Cancer Res. Treat.
PD JUN
PY 2005
VL 91
IS 3
BP 271
EP 278
DI 10.1007/s10549-005-0450-4
PG 8
WC Oncology
SC Oncology
GA 934WP
UT WOS:000229740300007
PM 15952060
DA 2021-05-03
ER

PT J
AU Sato, E
   Olson, SH
   Ahn, J
   Bundy, B
   Nishikawa, H
   Qian, F
   Jungbluth, AA
   Frosina, D
   Gnjatic, S
   Ambrosone, C
   Kepner, J
   Odunsi, T
   Ritter, G
   Lele, S
   Chen, YT
   Ohtani, H
   Old, LJ
   Odunsi, K
AF Sato, E
   Olson, SH
   Ahn, J
   Bundy, B
   Nishikawa, H
   Qian, F
   Jungbluth, AA
   Frosina, D
   Gnjatic, S
   Ambrosone, C
   Kepner, J
   Odunsi, T
   Ritter, G
   Lele, S
   Chen, YT
   Ohtani, H
   Old, LJ
   Odunsi, K
TI Intraepithelial CD8(+) tumor-infiltrating lymphocytes and a high
   CD8(+)/regulatory T cell ratio are associated with favorable prognosis
   in ovarian cancer
SO PROCEEDINGS OF THE NATIONAL ACADEMY OF SCIENCES OF THE UNITED STATES OF
   AMERICA
LA English
DT Article
DE cancer testis antigen; CD8(+) T cell
ID IMMUNOLOGICAL SELF-TOLERANCE; COLORECTAL-CANCER; TESTIS ANTIGENS;
   GENE-PRODUCT; SURVIVAL; CYCLOPHOSPHAMIDE; IMMUNOTHERAPY; EXPRESSION;
   IDENTIFICATION; CARCINOMA
AB In a recent report, [Zhang etaL (2003)N. Engl.J. Med 348,203-213], the presence of CD3(+) tumor-infiltrating lymphocytes (TILs) was found to correlate with improved survival in epithelial ovarian cancer. We performed immunohistochemical analysis for TILs and cancer testis antigens in 117 cases of epithelial ovarian cancer. The interrelationship between subpopulations of TILs and expression of cancer testis antigens was investigated, as well as between TILs and overall survival. The median follow-up of the patients was 31 months. Patients with higher frequencies of intraepithelial CD8(+) T cells demonstrated improved survival compared with patients with lower frequencies [median = 55 versus 26 months; hazard ratio = 0.33; confidence interval (C.I.) = 0.18-0.60; P = 0.0003]. No association was found for CD3+ TILs or other subtypes of intraepithelial or stromal TILs. However, the subgroups with high versus low intraepithelial CD8(+)/CD4(+) TIL ratios had median survival of 74 and 25 months, respectively (hazard ratio = 0.30; C.I. = 0.16-0.55; P = 0.0001). These results indicate that CD4(+) TILs influence the beneficial effects of CD8+ TIL. This unfavorable effect of CD4+ T cells on prognosis was found to be due to CD25(+) forkhead box P3 (FOXP3)(+) regulatory T cells (Treg; suppressor T cells), as indicated by survival of patients with high versus low CD8(+)/Treg ratios (median = 58 versus 23 months; hazard ratio = 0.31; C.I. = 0.17-0.58; P = 0.0002). The favorable prognostic effect of intraepithelial CD8+ TILs did not correlate with concurrent expression of NY-ESO-1 or MAGE antigens. We conclude that intraepithelial CD8+ TILs and a high CD8+/Treg ratio are associated with favorable prognosis in epithelial ovarian cancer.
C1 Roswell Pk Canc Inst, Dept Gynecol Oncol, Buffalo, NY 14263 USA.
   Roswell Pk Canc Inst, Dept Canc Prevent & Populat Sci, Buffalo, NY 14263 USA.
   Roswell Pk Canc Inst, Dept Biostat, Buffalo, NY 14263 USA.
   Roswell Pk Canc Inst, Dept Immunol, Buffalo, NY 14263 USA.
   Mem Sloan Kettering Canc Ctr, Ludwig Inst Canc Res, New York, NY 10021 USA.
   Mem Sloan Kettering Canc Ctr, Dept Epidemiol & Biostat, New York, NY 10021 USA.
   Cornell Univ, Coll Human Ecol, Ithaca, NY 14853 USA.
   Cornell Univ, Weill Med Coll, New York, NY 10021 USA.
   Natl Hosp Org, Dept Pathol, Mito Med Ctr, Ibaraki 3113193, Japan.
RP Old, LJ (corresponding author), Roswell Pk Canc Inst, Dept Gynecol Oncol, Elm & Carlton St, Buffalo, NY 14263 USA.
EM lold@licr.org
OI Olson, Sara/0000-0003-0182-2754; Gnjatic, Sacha/0000-0001-5643-9520
CR BOON T, 1994, ANNU REV IMMUNOL, V12, P337, DOI 10.1146/annurev.immunol.12.1.337
   CHEN YT, 1994, P NATL ACAD SCI USA, V91, P1004, DOI 10.1073/pnas.91.3.1004
   Clemente CG, 1996, CANCER, V77, P1303, DOI 10.1002/(SICI)1097-0142(19960401)77:7<1303::AID-CNCR12>3.0.CO;2-5
   Curiel TJ, 2004, NAT MED, V10, P942, DOI 10.1038/nm1093
   Diederichsen ACP, 2003, CANCER IMMUNOL IMMUN, V52, P423, DOI 10.1007/s00262-003-0388-5
   Dunn GP, 2004, IMMUNITY, V21, P137, DOI 10.1016/j.immuni.2004.07.017
   Engel J, 2002, EUR J CANCER, V38, P2435, DOI 10.1016/S0959-8049(02)00495-1
   Fontenot JD, 2003, NAT IMMUNOL, V4, P330, DOI 10.1038/ni904
   Ghiringhelli F, 2004, EUR J IMMUNOL, V34, P336, DOI 10.1002/eji.200324181
   Gillespie AM, 1998, BRIT J CANCER, V78, P816, DOI 10.1038/bjc.1998.585
   Holschneider CH, 2000, SEMIN SURG ONCOL, V19, P3, DOI 10.1002/1098-2388(200007/08)19:1<3::AID-SSU2>3.0.CO;2-S
   Hori S, 2003, SCIENCE, V299, P1057, DOI 10.1126/science.1079490
   JASS JR, 1986, J CLIN PATHOL, V39, P585, DOI 10.1136/jcp.39.6.585
   KOCHER T, 1995, CANCER RES, V55, P2236
   LAN HY, 1995, J HISTOCHEM CYTOCHEM, V43, P97, DOI 10.1177/43.1.7822770
   Landry C, 2000, INT J CANCER, V86, P835, DOI 10.1002/(SICI)1097-0215(20000615)86:6<835::AID-IJC12>3.0.CO;2-N
   Lutsiak MEC, 2005, BLOOD, V105, P2862, DOI 10.1182/blood-2004-06-2410
   McGuire WP, 1996, SEMIN ONCOL, V23, P40
   Naito Y, 1998, CANCER RES, V58, P3491
   Nakano O, 2001, CANCER RES, V61, P5132
   Odunsi K, 2003, CANCER RES, V63, P6076
   Old LJ, 1998, J EXP MED, V187, P1163, DOI 10.1084/jem.187.8.1163
   Sakaguchi S, 2004, ANNU REV IMMUNOL, V22, P531, DOI 10.1146/annurev.immunol.21.120601.141122
   SAKAGUCHI S, 1995, J IMMUNOL, V155, P1151
   Scanlan MJ, 2002, IMMUNOL REV, V188, P22, DOI 10.1034/j.1600-065X.2002.18803.x
   Schumacher K, 2001, CANCER RES, V61, P3932
   Shevach EM, 2002, NAT REV IMMUNOL, V2, P389, DOI 10.1038/nri821
   Vaidya AP, 2003, SEMIN ONCOL, V30, P401, DOI 10.1016/S0093-7754(03)00100-3
   Woo EY, 2001, CANCER RES, V61, P4766
   Yakirevich E, 2003, CLIN CANCER RES, V9, P6453
   Zhang L, 2003, NEW ENGL J MED, V348, P203, DOI 10.1056/NEJMoa020177
NR 31
TC 1491
Z9 1545
U1 2
U2 93
PU NATL ACAD SCIENCES
PI WASHINGTON
PA 2101 CONSTITUTION AVE NW, WASHINGTON, DC 20418 USA
SN 0027-8424
J9 P NATL ACAD SCI USA
JI Proc. Natl. Acad. Sci. U. S. A.
PD DEC 20
PY 2005
VL 102
IS 51
BP 18538
EP 18543
DI 10.1073/pnas.0509182102
PG 6
WC Multidisciplinary Sciences
SC Science & Technology - Other Topics
GA 996LB
UT WOS:000234174300053
PM 16344461
OA Bronze, Green Published
DA 2021-05-03
ER

PT J
AU Laverdiere, C
   Cheung, NKV
   Kushner, BH
   Kramer, K
   Modak, S
   LaQuaglia, MP
   Wolden, S
   Ness, KK
   Gurney, JG
   Sklar, CA
AF Laverdiere, C
   Cheung, NKV
   Kushner, BH
   Kramer, K
   Modak, S
   LaQuaglia, MP
   Wolden, S
   Ness, KK
   Gurney, JG
   Sklar, CA
TI Long-term complications in survivors of advanced stage neuroblastoma
SO PEDIATRIC BLOOD & CANCER
LA English
DT Article
DE late effects from cancer treatment; neuroblastoma
ID HIGH-RISK NEUROBLASTOMA; BONE-MARROW-TRANSPLANTATION; TOTAL-BODY
   IRRADIATION; STEM-CELL TRANSPLANTATION; CHILDHOOD-CANCER SURVIVOR; 2ND
   MALIGNANT NEOPLASMS; NEURO-BLASTOMA; HEALTH-STATUS; INTENSIVE
   CHEMOTHERAPY; POTASSIUM-IODIDE
AB Background. Few studies have assessed late effects in neuroblastoma (NB) survivors, particularly those with advanced stage disease. Methods. Retrospective analysis of a cohort of advanced stage NB survivors followed in a late effect clinic at a single institution. Screening tests to detect late effects were tailored depending on the individual's treatment exposures. Results. The study included 63 survivors (31 males). The median age at diagnosis was 3.0 years. The median follow-up from diagnosis was 7.06 years. All patients had Surgery and received chemotherapy, 89% received radiation therapy (RT), 62% immunotherapy, and 56% autologous stem cell transplant. Late complications were detected in 95% of survivors and included: hearing loss (62%), primary hypothyroidism (24%), ovarian failure (41% of females), musculoskeletal (19%), and pulmonary (19%) abnormalities. The majority of complications were moderate, with only 4% being life-threatening. Survivors who received cisplatin were at greater risk to develop hearing loss compared to those not so treated (OR 9.74; 95% Cl: 0.9-101.6). A total dose of cyclophosphamide greater than 7.4 g was associated with ovarian failure (P=0.02). Conclusions. Late complications occur frequently in survivors of advanced stage NB. The majority of these problems are of mild-moderate severity. Long-term follow-up (LFTU) and screening of this population is essential.
C1 Mem Sloan Kettering Canc Ctr, Dept Pediat, New York, NY 10021 USA.
   Mem Sloan Kettering Canc Ctr, Dept Surg, New York, NY 10021 USA.
   Mem Sloan Kettering Canc Ctr, Dept Radiat Oncol, New York, NY 10021 USA.
   Univ Minnesota, Div Pediat Epidemiol & Clin Res, Minneapolis, MN USA.
RP Sklar, CA (corresponding author), Mem Sloan Kettering Canc Ctr, Dept Pediat, 1275 York Ave, New York, NY 10021 USA.
EM sklarc@mskcc.org
RI Ness, Kirsten K/N-2550-2018
OI Ness, Kirsten K/0000-0002-2084-1507; Modak, Shakeel/0000-0002-7280-1726
CR Acharya S, 2003, CANCER-AM CANCER SOC, V97, P2397, DOI 10.1002/cncr.11362
   Barr RD, 2000, J CLIN ONCOL, V18, P3280, DOI 10.1200/JCO.2000.18.18.3280
   Brodeur GM, 2003, NAT REV CANCER, V3, P203, DOI 10.1038/nrc1014
   BRODEUR GM, 2002, PRINCIPLES PRACTICE, P895
   BYRNE J, 1992, AM J OBSTET GYNECOL, V166, P788, DOI 10.1016/0002-9378(92)91335-8
   Castleberry RP, 1997, EUR J CANCER, V33, P2113, DOI 10.1016/S0959-8049(97)00202-5
   Cheung NKV, 1998, J CLIN ONCOL, V16, P3053, DOI 10.1200/JCO.1998.16.9.3053
   Cheung NKV, 2001, MED PEDIATR ONCOL, V36, P227, DOI 10.1002/1096-911X(20010101)36:1<227::AID-MPO1055>3.3.CO;2-L
   DEVATHAIRE F, 1988, LANCET, V2, P455
   Garaventa A, 2003, CANCER-AM CANCER SOC, V97, P1332, DOI 10.1002/cncr.11167
   GARRE ML, 1994, AM J PEDIAT HEMATOL, V16, P143
   Grupp SA, 2000, J CLIN ONCOL, V18, P2567, DOI 10.1200/JCO.2000.18.13.2567
   Hale GA, 1999, J PEDIAT HEMATOL ONC, V21, P115, DOI 10.1097/00043426-199903000-00007
   Holtta P, 2002, BONE MARROW TRANSPL, V29, P121, DOI 10.1038/sj.bmt.1703330
   Hovi L, 1999, BONE MARROW TRANSPL, V24, P1131, DOI 10.1038/sj.bmt.1702021
   Hudson MM, 2003, JAMA-J AM MED ASSOC, V290, P1583, DOI 10.1001/jama.290.12.1583
   Ilveskoski I, 1996, MED PEDIATR ONCOL, V27, P26
   KAJANTI M, 1983, ANN CLIN RES, V15, P1
   Kaneko M, 2002, J PEDIAT HEMATOL ONC, V24, P613, DOI 10.1097/00043426-200211000-00004
   KAPLAN MM, 1983, AM J MED, V74, P272, DOI 10.1016/0002-9343(83)90626-5
   Koyle MA, 2001, J UROLOGY, V166, P1455, DOI 10.1016/S0022-5347(05)65808-9
   KUSHNER BH, 1991, J CLIN ONCOL, V9, P274, DOI 10.1200/JCO.1991.9.2.274
   KUSHNER BH, 1987, J CLIN ONCOL, V5, P1746, DOI 10.1200/JCO.1987.5.11.1746
   KUSHNER BH, 1990, CANCER-AM CANCER SOC, V66, P1095, DOI 10.1002/1097-0142(19900915)66:6<1095::AID-CNCR2820660603>3.0.CO;2-0
   Kushner BH, 1998, J CLIN ONCOL, V16, P3880, DOI 10.1200/JCO.1998.16.12.3880
   Kushner BH, 2001, J CLIN ONCOL, V19, P2821, DOI 10.1200/JCO.2001.19.11.2821
   La Quaglia MP, 2004, J PEDIATR SURG, V39, P412, DOI 10.1016/j.jpedsurg.2003.11.028
   Matthay KK, 1999, NEW ENGL J MED, V341, P1165, DOI 10.1056/NEJM199910143411601
   Matthay KK, 1998, J CLIN ONCOL, V16, P1256, DOI 10.1200/JCO.1998.16.4.1256
   MAYFIELD JK, 1981, J BONE JOINT SURG AM, V63, P183, DOI 10.2106/00004623-198163020-00002
   Nathan PC, 2004, PEDIATR BLOOD CANCER, V43, P659, DOI 10.1002/pbc.20133
   Neglia JP, 2001, J NATL CANCER I, V93, P618, DOI 10.1093/jnci/93.8.618
   Neve V, 1999, MED PEDIATR ONCOL, V32, P170, DOI 10.1002/(SICI)1096-911X(199903)32:3<170::AID-MPO2>3.0.CO;2-4
   Oeffinger KC, 2000, CANCER-AM CANCER SOC, V88, P1687, DOI 10.1002/(SICI)1097-0142(20000401)88:7<1687::AID-CNCR24>3.0.CO;2-M
   OLSHAN JS, 1993, BONE MARROW TRANSPL, V12, P381
   Parsons SK, 1998, BONE MARROW TRANSPL, V22, P669, DOI 10.1038/sj.bmt.1701391
   PASTORE G, 1987, MED PEDIATR ONCOL, V15, P1, DOI 10.1002/mpo.2950150102
   Philip T, 1997, EUR J CANCER, V33, P2130, DOI 10.1016/S0959-8049(97)00324-9
   PICCO P, 1995, CANCER, V76, P1662, DOI 10.1002/1097-0142(19951101)76:9<1662::AID-CNCR2820760924>3.0.CO;2-V
   Punnett A, 2004, PEDIATR BLOOD CANCER, V42, P598, DOI 10.1002/pbc.20036
   Rubino C, 2003, INT J CANCER, V107, P791, DOI 10.1002/ijc.11455
   SCHELL MJ, 1989, J CLIN ONCOL, V7, P754, DOI 10.1200/JCO.1989.7.6.754
   Simon T, 2002, KLIN PADIATR, V214, P149, DOI 10.1055/s-2002-33179
   Sklar C, 2000, J CLIN ENDOCR METAB, V85, P3227, DOI 10.1210/jc.85.9.3227
   Sklar C, 1999, MED PEDIATR ONCOL, V33, P2
   SKLAR CA, 1995, CANCER INVEST, V13, P511, DOI 10.3109/07357909509024916
   van Santen HM, 2003, CANCER, V98, P389, DOI 10.1002/cncr.11523
   van Santen HM, 2002, CANCER-AM CANCER SOC, V94, P2081, DOI 10.1002/cncr.10447
   Weiss B, 2003, J PEDIAT HEMATOL ONC, V25, P543, DOI 10.1097/00043426-200307000-00009
   WILLI SM, 1992, J PEDIATR-US, V120, P726, DOI 10.1016/S0022-3476(05)80235-5
   1994, PLAN OPERATION 3 NAT, V1, P1
NR 51
TC 104
Z9 107
U1 0
U2 7
PU WILEY
PI HOBOKEN
PA 111 RIVER ST, HOBOKEN 07030-5774, NJ USA
SN 1545-5009
EI 1545-5017
J9 PEDIATR BLOOD CANCER
JI Pediatr. Blood Cancer
PD SEP
PY 2005
VL 45
IS 3
BP 324
EP 332
DI 10.1002/pbc.20331
PG 9
WC Oncology; Hematology; Pediatrics
SC Oncology; Hematology; Pediatrics
GA 948UA
UT WOS:000230740000014
PM 15714447
DA 2021-05-03
ER

PT J
AU Adams, A
   Navabi, H
   Croston, D
   Coleman, S
   Tabi, Z
   Clayton, A
   Jasani, B
   Mason, MD
AF Adams, A
   Navabi, H
   Croston, D
   Coleman, S
   Tabi, Z
   Clayton, A
   Jasani, B
   Mason, MD
TI The rationale for combined chemo/immunotherapy using a Toll-like
   receptor 3 (TLR3) agonist and tumour-derived exosomes in advanced
   ovarian cancer
SO VACCINE
LA English
DT Article; Proceedings Paper
CT 4th World Congress on Vaccines and Immunisation (WCVI)
CY SEP 30-OCT 03, 2004
CL Tokyo, JAPAN
SP Infect Control World Org, Minist Hlth, Labour Welfare, Minist Educ, Sci & Technol
DE TLR3; ovarian cancer; tumour-specific T cells; tumour-derived exosomes
ID POLYRIBOINOSINIC-POLYRIBOCYTIDYLIC ACID; T-CELLS; DENDRITIC CELLS;
   BREAST-CANCER; CHEMOTHERAPY; IMMUNOTHERAPY; MATURATION; ADJUVANTS;
   ANTIGENS; THERAPY
AB A clinical trial employing an immunotherapeutic approach based on the use of a Toll-like receptor 3 (TLR3) agonist and tumour-derived exosomes carrying tumour-associated antigens is planned in advanced ovarian cancer in conjunction with conventional first line chemotherapy. Most patients with ovarian cancer present with advanced disease and despite high initial response rate to chemotherapy the majority will relapse within 2 years with poor overall survival. Tumour antigen-specific T cells are naturally occurring in ovarian cancer patients and T cell infiltration of the tumour is highly prognostic. Novel immunotherapy to expand and activate tumour antigen-specific T cells combined with adjuvant treatment to overcome tumour-induced immunosuppression is considered to be therapeutically beneficial. The rationale for adopting such a combined approach is discussed here. (c) 2005 Elsevier Ltd. All rights reserved.
C1 Velindre Hosp, Cardiff, S Glam, Wales.
   Cardiff Univ, Sch Med, Cardiff, S Glam, Wales.
   Dept Oncol & Palliat Med, Cardiff CF14 2TL, S Glam, Wales.
   Dept Pathol, Cardiff, S Glam, Wales.
RP Adams, A (corresponding author), Velindre Hosp, Cardiff, S Glam, Wales.
EM malcolm.adams@velindre-tr.wales.nhs.uk
RI Mason, Malcolm D/H-6979-2013; Tabi, Zsuzsanna/D-7991-2011
OI Tabi, Zsuzsanna/0000-0001-8427-1809
CR Alexopoulou L, 2001, NATURE, V413, P732, DOI 10.1038/35099560
   Andre F, 2002, VACCINE, V20, pA28, DOI 10.1016/S0264-410X(02)00384-5
   Atanackovic D, 2004, CLIN CANCER RES, V10, P2600, DOI 10.1158/1078-0432.CCR-03-0239
   Burke WM, 2001, ONCOGENE, V20, P7925, DOI 10.1038/sj.onc.1204990
   Chaput N, 2004, J IMMUNOL, V172, P2137, DOI 10.4049/jimmunol.172.4.2137
   COLEMAN S, UNPUB GENERALLY APPL
   Curiel TJ, 2004, NAT MED, V10, P942, DOI 10.1038/nm1093
   Fattorossi A, 2004, CANCER-AM CANCER SOC, V100, P1418, DOI 10.1002/cncr.20130
   Freedman R S, 1996, Cancer Treat Res, V82, P115
   Gabrilovich DI, 1996, NAT MED, V2, P1096, DOI 10.1038/nm1096-1096
   Gelman AE, 2004, J IMMUNOL, V172, P6065, DOI 10.4049/jimmunol.172.10.6065
   Kaye SB, 2003, BRIT J CANCER, V89, pS1, DOI 10.1038/sj.bjc.6601493
   Laplanche A, 2000, BREAST CANCER RES TR, V64, P189, DOI 10.1023/A:1006498121628
   NAVABI H, 2004, P IMM 12 INT IMM M, P297
   Nestle FO, 1998, NAT MED, V4, P328, DOI 10.1038/nm0398-328
   Nijman HW, 2001, EUR J OBSTET GYN R B, V94, P114, DOI 10.1016/S0301-2115(00)00294-3
   Nowak AK, 2003, CANCER RES, V63, P4490
   Pardoll DM, 2002, NAT REV IMMUNOL, V2, P227, DOI 10.1038/nri774
   PEOPLES GE, 1995, P NATL ACAD SCI USA, V92, P432, DOI 10.1073/pnas.92.2.432
   Poeck H, 2004, BLOOD, V103, P3058, DOI 10.1182/blood-2003-08-2972
   ROBINSON RA, 1976, JNCI-J NATL CANCER I, V57, P599, DOI 10.1093/jnci/57.3.599
   Rosenberg SA, 2004, NAT MED, V10, P909, DOI 10.1038/nm1100
   Schlienger K, 2003, CLIN CANCER RES, V9, P1517
   Schneeberger A, 2004, J INVEST DERMATOL, V123, P371, DOI 10.1111/j.0022-202X.2004.23208.x
   STRAYER DR, 1994, CLIN INFECT DIS, V18, pS88, DOI 10.1093/clinids/18.Supplement_1.S88
   Ulevitch RJ, 2004, NAT REV IMMUNOL, V4, P512, DOI 10.1038/nri1396
   Van der Burg SH, 2003, INT J CANCER, V107, P425, DOI 10.1002/ijc.11419
   Verdijk RM, 1999, J IMMUNOL, V163, P57
   Wang TH, 2004, NAT MED, V10, P48, DOI 10.1038/nm976
   Windbichler GH, 2000, BRIT J CANCER, V82, P1138
   Wolfers J, 2001, NAT MED, V7, P297, DOI 10.1038/85438
   Zhang L, 2003, NEW ENGL J MED, V348, P203, DOI 10.1056/NEJMoa020177
   Zwaveling S, 2002, J IMMUNOL, V169, P350, DOI 10.4049/jimmunol.169.1.350
NR 33
TC 54
Z9 59
U1 0
U2 4
PU ELSEVIER SCI LTD
PI OXFORD
PA THE BOULEVARD, LANGFORD LANE, KIDLINGTON, OXFORD OX5 1GB, OXON, ENGLAND
SN 0264-410X
EI 1873-2518
J9 VACCINE
JI Vaccine
PD MAR 18
PY 2005
VL 23
IS 17-18
BP 2374
EP 2378
DI 10.1016/j.vaccine.2005.01.014
PG 5
WC Immunology; Medicine, Research & Experimental
SC Immunology; Research & Experimental Medicine
GA 909ZH
UT WOS:000227898700069
PM 15755631
DA 2021-05-03
ER

PT J
AU del Carmen, MG
   Rizvi, I
   Chang, YC
   Moor, ACE
   Oliva, E
   Sherwood, M
   Pogue, B
   Hasan, T
AF del Carmen, MG
   Rizvi, I
   Chang, YC
   Moor, ACE
   Oliva, E
   Sherwood, M
   Pogue, B
   Hasan, T
TI Synergism of epidermal growth factor receptor-targeted immunotherapy
   with photodynamic treatment of ovarian cancer in vivo
SO JNCI-JOURNAL OF THE NATIONAL CANCER INSTITUTE
LA English
DT Article
ID INTRAPERITONEAL CARCINOMATOSIS; MONOCLONAL-ANTIBODY; PHASE-I; DEBULKING
   SURGERY; THERAPY; CELLS; ACTIVATION; EXPRESSION; PHOTOSENSITIZERS;
   METASTASES
AB Background. Epithelial ovarian cancer often develops resistance to standard treatments, which is a major reason for the high mortality associated with the disease. We examined the efficacy of a treatment regimen that combines immunotherapy to block the activity of epidermal growth factor receptor (EGFR), overexpression of which is associated with the development of resistant ovarian cancer, and photodynamic therapy (PDT), a mechanistically distinct photochemistrybased modality that is effective against chemo- and radioresistant ovarian tumors.
   Methods: We tested a combination regimen consisting of C225, a monoclonal antibody that inhibits the receptor tyrosine kinase activity of EGFR, and benzoporphyrin derivative monoacid A (BPD)-based PDT in a mouse model of human ovarian cancer. Therapeutic efficacy was evaluated in acute treatment response and survival studies that used 9-19 mice per group. Analysis of variance and Wilcoxon statistics were used to analyze the data. All statistical tests were two-sided.
   Results: Mice treated with PDT + C225 had the lowest mean tumor burden compared with that in the no-treatment control mice (mean percent tumor burden = 9.8%, 95% confidence interval [CI] = 2.3% to 17.3%, P <.001). Mean percent tumor burden for mice treated with C225 only or PDT only was 66.6% (95% CI = 58.7% to 74.4%, P <.001) and 38.2% (95% CI = 29.3% to 47.0%, P <.001), respectively. When compared with PDT only or C225 only, PDT + C225 produced synergistic reductions in mean tumor burden (P<.001, analysis of variance) and improvements in survival (P =.0269, Wilcoxon test). Median survival was approximately threefold greater for mice in the PDT + C225 group than for mice in the no-treatment control group (80 days versus 28 days), and more mice in the PDT + C225 group were alive at 180 days (3/9; 33% [95% CI = 7% to 70%]) than mice in the C225-only (0/12; 0% [95% CI = 0% to 22%]) or PDT-only (1/10; 10% [95% CI = 0.2% to 44%]) groups.
   Conclusion: A mechanistically non-overlapping combination modality consisting of receptor tyrosine kinase inhibition with C225 and BPD-PDT is well tolerated, effective, and synergistic in mice.
C1 Harvard Univ, Dept Dermatol, Wellman Ctr Photomed, Massachusetts Gen Hosp,Sch Med, Boston, MA 02114 USA.
   Harvard Univ, Sch Med, Massachusetts Gen Hosp, Gillette Ctr Gynecol Oncol,Dept Pathol, Boston, MA 02114 USA.
   Harvard Univ, Sch Med, Massachusetts Gen Hosp, Dept Med Biostat, Boston, MA 02114 USA.
   Dartmouth Coll, Thayer Sch Engn, Hanover, NH 03755 USA.
RP Hasan, T (corresponding author), Harvard Univ, Dept Dermatol, Wellman Ctr Photomed, Massachusetts Gen Hosp,Sch Med, 40 Blossom St,Bar 314, Boston, MA 02114 USA.
EM Thasan@partners.org
RI Rizvi, Imran/A-3889-2019; Pogue, Brian/AAD-8114-2020; Rizvi,
   Imran/E-5049-2013
OI Rizvi, Imran/0000-0001-9673-4700; Rizvi, Imran/0000-0001-9673-4700;
   Pogue, Brian/0000-0002-9887-670X
FU NIAMS NIH HHSUnited States Department of Health & Human ServicesNational
   Institutes of Health (NIH) - USANIH National Institute of Arthritis &
   Musculoskeletal & Skin Diseases (NIAMS) [R01AR40352] Funding Source:
   Medline; NATIONAL INSTITUTE OF ARTHRITIS AND MUSCULOSKELETAL AND SKIN
   DISEASESUnited States Department of Health & Human ServicesNational
   Institutes of Health (NIH) - USANIH National Institute of Arthritis &
   Musculoskeletal & Skin Diseases (NIAMS) [R01AR040352] Funding Source:
   NIH RePORTER
CR American Cancer Society Surveillance Research, 2004, CANC FACTS FIG 2004, P1
   AVELINE B, 1994, PHOTOCHEM PHOTOBIOL, V59, P328, DOI 10.1111/j.1751-1097.1994.tb05042.x
   Bauer TW, 2001, ANN SURG ONCOL, V8, P254, DOI 10.1245/aso.2001.8.3.254
   BAUKNECHT T, 1986, CANCER RES, V46, P2614
   Bill HM, 2004, MOL CELL BIOL, V24, P8586, DOI 10.1128/MCB.24.19.8586-8599.2004
   BJORGE JD, 1990, P NATL ACAD SCI USA, V87, P3816, DOI 10.1073/pnas.87.10.3816
   Bolis G, 1996, CANCER, V77, P128, DOI 10.1002/(SICI)1097-0142(19960101)77:1<128::AID-CNCR21>3.0.CO;2-6
   Bonner JA, 2000, J CLIN ONCOL, V18, p47S
   Bown SG, 1999, CAN J GASTROENTEROL, V13, P389, DOI 10.1155/1999/454789
   Busch TM, 2000, CANCER RES, V60, P2636
   Busch TM, 2004, CLIN CANCER RES, V10, P4630, DOI 10.1158/1078-0432.CCR-04-0359
   Busch TM, 2002, CANCER RES, V62, P7273
   Canter RJ, 2003, ANN SURG ONCOL, V10, P514, DOI 10.1245/ASO.2003.11.005
   Chabner BA, 2002, ONCOLOGIST, V7, P34
   Chabner BA, 1998, CANCER RES, V58, P4211
   Ciardiello F, 1999, CLIN CANCER RES, V5, P909
   DELANEY TF, 1993, INT J RADIAT ONCOL, V25, P445, DOI 10.1016/0360-3016(93)90066-5
   DENNIS MV, 1989, J PARASITOL, V75, P970, DOI 10.2307/3282879
   DIVGI CR, 1991, J NATL CANCER I, V83, P97, DOI 10.1093/jnci/83.2.97
   Dougherty TJ, 1998, JNCI-J NATL CANCER I, V90, P889, DOI 10.1093/jnci/90.12.889
   Duska LR, 1999, J NATL CANCER I, V91, P1557, DOI 10.1093/jnci/91.18.1557
   *FDA, 2004, US FDA DRUG INF LAB
   Goff BA, 1996, BRIT J CANCER, V74, P1194, DOI 10.1038/bjc.1996.516
   Goldstein NI, 1995, CLIN CANCER RES, V1, P1311
   Granville DJ, 1998, FEBS LETT, V437, P5, DOI 10.1016/S0014-5793(98)01193-4
   Granville DJ, 1998, FEBS LETT, V422, P151, DOI 10.1016/S0014-5793(97)01616-5
   Greenlee RT, 2000, CA-CANCER J CLIN, V50, P7, DOI 10.3322/canjclin.50.1.7
   Griffin GM, 2001, CLIN CANCER RES, V7, P374
   Gschwind A, 2004, NAT REV CANCER, V4, P361, DOI 10.1038/nrc1360
   GULLICK WJ, 1991, BRIT MED BULL, V47, P87, DOI 10.1093/oxfordjournals.bmb.a072464
   Harari D, 2000, ONCOGENE, V19, P6102, DOI 10.1038/sj.onc.1203973
   HASAN T, 2000, CANC MED, P489
   Hendren SK, 2001, ANN SURG ONCOL, V8, P65, DOI 10.1007/s10434-001-0065-x
   Jenkins MP, 1999, BRIT J SURG, V86, P1258, DOI 10.1046/j.1365-2168.1999.01247.x
   Jiang F, 1998, LASER SURG MED, V23, P161, DOI 10.1002/(SICI)1096-9101(1998)23:3<161::AID-LSM5>3.0.CO;2-N
   KOHLER M, 1989, ANTICANCER RES, V9, P1537
   Kulapaditharom Boonchu, 2000, Journal of the Medical Association of Thailand, V83, P249
   LEVY JG, 1994, SEMIN ONCOL, V21, P4
   Lustig RA, 2003, CANCER-AM CANCER SOC, V98, P1767, DOI 10.1002/cncr.11708
   Manyak MJ, 2003, J ENDOUROL, V17, P633, DOI 10.1089/089277903322518644
   MCCORMICK F, 1993, NATURE, V363, P15, DOI 10.1038/363015a0
   Mendelsohn J, 1997, CLIN CANCER RES, V3, P2703
   Molpus KL, 1996, INT J CANCER, V68, P588
   Molpus KL, 1996, CANCER RES, V56, P1075
   MOOR A, 2000, 13 INT C PHOT 28 ANN, P166
   Morgan J, 2000, PHOTOCHEM PHOTOBIOL, V71, P747, DOI 10.1562/0031-8655(2000)071<0747:COPTIA>2.0.CO;2
   OZOLS RF, 1994, SEMIN ONCOL, V21, P1
   PATTERSON MS, 1990, PHOTOCHEM PHOTOBIOL, V51, P343, DOI 10.1111/j.1751-1097.1990.tb01720.x
   PETERSON CM, 1992, AM J OBSTET GYNECOL, V167, P1852, DOI 10.1016/0002-9378(92)91786-A
   Rafferty MA, 2001, CLIN OTOLARYNGOL, V26, P317, DOI 10.1046/j.1365-2273.2001.00478.x
   Ratkay LG, 1998, ARTHRITIS RHEUM, V41, P525, DOI 10.1002/1529-0131(199803)41:3<525::AID-ART19>3.0.CO;2-I
   Runnels JM, 1999, BRIT J CANCER, V80, P946, DOI 10.1038/sj.bjc.6690448
   SALOMON DS, 1995, CRIT REV ONCOL HEMAT, V19, P183, DOI 10.1016/1040-8428(94)00144-I
   Schwartz GK, 1996, SEMIN ONCOL, V23, P316
   SINDELAR WF, 1991, ARCH SURG-CHICAGO, V126, P318
   Spikes J D, 1984, Prog Clin Biol Res, V170, P19
   Sullivan LG, 2002, J ORTHOP RES, V20, P241, DOI 10.1016/S0736-0266(01)00113-9
   TOCHNER Z, 1991, LASER SURG MED, V11, P158, DOI 10.1002/lsm.1900110210
   Tong ZM, 2002, CANCER RES, V62, P5528
   Tonini G, 2005, JNCI-J NATL CANCER I, V97, P606, DOI 10.1093/jnci/dji104
   Wierrani F, 1997, BRIT J OBSTET GYNAEC, V104, P376, DOI 10.1111/j.1471-0528.1997.tb11472.x
   Wilson JJ, 2004, INT J ONCOL, V24, P711
NR 62
TC 119
Z9 125
U1 0
U2 23
PU OXFORD UNIV PRESS INC
PI CARY
PA JOURNALS DEPT, 2001 EVANS RD, CARY, NC 27513 USA
SN 0027-8874
EI 1460-2105
J9 JNCI-J NATL CANCER I
JI JNCI-J. Natl. Cancer Inst.
PD OCT 19
PY 2005
VL 97
IS 20
BP 1516
EP 1524
DI 10.1093/jnci/dji314
PG 9
WC Oncology
SC Oncology
GA 979OA
UT WOS:000232953500010
PM 16234565
OA Bronze
DA 2021-05-03
ER

PT J
AU Onda, M
   Willingham, M
   Nagata, S
   Bera, TK
   Beers, R
   Ho, M
   Hassan, R
   Kreitman, RJ
   Pastan, I
AF Onda, M
   Willingham, M
   Nagata, S
   Bera, TK
   Beers, R
   Ho, M
   Hassan, R
   Kreitman, RJ
   Pastan, I
TI New monoclonal antibodies to mesothelin useful for immunohistochemistry,
   fluorescence-activated cell sorting,Western blotting, and ELISA
SO CLINICAL CANCER RESEARCH
LA English
DT Article
ID ANTITUMOR-ACTIVITY; RECOMBINANT IMMUNOTOXINS; OVARIAN-CARCINOMA; PHAGE
   DISPLAY; ANTIGEN; DIAGNOSIS; CANCERS; K1; ADENOCARCINOMAS; EXPRESSION
AB Purpose: Mesothelin is a cell surface protein that is highly expressed in some malignant tumors, and is a promising target for immunotherapy. Recent data suggests that mesothelin is an adhesive. protein and may have a role in the metastases of ovarian cancer. Although a few monoclonal antibodies (MAb) to mesothelin have been produced, they have limitations for the study of expression of native mesothelin because of their low affinity or reactivity only with denatured mesothelin protein. We have produced novel MAbs to mesothelin to help study mesothelin function and to develop improved diagnosis and immunotherapy of mesothelin-expressing tumors.
   Experimental Design: Mesothelin-deficient mice were immunized with plasmid cDNA encoding mesothelin, and boosted with a mesothelin-rabbit IgG Fc fusion protein prior to cell fusion. Hybridomas were screened by an ELISA using plates coated with mesothelin-Fc protein.
   Results: Seventeen hybridomas producing anti-mesothelin antibodies were established and shown to react with two epitopes on mesothelin. One group reacts with the same epitope as the low-affinity antibody K1 that was originally used to identify mesothelin. The other is a new group that reacts with a new epitope. One antibody from each group was chosen for further study and shown to react strongly on ELISA, on immunohistochemistry, and by fluorescence-activated cell sorting on living cells.
   Conclusion: Our two newly established MAbs, MN and MB, have different and useful properties compared with current antibodies used for the detection of mesothelin by immunohistochemistry, fluorescence-activated cell sorting, ELISA, and Western blotting.
C1 NCI, Mol Biol Lab, Ctr Canc Res, NIH, Bethesda, MD 20892 USA.
   Wake Forest Univ, Sch Med, Dept Pathol, Winston Salem, NC 27109 USA.
RP Pastan, I (corresponding author), NCI, Mol Biol Lab, Ctr Canc Res, NIH, 37 Convent Dr,Room 5106, Bethesda, MD 20892 USA.
EM pastani@mail.nih.gov
RI Nagata, Satoshi/B-5781-2008; Ho, Mitchell/F-5059-2015; pastan,
   ira/P-9319-2019
OI pastan, ira/0000-0002-9223-0270
FU NATIONAL CANCER INSTITUTEUnited States Department of Health & Human
   ServicesNational Institutes of Health (NIH) - USANIH National Cancer
   Institute (NCI) [ZIABC008753, Z01BC008753] Funding Source: NIH RePORTER
CR Argani P, 2001, CLIN CANCER RES, V7, P3862
   Bera TK, 2000, MOL CELL BIOL, V20, P2902, DOI 10.1128/MCB.20.8.2902-2906.2000
   BERNSTEIN KE, 1983, IMMUNOGENETICS, V18, P387, DOI 10.1007/BF00372471
   Cao DF, 2005, INT J GYNECOL PATHOL, V24, P67, DOI 10.1097/01.pgp.0000139648.17750.35
   CHANG K, 1992, INT J CANCER, V50, P373, DOI 10.1002/ijc.2910500308
   CHANG K, 1992, AM J SURG PATHOL, V16, P259, DOI 10.1097/00000478-199203000-00006
   Chang K, 1996, P NATL ACAD SCI USA, V93, P136, DOI 10.1073/pnas.93.1.136
   Chowdhury PS, 1999, J IMMUNOL METHODS, V231, P83, DOI 10.1016/S0022-1759(99)00142-8
   Chowdhury PS, 1998, P NATL ACAD SCI USA, V95, P669, DOI 10.1073/pnas.95.2.669
   Hassan R, 1999, INT J CANCER, V80, P559, DOI 10.1002/(SICI)1097-0215(19990209)80:4<559::AID-IJC13>3.0.CO;2-Y
   Hassan R, 2004, CLIN CANCER RES, V10, P3937, DOI 10.1158/1078-0432.CCR-03-0801
   Hassan R, 2002, CLIN CANCER RES, V8, P3520
   HASSAN R, 2005, IN PRESS APPL IMMUNO
   HASSAN R, 2002, P AN M AM SOC CLIN, V21, pA29
   Hornick JL, 2005, AM J SURG PATHOL, V29, P381, DOI 10.1097/01.pas.0000149710.01559.fe
   Kreitman RJ, 2001, NEW ENGL J MED, V345, P241, DOI 10.1056/NEJM200107263450402
   McCarthy DM, 2003, APPL IMMUNOHISTO M M, V11, P238
   McIntosh MW, 2004, GYNECOL ONCOL, V95, P9, DOI 10.1016/j.ygyno.2004.07.039
   Nagata S, 2004, J IMMUNOL METHODS, V292, P141, DOI 10.1016/j.jim.2004.06.009
   Nagata S, 2002, CLIN CANCER RES, V8, P2345
   Namimatsu S, 2005, J HISTOCHEM CYTOCHEM, V53, P3, DOI 10.1369/jhc.4C6466.2005
   Nelson PN, 2000, J CLIN PATHOL-MOL PA, V53, P111
   Onda M, 2001, CANCER RES, V61, P5070
   Ordonez NG, 2003, AM J SURG PATHOL, V27, P1418, DOI 10.1097/00000478-200311000-00003
   Ordonez NG, 2003, MODERN PATHOL, V16, P192, DOI 10.1097/01.MP.0000056981.16578.C3
   Robinson BWS, 2003, LANCET, V362, P1612, DOI 10.1016/S0140-6736(03)14794-0
   Rump A, 2004, J BIOL CHEM, V279, P9190, DOI 10.1074/jbc.M312372200
   Scholler N, 1999, P NATL ACAD SCI USA, V96, P11531, DOI 10.1073/pnas.96.20.11531
   Thomas AM, 2004, J EXP MED, V200, P297, DOI 10.1084/jem.20031435
NR 29
TC 50
Z9 53
U1 0
U2 11
PU AMER ASSOC CANCER RESEARCH
PI PHILADELPHIA
PA 615 CHESTNUT ST, 17TH FLOOR, PHILADELPHIA, PA 19106-4404 USA
SN 1078-0432
EI 1557-3265
J9 CLIN CANCER RES
JI Clin. Cancer Res.
PD AUG 15
PY 2005
VL 11
IS 16
BP 5840
EP 5846
DI 10.1158/1078-0432.CCR-05-0578
PG 7
WC Oncology
SC Oncology
GA 956SL
UT WOS:000231320000027
PM 16115924
OA Bronze
DA 2021-05-03
ER

PT J
AU Bondurant, KL
   Crew, MD
   Santin, AD
   O'Brien, TJ
   Cannon, MJ
AF Bondurant, KL
   Crew, MD
   Santin, AD
   O'Brien, TJ
   Cannon, MJ
TI Definition of an immunogenic region within the ovarian tumor antigen
   stratum corneum chymotryptic enzyme
SO CLINICAL CANCER RESEARCH
LA English
DT Article
ID AUTOLOGOUS DENDRITIC CELLS; CYTOTOXIC T-LYMPHOCYTES; FOLATE
   BINDING-PROTEIN; ANTITUMOR IMMUNITY; CERVICAL-CANCER; PEPTIDE;
   HER-2/NEU; INDUCTION; CD4(+); IMMUNIZATION
AB Purpose: The serine protease stratum corneum chymotryptic enzyme (SCCE) is overexpressed by ovarian tumor cells, but is not expressed by normal tissues, suggesting that SCCE may be an attractive target for immunotherapy. In this study, we tested the hypothesis that dendritic cells loaded with SCCE peptides will induce ovarian tumor antigen-specific CD8(+) CTL responses and antigen-specific CD4(+) helper T cell responses.
   Experimental Design: Computer algorithms were used to identify candidate HLA-A2.1-restricted CD8(+) CTL epitopes and HLA-DR-binding CD4(+) helper T cell epitopes within SCCE. CD8(+) CTL stimulated with peptide-loaded dendritic cells were tested against targets expressing endogenous SCCE, including HLA-A2.1-matched ovarian tumor cells. Dendritic cells were also loaded with an extended SCCE peptide, SCCE 110-139, which encompassed a defined CD8(+) CTL epitope and multiple candidate CD4(+) T helper cell epitopes.
   Results: CD8(+) CTL specific for SCCE 123-131 lysed autologous macrophages infected with an SCCE-expressing recombinant adenovirus, and also lysed HLA-A2.1-matched, SCCE-expressing ovarian tumor cells. Dendritic cells loaded with SCCE 5-13 peptide stimulated an HLA-A2.1-restricted CD8(+) CTL response, but with a reduced level of lysis against ovarian tumor cells. Dendritic cells loaded with SCCE 110-139 induced antigen-specific CD4(+) T cell and CD8(+) T cell responses. Although SCCE 110-139-loaded dendritic cells processed and presented the 123-131 epitope, the dominant CD8(+) CTL response was directed against alternative epitopes within SCCE 110-139.
   Conclusions: The 110-139 region of SCCE incorporates multiple CD8+ CTL and CD4(+) helper T cell epitopes, and represents an attractive target antigen for immunotherapy of ovarian cancer.
C1 Univ Arkansas Med Sci, Dept Microbiol & Immunol, Little Rock, AR 72205 USA.
   Univ Arkansas Med Sci, Dept Obstet & Gynecol, Little Rock, AR 72205 USA.
RP Cannon, MJ (corresponding author), Univ Arkansas Med Sci, Dept Microbiol & Immunol, 4301 W Markham, Little Rock, AR 72205 USA.
EM mjcannon@uams.edu
CR BAST RC, 1983, NEW ENGL J MED, V309, P883, DOI 10.1056/NEJM198310133091503
   Bennett SRM, 1998, NATURE, V393, P478
   CANNON MJ, 2002, EXPERT REV ANTICANCE, V2, P89
   Dhodapkar MV, 2000, J CLIN INVEST, V105, pR9, DOI 10.1172/JCI9051
   Disis ML, 1999, CLIN CANCER RES, V5, P1289
   Disis ML, 2002, J CLIN ONCOL, V20, P2624, DOI 10.1200/JCO.2002.06.171
   FISK B, 1995, J EXP MED, V181, P2109, DOI 10.1084/jem.181.6.2109
   Gilboa E, 2004, NAT REV CANCER, V4, P401, DOI 10.1038/nrc1359
   Giuntoli RL, 2002, CLIN CANCER RES, V8, P922
   He TC, 1998, P NATL ACAD SCI USA, V95, P2509, DOI 10.1073/pnas.95.5.2509
   Hung K, 1998, J EXP MED, V188, P2357, DOI 10.1084/jem.188.12.2357
   Knutson KL, 2001, J CLIN INVEST, V107, P477, DOI 10.1172/JCI11752
   Knutson KL, 2002, CLIN CANCER RES, V8, P1014
   LINEHAN DC, 1995, SURG ONCOL, V4, P41, DOI 10.1016/S0960-7404(10)80030-1
   Mackey MF, 1997, CANCER RES, V57, P2569
   Mackey MF, 1998, J IMMUNOL, V161, P2094
   Marzo AL, 2000, J IMMUNOL, V165, P6047, DOI 10.4049/jimmunol.165.11.6047
   Nazaruk RA, 1998, BLOOD, V91, P3875, DOI 10.1182/blood.V91.10.3875.3875_3875_3883
   PARKER KC, 1994, J IMMUNOL, V152, P163
   Peoples GE, 1998, ANN SURG ONCOL, V5, P743, DOI 10.1007/BF02303486
   Peoples GE, 1999, CLIN CANCER RES, V5, P4214
   RAMMENSEE HG, 1995, IMMUNOGENETICS, V41, P178, DOI 10.1007/BF00172063
   Ridge JP, 1998, NATURE, V393, P474, DOI 10.1038/30989
   Santin AD, 2000, AM J OBSTET GYNECOL, V183, P601, DOI 10.1067/mob.2000.107097
   Santin AD, 2000, OBSTET GYNECOL, V96, P422, DOI 10.1016/S0029-7844(00)00916-9
   Santin AD, 1999, J VIROL, V73, P5402, DOI 10.1128/JVI.73.7.5402-5410.1999
   Santin AD, 2002, NEW ENGL J MED, V346, P1752, DOI 10.1056/NEJM200205303462219
   Santin AD, 2002, BRIT J CANCER, V86, P151, DOI 10.1038/sj.bjc.6600026
   Schoenberger SP, 1998, NATURE, V393, P480, DOI 10.1038/31002
   Schuler G, 2003, CURR OPIN IMMUNOL, V15, P138, DOI 10.1016/S0952-7915(03)00015-3
   Southwood S, 1998, J IMMUNOL, V160, P3363
   Tanimoto H, 1999, CANCER, V86, P2074, DOI 10.1002/(SICI)1097-0142(19991115)86:10<2074::AID-CNCR27>3.0.CO;2-3
   Yang RC, 1999, J IMMUNOL, V163, P1037
NR 33
TC 14
Z9 15
U1 0
U2 0
PU AMER ASSOC CANCER RESEARCH
PI PHILADELPHIA
PA 615 CHESTNUT ST, 17TH FLOOR, PHILADELPHIA, PA 19106-4404 USA
SN 1078-0432
EI 1557-3265
J9 CLIN CANCER RES
JI Clin. Cancer Res.
PD MAY 1
PY 2005
VL 11
IS 9
BP 3446
EP 3454
DI 10.1158/1078-0432.CCR-04-2043
PG 9
WC Oncology
SC Oncology
GA 922OT
UT WOS:000228848000042
PM 15867247
OA Bronze
DA 2021-05-03
ER

PT J
AU Li, H
   Cao, MY
   Lee, Y
   Lee, V
   Feng, NP
   Benatar, T
   Jin, HN
   Wang, M
   Der, S
   Wright, JA
   Young, AH
AF Li, H
   Cao, MY
   Lee, Y
   Lee, V
   Feng, NP
   Benatar, T
   Jin, HN
   Wang, M
   Der, S
   Wright, JA
   Young, AH
TI Virulizin, a novel immunotherapy agent, activates NK cells through
   induction of IL-12 expression in macrophages
SO CANCER IMMUNOLOGY IMMUNOTHERAPY
LA English
DT Article
DE cancer; Immunotherapy; IL-12; macrophage; NK cytotoxicity; virulizin
ID NATURAL-KILLER-CELL; H-2-DEFICIENT LYMPHOMA VARIANTS; INTERFERON-GAMMA
   PRODUCTION; HUMAN PANCREATIC-CANCER; ANTITUMOR-ACTIVITY; T-CELLS;
   CYTOTOXIC LYMPHOCYTES; STIMULATORY FACTOR; IN-VIVO; PROINFLAMMATORY
   CYTOKINE
AB Virulizin, a novel biological response modifier, has demonstrated significant antitumor efficacy in a variety of human tumor xenograft models including melanoma, pancreatic cancer, breast cancer, ovarian cancer and prostate cancer. The significant role of macrophages and NK (Natural killer) cells was implicated in the antitumor mechanism of Virulizin where expansion as well as increased activity of macrophages and NK cells were observed in mice treated with Virulizin. Depletion of macrophages compromised Virulizin-induced NK1.1(+) cell infiltration into xenografted tumors and was accompanied by reduced antitumor efficacy. In the present study, involvement of macrophages in NK cell activation was investigated further. We found that depletion of NK cells in CD-1 nude mice by anti-ASGM1 antibody significantly compromised the antitumor activity of Virulizin. Cytotoxicity of NK cells isolated from Virulizin-treated mice was enhanced against NK-sensitive YAC-1 cells and C8161 human melanoma cells, but not against NK-insensitive P815 cells. An increased level of IL-12 beta was observed in the serum of mice treated with Virulizin. IL-12 mRNA and protein levels were also increased in peritoneal macrophages isolated from Virulizin-treated mice. Moreover, Virulizin-induced cytotoxic activity of NK cells isolated from the spleen was abolished when an IL-12 neutralizing antibody was co-administered. In addition, depletion of macrophages in mice significantly impaired Virulizin-induced NK cell cytotoxicty. Taken together, the results suggest that Virulizin induces macrophage IL-12 production, which in turn stimulates NK cell-mediated antitumor activity.
C1 Lorus Therapeut Inc, Dept Res & Dev, Toronto, ON M9W 4Z7, Canada.
   Univ Toronto, Dept Lab Med & Pathobiol, Program Proteom & Bioinformat, Toronto, ON M5S 1A8, Canada.
RP Cao, MY (corresponding author), Lorus Therapeut Inc, Dept Res & Dev, 2 Meridian Rd, Toronto, ON M9W 4Z7, Canada.
EM mcao@lorusthera.com
CR Ahlberg Richard, 2003, Hematol J, V4, P336, DOI 10.1038/sj.thj.6200320
   Albertsson PA, 2003, TRENDS IMMUNOL, V24, P603, DOI 10.1016/j.it.2003.09.007
   BERKE G, 1994, ANNU REV IMMUNOL, V12, P735, DOI 10.1146/annurev.iy.12.040194.003511
   Blotta MH, 1997, J IMMUNOL, V158, P5589
   Brombacher F, 2003, TRENDS IMMUNOL, V24, P207, DOI 10.1016/S1471-4906(03)00067-X
   BRUNDA MJ, 1993, J EXP MED, V178, P1223, DOI 10.1084/jem.178.4.1223
   Cao MY, 2005, CANCER IMMUNOL IMMUN, V54, P229, DOI 10.1007/s00262-004-0582-0
   Carson WE, 1997, J CLIN INVEST, V99, P937, DOI 10.1172/JCI119258
   CARSON WE, 1994, J EXP MED, V180, P1395, DOI 10.1084/jem.180.4.1395
   CHAN SH, 1991, J EXP MED, V173, P869, DOI 10.1084/jem.173.4.869
   Costello RT, 2004, TRENDS IMMUNOL, V25, P328, DOI 10.1016/j.it.2004.04.005
   Du CG, 2003, INT J ONCOL, V23, P1341
   Fan XH, 1996, BIOCHEM BIOPH RES CO, V225, P1063, DOI 10.1006/bbrc.1996.1295
   Feng NP, 2003, CANCER CHEMOTH PHARM, V51, P247, DOI 10.1007/s00280-002-0559-7
   Ferdinandi, 1999, Expert Opin Investig Drugs, V8, P1721, DOI 10.1517/13543784.8.10.1721
   Frederick M, 1997, J INTERF CYTOK RES, V17, P435, DOI 10.1089/jir.1997.17.435
   HENKART PA, 1994, CURR BIOL, V4, P923, DOI 10.1016/S0960-9822(00)00207-4
   HERBERMAN RB, 1986, ANNU REV IMMUNOL, V4, P651, DOI 10.1146/annurev.immunol.4.1.651
   Kang KF, 1996, J IMMUNOL, V156, P1402
   KARRE K, 1986, NATURE, V319, P675, DOI 10.1038/319675a0
   Kato T, 1997, CELL IMMUNOL, V181, P59, DOI 10.1006/cimm.1997.1196
   Kelly JM, 2002, NAT IMMUNOL, V3, P83, DOI 10.1038/ni746
   KOBAYASHI M, 1989, J EXP MED, V170, P827, DOI 10.1084/jem.170.3.827
   Kodama T, 1999, EUR J IMMUNOL, V29, P1390, DOI 10.1002/(SICI)1521-4141(199904)29:04<1390::AID-IMMU1390>3.0.CO;2-C
   Krug A, 2001, EUR J IMMUNOL, V31, P3026, DOI 10.1002/1521-4141(2001010)31:10<3026::AID-IMMU3026>3.0.CO;2-H
   Lehmann C, 2000, BLOOD, V96, P594
   Lehmann C, 2001, BRIT J HAEMATOL, V114, P660, DOI 10.1046/j.1365-2141.2001.02995.x
   Liu CN, 2000, INT J ONCOL, V16, P1015
   LJUNGGREN HG, 1985, J EXP MED, V162, P1745, DOI 10.1084/jem.162.6.1745
   Moretta A, 2002, NAT IMMUNOL, V3, P6, DOI 10.1038/ni0102-6
   Nanni P, 1998, CANCER RES, V58, P1225
   Puddu P, 1997, J IMMUNOL, V159, P3490
   SALCEDO TW, 1993, J IMMUNOL, V151, P2511
   Shaw SG, 1998, J IMMUNOL, V161, P2817
   Shresta S, 1998, CURR OPIN IMMUNOL, V10, P581, DOI 10.1016/S0952-7915(98)80227-6
   Smith DL, 2003, INT J CANCER, V106, P528, DOI 10.1002/ijc.11253
   Smyth MJ, 2000, J IMMUNOL, V165, P2665, DOI 10.4049/jimmunol.165.5.2665
   Smyth MJ, 2002, NAT REV CANCER, V2, P850, DOI 10.1038/nrc928
   Smyth MJ, 1999, J IMMUNOL, V162, P6658
   Sugaya M, 1999, J INVEST DERMATOL, V113, P350, DOI 10.1046/j.1523-1747.1999.00697.x
   Tominaga K, 2000, INT IMMUNOL, V12, P151, DOI 10.1093/intimm/12.2.151
   Trapani JA, 2000, CURR OPIN IMMUNOL, V12, P323, DOI 10.1016/S0952-7915(00)00094-7
   TRINCHIERI G, 1995, ANNU REV IMMUNOL, V13, P251, DOI 10.1146/annurev.iy.13.040195.001343
   Trinchieri G, 1998, Int Rev Immunol, V16, P365, DOI 10.3109/08830189809043002
   Trinchieri G, 2003, NAT REV IMMUNOL, V3, P133, DOI 10.1038/nri1001
   Uharek L, 1996, LEUKEMIA, V10, P1758
   van Rooijen N, 2003, METHOD ENZYMOL, V373, P3
   vandenBroek HF, 1995, EUR J IMMUNOL, V25, P3514, DOI 10.1002/eji.1830251246
   VOEST EE, 1995, J NATL CANCER I, V87, P581, DOI 10.1093/jnci/87.8.581
   Vujanovic NL, 1996, J IMMUNOL, V157, P1117
   WHITESIDE TL, 1995, CURR OPIN IMMUNOL, V7, P704, DOI 10.1016/0952-7915(95)80080-8
   WOLF SF, 1991, J IMMUNOL, V146, P3074
   Yawalkar N, 1996, J INVEST DERMATOL, V106, P80, DOI 10.1111/1523-1747.ep12327985
   Yu TK, 2000, J IMMUNOL, V164, P6244, DOI 10.4049/jimmunol.164.12.6244
   ZOU JP, 1995, INT IMMUNOL, V7, P1135, DOI 10.1093/intimm/7.7.1135
NR 55
TC 8
Z9 10
U1 0
U2 5
PU SPRINGER
PI NEW YORK
PA 233 SPRING ST, NEW YORK, NY 10013 USA
SN 0340-7004
EI 1432-0851
J9 CANCER IMMUNOL IMMUN
JI Cancer Immunol. Immunother.
PD NOV
PY 2005
VL 54
IS 11
BP 1115
EP 1126
DI 10.1007/s00262-005-0698-x
PG 12
WC Oncology; Immunology
SC Oncology; Immunology
GA 969AB
UT WOS:000232204700007
PM 15891881
DA 2021-05-03
ER

PT J
AU Willems, A
   Schoonooghe, S
   Eeckhout, D
   De Jaeger, G
   Grooten, J
   Mertens, N
AF Willems, A
   Schoonooghe, S
   Eeckhout, D
   De Jaeger, G
   Grooten, J
   Mertens, N
TI CD3 x CD28 cross-interacting bispecific antibodies improve tumor cell
   dependent T-cell activation
SO CANCER IMMUNOLOGY IMMUNOTHERAPY
LA English
DT Article
DE T lymphocytes; co-stimulation; bispecific antibodies; tumor
   immunotherapy; recombinant antibodies; CD28
ID PLACENTAL ALKALINE-PHOSPHATASE; MONOCLONAL-ANTIBODIES;
   OVARIAN-CARCINOMA; CO-STIMULATION; PHASE-I; FRAGMENTS; IMMUNOTHERAPY;
   COMBINATION; THERAPY; ANTIGEN
AB Bispecific antibodies (Bs-Abs) containing an anti-CD3 and an anti-TAA specificity can recruit T cells to the tumor for cancer immunotherapy. To be effective, efficient activation at the tumor site is a prerequisite. This can be achieved by triggering both the T-cell receptor and the co-stimulatory molecule CD28. We engineered two recombinant cross-interacting Bs-Abs (CriBs-Abs) by incorporating a peptide tag and its cognate single-chain variable fragment (scFv), respectively, into a pair of (tumor x CD3) and (tumor x CD28) binding Bs-Abs. A 30-fold lower concentration of the activating CriBs-Ab as compared to non interacting Bs-Ab was sufficient for strong T-cell activation in the presence of tumor cells. One thousand-fold higher concentrations of both CriBs-Abs were required for marginal T-cell activation (70-fold below maximal response) in the absence of tumor cells. An optimized stoichiometry (1 : 1000) of activating versus co-stimulating CriBs-Ab thus allowed low doses of activating CriBs-Ab to induce tumor-cell dependent T-cell activation when used in combination with high concentrations of the pre-targeted co-stimulating CriBs-Ab in vitro. This indicates a large window of operation in which only tumor cell dependent T-cell activation is induced and systemic tumor cell independent T-cell activation is avoided, while ensuring optimal activation with a low concentration of the activating CriBs-Ab, which has the highest potential to induce toxic effects in vivo.
C1 State Univ Ghent VIB, Dept Mol Biomed Res, B-9052 Ghent, Belgium.
   State Univ Ghent VIB, Dept Plant Syst Biol, B-9052 Ghent, Belgium.
RP Mertens, N (corresponding author), State Univ Ghent VIB, Dept Mol Biomed Res, Technol Pk 927, B-9052 Ghent, Belgium.
EM Nico.Mertens@UGent.be
OI De Jaeger, Geert/0000-0001-6558-5669; Eeckhout,
   Dominique/0000-0001-5770-7670; Schoonooghe, Steve/0000-0001-8824-0452
CR Adams GP, 1998, BRIT J CANCER, V77, P1405, DOI 10.1038/bjc.1998.233
   Barbet J, 1999, CANCER BIOTHER RADIO, V14, P153, DOI 10.1089/cbr.1999.14.153
   Benedict CA, 1997, J IMMUNOL METHODS, V201, P223, DOI 10.1016/S0022-1759(96)00227-X
   Boerman OC, 2003, J NUCL MED, V44, P400
   Boerman OC, 2001, J NUCL MED, V42, P1405
   Bohlen H, 1997, CANCER RES, V57, P1704
   BOHLEN H, 1993, BLOOD, V82, P1803
   BOLHUIS RLH, 1992, INT J CANCER, P78
   Chambers CA, 2001, TRENDS IMMUNOL, V22, P217, DOI 10.1016/S1471-4906(01)01868-3
   Cochlovius B, 2000, CANCER RES, V60, P4336
   De Gast G C, 1995, J Hematother, V4, P433, DOI 10.1089/scd.1.1995.4.433
   DEBROE ME, 1988, CLIN CHEM, V34, P1995
   DeJonge J, 1995, MOL IMMUNOL, V32, P1405, DOI 10.1016/0161-5890(95)00089-5
   Demanet C, 1996, BLOOD, V87, P4390, DOI 10.1182/blood.V87.10.4390.bloodjournal87104390
   DESUTTER K, 1992, GENE, V113, P223, DOI 10.1016/0378-1119(92)90399-A
   Dooms H, 1998, J IMMUNOL, V161, P2141
   DUBRIDGE RB, 1987, MOL CELL BIOL, V7, P379, DOI 10.1128/MCB.7.1.379
   Eeckhout D, 2000, EUR J BIOCHEM, V267, P6775, DOI 10.1046/j.1432-1033.2000.01770.x
   Goldenberg DM, 2003, EUR J NUCL MED MOL I, V30, P776, DOI 10.1007/s00259-002-1089-6
   Govindan Serengulam V., 2000, Pharmaceutical Science and Technology Today, V3, P90, DOI 10.1016/S1461-5347(00)00241-8
   Grosse-Hovest L, 1999, INT J CANCER, V80, P138, DOI 10.1002/(SICI)1097-0215(19990105)80:1<138::AID-IJC25>3.0.CO;2-J
   HAAGEN IA, 1995, LEUKEMIA LYMPHOMA, V19, P381, DOI 10.3109/10428199509112195
   Harder T, 2001, ADV IMMUNOL, V77, P45, DOI 10.1016/S0065-2776(01)77014-9
   HENDRIX PG, 1991, BRIT J CANCER, V64, P1060, DOI 10.1038/bjc.1991.465
   Hombach A, 1997, J IMMUNOTHER, V20, P325, DOI 10.1097/00002371-199709000-00001
   Hombach A, 1997, ANTICANCER RES, V17, P2025
   JUNG G, 1991, EUR J IMMUNOL, V21, P2431, DOI 10.1002/eji.1830211020
   Jung G, 2001, INT J CANCER, V91, P225, DOI 10.1002/1097-0215(200002)9999:9999<::AID-IJC1038>3.3.CO;2-7
   Karacay H, 2002, BIOCONJUGATE CHEM, V13, P1054, DOI 10.1021/bc0200172
   Katayose Y, 1996, CANCER RES, V56, P4205
   Kipriyanov SM, 1999, J MOL BIOL, V293, P41, DOI 10.1006/jmbi.1999.3156
   KOSHIDA K, 1990, UROL RES, V18, P169, DOI 10.1007/BF00295842
   KROESEN BJ, 1994, BRIT J CANCER, V70, P652, DOI 10.1038/bjc.1994.366
   Levine BL, 1997, J IMMUNOL, V159, P5921
   Lineweaver H, 1934, J AM CHEM SOC, V56, P658, DOI 10.1021/ja01318a036
   Link BK, 1998, INT J CANCER, V77, P251, DOI 10.1002/(SICI)1097-0215(19980717)77:2<251::AID-IJC14>3.0.CO;2-E
   Manzke O, 2001, INT J CANCER, V91, P508, DOI 10.1002/1097-0215(200002)9999:9999<::AID-IJC1068>3.0.CO;2-D
   Mazzoni A, 1996, CANCER RES, V56, P5443
   Miotti S, 1999, INT J CANCER, V84, P62, DOI 10.1002/(SICI)1097-0215(19990219)84:1<62::AID-IJC12>3.3.CO;2-K
   Nielsen UB, 2000, CANCER RES, V60, P6434
   NITTA T, 1990, LANCET, V335, P368, DOI 10.1016/0140-6736(90)90205-J
   NIWA H, 1991, GENE, V108, P193, DOI 10.1016/0378-1119(91)90434-D
   OMAHONEY JV, 1994, DNA CELL BIOL, V13, P1227, DOI 10.1089/dna.1994.13.1227
   Renner C, 1996, BLOOD, V87, P2930, DOI 10.1182/blood.V87.7.2930.bloodjournal8772930
   RENNER C, 1995, IMMUNOL REV, V145, P179, DOI 10.1111/j.1600-065X.1995.tb00082.x
   Schoonjans R, 2000, J IMMUNOL, V165, P7050, DOI 10.4049/jimmunol.165.12.7050
   Schwartz RH, 1997, CURR OPIN IMMUNOL, V9, P351, DOI 10.1016/S0952-7915(97)80081-7
   SMANS KA, 1995, CANCER RES, V55, P4383
   Tibben JG, 1996, INT J CANCER, V66, P477
   Viola A, 1999, APMIS, V107, P615, DOI 10.1111/j.1699-0463.1999.tb01450.x
   Willems A, 2003, J CHROMATOGR B, V786, P161, DOI 10.1016/S1570-0232(02)00813-9
NR 51
TC 8
Z9 8
U1 0
U2 7
PU SPRINGER
PI NEW YORK
PA ONE NEW YORK PLAZA, SUITE 4600, NEW YORK, NY, UNITED STATES
SN 0340-7004
EI 1432-0851
J9 CANCER IMMUNOL IMMUN
JI Cancer Immunol. Immunother.
PD NOV
PY 2005
VL 54
IS 11
BP 1059
EP 1071
DI 10.1007/s00262-005-0671-8
PG 13
WC Oncology; Immunology
SC Oncology; Immunology
GA 969AB
UT WOS:000232204700002
PM 15891885
DA 2021-05-03
ER

PT J
AU Coleman, S
   Clayton, A
   Mason, MD
   Jasani, B
   Adams, M
   Tabi, Z
AF Coleman, S
   Clayton, A
   Mason, MD
   Jasani, B
   Adams, M
   Tabi, Z
TI Recovery of CD8(+) T-cell function during systemic chemotherapy in
   advanced ovarian cancer
SO CANCER RESEARCH
LA English
DT Article
ID DENDRITIC CELLS; COLORECTAL-CANCER; PROGNOSTIC-FACTOR; IL-2 RECEPTOR;
   CARCINOMA; LYMPHOCYTES; RESPONSES; IMMUNITY; THERAPY; SERUM
AB Immunologic approaches are emerging as new treatment options in several types of cancer. However, whereas the ability of patients to develop potent CD8(+) T-cell responses is crucial for efficient antitumor responses, immunocompetence and T-cell function are not tested routinely in patients entering inummotherapy. The objective of our study was to monitor T-cell function in advanced cancer and during chemotherapy. CD8(+) T-cell function of 21 patients with advanced ovarian cancer (stages III-IV) was assessed by cytokine flow cytometry following stimulation of 42 PBMC samples with a panel of synthetic viral peptides in vitro, consisting of pan-Caucasian epitopes. CD8(+) T-cell responses were significantly lower in patients with high levels (> 200 units/mL) of Ca125 (marker of tumor load and progression) than in those with low Ca125 levels (P = 0.0013). In longitudinal studies of nine patients, chemotherapy was associated with decreasing Ca125 levels in seven cases and also with improvement or maintenance of CD8(+) T-cell function in seven cases. After the full course of chemotherapy, five of nine patients in remission displayed potent CD8(+) T-cell responses, whereas four of nine patients in progression displayed low or decreasing T-cell responses, pointing toward a correlation between T-cell function and clinical response. Our results show for the first time that CD8(+) T-cell function is not permanently suppressed in advanced cancer and successful chemotherapy is associated with improved antigen-specific T-cell reactivity. We suggest that functional assays determining T-cell immunocompetence can be valuable tools for optimizing cancer immunotherapy for improved clinical success.
C1 Univ Cardiff Wales, Whitchurch Hosp, Sch Med, Dept Clin Oncol & Palliat Med, Cardiff CF14 2TL, Wales.
   Univ Cardiff Wales, Sch Med, Dept Pathol, Cardiff CF14 2TL, Wales.
   Velindre NHS Trust, Cardiff, Wales.
RP Tabi, Z (corresponding author), Univ Cardiff Wales, Whitchurch Hosp, Sch Med, Dept Clin Oncol & Palliat Med, Cardiff CF14 2TL, Wales.
EM Zsuzsanna.Tabi@velindre-tr.wales.nhs.uk
RI Tabi, Zsuzsanna/D-7991-2011; Mason, Malcolm D/H-6979-2013
OI Tabi, Zsuzsanna/0000-0001-8427-1809; 
CR Batrla R, 2002, CANCER RES, V62, P2052
   Cannon MJ, 2004, CURR OPIN OBSTET GYN, V16, P87, DOI 10.1097/00001703-200402000-00015
   Chao CC, 1997, J IMMUNOL, V159, P1686
   Conejo-Garcia JR, 2004, CANCER RES, V64, P2175, DOI 10.1158/0008-5472.CAN-03-2194
   Currier JR, 2002, J IMMUNOL METHODS, V260, P157, DOI 10.1016/S0022-1759(01)00535-X
   Dudley ME, 2002, SCIENCE, V298, P850, DOI 10.1126/science.1076514
   Hadden JW, 2003, INT IMMUNOPHARMACOL, V3, P1061, DOI 10.1016/S1567-5769(03)00060-2
   Hsiao YW, 2004, J IMMUNOL, V172, P1508, DOI 10.4049/jimmunol.172.3.1508
   Ito T, 2001, J IMMUNOL, V166, P2961, DOI 10.4049/jimmunol.166.5.2961
   Keilholz U, 2002, J IMMUNOTHER, V25, P97, DOI 10.1097/00002371-200203000-00001
   Kruse M, 2001, J IMMUNOL, V167, P1989, DOI 10.4049/jimmunol.167.4.1989
   KUHWEIDE R, 1990, Cytokine, V2, P45, DOI 10.1016/1043-4666(90)90042-R
   Luft T, 1998, J IMMUNOL, V161, P1947
   Maccio A, 1998, GYNECOL ONCOL, V69, P248, DOI 10.1006/gyno.1998.4974
   Maecker B, 2003, BRIT J HAEMATOL, V121, P842, DOI 10.1046/j.1365-2141.2003.04375.x
   Maecker HT, 2001, J IMMUNOL METHODS, V255, P27, DOI 10.1016/S0022-1759(01)00416-1
   Moutaftsi M, 2002, BLOOD, V99, P2913, DOI 10.1182/blood.V99.8.2913
   Naito Y, 1998, CANCER RES, V58, P3491
   Nakano O, 2001, CANCER RES, V61, P5132
   Pasare C, 2003, SCIENCE, V299, P1033, DOI 10.1126/science.1078231
   Powell DJ, 2005, BLOOD, V105, P241, DOI 10.1182/blood-2004-06-2482
   Prall F, 2004, HUM PATHOL, V35, P808, DOI 10.1016/j.humpath.2004.01.022
   Rentzsch C, 2003, CLIN CANCER RES, V9, P4376
   Romero P, 2004, CANCER IMMUNOL IMMUN, V53, P249, DOI 10.1007/s00262-003-0473-9
   Rustin GJS, 2004, CLIN CANCER RES, V10, P3919, DOI 10.1158/1078-0432.CCR-03-0787
   Rustin GJS, 1996, J CLIN ONCOL, V14, P1545, DOI 10.1200/JCO.1996.14.5.1545
   Sallusto F, 1999, NATURE, V401, P708, DOI 10.1038/44385
   Scrivener S, 2003, LEUKEMIA LYMPHOMA, V44, P383, DOI 10.1080/1042819021000029993
   SEKINE H, 1985, J CLIN ONCOL, V3, P1355, DOI 10.1200/JCO.1985.3.10.1355
   Tosi D, 2004, J IMMUNOL, V172, P5363, DOI 10.4049/jimmunol.172.9.5363
   Wang H, 2004, LIFE SCI, V74, P1739, DOI 10.1016/j.lfs.2003.07.051
   Wesa AK, 2001, INT IMMUNOL, V13, P1053, DOI 10.1093/intimm/13.8.1053
   Yee C, 2002, P NATL ACAD SCI USA, V99, P16168, DOI 10.1073/pnas.242600099
   Yee C, 2002, NAT REV CANCER, V2, P409, DOI 10.1038/nrc820
   Zhang L, 2003, NEW ENGL J MED, V348, P203, DOI 10.1056/NEJMoa020177
NR 35
TC 48
Z9 53
U1 0
U2 3
PU AMER ASSOC CANCER RESEARCH
PI PHILADELPHIA
PA 615 CHESTNUT ST, 17TH FLOOR, PHILADELPHIA, PA 19106-4404 USA
SN 0008-5472
EI 1538-7445
J9 CANCER RES
JI Cancer Res.
PD AUG 1
PY 2005
VL 65
IS 15
BP 7000
EP 7006
DI 10.1158/0008-5472.CAN-04-3792
PG 7
WC Oncology
SC Oncology
GA 950DN
UT WOS:000230837900065
PM 16061686
OA Bronze
DA 2021-05-03
ER

PT J
AU Vitale, M
   Pelusi, G
   Taroni, B
   Gobbi, G
   Micheloni, C
   Rezzani, R
   Donato, F
   Wang, XH
   Ferrone, S
AF Vitale, M
   Pelusi, G
   Taroni, B
   Gobbi, G
   Micheloni, C
   Rezzani, R
   Donato, F
   Wang, XH
   Ferrone, S
TI HLA class I antigen down-regulation in primary ovary carcinoma lesions:
   Association with disease stage
SO CLINICAL CANCER RESEARCH
LA English
DT Article
ID MHC CLASS-I; CELL CARCINOMA; CANCER; TRANSPORTER; MOLECULES;
   IMMUNOTHERAPY; EXPRESSION; MELANOMA; SURVIVAL; PROTEIN
AB Purpose: To investigate TAP1, TAP2, and HLA class I antigen expression in primary ovarian carcinoma lesions and to assess the clinical significance of defects in the expression of these molecules.
   Experimental Design: Fifty-one formalin-fixed, paraffin-embedded primary ovarian carcinoma lesions were stained with affinity-purified rabbit anti-TAP1 and anti-TAP2 antibodies and with anti-HLA class I heavy chain monoclonal antibody (mAb) HC-10 using the immunoperoxidase reaction. The results of immunohistochemical staining were correlated with the histopathologic characteristics of the lesions and with patient's survival.
   Results: Ovarian surface epithelium, thecal cells of follicles, and stromal cells were stained by anti-TAP1, anti-TAP2, and anti-HLA class I antigen xenoantibodies with a homogeneous pattern. In contrast, no staining of lutheinic cells by these antibodies was detected. Forty-one and 32 out of 51 primary ovarian carcinoma lesions were stained by anti-TAP1 and anti-TAP2 xenoantibodies and by anti-HLA class I antigen mAb HC-10, respectively. The staining patterns by anti-TAP1 and anti-TAP2 xenoantibodies were completely concordant, but did not correlate with that by anti-HLA class I heavy chain mAb HC-10. TAPI and TAP2 expression was associated neither with the histopathologic characteristics of the lesions nor with clinical variables. On the other hand, HLA class I antigen clown-regulation was associated with disease stage: the odds ratio of stage III for HLA class I antigen negative patients was 7.6 (95% confidence interval, 1.9-30.5; P = 0.007), whereas for TAP negative patients was 5.1 (95% confidence interval, 0.9-28.4; P = 0.07). Follow up was available for 39 out of the 51 patients. Multivariate analysis showed that both grading and staging were associated with a higher risk of death, whereas TAP and HLA class I antigen phenotypes were not.
   Conclusions: The lack of association between TAP and HLA class I antigen expression is compatible with the possibility that multiple mechanisms underlie HLA class I antigen down-regulation in primary ovarian carcinoma lesions. The potential role of immunologic events in the clinical course of ovarian carcinoma suggests that the association between HLA class I antigen down-regulation and disease progression may reflect the escape of tumor cells from immune recognition and destruction.
C1 Roswell Pk Canc Inst, Dept Immunol, Buffalo, NY 14263 USA.
   Univ Parma, Dept Anat Pharmacol & Forens Med, I-43100 Parma, Italy.
   Unit Bologna, Inst Trapianti Organo & Immunocitol, CNR, Bologna, Italy.
   Univ Bologna, Dept Obstet & Gynecol, Bologna, Italy.
   Univ Brescia, Dept Biomed Sci & Biotechnol, Brescia, Italy.
   Univ Brescia, Dept Expt & Appl Med, Brescia, Italy.
RP Ferrone, S (corresponding author), Roswell Pk Canc Inst, Dept Immunol, Elm & Carlton St, Buffalo, NY 14263 USA.
EM soldano.ferrone@roswellpark.org
RI Gobbi, Giuliana/O-8735-2015; Vitale, Marco/O-8751-2015; Rezzani,
   Rita/E-9528-2010
OI Gobbi, Giuliana/0000-0003-1197-3484; Vitale, Marco/0000-0002-3261-6868;
   DONATO, Francesco/0000-0002-1402-1019
FU NATIONAL CANCER INSTITUTEUnited States Department of Health & Human
   ServicesNational Institutes of Health (NIH) - USANIH National Cancer
   Institute (NCI) [R01CA067108] Funding Source: NIH RePORTER; NCI NIH
   HHSUnited States Department of Health & Human ServicesNational
   Institutes of Health (NIH) - USANIH National Cancer Institute (NCI)
   [CA67108] Funding Source: Medline
CR AGRESTI A, 1992, CATEGORICAL DATA ANA
   Agresti A., 1984, ANAL ORDINAL CATEGOR
   Bouvier M, 2003, MOL IMMUNOL, V39, P697, DOI 10.1016/S0161-5890(02)00261-4
   CROMME FV, 1994, J EXP MED, V179, P335, DOI 10.1084/jem.179.1.335
   Davis ID, 2003, J LEUKOCYTE BIOL, V73, P3, DOI 10.1189/jlb.0502261
   Dixon W. J., 1993, BMDP STAT SOFTWARE M
   Dunn GP, 2002, NAT IMMUNOL, V3, P991, DOI 10.1038/ni1102-991
   FERRONE S, 1995, IMMUNOL TODAY, V16, P487, DOI 10.1016/0167-5699(95)80033-6
   Grandis JR, 2000, CLIN CANCER RES, V6, P2794
   Hicklin DJ, 1999, MOL MED TODAY, V5, P178, DOI 10.1016/S1357-4310(99)01451-3
   Hicklin DJ, 1996, TISSUE ANTIGENS, V48, P38, DOI 10.1111/j.1399-0039.1996.tb02603.x
   KAKLAMANIS L, 1995, CANCER RES, V55, P5191
   KAKLAMANIS L, 1994, AM J PATHOL, V145, P505
   Kallfelz M, 1999, INT J CANCER, V81, P125, DOI 10.1002/(SICI)1097-0215(19990331)81:1<125::AID-IJC21>3.0.CO;2-2
   Korkolopoulou P, 1996, BRIT J CANCER, V73, P148, DOI 10.1038/bjc.1996.28
   Lankat-Buttgereit B, 2002, PHYSIOL REV, V82, P187, DOI 10.1152/physrev.00025.2001
   Lee YS, 2002, EXP MOL MED, V34, P18, DOI 10.1038/emm.2002.3
   Momburg F, 2002, MOL IMMUNOL, V39, P217, DOI 10.1016/S0161-5890(02)00103-7
   Odicino F, 2001, SURG CLIN N AM, V81, P753, DOI 10.1016/S0039-6109(05)70163-8
   Schreiber H., 2003, FUNDAMENTAL IMMUNOLO, P1557
   Seliger B, 2000, IMMUNOL TODAY, V21, P455, DOI 10.1016/S0167-5699(00)01692-3
   Seliger B, 2001, CANCER RES, V61, P8647
   SQUIRE R, 1990, J PEDIATR SURG, V25, P381, DOI 10.1016/0022-3468(90)90375-J
   STAM NJ, 1986, J IMMUNOL, V137, P2299
   Stevanovic S, 2002, NAT REV CANCER, V2, P514, DOI 10.1038/nrc841
   Vitale M, 1998, CANCER RES, V58, P737
   York IA, 1999, IMMUNOL REV, V172, P49, DOI 10.1111/j.1600-065X.1999.tb01355.x
   Zhang L, 2003, NEW ENGL J MED, V348, P203, DOI 10.1056/NEJMoa020177
NR 28
TC 88
Z9 91
U1 0
U2 1
PU AMER ASSOC CANCER RESEARCH
PI PHILADELPHIA
PA 615 CHESTNUT ST, 17TH FLOOR, PHILADELPHIA, PA 19106-4404 USA
SN 1078-0432
EI 1557-3265
J9 CLIN CANCER RES
JI Clin. Cancer Res.
PD JAN 1
PY 2005
VL 11
IS 1
BP 67
EP 72
PG 6
WC Oncology
SC Oncology
GA 884TW
UT WOS:000226110300010
PM 15671529
DA 2021-05-03
ER

PT J
AU Sato, S
   Noguchi, Y
   Wada, H
   Fujita, S
   Nakamura, S
   Tanaka, R
   Nakada, T
   Hasegawa, K
   Nakagawa, K
   Koizumi, F
   Ono, T
   Nouso, K
   Jungbluth, A
   Chen, YT
   Old, LJ
   Shiratori, Y
   Nakayama, E
AF Sato, S
   Noguchi, Y
   Wada, H
   Fujita, S
   Nakamura, S
   Tanaka, R
   Nakada, T
   Hasegawa, K
   Nakagawa, K
   Koizumi, F
   Ono, T
   Nouso, K
   Jungbluth, A
   Chen, YT
   Old, LJ
   Shiratori, Y
   Nakayama, E
TI Quantitative real-time RT-PCR analysis of NY-ESO-1 and LAGE-1a mRNA
   expression in normal tissues and tumors, and correlation of the protein
   expression with the mRNA copy number
SO INTERNATIONAL JOURNAL OF ONCOLOGY
LA English
DT Article
DE cancer/testis antigens; NY-ESO-1; LAGE-1a; real-time RT-PCR;
   immunohistochemistry
ID CANCER-TESTIS ANTIGENS; GLYCERALDEHYDE-3-PHOSPHATE DEHYDROGENASE;
   MONOCLONAL-ANTIBODIES; METASTATIC MELANOMA; GENE-EXPRESSION;
   IMMUNE-RESPONSE; CELL CARCINOMA; EPITOPES; IDENTIFICATION; IMMUNOTHERAPY
AB We investigated NY-ESO-1 and LAGE-1a mRNA expression in normal tissues and various types of cancer by quantitative real-time RT-PCR. In addition to their high expression in the testis, we observed a low expression of NY-ESO-1 mRNA in the placenta, pancreas and liver, and no expression in 12 other normal tissues. We also observed a low expression of LAGS-1a mRNA in the placenta and ovary, and marginal expression in 13 other normal tissues. In contrast to the previous finding that NY-ESO-1 and LAGS-1a mRNAs were mostly co-expressed in solid tumors, we found an independent expression of NY-ESO-1 and LAGS-1a mRNAs. NY-ESO-1 mRNA expression was mostly associated with LAGS-1a mRNA expression in esophageal and liver cancers, but not in prostate cancer. Immunohistochemistry (IHC) using NY-ESO-1-specific ES121 mAb showed that NY-ESO-1 protein was detected in 6 of 9 and 3 of 10 NY-ESO-1 mRNA-positive specimens from esophageal and liver cancers, respectively. NY-ESO-1 protein expression was correlated with the copy numbers of NY-ESO-1 mRNA. IHC was also performed using ES121 mAb and B9.8 mAb recognizing both NY-ESO-1 and LAGE-1a in 4 esophageal and 6 liver cancer specimens preferentially expressing LAGE-1a mRNA. B9.8-specific staining was observed weakly and focally in one liver cancer specimen expressing >10(5) copies of LAGS-1a mRNA.
C1 Okayama Univ, Grad Sch Med & Dent, Dept Immunol, Okayama 7008558, Japan.
   Okayama Univ, Grad Sch Med & Dent, Dept Med & Med Sci, Okayama 7008558, Japan.
   Osaka Univ, Grad Sch Med, Dept Surg & Clin Oncol, Suita, Osaka 565, Japan.
   Cornell Univ, Mem Sloan Kettering Canc Ctr, Ludwig Inst Canc Res, Ithaca, NY 14853 USA.
   Cornell Univ, Weill Med Coll, Dept Pathol, Ithaca, NY 14853 USA.
RP Noguchi, Y (corresponding author), Okayama Univ, Grad Sch Med & Dent, Dept Immunol, Okayama 7008558, Japan.
EM noguchi@md.okayama-u.ac.jp
RI ONO, Toshiro/B-1865-2011
CR Ayyoub M, 2002, J IMMUNOL, V168, P1717, DOI 10.4049/jimmunol.168.4.1717
   Boon T, 1997, CURR OPIN IMMUNOL, V9, P681, DOI 10.1016/S0952-7915(97)80049-0
   Chen YT, 1997, P NATL ACAD SCI USA, V94, P1914, DOI 10.1073/pnas.94.5.1914
   Coral S, 2002, CLIN CANCER RES, V8, P2690
   DE SC, 1996, P NATL ACAD SCI USA, V93, P7149, DOI DOI 10.1073/PNAS.93.14.7149
   De Smet C, 1999, MOL CELL BIOL, V19, P7327
   EDWARDS DR, 1985, EXP CELL RES, V157, P127, DOI 10.1016/0014-4827(85)90157-0
   Elbashir SM, 2001, NATURE, V411, P494, DOI 10.1038/35078107
   Gong YW, 1996, HEPATOLOGY, V23, P734, DOI 10.1002/hep.510230413
   Jager E, 2000, P NATL ACAD SCI USA, V97, P12198, DOI 10.1073/pnas.220413497
   Jager E, 1998, J EXP MED, V187, P265, DOI 10.1084/jem.187.2.265
   Jager E, 2000, P NATL ACAD SCI USA, V97, P4760, DOI 10.1073/pnas.97.9.4760
   Jager E, 2000, J EXP MED, V191, P625, DOI 10.1084/jem.191.4.625
   Jungbluth AA, 2002, INT J CANCER, V97, P878, DOI 10.1002/ijc.10199
   Jungbluth AA, 2001, INT J CANCER, V94, P252, DOI 10.1002/ijc.1451
   Juretic A, 2003, LANCET ONCOL, V4, P104, DOI 10.1016/S1470-2045(03)00982-3
   Kurashige T, 2001, CANCER RES, V61, P4671
   Lethe B, 1998, INT J CANCER, V76, P903, DOI 10.1002/(SICI)1097-0215(19980610)76:6<903::AID-IJC22>3.0.CO;2-1
   Marchand M, 1999, INT J CANCER, V80, P219, DOI 10.1002/(SICI)1097-0215(19990118)80:2<219::AID-IJC10>3.0.CO;2-S
   Nakada Tetsuya, 2003, Cancer Immun, V3, P10
   Odunsi K, 2003, CANCER RES, V63, P6076
   Rimoldi D, 2000, J IMMUNOL, V165, P7253, DOI 10.4049/jimmunol.165.12.7253
   Rondinelli RH, 1997, PROSTATE CANCER P D, V1, P66, DOI 10.1038/sj.pcan.4500208
   Scanlan Matthew J, 2004, Cancer Immun, V4, P1
   Scanlan MJ, 2002, IMMUNOL REV, V188, P22, DOI 10.1034/j.1600-065X.2002.18803.x
   Schultz-Thater E, 2000, BRIT J CANCER, V83, P204
   Stockert E, 1998, J EXP MED, V187, P1349, DOI 10.1084/jem.187.8.1349
   WANG RF, 1998, J IMMUNOL, V161, P3598
NR 28
TC 11
Z9 11
U1 0
U2 0
PU SPANDIDOS PUBL LTD
PI ATHENS
PA POB 18179, ATHENS, 116 10, GREECE
SN 1019-6439
EI 1791-2423
J9 INT J ONCOL
JI Int. J. Oncol.
PD JAN
PY 2005
VL 26
IS 1
BP 57
EP 63
PG 7
WC Oncology
SC Oncology
GA 884RV
UT WOS:000226104600007
PM 15586225
DA 2021-05-03
ER

PT J
AU Baron-Bodo, W
   Doceur, P
   Lefebvre, ML
   Labroquere, K
   Defaye, C
   Cambouris, C
   Prigent, D
   Salcedo, M
   Boyer, A
   Nardin, A
AF Baron-Bodo, W
   Doceur, P
   Lefebvre, ML
   Labroquere, K
   Defaye, C
   Cambouris, C
   Prigent, D
   Salcedo, M
   Boyer, A
   Nardin, A
TI Anti-tumor properties of human-activated macrophages produced in large
   scale for clinical application
SO IMMUNOBIOLOGY
LA English
DT Article; Proceedings Paper
CT Conference of the European-Macrophage-and-Dendritic-Cell-Society
CY 2004
CL Barcelona, SPAIN
SP European Macrophage & Dendrit Cell Soc, Minist Educ & Sci, Autonomous Govt Catalonia, BD Biosci
DE anti-tumor activity; cryopreservation; IFN-gamma; immunotherapy;
   macrophages
ID TUMOR-NECROSIS-FACTOR; SUPERFICIAL BLADDER-CANCER; ADOPTIVE
   IMMUNOTHERAPY; CYTOTOXIC MACROPHAGES; OVARIAN-CARCINOMA; BLOOD
   MONOCYTES; LUNG-CANCER; FAS LIGAND; IN-VITRO; CELLS
AB When properly activated, macrophages can be tumoricidal. To harness the therapeutic potential of these cells, we have developed a process for ex vivo production of large numbers of IFN-gamma-activated monocyte-derived macrophages. These monocyte-derived activated killer (MAK(R)) cells have been safely administered to cancer patients with minimal residual disease in phase I/II clinical studies. To evaluate efficacy of treatment with MAK cells, phase III clinical studies are necessary. The process of MAK cell production has been further optimized and qualified for use in large cohorts of patients. In this study, we characterized MAK cells produced in large scale by studying their phenotype and functions. MAK cells were shown to exert anti-tumor activity by killing tumor cells and inhibiting their proliferation. These activities were enhanced by activation with IFN-gamma and addition of anti-tumor antibodies. Tumor necrosis factor-alpha (TNF-alpha) was one of the mediators used by MAK cells to inhibit tumor proliferation. To facilitate logistics of clinical trials, a process for MAK cell cryopreservation has been developed. We verified in vitro that cryopreserved cells retained the activity of fresh cells and were stable during storage. The safety and efficacy of cryopreserved MAK cells (Bexidem(R)) are currently being assessed on superficial bladder cancer patients in a phase II/III clinical trial. (C) 2005 Elsevier GmbH. All rights reserved.
C1 IDM Res Lab, F-75006 Paris, France.
RP Nardin, A (corresponding author), IDM Res Lab, 15 Rue Ecole Med, F-75006 Paris, France.
EM anardin@idm-biotech.com
CR Albina JE, 1995, J LEUKOCYTE BIOL, V58, P643
   ANDREESEN R, 1990, CANCER RES, V50, P7450
   BARTHOLEYNS J, 1991, ANTICANCER RES, V11, P1201
   Bingle L, 2002, J PATHOL, V196, P254, DOI 10.1002/path.1027
   Boyer A, 1999, EXP HEMATOL, V27, P751, DOI 10.1016/S0301-472X(98)00070-8
   de Gramont A, 2002, GYNECOL ONCOL, V86, P102, DOI 10.1006/gyno.2002.6667
   DECKER T, 1987, J IMMUNOL, V138, P957
   DUMONT S, 1990, ANTICANCER RES, V10, P949
   FARADJI A, 1991, CANCER IMMUNOL IMMUN, V33, P319, DOI 10.1007/BF01756597
   Griffith TS, 1999, J EXP MED, V189, P1343, DOI 10.1084/jem.189.8.1343
   Huang SY, 2002, J NATL CANCER I, V94, P1134
   Kataki A, 2002, J LAB CLIN MED, V140, P320, DOI 10.1067/mlc.2002.128317
   Kiener PA, 1997, J IMMUNOL, V159, P1594
   Kiener PA, 1997, J EXP MED, V185, P1511, DOI 10.1084/jem.185.8.1511
   Klimp AH, 2002, CRIT REV ONCOL HEMAT, V44, P143, DOI 10.1016/S1040-8428(01)00203-7
   LOPEZ M, 1992, J IMMUNOTHER, V11, P209, DOI 10.1097/00002371-199204000-00008
   LOPEZ M, 1990, BONE MARROW TRANSPL, V5, P44
   Mantovani A, 2004, TRENDS IMMUNOL, V25, P677, DOI 10.1016/j.it.2004.09.015
   Monnet I, 2002, CHEST, V121, P1921, DOI 10.1378/chest.121.6.1921
   Pages F, 2002, CLIN EXP IMMUNOL, V127, P303, DOI 10.1046/j.1365-2249.2002.01766.x
   SAHIN U, 1995, P NATL ACAD SCI USA, V92, P11810, DOI 10.1073/pnas.92.25.11810
   Suzuki H, 2005, CLIN CANCER RES, V11, P1521, DOI 10.1158/1078-0432.CCR-04-0538
   Thiounn N, 2002, J UROLOGY, V168, P2373, DOI 10.1016/S0022-5347(05)64148-1
   Wyckoff J, 2004, CANCER RES, V64, P7022, DOI 10.1158/0008-5472.CAN-04-1449
   ZIEGLERHEITBROCK HWL, 1986, CANCER RES, V46, P5947
NR 25
TC 30
Z9 30
U1 0
U2 2
PU ELSEVIER GMBH, URBAN & FISCHER VERLAG
PI JENA
PA OFFICE JENA, P O BOX 100537, 07705 JENA, GERMANY
SN 0171-2985
J9 IMMUNOBIOLOGY
JI Immunobiology
PY 2005
VL 210
IS 2-4
BP 267
EP 277
DI 10.1016/j.imbio.2005.05.021
PG 11
WC Immunology
SC Immunology
GA 965VR
UT WOS:000231979000023
PM 16164034
DA 2021-05-03
ER

PT J
AU Heiss, MM
   Strohlein, MA
   Jager, M
   Kimmig, R
   Burges, A
   Schoberth, A
   Jauch, KW
   Schildberg, FW
   Lindhofer, H
AF Heiss, MM
   Strohlein, MA
   Jager, M
   Kimmig, R
   Burges, A
   Schoberth, A
   Jauch, KW
   Schildberg, FW
   Lindhofer, H
TI Immunotherapy of malignant ascites with trifunctional antibodies
SO INTERNATIONAL JOURNAL OF CANCER
LA English
DT Article
DE trifunctional antibody; immunotherapy; malignant ascites; peritoneal
   carcinomatosis
ID BISPECIFIC-MONOCLONAL-ANTIBODY; ADVANCED OVARIAN-CARCINOMA; T-CELLS;
   PERITONEAL EFFUSIONS; INTERFERON-GAMMA; ACCESSORY CELLS;
   CANCER-PATIENTS; TUMOR-CELLS; THERAPY; LYMPHOCYTES
AB A new class of intact bispecific antibodies shows unmet effector qualities by activation of not only T cells but also simultaneous activation of Fc gamma receptor type I/III+ cells (macrophages, NK-cells and DC). These trifunctional antibodies (trAb) lead to efficient specific killing of targeted tumor cells without any pre- or co-stimulation. This concept was investigated in vivo in patients with malignant ascites in a clinical situation that allowed monitoring of tumor cell elimination and correlation with clinical effects. In a prospective study, 8 patients with malignant ascites due to peritoneal carcinomatosis were treated with intraperitoneal application of trAb, which bound either the EpCAM- or Her2/neu-antigen on tumor cells. Treatment consisted of 4-6 applications within 9-23 days with a total amount of 145-940 mu g. Seven of eight patients required no further paracentesis during follow-up or until death with a mean paracentesis-free interval of 38 weeks (median = 21.5, range = 4-136). Tumor cell monitoring showed a complete elimination of tumor cells in ascites already at total doses as low as 40-140 mu g. Clinical response with disappearance of ascites accumulation was seen in all patients, which was correlated with elimination of tumor cells (p = 0.0014). Severe adverse events were not observed. Clinically relevant side effects were fever, moderate abdominal pain and skin reactions. Intraperitoneal immunotherapy with trAb showed convincing efficacy in patients with malignant ascites. This treatment offers new therapeutic options for patients with peritoneal carcinomatosis. (c) 2005 Wiley-Liss, Inc.
C1 Univ Witten Herdecke, Klinikum Cologne Merheim, Dept Surg, D-51109 Cologne, Germany.
   Univ Munich, Klinikum Grosshadern, Dept Surg, D-8000 Munich, Germany.
   Univ Munich, Klinikum Grosshadern, Dept Gynecol, D-8000 Munich, Germany.
   TRION Pharma, Munich, Germany.
   TRION Res, Munich, Germany.
RP Heiss, MM (corresponding author), Univ Witten Herdecke, Klinikum Cologne Merheim, Dept Surg, Ostmerheimerstr 200, D-51109 Cologne, Germany.
EM heissm@kliniken-koeln.de; horst.lindhofer@trionpharma.de
RI Kimmig, Rainer/F-1176-2014
CR Allgayer H, 2000, J CLIN ONCOL, V18, P2201, DOI 10.1200/JCO.2000.18.11.2201
   BOHLEN H, 1993, CANCER RES, V53, P4310
   BUCKMAN R, 1992, GYNECOL ONCOL, V47, P102, DOI 10.1016/0090-8258(92)90084-V
   CANEVARI S, 1995, JNCI-J NATL CANCER I, V87, P1463, DOI 10.1093/jnci/87.19.1463
   CHOMCZYNSKI P, 1987, ANAL BIOCHEM, V162, P156, DOI 10.1016/0003-2697(87)90021-2
   Demanet C, 1996, BLOOD, V87, P4390, DOI 10.1182/blood.V87.10.4390.bloodjournal87104390
   Fraunberger P, 1998, CLIN CHEM LAB MED, V36, P797, DOI 10.1515/CCLM.1998.141
   Freedman RS, 2000, CLIN CANCER RES, V6, P2268
   GEBBIA N, 1994, ANTICANCER RES, V14, P739
   Glennie MJ, 2000, IMMUNOL TODAY, V21, P403, DOI 10.1016/S0167-5699(00)01669-8
   HEISS MM, 1995, NAT MED, V1, P1035, DOI 10.1038/nm1095-1035
   Hirte HW, 1997, GYNECOL ONCOL, V64, P80, DOI 10.1006/gyno.1996.4529
   JACKSON GL, 1981, CANCER-AM CANCER SOC, V48, P2596, DOI 10.1002/1097-0142(19811215)48:12<2596::AID-CNCR2820481210>3.0.CO;2-J
   KHAZAELI MB, 1994, J IMMUNOTHER, V15, P42, DOI 10.1097/00002371-199401000-00006
   KROESEN BJ, 1993, CANCER IMMUNOL IMMUN, V37, P400, DOI 10.1007/BF01526797
   Lewis LD, 2001, J IMMUNOL METHODS, V248, P149, DOI 10.1016/S0022-1759(00)00355-0
   LINDHOFER H, 1995, J IMMUNOL, V155, P219
   Lindhofer H, 1996, BLOOD, V88, P4651, DOI 10.1182/blood.V88.12.4651.bloodjournal88124651
   LITVINOV SV, 1994, J CELL BIOL, V125, P437, DOI 10.1083/jcb.125.2.437
   Lohrisch C, 2001, SEMIN ONCOL, V28, P3, DOI 10.1053/sonc.2001.29713
   Lorusso V., 1994, European Journal of Gynaecological Oncology, V15, P75
   Mackey J R, 1996, Can J Oncol, V6, P474
   MAICHE AG, 1994, ANTI-CANCER DRUG, V5, P305, DOI 10.1097/00001813-199406000-00007
   Marme A, 2002, INT J CANCER, V101, P183, DOI 10.1002/ijc.10562
   Parsons SL, 1996, EUR J SURG ONCOL, V22, P237, DOI 10.1016/S0748-7983(96)80009-6
   RAMBALDI A, 1985, CANCER, V56, P294, DOI 10.1002/1097-0142(19850715)56:2<294::AID-CNCR2820560216>3.0.CO;2-K
   Riesenberg R, 2001, J HISTOCHEM CYTOCHEM, V49, P911, DOI 10.1177/002215540104900711
   Ruf P, 2004, INT J CANCER, V108, P725, DOI 10.1002/ijc.11630
   Ruf P, 2001, BLOOD, V98, P2526, DOI 10.1182/blood.V98.8.2526
   Sadeghi B, 2000, CANCER-AM CANCER SOC, V88, P358, DOI 10.1002/(SICI)1097-0142(20000115)88:2<358::AID-CNCR16>3.0.CO;2-O
   STUART GCE, 1993, CANCER, V71, P2027, DOI 10.1002/1097-0142(19930315)71:6<2027::AID-CNCR2820710617>3.0.CO;2-C
   Winkler U, 1999, BLOOD, V94, P2217, DOI 10.1182/blood.V94.7.2217.419k02_2217_2224
   ZANTENPRZYBYSZ I, 2001, INT J CANCER, V92, P106
   Zeidler R, 1999, J IMMUNOL, V163, P1246
   Zeidler R, 2000, BRIT J CANCER, V83, P261
NR 35
TC 84
Z9 87
U1 0
U2 8
PU WILEY
PI HOBOKEN
PA 111 RIVER ST, HOBOKEN 07030-5774, NJ USA
SN 0020-7136
EI 1097-0215
J9 INT J CANCER
JI Int. J. Cancer
PD NOV 10
PY 2005
VL 117
IS 3
BP 435
EP 443
DI 10.1002/ijc.21165
PG 9
WC Oncology
SC Oncology
GA 971UW
UT WOS:000232411300014
PM 15906359
OA Bronze
DA 2021-05-03
ER

PT J
AU Chiou, SH
   Sheu, BC
   Chang, WC
   Huang, SC
   Ho, HN
AF Chiou, SH
   Sheu, BC
   Chang, WC
   Huang, SC
   Ho, HN
TI Current concepts of tumor-infiltrating lymphocytes in human malignancies
SO JOURNAL OF REPRODUCTIVE IMMUNOLOGY
LA English
DT Article; Proceedings Paper
CT Post-ISIR Congress Kyoto Symposium
CY OCT 16, 2004
CL Kyoto, JAPAN
DE tumor-infiltrating lymphocytes; human malignancies; pregnancy; tumor
   immunology
ID RENAL-CELL CARCINOMA; REGULATORY T-CELLS; FAS LIGAND EXPRESSION;
   SIGNAL-TRANSDUCTION MOLECULES; CD3-ZETA CHAIN EXPRESSION; HUMAN
   METASTATIC MELANOMA; HUMAN CERVICAL-CARCINOMA; CONFER IMMUNE PRIVILEGE;
   NATURAL-KILLER NK; OVARIAN-CARCINOMA
AB Tumor-infiltrating lymphocytes (TILs) develop as manifestations of the recognition and defense against malignant cells by the host immune system. TlLs were literally defined as "tumor-infiltrating lymphocytes", which a posteriori locate within the tumor tissues. Although such cells can be found, they fail to control the growth of tumor. Many have proposed diverse mechanisms for dysfunction of TILs with regard to the roles of immunosurveillance against cancer. However, only a few cancer types, e.g. melanoma, have seen the benefits brought by activating these cells for immunotherapy. Functional defects of TILs have been linked to abnormalities of signaling molecules; however, there is conflicting data. The death of TlLs was attributed to expression of cancer-derived FasL, PD-1 and RCAS1. and cancer-induced activation-induced cell death (AICD). Confirmed by studies using TlLs and animal models, the compromise of tumor-specific immune responses was thought to result from not only mechanisms of clonal anergy but also exhaustion and/or deletion. Furthermore, functional cytotoxic CD8(+) TILs might be rendered incompetent by cancer-induced up-regulation of inhibitory NK receptors or proximal signaling abnormalities. Additionally, immune privilege was partly attributed to recruitment of regulatory T cells to the tumor sites. The failure of IL-2 signaling, which stands at the center of T cell functionalities, had been linked to the enzymatic activity of cancer-derived matrix metalloproteinases (MMPs). Finally, the exploitation of IDO expression, an important enzyme in pregnancy-related immunosuppression, by cancer cells might play a role in tumor immunity. The disparity of cancer types, origin, developmental stages and individual genetic backgrounds likely account for differences, or even contradictions, which might be the reason why immunotherapy works only on a few cancer types. Delineating the mechanisms behind functional defects of TILs can help not only boost chances of the development of a successful cure but understand the not fully identified roles played by immune system in the face of malignancies. (c) 2005 Elsevier Ireland Ltd. All rights reserved.
C1 Natl Taiwan Univ Hosp, Dept Obstet & Gynecol, Taipei 100, Taiwan.
RP Ho, HN (corresponding author), Natl Taiwan Univ Hosp, Dept Obstet & Gynecol, 7 Chung Shan S Rd, Taipei 100, Taiwan.
EM macrohardest@yahoo.com.tw
RI SHEU, BOR-CHING/ABH-4542-2020
OI Ho, Hong-Nerng/0000-0002-7207-0089; SHEU, BOR-CHING/0000-0003-1278-6082
CR Agrawal S, 1998, J CLIN INVEST, V102, P1715, DOI 10.1172/JCI3784
   AKBAR AN, 1993, J EXP MED, V178, P427, DOI 10.1084/jem.178.2.427
   ALEXANDER JP, 1993, CANCER RES, V53, P1380
   Allison J, 1997, P NATL ACAD SCI USA, V94, P3943, DOI 10.1073/pnas.94.8.3943
   Aluvihare VR, 2004, NAT IMMUNOL, V5, P266, DOI 10.1038/ni1037
   Azuma T, 2003, CANCER RES, V63, P4516
   Bartholomae WC, 2004, J IMMUNOL, V173, P1012, DOI 10.4049/jimmunol.173.2.1012
   Beckhove P, 2004, J CLIN INVEST, V114, P67, DOI 10.1172/JC1200420278
   BELALAM H, 2002, EUR J IMMUNOL, V31, P2007
   Bennett MW, 1998, J IMMUNOL, V160, P5669
   Chao HT, 1999, EUR J GYNAECOL ONCOL, V20, P136
   Chao KH, 2002, MOL HUM REPROD, V8, P667, DOI 10.1093/molehr/8.7.667
   Chappell DB, 1999, CANCER RES, V59, P59
   CHAPPELL DB, 1998, CANCER IMMUNOL IMMUN, V279, P6
   Cho Y, 2003, CANCER RES, V63, P1555
   Curiel TJ, 2004, NAT MED, V10, P942, DOI 10.1038/nm1093
   Darmochwal-Kolarz D, 2001, J REPROD IMMUNOL, V49, P153, DOI 10.1016/S0165-0378(00)00086-3
   De Paola F, 2003, BRIT J CANCER, V88, P320, DOI 10.1038/sj.bjc.6600679
   Deeths MJ, 1999, J IMMUNOL, V163, P102
   DeMaria R, 1996, J CLIN INVEST, V97, P316, DOI 10.1172/JCI118418
   Diefenbach A, 2001, NATURE, V413, P165, DOI 10.1038/35093109
   Dong HD, 2002, NAT MED, V8, P793, DOI 10.1038/nm730
   Dunn GP, 2002, NAT IMMUNOL, V3, P991, DOI 10.1038/ni1102-991
   Eblen AC, 2002, AM J REPROD IMMUNOL, V47, P167, DOI 10.1034/j.1600-0897.2002.1o050.x
   Ferguson TA, 2003, IMMUNOL REV, V193, P111, DOI 10.1034/j.1600-065X.2003.00042.x
   FINKE JH, 1993, CANCER RES, V53, P5613
   Forsthuber T, 1996, SCIENCE, V271, P1728, DOI 10.1126/science.271.5256.1728
   Friberg M, 2002, INT J CANCER, V101, P151, DOI 10.1002/ijc.10645
   Fuchs E J, 1996, Semin Immunol, V8, P271, DOI 10.1006/smim.1996.0035
   Gao YK, 1998, J EXP MED, V188, P887, DOI 10.1084/jem.188.5.887
   Gastman BR, 1999, CANCER RES, V59, P5356
   Gercel-Taylor C, 2002, J REPROD IMMUNOL, V56, P29, DOI 10.1016/S0165-0378(02)00025-6
   Griffith TS, 1996, IMMUNITY, V5, P7, DOI 10.1016/S1074-7613(00)80305-2
   Guerra N, 2000, BLOOD, V95, P2883, DOI 10.1182/blood.V95.9.2883.009k22_2883_2889
   Gunturi A, 2003, J IMMUNOL, V170, P1737, DOI 10.4049/jimmunol.170.4.1737
   Hahne M, 1996, SCIENCE, V274, P1363, DOI 10.1126/science.274.5291.1363
   Halpern AC, 1997, SEMIN ONCOL, V24, pS2
   Heeger PS, 2000, J IMMUNOL, V164, P5771, DOI 10.4049/jimmunol.164.11.5771
   Hirano F, 2005, CANCER RES, V65, P1089
   Ho HN, 2001, FERTIL STERIL, V76, P797, DOI 10.1016/S0015-0282(01)01999-9
   Kang SM, 1997, NAT MED, V3, P738, DOI 10.1038/nm0797-738
   Kauma SW, 1999, J CLIN ENDOCR METAB, V84, P2188, DOI 10.1210/jc.84.6.2188
   Klein L, 2003, EUR J IMMUNOL, V33, P806, DOI 10.1002/eji.200323800
   Kolenko V, 1997, J IMMUNOL, V159, P3057
   Koneru M, 2005, J IMMUNOL, V174, P1830, DOI 10.4049/jimmunol.174.4.1830
   KOVATS S, 1990, SCIENCE, V248, P220, DOI 10.1126/science.2326636
   Lai P, 1996, CLIN CANCER RES, V2, P161
   Lee PP, 1999, NAT MED, V5, P677, DOI 10.1038/9525
   Lefebvre S, 2002, J PATHOL, V196, P266, DOI 10.1002/path.1039
   Lenardo M, 1999, ANNU REV IMMUNOL, V17, P221, DOI 10.1146/annurev.immunol.17.1.221
   Llano M, 1998, EUR J IMMUNOL, V28, P2854, DOI 10.1002/(SICI)1521-4141(199809)28:09<2854::AID-IMMU2854>3.0.CO;2-W
   Lopez CB, 1998, CELL IMMUNOL, V190, P141, DOI 10.1006/cimm.1998.1390
   LUSCHER U, 1994, INT J CANCER, V57, P612, DOI 10.1002/ijc.2910570428
   Marrogi AJ, 1997, INT J CANCER, V74, P492, DOI 10.1002/(SICI)1097-0215(19971021)74:5<492::AID-IJC3>3.0.CO;2-Z
   Marzo AL, 2000, J IMMUNOL, V165, P6047, DOI 10.4049/jimmunol.165.11.6047
   MATSUDA M, 1995, INT J CANCER, V61, P765, DOI 10.1002/ijc.2910610605
   MIZOGUCHI H, 1992, SCIENCE, V258, P1795, DOI 10.1126/science.1465616
   Molldrem JJ, 2003, J CLIN INVEST, V111, P639, DOI 10.1172/JCI200316398
   Munn DH, 1998, SCIENCE, V281, P1191, DOI 10.1126/science.281.5380.1191
   Naito Y, 1998, CANCER RES, V58, P3491
   NAKAGOMI H, 1993, CANCER RES, V53, P5610
   Nakano O, 2001, CANCER RES, V61, P5132
   Nakashima M, 1999, NAT MED, V5, P938, DOI 10.1038/11383
   Nelson DJ, 2001, J IMMUNOL, V166, P5557, DOI 10.4049/jimmunol.166.9.5557
   Nishikawa H, 2003, P NATL ACAD SCI USA, V100, P10902, DOI 10.1073/pnas.1834479100
   O'Connell J, 1999, IMMUNOL TODAY, V20, P46, DOI 10.1016/S0167-5699(98)01382-6
   Ochsenbein AF, 1999, P NATL ACAD SCI USA, V96, P2233, DOI 10.1073/pnas.96.5.2233
   OConnell J, 1996, J EXP MED, V184, P1075, DOI 10.1084/jem.184.3.1075
   Onizuka S, 1999, CANCER RES, V59, P3128
   Pilling D, 1999, EUR J IMMUNOL, V29, P1041, DOI 10.1002/(SICI)1521-4141(199903)29:03<1041::AID-IMMU1041>3.0.CO;2-#
   Rabinowich H, 1996, INT J CANCER, V68, P276, DOI 10.1002/(SICI)1097-0215(19961104)68:3<276::AID-IJC2>3.3.CO;2-0
   Rabinowich H, 1996, CLIN CANCER RES, V2, P1263
   Rabinowich H, 1998, J CLIN INVEST, V101, P2579, DOI 10.1172/JCI1518
   Radoja S, 2001, J IMMUNOL, V167, P5042, DOI 10.4049/jimmunol.167.9.5042
   Radoja S, 2001, J IMMUNOL, V166, P6074, DOI 10.4049/jimmunol.166.10.6074
   Reichert TE, 1998, CANCER RES, V58, P5344
   Reichert TE, 2002, CLIN CANCER RES, V8, P3137
   Restifo NP, 2000, NAT MED, V6, P493, DOI 10.1038/74955
   Romero P, 1998, J EXP MED, V188, P1641, DOI 10.1084/jem.188.9.1641
   ROUSSEL E, 1995, CANCER IMMUNOL IMMUN, V41, P1
   Runic R, 1996, J CLIN ENDOCR METAB, V81, P3119, DOI 10.1210/jc.81.8.3119
   Saas P, 1997, J CLIN INVEST, V99, P1173, DOI 10.1172/JCI119273
   Salmon M, 1997, J CLIN INVEST, V99, P439, DOI 10.1172/JCI119178
   Schumacher K, 2001, CANCER RES, V61, P3932
   Sensi M, 2005, CANCER RES, V65, P632
   Shen BC, 2003, CANCER RES, V63, P6537
   Sheu BC, 2005, CANCER RES, V65, P2921, DOI 10.1158/0008-5472.CAN-04-2108
   Sheu BC, 1997, HUM IMMUNOL, V56, P39, DOI 10.1016/S0198-8859(97)00111-0
   Sheu BC, 2001, J IMMUNOL, V167, P2972, DOI 10.4049/jimmunol.167.5.2972
   Sheu BC, 2001, CANCER RES, V61, P237
   Shibakita M, 1999, CLIN CANCER RES, V5, P2464
   Shimizu J, 1999, J IMMUNOL, V163, P5211
   Shiraki K, 1997, P NATL ACAD SCI USA, V94, P6420, DOI 10.1073/pnas.94.12.6420
   Smyth MJ, 2000, J EXP MED, V191, P661, DOI 10.1084/jem.191.4.661
   Smyth MJ, 2001, NAT IMMUNOL, V2, P293, DOI 10.1038/86297
   Somerset DA, 2004, IMMUNOLOGY, V112, P38, DOI 10.1111/j.1365-2567.2004.01869.x
   Speiser DE, 1999, J EXP MED, V190, P775, DOI 10.1084/jem.190.6.775
   Speiser DE, 1997, J EXP MED, V186, P645, DOI 10.1084/jem.186.5.645
   Staveley-O'Carroll K, 1998, P NATL ACAD SCI USA, V95, P1178, DOI 10.1073/pnas.95.3.1178
   Strand S, 1996, NAT MED, V2, P1361, DOI 10.1038/nm1296-1361
   Sutmuller RPM, 2001, J EXP MED, V194, P823, DOI 10.1084/jem.194.6.823
   Taniguchi M, 2003, NAT IMMUNOL, V4, P1164, DOI 10.1038/ni1203-1164
   Tarazona R, 2002, AIDS, V16, P197, DOI 10.1097/00002030-200201250-00008
   Tarazona R, 2000, MECH AGEING DEV, V121, P77
   TARTOUR E, 1995, INT J CANCER, V63, P205, DOI 10.1002/ijc.2910630210
   Taylor DD, 2004, J REPROD IMMUNOL, V63, P137, DOI 10.1016/j.jri.2004.06.001
   Taylor DD, 2003, CLIN CANCER RES, V9, P5113
   Taylor DD, 2002, J REPROD IMMUNOL, V54, P15, DOI 10.1016/S0165-0378(01)00067-5
   Ugolini S, 2001, NAT IMMUNOL, V2, P430
   Uyttenhove C, 2003, NAT MED, V9, P1269, DOI 10.1038/nm934
   Uzzo RG, 1999, CLIN CANCER RES, V5, P1219
   Varla-Leftherioti M, 2003, AM J REPROD IMMUNOL, V49, P183, DOI 10.1034/j.1600-0897.2003.00018.x
   VESALAINEN S, 1994, EUR J CANCER, V30A, P1797, DOI 10.1016/0959-8049(94)E0159-2
   Walker PR, 1997, J IMMUNOL, V158, P4521
   Wang YJ, 2004, PROTEOMICS, V4, P20, DOI 10.1002/pmic.200300549
   WEGMANN TG, 1993, IMMUNOL TODAY, V14, P353, DOI 10.1016/0167-5699(93)90235-D
   Wherry EJ, 2003, J VIROL, V77, P4911, DOI 10.1128/JVI.77.8.4911-4927.2003
   Wick M, 1997, J EXP MED, V186, P229, DOI 10.1084/jem.186.2.229
   Woo EY, 2001, CANCER RES, V61, P4766
   Yagita H, 1996, NATURE, V379, P682, DOI 10.1038/379682a0
   Yip HC, 1999, J IMMUNOL, V162, P3942
   Young MRI, 1996, INT J CANCER, V67, P333, DOI 10.1002/(SICI)1097-0215(19960729)67:3<333::AID-IJC5>3.3.CO;2-R
   Yu P, 2005, J EXP MED, V201, P779, DOI 10.1084/jem.20041684
   Zaks TZ, 1999, J IMMUNOL, V162, P3273
   Zhang L, 2003, NEW ENGL J MED, V348, P203, DOI 10.1056/NEJMoa020177
   Zhang XL, 2000, CANCER IMMUNOL IMMUN, V49, P165, DOI 10.1007/s002620050616
   Zhou G, 2004, J EXP MED, V200, P1581, DOI 10.1084/jem.20041240
NR 127
TC 64
Z9 73
U1 0
U2 6
PU ELSEVIER IRELAND LTD
PI CLARE
PA ELSEVIER HOUSE, BROOKVALE PLAZA, EAST PARK SHANNON, CO, CLARE, 00000,
   IRELAND
SN 0165-0378
J9 J REPROD IMMUNOL
JI J. Reprod. Immunol.
PD OCT
PY 2005
VL 67
IS 1-2
SI SI
BP 35
EP 50
DI 10.1016/j.jri.2005.06.002
PG 16
WC Immunology; Reproductive Biology
SC Immunology; Reproductive Biology
GA 979HM
UT WOS:000232933000004
PM 16111767
DA 2021-05-03
ER

PT J
AU Yamanaka, R
   Honma, J
   Tsuchiya, N
   Yajima, N
   Kobayashi, T
   Tanaka, R
AF Yamanaka, R
   Honma, J
   Tsuchiya, N
   Yajima, N
   Kobayashi, T
   Tanaka, R
TI Tumor lysate and IL-18 loaded dendritic cells elicits Th1 response,
   tumor-specific CD8+ cytotoxic T cells in patients with malignant glioma
SO JOURNAL OF NEURO-ONCOLOGY
LA English
DT Article
DE CTL; dendritic cell; IL-18; immunotherapy; malignant glioma; tumor
   lysate
ID ANTITUMOR IMMUNITY; OVARIAN-CANCER; IN-VIVO; LYMPHOCYTES; VACCINATION;
   PEPTIDE; MICE; MELANOMA; ANTIGENS; IDENTIFICATION
AB In this study, we demonstrate that tumor lysate-loaded dendritic cells can elicit a specific CD8+ cytotoxic T lymphocyte response against autologous tumor cells in patients with malignant glioma. CTL from three of five patients expressed strong cytolytic activity against autologous glioma cells, did not lyse autologous lymphoblasts and were variably cytotoxic against the LAK-sensitive cell line Daudi. Also, DCs pulsed normal brain lysate failed to induce cytolytic activity against autologous glioma cells, suggesting the lack of autoimmune response. Two of five patients CD8+ T cells expressed a modest cytotoxicity against autologous glioma cells. CD8+ T cells isolated during these ineffective primings secreted large amounts of IL-10, less amounts of IFN-gamma as detected by ELISA, Type 2 bias in the CD8+ T cell response accounts for the lack of cytotoxic effector function from these patients. Cytotoxicity against autologous glioma cells could be significantly inhibited by anti-HLA class I antibody. These data demonstrate that tumor lysate-loaded DC can be an effective tool in inducing glioma-specific CD8+ CTL able to kill autologous glioma cells in vitro. However, high levels of tumor specific tolerance in some patients may account for a significant barrier to therapeutic vaccination. Moreover, cytotoxic responses were augmented by transfecting DC with the gene for IL-18. For all five patients, CD8+T cells treated with IL18 transfected DC produced Th1 response. These results may have important implications for the treatment of malignant glioma patients with immunotherapy. DCs loaded with total tumor lysate and IL-18 may represent a method for inducing Th1 immunoresponses against the entire repertoire of glioma antigens.
C1 Niigata Univ, Brain Res Inst, Dept Neurosurg, Niigata 9518585, Japan.
RP Yamanaka, R (corresponding author), Niigata Univ, Brain Res Inst, Dept Neurosurg, Asahi Machi Dori 1-757, Niigata 9518585, Japan.
EM ryaman@bri.niigata-u.ac.jp
OI Yamanaka, Ryuya/0000-0003-2941-7996
FU Grants-in-Aid for Scientific ResearchMinistry of Education, Culture,
   Sports, Science and Technology, Japan (MEXT)Japan Society for the
   Promotion of ScienceGrants-in-Aid for Scientific Research (KAKENHI)
   [17390394, 17659441] Funding Source: KAKEN
CR Anichini A, 1996, J IMMUNOL, V156, P208
   Aoki H, 2001, CANCER IMMUNOL IMMUN, V50, P463, DOI 10.1007/s002620100220
   Boczkowski D, 1996, J EXP MED, V184, P465, DOI 10.1084/jem.184.2.465
   CASTELLI C, 1995, J EXP MED, V181, P363, DOI 10.1084/jem.181.1.363
   COX AL, 1994, SCIENCE, V264, P716, DOI 10.1126/science.7513441
   DRANOFF G, 1993, P NATL ACAD SCI USA, V90, P3539, DOI 10.1073/pnas.90.8.3539
   GHOSH P, 1995, J NATL CANCER I, V87, P1478, DOI 10.1093/jnci/87.19.1478
   Heimberger AB, 2000, J NEUROIMMUNOL, V103, P16, DOI 10.1016/S0165-5728(99)00172-1
   Kikuchi T, 2001, CANCER IMMUNOL IMMUN, V50, P337, DOI 10.1007/s002620100205
   Kobayashi T, 2003, CANCER IMMUNOL IMMUN, V52, P632, DOI 10.1007/s00262-003-0408-5
   Kohyama M, 1998, JPN J CANCER RES, V89, P1041, DOI 10.1111/j.1349-7006.1998.tb00494.x
   Liau LM, 1999, J NEUROSURG, V90, P1115, DOI 10.3171/jns.1999.90.6.1115
   Micallef MJ, 1997, CANCER IMMUNOL IMMUN, V43, P361, DOI 10.1007/s002620050345
   Nair SK, 1997, INT J CANCER, V70, P706, DOI 10.1002/(SICI)1097-0215(19970317)70:6<706::AID-IJC13>3.0.CO;2-7
   NASTALA CL, 1994, J IMMUNOL, V153, P1697
   O I, 2002, ANTICANCER RES, V22, P613
   Onodera M, 1997, HUM GENE THER, V8, P1189, DOI 10.1089/hum.1997.8.10-1189
   Ossendorp F, 1998, J EXP MED, V187, P693, DOI 10.1084/jem.187.5.693
   PEOPLES GE, 1995, P NATL ACAD SCI USA, V92, P432, DOI 10.1073/pnas.92.2.432
   ROMAGNANI S, 1992, INT ARCH ALLERGY IMM, V98, P279, DOI 10.1159/000236199
   ROMANI N, 1994, J EXP MED, V180, P83, DOI 10.1084/jem.180.1.83
   Sampson JH, 1996, P NATL ACAD SCI USA, V93, P10399, DOI 10.1073/pnas.93.19.10399
   STEINMAN RM, 1991, ANNU REV IMMUNOL, V9, P271, DOI 10.1146/annurev.iy.09.040191.001415
   Yamanaka R, 2003, INT J ONCOL, V23, P5
   Yamanaka R, 2003, BRIT J CANCER, V89, P1172, DOI 10.1038/sj.bjc.6601268
   Yamanaka R, 2001, J NEUROSURG, V94, P474, DOI 10.3171/jns.2001.94.3.0474
   YOSHINO I, 1994, CANCER RES, V54, P3387
   Young JW, 1996, J EXP MED, V183, P7, DOI 10.1084/jem.183.1.7
   Yu John S., 2001, Proceedings of the American Association for Cancer Research Annual Meeting, V42, P274
   Yu JS, 2001, CANCER RES, V61, P842
   Zitvogel L, 1996, J EXP MED, V183, P87, DOI 10.1084/jem.183.1.87
NR 31
TC 28
Z9 36
U1 0
U2 1
PU SPRINGER
PI NEW YORK
PA 233 SPRING ST, NEW YORK, NY 10013 USA
SN 0167-594X
EI 1573-7373
J9 J NEURO-ONCOL
JI J. Neuro-Oncol.
PD APR
PY 2005
VL 72
IS 2
BP 107
EP 113
DI 10.1007/s11060-004-3550-9
PG 7
WC Oncology; Clinical Neurology
SC Oncology; Neurosciences & Neurology
GA 931SG
UT WOS:000229504900004
PM 15925989
DA 2021-05-03
ER

PT J
AU Karimi, M
   Cao, TM
   Baker, JA
   Verneris, MR
   Soares, L
   Negrin, RS
AF Karimi, M
   Cao, TM
   Baker, JA
   Verneris, MR
   Soares, L
   Negrin, RS
TI Silencing human NKG2D, DAP10, and DAP12 reduces cytotoxicity of
   activated CD8(+) T cells and NK cells
SO JOURNAL OF IMMUNOLOGY
LA English
DT Article
ID NATURAL-KILLER-CELLS; SEVERE COMBINED IMMUNODEFICIENCY; IN-VIVO;
   MAMMALIAN-CELLS; SIGNAL-TRANSDUCTION; STEM-CELLS; RECEPTOR;
   IMMUNORECEPTOR; EXPRESSION; EXPANSION
AB Human CD8(+) T cells activated and expanded by TCR cross-linking and high-dose IL-2 acquire potent cytolytic ability against tumors and are a promising approach for immunotherapy of malignant diseases. We have recently reported that in vitro killing by these activated cells, which share phenotypic and functional characteristics with NK cells, is mediated principally by NKG2D. NKG2D is a surface receptor that is expressed by all NK cells and transmits an activating signal via the DAP10 adaptor molecule. Using stable RNA interference induced by lentiviral transduction, we show that NKG2D is required for cytolysis of tumor cells, including autologous tumor cells from patients with ovarian cancer. We also demonstrated that NKG2D is required for in vivo antitumor activity. Furthermore, both activated and expanded CD8(+) T cells and NK cells use DAP10. In addition, direct killing was partially dependent on the DAP12 signaling pathway. This requirement by activated and expanded CD8(+) T cells for DAP12, and hence stimulus from a putative DAP12-partnered activating surface receptor, persisted when assayed by anti-NKG2D Ab-mediated redirected cytolysis. These studies demonstrated the importance of NKG2D, DAP10, and DAP12 in human effector cell function.
C1 Stanford Univ, Sch Med, Div Blood & Marrow Transplantat, Stanford, CA 94305 USA.
   Stanford Univ, Sch Med, Div Rheumatol & Immunol, Dept Med, Stanford, CA 94305 USA.
   Univ Minnesota, Dept Pediat, Div Pediat Blood & Marrow Dis, Minneapolis, MN 55455 USA.
   Inst Biomed Pharmacol, Curitiba, Parana, Brazil.
RP Negrin, RS (corresponding author), Stanford Univ, Sch Med, Div Blood & Marrow Transplantat, CCSR Room 2205,269 W Campus Dr, Stanford, CA 94305 USA.
EM negrs@stanford.edu
RI Karimi, Mobin/AAG-8286-2020
OI Karimi, Mobin/0000-0002-3240-4814
FU NATIONAL CANCER INSTITUTEUnited States Department of Health & Human
   ServicesNational Institutes of Health (NIH) - USANIH National Cancer
   Institute (NCI) [R01CA080006, P01CA049605] Funding Source: NIH RePORTER;
   NATIONAL HEART, LUNG, AND BLOOD INSTITUTEUnited States Department of
   Health & Human ServicesNational Institutes of Health (NIH) - USANIH
   National Heart Lung & Blood Institute (NHLBI) [K08HL004505] Funding
   Source: NIH RePORTER; NCI NIH HHSUnited States Department of Health &
   Human ServicesNational Institutes of Health (NIH) - USANIH National
   Cancer Institute (NCI) [P01CA049605, R01CA080006] Funding Source:
   Medline; NHLBI NIH HHSUnited States Department of Health & Human
   ServicesNational Institutes of Health (NIH) - USANIH National Heart Lung
   & Blood Institute (NHLBI) [KO8HL04505] Funding Source: Medline
CR Alvarnas JC, 2001, BIOL BLOOD MARROW TR, V7, P216, DOI 10.1053/bbmt.2001.v7.pm11349808
   Andre P, 2004, EUR J IMMUNOL, V34, P961, DOI 10.1002/eji.200324705
   Aoki N, 2000, J IMMUNOL, V165, P3790, DOI 10.4049/jimmunol.165.7.3790
   Baker J, 2001, BLOOD, V97, P2923, DOI 10.1182/blood.V97.10.2923
   Bakker ABH, 1999, P NATL ACAD SCI USA, V96, P9792, DOI 10.1073/pnas.96.17.9792
   Bauer S, 1999, SCIENCE, V285, P727, DOI 10.1126/science.285.5428.727
   Billadeau DD, 2003, NAT IMMUNOL, V4, P557, DOI 10.1038/ni929
   BROOKS CG, 1983, IMMUNOL REV, V72, P43, DOI 10.1111/j.1600-065X.1983.tb01072.x
   BROWN T, 2004, CURRENT PROTOCOLS IM, V3
   Brummelkamp TR, 2002, SCIENCE, V296, P550, DOI 10.1126/science.1068999
   Cantoni C, 1999, J EXP MED, V189, P787, DOI 10.1084/jem.189.5.787
   Carbone E, 2005, BLOOD, V105, P251, DOI 10.1182/blood-2004-04-1422
   Chang CW, 1999, J IMMUNOL, V163, P4651
   Conejo-Garcia JR, 2004, CANCER RES, V64, P2175, DOI 10.1158/0008-5472.CAN-03-2194
   Diefenbach A, 2000, NAT IMMUNOL, V1, P119, DOI 10.1038/77793
   Diefenbach A, 2002, NAT IMMUNOL, V3, P1142, DOI 10.1038/ni858
   Edinger M, 2003, BLOOD, V101, P640, DOI 10.1182/blood-2002-06-1751
   FUCHTNER C, 1993, GYNECOL ONCOL, V48, P203, DOI 10.1006/gyno.1993.1034
   Garrity D, 2005, P NATL ACAD SCI USA, V102, P7641, DOI 10.1073/pnas.0502439102
   Groh V, 2001, NAT IMMUNOL, V2, P255, DOI 10.1038/85321
   Hoyle C, 1998, BLOOD, V92, P3318, DOI 10.1182/blood.V92.9.3318.421k39_3318_3327
   Huppi K, 2005, MOL CELL, V17, P1, DOI 10.1016/j.molcel.2004.12.017
   Jamieson AM, 2002, IMMUNITY, V17, P19, DOI 10.1016/S1074-7613(02)00333-3
   Lanier LL, 2005, ANNU REV IMMUNOL, V23, P225, DOI 10.1146/annurev.immunol.23.021704.115526
   Lanier LL, 1998, IMMUNITY, V8, P693, DOI 10.1016/S1074-7613(00)80574-9
   Lanier LL, 1998, NATURE, V391, P703, DOI 10.1038/35642
   Leemhuis T, 2005, BIOL BLOOD MARROW TR, V11, P181, DOI 10.1016/j.bbmt.2004.11.019
   LU PH, 1994, J IMMUNOL, V153, P1687
   McVicar DW, 1998, J BIOL CHEM, V273, P32934, DOI 10.1074/jbc.273.49.32934
   MEHTA BA, 1995, BLOOD, V86, P3493, DOI 10.1182/blood.V86.9.3493.bloodjournal8693493
   Norman PJ, 2004, IMMUNOGENETICS, V56, P225, DOI 10.1007/s00251-004-0674-1
   O'Callaghan CA, 2001, IMMUNITY, V15, P201, DOI 10.1016/S1074-7613(01)00187-X
   Paloneva J, 2000, NAT GENET, V25, P357
   Pende D, 2002, CANCER RES, V62, P6178
   Raulet DH, 2003, NAT REV IMMUNOL, V3, P781, DOI 10.1038/nri1199
   Rosen DB, 2004, J IMMUNOL, V173, P2470, DOI 10.4049/jimmunol.173.4.2470
   Rubinson DA, 2003, NAT GENET, V33, P401, DOI 10.1038/ng1117
   SCHMIDTWOLF IGH, 1993, EXP HEMATOL, V21, P1673
   SCHMIDTWOLF IGH, 1991, J EXP MED, V174, P139, DOI 10.1084/jem.174.1.139
   Shum BP, 2002, J IMMUNOL, V168, P240, DOI 10.4049/jimmunol.168.1.240
   Snyder MR, 2003, J EXP MED, V197, P437, DOI 10.1084/jem.20020383
   Stetson DB, 2003, J EXP MED, V198, P1069, DOI 10.1084/jem.20030630
   Takayama T, 2000, LANCET, V356, P802, DOI 10.1016/S0140-6736(00)02654-4
   Tomasello E, 2000, IMMUNITY, V13, P355, DOI 10.1016/S1074-7613(00)00035-2
   Toyabe S, 2004, J AUTOIMMUN, V23, P371, DOI 10.1016/j.jaut.2004.09.003
   Vely F, 1997, J IMMUNOL, V159, P2075
   Verneris MR, 2004, BLOOD, V103, P3065, DOI 10.1182/blood-2003-06-2125
   Verneris MR, 2001, BIOL BLOOD MARROW TR, V7, P532, DOI 10.1016/S1083-8791(01)70014-6
   Vitale M, 1998, J EXP MED, V187, P2065, DOI 10.1084/jem.187.12.2065
   Vivier E, 2004, SCIENCE, V306, P1517, DOI 10.1126/science.1103478
   WIRTHMUELLER U, 1992, J EXP MED, V175, P1381, DOI 10.1084/jem.175.5.1381
   Wiznerowicz M, 2003, J VIROL, V77, P8957, DOI 10.1128/JVI.77.16.8957-8951.2003
   Wu J, 1999, SCIENCE, V285, P730, DOI 10.1126/science.285.5428.730
   Wu J, 2000, J EXP MED, V192, P1059, DOI 10.1084/jem.192.7.1059
   Yokoyama WM, 2004, ANNU REV IMMUNOL, V22, P405, DOI 10.1146/annurev.immunol.22.012703.104711
   Zufferey R, 1997, NAT BIOTECHNOL, V15, P871, DOI 10.1038/nbt0997-871
NR 56
TC 87
Z9 90
U1 0
U2 8
PU AMER ASSOC IMMUNOLOGISTS
PI BETHESDA
PA 9650 ROCKVILLE PIKE, BETHESDA, MD 20814 USA
SN 0022-1767
EI 1550-6606
J9 J IMMUNOL
JI J. Immunol.
PD DEC 15
PY 2005
VL 175
IS 12
BP 7819
EP 7828
DI 10.4049/jimmunol.175.12.7819
PG 10
WC Immunology
SC Immunology
GA 994KJ
UT WOS:000234030400008
PM 16339517
OA Bronze
DA 2021-05-03
ER

PT J
AU Lu, YJ
   Sega, E
   Low, PS
AF Lu, YJ
   Sega, E
   Low, PS
TI Folate receptor-targeted immunotherapy: induction of humoral and
   cellular immunity against hapten-decorated cancer cells
SO INTERNATIONAL JOURNAL OF CANCER
LA English
DT Article
DE tumor immunotherapy; targeting of folate-hapten conjugates; folate
   receptor; Fc-expressing immune cells; cytokine immunostimulation
ID MONOCLONAL-ANTIBODY; ASIALO GM1; IN-VITRO; OVARIAN-CARCINOMA;
   INTERFERON-ALPHA; BINDING-PROTEIN; DENDRITIC CELLS; TUMOR-CELLS;
   RITUXIMAB; MECHANISM
AB We previously exploited the frequent overexpression of folate receptors on cancer cells to decorate malignant cell surfaces selectively with folate-hapten conjugates. In antihapten-immunized hosts, this targeted localization of foreign haptens to tumor cells led to rapid accumulation of autologous antihapten IgG, which in turn yielded potent antitumor activity upon stimulation with cytokines (IL-2, IFN-alpha). In an effort to understand the effector mechanisms responsible for tumor regression, we have now investigated the involvement of both Immoral and cellular immune components in the tumor destruction process. We report that the dependence of therapeutic efficacy on folate-hapten concentration is bimodal, suggesting that the conjugate must bridge between a cell surface FR and an antihapten IgG in order to mediate killing. Studies with cancer cells in vitro further demonstrate that folate-fluorescein-marked tumor cells are killed primarily by antibody-dependent cellular cytotoxicity and phagocytosis, with no contribution from complement-dependent mechanisms. Investigations of specific immune cell involvement also reveal that asialo-GM1(+)-natural killer cells, macrophages, CD4(+) T cells and CD8(+) T cells contribute significantly to recognition/removal of the cancer mass, and that elimination of these cell types markedly compromises the therapy. Because the initial anti body-dependent stage of tumor cell killing is shown to lead to a long-term antibody-independent cellular immunity that involves both CD4(+) and CD8(+) T cells, we propose that F-c receptor-expressing immune cells not only initiate destruction of the IgG-marked tumor cells, but also participate in presentation of endogenous tumor antigens in a manner that leads to long-term cellular immunity. (c) 2005 Wiley-Liss. Inc.
C1 Purdue Univ, Dept Chem, W Lafayette, IN 47907 USA.
RP Low, PS (corresponding author), Purdue Univ, Dept Chem, 560 Oval Dr, W Lafayette, IN 47907 USA.
EM plow@purdue.edu
OI Low, Philip/0000-0001-9042-5528
FU NCI NIH HHSUnited States Department of Health & Human ServicesNational
   Institutes of Health (NIH) - USANIH National Cancer Institute (NCI)
   [CA89581] Funding Source: Medline; NATIONAL CANCER INSTITUTEUnited
   States Department of Health & Human ServicesNational Institutes of
   Health (NIH) - USANIH National Cancer Institute (NCI) [R01CA089581]
   Funding Source: NIH RePORTER
CR Akiyama K, 2003, J IMMUNOL, V170, P1641, DOI 10.4049/jimmunol.170.4.1641
   Albert ML, 1998, J EXP MED, V188, P1359, DOI 10.1084/jem.188.7.1359
   Belardelli F, 2002, CYTOKINE GROWTH F R, V13, P119, DOI 10.1016/S1359-6101(01)00022-3
   Bergman I, 2000, CANCER IMMUNOL IMMUN, V49, P259, DOI 10.1007/s002620000120
   Bjorge L, 1997, BRIT J CANCER, V75, P1247, DOI 10.1038/bjc.1997.213
   Brassard DL, 2002, J LEUKOCYTE BIOL, V71, P565
   Bueno R, 2001, J THORAC CARDIOV SUR, V121, P225, DOI 10.1067/mtc.2001.111176
   Cartron G, 2002, BLOOD, V99, P754, DOI 10.1182/blood.V99.3.754
   Dhodapkar KM, 2002, J EXP MED, V195, P125, DOI 10.1084/jem.20011097
   Dunn GP, 2002, NAT IMMUNOL, V3, P991, DOI 10.1038/ni1102-991
   Egilmez NK, 1998, CANCER IMMUNOL IMMUN, V46, P21, DOI 10.1007/s002620050455
   ELLENHORN JDI, 1990, J IMMUNOL, V144, P2840
   Ernst LK, 2002, J MOL MED, V80, P248, DOI 10.1007/s00109-001-0294-2
   Farah CS, 2001, INFECT IMMUN, V69, P6110, DOI 10.1128/IAI.69.10.6110-6118.2001
   Fishelson Z, 2003, MOL IMMUNOL, V40, P109, DOI 10.1016/S0161-5890(03)00112-3
   Gorter A, 1999, IMMUNOL TODAY, V20, P576, DOI 10.1016/S0167-5699(99)01537-6
   Gruner BA, 1998, INVEST NEW DRUG, V16, P205, DOI 10.1023/A:1006147932159
   Hernandez-Ilizaliturri FJ, 2003, CLIN CANCER RES, V9, P5866
   Johnson P, 2003, SEMIN ONCOL, V30, P3, DOI 10.1053/sonc.2003.50025
   Junnikkalla S, 2002, BRIT J CANCER, V87, P1119, DOI 10.1038/sj.bjc.6600614
   KASAI M, 1981, NATURE, V291, P334, DOI 10.1038/291334a0
   Kelley KMM, 2003, CANCER RES, V63, P2820
   Kennedy MD, 2003, J BIOMED OPT, V8, P636, DOI 10.1117/1.1609453
   Kim JA, 2003, AM J SURG, V186, P264, DOI 10.1016/S0002-9610(03)00212-5
   Kjaergaard J, 2000, CANCER RES, V60, P5514
   KORBELIK M, 1999, CANC LETT, V137, P81
   Leamon CP, 2001, DRUG DISCOV TODAY, V6, P44, DOI 10.1016/S1359-6446(00)01594-4
   Lu YJ, 2003, J CONTROL RELEASE, V91, P17, DOI 10.1016/S0168-3659(03)00215-3
   Lu YJ, 2002, ADV DRUG DELIVER REV, V54, P675, DOI 10.1016/S0169-409X(02)00042-X
   Lu YJ, 2004, ADV DRUG DELIVER REV, V56, P1161, DOI 10.1016/j.addr.2004.01.009
   Lu YJ, 2002, CANCER IMMUNOL IMMUN, V51, P153, DOI 10.1007/s00262-002-0266-6
   Magnani P, 2000, BRIT J CANCER, V82, P616
   Manches O, 2003, BLOOD, V101, P949, DOI 10.1182/blood-2002-02-0469
   Matherly LH, 2003, VITAM HORM, V66, P403, DOI 10.1016/S0083-6729(03)01012-4
   Melani C, 1998, CANCER RES, V58, P4146
   Ross JF, 1999, CANCER-AM CANCER SOC, V85, P348, DOI 10.1002/(SICI)1097-0142(19990115)85:2<348::AID-CNCR12>3.0.CO;2-4
   Runyon K, 2001, BLOOD, V97, P2420, DOI 10.1182/blood.V97.8.2420
   Ryan MH, 2001, CANCER IMMUNOL IMMUN, V49, P603, DOI 10.1007/s002620000156
   Schellekens H, 2002, CLIN THER, V24, P1720, DOI 10.1016/S0149-2918(02)80075-3
   Seki N, 2002, J IMMUNOL, V168, P3484, DOI 10.4049/jimmunol.168.7.3484
   Selenko N, 2001, LEUKEMIA, V15, P1619, DOI 10.1038/sj.leu.2402226
   SHEN F, 1994, BIOCHEMISTRY-US, V33, P1209, DOI 10.1021/bi00171a021
   Sliwkowski MX, 1999, SEMIN ONCOL, V26, P60
   Sudimack J, 2000, ADV DRUG DELIVER REV, V41, P147, DOI 10.1016/S0169-409X(99)00062-9
   SUTTLES J, 1986, J IMMUNOL, V136, P1586
   Toffoli G, 1997, INT J CANCER, V74, P193, DOI 10.1002/(SICI)1097-0215(19970422)74:2<193::AID-IJC10>3.0.CO;2-F
   Toffoli G, 1998, INT J CANCER, V79, P121, DOI 10.1002/(SICI)1097-0215(19980417)79:2<121::AID-IJC4>3.0.CO;2-V
   Untch Michael, 2003, Expert Rev Anticancer Ther, V3, P403, DOI 10.1586/14737140.3.3.403
   van Zanten-Przybysz I, 2000, J NUCL MED, V41, P1168
   WEITMAN SD, 1992, CANCER RES, V52, P3396
   Weng WK, 2003, J CLIN ONCOL, V21, P3940, DOI 10.1200/JCO.2003.05.013
   WILTROUT RH, 1985, J LEUKOCYTE BIOL, V37, P597
NR 52
TC 64
Z9 66
U1 2
U2 5
PU WILEY
PI HOBOKEN
PA 111 RIVER ST, HOBOKEN 07030-5774, NJ USA
SN 0020-7136
EI 1097-0215
J9 INT J CANCER
JI Int. J. Cancer
PD SEP 20
PY 2005
VL 116
IS 5
BP 710
EP 719
DI 10.1002/ijc.21126
PG 10
WC Oncology
SC Oncology
GA 953BG
UT WOS:000231050000009
PM 15828051
OA Bronze
DA 2021-05-03
ER

PT J
AU Krauss, J
   Arndt, MAE
   Vu, BK
   Newton, DL
   Rybak, SM
AF Krauss, J
   Arndt, MAE
   Vu, BK
   Newton, DL
   Rybak, SM
TI Targeting malignant B-cell lymphoma with a humanized anti-CD22
   scFv-angiogenin immunoenzyme
SO BRITISH JOURNAL OF HAEMATOLOGY
LA English
DT Article
DE angiogenin; humanized single chain Fv; fusion protein; eukaryotic
   expression; cytotoxicity
ID SINGLE-CHAIN FV; PHASE-I; PSEUDOMONAS EXOTOXIN; IMMUNOTOXIN; ANTIBODY;
   PROTEIN; RIBONUCLEASE; TRIAL; GENERATION; RESISTANT
AB We report on the generation and functional characterization of a humanized immunoenzyme comprising a stable humanized single chain Fv (scFv) with grafted specificity of the anti-CD22 murine monoclonal antibody RFB4 and the human ribonuclease angiogenin (ANG). The fusion protein produced from transiently transfected mammalian Chinese hamster ovary cells could easily be purified to homogeneity, retained full ribonucleolytic activity, and efficiently killed CD22(+) tumour cells with an IC50 of 56 nmol/l. In contrast, incubation of tumour cells with either ANG or scFv alone did not result in any cytotoxicity. Potent receptor-mediated killing of target cells, expected lack of extracellular toxicity, predictable low immunogenic potential, and ease of production, suggest that this novel immunoenzyme has potential for the immunotherapy of CD22(+) malignancies.
C1 Natl Canc Inst, SAIC, Frederick, MD USA.
   Natl Canc Inst, Dev Therapeut Program, Frederick, MD 21702 USA.
RP Krauss, J (corresponding author), Univ Essen Gesamthsch, Dept Internal Med Canc Res, D-45122 Essen, Germany.
EM juergen.krauss@uni-essen.de; rybak@ncifcrf.gov
FU NCI NIH HHSUnited States Department of Health & Human ServicesNational
   Institutes of Health (NIH) - USANIH National Cancer Institute (NCI)
   [N01-CO-12400] Funding Source: Medline
CR AMLOT PL, 1993, BLOOD, V82, P2624
   Cesano A, 2003, SEMIN ONCOL, V30, P253, DOI 10.1053/sonc.2003.50057
   DEBINSKI W, 1992, CANCER RES, V52, P5379
   FETT JW, 1985, BIOCHEMISTRY-US, V24, P5480, DOI 10.1021/bi00341a030
   Frankel AE, 2003, SEMIN ONCOL, V30, P545, DOI 10.1016/S0093-7754(03)00241-0
   FREUND C, 1993, FEBS LETT, V320, P97, DOI 10.1016/0014-5793(93)80070-B
   HO SN, 1989, GENE, V77, P51, DOI 10.1016/0378-1119(89)90358-2
   Hursey M, 2002, LEUKEMIA LYMPHOMA, V43, P953, DOI 10.1080/10428190290021380
   Kipriyanov SM, 1996, J IMMUNOL METHODS, V196, P51, DOI 10.1016/0022-1759(96)00115-9
   KOZAK M, 1987, J MOL BIOL, V196, P947, DOI 10.1016/0022-2836(87)90418-9
   Krauss J, 2003, PROTEIN ENG, V16, P753, DOI 10.1093/protein/gzg096
   KREITMAN RJ, 1993, CANCER RES, V53, P819
   Kreitman RJ, 2001, NEW ENGL J MED, V345, P241, DOI 10.1056/NEJM200107263450402
   MIKULSKI SM, 1993, INT J ONCOL, V3, P57
   Mikulski SM, 2002, J CLIN ONCOL, V20, P274, DOI 10.1200/JCO.20.1.274
   Newton DL, 1996, BIOCHEMISTRY-US, V35, P545, DOI 10.1021/bi951650w
   Newton DL, 1999, J IMMUNOL METHODS, V231, P159, DOI 10.1016/S0022-1759(99)00154-4
   Newton DL, 2001, EXPERT OPIN BIOL TH, V1, P995, DOI 10.1517/14712598.1.6.995
   Newton DL, 2001, BLOOD, V97, P528, DOI 10.1182/blood.V97.2.528
   PAWLAKBYCZKOWSKA EJ, 1989, CANCER RES, V49, P4568
   Russo N, 1996, P NATL ACAD SCI USA, V93, P3243, DOI 10.1073/pnas.93.8.3243
   RYBAK SM, 1992, P NATL ACAD SCI USA, V89, P3165, DOI 10.1073/pnas.89.8.3165
   RYBAK SM, 1991, J BIOL CHEM, V266, P21202
   SAUSVILLE EA, 1995, BLOOD, V85, P3457, DOI 10.1182/blood.V85.12.3457.bloodjournal85123457
   SAXENA SK, 1992, J BIOL CHEM, V267, P21982
   SAXENA SK, 1991, J BIOL CHEM, V266, P21208
   Senderowicz AM, 1997, ANN INTERN MED, V126, P882, DOI 10.7326/0003-4819-126-11-199706010-00005
   SHAPIRO R, 1987, P NATL ACAD SCI USA, V84, P8783, DOI 10.1073/pnas.84.24.8783
   STCLAIR DK, 1987, P NATL ACAD SCI USA, V84, P8330
   Stocker M, 2003, PROTEIN EXPRES PURIF, V28, P211, DOI 10.1016/S1046-5928(02)00709-X
   VITETTA ES, 1991, CANCER RES, V51, P4052
   von Mehren M, 2003, ANNU REV MED, V54, P343, DOI 10.1146/annurev.med.54.101601.152442
   YOKOTA T, 1992, CANCER RES, V52, P3402
NR 33
TC 22
Z9 23
U1 0
U2 3
PU WILEY
PI HOBOKEN
PA 111 RIVER ST, HOBOKEN 07030-5774, NJ USA
SN 0007-1048
EI 1365-2141
J9 BRIT J HAEMATOL
JI Br. J. Haematol.
PD MAR
PY 2005
VL 128
IS 5
BP 602
EP 609
DI 10.1111/j.1365-2141.2005.05356.x
PG 8
WC Hematology
SC Hematology
GA 899XE
UT WOS:000227178300003
PM 15725080
OA Bronze
DA 2021-05-03
ER

PT J
AU Fawcett, H
   Mader, JS
   Robichaud, M
   Giacomantonio, C
   Hoskin, DW
AF Fawcett, H
   Mader, JS
   Robichaud, M
   Giacomantonio, C
   Hoskin, DW
TI Contribution of reactive oxygen species and caspase-3 to apoptosis and
   attenuated ICAM-1 expression by paclitaxel-treated MDA-MB-435 breast
   carcinoma cells
SO INTERNATIONAL JOURNAL OF ONCOLOGY
LA English
DT Article
DE breast cancer; paclitaxel; adhesion molecule; caspase; reactive oxygen
   species
ID TAXOL-INDUCED APOPTOSIS; TUMOR-NECROSIS-FACTOR; HUMAN SKOV3 OVARIAN;
   T-LYMPHOCYTES; ADHESION MOLECULE-1; CANCER-CELLS; RESISTANT; MECHANISMS;
   AGENT; CHEMOTHERAPY
AB Paclitaxel is a microtubule-stabilizing and apoptosis-inducing drug that is commonly used to treat metastatic breast cancer, although the mechanism of paclitaxel-induced apoptosis remains incompletely understood. Furthermore, adhesion molecule expression is attenuated on mouse mastocytoma and human leukemia cells that survive short-term culture in the presence of paclitaxel. In the present study we show that MDA-MB-435 human breast carcinoma cells that survived culture for 72 h in the presence of submaximal cytotoxic concentrations of paclitaxel (0.02 and 0.01 mu g/ml) showed decreased expression of the adhesion molecule ICAM-1. Paclitaxel treatment of MDA-MB-435 cells was associated with the generation of reactive oxygen species (ROS), dissipation of mitochondrial transmernbrane potential, and the activation of caspase-3. The antioxidant glutathione protected MDA-MB-435 cells from paclitaxel-induced cytotoxicity and reduced ICAM-1 expression. In addition, a selective inhibitor of caspase-3 (Z-DEVD-FMK), as well as a pan-caspase inhibitor (Z-VAD-FMK), partially prevented the decrease in ICAM-1 expression observed following paclitaxel treatment, but did not protect against paclitaxel-induced cytotoxicity. We conclude that the paclitaxel-induced reduction in ICAM-1 expression by MDA-MB-435 breast carcinoma cells is both ROS- and caspase-dependent, whereas paclitaxel-induced cytotoxicity is ROS-dependent and does not involve caspases. Decreased ICAM-1 expression by breast carcinoma cells that survive paclitaxel treatment may negatively impact on cytotoxic lymphocyte-mediated destruction of paclitaxel-resistant breast cancer cells in the context of chemo-immunotherapy or chemo-adoptive immunotherapy.
C1 Dalhousie Univ, Dept Microbiol & Immunol, Halifax, NS B3H 1X5, Canada.
   Fac Med, Dept Pathol, Halifax, NS B3H 1X5, Canada.
   Fac Med, Dept Surg, Halifax, NS B3H 1X5, Canada.
RP Hoskin, DW (corresponding author), Dalhousie Univ, Dept Microbiol & Immunol, Room 7E1,Sir Charles Tupper Med Bldg,5850 Coll St, Halifax, NS B3H 1X5, Canada.
EM d.w.hoskin@dal.ca
CR Ahn HJ, 2004, J CELL BIOCHEM, V91, P1043, DOI 10.1002/jcb.20006
   Ali S, 2000, AM J PATHOL, V157, P313, DOI 10.1016/S0002-9440(10)64542-7
   Azuma E, 1997, EUR J HAEMATOL, V59, P14
   BASCO Z, 2002, BIOCHEM BIOPH RES CO, V290, P635
   Bhan V, 2004, ONCOL REP, V11, P893
   Biswas RS, 2001, MOL CELL BIOCHEM, V225, P7, DOI 10.1023/A:1012203110027
   Broker LE, 2004, CANCER RES, V64, P27, DOI 10.1158/0008-5472.CAN-03-3060
   Budinsky AC, 1997, INT J CANCER, V71, P1086, DOI 10.1002/(SICI)1097-0215(19970611)71:6<1086::AID-IJC27>3.0.CO;2-A
   Cantu MG, 2002, J CLIN ONCOL, V20, P1232, DOI 10.1200/JCO.20.5.1232
   Crown J, 2004, ONCOLOGIST, V9, P24, DOI 10.1634/theoncologist.9-suppl_2-24
   Fan WM, 1999, BIOCHEM PHARMACOL, V57, P1215
   Fisk B, 1998, CANCER RES, V58, P4790
   Fleischer A, 2004, MOL CANCER RES, V2, P674
   Gasco M, 2003, DRUG RESIST UPDATE, V6, P323, DOI 10.1016/j.drup.2003.11.001
   Gomez GG, 2001, CANCER TREAT REV, V27, P375, DOI 10.1053/ctrv.2001.0222
   Hirose M, 1999, J IMMUNOTHER, V22, P237, DOI 10.1097/00002371-199905000-00006
   Huisman C, 2002, CLIN CANCER RES, V8, P596
   Kanno T, 2004, FREE RADICAL RES, V38, P27, DOI 10.1080/10715760310001626266
   Kim R, 2002, CANCER CHEMOTH PHARM, V50, P343, DOI 10.1007/s00280-002-0522-7
   Liao CH, 2004, BIOCHEM PHARMACOL, V67, P2031, DOI 10.1016/j.bcp.2004.02.010
   Lin HL, 2000, CANCER-AM CANCER SOC, V89, P983, DOI 10.1002/1097-0142(20000901)89:5<983::AID-CNCR7>3.0.CO;2-G
   Loubani O, 2005, ANTICANCER RES, V25, P735
   Ly JD, 2003, APOPTOSIS, V8, P115, DOI 10.1023/A:1022945107762
   Mader JS, 2005, MOL CANCER THER, V4, P612, DOI 10.1158/1535-7163.MCT-04-0077
   Magarian-Blander J, 1998, J IMMUNOL, V160, P3111
   Mashima T, 1997, ONCOGENE, V14, P1007, DOI 10.1038/sj.onc.1200919
   MATZINGER P, 1991, J IMMUNOL METHODS, V145, P185, DOI 10.1016/0022-1759(91)90325-A
   Montoya MC, 2002, IMMUNOL REV, V186, P68, DOI 10.1034/j.1600-065X.2002.18607.x
   Ofir R, 2002, CELL DEATH DIFFER, V9, P636, DOI 10.1038/sj.cdd.4401012
   Orr GA, 2003, ONCOGENE, V22, P7280, DOI 10.1038/sj.onc.1206934
   Paridaens R, 2000, J CLIN ONCOL, V18, P724, DOI 10.1200/JCO.2000.18.4.724
   Park SJ, 2004, J BIOL CHEM, V279, P51057, DOI 10.1074/jbc.M406543200
   Pelicano H, 2004, DRUG RESIST UPDATE, V7, P97, DOI 10.1016/j.drup.2004.01.004
   PERTICARARI S, 1991, CYTOMETRY, V12, P687, DOI 10.1002/cyto.990120713
   Ravi R, 1998, CANCER RES, V58, P882
   Roebuck KA, 1999, J LEUKOCYTE BIOL, V66, P876
   Saad S, 2002, CANCER RES, V62, P283
   Sangrajrang S, 2000, CHEMOTHERAPY, V46, P327, DOI 10.1159/000007306
   SchmidtWolf IGH, 1996, CELL IMMUNOL, V169, P85, DOI 10.1006/cimm.1996.0094
   VandenBerg E, 2004, J CELL BIOCHEM, V91, P926, DOI 10.1002/jcb.20011
   Volanti C, 2004, ONCOGENE, V23, P8649, DOI 10.1038/sj.onc.1207871
   Wahl AF, 1996, NAT MED, V2, P72, DOI 10.1038/nm0196-72
   Wang TH, 1999, J BIOL CHEM, V274, P8208, DOI 10.1074/jbc.274.12.8208
   WANI MC, 1971, J AM CHEM SOC, V93, P2325, DOI 10.1021/ja00738a045
   Yamada A, 2001, CANCER RES, V61, P6459
   Yasuda K, 2004, ONCOLOGY-BASEL, V66, P347, DOI 10.1159/000079481
   Yu B, 2003, CLIN CANCER RES, V9, P285
   ZAMZAMI N, 1995, J EXP MED, V182, P367, DOI 10.1084/jem.182.2.367
   ZAMZAMI N, 1995, J EXP MED, V181, P1661, DOI 10.1084/jem.181.5.1661
   Zhao CL, 2003, CANCER IMMUNOL IMMUN, V52, P185, DOI 10.1007/s00262-002-0357-4
NR 50
TC 29
Z9 30
U1 0
U2 5
PU SPANDIDOS PUBL LTD
PI ATHENS
PA POB 18179, ATHENS, 116 10, GREECE
SN 1019-6439
EI 1791-2423
J9 INT J ONCOL
JI Int. J. Oncol.
PD DEC
PY 2005
VL 27
IS 6
BP 1717
EP 1726
PG 10
WC Oncology
SC Oncology
GA 988ET
UT WOS:000233575100029
PM 16273228
DA 2021-05-03
ER

PT J
AU Sever, M
   Jones, TD
   Roth, LM
   Karim, FWA
   Zheng, WX
   Michael, H
   Hattab, EM
   Emerson, RE
   Baldridge, LA
   Cheng, L
AF Sever, M
   Jones, TD
   Roth, LM
   Karim, FWA
   Zheng, WX
   Michael, H
   Hattab, EM
   Emerson, RE
   Baldridge, LA
   Cheng, L
TI Expression of CD117 (c-kit) receptor in dysgerminoma of the ovary:
   diagnostic and therapeutic implications
SO MODERN PATHOLOGY
LA English
DT Article
DE ovary; germ cell tumors; c-kit (CD117); differential diagnosis; OCT4;
   dysgerminoma
ID STEM-CELL FACTOR; CARCINOMA-IN-SITU; TYROSINE KINASE; DIFFERENTIAL
   EXPRESSION; PROTEIN EXPRESSION; PEROXIDASE COMPLEX; LUNG-CARCINOMA;
   GENE-MUTATIONS; GERM-CELLS; TUMORS
AB The proto-oncogene c-kit encodes a tyrosine kinase receptor, c-kit (CD117), which has been implicated in the development of a number of human malignancies. While the preferential expression of this protein has been well documented in testicular seminomas, there is little data concerning its expression in dysgerminomas of the ovary. We examined the expression of c-kit in 30 cases of ovarian dysgerminomas using immunohistohemical staining with a polyclonal anti-CD117 antibody. Staining was graded in a semiquantitative manner as follows: negative ( no staining), 1+ ( 1 - 10% staining), 2+ ( 10 - 29% staining), 3+ ( 30 - 50% staining), or 4+ (>50% staining). Of the 30 cases examined, 26 (87%) demonstrated immunoreactivity for CD117. In total, 10 (33%) demonstrated 4+ staining; 9 (30%) demonstrated 3+ staining; 3 ( 10%) demonstrated 2+ staining; 4 (13%) demonstrated 1+ staining; and 4 ( 13%) demonstrated no staining. In conclusion, CD117 immunoreactivity was detected in 87% of ovarian dysgerminomas, a finding that correlates with previously reported frequencies of CD117 expression in seminomas ( 78 - 100%). Thus, antibodies to c-kit may be a useful diagnostic marker for ovarian dysgerminoma. Although the prognosis of patients with dysgerminoma is generally good, this receptor could potentially serve as a target for site-specific immunotherapy as an alternative and/or complement to conventional treatment options.
C1 Indiana Univ, Dept Pathol & Lab Med, Indianapolis, IN 46204 USA.
   Case Western Reserve Univ, Dept Pathol, Cleveland, OH 44106 USA.
   Yale Univ, Dept Pathol, New Haven, CT USA.
RP Cheng, L (corresponding author), Indiana Univ, Med Ctr, Univ Hosp, Dept Pathol & Lab Med, Room 3465,550 N Univ Blvd, Indianapolis, IN 46202 USA.
EM lcheng@iupui.edu
RI Hattab, Eyas M/E-9342-2016
OI Hattab, Eyas M/0000-0002-3660-6261
CR Akintola-Ogunremi O, 2003, AM J SURG PATHOL, V27, P1551, DOI 10.1097/00000478-200312000-00008
   Antonescu CR, 2003, CLIN CANCER RES, V9, P3329
   BJORKHOLM E, 1990, CANCER-AM CANCER SOC, V65, P38, DOI 10.1002/1097-0142(19900101)65:1<38::AID-CNCR2820650110>3.0.CO;2-U
   Bokemeyer C, 1996, J CANCER RES CLIN, V122, P301, DOI 10.1007/BF01261407
   Burger H, 2003, EUR J CANCER, V39, P793, DOI 10.1016/S0959-8049(03)00026-1
   BURKE AP, 1988, HUM PATHOL, V19, P663, DOI 10.1016/S0046-8177(88)80172-2
   Cheng L, 2004, AM J SURG PATHOL, V28, P1341, DOI 10.1097/01.pas.0000135528.03942.1f
   CHENG L, 2005, CANCER, V101, P2006
   DEPALO G, 1987, INT J RADIAT ONCOL, V13, P853, DOI 10.1016/0360-3016(87)90099-X
   Elmore LW, 2001, ARCH PATHOL LAB MED, V125, P146
   GALLION HH, 1988, AM J OBSTET GYNECOL, V158, P591, DOI 10.1016/0002-9378(88)90036-1
   GORDON A, 1981, OBSTET GYNECOL, V58, P497
   Greene FPD, 2002, AM JOINT COMMITTEE C
   Heinrich MC, 2000, BLOOD, V96, P925, DOI 10.1182/blood.V96.3.925.015k50_925_932
   Heinrich MC, 2002, HUM PATHOL, V33, P484, DOI 10.1053/hupa.2002.124124
   Heinrich MC, 2002, J CLIN ONCOL, V20, P1692, DOI 10.1200/JCO.20.6.1692
   Hirota S, 1998, SCIENCE, V279, P577, DOI 10.1126/science.279.5350.577
   HSU SM, 1981, AM J CLIN PATHOL, V75, P816, DOI 10.1093/ajcp/75.6.816
   HSU SM, 1981, J HISTOCHEM CYTOCHEM, V29, P577, DOI 10.1177/29.4.6166661
   IZQUIERDO MA, 1995, J PATHOL, V177, P253, DOI 10.1002/path.1711770307
   Joensuu H, 2001, NEW ENGL J MED, V344, P1052, DOI 10.1056/NEJM200104053441404
   Jones TD, 2004, AM J SURG PATHOL, V28, P935, DOI 10.1097/00000478-200407000-00014
   Jorgensen N, 1997, HISTOPATHOLOGY, V30, P177, DOI 10.1046/j.1365-2559.1997.d01-580.x
   Kemmer K, 2004, AM J PATHOL, V164, P305, DOI 10.1016/S0002-9440(10)63120-3
   Klein WM, 2003, INT J GYNECOL PATHOL, V22, P181, DOI 10.1097/00004347-200304000-00011
   Kollmannsberger C, 2002, CANCER-AM CANCER SOC, V95, P301, DOI 10.1002/cncr.10671
   LAPOLLA JP, 1987, OBSTET GYNECOL, V69, P859
   Lasota J, 2000, AM J PATHOL, V157, P1091, DOI 10.1016/S0002-9440(10)64623-8
   Leroy X, 2002, J HISTOCHEM CYTOCHEM, V50, P283, DOI 10.1177/002215540205000216
   Looijenga LHJ, 2003, CANCER RES, V63, P2244
   Looijenga LHJ, 2003, CANCER RES, V63, P7674
   Mesters RM, 2001, BLOOD, V98, P241, DOI 10.1182/blood.V98.1.241
   Micke P, 2003, CLIN CANCER RES, V9, P188
   Miettinen M, 2000, MODERN PATHOL, V13, P536, DOI 10.1038/modpathol.3880093
   MITCHELL MF, 1991, CANCER-AM CANCER SOC, V67, P1084, DOI 10.1002/1097-0142(19910215)67:4<1084::AID-CNCR2820670436>3.0.CO;2-E
   Naeem M, 2002, HUM PATHOL, V33, P1182, DOI 10.1053/hupa.2002.129199
   NATALI PG, 1992, INT J CANCER, V52, P713, DOI 10.1002/ijc.2910520508
   NATALI PG, 1992, CANCER RES, V52, P6139
   O'Dwyer ME, 2001, J INTERN MED, V250, P3, DOI 10.1046/j.1365-2796.2001.00823.x
   Pan CX, 2005, MODERN PATHOL, V18, P320, DOI 10.1038/modpathol.3800318
   Pauls K, 2004, VIRCHOWS ARCH, V445, P651, DOI 10.1007/s00428-004-1112-3
   Pesce M, 1998, MECH DEVELOP, V71, P89, DOI 10.1016/S0925-4773(98)00002-1
   Potti A, 2003, ANN ONCOL, V14, P894, DOI 10.1093/annonc/mdg253
   Przygodzki RM, 2002, LAB INVEST, V82, P1369, DOI 10.1097/01.LAB.0000032410.46986.7B
   RAJPERTDEMEYTS E, 1994, INT J ANDROL, V17, P85
   Ramalingam P, 2004, AM J SURG PATHOL, V28, P1499, DOI 10.1097/01.pas.0000138179.87957.32
   Raspollini MR, 2005, ANN ONCOL, V16, P590, DOI 10.1093/annonc/mdi112
   Rossi G, 2003, MODERN PATHOL, V16, P1041, DOI 10.1097/01.MP.0000089780.30006.DE
   Sakuma Y, 2004, CANCER SCI, V95, P716, DOI 10.1111/j.1349-7006.2004.tb03251.x
   Sakuma Y, 2003, CANCER SCI, V94, P486, DOI 10.1111/j.1349-7006.2003.tb01470.x
   Schmandt RE, 2003, CANCER-AM CANCER SOC, V98, P758, DOI 10.1002/cncr.11561
   Scobie JV, 2003, INT J GYNECOL PATHOL, V22, P149, DOI 10.1097/00004347-200304000-00006
   Scotlandi K, 2003, J CLIN ONCOL, V21, P1952, DOI 10.1200/JCO.2003.11.111
   STROHMEYER T, 1995, J UROLOGY, V153, P511, DOI 10.1097/00005392-199502000-00073
   SUSNERWALA SS, 1991, J SURG ONCOL, V46, P43, DOI 10.1002/jso.2930460111
   Talerman A, 1997, CURR OPIN OBSTET GYN, V9, P44
   THOMAS GM, 1987, OBSTET GYNECOL, V70, P268
   Tian QS, 1999, AM J PATHOL, V154, P1643, DOI 10.1016/S0002-9440(10)65419-3
   TSUURA Y, 1994, VIRCHOWS ARCH, V424, P135
   Vliagoftis H, 1997, J ALLERGY CLIN IMMUN, V100, P435, DOI 10.1016/S0091-6749(97)70131-3
   Wang L, 2003, GYNECOL ONCOL, V90, P402, DOI 10.1016/S0090-8258(03)00274-9
   Went PT, 2004, J CLIN ONCOL, V22, P4514, DOI 10.1200/JCO.2004.10.125
   Williams SD, 1998, SEMIN ONCOL, V25, P407
   WILLIAMS SD, 1991, J CLIN ONCOL, V9, P1950, DOI 10.1200/JCO.1991.9.11.1950
   Yamasaki T, 2000, PATHOL INT, V50, P914, DOI 10.1046/j.1440-1827.2000.01126.x
   YARDEN Y, 1987, EMBO J, V6, P3341, DOI 10.1002/j.1460-2075.1987.tb02655.x
   ZAGHLOUL MS, 1992, INT J RADIAT ONCOL, V24, P161, DOI 10.1016/0360-3016(92)91036-M
   ZSEBO KM, 1990, CELL, V63, P213, DOI 10.1016/0092-8674(90)90302-U
NR 68
TC 39
Z9 39
U1 0
U2 1
PU NATURE PUBLISHING GROUP
PI NEW YORK
PA 75 VARICK ST, 9TH FLR, NEW YORK, NY 10013-1917 USA
SN 0893-3952
EI 1530-0285
J9 MODERN PATHOL
JI Mod. Pathol.
PD NOV
PY 2005
VL 18
IS 11
BP 1411
EP 1416
DI 10.1038/modpathol.3800463
PG 6
WC Pathology
SC Pathology
GA 977MI
UT WOS:000232807500002
PM 16056250
OA Bronze
DA 2021-05-03
ER

PT J
AU Wolf, D
   Wolf, AM
   Rumpold, H
   Fiegl, H
   Zeimet, AG
   Muller-Holzner, E
   Deibl, M
   Gastl, G
   Gunsilius, E
   Marth, C
AF Wolf, D
   Wolf, AM
   Rumpold, H
   Fiegl, H
   Zeimet, AG
   Muller-Holzner, E
   Deibl, M
   Gastl, G
   Gunsilius, E
   Marth, C
TI The expression of the regulatory T cell-specific forkhead box
   transcription factor FoxP3 is associated with poor prognosis in ovarian
   cancer
SO CLINICAL CANCER RESEARCH
LA English
DT Article
ID IMMUNOLOGICAL SELF-TOLERANCE; HEPATOCELLULAR-CARCINOMA;
   PERIPHERAL-BLOOD; TUMOR-IMMUNITY; LUNG-CANCER; B-CELLS; INHIBIT;
   DISEASE; PROGRESSION; INDUCTION
AB Purpose: The forkhead box transcription factor Fox P3 is specifically expressed in T cells with regulatory properties (Treg). Recently, high numbers of Treg were described to be associated with poor survival in different malignancies. The aim of the presented study was determine the prognostic effect of FoxP3 mRNA expression (reflecting the tissue content of Treg) in ovarian carcinoma and its relation with cytokines, such as IFN-gamma.
   Experimental Design: Total RNA was isolated from 99 ovarian carcinoma and from 14 healthy ovarian biopsies. Real-time PCR for FoxP3 was done and correlated with IFN-gamma-, CD3-, IRF-1-, SOCS-1-, HER-2-, and iNOS expression as well as patients' outcome.The m RNA data was corroborated by FoxP3 immunohistochemistry.
   Results: Quantitation of Fox P3 expression identified a patient subgroup (> 81th percentile), which is characterized by a significantly worse prognosis in terms of overall survival (27.8 versus 77.3 months, P = 0.0034) and progression-free survival (18 versus 57.5 months; P = 0.0041). FoxP3 expression correlated with IFN-gamma, IRF-1, and CD3 expression. High FoxP3 expression represents an independent prognostic factor for overall survival (P = 0.004) and progression-free survival (P = 0.004).
   Conclusions: High expression levels of Fox P3 might represent a surrogate marker for an immunosuppressive milieu contributing to tumor immune escape. Strategies selectively depleting Treg might improve the antitumor activity of endogenously arising tumor-reactive T cells and immunotherapies using vaccines or antibodies.
C1 Innsbruck Med Univ, Dept Obstet & Gynecol, A-6020 Innsbruck, Austria.
   Innsbruck Med Univ, Dept Biostat, A-6020 Innsbruck, Austria.
   Innsbruck Med Univ, Div Hematol & Oncol, A-6020 Innsbruck, Austria.
RP Marth, C (corresponding author), Innsbruck Med Univ, Dept Obstet & Gynecol, Anichstr 35, A-6020 Innsbruck, Austria.
EM dominik.wolf@uibk.ac.at; christian.marth@uibk.ac.at
RI Gunsilius, Eberhard/AAI-9333-2021; Fiegl, Heidi/K-4445-2017
OI Gunsilius, Eberhard/0000-0003-1327-2921; Rumpold,
   Holger/0000-0002-4118-0111; Fiegl, Heidi/0000-0002-1236-6806
CR Alard P, 2001, J IMMUNOL, V166, P4363, DOI 10.4049/jimmunol.166.7.4363
   Alvaro T, 2005, CLIN CANCER RES, V11, P1467, DOI 10.1158/1078-0432.CCR-04-1869
   Casares N, 2003, J IMMUNOL, V171, P5931, DOI 10.4049/jimmunol.171.11.5931
   Chen ML, 2005, P NATL ACAD SCI USA, V102, P419, DOI 10.1073/pnas.0408197102
   Curiel TJ, 2004, NAT MED, V10, P942, DOI 10.1038/nm1093
   Fontenot JD, 2003, NAT IMMUNOL, V4, P330, DOI 10.1038/ni904
   Hori S, 2003, SCIENCE, V299, P1057, DOI 10.1126/science.1079490
   Itoh M, 1999, J IMMUNOL, V162, P5317
   Janssens W, 2003, J IMMUNOL, V171, P4604, DOI 10.4049/jimmunol.171.9.4604
   Marth C, 2004, AM J OBSTET GYNECOL, V191, P1598, DOI 10.1016/j.ajog.2004.05.007
   Miura Y, 2004, BLOOD, V104, P2187, DOI 10.1182/blood-2004-03-1040
   Nishikawa H, 2005, BLOOD, V106, P1008, DOI 10.1182/blood-2005-02-0607
   Ormandy LA, 2005, CANCER RES, V65, P2457, DOI 10.1158/0008-5472.CAN-04-3232
   Pfaffl MW, 2001, NUCLEIC ACIDS RES, V29, DOI 10.1093/nar/29.9.e45
   Prasad SJ, 2005, J IMMUNOL, V174, P90, DOI 10.4049/jimmunol.174.1.90
   Sakaguchi S, 2004, ANNU REV IMMUNOL, V22, P531, DOI 10.1146/annurev.immunol.21.120601.141122
   SAKAGUCHI S, 1995, J IMMUNOL, V155, P1151
   Sasada T, 2003, CANCER-AM CANCER SOC, V98, P1089, DOI 10.1002/cncr.11618
   Seo SJ, 2002, IMMUNITY, V16, P535, DOI 10.1016/S1074-7613(02)00298-4
   SMITH H, 1991, J IMMUNOL, V147, P2928
   Steitz J, 2001, CANCER RES, V61, P8643
   Unitt E, 2005, HEPATOLOGY, V41, P722, DOI 10.1002/hep.20644
   Viguier M, 2004, J IMMUNOL, V173, P1444, DOI 10.4049/jimmunol.173.2.1444
   Wolf AM, 2003, CLIN CANCER RES, V9, P606
   Woo EY, 2002, J IMMUNOL, V168, P4272, DOI 10.4049/jimmunol.168.9.4272
   Woo EY, 2001, CANCER RES, V61, P4766
   Yagi H, 2004, INT IMMUNOL, V16, P1643, DOI 10.1093/intimm/dxh165
   Zou WP, 2005, NAT REV CANCER, V5, P263, DOI 10.1038/nrc1586
NR 28
TC 381
Z9 403
U1 0
U2 25
PU AMER ASSOC CANCER RESEARCH
PI PHILADELPHIA
PA 615 CHESTNUT ST, 17TH FLOOR, PHILADELPHIA, PA 19106-4404 USA
SN 1078-0432
J9 CLIN CANCER RES
JI Clin. Cancer Res.
PD DEC 1
PY 2005
VL 11
IS 23
BP 8326
EP 8331
DI 10.1158/1078-0432.CCR-05-1244
PG 6
WC Oncology
SC Oncology
GA 989VF
UT WOS:000233701300016
PM 16322292
OA Bronze
DA 2021-05-03
ER

PT J
AU Velasco, I
   Campos, A
   Acien, P
AF Velasco, I
   Campos, A
   Acien, P
TI Changes in cytokine levels of patients with ovarian endometriosis after
   treatment with gonadotropin-releasing hormone analogue,
   ultrasound-guided drainage, and intracystic recombinant interieukin-2
SO FERTILITY AND STERILITY
LA English
DT Article
DE recombinant IL-2; endometriosis; cytokines; treatment; immunomodulation
ID LOW-DOSE INTERLEUKIN-2; PERITONEAL-FLUID; DISEASE; WOMEN; STAGE;
   IMMUNOTHERAPY; LOCALIZATION; ASPIRATION; CARCINOMA; INFUSION
AB Objective: To determine the changes in cytokine levels from women with endometriomas who are treated with recombinant interleukin-2 after ultrasound-guided cyst aspiration, and to relate these changes to the clinical results observed in these patients.
   Design: A double-blind randomized controlled trial.
   Setting: University hospital.
   Patient(s): Twenty-four women with endometriosis-related symptoms and endometriomas.
   Intervention(s): Endometriomas in women receiving GnRH analogues and undergoing transvaginal ultrasound-guided cyst aspiration were injected with dextrose that did or did not contain recombinant interleukin-2 (IL-2). Serum samples were collected before and after treatment.
   Main Outcome Measure(s): Serum samples were analyzed by enzyme immunoassay to determine the levels of IL-1 beta IL-1 IL-6. IL-81 IL-10, IL-12, IL-13, and IL-17.
   Result(s): The cytokine levels after treatment with GnRH analogues and recombinant IL-2 were similar to the initial levels. The patients receiving GnRH analogues without IL-2 had higher IL-1, IL-2, IL-8, and IL-13 levels. Good clinical results were observed in 90% of the patients in the first group but in only 30% of the second one.
   Conclusion(S): Administration of recombinant IL-2 intracystically decreases cytokine production in women with endometriomas. These results have important implications for the design of future therapies based on immuno-modulation, Such as using higher or repeated doses of recombinant IL-2 in the cysts. (Fertil Steril (R) 2005;83: 873-7. (c) 2005 by American Society for Reproductive Medicine.).
C1 Univ Miguel Hernandez, Fac Med, Div Ginecol, Sch Med, San Juan 03550, Alicante, Spain.
   Univ Miguel Hernandez, Sch Med, Div Immunol, San Juan 03550, Alicante, Spain.
   San Juan Univ Hosp, Serv Obstet & Gynecol, Alicante, Spain.
   Blood Bank Ctr San Juan, Alicante, Spain.
RP Velasco, I (corresponding author), Univ Miguel Hernandez, Fac Med, Div Ginecol, Sch Med, Campus San Juan,Apdo 18, San Juan 03550, Alicante, Spain.
EM ivelasco@umh.es
RI Velasco, Irene/AAA-3563-2019
OI Velasco, Irene/0000-0001-5497-5813
CR Acien P, 2003, GYNECOL OBSTET INVES, V55, P96, DOI 10.1159/000070181
   Acien P, 2002, FERTIL STERIL, V78, P705, DOI 10.1016/S0015-0282(02)03330-7
   Adorini L, 1997, IMMUNOL TODAY, V18, P209
   American College of Obstetricians and Gynecologists Committee on Practice Bulletins-Gynecology, 2000, INT J GYNECOL OBSTET, V71, P183
   Arici A, 1996, MOL HUM REPROD, V2, P40, DOI 10.1093/molehr/2.1.40
   BERTOGLIO S, 1989, ACTA MED AUST, V16, P81
   Braun DP, 1998, CURR OPIN OBSTET GYN, V10, P365, DOI 10.1097/00001703-199810000-00003
   Buzio C, 2001, CANCER-AM CANCER SOC, V92, P2286, DOI 10.1002/1097-0142(20011101)92:9<2286::AID-CNCR1575>3.0.CO;2-I
   Chiang CM, 1997, GYNECOL OBSTET INVES, V43, P245, DOI 10.1159/000291866
   DONNEZ J, 1994, FERTIL STERIL, V62, P63
   Edwards RP, 1997, J CLIN ONCOL, V15, P3399, DOI 10.1200/JCO.1997.15.11.3399
   GARZETTI GG, 1995, GYNECOL ENDOCRINOL, V9, P125, DOI 10.3109/09513599509160201
   Gazvani MR, 1998, HUM REPROD, V13, P1957, DOI 10.1093/humrep/13.7.1957
   GIORLANDINO C, 1993, INT J GYNECOL OBSTET, V43, P41, DOI 10.1016/0020-7292(93)90272-X
   Gomez-Torres MJ, 2002, HUM REPROD, V17, P777, DOI 10.1093/humrep/17.3.777
   Harada T, 1997, AM J OBSTET GYNECOL, V176, P593, DOI 10.1016/S0002-9378(97)70553-2
   Jankovic D, 2001, TRENDS IMMUNOL, V22, P450, DOI 10.1016/S1471-4906(01)01975-5
   KEENAN JA, 1995, AM J REPROD IMMUNOL, V34, P381, DOI 10.1111/j.1600-0897.1995.tb00968.x
   Kourilsky P, 2001, TRENDS IMMUNOL, V22, P502, DOI 10.1016/S1471-4906(01)02012-9
   Lalezari J P, 2000, HIV Clin Trials, V1, P1
   Mathur SP, 2000, AM J REPROD IMMUNOL, V44, P89, DOI 10.1111/j.8755-8920.2000.440204.x
   MELIOLI G, 1993, AM J REPROD IMMUNOL, V30, P218, DOI 10.1111/j.1600-0897.1993.tb00623.x
   Nothnick WB, 2001, FERTIL STERIL, V76, P223, DOI 10.1016/S0015-0282(01)01878-7
   Odukoya OA, 1997, MOL HUM REPROD, V3, P393, DOI 10.1093/molehr/3.5.393
   Palmieri G, 2002, AM J CLIN ONCOL-CANC, V25, P224, DOI 10.1097/00000421-200206000-00003
   RYAN IP, 1995, FERTIL STERIL, V63, P929, DOI 10.1016/S0015-0282(16)57506-2
   Schroder W., 1996, Clinical and Experimental Obstetrics and Gynecology, V23, P10
   Vercellini P, 1996, FERTIL STERIL, V65, P299, DOI 10.1016/S0015-0282(16)58089-3
   Wong CK, 2001, CLIN EXP IMMUNOL, V125, P177, DOI 10.1046/j.1365-2249.2001.01602.x
   YOO ZB, 1995, J IMMUNOL, V155, P5483
   ZANETTA G, 1995, FERTIL STERIL, V64, P709, DOI 10.1016/S0015-0282(16)57843-1
NR 31
TC 10
Z9 12
U1 0
U2 2
PU ELSEVIER SCIENCE INC
PI NEW YORK
PA 360 PARK AVE SOUTH, NEW YORK, NY 10010-1710 USA
SN 0015-0282
EI 1556-5653
J9 FERTIL STERIL
JI Fertil. Steril.
PD APR
PY 2005
VL 83
IS 4
BP 873
EP 877
DI 10.1016/j.fertnstert.2004.10.035
PG 5
WC Obstetrics & Gynecology; Reproductive Biology
SC Obstetrics & Gynecology; Reproductive Biology
GA 916YH
UT WOS:000228422200011
PM 15820793
DA 2021-05-03
ER

PT J
AU Gritzapis, AD
   Perez, SA
   Baxevanis, CN
   Papamichail, M
AF Gritzapis, AD
   Perez, SA
   Baxevanis, CN
   Papamichail, M
TI Pooled peptides from HER-2/neu-overexpressing primary ovarian tumours
   induce CTL with potent antitumour responses in vitro and in vivo
SO BRITISH JOURNAL OF CANCER
LA English
DT Article
DE tumour lysates; HER-2/neu; CTL; SCID mice
ID CYTOTOXIC T-LYMPHOCYTES; PULSED DENDRITIC CELLS; HER-2/NEU
   PROTOONCOGENE; AUTOLOGOUS TUMOR; CANCER; IMMUNOTHERAPY; IMMUNIZATION;
   VACCINATION; MELANOMA; EPITOPES
AB Unfractionated peptides ( MW: up to 10 kDa), derived from HLA-A2.1 positive ( +) HER-2/neu-overexpressing primary tumour cell acid cell extracts ( ACE), were successfully used to generate in vitro cytotoxic T lymphocytes (CTL). Primary tumour cells were collected from peritoneal malignant effusions of patients with ovarian cancer. Acid cell extracts-induced CTL specifically lysed in an HLA-A2-restricted manner HER-2/neu(+) autologous primary tumour cells as well as HER-2/neu(+) tumour cell lines. In addition, adoptive transfer of such CTL significantly prolonged the survival of SCID mice xenografted with HLA-A2.1(+), HER-2/neu(+) human breast and ovarian tumour cell lines. Acid cell extracts collected from HLA-A2.1(+) HER-2/neu negative (-) primary ovarian tumours induced HLA-A2.1-restricted CTL with weak in vitro and in vivo antitumour capacity, suggesting that HER-2/neu peptides within ACE from HER-2/neu-overexpressing primary ovarian tumour cells are immunodominant. The results presented herein serve as a rationale for the initiation of vaccination studies in patients with HER-2/neu-overexpressing ovarian tumours utilising autologous tumour-derived ACE.
C1 St Savas Canc Hosp, Canc Immunol & Immunotherapy Ctr, Athens 11522, Greece.
RP Baxevanis, CN (corresponding author), St Savas Canc Hosp, Canc Immunol & Immunotherapy Ctr, 171 Alexandras Ave, Athens 11522, Greece.
EM baxevanis@ciic.gr
RI GRITZAPIS, ANGELOS/AAG-9225-2019
CR Anichini A, 1996, J IMMUNOL, V156, P208
   Baxevanis CN, 2000, J IMMUNOL, V164, P3902, DOI 10.4049/jimmunol.164.7.3902
   Baxevanis CN, 2002, INT J CANCER, V98, P864, DOI 10.1002/ijc.10251
   BAXEVANIS CN, 1994, BRIT J CANCER, V70, P625, DOI 10.1038/bjc.1994.361
   Carbone FR, 1998, IMMUNOL TODAY, V19, P368, DOI 10.1016/S0167-5699(98)01301-2
   Condon C, 1996, NAT MED, V2, P1122, DOI 10.1038/nm1096-1122
   Fields RC, 1998, P NATL ACAD SCI USA, V95, P9482, DOI 10.1073/pnas.95.16.9482
   FISK B, 1995, J EXP MED, V181, P2109, DOI 10.1084/jem.181.6.2109
   Gad M, 2003, EUR J IMMUNOL, V33, P1624, DOI 10.1002/eji.200323698
   Gatza E, 2002, J IMMUNOL, V169, P5227, DOI 10.4049/jimmunol.169.9.5227
   Graner MW, 2003, CANCER IMMUNOL IMMUN, V52, P226, DOI 10.1007/s00262-002-0359-2
   Holtl L, 2002, CLIN CANCER RES, V8, P3369
   Kiessling R, 2002, ADV CANCER RES, V85, P101, DOI 10.1016/S0065-230X(02)85004-7
   Kirkin AF, 1999, CANCER IMMUNOL IMMUN, V48, P239, DOI 10.1007/s002620050571
   Nair SK, 1997, EUR J IMMUNOL, V27, P589, DOI 10.1002/eji.1830270304
   Nestle FO, 1998, NAT MED, V4, P328, DOI 10.1038/nm0398-328
   Pawelec G, 1999, CANCER IMMUNOL IMMUN, V48, P343, DOI 10.1007/s002620050584
   Riddell SR, 1996, NAT MED, V2, P216, DOI 10.1038/nm0296-216
   Schneider J, 1998, NAT MED, V4, P397, DOI 10.1038/nm0498-397
   Schnurr M, 2002, CANCER RES, V62, P2347
   Sotiropoulou PA, 2003, CANCER IMMUNOL IMMUN, V52, P771, DOI 10.1007/s00262-003-0420-9
   SOTIROPOULOU PA, 2003, BRIT J CANCER, V89, P1035
   Thompson JL, 1998, INT J SPORT NUTR, V8, P160, DOI 10.1123/ijsn.8.2.160
   Toes REM, 1997, P NATL ACAD SCI USA, V94, P14660, DOI 10.1073/pnas.94.26.14660
   VANELSAS A, 1995, INT J CANCER, V61, P389, DOI 10.1002/ijc.2910610319
   Vegh Z, 2003, CANCER IMMUNOL IMMUN, V52, P67, DOI 10.1007/s00262-0338-7
   Wang RF, 1999, IMMUNOL REV, V170, P85, DOI 10.1111/j.1600-065X.1999.tb01331.x
   Wen YJ, 2002, BLOOD, V99, P3280, DOI 10.1182/blood.V99.9.3280
   Yang RC, 1999, J IMMUNOL, V163, P1037
   Zaks TZ, 1998, CANCER RES, V58, P4902
NR 30
TC 11
Z9 11
U1 0
U2 0
PU NATURE PUBLISHING GROUP
PI LONDON
PA MACMILLAN BUILDING, 4 CRINAN ST, LONDON N1 9XW, ENGLAND
SN 0007-0920
EI 1532-1827
J9 BRIT J CANCER
JI Br. J. Cancer
PD JAN 17
PY 2005
VL 92
IS 1
BP 72
EP 79
DI 10.1038/sj.bjc.6602259
PG 8
WC Oncology
SC Oncology
GA 890HE
UT WOS:000226501500015
PM 15583693
OA Green Published, Other Gold
DA 2021-05-03
ER

PT J
AU Ances, BM
   Vitaliani, R
   Taylor, RA
   Liebeskind, DS
   Voloschin, A
   Houghton, DJ
   Galetta, SL
   Dichter, M
   Alavi, A
   Rosenfeld, MR
   Dalmau, J
AF Ances, BM
   Vitaliani, R
   Taylor, RA
   Liebeskind, DS
   Voloschin, A
   Houghton, DJ
   Galetta, SL
   Dichter, M
   Alavi, A
   Rosenfeld, MR
   Dalmau, J
TI Treatment-responsive limbic encephalitis identified by neuropil
   antibodies: MRI and PET correlates
SO BRAIN
LA English
DT Article
DE limbic encephalitis; neuronal autoantibodies; paraneoplastic syndrome;
   PET; MRI
ID PARANEOPLASTIC NEUROLOGICAL SYNDROMES; POSITRON-EMISSION-TOMOGRAPHY;
   POTASSIUM CHANNEL ANTIBODIES; CENTRAL-NERVOUS-SYSTEM; RAT HIPPOCAMPUS;
   ENCEPHALOMYELITIS; INVOLVEMENT; EXPRESSION; DISORDERS; PROTEIN
AB We report seven patients, six from a single institution, who developed subacute limbic encephalitis initially considered of uncertain aetiology. Four patients presented with symptoms of hippocampal dysfunction (i.e. severe short-term memory loss) and three with extensive limbic dysfunction (i.e. confusion, seizures and suspected psychosis). Brain MRI and [F-18]fluorodeoxyglucose (FDG)-PET complemented each other but did not overlap in 50% of the patients. Combining both tests, all patients had temporal lobe abnormalities, five with additional areas involved. In one patient, FDG hyperactivity in the brainstem that was normal on MRI correlated with central hypoventilation; in another case, hyperactivity in the cerebellum anticipated ataxia. All patients had abnormal CSF: six pleocytosis, six had increased protein concentration, and three of five examined had oligoclonal bands. A tumour was identified and removed in four patients (mediastinal teratoma, thymoma, thymic carcinoma and thyroid cancer) and not treated in one (ovarian teratoma). An immunohistochemical technique that facilitates the detection of antibodies to cell surface or synaptic proteins demonstrated that six patients had antibodies to the neuropil of hippocampus or cerebellum, and one to intraneuronal antigens. Only one of the neuropil antibodies corresponded to voltage-gated potassium channel (VGKC) antibodies; the other five (two with identical specificity) reacted with antigens concentrated in areas of high dendritic density or synaptic-enriched regions of the hippocampus or cerebellum. Preliminary characterization of these antigens indicates that they are diverse and expressed on the neuronal cell membrane and dendrites; they do not co-localize with VGKCs, but partially co-localize with spinophilin. A target autoantigen in one of the patients co-localizes with a cell surface protein involved in hippocampal dendritic development. All patients except the one with antibodies to intracellular antigens had dramatic clinical and neuroimaging responses to immunotherapy or tumour resection; two patients had neurological relapse and improved with immunotherapy. Overall, the phenotype associated with the novel neuropil antibodies includes dominant behavioural and psychiatric symptoms and seizures that often interfere with the evaluation of cognition and memory, and brain MRI or FDG-PET abnormalities less frequently restricted to the medial temporal lobes than in patients with classical paraneoplastic or VGKC antibodies. When compared with patients with VGKC antibodies, patients with these novel antibodies are more likely to have CSF inflammatory abnormalities and systemic tumours (teratoma and thymoma), and they do not develop SIADH-like hyponatraemia. Although most autoantigens await characterization, all share intense expression by the neuropil of hippocampus, with patterns of immunolabelling characteristic enough to suggest the diagnosis of these disorders and predict response to treatment.
C1 Hosp Univ Penn, Dept Neurol, Philadelphia, PA 19104 USA.
   Hosp Univ Penn, Dept Radiol, Div Nucl Med, Philadelphia, PA 19104 USA.
   Med Coll Georgia, Dept Neurosurg, Augusta, GA 30912 USA.
RP Dalmau, J (corresponding author), Univ Penn, Dept Neurol, 3 W Gates,3400 Spruce St, Philadelphia, PA 19104 USA.
EM jdalmau@mail.med.upenn.edu
RI Ances, Beau/D-4198-2011
OI Rosenfeld, Myrna/0000-0001-5095-2534; Dalmau, Josep/0000-0001-5856-2813;
   Ances, Beau/0000-0003-3862-7397
FU NATIONAL CANCER INSTITUTEUnited States Department of Health & Human
   ServicesNational Institutes of Health (NIH) - USANIH National Cancer
   Institute (NCI) [R01CA089054, R01CA107192] Funding Source: NIH RePORTER;
   NCI NIH HHSUnited States Department of Health & Human ServicesNational
   Institutes of Health (NIH) - USANIH National Cancer Institute (NCI)
   [R01CA89054, R01 CA089054, R01CA107192, R01 CA107192, R01 CA089054-05,
   R01 CA107192-03] Funding Source: Medline
CR Alamowitch S, 1997, BRAIN, V120, P923, DOI 10.1093/brain/120.6.923
   Bataller L, 2004, SEMIN NEUROL, V24, P461, DOI 10.1055/s-2004-861540
   Bataller L, 2003, ANN NEUROL, V53, P347, DOI 10.1002/ana.10462
   Benyahia B, 1999, ANN NEUROL, V45, P162, DOI 10.1002/1531-8249(199902)45:2<162::AID-ANA5>3.0.CO;2-R
   Bernal F, 2002, ACTA NEUROPATHOL, V103, P509, DOI 10.1007/s00401-001-0498-0
   Bien CG, 2000, NEUROLOGY, V55, P1823, DOI 10.1212/WNL.55.12.1823
   BUCHHALTER JR, 1991, BRAIN RES BULL, V26, P333, DOI 10.1016/0361-9230(91)90003-3
   Buckley C, 2001, ANN NEUROL, V50, P73, DOI 10.1002/ana.1097
   Dadparvar S, 2003, CLIN NUCL MED, V28, P893, DOI 10.1097/01.rlu.0000093284.54060.aa
   Dalmau J, 2004, BRAIN, V127, P1831, DOI 10.1093/brain/awh203
   DALMAU J, 1992, AM J PATHOL, V141, P881
   Decressac S, 2004, EMBO REP, V5, P1171, DOI 10.1038/sj.embor.7400292
   Graus F, 2001, BRAIN, V124, P1138, DOI 10.1093/brain/124.6.1138
   Gultekin SH, 2000, BRAIN, V123, P1481, DOI 10.1093/brain/123.7.1481
   Honnorat J, 1996, J NEUROL NEUROSUR PS, V61, P270, DOI 10.1136/jnnp.61.3.270
   Kassubek J, 2001, J NEUROIMAGING, V11, P55, DOI 10.1111/j.1552-6569.2001.tb00011.x
   Law AJ, 2004, AM J PSYCHIAT, V161, P1848, DOI 10.1176/appi.ajp.161.10.1848
   Lee BY, 2004, CLIN NUCL MED, V29, P620, DOI 10.1097/00003072-200410000-00004
   Liguori R, 2001, BRAIN, V124, P2417, DOI 10.1093/brain/124.12.2417
   Llado A, 2004, NEUROLOGY, V63, P1947, DOI 10.1212/01.WNL.0000144340.03364.BF
   Pozo-Rosich P, 2003, ANN NEUROL, V54, P530, DOI 10.1002/ana.10713
   Rojas I, 2000, NEUROLOGY, V55, P713, DOI 10.1212/WNL.55.5.713
   Sakagami H, 2004, EUR J NEUROSCI, V19, P863, DOI 10.1111/j.0953-816X.2004.03195.x
   Scheid R, 2004, ARCH NEUROL-CHICAGO, V61, P1785, DOI 10.1001/archneur.61.11.1785
   Thieben MJ, 2004, NEUROLOGY, V62, P1177, DOI 10.1212/01.WNL.0000122648.19196.02
   Vincent A, 2004, BRAIN, V127, P701, DOI 10.1093/brain/awh077
   Watanabe Y, 2003, INTERNAL MED, V42, P428, DOI 10.2169/internalmedicine.42.428
NR 27
TC 299
Z9 312
U1 0
U2 16
PU OXFORD UNIV PRESS
PI OXFORD
PA GREAT CLARENDON ST, OXFORD OX2 6DP, ENGLAND
SN 0006-8950
EI 1460-2156
J9 BRAIN
JI Brain
PD AUG
PY 2005
VL 128
BP 1764
EP 1777
DI 10.1093/brain/awh526
PN 8
PG 14
WC Clinical Neurology; Neurosciences
SC Neurosciences & Neurology
GA 948OB
UT WOS:000230724500004
PM 15888538
OA Bronze, Green Published, Green Accepted
DA 2021-05-03
ER

PT J
AU Huber, C
   Bobek, N
   Kuball, J
   Thaler, S
   Hoffarth, S
   Huber, C
   Theobald, M
   Schuler, M
AF Huber, C
   Bobek, N
   Kuball, J
   Thaler, S
   Hoffarth, S
   Huber, C
   Theobald, M
   Schuler, M
TI Inhibitors of apoptosis confer resistance to tumour suppression by
   adoptively transplanted cytotoxic T-lymphocytes in vitro and in vivo
SO CELL DEATH AND DIFFERENTIATION
LA English
DT Article
DE transplantation; cancer immunology; resistance; cytotoxicity
ID GRANZYME-B; CASPASE ACTIVATION; CYTOCHROME-C; MEDIATED APOPTOSIS;
   OVARIAN-CANCER; P53; BCL-2; BAX; CELLS; FAS
AB Deregulation of apoptosis signalling is commonly found in cancer and results in resistance to cytotoxic therapies. Immunotherapy is a promising strategy to eliminate resistant cancer cells. The transfer of T-lymphocytes during allogeneic stem cell transplantation is clinically explored to induce a 'graft-versus-tumor' effect (GvT). Cytotoxic T-lymphocytes (CTL), which are major effectors of GvT, eliminate cancer cells by inducing apoptosis via multiple parallel pathways. Here, we study in vitro and in vivo the susceptibility of murine cancer cells engineered to express single antiapoptotic genes to CTL-mediated cytotoxicity. Interestingly, we find that single inhibitors of caspase activation, such as BCL-XL or dominant-negative mutants of FADD and caspase-9, protect cancer cells against antigen-specific CTL in vitro. Moreover, expression of BCL-XL impairs the growth suppression by adoptively transplanted CTL of established tumours in vivo. Hence, apoptosis defects that provide protection to cytotoxic cancer therapies can confer crossresistance to immunotherapy by tumour-reactive CTL.
C1 Johannes Gutenberg Univ Mainz, Dept Med 3, D-55101 Mainz, Germany.
   Johannes Gutenberg Univ Mainz, Gene Therapy Lab, D-55101 Mainz, Germany.
   Johannes Gutenberg Univ Mainz, Immunotherapy Lab, D-55101 Mainz, Germany.
RP Schuler, M (corresponding author), Johannes Gutenberg Univ Mainz, Dept Med 3, Bldg 302, D-55101 Mainz, Germany.
EM schuler@3-med.klinik.uni-mainz.de
RI Thaler, Sonja/AAC-4784-2020
CR Allison J, 2000, INT IMMUNOL, V12, P9, DOI 10.1093/intimm/12.1.9
   Cheng EHYA, 2001, MOL CELL, V8, P705, DOI 10.1016/S1097-2765(01)00320-3
   CHIU VK, 1995, J IMMUNOL, V154, P2023
   Cory S, 2002, NAT REV CANCER, V2, P647, DOI 10.1038/nrc883
   Degterev A, 2001, NAT CELL BIOL, V3, P173, DOI 10.1038/35055085
   Drexler I, 1999, CANCER RES, V59, P4955
   Eischen CM, 1999, GENE DEV, V13, P2658, DOI 10.1101/gad.13.20.2658
   Eischen CM, 2001, MOL CELL BIOL, V21, P7653, DOI 10.1128/MCB.21.22.7653-7662.2001
   Ekert PG, 2004, J CELL BIOL, V165, P835, DOI 10.1083/jcb.200312031
   Fan ZS, 2003, CELL, V112, P659, DOI 10.1016/S0092-8674(03)00150-8
   Fan ZS, 2003, NAT IMMUNOL, V4, P145, DOI 10.1038/ni885
   Fulda S, 2002, NAT MED, V8, P808, DOI 10.1038/nm735
   Goping IS, 2003, IMMUNITY, V18, P355, DOI 10.1016/S1074-7613(03)00032-3
   Green DR, 2002, CANCER CELL, V1, P19, DOI 10.1016/S1535-6108(02)00024-7
   Hanahan D, 2000, CELL, V100, P57, DOI 10.1016/S0092-8674(00)81683-9
   Hanson HL, 2000, IMMUNITY, V13, P265, DOI 10.1016/S1074-7613(00)00026-1
   Haraguchi M, 2000, J EXP MED, V191, P1709, DOI 10.1084/jem.191.10.1709
   Heibein JA, 2000, J EXP MED, V192, P1391, DOI 10.1084/jem.192.10.1391
   HEUSEL JW, 1994, CELL, V76, P977, DOI 10.1016/0092-8674(94)90376-X
   Irmler M, 1997, NATURE, V388, P190, DOI 10.1038/40657
   Jo M, 2000, NAT MED, V6, P564
   KAGI D, 1994, NATURE, V369, P31, DOI 10.1038/369031a0
   Kaufmann SH, 2003, ONCOGENE, V22, P7414, DOI 10.1038/sj.onc.1206945
   Kreuwel HTC, 1999, J IMMUNOL, V163, P4335
   Li P, 1997, CELL, V91, P479, DOI 10.1016/S0092-8674(00)80434-1
   Liu JR, 2002, CANCER RES, V62, P924
   LOWE SW, 1993, CELL, V74, P957, DOI 10.1016/0092-8674(93)90719-7
   LOWIN B, 1994, NATURE, V370, P650, DOI 10.1038/370650a0
   McCurrach ME, 1997, P NATL ACAD SCI USA, V94, P2345, DOI 10.1073/pnas.94.6.2345
   Medema JP, 2001, P NATL ACAD SCI USA, V98, P11515, DOI 10.1073/pnas.201398198
   Medema JP, 1999, J EXP MED, V190, P1033, DOI 10.1084/jem.190.7.1033
   Nakano K, 2001, MOL CELL, V7, P683, DOI 10.1016/S1097-2765(01)00214-3
   Naviaux RK, 1996, J VIROL, V70, P5701, DOI 10.1128/JVI.70.8.5701-5705.1996
   Newton K, 2000, J EXP MED, V191, P195, DOI 10.1084/jem.191.1.195
   Newton K, 1998, EMBO J, V17, P706, DOI 10.1093/emboj/17.3.706
   OGASAWARA J, 1993, NATURE, V364, P806, DOI 10.1038/364806a0
   Pinkoski MJ, 2001, J BIOL CHEM, V276, P12060, DOI 10.1074/jbc.M009038200
   Rampino N, 1997, SCIENCE, V275, P967, DOI 10.1126/science.275.5302.967
   Scaffidi C, 1998, EMBO J, V17, P1675, DOI 10.1093/emboj/17.6.1675
   Schimmer AD, 2004, CANCER CELL, V5, P25, DOI 10.1016/S1535-6108(03)00332-5
   Schmitt CA, 1999, GENE DEV, V13, P2670, DOI 10.1101/gad.13.20.2670
   Schmitt CA, 2002, CANCER CELL, V1, P289, DOI 10.1016/S1535-6108(02)00047-8
   Schuler M, 2003, CELL DEATH DIFFER, V10, P451, DOI 10.1038/sj.cdd.4401180
   Scott CL, 2004, J CELL BIOL, V164, P89, DOI 10.1083/jcb.200310041
   Seol DW, 1999, J BIOL CHEM, V274, P2072, DOI 10.1074/jbc.274.4.2072
   Sherr CJ, 2002, CANCER CELL, V2, P103, DOI 10.1016/S1535-6108(02)00102-2
   STRASSER A, 1990, NATURE, V348, P331, DOI 10.1038/348331a0
   Sturm I, 2000, INT J CANCER, V87, P517, DOI 10.1002/1097-0215(20000815)87:4<517::AID-IJC9>3.0.CO;2-B
   Sutton VR, 2000, J EXP MED, V192, P1403, DOI 10.1084/jem.192.10.1403
   Sutton VR, 2003, IMMUNITY, V18, P319, DOI 10.1016/S1074-7613(03)00050-5
   Sutton VR, 1997, J IMMUNOL, V158, P5783
   Theobald M, 1995, P NATL ACAD SCI USA, V92, P11993, DOI 10.1073/pnas.92.26.11993
   Theobald M, 1997, J EXP MED, V185, P833, DOI 10.1084/jem.185.5.833
   TORIGOE T, 1994, CANCER RES, V54, P4851
   TSUJIMOTO Y, 1985, SCIENCE, V228, P1440, DOI 10.1126/science.3874430
   Vierboom MPM, 1997, J EXP MED, V186, P695, DOI 10.1084/jem.186.5.695
   Villunger A, 2003, SCIENCE, V302, P1036, DOI 10.1126/science.1090072
   Walczak H, 1999, NAT MED, V5, P157
   Walensky LD, 2004, SCIENCE, V305, P1466, DOI 10.1126/science.1099191
   Wolf BB, 2001, J BIOL CHEM, V276, P34244, DOI 10.1074/jbc.M011778200
   Yang Y, 2000, SCIENCE, V288, P874, DOI 10.1126/science.288.5467.874
NR 61
TC 29
Z9 30
U1 0
U2 1
PU NATURE PUBLISHING GROUP
PI LONDON
PA MACMILLAN BUILDING, 4 CRINAN ST, LONDON N1 9XW, ENGLAND
SN 1350-9047
EI 1476-5403
J9 CELL DEATH DIFFER
JI Cell Death Differ.
PD APR
PY 2005
VL 12
IS 4
BP 317
EP 325
DI 10.1038/sj.cdd.4401563
PG 9
WC Biochemistry & Molecular Biology; Cell Biology
SC Biochemistry & Molecular Biology; Cell Biology
GA 906YK
UT WOS:000227680800003
PM 15678149
OA Bronze
DA 2021-05-03
ER

PT J
AU Watanabe, T
   Suda, T
   Tsunoda, T
   Uchida, N
   Ura, K
   Kato, T
   Hasegawa, S
   Satoh, S
   Ohgi, S
   Tahara, H
   Furukawa, Y
   Nakamura, Y
AF Watanabe, T
   Suda, T
   Tsunoda, T
   Uchida, N
   Ura, K
   Kato, T
   Hasegawa, S
   Satoh, S
   Ohgi, S
   Tahara, H
   Furukawa, Y
   Nakamura, Y
TI Identification of immunoglobulin superfamily 11 (IGSF11) as a novel
   target for cancer immunotherapy of gastrointestinal and hepatocellular
   carcinomas
SO CANCER SCIENCE
LA English
DT Article
ID CYTOLYTIC T-LYMPHOCYTES; RENAL-CELL CARCINOMA; TUMOR-ANTIGENS;
   IMMUNE-RESPONSES; CTL EPITOPES; PEPTIDE; GENE; MELANOMA; EXPRESSION;
   VACCINATION
AB We previously performed gene expression profile analyses of 20 intestinal-type gastric cancers, and identified a set of genes whose expression levels were elevated in cancer tissues compared to their corresponding non-cancerous tissues. In the present study we focused on the immunoglobulin superfamily 11 gene (IGSF11). Its expression was also elevated in colorectal cancers and hepatocellular carcinomas as well as intestinal-type gastric cancers. Northern blot analysis showed that it was expressed abundantly in testis and ovary. These data suggest that IGSF11 is a good candidate of cancer-testis antigen. Furthermore, suppression of IGSF11 by siRNA retarded the growth of gastric cancer cells. To investigate the possibility of clinical application of peptide vaccine to IGSF11, we synthesized candidate epitope peptides for IGSF11 and tested whether the peptides elicit IGSF11-specific CTL. As a result, we successfully established oligo-clonal CTL by stimulation with IGSF11-9-207 (ALSSGLYQC). In addition, we also established additional CTL using IGSF11-9V (ALSSGLYQV), anchor-modified peptides of IGSF11-9-207. These peptides showed IGSF11-specific cytotoxic activity in an HLA-A*0201-restricted fashion, suggesting that these peptides may be applicable for cancer immunotherapy. These findings have provided a novel insight into carcinogenesis of the stomach, colon and liver, and will be helpful for the development of novel therapeutic strategies to a wide range of human cancers.
C1 Univ Tokyo, Inst Med Sci, Ctr Human Genome, Mol Med Lab,Minato Ku, Tokyo 1088639, Japan.
   Kyoto Univ, Grad Sch Med, Dept Surg Gastroenterol, Sakyo Ku, Kyoto 6068507, Japan.
   Univ Tokyo, Inst Med Sci, Dept Surg & Bioengn, Minato Ku, Tokyo 1088639, Japan.
   Tottori Univ, Fac Med, Dept Surg, Div Organ Regenerat Surg, Yonago, Tottori 6838504, Japan.
RP Nakamura, Y (corresponding author), Univ Tokyo, Inst Med Sci, Ctr Human Genome, Mol Med Lab,Minato Ku, 4-6-1 Shirokanedai, Tokyo 1088639, Japan.
EM yusuke@ims.u-tokyo.ac.jp
FU Grants-in-Aid for Scientific ResearchMinistry of Education, Culture,
   Sports, Science and Technology, Japan (MEXT)Japan Society for the
   Promotion of ScienceGrants-in-Aid for Scientific Research (KAKENHI)
   [17015009, 16591297] Funding Source: KAKEN
CR Boer JM, 2001, GENOME RES, V11, P1861, DOI 10.1101/gr.184501
   BOON T, 1993, INT J CANCER, V54, P177, DOI 10.1002/ijc.2910540202
   Chen YT, 1997, P NATL ACAD SCI USA, V94, P1914, DOI 10.1073/pnas.94.5.1914
   Chretien I, 1998, EUR J IMMUNOL, V28, P4094
   Date Y, 1996, TISSUE ANTIGENS, V47, P93, DOI 10.1111/j.1399-0039.1996.tb02520.x
   Granelli P, 2000, SCAND J GASTROENTERO, V35, P528
   Hasegawa S, 2002, CANCER RES, V62, P7012
   Hirata K, 2001, J BIOL CHEM, V276, P16223, DOI 10.1074/jbc.M100630200
   Honda T, 2000, MOL BRAIN RES, V77, P19, DOI 10.1016/S0169-328X(00)00036-X
   Jungbluth AA, 2001, INT J CANCER, V94, P252, DOI 10.1002/ijc.1451
   Kakunaga S, 2004, J BIOL CHEM, V279, P36419, DOI 10.1074/jbc.M406340200
   Katoh M, 2004, ONCOL REP, V12, P429
   KAWAKAMI Y, 1995, J IMMUNOL, V154, P3961
   Kono K, 2002, CLIN CANCER RES, V8, P3394
   Lu J, 2000, CANCER RES, V60, P5223
   Mathiassen S, 2001, EUR J IMMUNOL, V31, P1239, DOI 10.1002/1521-4141(200104)31:4<1239::AID-IMMU1239>3.0.CO;2-C
   Nakahara S, 2003, CANCER RES, V63, P4112
   Nestle FO, 1998, NAT MED, V4, P328, DOI 10.1038/nm0398-328
   Neumann E, 1998, CANCER RES, V58, P4090
   Noguchi M, 2003, PROSTATE, V57, P80, DOI 10.1002/pros.10276
   Panelli MC, 2000, J IMMUNOTHER, V23, P487, DOI 10.1097/00002371-200007000-00013
   Parkin DM, 2001, LANCET ONCOL, V2, P533, DOI 10.1016/S1470-2045(01)00486-7
   Peddanna N, 1995, ANTICANCER RES, V15, P2055
   Peng DF, 2003, J PATHOL, V201, P439, DOI 10.1002/path.1459
   Renkvist N, 2001, CANCER IMMUNOL IMMUN, V50, P3, DOI 10.1007/s002620000169
   Rentzsch C, 2003, CLIN CANCER RES, V9, P4376
   Rosenberg SA, 2004, NAT MED, V10, P909, DOI 10.1038/nm1100
   Rosenberg SA, 1998, NAT MED, V4, P321, DOI 10.1038/nm0398-321
   Sadanaga N, 2001, CLIN CANCER RES, V7, P2277
   SAHIN U, 1995, P NATL ACAD SCI USA, V92, P11810, DOI 10.1073/pnas.92.25.11810
   Sasada T, 2004, CANCER RES, V64, P2882, DOI 10.1158/0008-5472.CAN-03-3549
   Sato M, 2003, CANCER SCI, V94, P1091, DOI 10.1111/j.1349-7006.2003.tb01405.x
   Sato Y, 2003, CANCER SCI, V94, P802, DOI 10.1111/j.1349-7006.2003.tb01522.x
   Scanlan MJ, 2002, IMMUNOL REV, V188, P22, DOI 10.1034/j.1600-065X.2002.18803.x
   Schmidt SM, 2004, CANCER RES, V64, P1164, DOI 10.1158/0008-5472.CAN-03-2538
   Shimokawa T, 2003, CANCER RES, V63, P6116
   Smith MH, 1998, MOL IMMUNOL, V35, P1033, DOI 10.1016/S0161-5890(98)00096-0
   Solache A, 1999, J IMMUNOL, V163, P5512
   STEVANOVIC S, 2002, NAT REV CANCER, V2, P1
   Suzu S, 2002, BIOCHEM BIOPH RES CO, V296, P1215, DOI 10.1016/S0006-291X(02)02025-9
   Suzuki K, 1999, J IMMUNOL, V163, P2783
   Tanaka H, 2001, BRIT J CANCER, V84, P94, DOI 10.1054/bjoc.2000.1547
   Tsai V, 1997, J IMMUNOL, V158, P1796
   Uchida N, 2004, CLIN CANCER RES, V10, P8577, DOI 10.1158/1078-0432.CCR-04-0104
   VANDERBRUGGEN P, 1991, SCIENCE, V254, P1643, DOI 10.1126/science.1840703
   WALTER EA, 1995, NEW ENGL J MED, V333, P1038, DOI 10.1056/NEJM199510193331603
   Wang Yu, 2004, Cancer Immun, V4, P11
   Yoshitake Y, 2004, CLIN CANCER RES, V10, P6437, DOI 10.1158/1078-0432.CCR-04-0841
   Zhang SL, 1997, INT J CANCER, V73, P42, DOI 10.1002/(SICI)1097-0215(19970926)73:1<42::AID-IJC8>3.0.CO;2-1
   Zhang SL, 1998, CLIN CANCER RES, V4, P2669
NR 50
TC 33
Z9 36
U1 0
U2 8
PU WILEY
PI HOBOKEN
PA 111 RIVER ST, HOBOKEN 07030-5774, NJ USA
SN 1347-9032
EI 1349-7006
J9 CANCER SCI
JI Cancer Sci.
PD AUG
PY 2005
VL 96
IS 8
BP 498
EP 506
DI 10.1111/j.1349-7006.2005.00073.x
PG 9
WC Oncology
SC Oncology
GA 963YM
UT WOS:000231842600006
PM 16108831
OA Bronze
DA 2021-05-03
ER

PT J
AU Yokokawa, J
   Palena, C
   Arlen, P
   Hassan, R
   Ho, M
   Pastan, I
   Schlom, J
   Tsang, KY
AF Yokokawa, J
   Palena, C
   Arlen, P
   Hassan, R
   Ho, M
   Pastan, I
   Schlom, J
   Tsang, KY
TI Identification of novel human CTL Epitopes and their agonist epitopes of
   mesothelin
SO CLINICAL CANCER RESEARCH
LA English
DT Article
ID GENE-EXPRESSION PROFILES; MONOCLONAL-ANTIBODY K1; MOLECULAR-CLONING;
   ANTITUMOR-ACTIVITY; DENDRITIC CELLS; OVARIAN-CANCER; TUMOR-CELLS;
   ANTIGEN; PEPTIDE; LYMPHOTACTIN
AB Purpose: Mesothelin is overexpressed in many pancreatic and ovarian cancers, mesotheliomas, and other tumor types. Clinical trials are ongoing using immunotoxins to target mesothelin, and patients immunized with allogeneic pancreatic tumor cell lines have shown immune responses to previously defined mesothelin epitopes. The purpose of this study was to define novel mesothelin CTL epitopes and, more importantly, agonist epitopes that would more efficiently activate human Tcells to more efficiently lyse human tumors.
   Experimental Design and Results: Two novel mesothelin HLA-A2 epitopes were defined. T-cell lines generated from one of these epitopes were shown to lyse pancreatic and ovarian tumor cells. Several agonist epitopes were defined and were shown to (a) have higher affinity and avidity for HLA-A2, (b) activate mesothelin-specific T cells from normal individuals or cancer patients to a greater degree than the native epitope in terms of induction of higher levels of IFN-gamma and the chemokine lymphotactin, and (c) lyse several mesothelin-expressing tumor types in a MHC-restricted manner more effectively than Tcells generated using the native peptide. External beam radiation of tumor cells at nontoxic levels was shown to enhance the expression of mesothelin and other accessory molecules, resulting in a modest but statistically significant increase in tumor cell lysis by mesothelin-specific Tcells.
   Conclusions: The identification of novel CTL agonist epitopes supports and extends observations that mesothelin is a potential target for immunotherapy of pancreatic and ovarian cancers, as well as mesotheliomas.
C1 NCI, Tumor Immunol & Biol Lab, Ctr Canc Res, NIH, Bethesda, MD 20892 USA.
   NCI, Mol Biol Lab, Ctr Canc Res, NIH, Bethesda, MD 20892 USA.
RP Schlom, J (corresponding author), NCI, Tumor Immunol & Biol Lab, Ctr Canc Res, NIH, 10 Ctr Dr,Room 8B09, Bethesda, MD 20892 USA.
EM js141c@nih.gov
RI Palena, Claudia M/D-5167-2017; Ho, Mitchell/F-5059-2015; pastan,
   ira/P-9319-2019
OI Palena, Claudia M/0000-0002-0445-4486; pastan, ira/0000-0002-9223-0270
FU DIVISION OF BASIC SCIENCES - NCIUnited States Department of Health &
   Human ServicesNational Institutes of Health (NIH) - USANIH National
   Cancer Institute (NCI) [Z01BC010427] Funding Source: NIH RePORTER;
   NATIONAL CANCER INSTITUTEUnited States Department of Health & Human
   ServicesNational Institutes of Health (NIH) - USANIH National Cancer
   Institute (NCI) [Z01BC010662, Z01BC010425, Z01BC008753] Funding Source:
   NIH RePORTER; NCI NIH HHSUnited States Department of Health & Human
   ServicesNational Institutes of Health (NIH) - USANIH National Cancer
   Institute (NCI) [Z01 BC010427-06, Z01 BC010425-06] Funding Source:
   Medline
CR ANDERSON KS, 1993, J IMMUNOL, V151, P3407
   Argani P, 2001, CLIN CANCER RES, V7, P3862
   Bhattacharjee A, 2001, P NATL ACAD SCI USA, V98, P13790, DOI 10.1073/pnas.191502998
   BOYUM A, 1968, SCAND J CLIN LAB INV, VS 21, P51
   Brinkmann U, 1997, INT J CANCER, V71, P638
   Chakraborty M, 2004, CANCER RES, V64, P4328, DOI 10.1158/0008-5472.CAN-04-0073
   CHANG K, 1992, INT J CANCER, V50, P373, DOI 10.1002/ijc.2910500308
   CHANG K, 1994, INT J CANCER, V57, P90, DOI 10.1002/ijc.2910570117
   CHANG K, 1992, AM J SURG PATHOL, V16, P259, DOI 10.1097/00000478-199203000-00006
   Chang K, 1996, P NATL ACAD SCI USA, V93, P136, DOI 10.1073/pnas.93.1.136
   CHANG K, 1992, INT J CANCER, V51, P548, DOI 10.1002/ijc.2910510408
   Chowdhury PS, 1999, NAT BIOTECHNOL, V17, P568
   Chowdhury PS, 1998, P NATL ACAD SCI USA, V95, P669, DOI 10.1073/pnas.95.2.669
   Fan D, 2002, MOL CANCER THER, V1, P595
   Fong L, 2001, P NATL ACAD SCI USA, V98, P8809, DOI 10.1073/pnas.141226398
   Garnett CT, 2004, CANCER RES, V64, P7985, DOI 10.1158/0008-5472.CAN-04-1525
   GRITZ L, 1990, J VIROL, V64, P5948, DOI 10.1128/JVI.64.12.5948-5957.1990
   Hassan R, 2004, CLIN CANCER RES, V10, P3937, DOI 10.1158/1078-0432.CCR-03-0801
   Hassan R, 2002, CLIN CANCER RES, V8, P3520
   Hassan R, 2000, J IMMUNOTHER, V23, P473, DOI 10.1097/00002371-200007000-00011
   HASSAN R, 2002, P AN M AM SOC CLIN, V21, pA29
   Hedrick JA, 1997, J IMMUNOL, V158, P1533
   Hippo Y, 2001, CANCER RES, V61, P889
   Ho M, 2005, CLIN CANCER RES, V11, P3814, DOI 10.1158/1078-0432.CCR-04-2304
   HOGAN KT, 1988, J EXP MED, V168, P725, DOI 10.1084/jem.168.2.725
   Hough CD, 2000, CANCER RES, V60, P6281
   JENKINS S, 1991, AIDS RES HUM RETROV, V7, P991, DOI 10.1089/aid.1991.7.991
   KELNER GS, 1994, SCIENCE, V266, P1395, DOI 10.1126/science.7973732
   KENNEDY J, 1995, J IMMUNOL, V155, P203
   KOJIMA T, 1995, J BIOL CHEM, V270, P21984, DOI 10.1074/jbc.270.37.21984
   KREITMAN R, 2002, P AN M AM SOC CLIN, V21, pB22
   Li Q, 2004, ANTICANCER RES, V24, P1327
   MULLER S, 1995, EUR J IMMUNOL, V25, P1744, DOI 10.1002/eji.1830250638
   NIJMAN HW, 1993, EUR J IMMUNOL, V23, P1215, DOI 10.1002/eji.1830230603
   Ordonez NG, 2003, AM J SURG PATHOL, V27, P1031, DOI 10.1097/00000478-200308000-00001
   Palena C, 2003, CYTOKINE, V24, P128, DOI 10.1016/j.cyto.2003.07.004
   Palena C, 2003, CLIN CANCER RES, V9, P1616
   PARKER KC, 1994, J IMMUNOL, V152, P163
   Rumsaeng V, 1997, J IMMUNOL, V158, P1353
   SALLUSTO F, 1994, J EXP MED, V179, P1109, DOI 10.1084/jem.179.4.1109
   Scholler N, 1999, P NATL ACAD SCI USA, V96, P11531, DOI 10.1073/pnas.96.20.11531
   SCHOUMACHER RA, 1990, P NATL ACAD SCI USA, V87, P4012, DOI 10.1073/pnas.87.10.4012
   STORKUS WJ, 1987, J IMMUNOL, V138, P1657
   Thomas AM, 2004, J EXP MED, V200, P297, DOI 10.1084/jem.20031435
   TSANG KY, 1995, J NATL CANCER I, V87, P982, DOI 10.1093/jnci/87.13.982
   Tsang KY, 2004, CLIN CANCER RES, V10, P2139, DOI 10.1158/1078-0432.CCR-1011-03
   Valmori D, 1998, J IMMUNOL, V160, P1750
   Wang K, 1999, GENE, V229, P101, DOI 10.1016/S0378-1119(99)00035-9
NR 48
TC 49
Z9 50
U1 0
U2 3
PU AMER ASSOC CANCER RESEARCH
PI PHILADELPHIA
PA 615 CHESTNUT ST, 17TH FLOOR, PHILADELPHIA, PA 19106-4404 USA
SN 1078-0432
EI 1557-3265
J9 CLIN CANCER RES
JI Clin. Cancer Res.
PD SEP 1
PY 2005
VL 11
IS 17
BP 6342
EP 6351
DI 10.1158/1078-0432.CCR-05-0596
PG 10
WC Oncology
SC Oncology
GA 962IB
UT WOS:000231723600034
PM 16144939
OA Green Accepted, Bronze
DA 2021-05-03
ER

PT J
AU Bodey, B
AF Bodey, B
TI Monoclonal antibody 7H11 reactive with human cancer
SO EXPERT OPINION ON THERAPEUTIC PATENTS
LA English
DT Article
DE antigen; cancer-specific; control; crossreactivity; immunoconjugates;
   immunotherapy; monoclonal antibody
ID ESCHERICHIA-COLI; FV FRAGMENT; ANTIGENS; CELLS; GLYCOLIPIDS; DIAGNOSIS;
   THERAPY
AB This application claims the isolation of a cancer-specific antigen of similar to 150 kDa molecular weight present in human breast cancer, colon cancer, lung cancer and other cancers. The inventors suggest that 'the antibodies have tumour specificity and are useful for therapy, diagnosis, monitoring, detecting and imaging of cancers. The antibody-recognised cancer-specific surface antigens can serve as targets for detecting, diagnosing, inhibiting or killing neoplastic cells.' The cancer-specific antigen is noted to be absent from human breast, colon, oesophagus, liver, lung and ovary tissue cells.' The inventors also discuss a number of possible applications of antibodies directed against the purportedly cancer-specific antigen, utilising methods that include antibody humanisation, immunoconjugation, preparation of chimeric antibodies, and other molecular research and diagnostic and therapeutic techniques.
C1 Univ So Calif, Dept Pathol, Keck Sch Med, Los Angeles, CA 90089 USA.
   Childrens Hosp Los Angeles, Childrens Ctr Canc & Blood Dis, Los Angeles, CA 90027 USA.
RP Bodey, B (corresponding author), Univ So Calif, Dept Pathol, Keck Sch Med, Los Angeles, CA 90089 USA.
EM Bodey18@aol.corn
CR AGENSYS INC, 2005, Patent No. 6881822
   APPL MOL EVOLUTION I, 2004, Patent No. 6787638
   AZIZ KJ, 1993, AM CLIN LAB, V1, P13
   BETTER M, 1988, SCIENCE, V240, P1041, DOI 10.1126/science.3285471
   Bodey B, 2002, EXPERT OPIN BIOL TH, V2, P371, DOI 10.1517/14712598.2.4.371
   Bodey B, 2001, EXPERT OPIN BIOL TH, V1, P603, DOI 10.1517/14712598.1.4.603
   Bodey BS, 2004, MOL MARKERS BRAIN TU
   BOEHRINGER INGELHEIM, 2004, Patent No. 6809179
   CHOCHUNG YS, 1989, JNCI-J NATL CANCER I, V81, P982, DOI 10.1093/jnci/81.13.982
   Coiffier B, 2000, B CANCER, V87, P839
   EHRLICH P, 2006, COLLECTED STUDIES IM, V2
   FEIZI T, 1985, NATURE, V314, P53, DOI 10.1038/314053a0
   GABRILOVE JL, 1986, SEMIN ONCOL, V13, P228
   HAKOMORI S, 1983, JNCI-J NATL CANCER I, V71, P231
   HIMMELWEIT B, 1975, COLLECTED PAPERS P E
   HOUGHTON AN, 1986, SEMIN ONCOL, V13, P165
   KOHLER G, 1975, NATURE, V256, P495, DOI 10.1038/256495a0
   KUFE DW, 1983, CANCER RES, V43, P851
   LICENTIA LTD, 2004, Patent No. 6824777
   LLOYD KO, 1989, CANCER RES, V49, P3445
   MATRITECH INC, 2004, Patent No. 6803189
   Penault-Llorca FM, 2000, B CANCER, V87, P794
   POTTER VR, 1988, ADV ONCOL, V4, P1
   REGENTS U CALIFORNIA, 2004, Patent No. 6825326
   REISFELD RA, 1987, ADV IMMUNOL, V40, P323, DOI 10.1016/S0065-2776(08)60242-4
   RES DEV FDN, 2004, Patent No. 6750329
   RIECHMANN L, 1988, J MOL BIOL, V203, P825, DOI 10.1016/0022-2836(88)90214-8
   RITTENHOUSE HG, 1985, LAB MED, V16, P556
   SKERRA A, 1988, SCIENCE, V240, P1038, DOI 10.1126/science.3285470
   SONGSIVILAI S, 1990, ASIAN PAC J ALLERGY, V8, P53
   TALMADGE JE, 1986, CANCER TREAT REP, V70, P171
   VANDERBRUGGEN P, 1991, SCIENCE, V254, P1643, DOI 10.1126/science.1840703
NR 32
TC 0
Z9 0
U1 0
U2 1
PU ASHLEY PUBLICATIONS LTD
PI LONDON
PA TELEPHONE HOUSE, 69-77 PAUL STREET, LONDON EC2A 4LQ, ENGLAND
SN 1354-3776
J9 EXPERT OPIN THER PAT
JI Expert Opin. Ther. Patents
PD AUG
PY 2005
VL 15
IS 8
BP 1073
EP 1076
DI 10.1517/13543776.15.8.1073
PG 4
WC Chemistry, Medicinal; Pharmacology & Pharmacy
SC Pharmacology & Pharmacy
GA 957AE
UT WOS:000231340800008
DA 2021-05-03
ER

PT J
AU Koppold, B
   Sauer, G
   Buning, H
   Hallek, M
   Kreienberg, R
   Deissler, H
   Kurzeder, C
AF Koppold, B
   Sauer, G
   Buning, H
   Hallek, M
   Kreienberg, R
   Deissler, H
   Kurzeder, C
TI Efficient gene transfer of CD40 ligand into ovarian carcinoma cells with
   a recombinant adeno-associated virus vector
SO INTERNATIONAL JOURNAL OF ONCOLOGY
LA English
DT Article
DE gene therapy; adeno-associated virus; CD40 ligand; immunotherapy
ID DENDRITIC CELLS; VIRAL VECTOR; T-CELLS; ADENOVIRUS VECTOR; HEMOPHILIA-B;
   CANCER CELLS; TUMOR-CELLS; FACTOR-IX; THERAPY; TRANSDUCTION
AB Recombinant adeno-associated virus type 2 (rAAV) has many properties of an ideal vector for gene therapy: Broad spectrum of susceptible cells, efficient gene transfer, persistent transgene expression in vivo, and no indiction of vector-related toxicity. Ovarian carcinoma cell lines, however, were previously reported to be quite resistant to rAAV transduction. Using an optimized adenovirus-free packaging system, highly purified rAAV vectors coding for the enhanced green fluorescent protein (AAV/EGFP) and for mCD40 ligand (AAV/CD40L) were generated. Their transduction efficiency in ovarian carcinoma cell lines was assessed with and without irradiation prior to infection. As measured by flow cytometry, transgene expression in up to 92% of cells was achieved with AAV/EGFP. gamma-irradiation (20 Gy) significantly increased the transduction rates up to 3.5-fold in cell lines with low susceptibility to AAV infection. The aquired capability of AAV/CD40L transduced tumor cells to activate dendritic cells was demonstrated in a second step. Dendritic cells were generated from human peripheral blood monocytes and maturized by stimulation with IL-4 and GM-CSF. Co-cultivation of mCD40L transgenic tumor cells with these dendritic cells resulted in strong ELISA-determined expression of IL-12 as an indicator of dendritic cell activation. We conclude that transduction of tumor cells with rAAV encoding mCD40L is a promising strategy for tumor immunotherapy which may be further developed to a vaccination approach with transgenic ovarian carcinoma cells generated by ex vivo transduction.
C1 Univ Ulm, Sch Med, Dept Obstet & Gynecol, D-89075 Ulm, Germany.
   Univ Munich, Munich, Germany.
   Univ Cologne, Med Clin 1, Cologne, Germany.
RP Deissler, H (corresponding author), Univ Ulm, Sch Med, Dept Obstet & Gynecol, Frauensteige 14, D-89075 Ulm, Germany.
EM helmut.deissler@medizin.uni-ulm.de
RI Hallek, Michael/Y-3191-2019; Buening, Hildegard/AAJ-2352-2020
CR Albert ML, 1998, J EXP MED, V188, P1359, DOI 10.1084/jem.188.7.1359
   ALEXANDER IE, 1994, J VIROL, V68, P8282, DOI 10.1128/JVI.68.12.8282-8287.1994
   Alvarez RD, 2000, MOL THER, V2, P524, DOI 10.1006/mthe.2000.0194
   Banchereau J, 1998, NATURE, V392, P245, DOI 10.1038/32588
   CASAMAYORPALLEJA M, 1995, J EXP MED, V181, P1293, DOI 10.1084/jem.181.4.1293
   CAUX C, 1994, J EXP MED, V180, P1263, DOI 10.1084/jem.180.4.1263
   Cella M, 1996, J EXP MED, V184, P747, DOI 10.1084/jem.184.2.747
   Clark KR, 1999, HUM GENE THER, V10, P1031, DOI 10.1089/10430349950018427
   Ferrari FK, 1996, J VIROL, V70, P3227, DOI 10.1128/JVI.70.5.3227-3234.1996
   Fischer K, 1998, FEBS LETT, V438, P101, DOI 10.1016/S0014-5793(98)01279-4
   Fisher KJ, 1996, J VIROL, V70, P520, DOI 10.1128/JVI.70.1.520-532.1996
   Gallagher NJ, 2002, J CLIN PATHOL-MOL PA, V55, P110, DOI 10.1136/mp.55.2.110
   Gao JQ, 2003, CANCER RES, V63, P4420
   Ghamande S, 2001, CANCER RES, V61, P7556
   Greelish JP, 1999, NAT MED, V5, P439
   Grimm D, 1998, HUM GENE THER, V9, P2745, DOI 10.1089/hum.1998.9.18-2745
   Hemminki A, 2003, CANCER RES, V63, P847
   Henry F, 1999, CANCER RES, V59, P3329
   Hermens WTJMC, 1999, HUM GENE THER, V10, P1885, DOI 10.1089/10430349950017563
   Herzog RW, 1999, NAT MED, V5, P56, DOI 10.1038/4743
   Huang X, 2002, GENE THER, V9, P1379, DOI 10.1038/sj.gt.3301810
   IOANNIDES CG, 1993, J IMMUNOL, V151, P3693
   Joki A, 1999, INT J CANCER, V82, P714
   Kay MA, 2000, NAT GENET, V24, P257, DOI 10.1038/73464
   Kigawa J, 2000, ADV EXP MED BIOL, V465, P207
   Levi F, 2004, INT J CANCER, V110, P155, DOI 10.1002/ijc.20097
   Liu Q, 2003, HUM GENE THER, V14, P627, DOI 10.1089/104303403321618146
   Lorenz MGO, 1999, HUM GENE THER, V10, P623, DOI 10.1089/10430349950018698
   Lustgarten J, 1997, HUM IMMUNOL, V52, P109, DOI 10.1016/S0198-8859(96)00292-3
   McGuire WP, 1996, NEW ENGL J MED, V334, P1, DOI 10.1056/NEJM199601043340101
   Miller G, 2003, FASEB J, V17, P728, DOI 10.1096/fj.02-0900fje
   MOBUS V, 1992, INT J CANCER, V52, P76, DOI 10.1002/ijc.2910520115
   Mosca PJ, 2000, BLOOD, V96, P3499
   Nathwani AC, 2000, GENE THER, V7, P183, DOI 10.1038/sj.gt.3301068
   Odaka M, 2002, MOL THER, V6, P210, DOI 10.1006/mthe.2002.0656
   Palmer K, 2002, GENE THER, V9, P898, DOI 10.1038/sj.gt.3301712
   Piccart MJ, 2000, JNCI-J NATL CANCER I, V92, P699, DOI 10.1093/jnci/92.9.699
   Putzer BM, 1997, P NATL ACAD SCI USA, V94, P10889, DOI 10.1073/pnas.94.20.10889
   ROY M, 1993, J IMMUNOL, V151, P2497
   SAMULSKI RJ, 1989, J VIROL, V63, P3822, DOI 10.1128/JVI.63.9.3822-3828.1989
   Santin AD, 2004, INT J GYNECOL CANCER, V14, P64, DOI 10.1111/j.1048-891x.2004.014175.x
   Summerford C, 1998, J VIROL, V72, P1438, DOI 10.1128/JVI.72.2.1438-1445.1998
   Vermeijl J, 2001, BRIT J CANCER, V85, P1592, DOI 10.1054/bjoc.2001.2082
   Wendtner CM, 2002, BLOOD, V100, P1655, DOI 10.1182/blood.V100.5.1655.h81702001655_1655_1661
   Wolf JK, 2002, INT J ONCOL, V21, P461
   Xiao X, 1998, J VIROL, V72, P2224, DOI 10.1128/JVI.72.3.2224-2232.1998
   Xu SW, 2003, J IMMUNOL, V171, P2251, DOI 10.4049/jimmunol.171.5.2251
   Zolotukhin S, 1999, GENE THER, V6, P973, DOI 10.1038/sj.gt.3300938
NR 48
TC 7
Z9 12
U1 0
U2 0
PU SPANDIDOS PUBL LTD
PI ATHENS
PA POB 18179, ATHENS, 116 10, GREECE
SN 1019-6439
EI 1791-2423
J9 INT J ONCOL
JI Int. J. Oncol.
PD JAN
PY 2005
VL 26
IS 1
BP 95
EP 101
PG 7
WC Oncology
SC Oncology
GA 884RV
UT WOS:000226104600011
PM 15586229
DA 2021-05-03
ER

PT J
AU Rodeberg, DA
   Nuss, RA
   Elsawa, SF
   Celis, E
AF Rodeberg, DA
   Nuss, RA
   Elsawa, SF
   Celis, E
TI Recognition of six-transmembrane epithelial antigen of the
   prostate-expressing tumor cells by peptide antigen-induced cytotoxic T
   lymphocytes
SO CLINICAL CANCER RESEARCH
LA English
DT Article
ID IN-VITRO; EPITOPE; IDENTIFICATION; IMMUNOTHERAPY; IMMUNIZATION;
   INDUCTION; PROGRESS; BINDING
AB The identification of novel markers and therapeutic targets in advanced cancer is critical for improving diagnosis and therapy. Six-transmembrane epithelial antigen of the prostate (STEAP) is expressed predominantly in human prostate tissue and in other common malignancies including prostate, bladder, colon, and ovarian carcinomas, and in Ewing's sarcoma, suggesting that it could function as an almost universal tumor antigen. We have used MHC peptide binding algorithms to predict potential STEAP sequences capable of stimulating in vitro naive HLA-A2- restricted CTLs. Four of six peptides predicted by these algorithms were able to induce antigen-specific CTLs that killed peptide-pulsed HLA-A2 target cells. Two of these peptides, STEAP-292 (MIAVFLPIV) and a modification of this peptide STEAP-292.2L (MLAVFLPIV), were the most efficient in the induction of primary CTL responses. More importantly, these CTLs were able to respond to tumor cells that express HLA-A2 and STEAP (colon, bladder, prostate, Ewing's sarcoma, and melanoma). Our results provide strong evidence that STEAP-292 is naturally processed by many tumor types and is presented in the context of HLA-A2 in sufficient amounts to allow recognition by CTLs. Also because STEAP-292.2L is a more immunogenic pepticle able to induce CTL recognition of these STEAP-containing tumors and may have potential as an antitumor peptide vaccine.
C1 Mayo Clin, Coll Med, Dept Immunol, Rochester, MN 55905 USA.
RP Rodeberg, DA (corresponding author), Mayo Clin, Coll Med, Dept Immunol, 200 1st St SW, Rochester, MN 55905 USA.
EM rodeberg.david@mayo.edu
FU NCI NIH HHSUnited States Department of Health & Human ServicesNational
   Institutes of Health (NIH) - USANIH National Cancer Institute (NCI) [R01
   CA080782, P50 CA091956, R01CA80782, P50CA91956] Funding Source: Medline;
   NATIONAL CANCER INSTITUTEUnited States Department of Health & Human
   ServicesNational Institutes of Health (NIH) - USANIH National Cancer
   Institute (NCI) [R01CA080782, P50CA091956] Funding Source: NIH RePORTER
CR Andersen MLM, 2003, SCAND J IMMUNOL, V57, P21, DOI 10.1046/j.1365-3083.2003.01182.x
   Arndt CAS, 1999, NEW ENGL J MED, V341, P342, DOI 10.1056/NEJM199907293410507
   Budd RC, 2001, CURR OPIN IMMUNOL, V13, P356, DOI 10.1016/S0952-7915(00)00227-2
   CELIS E, 1994, P NATL ACAD SCI USA, V91, P2105, DOI 10.1073/pnas.91.6.2105
   Elwood J. Mark, 1994, Current Opinion in Oncology, V6, P179, DOI 10.1097/00001622-199403000-00011
   Francini G, 2002, J IMMUNOL, V169, P4840, DOI 10.4049/jimmunol.169.9.4840
   Huarte E, 2002, CLIN CANCER RES, V8, P2336
   Hubert RS, 1999, P NATL ACAD SCI USA, V96, P14523, DOI 10.1073/pnas.96.25.14523
   JU ST, 1995, NATURE, V373, P444, DOI 10.1038/373444a0
   Kobayashi H, 2000, CANCER RES, V60, P5228
   Kobayashi H, 2002, CLIN CANCER RES, V8, P3219
   Kobayashi H, 2001, CANCER RES, V61, P4773
   Komenaka I, 2004, CLIN DERMATOL, V22, P251, DOI 10.1016/j.clindermatol.2003.12.001
   Lu J, 2000, CANCER RES, V60, P5223
   Lu J, 2002, CANCER RES, V62, P5807
   Lu J, 2001, J IMMUNOL, V166, P7063, DOI 10.4049/jimmunol.166.12.7063
   Opferman JT, 2003, NAT IMMUNOL, V4, P410, DOI 10.1038/ni0503-410
   Pardoll DM, 2000, CLIN IMMUNOL, V95, pS44, DOI 10.1006/clim.1999.4819
   PARKER KC, 1994, J IMMUNOL, V152, P163
   Rammensee HG, 1999, IMMUNOGENETICS, V50, P213, DOI 10.1007/s002510050595
   Renkvist N, 2001, CANCER IMMUNOL IMMUN, V50, P3, DOI 10.1007/s002620000169
   Rosenberg SA, 2001, NATURE, V411, P380, DOI 10.1038/35077246
   RUPPERT J, 1993, CELL, V74, P929, DOI 10.1016/0092-8674(93)90472-3
   SCHWARTZ RH, 1989, CELL, V57, P1073, DOI 10.1016/0092-8674(89)90044-5
   SEBZDA E, 1994, SCIENCE, V263, P1615, DOI 10.1126/science.8128249
   Smith JW, 2003, J CLIN ONCOL, V21, P1562, DOI 10.1200/JCO.2003.09.020
   Tsai V, 1998, CRIT REV IMMUNOL, V18, P65, DOI 10.1615/CritRevImmunol.v18.i1-2.80
   Tsuboi A, 2002, CANCER IMMUNOL IMMUN, V51, P614, DOI 10.1007/s00262-002-0328-9
   Yang DM, 2001, CANCER RES, V61, P5857
NR 29
TC 40
Z9 42
U1 0
U2 3
PU AMER ASSOC CANCER RESEARCH
PI PHILADELPHIA
PA 615 CHESTNUT ST, 17TH FLOOR, PHILADELPHIA, PA 19106-4404 USA
SN 1078-0432
EI 1557-3265
J9 CLIN CANCER RES
JI Clin. Cancer Res.
PD JUN 15
PY 2005
VL 11
IS 12
BP 4545
EP 4552
DI 10.1158/1078-0432.CCR-04-2235
PG 8
WC Oncology
SC Oncology
GA 934RM
UT WOS:000229725900035
PM 15958640
OA Green Accepted, Bronze
DA 2021-05-03
ER

PT J
AU Naghibalhossaini, F
   Pakdel, A
   Ghaderi, AA
   Firoozi, MS
AF Naghibalhossaini, F
   Pakdel, A
   Ghaderi, AA
   Firoozi, MS
TI Effective production of carcinoembryonic antigen by conversion of the
   membrane-bound into a recombinant secretory protein by site-specific
   mutagenesis
SO PATHOLOGY & ONCOLOGY RESEARCH
LA English
DT Article
DE CEA; GPI; site-specific mutagenesis; immunotherapy
ID HIGHLY EFFECTIVE EXTRACTION; CHINESE-HAMSTER OVARY; HUMAN-TUMOR-MARKER;
   PHOSPHOLIPASE-C; STIMULATING FACTOR; COLORECTAL-CANCER;
   IMMUNE-RESPONSES; PERCHLORIC-ACID; CELLS; CEA
AB Carcinoembryonic antigen (CEA), the most widely used human tumor marker, is a heavily glycosylated protein over-expressed by a wide range of tumors. It has been indicated that CEA might be a useful target for human. anti-tumor immunotherapy. CEA assay for research as well as clinical trials demands a continuous source of CEA protein preparations. In a multi-purpose research program to provide a reliable source for large production of CEA, we converted the membrane-bound carcinoembryonic antigen into a secretory protein by site-specific mutagenesis. We made the secretory CEA protein by introducing a new stop codon at 99 bp upstream of the original stop codon in CEA cDNA by PCR-based mutagenesis. The glycosylation of recombinant CEA proteins, especially those destined for administration to human trials is crucially important. To produce CEA with the same glycosylation pattern and immunogenicity as the native CEA expressed by human tumors in vivo, the truncated CEA cDNA which does not encode the last C-terminal 33-amino acid hydrophobic domain was transfected into HT29, a human colon carcinoma cell line by the calcium phosphate method. Stable transfectants were selected and pooled. CEA secretion from the cells was verified by analysis of the transfectant culture supernatant for CEA protein. As determined by ELISA, 16 mu g/L of recombinant CEA was secreted per 106 transfectants within 48 hrs, an increase over 40 times relative to the untransfected cells. The size of the recombinant CEA secreted by HT29 transfectants in our experiment is identical to that of reference CEA secreted from tumors and is fully antigenic. It seems that the C-terminal truncation does not affect CEA glycosylation in HT29 cells. It is predicted that human cancer immunotherapy using recombinant CEA expressed in this system would be more effective than the commercial protein which is usually prepared from bacterial or other heterologous expression systems.
C1 Shiraz Univ Med Sci, Sch Med, Dept Biochem, Shiraz 71345, Iran.
   Shiraz Univ Med Sci, Dept Immunol, Shiraz 71345, Iran.
   Shiraz Univ Med Sci, Gastroenterohepatol Res Ctr, Shiraz 71345, Iran.
RP Naghibalhossaini, F (corresponding author), Shiraz Univ Med Sci, Sch Med, Dept Biochem, Zand St,POB 1167, Shiraz 71345, Iran.
EM fakhraddin.naghibalhossaini@elf.mcgill.ca
RI Pakdel, Abbas/O-8730-2017; Ghaderi, Abbas/B-3874-2012
OI Pakdel, Abbas/0000-0002-7173-367X; Ghaderi, Abbas/0000-0003-0849-3375
CR BENCHIMOL S, 1989, CELL, V57, P327, DOI 10.1016/0092-8674(89)90970-7
   Berinstein NL, 2002, J CLIN ONCOL, V20, P2197, DOI 10.1200/JCO.2002.08.017
   Bohme U, 2002, J CELL SCI, V115, P805
   Chowdhury S, 2004, MOL THER, V9, P85, DOI 10.1016/j.ymthe.2003.10.004
   FORD CHJ, 1987, TUMOR BIOL, V8, P241, DOI 10.1159/000217528
   GARCIA M, 1991, CANCER RES, V51, P5679
   GOUIN E, 1993, ARCH BIOCHEM BIOPHYS, V306, P125, DOI 10.1006/abbi.1993.1489
   HEFTA LJF, 1990, CANCER RES, V50, P2397
   HEFTA SA, 1988, P NATL ACAD SCI USA, V85, P4648, DOI 10.1073/pnas.85.13.4648
   IKEDA S, 1992, MOL IMMUNOL, V29, P229
   Ilantzis C, 2002, NEOPLASIA, V4, P151, DOI 10.1038/sj.neo.7900201
   JESSUP JM, 1993, BRIT J CANCER, V67, P464, DOI 10.1038/bjc.1993.88
   Jessup JM, 1999, CLIN EXP METASTAS, V17, P481, DOI 10.1023/A:1006685817395
   KEEP PA, 1978, BRIT J CANCER, V37, P171, DOI 10.1038/bjc.1978.25
   KUROKI M, 1993, PREP BIOCHEM, V23, P333, DOI 10.1080/10826069308544560
   KUROKI M, 1992, IMMUNOL INVEST, V21, P241, DOI 10.3109/08820139209072262
   LAEMMLI UK, 1970, NATURE, V227, P680, DOI 10.1038/227680a0
   Leconte A, 1999, BRIT J CANCER, V80, P1373, DOI 10.1038/sj.bjc.6690531
   Liu KJ, 2004, CLIN CANCER RES, V10, P2645, DOI 10.1158/1078-0432.CCR-03-0430
   MATSUOKA Y, 1991, TUMOR BIOL, V12, P91, DOI 10.1159/000217693
   Mayer A, 1999, J IMMUNOL METHODS, V231, P261, DOI 10.1016/S0022-1759(99)00162-3
   NAP M, 1988, TUMOR BIOL, V9, P145, DOI 10.1159/000217555
   Rudd PM, 1999, J MOL BIOL, V293, P351, DOI 10.1006/jmbi.1999.3104
   Samanci A, 1998, CANCER IMMUNOL IMMUN, V47, P131, DOI 10.1007/s002620050513
   Sarobe P, 2004, CURR CANCER DRUG TAR, V4, P443, DOI 10.2174/1568009043332916
   SHIVELY JE, 1985, CRC CR REV ONCOL-HEM, V2, P355, DOI 10.1016/S1040-8428(85)80008-1
   TERSKIKH A, 1993, MOL IMMUNOL, V30, P921, DOI 10.1016/0161-5890(93)90016-5
   UDENFRIEND S, 1991, CELL BIOL INT REP, V15, P739, DOI 10.1016/0309-1651(91)90030-M
   UDENFRIEND S, 1995, ANNU REV BIOCHEM, V64, P563, DOI 10.1146/annurev.bi.64.070195.003023
   Ullenhag GJ, 2004, CLIN CANCER RES, V10, P3273, DOI 10.1158/1078-0432.CCR-03-0706
   WITHERSPOON LR, 1983, J NUCL MED, V24, P916
   Wong JYC, 2004, CLIN CANCER RES, V10, P5014, DOI 10.1158/1078-0432.CCR-03-0576
NR 32
TC 4
Z9 4
U1 0
U2 1
PU SPRINGER
PI DORDRECHT
PA VAN GODEWIJCKSTRAAT 30, 3311 GZ DORDRECHT, NETHERLANDS
SN 1219-4956
EI 1532-2807
J9 PATHOL ONCOL RES
JI Pathol. Oncol. Res.
PY 2005
VL 11
IS 4
BP 211
EP 217
DI 10.1007/BF02893853
PG 7
WC Oncology; Pathology
SC Oncology; Pathology
GA 006TN
UT WOS:000234920300003
PM 16388317
DA 2021-05-03
ER

PT J
AU Barnett, B
   Kryczek, I
   Cheng, P
   Zou, WP
   Curiel, TJ
AF Barnett, B
   Kryczek, I
   Cheng, P
   Zou, WP
   Curiel, TJ
TI Regulatory T cells in ovarian cancer: Biology and therapeutic potential
SO AMERICAN JOURNAL OF REPRODUCTIVE IMMUNOLOGY
LA English
DT Article; Proceedings Paper
CT 25th Annual Meeting of the American-Society-for-Reproductive-Immunology
CY JUN 16-18, 2005
CL Providence, RI
SP Amer Soc Reprod Immunol
DE denileukin diftitox (Ontak); immune evasion; immunity; immunotherapy;
   ovarian cancer; regulatory T cells
ID ANTITUMOR IMMUNE-RESPONSES; DENDRITIC CELLS; CUTTING EDGE; LYMPHOCYTES
   RECOGNIZE; ANTIGEN PRESENTATION; PERIPHERAL-BLOOD; LUNG-CANCER;
   INDUCTION; BLOCKADE; BREAST
AB Tumors express tumor-associated antigens (TAA) and thus should be the object of immune attack. Nonetheless, spontaneous clearance of established tumors is rare.(1) Much work has demonstrated that tumors have numerous strategies either to prevent presentation of TAA, or to prevent TAA presentation in the context of T-cell co-signaling molecules.(1,2) Thus, it was thought that lack of TAA-specific immunity was largely a passive process: tumors simply did not present enough TAA, or antigen-presenting cells did not have sufficient stimulatory capacity. On this basis, attempts were made to bolster TAA-specific immunity by using optimal antigen-presenting cells or by growing TAA-specific effector T cells ex vivo followed by adoptive transfer.(3) These approaches met with some success in mouse models of human tumors, and showed some early clinical efficacy in human trials, although long-term efficacy remains to be established, and logistical problems are considerable.(4) These studies established the concept that experimentally induced TAA-specific immunity is a rational and potentially efficacious means to treat cancer, including ovarian cancer. Nonetheless, recent work demonstrates that lack of naturally induced TAA-specific immunity is not simply a passive process.(5-12) We discuss recent data clearly demonstrating that 'tumors actively prevent induction of TAA-specific immunity through induction of TAA-specific tolerance'.(13) This tolerance is mediated in part by regulatory T cells (Tregs). Means to revert these tolerizing conditions represent a novel anticancer therapeutic stratagem. We discuss Tregs in this regard in human ovarian cancer and present evidence that depleting Treg in human cancer, including ovarian cancer, using denileukin diftitox (Ontak), improves immunity and may be therapeutic.
C1 Tulane Univ, Sch Med, Dept Med Hematol & Med Oncol, New Orleans, LA 70112 USA.
   Tulane Univ, Sch Med, Dept Obstet & Gynecol, New Orleans, LA 70112 USA.
RP Curiel, TJ (corresponding author), Tulane Univ, Sch Med, Dept Med Hematol & Med Oncol, 1430 Tulane Ave, New Orleans, LA 70112 USA.
EM tcuriel@tulane.edu
FU NATIONAL CANCER INSTITUTEUnited States Department of Health & Human
   ServicesNational Institutes of Health (NIH) - USANIH National Cancer
   Institute (NCI) [R01CA092562, R21CA100227, R01CA105207, R01CA100425]
   Funding Source: NIH RePORTER; NCI NIH HHSUnited States Department of
   Health & Human ServicesNational Institutes of Health (NIH) - USANIH
   National Cancer Institute (NCI) [CA105207, CA092562, CA100227, CA100425]
   Funding Source: Medline
CR Albert ML, 1998, NATURE, V392, P86, DOI 10.1038/32183
   Albert ML, 1998, NAT MED, V4, P1321, DOI 10.1038/3315
   Baecher-Allan C, 2002, J IMMUNOL, V169, P6210, DOI 10.4049/jimmunol.169.11.6210
   Banchereau J, 2000, ANNU REV IMMUNOL, V18, P767, DOI 10.1146/annurev.immunol.18.1.767
   Chomarat P, 2000, NAT IMMUNOL, V1, P510, DOI 10.1038/82763
   Curiel TJ, 2002, J CLIN INVEST, V109, P311, DOI 10.1172/JCI200215042
   Curiel TJ, 2004, NAT MED, V10, P942, DOI 10.1038/nm1093
   Curiel TJ, 2003, NAT MED, V9, P562, DOI 10.1038/nm863
   Dieckmann D, 2001, J EXP MED, V193, P1303, DOI 10.1084/jem.193.11.1303
   Disis ML, 2002, J CLIN ONCOL, V20, P2624, DOI 10.1200/JCO.2002.06.171
   Disis ML, 2003, HEMATOL ONCOL CLIN N, V17, P1075, DOI 10.1016/S0889-8588(03)00054-6
   Disis ML, 2000, BREAST CANCER RES TR, V62, P245, DOI 10.1023/A:1006438507898
   Fontenot JD, 2003, NAT IMMUNOL, V4, P330, DOI 10.1038/ni904
   Foss F M, 2000, Clin Lymphoma, V1, P110, DOI 10.3816/CLM.2000.n.009
   FRANCOIS BJ, 2003, NAT REV IMMUNOL, V3, P189
   Gabrilovich D, 1998, BLOOD, V92, P4150, DOI 10.1182/blood.V92.11.4150.423k45_4150_4166
   Gabrilovich DI, 1996, NAT MED, V2, P1267, DOI 10.1038/nm1196-1267
   Gabrilovich DI, 1996, CELL IMMUNOL, V170, P101, DOI 10.1006/cimm.1996.0139
   Gabrilovich DI, 1996, CELL IMMUNOL, V170, P111, DOI 10.1006/cimm.1996.0140
   Gabrilovich DI, 1997, CLIN CANCER RES, V3, P483
   Gavin MA, 2002, NAT IMMUNOL, V3, P33, DOI 10.1038/ni743
   Gong JL, 2000, J IMMUNOL, V165, P1705, DOI 10.4049/jimmunol.165.3.1705
   Hodi FS, 2003, P NATL ACAD SCI USA, V100, P4712, DOI 10.1073/pnas.0830997100
   IOANNIDES CG, 1993, SCAND J IMMUNOL, V37, P413, DOI 10.1111/j.1365-3083.1993.tb03312.x
   Javia LR, 2003, J IMMUNOTHER, V26, P85, DOI 10.1097/00002371-200301000-00009
   Jemal A, 2005, CA-CANCER J CLIN, V55, P10, DOI 10.3322/canjclin.55.1.10
   Jonuleit H, 2001, INT J CANCER, V93, P243, DOI 10.1002/ijc.1323
   Knutson KL, 2003, HEMATOL ONCOL CLIN N, V17, P1051, DOI 10.1016/S0889-8588(03)00064-9
   Knutson KL, 2002, CLIN CANCER RES, V8, P1014
   Levings MK, 2001, J EXP MED, V193, P1295, DOI 10.1084/jem.193.11.1295
   Liyanage UK, 2002, J IMMUNOL, V169, P2756, DOI 10.4049/jimmunol.169.5.2756
   McHugh RS, 2002, J IMMUNOL, V168, P5979, DOI 10.4049/jimmunol.168.12.5979
   Menetrier-Caux C, 1998, BLOOD, V92, P4778, DOI 10.1182/blood.V92.12.4778
   Murray JL, 2002, CLIN CANCER RES, V8, P3407
   Overwijk WW, 2003, J EXP MED, V198, P569, DOI 10.1084/jem.20030590
   Pardoll D, 2001, NATURE, V411, P1010, DOI 10.1038/35082676
   PEOPLES GE, 1995, P NATL ACAD SCI USA, V92, P432, DOI 10.1073/pnas.92.2.432
   Phan GQ, 2003, P NATL ACAD SCI USA, V100, P8372, DOI 10.1073/pnas.1533209100
   Piccirillo CA, 2001, J IMMUNOL, V167, P1137, DOI 10.4049/jimmunol.167.3.1137
   Qian HN, 2002, INT J GYNECOL CANCER, V12, P80, DOI 10.1046/j.1525-1438.2002.01060.x
   Roncarolo MG, 2001, J EXP MED, V193, pF5, DOI 10.1084/jem.193.2.F5
   SAKAGUCHI S, 1995, J IMMUNOL, V155, P1151
   Sasada T, 2003, CANCER-AM CANCER SOC, V98, P1089, DOI 10.1002/cncr.11618
   Shevach EM, 2002, NAT REV IMMUNOL, V2, P389, DOI 10.1038/nri821
   Shimizu J, 1999, J IMMUNOL, V163, P5211
   Somasundaram R, 2002, CANCER RES, V62, P5267
   Steitz J, 2001, CANCER RES, V61, P8643
   Sutmuller RPM, 2001, J EXP MED, V194, P823, DOI 10.1084/jem.194.6.823
   Tanaka H, 2002, J IMMUNOTHER, V25, P207, DOI 10.1097/00002371-200205000-00003
   Taylor PA, 2001, J EXP MED, V193, P1311, DOI 10.1084/jem.193.11.1311
   Taylor PA, 2002, BLOOD, V99, P3493, DOI 10.1182/blood.V99.10.3493
   Taylor PA, 2002, BLOOD, V99, P4601, DOI 10.1182/blood.V99.12.4601
   Thornton AM, 2000, J IMMUNOL, V164, P183, DOI 10.4049/jimmunol.164.1.183
   von Herrath MG, 2003, NAT REV IMMUNOL, V3, P223, DOI 10.1038/nri1029
   Wagner U, 1997, HYBRIDOMA, V16, P33, DOI 10.1089/hyb.1997.16.33
   Wei S, 2005, CANCER RES, V65, P5020, DOI 10.1158/0008-5472.CAN-04-4043
   Wolf AM, 2003, CLIN CANCER RES, V9, P606
   Woo EY, 2002, J IMMUNOL, V168, P4272, DOI 10.4049/jimmunol.168.9.4272
   Woo EY, 2001, CANCER RES, V61, P4766
   Wood KJ, 2003, NAT REV IMMUNOL, V3, P199, DOI 10.1038/nri1027
   Zou WP, 2001, NAT MED, V7, P1339, DOI 10.1038/nm1201-1339
   Zou WP, 2005, NAT REV CANCER, V5, P263, DOI 10.1038/nrc1586
NR 62
TC 166
Z9 177
U1 0
U2 12
PU WILEY
PI HOBOKEN
PA 111 RIVER ST, HOBOKEN 07030-5774, NJ USA
SN 1046-7408
EI 1600-0897
J9 AM J REPROD IMMUNOL
JI Am. J. Reprod. Immunol.
PD DEC
PY 2005
VL 54
IS 6
BP 369
EP 377
DI 10.1111/j.1600-0897.2005.00330.x
PG 9
WC Immunology; Reproductive Biology
SC Immunology; Reproductive Biology
GA 985WY
UT WOS:000233410600007
PM 16305662
DA 2021-05-03
ER

﻿FN Clarivate Analytics Web of Science
VR 1.0
PT J
AU Gao, JQ
   Sugita, T
   Kanagawa, N
   Iida, K
   Okada, N
   Mizuguchi, H
   Nakayama, T
   Hayakawa, T
   Yoshie, O
   Tsutsumi, Y
   Mayumi, T
   Nakagawa, S
AF Gao, JQ
   Sugita, T
   Kanagawa, N
   Iida, K
   Okada, N
   Mizuguchi, H
   Nakayama, T
   Hayakawa, T
   Yoshie, O
   Tsutsumi, Y
   Mayumi, T
   Nakagawa, S
TI Anti-tumor responses induced by chemokine CCL19 transfected into an
   ovarian carcinoma model via fiber-mutant adenovirus vector
SO BIOLOGICAL & PHARMACEUTICAL BULLETIN
LA English
DT Article
DE chemokine; CCL19; XCL1; recombinant adenovirus vector; anti-tumor
   effect; OV-HM cell
ID GAMMA-INDUCIBLE PROTEIN-10; LYMPHOID-TISSUE CHEMOKINE; GENE-THERAPY;
   DENDRITIC CELLS; TUMOR-CELLS; LUNG-CANCER; NK CELLS; IN-VIVO;
   LYMPHOTACTIN; IMMUNITY
AB Considerable attention has recently been paid to the application of chemokines to cancer immunotherapy because of their chemotactic affinity for a variety of immune cells and because several chemokines are strongly angiostatic. In the present study, the recombinant adenovirus vectors encoding chemokine CCL19 or XCL1 in an El cassette (AdRGD-mCCL19 and AdRGD-mXCL1) were developed. The constructed fiber-mutant adenovirus vector, which contained the integrin-targeting Arg-Gly-Asp (RGD) sequence in the fiber knob, notably enhanced the transfection efficiency to OV-HM ovarian carcinoma cells compared to that induced by conventional adenovirus vector. The results of an in vitro chemotaxis assay for chemokine-encoding vector demonstrated that both AdRGD-mCCL19 and AdRGD-mXCL1 could induce the migration of cells expressing specific chemokine receptors. Of the two chemokine-en coding vectors evaluated in vivo, AdRGD-mCCL19 showed significant tumor-suppressive activity in R6C3F1 mice via transduction into OV-HM cells, whereas XCL1 did not exhibit any notable anti-tumor effects, suggesting that CCL19 may be a candidate for cancer immunotherapy.
C1 Osaka Univ, Grad Sch Pharmaceut Sci, Dept Biopharmaceut, Suita, Osaka 5650871, Japan.
   Zhejiang Univ, Coll Pharmaceut Sci, Dept Pharmaceut, Zhengzhou 310031, Peoples R China.
   Kyoto Pharmaceut Univ, Dept Biopharmaceut, Yamashima Ku, Kyoto 6078414, Japan.
   Kinki Univ, Sch Med, Dept Microbiol, Osaka 5898511, Japan.
   Natl Inst Biomed Innovat, Osaka 5670085, Japan.
   Natl Inst Hlth Sci, Setagaya Ku, Tokyo 1588501, Japan.
RP Nakagawa, S (corresponding author), Osaka Univ, Grad Sch Pharmaceut Sci, Dept Biopharmaceut, 1-6 Yamadaoka, Suita, Osaka 5650871, Japan.
EM nakagawa@phs.osaka-u.ac.jp
RI OKADA, NAOKI/AAP-4851-2020
OI Mizuguchi, Hiroyuki/0000-0003-0594-8178; Yoshie,
   Osamu/0000-0003-4353-5809
CR Baggiolini M, 2001, J INTERN MED, V250, P91, DOI 10.1046/j.1365-2796.2001.00867.x
   Bergelson JM, 1997, SCIENCE, V275, P1320, DOI 10.1126/science.275.5304.1320
   Braun SE, 2000, J IMMUNOL, V164, P4025, DOI 10.4049/jimmunol.164.8.4025
   Cao XT, 1998, J IMMUNOL, V161, P6238
   CRYSTAL RG, 1994, NAT GENET, V8, P41
   Dilloo D, 1996, NAT MED, V2, P1090, DOI 10.1038/nm1096-1090
   Emtage PCR, 1999, HUM GENE THER, V10, P697, DOI 10.1089/10430349950018463
   Gao JQ, 2003, CANCER RES, V63, P4420
   Giancarlo B, 1996, EUR J IMMUNOL, V26, P3238, DOI 10.1002/eji.1830261260
   Guo J, 2002, GENE THER, V9, P793, DOI 10.1038/sj.gt.3301688
   HASHIMOTO M, 1989, JPN J CANCER RES, V80, P459, DOI 10.1111/j.1349-7006.1989.tb02336.x
   Hedrick JA, 1997, J IMMUNOL, V158, P1533
   Hillinger S, 2003, J IMMUNOL, V171, P6457, DOI 10.4049/jimmunol.171.12.6457
   Homey B, 2002, NAT REV IMMUNOL, V2, P175, DOI 10.1038/nri748
   Huang H, 2004, INT J CANCER, V109, P817, DOI 10.1002/ijc.20043
   HUANG S, 1996, J INTERFERON CYTOKIN, V15, P655
   Kellermann SA, 1999, J IMMUNOL, V162, P3859
   KENNEDY J, 1995, J IMMUNOL, V155, P203
   LANING J, 1994, J IMMUNOL, V153, P4625
   MAIZEL JV, 1968, VIROLOGY, V36, P115, DOI 10.1016/0042-6822(68)90121-9
   Maric M, 1999, CANCER RES, V59, P5549
   Mizuguchi H, 1998, HUM GENE THER, V9, P2577, DOI 10.1089/hum.1998.9.17-2577
   Mizuguchi H, 2001, BIOTECHNIQUES, V30, P1112, DOI 10.2144/01305dd03
   Mizuguchi H, 2001, GENE THER, V8, P730, DOI 10.1038/sj.gt.3301453
   Narvaiza I, 2000, J IMMUNOL, V164, P3112, DOI 10.4049/jimmunol.164.6.3112
   Nomura T, 2001, INT J CANCER, V91, P597, DOI 10.1002/1097-0215(200002)9999:9999<::AID-IJC1107>3.0.CO;2-J
   Okada N, 2004, BIOCHEM BIOPH RES CO, V317, P68, DOI 10.1016/j.bbrc.2004.03.013
   Okada N, 2001, CANCER RES, V61, P7913
   Okada Y, 2002, CANCER LETT, V177, P57, DOI 10.1016/S0304-3835(01)00768-6
   Paillard F, 1999, HUM GENE THER, V10, P695, DOI 10.1089/10430349950018454
   ROSENFELD MA, 1991, SCIENCE, V252, P431, DOI 10.1126/science.2017680
   Ruehlmann JM, 2001, CANCER RES, V61, P8498
   St George JA, 2003, GENE THER, V10, P1135, DOI 10.1038/sj.gt.3302071
   STRIETER RM, 1995, J LEUKOCYTE BIOL, V57, P752
   Tolba KA, 2002, CANCER RES, V62, P6545
   Tomko RP, 1997, P NATL ACAD SCI USA, V94, P3352, DOI 10.1073/pnas.94.7.3352
   Wang QQ, 2002, J MOL MED, V80, P585, DOI 10.1007/s00109-002-0345-3
   WICKHAM TJ, 1994, J CELL BIOL, V127, P257, DOI 10.1083/jcb.127.1.257
   WICKHAM TJ, 1993, CELL, V73, P309, DOI 10.1016/0092-8674(93)90231-E
   Wu H, 2004, GENE THER, V11, P874, DOI 10.1038/sj.gt.3302249
   Yoshida R, 1998, INT IMMUNOL, V10, P901, DOI 10.1093/intimm/10.7.901
   Yoshie O, 2001, ADV IMMUNOL, V78, P57, DOI 10.1016/S0065-2776(01)78002-9
NR 42
TC 20
Z9 23
U1 0
U2 6
PU PHARMACEUTICAL SOC JAPAN
PI TOKYO
PA 2-12-15 SHIBUYA, SHIBUYA-KU, TOKYO, 150-0002, JAPAN
SN 0918-6158
J9 BIOL PHARM BULL
JI Biol. Pharm. Bull.
PD JUN
PY 2005
VL 28
IS 6
BP 1066
EP 1070
DI 10.1248/bpb.28.1066
PG 5
WC Pharmacology & Pharmacy
SC Pharmacology & Pharmacy
GA 937AG
UT WOS:000229896300024
PM 15930746
OA Bronze
DA 2021-05-03
ER

PT J
AU Yuriev, E
   Farrugia, W
   Scott, AM
   Ramsland, PA
AF Yuriev, E
   Farrugia, W
   Scott, AM
   Ramsland, PA
TI Three-dimensional structures of carbohydrate determinants of Lewis
   system antigens: Implications for effective antibody targeting of cancer
SO IMMUNOLOGY AND CELL BIOLOGY
LA English
DT Article
DE antibody recognition; cancer treatment; carbohydrate antigen; tumour
   targeting
ID RESIDUAL DIPOLAR COUPLINGS; MOLECULAR-DYNAMICS SIMULATIONS; BLOOD-GROUP
   OLIGOSACCHARIDES; X LE(X) TRISACCHARIDE; VIBRIO-CHOLERAE O139;
   NMR-SPECTROSCOPY; CONFORMATIONAL-ANALYSIS; CAPSULAR POLYSACCHARIDE; MILK
   OLIGOSACCHARIDES; CRYSTAL-STRUCTURE
AB Lewis system carbohydrate antigens have been shown to be expressed at high levels in many cancers of epithelial cell origin, including those of colon, breast, lung, prostate and ovary. The type 1 (Le(a) and Le(b)) antigens are important histo-blood groups, while type 2 (Le(x) and Le(y)) antigens in healthy individuals are only expressed, at relatively low levels, by a few tissues, including some epithelial cells. Thus, the type 2 antigens are considered to be tumour-associated antigens and are promising targets for cancer treatment, including antibody-based immunotherapy. In this review, we discuss the conformational characteristics of the free and bound forms of Lewis oligosaccharides and the 3D structures of antibodies in complex with Le(y) and Le(x) antigens. Collectively, the structural studies have demonstrated that the Lewis determinants are rigid structures, which generally maintain the same conformation in the free and bound states. The rigid nature and similarities in shape of type 1 and 2 Lewis oligosaccharides appear to make them perfectly suited to driving a structurally convergent immune response (at least in the case of Le(y) specific antibodies) toward a highly specific recognition of individual carbohydrate determinants, which is a goal in the development of effective antibody-based cancer treatments.
C1 Austin Hlth, Austin Res Inst, Struct Immunol Lab, Heidelberg, Vic 3084, Australia.
   Monash Univ, Victorian Coll Pharm, Dept Med Chem, Clayton, Vic 3168, Australia.
   Ludwig Inst Canc Res, Tumour Targeting Program, Melbourne, Vic 3050, Australia.
RP Ramsland, PA (corresponding author), Austin Hlth, Austin Res Inst, Struct Immunol Lab, Kronheimer Bldg,Studley Rd, Heidelberg, Vic 3084, Australia.
EM p.ramsland@ari.unimelb.edu.au
RI Yuriev, Elizabeth/A-7132-2016
OI Yuriev, Elizabeth/0000-0002-3909-0379; Ramsland,
   Paul/0000-0002-2107-2738; Scott, Andrew/0000-0002-6656-295X
CR Adeyeye J, 2003, BIOCHEMISTRY-US, V42, P3979, DOI 10.1021/bi026700t
   Almog O, 1998, PROTEINS, V31, P128, DOI 10.1002/(SICI)1097-0134(19980501)31:2<128::AID-PROT3>3.0.CO;2-I
   Almond A, 2004, BIOCHEMISTRY-US, V43, P5853, DOI 10.1021/bi0354886
   Almond A, 2003, GLYCOBIOLOGY, V13, P255, DOI 10.1093/glycob/cwg031
   Auzanneau FI, 2002, CAN J CHEM, V80, P1088, DOI 10.1139/V02-163
   Azurmendi HF, 2002, BIOPOLYMERS, V63, P89, DOI 10.1002/bip.10015
   Bekiroglu S, 2000, CARBOHYD RES, V328, P409, DOI 10.1016/S0008-6215(00)00104-X
   Bekiroglu S, 2004, CARBOHYD RES, V339, P2465, DOI 10.1016/j.carres.2004.07.002
   BISWAS M, 1980, BIOPOLYMERS, V19, P1555, DOI 10.1002/bip.1980.360190811
   Biswas M., 1982, CARBOHYD POLYM, V2, P205
   Bush CA, 1999, ANNU REV BIOPH BIOM, V28, P269, DOI 10.1146/annurev.biophys.28.1.269
   CAGAS P, 1990, BIOPOLYMERS, V30, P1123, DOI 10.1002/bip.360301112
   Csonka GI, 2000, J PHYS CHEM A, V104, P3381, DOI 10.1021/jp9935034
   DELBAERE LTJ, 1993, J MOL BIOL, V230, P950, DOI 10.1006/jmbi.1993.1212
   Gabius HJ, 1998, PHARM RES-DORDR, V15, P23, DOI 10.1023/A:1011936300845
   Geyer A, 1997, J AM CHEM SOC, V119, P11707, DOI 10.1021/ja972764t
   Geyer A, 1996, CHEM-EUR J, V2, P981, DOI 10.1002/chem.19960020813
   Glennie MJ, 2003, DRUG DISCOV TODAY, V8, P503, DOI 10.1016/S1359-6446(03)02714-4
   Guddat LW, 2000, J MOL BIOL, V302, P853, DOI 10.1006/jmbi.2000.4083
   Gunawardena S, 1999, BIOCHEMISTRY-US, V38, P12062, DOI 10.1021/bi9910272
   Guo Y, 2004, NAT STRUCT MOL BIOL, V11, P591, DOI 10.1038/nsmb784
   Gura T, 2002, NATURE, V417, P584, DOI 10.1038/417584a
   Haselhorst T, 2001, J AM CHEM SOC, V123, P10705, DOI 10.1021/ja011156h
   IMBERTY A, 1995, GLYCOCONJUGATE J, V12, P331, DOI 10.1007/BF00731336
   JEFFREY PD, 1995, NAT STRUCT BIOL, V2, P466, DOI 10.1038/nsb0695-466
   KITAMURA K, 1994, P NATL ACAD SCI USA, V91, P12957, DOI 10.1073/pnas.91.26.12957
   KOGELBERG H, 1994, GLYCOBIOLOGY, V4, P49, DOI 10.1093/glycob/4.1.49
   Koradi R, 1996, J MOL GRAPHICS, V14, P51, DOI 10.1016/0263-7855(96)00009-4
   LEMIEUX RU, 1980, CAN J CHEM, V58, P631, DOI 10.1139/v80-098
   Lemieux RU, 1996, ACCOUNTS CHEM RES, V29, P373, DOI 10.1021/ar9600087
   LIEBECQ C, 1992, BIOCH NOMENCLATURE R
   Lloyd KO, 2000, GLYCOCONJUGATE J, V17, P531, DOI 10.1023/A:1011066308591
   Martin-Pastor M, 2000, CARBOHYD RES, V323, P147
   Martin-Pastor M, 2000, BIOCHEMISTRY-US, V39, P4674, DOI 10.1021/bi992050q
   Martin-Pastor M, 2001, J BIOMOL NMR, V19, P125, DOI 10.1023/A:1008327926009
   MILLER KE, 1992, BIOCHEMISTRY-US, V31, P6703, DOI 10.1021/bi00144a009
   MUKHOPADHYAY C, 1991, BIOPOLYMERS, V31, P1737, DOI 10.1002/bip.360311408
   MURATA K, 1992, AM J CLIN PATHOL, V98, P67, DOI 10.1093/ajcp/98.1.67
   Perez S, 1996, GLYCOBIOLOGY, V6, P537, DOI 10.1093/glycob/6.5.537
   Poveda A, 1997, CARBOHYD RES, V300, P3, DOI 10.1016/S0008-6215(97)00034-7
   Poveda A, 1997, J BIOMOL NMR, V10, P29, DOI 10.1023/A:1018395627017
   QUIOCHO FA, 1986, ANNU REV BIOCHEM, V55, P287, DOI 10.1146/annurev.bi.55.070186.001443
   Ramsland PA, 2004, J MOL BIOL, V340, P809, DOI 10.1016/j.jmb.2004.05.037
   Ramsland PA, 2003, CELL MOL BIOL, V49, P307
   SAKAMOTO J, 1986, CANCER RES, V46, P1553
   Scott AM, 2000, CANCER RES, V60, P3254
   Scott AM, 1997, CURR OPIN IMMUNOL, V9, P717, DOI 10.1016/S0952-7915(97)80054-4
   THOGERSEN H, 1982, CAN J CHEM, V60, P44, DOI 10.1139/v82-009
   Tian F, 2001, J AM CHEM SOC, V123, P485, DOI 10.1021/ja002900l
   van Roon AMM, 2004, STRUCTURE, V12, P1227, DOI 10.1016/j.str.2004.05.008
   VITALI J, 1987, J MOL BIOL, V198, P351, DOI 10.1016/0022-2836(87)90318-4
   WALLACE AC, 1995, PROTEIN ENG, V8, P127, DOI 10.1093/protein/8.2.127
   Weis WI, 1996, ANNU REV BIOCHEM, V65, P441, DOI 10.1146/annurev.bi.65.070196.002301
   YELTON DE, 1995, J IMMUNOL, V155, P1994
   Yin BWT, 1996, INT J CANCER, V65, P406, DOI 10.1002/(SICI)1097-0215(19960208)65:4<406::AID-IJC2>3.3.CO;2-5
NR 55
TC 62
Z9 62
U1 0
U2 15
PU WILEY
PI HOBOKEN
PA 111 RIVER ST, HOBOKEN 07030-5774, NJ USA
SN 0818-9641
EI 1440-1711
J9 IMMUNOL CELL BIOL
JI Immunol. Cell Biol.
PD DEC
PY 2005
VL 83
IS 6
BP 709
EP 717
DI 10.1111/j.1440-1711.2005.01374.x
PG 9
WC Cell Biology; Immunology
SC Cell Biology; Immunology
GA 976ZT
UT WOS:000232772900014
PM 16266323
DA 2021-05-03
ER

PT J
AU Bjorge, L
   Hakulinen, J
   Vintermyr, OK
   Jarva, H
   Jensen, TS
   Iversen, OE
   Meri, S
AF Bjorge, L
   Hakulinen, J
   Vintermyr, OK
   Jarva, H
   Jensen, TS
   Iversen, OE
   Meri, S
TI Ascitic complement system in ovarian cancer
SO BRITISH JOURNAL OF CANCER
LA English
DT Article
DE ovarian neoplasm; ascitic fluid; complement; immunosurveillance;
   immunotherapy
ID TUMOR-REACTIVE IMMUNOGLOBULINS; INHIBITOR PROTECTIN CD59;
   NON-HODGKINS-LYMPHOMA; IMMUNE-COMPLEXES; MONOCLONAL-ANTIBODIES;
   REGULATORY PROTEINS; MALIGNANT ASCITES; OPSONIC ACTIVITY; MEDIATED
   LYSIS; CELL-MEMBRANES
AB Ovarian cancer spreads intraperitoneally and forms fluid, whereby the diagnosis and therapy often become delayed. As the complement (C) system may provide a cytotoxic effector arm for both immunological surveillance and mAb-therapy, we have characterised the C system in the intraperitoneal ascitic fluid (AF) from ovarian cancer patients. Most of the AF samples showed alternative and classical pathway haemolytic activity. The levels of C3 and C4 were similar to or in the lower normal range when compared to values in normal sera, respectively. However, elevated levels of C3a and soluble C5b-9 suggested C activation in vivo. Malignant cells isolated from the AF samples had surface deposits of C1q and C3 activation products, but not of C5b-9 (the membrane attack complex; MAC). Activation could have become initiated by anti-tumour cell antibodies that were detected in the AFs and/or by changes on tumour cell surfaces. The lack of MAC was probably due to the expression of C membrane regulators CD46, CD55 and CD59 on the tumour cells. Soluble forms of C1 inhibitor, CD59 and CD46, and the alternative pathway inhibitors factor H and FHL-1 were present in the AF at concentrations higher than in serum samples. Despite the presence of soluble C inhibitors it was possible to use AF as a C source in antibody-initiated killing of ovarian carcinoma cells. These results demonstrate that although the ovarian ascitic C system fails as an effective immunological surveillance mechanism, it could be utilised as an effector mechanism in therapy with intraperitoneally administrated mAbs, especially if the intrinsic C regulators are neutralised.
C1 Haukeland Univ Hosp, Dept Obstet & Gynaecol, N-5021 Bergen, Norway.
   Univ Helsinki, Cent Hosp, Huslab, FIN-00290 Helsinki, Finland.
   Haukeland Univ Hosp, Gade Inst, Dept Pathol, N-5021 Bergen, Norway.
   Haukeland Univ Hosp, Gade Inst, Dept Microbiol & Immunol, N-5021 Bergen, Norway.
   Univ Bergen, Haukeland Hosp, Dept Obstet & Gynaecol, N-5021 Bergen, Norway.
   Univ Helsinki, Haartman Inst, Dept Bacteriol & Immunol, FIN-00014 Helsinki, Finland.
RP Bjorge, L (corresponding author), Haukeland Univ Hosp, Dept Obstet & Gynaecol, N-5021 Bergen, Norway.
EM Line.Bjorge@gades.uib.no
RI Bjorge, Line/C-1307-2017; Bjorge, Line/AAD-6179-2021
OI Bjorge, Line/0000-0002-0240-2770; Meri, Seppo/0000-0001-9142-501X;
   Jarva, Hanna/0000-0002-9154-354X
CR Abendstein B, 2000, CANCER, V88, P1432, DOI 10.1002/(SICI)1097-0142(20000315)88:6<1432::AID-CNCR22>3.0.CO;2-8
   Alexandrakis MG, 2001, AM J CLIN ONCOL-CANC, V24, P562, DOI 10.1097/00000421-200112000-00006
   Baekelandt MM, 2000, ANTICANCER RES, V20, P1061
   Bjorge L, 1997, BRIT J CANCER, V75, P1247, DOI 10.1038/bjc.1997.213
   Bjorge L, 1996, CANCER IMMUNOL IMMUN, V42, P185, DOI 10.1007/s002620050269
   Bjorge L, 1997, INT J CANCER, V70, P14, DOI 10.1002/(SICI)1097-0215(19970106)70:1<14::AID-IJC3>3.0.CO;2-9
   BJORGE L, 1994, EUR J IMMUNOL, V24, P1597
   Bjorge T, 1998, INT J CANCER, V75, P663, DOI 10.1002/(SICI)1097-0215(19980302)75:5<663::AID-IJC1>3.3.CO;2-4
   Chinni SR, 1997, CLIN CANCER RES, V3, P1557
   DILLMAN RO, 1994, J CLIN ONCOL, V12, P1497, DOI 10.1200/JCO.1994.12.7.1497
   *FIGO, 1987, AM J OBSTET GYNECOL, V156, P263
   FLEUREN GJ, 1995, IMMUNOL REV, V145, P91, DOI 10.1111/j.1600-065X.1995.tb00078.x
   Gercel-Taylor C, 2001, GYNECOL ONCOL, V81, P71, DOI 10.1006/gyno.2000.6102
   Golay J, 2000, BLOOD, V95, P3900
   Gorter A, 1999, IMMUNOL TODAY, V20, P576, DOI 10.1016/S0167-5699(99)01537-6
   Gruber R, 1996, SPRINGER SEMIN IMMUN, V18, P243, DOI 10.1007/BF00820669
   GUZMAN J, 1988, ACTA CYTOL, V32, P811
   Hakulinen J, 1998, AM J PATHOL, V153, P845, DOI 10.1016/S0002-9440(10)65626-X
   Hakulinen J, 2004, EUR J IMMUNOL, V34, P2620, DOI 10.1002/eji.200424969
   HAKULINEN J, 1994, LAB INVEST, V71, P820
   HAKULINEN J, 1995, IMMUNOLOGY, V85, P495
   Harjunpaa A, 2000, SCAND J IMMUNOL, V51, P634
   Junnikkala S, 2000, J IMMUNOL, V164, P6075, DOI 10.4049/jimmunol.164.11.6075
   Junnikkalla S, 2002, BRIT J CANCER, V87, P1119, DOI 10.1038/sj.bjc.6600614
   Jurianz K, 1999, MOL IMMUNOL, V36, P929, DOI 10.1016/S0161-5890(99)00115-7
   Kawata M, 1998, TUMOR BIOL, V19, P1, DOI 10.1159/000029969
   LEHTO T, 1993, J IMMUNOL, V151, P4941
   Lucas SD, 1996, HUM PATHOL, V27, P1329, DOI 10.1016/S0046-8177(96)90346-9
   Magyarlaki T, 1996, TUMORI, V82, P473
   MAL F, 1991, J HEPATOL, V12, P45, DOI 10.1016/0168-8278(91)90907-S
   Maloney DG, 1997, BLOOD, V90, P2188
   Markman M, 1998, SEMIN ONCOL, V25, P356
   Matsumoto M, 1997, NAT MED, V3, P1266, DOI 10.1038/nm1197-1266
   MORGAN BP, 1994, SPRINGER SEMIN IMMUN, V15, P369, DOI 10.1007/BF01837366
   MORGAN BP, 1992, CURR TOP MICROBIOL, V178, P115
   NAKAMURA K, 1978, IMMUNOL COMMUN, V7, P441, DOI 10.3109/08820137809047628
   Ng T, 2002, ANN HEMATOL, V81, P405, DOI 10.1007/s00277-002-0479-y
   NICULESCU F, 1992, AM J PATHOL, V140, P1039
   Parson SL, 1996, BRIT J SURG, V83, P6, DOI 10.1002/bjs.1800830104
   Pisani P, 2002, INT J CANCER, V97, P72, DOI 10.1002/ijc.1571
   RAO GS, 1988, AM J OBSTET GYNECOL, V159, P94, DOI 10.1016/0002-9378(88)90500-5
   ROONEY IA, 1992, IMMUNOLOGY, V76, P541
   ROONEY IA, 1993, J EXP MED, V177, P1409, DOI 10.1084/jem.177.5.1409
   RUBIN SC, 1993, CANCER-AM CANCER SOC, V71, P1602, DOI 10.1002/cncr.2820710427
   RUNOWICZ CD, 1989, GYNECOL ONCOL, V32, P350, DOI 10.1016/0090-8258(89)90638-0
   RUNYON BA, 1985, HEPATOLOGY, V5, P634, DOI 10.1002/hep.1840050419
   SILBURN PA, 1984, INT ARCH ALLER A IMM, V74, P63, DOI 10.1159/000233517
   SILBURN PA, 1983, INT ARCH ALLER A IMM, V71, P219, DOI 10.1159/000233393
   SILBURN PA, 1984, DIAGN CLIN IMMUNOL, V2, P30
   Taylor DD, 1998, ONCOL REP, V5, P1519
   Walport MJ, 2001, NEW ENGL J MED, V344, P1058, DOI 10.1056/NEJM200104053441406
   YAMAKAWA M, 1994, CANCER, V73, P2808, DOI 10.1002/1097-0142(19940601)73:11<2808::AID-CNCR2820731125>3.0.CO;2-P
   Zeimet AG, 1998, J CLIN ONCOL, V16, P1861, DOI 10.1200/JCO.1998.16.5.1861
NR 53
TC 91
Z9 96
U1 0
U2 3
PU NATURE PUBLISHING GROUP
PI LONDON
PA MACMILLAN BUILDING, 4 CRINAN ST, LONDON N1 9XW, ENGLAND
SN 0007-0920
J9 BRIT J CANCER
JI Br. J. Cancer
PD MAR 14
PY 2005
VL 92
IS 5
BP 895
EP 905
DI 10.1038/sj.bjc.6602334
PG 11
WC Oncology
SC Oncology
GA 908YY
UT WOS:000227827300019
PM 15726105
OA Green Published, Other Gold
DA 2021-05-03
ER

PT J
AU Nakashima, H
   Tasaki, A
   Kubo, M
   Kuroki, H
   Matsumoto, K
   Tanaka, M
   Nakamura, M
   Morisaki, T
   Katano, M
AF Nakashima, H
   Tasaki, A
   Kubo, M
   Kuroki, H
   Matsumoto, K
   Tanaka, M
   Nakamura, M
   Morisaki, T
   Katano, M
TI Effects of docetaxel on antigen presentation-related functions of human
   monocyte-derived dendritic cells
SO CANCER CHEMOTHERAPY AND PHARMACOLOGY
LA English
DT Article
DE taxane; non-directional migration; directional migration; microtubules;
   immunotherapy
ID IN-VITRO; OVARIAN-CANCER; BREAST-CANCER; PACLITAXEL; CHEMOTHERAPY;
   MIGRATION; TAXOL; VIVO; PROLIFERATION; MICROTUBULES
AB Docetaxel (TXT) is a unique chemotherapeutic agent that has been approved for treating various types of malignancies. TXT stabilizes microtubule assembly in cells and causes various dysfunctions of microtubule-dependent cellular events. Patients with advanced malignancies are beginning to receive TXT in combination with immunotherapy; however, the influence of TXT at clinically achievable serum concentrations (less than 10(-6) M) on antigen presentation-related functions of human monocyte-derived dendritic cells (Mo-DCs) remains unclear. Methods: Immature Mo-DCs (imMo-DCs) were generated from peripheral blood monocytes with interleukin-4 and granulocyte-macrophage colony-stimulating factor in vitro. Mature Mo-DCs (mMo-DCs) were induced from imMo-DCs with tumor necrosis factor-alpha and prostaglandin E-2. Results: TXT at concentrations lower than 10(-7) M did not significantly affect cellular viability, phagocytosis, or expression of antigen presentation-related molecules of Mo-DCs. In contrast, TXT at concentrations lower than 10(-9) M significantly suppressed directional motility of imMo-DCs toward MIP-1 alpha and of mMo-DCs toward MIP-3 beta. However, TXT had no effect on either CCR1 expression by imMo-DCs or CCR7 expression by mMo-DCs. No gross changes in the microtubule skeleton were evident by immunofluorescence microscopy after treatment with TXT at less than 10(-8) M. However, reduced numbers of imMo-DCs with podosomes localized primarily in one cell region were observed. Conclusions: The present results indicate that different concentrations of TXT influence antigen presentation-related functions differently. In particular, TXT at relatively low therapeutic doses disrupts chemotactic motility of Mo-DCs.
C1 Kyushu Univ, Grad Sch Med Sci, Dept Canc Therapy & Res, Higashi Ku, Fukuoka 8128582, Japan.
   Kyushu Univ, Grad Sch Med Sci, Dept Surg & Oncol, Higashi Ku, Fukuoka 8128582, Japan.
RP Katano, M (corresponding author), Kyushu Univ, Grad Sch Med Sci, Dept Canc Therapy & Res, Higashi Ku, 3-1-1 Maidashi, Fukuoka 8128582, Japan.
EM mkatano@tumor.med.kyushu-u.ac.jp
FU Grants-in-Aid for Scientific ResearchMinistry of Education, Culture,
   Sports, Science and Technology, Japan (MEXT)Japan Society for the
   Promotion of ScienceGrants-in-Aid for Scientific Research (KAKENHI)
   [17591339] Funding Source: KAKEN
CR Axel DI, 1997, CIRCULATION, V96, P636
   Banchereau J, 2001, CANCER RES, V61, P6451
   Banchereau J, 2000, ANNU REV IMMUNOL, V18, P767, DOI 10.1146/annurev.immunol.18.1.767
   Banchereau J, 1998, NATURE, V392, P245, DOI 10.1038/32588
   Belotti D, 1996, CLIN CANCER RES, V2, P1725
   BRUNO R, 1992, P AM ASSOC CANC RES, V32, P261
   Burns S, 2004, CELL MOTIL CYTOSKEL, V57, P118, DOI 10.1002/cm.10163
   Caux C, 2000, SPRINGER SEMIN IMMUN, V22, P345, DOI 10.1007/s002810000053
   Cella M, 1997, CURR OPIN IMMUNOL, V9, P10, DOI 10.1016/S0952-7915(97)80153-7
   DERRY WB, 1995, BIOCHEMISTRY-US, V34, P2203, DOI 10.1021/bi00007a014
   Engleman EG, 2003, CLIN IMMUNOL, V106, P10, DOI 10.1016/S1521-6616(02)00016-5
   Evans JG, 2003, J CELL BIOL, V161, P697, DOI 10.1083/jcb.200212037
   Fong L, 2000, ANNU REV IMMUNOL, V18, P245, DOI 10.1146/annurev.immunol.18.1.245
   GELMON K, 1994, LANCET, V344, P1267, DOI 10.1016/S0140-6736(94)90754-4
   GLASGOW JE, 1994, CELL MOTIL CYTOSKEL, V27, P88, DOI 10.1002/cm.970270110
   Gluck S, 2001, Breast Cancer, V8, P321, DOI 10.1007/BF02967532
   Goodsell D S, 2000, Oncologist, V5, P345, DOI 10.1634/theoncologist.5-4-345
   Herrin VE, 1999, SEMIN SURG ONCOL, V17, P181, DOI 10.1002/(SICI)1098-2388(199910/11)17:3<181::AID-SSU7>3.0.CO;2-7
   Hortobagyi GN, 1999, SEMIN ONCOL, V26, P32
   Hortobagyi GN, 2002, ONCOLOGY-NY, V16, P27
   Hotchkiss KA, 2002, MOL CANCER THER, V1, P1191
   Kellermann SA, 1999, J IMMUNOL, V162, P3859
   Krishtalik LI, 2002, RUSS J ELECTROCHEM+, V38, P1, DOI 10.1023/A:1013725508511
   KUROKI H, 2003, CANCER IMMUNOL IMMUN, V24, P4443
   Linder S, 2000, J CELL SCI, V113, P4165
   Linder S, 2003, TRENDS CELL BIOL, V13, P376, DOI 10.1016/S0962-8924(03)00128-4
   Luft T, 2002, BLOOD, V100, P1362, DOI 10.1182/blood-2001-12-0360
   Morse MA, 1997, ANN SURG, V226, P6, DOI 10.1097/00000658-199707000-00002
   Morse MA, 2000, ADV EXP MED BIOL, V465, P335
   Obasaju C, 2001, HEMATOL ONCOL CLIN N, V15, P525, DOI 10.1016/S0889-8588(05)70230-6
   Onishi H, 2002, CLIN IMMUNOL, V105, P286, DOI 10.1006/clim.2002.5293
   ROBERTS RL, 1982, J IMMUNOL, V129, P2134
   Rodriguez OC, 2003, NAT CELL BIOL, V5, P599, DOI 10.1038/ncb0703-599
   Shutt DC, 2000, CELL MOTIL CYTOSKEL, V46, P200, DOI 10.1002/1097-0169(200007)46:3<200::AID-CM5>3.3.CO;2-D
   Small JV, 2002, NAT REV MOL CELL BIO, V3, P957, DOI 10.1038/nrm971
   Swetman CA, 2002, EUR J IMMUNOL, V32, P2074, DOI 10.1002/1521-4141(200207)32:7<2074::AID-IMMU2074>3.0.CO;2-S
   Terzis AJ, 1997, BRIT J CANCER, V75, P1744, DOI 10.1038/bjc.1997.298
   TRINCHIERI G, 1995, ANNU REV IMMUNOL, V13, P251, DOI 10.1146/annurev.iy.13.040195.001343
   Tsavaris N, 2002, BRIT J CANCER, V87, P21, DOI 10.1038/sj.bjc.6600347
   Westerlund A, 1997, CLIN EXP METASTAS, V15, P318, DOI 10.1023/A:1018481617275
   Yu B, 2003, CLIN CANCER RES, V9, P285
   Zhang H, 2003, ONCOGENE, V22, P2088, DOI 10.1038/sj.onc.1206310
   Zhou LJ, 1996, P NATL ACAD SCI USA, V93, P2588, DOI 10.1073/pnas.93.6.2588
   Zlotnik A, 2000, IMMUNITY, V12, P121, DOI 10.1016/S1074-7613(00)80165-X
NR 44
TC 19
Z9 19
U1 0
U2 1
PU SPRINGER
PI NEW YORK
PA ONE NEW YORK PLAZA, SUITE 4600, NEW YORK, NY, UNITED STATES
SN 0344-5704
EI 1432-0843
J9 CANCER CHEMOTH PHARM
JI Cancer Chemother. Pharmacol.
PD MAY
PY 2005
VL 55
IS 5
BP 479
EP 487
DI 10.1007/s00280-004-0918-7
PG 9
WC Oncology; Pharmacology & Pharmacy
SC Oncology; Pharmacology & Pharmacy
GA 914VI
UT WOS:000228255700011
PM 15726369
DA 2021-05-03
ER

PT J
AU Guckel, B
   Stumm, S
   Rentzsch, C
   Marme, A
   Mannhardt, G
   Wallwiener, D
AF Guckel, B
   Stumm, S
   Rentzsch, C
   Marme, A
   Mannhardt, G
   Wallwiener, D
TI A CD80-transfected human breast cancer cell variant induces
   HER-2/neu-specific T cells in HLA-A*02-matched situations in vitro as
   well as in vivo
SO CANCER IMMUNOLOGY IMMUNOTHERAPY
LA English
DT Article
DE breast cancer; cellular vaccines; HER-2/neu; immunotherapy; T-cell
   diagnostic
ID BLOOD MONONUCLEAR-CELLS; MELANOMA PATIENTS; ANTITUMOR IMMUNITY;
   GENE-EXPRESSION; CARCINOMA CELLS; OVARIAN-CANCER; MESSENGER-RNA;
   TUMOR-ANTIGEN; CLASS-II; LYMPHOCYTES
AB Adjuvant treatment is still only working in a small percentage of breast cancer patients. Therefore, new strategies need to be developed. Immunotherapies are a very promising approach because they could successfully attack tumor cells in the stage of dormancy. To assess the feasibility of using an allogeneic approach for vaccination of breast cancer patients, we selected a CD80-transfected breast cancer cell line based on its immunogenic properties. Using CD80(+) KS breast cancer cells and human leukocyte antigen (HLA)-A* 02 matched peripheral blood mononuclear cells (PBMCs) of breast cancer patients in allogeneic mixed lymphocyte - tumor cell cultures (MLTCs), it was possible to isolate HLA-A* 02 - restricted cytotoxic T cells (CTLs). Furthermore, a genetically modified KS variant expressing influenza A matrix protein serving as a surrogate tumor-associated antigen (TAA) was able to stimulate flu peptide-specific T cells alongside the induction of alloresponses in MLTCs. KS breast cancer cells were demonstrated to express already known TAAs such as CEA, MUC-1, MAGE-1, MAGE-2, and MAGE-3. To further improve antigenicity, HER-2/neu was added to this panel as a marker antigen known to elicit HLA-A* 02 - restricted CTLs in patients with breast cancer. Thus, the antigen-processing and antigen-presentation capacity of KS cells was further demonstrated by the stimulation of HER-2/neu-specific CD8(+) T cells in PBMCs of breast cancer patients in vitro. These results gave a good rationale for a phase I/II trial, where the CD80(+) HER-2/neu-overexpressing KS variant is actually used as a cellular vaccine in patients with metastatic breast cancer. As a proof of principle, we present data from two patients where a significant increase of interferon-gamma (IFN-gamma) release was detected when post-vaccination PBMCs were stimulated by allogeneic vaccine cells as well as by HLA-A* 02 - restricted HER-2/neu epitopes. In whole cell vaccine trials, monitoring is particularly challenging because of strong alloresponses and limited knowledge of TAAs. In this study, a panel of HER-2/neu epitopes, together with the quantitative real time (qRT)-PCR method to analyze vaccine-induced cytokines secreted by T cells, proved to be highly sensitive and feasible to perform an "immunological staging'' following vaccination.
C1 Univ Tubingen, Dept Gynecol & Obstet, D-72076 Tubingen, Germany.
   Heidelberg Univ, Dept Gynecol & Obstet, D-69115 Heidelberg, Germany.
   Heidelberg Univ, Inst Immunol, D-69120 Heidelberg, Germany.
RP Guckel, B (corresponding author), Univ Tubingen, Dept Gynecol & Obstet, Calwerstr 7, D-72076 Tubingen, Germany.
EM brigitte.gueckel@uni-tuebingen.de
CR Arienti F, 1999, HUM GENE THER, V10, P2907, DOI 10.1089/10430349950016320
   BASKAR S, 1993, J IMMUNOTHER, V14, P209, DOI 10.1097/00002371-199310000-00007
   Baxevanis CN, 2004, CANCER IMMUNOL IMMUN, V53, P166, DOI 10.1007/s00262-003-0475-7
   BEDNAREK MA, 1991, J IMMUNOL METHODS, V139, P41, DOI 10.1016/0022-1759(91)90349-K
   Brossart P, 1999, BLOOD, V93, P4309, DOI 10.1182/blood.V93.12.4309.412k19_4309_4317
   CAYEUX S, 1995, EUR J IMMUNOL, V25, P2325, DOI 10.1002/eji.1830250831
   CHEN LP, 1992, CELL, V71, P1093, DOI 10.1016/S0092-8674(05)80059-5
   Cormier JN, 1999, INT J CANCER, V80, P781, DOI 10.1002/(SICI)1097-0215(19990301)80:5<781::AID-IJC24>3.0.CO;2-A
   CROWLEY NJ, 1990, J SURG ONCOL, V43, P67, DOI 10.1002/jso.2930430202
   DEUSCHLE U, 1989, P NATL ACAD SCI USA, V86, P5400, DOI 10.1073/pnas.86.14.5400
   Dols A, 2003, HUM GENE THER, V14, P1117, DOI 10.1089/104303403322124828
   Dols A, 2003, J IMMUNOTHER, V26, P163, DOI 10.1097/00002371-200303000-00009
   DOLS A, 2003, CLIN BREAST CANC S4, V3, P173
   Fenton RG, 1998, J IMMUNOTHER, V21, P95, DOI 10.1097/00002371-199803000-00002
   Fisk B, 1997, ANTICANCER RES, V17, P45
   FISK B, 1995, J EXP MED, V181, P2109, DOI 10.1084/jem.181.6.2109
   GIULIANO AE, 1986, J SURG ONCOL, V31, P255, DOI 10.1002/jso.2930310407
   GUCKEL B, 1995, CYTOKINES MOL THER, V1, P211
   Guckel B, 2003, GEBURTSH FRAUENHEILK, V63, P130, DOI 10.1055/s-2003-37461
   Guckel B, 1999, CANCER GENE THER, V6, P228, DOI 10.1038/sj.cgt.7700050
   Habicht A, 1995, EUR J CANCER, V31A, P2396, DOI 10.1016/0959-8049(95)00435-1
   HELLSTROM KE, 1995, IMMUNOL REV, V145, P123, DOI 10.1111/j.1600-065X.1995.tb00079.x
   Hicklin DJ, 1999, MOL MED TODAY, V5, P178, DOI 10.1016/S1357-4310(99)01451-3
   Hirano N, 1997, HUM GENE THER, V8, P1375, DOI 10.1089/hum.1997.8.11-1375
   Imro MA, 1998, HUM GENE THER, V9, P1335, DOI 10.1089/hum.1998.9.9-1335
   Jager E, 1998, RECENT RES CANCER, V152, P94
   Jiang XP, 2000, CANCER BIOTHER RADIO, V15, P495, DOI 10.1089/cbr.2000.15.495
   Jung D, 1998, HUM GENE THER, V9, P53, DOI 10.1089/hum.1998.9.1-53
   Kammula US, 2000, J NATL CANCER I, V92, P1336, DOI 10.1093/jnci/92.16.1336
   Kammula US, 1999, J IMMUNOL, V163, P6867
   Kaufmann AM, 1997, CANCER GENE THER, V4, P377
   Kayser S, 2003, J CANCER RES CLIN, V129, P397, DOI 10.1007/s00432-003-0445-7
   Knight BC, 1996, MELANOMA RES, V6, P299, DOI 10.1097/00008390-199608000-00004
   Kruse N, 1997, J IMMUNOL METHODS, V210, P195, DOI 10.1016/S0022-1759(97)00188-9
   LI YW, 1994, J IMMUNOL, V153, P421
   Lindauer M, 1998, IMMUNOLOGY, V93, P390
   Lustgarten J, 1997, HUM IMMUNOL, V52, P109, DOI 10.1016/S0198-8859(96)00292-3
   Meuer SC, 1998, RECENT RESULTS CANC, V144, P78
   Meyer GC, 1999, CANCER GENE THER, V6, P282, DOI 10.1038/sj.cgt.7700054
   Osanto S, 2000, HUM GENE THER, V11, P739, DOI 10.1089/10430340050015635
   Pascolo S, 2001, CANCER RES, V61, P4072
   PLAUTZ GE, 1993, P NATL ACAD SCI USA, V90, P4645, DOI 10.1073/pnas.90.10.4645
   Rammensee HG, 1999, IMMUNOGENETICS, V50, P213, DOI 10.1007/s002510050595
   Rentzsch C, 2003, CLIN CANCER RES, V9, P4376
   Riker AI, 2000, INT J CANCER, V86, P818, DOI 10.1002/(SICI)1097-0215(20000615)86:6<818::AID-IJC10>3.3.CO;2-N
   Ruiz-Cabello F, 1998, IMMUNOL TODAY, V19, P539, DOI 10.1016/S0167-5699(98)01349-8
   SALCEDO M, 1994, J IMMUNOL, V152, P1702
   Scardino A, 2001, EUR J IMMUNOL, V31, P3261, DOI 10.1002/1521-4141(200111)31:11<3261::AID-IMMU3261>3.0.CO;2-4
   Schendel DJ, 2000, GENE THER, V7, P2007, DOI 10.1038/sj.gt.3301349
   Schirle M, 2000, EUR J IMMUNOL, V30, P2216, DOI 10.1002/1521-4141(2000)30:8<2216::AID-IMMU2216>3.0.CO;2-7
   Schmidt W, 1997, P NATL ACAD SCI USA, V94, P3262, DOI 10.1073/pnas.94.7.3262
   STEVENS EJ, 1995, J IMMUNOL, V154, P762
   Sundquist M, 2002, BREAST, V11, P30, DOI 10.1054/brst.2001.0358
   Toes REM, 1996, CANCER RES, V56, P3782
   TOWNSEND SE, 1993, SCIENCE, V259, P368, DOI 10.1126/science.7678351
   Wang YC, 1996, J IMMUNOTHER, V19, P1, DOI 10.1097/00002371-199601000-00001
   WISEMAN C, 1982, CANCER, V49, P1266, DOI 10.1002/1097-0142(19820315)49:6<1266::AID-CNCR2820490631>3.0.CO;2-6
   Zaks TZ, 1998, CANCER RES, V58, P4902
NR 58
TC 14
Z9 14
U1 0
U2 1
PU SPRINGER
PI NEW YORK
PA ONE NEW YORK PLAZA, SUITE 4600, NEW YORK, NY, UNITED STATES
SN 0340-7004
EI 1432-0851
J9 CANCER IMMUNOL IMMUN
JI Cancer Immunol. Immunother.
PD FEB
PY 2005
VL 54
IS 2
BP 129
EP 140
DI 10.1007/s00262-004-0583-z
PG 12
WC Oncology; Immunology
SC Oncology; Immunology
GA 877WU
UT WOS:000225606500004
PM 15365776
DA 2021-05-03
ER

PT J
AU Ehlen, TG
   Hoskins, PJ
   Miller, D
   Whiteside, TL
   Nicodemus, CF
   Schultesz, BC
   Swenerton, KD
AF Ehlen, TG
   Hoskins, PJ
   Miller, D
   Whiteside, TL
   Nicodemus, CF
   Schultesz, BC
   Swenerton, KD
TI A pilot phase 2 study of oregovomab murine monoclonal antibody to CA125
   as an immunotherapeutic agent for recurrent ovarian cancer
SO INTERNATIONAL JOURNAL OF GYNECOLOGICAL CANCER
LA English
DT Article
DE ELISPOT; immunotherapy; monoclonal antibody; oregovomab; ovarian cancer
ID REGULATORY T-CELLS; IMMUNE-RESPONSES; PROLONGED SURVIVAL;
   TUMOR-IMMUNITY; GAMMA; THERAPY; CONSOLIDATION; GENERATION; INDUCTION;
   TOPOTECAN
AB This prospective, open- label, pilot phase 2 study examined the clinical and immunologic effects of oregovomab ( OvaRex (R)) in heavily pretreated patients with recurrent ovarian cancer ( OC). Thirteen women were administered intravenous oregovomab ( 2 mg) at weeks 0, 2, 4, 8, and 12, followed by quarterly doses for up to 2 years or disease progression. Concomitant chemotherapy was not permitted. Eligibility criteria included recurrence after one or more platinum- based chemotherapy regimens, CA125 > 35 U/ mL, evaluable or measurable disease. Tumor burden was evaluated by physical or radiologic methods pretreatment, weeks 12, 24, and every 24 weeks thereafter. Immune responses, including antibodies and T cells to oregovomab and CA125, were demonstrated in over half the patients. Stabilization of disease and survival. 2 years was observed in 3 of 13 patients and coincided with robust immune responses. Shrinkage of marker lesions was not observed; however, four patients showed decreases in CA125 levels. Treatment was well tolerated without serious adverse events or discontinuations due to therapy. This pilot study supports immunologic activity and safety of oregovomab in recurrent OC. Further study of this agent in the consolidation and adjuvant setting is ongoing to establish its clinical utility.
C1 Vancouver Canc Ctr, Vancouver, BC V5Z 4E6, Canada.
   Univ Pittsburgh, Inst Canc, Pittsburgh, PA USA.
   Unither Pharmaceut, Wellesley, MA USA.
   AltaRex Corp, Waltham, MA USA.
RP Ehlen, TG (corresponding author), Vancouver Canc Ctr, 600 W 10th Ave, Vancouver, BC V5Z 4E6, Canada.
EM tehlen@vanhosp.bc.ca
CR *AM CANC SOC INC, 2004, CANC FACTS FIG 2004
   Aoki Y, 2000, GYNECOL OBSTET INVES, V50, P207, DOI 10.1159/000010312
   Asai T, 2000, CLIN DIAGN LAB IMMUN, V7, P145, DOI 10.1128/CDLI.7.2.145-154.2000
   BAST RC, 1983, NEW ENGL J MED, V309, P883, DOI 10.1056/NEJM198310133091503
   BAUM RP, 1993, HYBRIDOMA, V12, P583, DOI 10.1089/hyb.1993.12.583
   BAUM RP, 1994, CANCER, V73, P1121, DOI 10.1002/1097-0142(19940201)73:3+<1121::AID-CNCR2820731353>3.0.CO;2-Q
   Berek JS, 2004, J CLIN ONCOL, V22, P3507, DOI 10.1200/JCO.2004.09.016
   Bookman MA, 1998, J CLIN ONCOL, V16, P3345, DOI 10.1200/JCO.1998.16.10.3345
   CLARKEPEARSON DL, 1992, OVARIAN CANC, P351
   Curiel TJ, 2003, NAT MED, V9, P562, DOI 10.1038/nm863
   Dhodapkar KM, 2002, J EXP MED, V195, P125, DOI 10.1084/jem.20011097
   Disis ML, 2002, J CLIN ONCOL, V20, P2624, DOI 10.1200/JCO.2002.06.171
   Eastern Cooperative Oncology Group, ECOG COMM TOX CRIT
   Fleckenstein G, 1998, MED ONCOL, V15, P212, DOI 10.1007/BF02787203
   Gordon AN, 2004, GYNECOL ONCOL, V94, P340, DOI 10.1016/j.ygyno.2004.04.024
   Kalergis AM, 2002, J EXP MED, V195, P1653, DOI 10.1084/jem.20020338
   Knutson KL, 2003, HEMATOL ONCOL CLIN N, V17, P1051, DOI 10.1016/S0889-8588(03)00064-9
   Liyanage UK, 2002, J IMMUNOL, V169, P2756, DOI 10.4049/jimmunol.169.5.2756
   LONGO D, HARRISONS ONLINE
   Markman M, 1999, GYNECOL ONCOL, V75, P444, DOI 10.1006/gyno.1999.5640
   Mobus VJ, 2003, AM J OBSTET GYNECOL, V189, P28, DOI 10.1067/mob.2003.347
   Nicodemus Christopher F, 2002, Expert Rev Vaccines, V1, P35, DOI 10.1586/14760584.1.1.35
   Noujaim AA, 2001, CANCER BIOTHER RADIO, V16, P187, DOI 10.1089/10849780152389384
   Sakaguchi S, 2001, IMMUNOL REV, V182, P18, DOI 10.1034/j.1600-065X.2001.1820102.x
   Schultes BC, 2003, J IMMUNOL METHODS, V279, P1, DOI 10.1016/S0022-1759(03)00253-9
   Schultes BC, 1998, CANCER IMMUNOL IMMUN, V46, P201, DOI 10.1007/s002620050479
   Stager S, 2003, NAT MED, V9, P1287, DOI 10.1038/nm933
   SYKES TR, 1995, J NUCL MED, V36, P1913
   Trimble EL, 2000, SEMIN ONCOL, V27, P24
   Wagner U, 2001, CLIN CANCER RES, V7, P1154
   Windbichler GH, 2000, BRIT J CANCER, V82, P1138
   YOUNG RC, 2004, HARRISONS ONLINE, pCH99
NR 32
TC 67
Z9 69
U1 0
U2 3
PU BMJ PUBLISHING GROUP
PI LONDON
PA BRITISH MED ASSOC HOUSE, TAVISTOCK SQUARE, LONDON WC1H 9JR, ENGLAND
SN 1048-891X
EI 1525-1438
J9 INT J GYNECOL CANCER
JI Int. J. Gynecol. Cancer
PD NOV-DEC
PY 2005
VL 15
IS 6
BP 1023
EP 1034
DI 10.1111/j.1525-1438.2005.00483.x
PG 12
WC Oncology; Obstetrics & Gynecology
SC Oncology; Obstetrics & Gynecology
GA 984FZ
UT WOS:000233289200004
PM 16343178
DA 2021-05-03
ER

PT J
AU Groh, V
   Lil, YQQ
   Cioca, D
   Hunder, NN
   Wang, W
   Riddell, SR
   Yee, C
   Spies, T
AF Groh, V
   Lil, YQQ
   Cioca, D
   Hunder, NN
   Wang, W
   Riddell, SR
   Yee, C
   Spies, T
TI Efficient cross-priming of tumor antigen-specific T cells by dendritic
   cells sensitized with diverse anti-MICA opsonized tumor cells
SO PROCEEDINGS OF THE NATIONAL ACADEMY OF SCIENCES OF THE UNITED STATES OF
   AMERICA
LA English
DT Article
ID IN-VITRO; EXPRESSION; NKG2D; IDENTIFICATION; IMMUNOTHERAPY; MATURATION;
   RECEPTORS; INDUCTION; VECTORS; LIGANDS
AB Dendritic cells (DCs) have the capacity to prime tumor-specific T cell responses and are considered as potentially effective vaccines for immunotherapy of cancer. Critical parameters in the development of DC vaccines are the source of tumor antigen (TA) and the mode of DC-loading. Whole tumor cells contain complex assortments of TA, which has been exploited to enhance cross-presentation to CD8 T cells by DCs loaded with anti-syndecan mAb-opsonized myeloma cells. This approach may be broadly improved by targeting the MHC class I chain-related protein A (MICA), which is frequently and abundantly expressed on most if not all types of epithelial cancers but not in normal tissues except intestinal mucosa. Loading of DC with anti-MICA mAb-coated breast, melanoma, or ovarian tumor lines or uncultured ovarian cancer cells efficiently promoted TA cross-presentation and priming of multivalent anti-tumor CD8 and CD4 T cell responses. These were of substantially greater breadth and magnitude than those of T cells primed by peptide-pulsed or apoptotic tumor cell-loaded DCs. These results may advance DC vaccine development and provide a platform for adoptive T cell therapy and TA discovery. These results further suggest that antibody targeting of MICA might be applicable to elicit T cell immunity against tumors of diverse tissue origins in cancer patients.
C1 Fred Hutchinson Canc Res Ctr, Div Clin Res, Seattle, WA 98109 USA.
RP Groh, V (corresponding author), Fred Hutchinson Canc Res Ctr, Div Clin Res, 1100 Fairview Ave N, Seattle, WA 98109 USA.
FU NATIONAL INSTITUTE OF ALLERGY AND INFECTIOUS DISEASESUnited States
   Department of Health & Human ServicesNational Institutes of Health (NIH)
   - USANIH National Institute of Allergy & Infectious Diseases (NIAID)
   [R01AI030581, R37AI030581, R01AI052319] Funding Source: NIH RePORTER;
   NIAID NIH HHSUnited States Department of Health & Human ServicesNational
   Institutes of Health (NIH) - USANIH National Institute of Allergy &
   Infectious Diseases (NIAID) [R37 AI030581, R01 AI030581, R01 AI052319,
   AI30581, AI52319] Funding Source: Medline
CR Albert ML, 2001, NAT IMMUNOL, V2, P1010, DOI 10.1038/ni722
   Altman JD, 1996, SCIENCE, V274, P94, DOI 10.1126/science.274.5284.94
   Banchereau J, 2001, CELL, V106, P271, DOI 10.1016/S0092-8674(01)00448-2
   Bauer S, 1999, SCIENCE, V285, P727, DOI 10.1126/science.285.5428.727
   Berard F, 2000, J EXP MED, V192, P1535, DOI 10.1084/jem.192.11.1535
   Boczkowski D, 1996, J EXP MED, V184, P465, DOI 10.1084/jem.184.2.465
   Carbone E, 2005, BLOOD, V105, P251, DOI 10.1182/blood-2004-04-1422
   Cerundolo V, 2004, NAT IMMUNOL, V5, P7, DOI 10.1038/ni0104-7
   Clynes RA, 2000, NAT MED, V6, P443
   Dhodapkar KM, 2002, J EXP MED, V195, P125, DOI 10.1084/jem.20011097
   Figdor CG, 2004, NAT MED, V10, P475, DOI 10.1038/nm1039
   Fong L, 2001, J IMMUNOL, V167, P7150, DOI 10.4049/jimmunol.167.12.7150
   Groh V, 1999, P NATL ACAD SCI USA, V96, P6879, DOI 10.1073/pnas.96.12.6879
   Groh V, 2002, NATURE, V419, P734, DOI 10.1038/nature01112
   Groh V, 1996, P NATL ACAD SCI USA, V93, P12445, DOI 10.1073/pnas.93.22.12445
   Heath WR, 2001, ANNU REV IMMUNOL, V19, P47, DOI 10.1146/annurev.immunol.19.1.47
   Houghton AN, 2000, NAT MED, V6, P373, DOI 10.1038/74621
   INABA K, 1990, J EXP MED, V172, P631, DOI 10.1084/jem.172.2.631
   Jinushi M, 2003, INT J CANCER, V104, P354, DOI 10.1002/ijc.10966
   Kalergis AM, 2002, J EXP MED, V195, P1653, DOI 10.1084/jem.20020338
   MAYORDOMO JI, 1995, NAT MED, V1, P1297, DOI 10.1038/nm1295-1297
   Mellman I, 2001, CELL, V106, P255, DOI 10.1016/S0092-8674(01)00449-4
   Meresse B, 2004, IMMUNITY, V21, P357, DOI 10.1016/j.immuni.2004.06.020
   Neidhardt-Berard EM, 2004, BREAST CANCER RES, V6, pR322, DOI 10.1186/bcr794
   Nouri-Shirazi M, 2000, J IMMUNOL, V165, P3797, DOI 10.4049/jimmunol.165.7.3797
   Paczesny S, 2003, SEMIN CANCER BIOL, V13, P439, DOI 10.1016/j.semcancer.2003.09.008
   Pittet MJ, 1999, J EXP MED, V190, P705, DOI 10.1084/jem.190.5.705
   PORGADOR A, 1995, J EXP MED, V182, P255, DOI 10.1084/jem.182.1.255
   Regnault A, 1999, J EXP MED, V189, P371, DOI 10.1084/jem.189.2.371
   Ribas Antoni, 2002, Current Gene Therapy, V2, P57, DOI 10.2174/1566523023348129
   ROMANI N, 1994, J EXP MED, V180, P83, DOI 10.1084/jem.180.1.83
   Rubio V, 2003, NAT MED, V9, P1377, DOI 10.1038/nm942
   Salih HR, 2003, BLOOD, V102, P1389, DOI 10.1182/blood-2003-01-0019
   Shi Y, 2003, NATURE, V425, P516, DOI 10.1038/nature01991
   Steinman RM, 2001, INT J CANCER, V94, P459, DOI 10.1002/ijc.1503
   Vetter CS, 2002, J INVEST DERMATOL, V118, P600, DOI 10.1046/j.1523-1747.2002.01700.x
   Wolfers J, 2001, NAT MED, V7, P297, DOI 10.1038/85438
NR 37
TC 77
Z9 82
U1 1
U2 3
PU NATL ACAD SCIENCES
PI WASHINGTON
PA 2101 CONSTITUTION AVE NW, WASHINGTON, DC 20418 USA
SN 0027-8424
J9 P NATL ACAD SCI USA
JI Proc. Natl. Acad. Sci. U. S. A.
PD MAY 3
PY 2005
VL 102
IS 18
BP 6461
EP 6466
DI 10.1073/pnas.0501953102
PG 6
WC Multidisciplinary Sciences
SC Science & Technology - Other Topics
GA 923OE
UT WOS:000228918400040
PM 15824323
OA Green Published, Bronze
DA 2021-05-03
ER
